# Supplementary material for: Large-scale characterization of drug mechanism of action using proteome-wide thermal shift assays
Source: bioRxiv. 2024 Aug 14:2024.01.26.577428. Originally published 2024 Jan 27. Preprint. [Version 4] doi: 10.1101/2024.01.26.577428 (PMC10849652; doi:10.1101/2024.01.26.577428)
Supplement: Supplement 6 — This table contains the PISA data for cell- and lysate-based screens. [file media-6.xlsx]

## Sheet: Legend
This data contains PISA data for the cell- and lysate-based screen
This is Figure 1 - source data 2A (1 of 3 partial tables that when combined make the full table)
The full table was too large to upload as a single file.
The full table was seperated into 3 smaller tables (A, B, and C).
The full table contains 1,024,073 total rows.
Row 1 in all tables (A, B, and C) contains the column titles.
Figure 1 - source data 2A (this table) contains rows 2 though 350,000 (of the full unedited table).
Figure 1 - source data 2B contains rows 350,001 though 700,000 (of the full unedited table).
Figure 1 - source data 2C contains rows 700,000 through 1,024,073 (of the full unedited table).
The full table can be re-created by combining all three spreadsheets (Copy and paste C to the end of B; Copy and paste BC to the end of A).
Compound
Curated targets
Protein
Uniprot ID
Rep1_Log2FC_Lysate	Log2 fold change (Compound/DMSO) - Replicate 1 - Lysate
Rep2_Log2FC_Lysate	Log2 fold change (Compound/DMSO) - Replicate 2 - Lysate
Rep1_nSD_Lysate	Number of standard deviations from the mean - Replicate 1 - Lysate
Rep2_nSD_Lysate	Number of standard deviations from the mean - Replicate 2 - Lysate
Rep1_SNnormed_Lysate	TMT summed signal-to-noise after median normalization - Replicate 1 - Lysate
Rep2_SNnormed_Lysate	TMT summed signal-to-noise after median normalization - Replicate 2 - Lysate
Rep1_SNori_Lysate	TMT summed signal-to-noise before median normalization - Replicate 1 - Lysate
Rep2_SNori_Lysate	TMT summed signal-to-noise before median normalization - Replicate 2 - Lysate
trimSD_Lysate	Trimmed standard deviations of all measurements for a given protein - Lysate
median_Lysate	Median of all measurements for a given protein - Lysate
Plex_Lysate	Plex identifier - Lysate
Rep1_Log2FC_Cell	Log2 fold change (Compound/DMSO) - Replicate 1 - Cell
Rep2_Log2FC_Cell	Log2 fold change (Compound/DMSO) - Replicate 2 - Cell
Rep1_nSD_Cell	Number of standard deviations from the mean - Replicate 1 - Cell
Rep2_nSD_Cell	Number of standard deviations from the mean - Replicate 2 - Cell
Rep1_SNnormed_Cell	TMT summed signal-to-noise after median normalization - Replicate 1 - Cell
Rep2_SNnormed_Cell	TMT summed signal-to-noise after median normalization - Replicate 2 - Cell
Rep1_SNori_Cell	TMT summed signal-to-noise before median normalization - Replicate 1 - Cell
Rep2_SNori_Cell	TMT summed signal-to-noise before median normalization - Replicate 2 - Cell
trimSD_Cell	Trimmed standard deviations of all measurements for a given protein - Cell
median_Cell	Median of all measurements for a given protein - Cell
Plex_Cell	Plex identifier - Cell

## Sheet: Figure 1 - source data 2 - A
Compound	Curated targets	Protein	Uniprot ID	Rep1_Log2FC_Lysate	Rep2_Log2FC_Lysate	Rep1_nSD_Lysate	Rep2_nSD_Lysate	Rep1_SNnormed_Lysate	Rep2_SNnormed_Lysate	Rep1_SNori_Lysate	Rep2_SNori_Lysate	trimSD_Lysate	median_Lysate	Plex_Lysate	Rep1_Log2FC_Cell	Rep2_Log2FC_Cell	Rep1_nSD_Cell	Rep2_nSD_Cell	Rep1_SNnormed_Cell	Rep2_SNnormed_Cell	Rep1_SNori_Cell	Rep2_SNori_Cell	trimSD_Cell	median_Cell	Plex_Cell
AZD1152	AURKB;AURKA	KDM1A	O60341	0.0307452	-0.00333055	0.890149	-0.0964277	6.37714	6.22828	6.38299	6.23413	0.0345394	6.24268	cePISA-1
AZD1152	AURKB;AURKA	PHOX2B	Q99453	-0.245388	0.023691	-1.28003	0.12358	5.3269	6.41912	5.51324	6.60546	0.191705	6.31457	cePISA-1
AZD1152	AURKB;AURKA	ZFP91	Q96JP5	-0.0194655	0.00204158	-0.346391	0.0363301	6.15876	6.25127	6.13203	6.22453	0.0561952	6.24242	cePISA-1	-0.0368858	-0.172121	-0.375099	-1.75033	6.09879	5.55307	6.20414	5.65843	0.0983362	6.25673	lcPISA-1
AZD1152	AURKB;AURKA	SLC15A4	Q8N697	-0.0263213	0.0440846	-0.289589	0.485023	6.10853	6.41403	6.1147	6.4202	0.0908917	6.221	cePISA-1	0.0394636	-0.108388	0.450892	-1.23839	6.42638	5.8004	6.54169	5.91572	0.0875234	6.25297	lcPISA-1
AZD1152	AURKB;AURKA	IRS2	Q9Y4H2	0.15334	-0.191983	0.968163	-1.21215	6.88666	5.42071	6.88034	5.41439	0.158382	6.19226	cePISA-1
AZD1152	AURKB;AURKA	CDK12	Q9NYV4	0.0329061	0.0144829	0.756001	0.332738	6.39384	6.31271	6.40093	6.3198	0.0435266	6.24965	cePISA-1	0.0199445	-0.186271	0.105842	-0.988512	6.36336	5.51581	6.25145	5.4039	0.188436	6.276	lcPISA-1
AZD1152	AURKB;AURKA	CDK2	P24941	0.0047958	-0.0243141	0.0655983	-0.332575	6.17415	6.05082	6.25418	6.13085	0.0731087	6.15365	cePISA-1	-0.030172	0.0162832	-0.880155	0.475002	6.13305	6.33375	6.11764	6.31834	0.0342803	6.26266	lcPISA-1
AZD1152	AURKB;AURKA	YES1	P07947	0.325266	0.343263	2.87398	3.03301	7.7272	7.82421	6.89425	6.99125	0.113176	6.16748	cePISA-1	-0.0137322	0.00214153	-0.103093	0.0160773	6.3379	6.40802	6.09775	6.16787	0.133203	6.39851	lcPISA-1
AZD1152	AURKB;AURKA	SRC	P12931-2	0.09336	0.172351	0.725872	1.34002	6.62522	6.99808	6.64246	7.01532	0.128618	6.21007	cePISA-1	-0.0416869	0.0217715	-0.315533	0.164791	6.07436	6.34751	6.10316	6.37631	0.132116	6.25244	lcPISA-1
AZD1152	AURKB;AURKA	CDK9	P50750-2	0.0243291	-0.0736703	0.248216	-0.751616	6.25455	5.8438	6.45929	6.04854	0.0980158	6.14996	cePISA-1	0.0342727	-0.0304187	0.409799	-0.363717	6.36371	6.08465	6.45354	6.17449	0.083633	6.21431	lcPISA-1
AZD1152	AURKB;AURKA	LYN	P07948	0.24442	0.271895	1.52137	1.69239	7.09748	7.23393	5.90975	6.04621	0.160658	5.99137	cePISA-1	-0.0913292	-0.0221256	-0.851957	-0.206397	5.80983	6.09532	5.58031	5.86579	0.107199	6.18952	lcPISA-1
AZD1152	AURKB;AURKA	CDK6	Q00534	-0.00571893	0.00301607	-0.222952	0.117582	6.21108	6.2488	6.21821	6.25593	0.0256509	6.23576	cePISA-1	-0.0297832	-0.00576937	-0.81057	-0.157017	6.11519	6.21783	6.11494	6.21758	0.0367436	6.24274	lcPISA-1
AZD1152	AURKB;AURKA	CDK16	Q00536-2	0.0735941	-0.0590935	0.648781	-0.520949	6.4242	5.8597	6.48627	5.92178	0.113434	6.10471	cePISA-1	-0.00686388	-0.0395886	-0.0728115	-0.419952	6.11342	5.97631	6.18897	6.05186	0.0942693	6.14257	lcPISA-1
AZD1152	AURKB;AURKA	CDK1	P06493	-0.0704458	0.0114832	-1.79801	0.29309	5.9604	6.30868	6.00384	6.35212	0.0391798	6.25866	cePISA-1	-0.000816986	0.00222569	-0.0208351	0.0567605	6.2759	6.28916	6.26563	6.27888	0.039212	6.27946	lcPISA-1
AZD1152	AURKB;AURKA	CDK5	Q00535	-0.0312544	-0.00512835	-0.235182	-0.0385896	5.91545	6.02355	6.11836	6.22646	0.132894	6.045	cePISA-1	0.00441594	0.0462179	0.0843211	0.882518	6.25774	6.44171	6.26156	6.44553	0.0523705	6.23862	lcPISA-1
AZD1152	AURKB;AURKA	CDK13	Q14004	-0.0310528	-0.0900033	-0.361081	-1.04656	6.1342	5.88861	6.13962	5.89402	0.0859996	6.26767	cePISA-1	-0.0127	-0.0446881	-0.127643	-0.449143	6.19836	6.06243	6.13	5.99408	0.0994964	6.25316	lcPISA-1
AZD1152	AURKB;AURKA	STK3	Q13188-2	0.0375647	0.0266672	0.379711	0.269557	6.27233	6.22513	6.36258	6.31538	0.0989297	6.11111	cePISA-1	-0.0279071	0.00847862	-0.755098	0.229411	6.13044	6.28702	6.1506	6.30718	0.0369583	6.25017	lcPISA-1
AZD1152	AURKB;AURKA	STK4	Q13043	0.0726797	-0.0141241	0.64381	-0.125114	6.42401	6.04889	6.621	6.24588	0.11289	6.10839	cePISA-1	0.012151	0.0524601	0.299549	1.29326	6.30018	6.47869	6.32752	6.50603	0.0405643	6.24734	lcPISA-1
AZD1152	AURKB;AURKA	CDK4	P11802	0.0751424	0.0625025	1.36316	1.13386	6.55162	6.49447	6.52462	6.46747	0.0551237	6.21912	cePISA-1	0.0392613	-0.0859494	0.362469	-0.793502	6.3728	5.84303	6.40116	5.87139	0.108316	6.20171	lcPISA-1
AZD1152	AURKB;AURKA	CDK17	Q00537-2	0.0311916	-0.0101217	0.206789	-0.0671029	6.38363	6.20342	6.36607	6.18586	0.150838	6.24709	cePISA-1	0.23778	-0.127994	1.96244	-1.05636	7.26407	5.6373	7.28155	5.65478	0.121166	6.16029	lcPISA-1
AZD1152	AURKB;AURKA	PRKD2	Q9BZL6-3	-0.0137096	0.0807443	-0.142654	0.840181	6.20754	6.62756	6.11173	6.53174	0.0961035	6.26682	cePISA-1	0.0501288	0.135503	0.340653	0.92082	6.51656	6.91383	6.54099	6.93826	0.147155	6.29402	lcPISA-1
AZD1152	AURKB;AURKA	STK36	Q9NRP7	0.0272417	-0.173259	0.113873	-0.724243	6.28616	5.47053	6.49762	5.68198	0.239228	6.16858	cePISA-1	0.0878769	0.0677015	0.515988	0.397524	6.63921	6.54701	6.6261	6.5339	0.170308	6.24688	lcPISA-1
AZD1152	AURKB;AURKA	PRKD3	O94806	0.202858	0.118866	1.26892	0.743535	7.17378	6.76806	7.08406	6.67834	0.159867	6.23278	cePISA-1	0.189141	-0.0179755	1.09643	-0.104202	7.13796	6.18338	6.96041	6.00583	0.172507	6.26091	lcPISA-1
AZD1152	AURKB;AURKA	FYN	P06241	-0.0930925	0.222881	-0.815187	1.95171	5.86167	7.29692	5.42947	6.86471	0.114198	6.25238	cePISA-1
AZD1152	AURKB;AURKA	RPL4	P36578	-0.0727107	-0.0751935	-1.99893	-2.06719	5.9436	5.93339	5.96311	5.95289	0.0363748	6.25084	cePISA-1	-0.0168185	-0.380195	-0.0444267	-1.0043	5.91938	4.60139	5.87361	4.55562	0.378566	5.98879	lcPISA-1
AZD1152	AURKB;AURKA	KHSRP	Q92945	0.0044429	-0.0238601	0.133114	-0.714875	6.2686	6.14682	6.2856	6.16382	0.0333766	6.24933	cePISA-1	-0.0122737	-0.00656649	-0.365519	-0.195555	6.19869	6.22325	6.21122	6.23579	0.0335788	6.25164	lcPISA-1
AZD1152	AURKB;AURKA	FUBP3	Q96I24	0.090019	0.00630034	1.81831	0.127262	6.69768	6.32008	6.689	6.3114	0.049507	6.29253	cePISA-1	-0.011401	-0.0130232	-0.176471	-0.201581	6.16658	6.15965	6.20124	6.19431	0.0646055	6.21551	lcPISA-1
AZD1152	AURKB;AURKA	FUBP1	Q96AE4-2	-0.0395395	0.00808951	-1.27407	0.260667	6.06138	6.26483	6.0308	6.23425	0.0310339	6.2298	cePISA-1	-0.00575417	-0.00621216	-0.194185	-0.209641	6.23803	6.23606	6.23489	6.23291	0.0296323	6.26297	lcPISA-1
AZD1152	AURKB;AURKA	FUBP1	Q96AE4	-0.0778072	-0.00771481	-0.814949	-0.0808046	5.89206	6.18539	5.81505	6.10838	0.0954749	6.21856	cePISA-1	-0.0146466	0.049615	-0.147105	0.498313	6.18534	6.46708	6.14109	6.42283	0.099566	6.24845	lcPISA-1
AZD1152	AURKB;AURKA	GTPBP1	O00178	0.0169676	-0.0707964	0.674971	-2.81629	6.32006	5.94705	6.31094	5.93793	0.0251382	6.24617	cePISA-1	0.0281371	-0.000248796	0.814175	-0.00719916	6.3865	6.26207	6.40657	6.28214	0.034559	6.26315	lcPISA-1
AZD1152	AURKB;AURKA	MAGED2	Q9UNF1	0.0112667	-0.00746399	0.210938	-0.139743	6.32209	6.24054	6.38494	6.30339	0.0534123	6.27291	cePISA-1	0.107175	-0.00996219	0.743655	-0.0691245	6.67105	6.15081	6.64198	6.12174	0.14412	6.19344	lcPISA-1
AZD1152	AURKB;AURKA	MAGED1	Q9Y5V3-2	0.106672	0.0952038	0.978224	0.873058	6.67128	6.61846	6.73158	6.67876	0.109046	6.19581	cePISA-1
AZD1152	AURKB;AURKA	MTMR14	Q8NCE2	0.0443701	0.00911809	1.02042	0.209697	6.45477	6.29896	6.49784	6.34203	0.0434822	6.25927	cePISA-1	0.00458866	0.0341754	0.0836615	0.623094	6.27133	6.40127	6.27203	6.40197	0.054848	6.25141	lcPISA-1
AZD1152	AURKB;AURKA	CLPX	O76031	0.100306	-0.0264259	2.34357	-0.617421	6.68558	6.12335	6.70136	6.13913	0.0428004	6.23654	cePISA-1	-0.0192565	-0.00575464	-0.527854	-0.157745	6.16951	6.22752	6.18398	6.24199	0.0364807	6.25241	lcPISA-1
AZD1152	AURKB;AURKA	ABT1	Q9ULW3	-0.0602495	-0.0235129	-0.775385	-0.302601	5.96878	6.12272	5.97859	6.13253	0.0777027	6.22332	cePISA-1
AZD1152	AURKB;AURKA	CACTIN	Q8WUQ7-2	-0.146245	0.035373	-2.48942	0.602125	5.65165	6.40985	5.7927	6.5509	0.0587469	6.2546	cePISA-1	0.0329133	-0.00065505	0.322166	-0.00641185	6.40067	6.25345	6.40642	6.25921	0.102162	6.25629	lcPISA-1
AZD1152	AURKB;AURKA	NCL	P19338	-0.0236574	-0.00852934	-0.795281	-0.286727	6.13974	6.20446	6.13257	6.19729	0.0297473	6.24125	cePISA-1	0.00669674	-0.208644	0.0288678	-0.899405	6.18107	5.32402	6.21085	5.3538	0.23198	6.15245	lcPISA-1
AZD1152	AURKB;AURKA	NCL	H7BY16	-0.24185	0.188725	-1.6042	1.25182	5.26168	7.09154	5.35164	7.1815	0.15076	6.22199	cePISA-1
AZD1152	AURKB;AURKA	MRPS15	P82914	0.117604	0.0909511	1.65439	1.27945	6.78632	6.66209	6.78124	6.65702	0.0710858	6.25507	cePISA-1	0.0823865	-0.0749308	0.926423	-0.842584	6.63765	5.95193	6.62333	5.9376	0.0889297	6.26922	lcPISA-1
AZD1152	AURKB;AURKA	UNC119B	A6NIH7	-0.0140247	0.089072	-0.161388	1.02499	6.17848	6.63616	6.20614	6.66382	0.0869006	6.23883	cePISA-1	0.00654096	-0.0651116	0.0532208	-0.529783	6.16768	5.86883	6.06392	5.76508	0.122902	6.13978	lcPISA-1
AZD1152	AURKB;AURKA	RBM42	Q9BTD8	-0.00646543	-0.0666706	-0.103903	-1.07143	6.17827	5.92575	6.14446	5.89194	0.0622257	6.20602	cePISA-1	-0.122138	-0.0607539	-1.25694	-0.625224	5.73383	5.98306	5.82289	6.07212	0.0971714	6.24039	lcPISA-1
AZD1152	AURKB;AURKA	RCC2	Q9P258	0.0125374	-0.0495839	0.490809	-1.9411	6.30795	6.04209	6.32779	6.06194	0.0255442	6.25336	cePISA-1	-0.00402095	0.0141429	-0.0983896	0.346066	6.20925	6.28792	6.24169	6.32036	0.0408676	6.22658	lcPISA-1
AZD1152	AURKB;AURKA	UNC45A	Q9H3U1	0.0198859	0.0169095	0.640064	0.544261	6.35131	6.33822	6.36255	6.34946	0.0310687	6.26436	cePISA-1	0.125106	0.0626261	1.36688	0.684237	6.80617	6.51771	6.75914	6.47067	0.091527	6.24083	lcPISA-1
AZD1152	AURKB;AURKA	TAL1	P17542	0.0588978	-0.0128573	1.23395	-0.269369	6.50781	6.19205	6.50752	6.19176	0.047731	6.24748	cePISA-1	-0.0970994	-0.000706772	-2.28427	-0.0166269	5.85062	6.25488	5.83847	6.24273	0.0425078	6.25795	lcPISA-1
AZD1152	AURKB;AURKA	LYL1	P12980	0.147308	-0.211506	1.14743	-1.64749	6.94072	5.41241	7.01238	5.48407	0.128381	6.26701	cePISA-1	-0.0414435	0.0772132	-0.266273	0.496092	6.00058	6.51497	5.94551	6.4599	0.155643	6.17545	lcPISA-1
AZD1152	AURKB;AURKA	VKORC1L1	A0A3B3ISV4	0.129161	0.142312	1.9806	2.18226	6.82754	6.89006	6.84241	6.90493	0.0652132	6.24284	cePISA-1	0.0471953	0.027261	0.610819	0.352822	6.46098	6.37232	6.48823	6.39957	0.0772656	6.25304	lcPISA-1
AZD1152	AURKB;AURKA	RANBP6	O60518	0.00774642	0.0189296	0.129029	0.315302	6.28008	6.32895	6.2926	6.34147	0.0600365	6.24646	cePISA-1
AZD1152	AURKB;AURKA	IPO5	O00410-3	-0.0025101	-0.0701037	-0.129982	-3.63021	6.23355	5.94823	6.23572	5.9504	0.0193112	6.24441	cePISA-1	0.00141568	-0.0203843	0.0231876	-0.333877	6.29592	6.2015	6.27142	6.177	0.0610534	6.28974	lcPISA-1
AZD1152	AURKB;AURKA	TNIP2	Q8NFZ5	-0.0440872	0.193003	-0.350048	1.53243	6.07625	7.16155	5.99325	7.07855	0.125946	6.2648	cePISA-1
AZD1152	AURKB;AURKA	EP400	Q96L91-5	0.0491251	-0.0784665	1.0562	-1.68705	6.48297	5.93424	6.57331	6.02458	0.0465112	6.26593	cePISA-1
AZD1152	AURKB;AURKA	EP400P1	Q6ZTU2-6	0.0553796	-0.0424358	0.576553	-0.441797	6.48269	6.05772	6.37356	5.9486	0.0960529	6.23855	cePISA-1
AZD1152	AURKB;AURKA	MSH6	P52701	0.0359307	0.00563215	0.751601	0.117814	6.41361	6.28032	6.39416	6.26087	0.0478056	6.25585	cePISA-1	0.246484	0.0958791	1.55109	0.603355	7.30625	6.582	7.41985	6.6956	0.15891	6.15879	lcPISA-1
AZD1152	AURKB;AURKA	MSH3	P20585	0.0319685	-0.0348525	0.757557	-0.825899	6.39077	6.10152	6.39433	6.10508	0.0421995	6.25071	cePISA-1	0.0125836	-0.0148186	0.243042	-0.286209	6.30098	6.18243	6.35098	6.23243	0.0517755	6.24627	lcPISA-1
AZD1152	AURKB;AURKA	NAPRT	Q6XQN6	-0.0115224	-0.0423868	-0.286031	-1.0522	6.1905	6.05947	6.15441	6.02338	0.0402839	6.24015	cePISA-1	0.0158306	-0.0123651	0.412598	-0.322274	6.31496	6.19273	6.36201	6.23979	0.0383682	6.24604	lcPISA-1
AZD1152	AURKB;AURKA	PSMD4	P55036	-0.00051812	-0.0754102	-0.0202864	-2.95261	6.25004	5.93387	6.28716	5.97099	0.0255402	6.25228	cePISA-1	0.00905917	-0.075171	0.173524	-1.43987	6.28788	5.93128	6.32697	5.97037	0.0522069	6.24852	lcPISA-1
AZD1152	AURKB;AURKA	PSMD4	Q5VWC4	-0.0584804	0.0555493	-0.615551	0.584699	5.98344	6.47556	5.96572	6.45784	0.095005	6.23097	cePISA-1	-0.0249129	-0.0669265	-0.236168	-0.634446	6.14528	5.9689	6.1715	5.99512	0.105488	6.25232	lcPISA-1
AZD1152	AURKB;AURKA	PIP5K1A	Q99755	0.218977	-0.00315454	2.34862	-0.0338336	7.32449	6.27926	7.18281	6.13759	0.0932367	6.29301	cePISA-1	0.151403	0.102126	1.16409	0.785219	6.88911	6.65778	6.86525	6.63392	0.130061	6.20278	lcPISA-1
AZD1152	AURKB;AURKA	STRN4	Q9NRL3-3	0.0530796	0.126594	1.37886	3.28857	6.46037	6.79809	6.40399	6.74172	0.0384953	6.22699	cePISA-1	0.123107	0.0741649	2.15444	1.29793	6.81578	6.58844	6.80635	6.57901	0.0571409	6.25831	lcPISA-1
AZD1152	AURKB;AURKA	STRN	O43815	-0.0169398	-0.0188699	-0.772326	-0.860327	6.17054	6.16229	6.13929	6.13104	0.0219335	6.24342	cePISA-1	0.0549727	0.0342388	1.24112	0.773013	6.48616	6.3936	6.48186	6.38931	0.0442927	6.24366	lcPISA-1
AZD1152	AURKB;AURKA	STRN3	Q13033	-0.0100133	0.0225801	-0.234115	0.527933	6.19543	6.33699	6.17748	6.31904	0.0427707	6.23857	cePISA-1	0.0297506	0.0253067	0.778191	0.661951	6.36637	6.3468	6.36077	6.34119	0.0382304	6.23644	lcPISA-1
AZD1152	AURKB;AURKA	STRN3	Q13033-2	-0.139419	-0.0214839	-1.2552	-0.19342	5.65879	6.14081	5.69547	6.17749	0.111074	6.23294	cePISA-1	-0.181728	0.11096	-1.47344	0.899658	5.56832	6.82076	5.59586	6.84829	0.123336	6.31583	lcPISA-1
AZD1152	AURKB;AURKA	PHLPP1	O60346	-0.00629578	0.0220497	-0.0515697	0.180613	6.2731	6.39757	6.49235	6.61682	0.122083	6.30053	cePISA-1
AZD1152	AURKB;AURKA	SELENOS	Q9BQE4	-0.116376	0.122973	-2.15332	2.2754	5.78223	6.82569	5.70621	6.74967	0.0540447	6.26798	cePISA-1	-0.129645	0.0440029	-2.25383	0.76497	5.6978	6.42659	5.78038	6.50917	0.0575223	6.23354	lcPISA-1
AZD1152	AURKB;AURKA	POLR1A	O95602	-0.0368377	0.184989	-0.672867	3.37895	6.05581	7.06234	5.95007	6.9566	0.0547474	6.21243	cePISA-1	0.0354065	-0.00305174	0.289381	-0.0249422	6.40447	6.23599	6.47842	6.30995	0.122353	6.2492	lcPISA-1
AZD1152	AURKB;AURKA	POLR3A	O14802	0.0121141	0.022074	0.450194	0.820337	6.32829	6.37212	6.29474	6.33858	0.0269085	6.27537	cePISA-1	0.0368034	-0.00603945	0.384981	-0.0631757	6.37975	6.19308	6.35677	6.1701	0.0955978	6.21906	lcPISA-1
AZD1152	AURKB;AURKA	MICAL1	Q8TDZ2-4	0.011869	0.0246318	0.230772	0.478921	6.30338	6.35939	6.39146	6.44747	0.0514318	6.25174	cePISA-1
AZD1152	AURKB;AURKA	MICAL3	Q7RTP6	0.0649107	0.0556109	2.13549	1.82954	6.54589	6.50383	6.49044	6.44838	0.0303962	6.25791	cePISA-1	0.0483681	-0.0405437	0.762121	-0.638834	6.43167	6.04726	6.43732	6.05291	0.0634651	6.21962	lcPISA-1
AZD1152	AURKB;AURKA	MICAL2	O94851	-0.0165669	-0.0730805	-0.122415	-0.540001	6.16999	5.93297	6.45369	6.21667	0.135334	6.24125	cePISA-1	-0.0929792	0.153989	-0.598875	0.991837	5.84246	6.93331	5.81612	6.90697	0.155256	6.2314	lcPISA-1
AZD1152	AURKB;AURKA	C16orf58	Q96GQ5	0.115255	0.0134002	2.0076	0.233415	6.75267	6.29237	6.78824	6.32794	0.0574093	6.23419	cePISA-1	-0.00071881	-0.021593	-0.0150652	-0.452559	6.26047	6.17054	6.25066	6.16073	0.0477132	6.26359	lcPISA-1
AZD1152	AURKB;AURKA	ZFPL1	O95159	-0.229049	-0.102779	-2.40372	-1.0786	5.28153	5.76462	5.401	5.88409	0.0952895	6.19027	cePISA-1	-0.0588639	-0.00567123	-0.92619	-0.0892336	5.97308	6.19742	5.97142	6.19576	0.0635549	6.22183	lcPISA-1
AZD1152	AURKB;AURKA	EDC4	Q6P2E9	0.0395987	0.0116839	1.43136	0.422334	6.46347	6.33961	6.44131	6.31745	0.0276651	6.28848	cePISA-1	0.0472386	0.0657915	0.766226	1.06716	6.51321	6.5975	6.46805	6.55235	0.0616509	6.3034	lcPISA-1
AZD1152	AURKB;AURKA	PFDN4	Q9NQP4	-0.0779437	0.0516527	-1.08432	0.718569	5.87706	6.42943	5.99949	6.55186	0.0718827	6.20331	cePISA-1	0.136589	0.0466825	2.04569	0.699161	6.84729	6.4336	6.7335	6.31981	0.0667692	6.22875	lcPISA-1
AZD1152	AURKB;AURKA	TDP2	O95551-2	-0.024898	-0.045019	-0.834473	-1.50884	6.14152	6.05646	6.13473	6.04967	0.0298368	6.24843	cePISA-1	0.0092912	0.000650706	0.144366	0.0101106	6.2801	6.24261	6.38678	6.34928	0.0643586	6.23979	lcPISA-1
AZD1152	AURKB;AURKA	IPO9	Q96P70	0.0172226	-0.0103536	0.609193	-0.366225	6.32604	6.20627	6.33453	6.21476	0.0282712	6.25097	cePISA-1	0.0483343	0.00114682	0.92631	0.0219784	6.46918	6.26101	6.4661	6.25793	0.0521794	6.25603	lcPISA-1
AZD1152	AURKB;AURKA	BCKDHB	P21953	0.157661	-0.0285717	1.98941	-0.360525	6.9305	6.0912	6.94381	6.10451	0.0792502	6.21303	cePISA-1	0.13045	-0.0205533	1.57498	-0.248149	6.82259	6.14459	6.73668	6.05868	0.0828263	6.23276	lcPISA-1
AZD1152	AURKB;AURKA	CDC27	P30260-2	0.0584475	-0.0332167	1.90097	-1.08035	6.50856	6.1079	6.51327	6.1126	0.0307462	6.25016	cePISA-1	-0.0230524	-0.00542768	-0.693207	-0.163215	6.15632	6.23198	6.14014	6.21581	0.0332547	6.25547	lcPISA-1
AZD1152	AURKB;AURKA	CDC27	G5EA36	0.0377851	-0.18401	0.31573	-1.53758	6.46812	5.5464	6.40133	5.47961	0.119675	6.30091	cePISA-1
AZD1152	AURKB;AURKA	U2SURP	O15042	0.00947989	-0.038182	0.290073	-1.16832	6.29598	6.09138	6.3306	6.126	0.0326811	6.25474	cePISA-1	0.0237818	0.00182025	0.232236	0.0177753	6.34131	6.24551	6.30955	6.21375	0.102403	6.23764	lcPISA-1
AZD1152	AURKB;AURKA	EXOSC10	Q01780	-0.0198504	0.17357	-0.503451	4.40211	6.15113	7.03364	6.09297	6.97548	0.0394288	6.23635	cePISA-1	0.0266825	0.0458479	0.129972	0.223328	6.3209	6.40543	6.65222	6.73675	0.205294	6.20507	lcPISA-1
AZD1152	AURKB;AURKA	TFRC	P02786	-0.026902	-0.0291121	-0.980358	-1.0609	6.12768	6.1183	6.17031	6.16093	0.027441	6.24301	cePISA-1	-0.0309871	0.00160393	-0.840579	0.0435094	6.1591	6.29982	6.22458	6.3653	0.036864	6.29282	lcPISA-1
AZD1152	AURKB;AURKA	TFR2	Q9UP52	-0.0291418	-0.0408303	-0.980966	-1.37442	6.1196	6.07022	6.07389	6.02451	0.0297072	6.24447	cePISA-1	-0.00576891	0.0265855	-0.129856	0.598428	6.26949	6.41167	6.31154	6.45373	0.0444255	6.2946	lcPISA-1
AZD1152	AURKB;AURKA	FH	P07954	0.0678262	-0.0132833	1.65125	-0.323387	6.53983	6.18229	6.50633	6.1488	0.0410756	6.23948	cePISA-1	-0.0242112	0.00345674	-0.599423	0.0855824	6.1447	6.26368	6.12211	6.24109	0.0403908	6.24869	lcPISA-1
AZD1152	AURKB;AURKA	TLN1	Q9Y490	0.0157465	-0.0480469	0.930706	-2.83984	6.3112	6.03821	6.32782	6.05483	0.0169189	6.24269	cePISA-1	0.0208457	0.0214879	0.480493	0.495297	6.33311	6.33593	6.37815	6.38097	0.043384	6.24226	lcPISA-1
AZD1152	AURKB;AURKA	TLN2	Q9Y4G6	0.0314007	0.210248	1.29256	8.65448	6.37269	7.21375	6.34565	7.18671	0.0242935	6.23548	cePISA-1	0.00397695	-0.0905685	0.0602839	-1.37287	6.2318	5.8365	6.24484	5.84954	0.0659704	6.21464	lcPISA-1
AZD1152	AURKB;AURKA	RPL17	P18621-3	-0.0760778	-0.0700961	-1.96285	-1.80852	5.93527	5.95993	5.88222	5.90688	0.0387589	6.25666	cePISA-1	-0.0202413	-0.149905	-0.0864338	-0.640121	6.00216	5.48624	5.97207	5.45615	0.234183	6.08697	lcPISA-1
AZD1152	AURKB;AURKA	TOMM70	O94826	0.11595	-0.0404061	1.40924	-0.491088	6.74432	6.05159	6.76984	6.07712	0.0822787	6.22348	cePISA-1	0.0236959	0.0346021	0.604515	0.882745	6.33616	6.38424	6.37399	6.42207	0.0391983	6.23294	lcPISA-1
AZD1152	AURKB;AURKA	B3GALT6	Q96L58	-0.142616	0.14574	-1.21989	1.2466	5.63734	6.8846	5.70521	6.95246	0.11691	6.22309	cePISA-1
AZD1152	AURKB;AURKA	MYBBP1A	Q9BQG0-2	0.0367984	0.00441266	0.924137	0.110817	6.4213	6.27876	6.44035	6.29781	0.0398192	6.25959	cePISA-1	-0.081281	0.0256858	-0.342532	0.108244	5.79939	6.24571	5.79577	6.2421	0.237295	6.1355	lcPISA-1
AZD1152	AURKB;AURKA	NSUN5	Q96P11-2	0.178393	-0.0186845	4.83891	-0.506817	7.06407	6.16211	7.00135	6.09938	0.0368663	6.24243	cePISA-1	-0.0586764	0.041478	-0.71838	0.507819	5.99653	6.42762	6.13469	6.56577	0.0816788	6.24545	lcPISA-1
AZD1152	AURKB;AURKA	CBR4	Q8N4T8	0.124911	-0.0893201	1.55198	-1.10977	6.78556	5.84919	6.72788	5.79151	0.080485	6.22277	cePISA-1	-0.0843829	0.0401711	-1.78396	0.84927	5.89981	6.4318	5.96061	6.4926	0.0473008	6.25518	lcPISA-1
AZD1152	AURKB;AURKA	WARS	P23381	-0.0598566	-0.0258015	-1.37323	-0.591936	5.9696	6.11219	5.81259	5.95518	0.0435883	6.22248	cePISA-1	-0.0179262	0.00337189	-0.486992	0.0916023	6.16451	6.25619	6.17129	6.26297	0.0368101	6.24158	lcPISA-1
AZD1152	AURKB;AURKA	WARS1	G3V277	-0.265113	0.0535132	-2.08837	0.421538	4.97499	6.20451	5.36298	6.59251	0.126948	5.97859	cePISA-1	0.157003	-0.0116473	1.1402	-0.0845858	6.92695	6.16273	6.76467	6.00045	0.137698	6.21268	lcPISA-1
AZD1152	AURKB;AURKA	WARS1	G3V5U1	0.524668	0.477401	2.02969	1.84683	8.48802	8.21443	8.36138	8.08779	0.258497	5.90018	cePISA-1	0.0293131	-0.043189	0.0788773	-0.116215	6.28142	5.97355	6.02506	5.71719	0.371629	6.15508	lcPISA-1
AZD1152	AURKB;AURKA	CTNNA1	P35221	-0.0109775	0.030326	-0.384587	1.06245	6.20973	6.39008	6.19836	6.37871	0.0285435	6.25716	cePISA-1
AZD1152	AURKB;AURKA	CTNNA2	P26232	0.0419003	0.0276104	1.03739	0.683595	6.44271	6.3792	6.46332	6.39982	0.04039	6.25828	cePISA-1	0.00867393	0.0390242	0.168994	0.760308	6.27515	6.40857	6.37228	6.50569	0.0513268	6.23754	lcPISA-1
AZD1152	AURKB;AURKA	EFHD2	Q96C19	-0.0455314	0.00393452	-1.29775	0.112143	6.04758	6.25852	5.99774	6.20869	0.0350849	6.24148	cePISA-1	-0.00935484	0.0808465	-0.143724	1.24209	6.20796	6.60849	6.18697	6.5875	0.0650889	6.24835	lcPISA-1
AZD1152	AURKB;AURKA	EFHD1	Q9BUP0	-0.0472523	0.0488088	-0.668003	0.690007	6.03242	6.44776	6.03305	6.44839	0.0707367	6.23327	cePISA-1
AZD1152	AURKB;AURKA	EGLN1	Q9GZT9	0.0104403	-0.0595993	0.237664	-1.35672	6.31297	6.0138	6.28498	5.98582	0.0439289	6.26745	cePISA-1	0.0895944	0.04272	1.70967	0.815198	6.69248	6.47853	6.66421	6.45026	0.0524045	6.28951	lcPISA-1
AZD1152	AURKB;AURKA	MRPL11	Q9Y3B7	0.0782598	0.0724285	1.69479	1.56851	6.61414	6.58746	6.62852	6.60184	0.0461767	6.26491	cePISA-1	0.0223953	-0.114716	0.20347	-1.04223	6.26615	5.69805	6.29926	5.73116	0.110067	6.16963	lcPISA-1
AZD1152	AURKB;AURKA	RUFY1	Q96T51	0.0207524	-0.00201551	0.802657	-0.0779555	6.34388	6.24455	6.34535	6.24602	0.0258546	6.25328	cePISA-1	0.0814912	-0.026536	1.39683	-0.454852	6.60346	6.12706	6.5932	6.1168	0.0583399	6.2408	lcPISA-1
AZD1152	AURKB;AURKA	RUFY2	Q8WXA3-1	0.0798218	-0.490855	0.706627	-4.34532	6.64406	4.47345	6.96458	4.79397	0.112962	6.28644	cePISA-1
AZD1152	AURKB;AURKA	USP14	P54578	0.000653543	-0.0108317	0.0271432	-0.449866	6.23759	6.18813	6.25048	6.20102	0.0240776	6.23477	cePISA-1	0.0280785	0.0357672	0.698725	0.890056	6.38516	6.41929	6.39798	6.4321	0.0401853	6.2621	lcPISA-1
AZD1152	AURKB;AURKA	RUFY3	Q7L099-3	0.0223566	-0.0117453	0.75008	-0.394064	6.35561	6.20714	6.36771	6.21924	0.0298056	6.25788	cePISA-1
AZD1152	AURKB;AURKA	RUFY3	Q7L099-2	0.0207574	-0.0261163	0.148644	-0.187019	6.32066	6.1186	6.28709	6.08503	0.139645	6.23037	cePISA-1
AZD1152	AURKB;AURKA	STRIP1	Q5VSL9	0.042419	0.0225617	1.38184	0.734971	6.45221	6.364	6.45985	6.37165	0.0306974	6.26525	cePISA-1	0.0278684	0.0126919	0.479492	0.218371	6.35391	6.28742	6.33644	6.26995	0.0581207	6.23234	lcPISA-1
AZD1152	AURKB;AURKA	STRIP2	Q9ULQ0	0.0204376	-0.0337511	0.477272	-0.788175	6.34846	6.11442	6.32655	6.09252	0.0428218	6.25915	cePISA-1	0.0440105	0.135129	0.527414	1.61936	6.46377	6.88518	6.39813	6.81954	0.0834458	6.26957	lcPISA-1
AZD1152	AURKB;AURKA	ATF7	P17544-6	-0.254868	-0.00970005	-2.50757	-0.095436	5.27212	6.24869	5.15017	6.12673	0.101639	6.29084	cePISA-1	-0.0887535	0.0230785	-0.641164	0.166721	5.82001	6.28909	5.87304	6.34213	0.138426	6.18929	lcPISA-1
AZD1152	AURKB;AURKA	ATF2	P15336	-0.0605459	-0.142903	-0.782486	-1.84685	5.9764	5.64478	6.01069	5.67908	0.0773763	6.23255	cePISA-1	-0.0016481	-0.0209256	-0.0140774	-0.178738	6.22905	6.14637	6.20799	6.12531	0.117074	6.23617	lcPISA-1
AZD1152	AURKB;AURKA	ARID1A	O14497	0.0412411	0.163078	1.4575	5.7633	6.43686	7.00407	6.42343	6.99064	0.0282959	6.25546	cePISA-1	0.0879844	0.109648	0.793464	0.988828	6.61639	6.71648	6.62784	6.72794	0.110886	6.22494	lcPISA-1
AZD1152	AURKB;AURKA	ARID1B	Q8NFD5-3	0.00608202	0.0789314	0.138096	1.79219	6.26121	6.58549	6.29588	6.62016	0.0440419	6.23487	cePISA-1	0.115677	-0.0301533	0.611766	-0.159467	6.69484	6.05119	6.7825	6.13885	0.189088	6.179	lcPISA-1
AZD1152	AURKB;AURKA	PPP1R35	Q8TAP8	0.0401828	-0.00385564	0.470412	-0.0451372	6.3202	6.13019	6.38721	6.1972	0.0854205	6.14659	cePISA-1	-0.0853714	-0.0620013	-1.35402	-0.983361	5.88337	5.97945	5.97375	6.06983	0.0630504	6.24202	lcPISA-1
AZD1152	AURKB;AURKA	FYCO1	Q9BQS8-4	0.00159354	0.0893367	0.044037	2.46879	6.24576	6.63741	6.22188	6.61353	0.0361864	6.23887	cePISA-1	0.0966222	0.103587	1.26314	1.35419	6.65592	6.68813	6.68516	6.71737	0.0764939	6.22475	lcPISA-1
AZD1152	AURKB;AURKA	BLOC1S4	Q9NUP1	0.00381272	0.0846075	0.0843149	1.87102	6.25359	6.6138	6.31996	6.68017	0.04522	6.23709	cePISA-1	0.0498527	0.0715527	0.838916	1.20408	6.4665	6.5645	6.45397	6.55197	0.0594251	6.24687	lcPISA-1
AZD1152	AURKB;AURKA	GYS1	P13807	-8.55126e-05	0.0673343	-0.00172804	1.36069	6.24214	6.54077	6.0913	6.38993	0.0494853	6.24251	cePISA-1	0.061206	-0.127468	0.336831	-0.701487	6.45273	5.6617	6.60093	5.8099	0.181712	6.1847	lcPISA-1
AZD1152	AURKB;AURKA	NDUFA8	P51970	-0.0843595	-0.025548	-1.35069	-0.40905	5.86123	6.1051	5.92984	6.17371	0.0624568	6.21417	cePISA-1	-0.0031092	0.0468528	-0.0705404	1.06298	6.23651	6.45627	6.34231	6.56207	0.0440768	6.24997	lcPISA-1
AZD1152	AURKB;AURKA	HSPA1A	P0DMV8	-0.0280311	-0.0415326	-0.874011	-1.29499	6.11172	6.0548	6.09169	6.03476	0.0320718	6.23163	cePISA-1	0.0326917	0.0343134	0.74158	0.778368	6.35697	6.36412	6.329	6.33615	0.0440838	6.21454	lcPISA-1
AZD1152	AURKB;AURKA	HSPA1L	P34931	-0.081653	-0.108765	-0.967055	-1.28815	5.88976	5.78012	5.79675	5.6871	0.0844347	6.23273	cePISA-1	-0.0796673	0.0531851	-0.746958	0.498662	5.90549	6.47513	5.93527	6.50491	0.106656	6.24077	lcPISA-1
AZD1152	AURKB;AURKA	HSPA5	P11021	-0.00325344	-0.052425	-0.0929698	-1.49809	6.23656	6.02758	6.21126	6.00228	0.0349946	6.25064	cePISA-1	0.0151569	0.0585064	0.475522	1.83555	6.31761	6.51032	6.23996	6.43267	0.0318741	6.25159	lcPISA-1
AZD1152	AURKB;AURKA	HSPA6	P17066	0.0124405	-0.0727655	0.253393	-1.48211	6.31664	5.95438	6.30283	5.94057	0.0490957	6.26241	cePISA-1	-0.0178497	0.00661429	-0.480471	0.178041	6.18067	6.28636	6.15216	6.25786	0.0371504	6.25761	lcPISA-1
AZD1152	AURKB;AURKA	HSPA9	P38646	0.00481471	-0.0683564	0.169145	-2.40142	6.2685	5.9585	6.30358	5.99358	0.028465	6.24761	cePISA-1	0.00273745	0.00459333	0.0780566	0.130976	6.25376	6.26181	6.30174	6.30979	0.0350701	6.24191	lcPISA-1
AZD1152	AURKB;AURKA	HSPA8	P11142	-0.0112205	-0.0597285	-0.572036	-3.04504	6.18614	5.9816	6.20153	5.99699	0.019615	6.23444	cePISA-1	-0.0131042	0.00333836	-0.459847	0.117148	6.17676	6.24756	6.20377	6.27457	0.0284969	6.23312	lcPISA-1
AZD1152	AURKB;AURKA	HSPA8	E9PN89	0.0438629	-0.126064	0.277481	-0.797496	6.39487	5.68432	6.41391	5.70336	0.158075	6.20337	cePISA-1	-0.0153293	0.0759436	-0.0848879	0.420548	6.20337	6.60851	6.12568	6.53082	0.180583	6.26964	lcPISA-1
AZD1152	AURKB;AURKA	HSPA8	E9PK54	-0.232317	0.00558943	-2.8972	0.0697052	5.35302	6.31271	5.34906	6.30875	0.0801866	6.28831	cePISA-1	0.000820529	-0.0472927	0.0067983	-0.391832	6.27874	6.0728	6.2531	6.04716	0.120696	6.27517	lcPISA-1
AZD1152	AURKB;AURKA	HSPA2	P54652	-0.228219	-0.0980488	-2.96381	-1.27333	5.30636	5.8074	5.30201	5.80305	0.0770019	6.2158	cePISA-1	-0.0939835	0.0866834	-0.841833	0.776445	5.82672	6.60405	5.89151	6.66884	0.111641	6.21894	lcPISA-1
AZD1152	AURKB;AURKA	SFXN2	Q96NB2	-0.0452418	0.104602	-0.840739	1.94385	6.0668	6.73081	6.0958	6.75981	0.053812	6.26007	cePISA-1	-0.0668663	0.0421905	-1.17488	0.74131	5.96017	6.42819	6.0606	6.52861	0.0569134	6.24292	lcPISA-1
AZD1152	AURKB;AURKA	NCOR2	C9J0Q5	0.0758257	-0.0269454	1.37242	-0.487701	6.56656	6.11506	6.44243	5.99093	0.0552498	6.23034	cePISA-1	0.0373659	-0.0554334	0.42381	-0.628734	6.39502	5.99662	6.41784	6.01944	0.0881667	6.23151	lcPISA-1
AZD1152	AURKB;AURKA	NCOR1	O75376	0.0475957	-0.0110195	1.4763	-0.341797	6.48254	6.22443	6.4726	6.2145	0.0322398	6.27216	cePISA-1	-0.0215088	-0.165995	-0.262915	-2.02906	6.15562	5.569	6.13475	5.54813	0.0818086	6.24808	lcPISA-1
AZD1152	AURKB;AURKA	SEMA7A	O75326	-0.177744	0.155065	-1.8324	1.5986	5.52059	6.95298	5.52688	6.95927	0.0970005	6.24442	cePISA-1
AZD1152	AURKB;AURKA	GADD45GIP1	Q8TAE8	-0.0561872	0.150226	-1.07331	2.86966	5.97227	6.89091	5.92039	6.83902	0.0523496	6.20946	cePISA-1	0.00505543	-0.0535328	0.0781453	-0.827493	6.2764	6.02662	6.31414	6.06436	0.0646927	6.25444	lcPISA-1
AZD1152	AURKB;AURKA	DHX30	Q7L2E3-2	-0.0192315	-0.0580658	-0.541319	-1.63441	6.17572	6.0117	6.16407	6.00005	0.0355271	6.25859	cePISA-1	-0.0879515	-0.066375	-0.710917	-0.536513	5.87465	5.96317	5.93363	6.02215	0.123716	6.24392	lcPISA-1
AZD1152	AURKB;AURKA	PM20D2	Q8IYS1	-0.020024	-0.242479	-0.127989	-1.54987	6.12676	5.25129	6.19353	5.31805	0.156451	6.21239	cePISA-1
AZD1152	AURKB;AURKA	SPTLC1	O15269	0.0512976	-0.042136	1.14285	-0.938737	6.45695	6.05204	6.48422	6.0793	0.0448858	6.2314	cePISA-1	0.0644206	0.0322555	1.23436	0.618044	6.52199	6.37819	6.51161	6.36781	0.0521897	6.23717	lcPISA-1
AZD1152	AURKB;AURKA	CKAP5	Q14008	0.0539811	-0.048087	1.92877	-1.71817	6.5023	6.05816	6.47861	6.03448	0.0279873	6.26349	cePISA-1	0.0690315	0.0292162	0.76725	0.324723	6.55608	6.37762	6.53047	6.35201	0.0899726	6.24977	lcPISA-1
AZD1152	AURKB;AURKA	TRAPPC11	Q7Z392	0.105264	0.0168986	2.32558	0.373339	6.72323	6.32379	6.66883	6.26939	0.0452635	6.25016	cePISA-1	-0.0306644	0.0797582	-0.500936	1.30294	6.11872	6.60543	6.07927	6.56598	0.0612141	6.25016	lcPISA-1
AZD1152	AURKB;AURKA	ALDH2	P05091	0.0185341	-0.0428236	0.423023	-0.977406	6.30214	6.03973	6.31018	6.04777	0.0438136	6.2217	cePISA-1	-0.0241545	0.0302473	-0.513701	0.643278	6.15065	6.38701	6.13176	6.36812	0.0470206	6.2545	lcPISA-1
AZD1152	AURKB;AURKA	ALDH1B1	P30837	-0.0100879	-0.0330754	-0.190335	-0.624052	6.14586	6.0487	6.16098	6.06383	0.053001	6.18898	cePISA-1	-0.00988119	0.00754928	-0.179933	0.13747	6.18832	6.26354	6.19105	6.26627	0.0549158	6.23085	lcPISA-1
AZD1152	AURKB;AURKA	ALDH1A2	O94788	-0.0757902	-0.0164643	-2.48558	-0.539955	5.9075	6.1555	5.88344	6.13143	0.030492	6.22614	cePISA-1	-0.0106257	0.00114505	-0.313206	0.0337518	6.20097	6.25176	6.14309	6.19389	0.0339257	6.24681	lcPISA-1
AZD1152	AURKB;AURKA	ALDH1A1	P00352	-0.0420082	0.0146363	-0.790523	0.27543	6.05734	6.2999	6.07602	6.31858	0.0531398	6.23632	cePISA-1	-0.0323767	0.00324697	-0.746769	0.0748914	6.10164	6.25418	6.06258	6.21512	0.0433557	6.24012	lcPISA-1
AZD1152	AURKB;AURKA	NSRP1	Q9H0G5	0.0341596	-0.0210797	1.05587	-0.651574	6.3982	6.15785	6.33472	6.09437	0.032352	6.24849	cePISA-1	-0.018153	0.00411154	-0.20273	0.045917	6.13992	6.23541	6.24892	6.34441	0.089543	6.21766	lcPISA-1
AZD1152	AURKB;AURKA	STIP1	P31948-2	-0.0373073	-0.0112638	-1.09824	-0.33158	6.06393	6.17439	6.08508	6.19554	0.0339701	6.22279	cePISA-1	0.0032497	-0.0110622	0.10394	-0.35382	6.26671	6.20486	6.28201	6.22015	0.031265	6.25261	lcPISA-1
AZD1152	AURKB;AURKA	ST13	P50502	-0.0330005	0.00274469	-1.2702	0.105644	6.10776	6.26098	6.08873	6.24195	0.0259806	6.24908	cePISA-1	0.0351153	0.0297375	0.951982	0.806189	6.40475	6.38092	6.39024	6.36641	0.0368865	6.25074	lcPISA-1
AZD1152	AURKB;AURKA	TSC1	Q92574	0.091407	0.0988518	1.14582	1.23914	6.59879	6.63293	6.53907	6.57321	0.0797745	6.19367	cePISA-1
AZD1152	AURKB;AURKA	NNT	Q13423	0.0387441	-0.0133484	1.37684	-0.474356	6.44068	6.21227	6.39244	6.16403	0.0281399	6.27001	cePISA-1	-0.00163959	0.0225838	-0.0428068	0.589623	6.2526	6.35848	6.22786	6.33373	0.0383021	6.25971	lcPISA-1
AZD1152	AURKB;AURKA	UBXN4	Q92575	0.00989857	-0.0585028	0.155873	-0.921244	6.31281	6.0205	6.34632	6.054	0.0635041	6.26965	cePISA-1	0.0549764	0.0564161	1.13232	1.16197	6.48024	6.48671	6.5037	6.51017	0.0485519	6.23794	lcPISA-1
AZD1152	AURKB;AURKA	CCNDBP1	O95273	0.0799549	0.0130379	1.27443	0.207816	6.60112	6.30194	6.6806	6.38141	0.0627377	6.24524	cePISA-1	0.192632	-0.0172013	1.92004	-0.171452	7.13978	6.17331	7.08739	6.12093	0.100327	6.24736	lcPISA-1
AZD1152	AURKB;AURKA	FAM89A	Q96GI7	0.196868	0.419421	2.42331	5.16279	7.19351	8.39335	6.96338	8.16323	0.0812392	6.27592	cePISA-1	0.0481569	0.14506	0.374114	1.12692	6.46002	6.90883	6.41749	6.8663	0.128722	6.24794	lcPISA-1
AZD1152	AURKB;AURKA	BRD4	O60885	-0.0112474	-0.00291355	-0.252065	-0.0652956	6.13298	6.16851	5.56635	5.60188	0.0446209	6.18098	cePISA-1	-0.0531491	0.0953674	-0.407823	0.731772	5.78341	6.4105	5.97704	6.60413	0.130324	6.00045	lcPISA-1
AZD1152	AURKB;AURKA	BRD3	Q15059	-0.141276	-0.0323986	-1.24241	-0.284919	5.51623	5.94864	5.35026	5.78267	0.113712	6.08374	cePISA-1	-0.844905	0.166028	-4.5541	0.894905	3.34181	6.73447	3.59596	6.98862	0.185526	6.00239	lcPISA-1
AZD1152	AURKB;AURKA	BRD2	P25440-2	-0.0600918	-0.0456144	-0.470152	-0.356882	5.85792	5.917	5.20898	5.26806	0.127814	6.10708	cePISA-1	-0.302944	0.197309	-1.176	0.765939	4.74435	6.7107	5.12308	7.08943	0.257604	5.85291	lcPISA-1
AZD1152	AURKB;AURKA	RPAP1	Q9BWH6	0.0393394	-0.0143466	1.28949	-0.470262	6.44676	6.21127	6.44686	6.21137	0.0305077	6.27334	cePISA-1	0.0516194	0.00161989	1.17425	0.0368496	6.49467	6.27344	6.47972	6.25849	0.0439595	6.2664	lcPISA-1
AZD1152	AURKB;AURKA	EFNB1	P98172	0.121837	0.300428	1.65434	4.0793	6.77923	7.67258	6.65727	7.55062	0.0736468	6.23022	cePISA-1	-0.0471985	0.0751612	-0.478223	0.761546	6.04843	6.5838	6.04461	6.57998	0.0986956	6.24958	lcPISA-1
AZD1152	AURKB;AURKA	CTNND1	O60716-3	0.0732187	-0.00134757	1.37715	-0.0253462	6.56391	6.23327	6.54727	6.21663	0.0531667	6.23909	cePISA-1
AZD1152	AURKB;AURKA	RBM39	Q14498	0.101788	-0.0716577	1.70579	-1.20086	6.71763	5.95667	6.73471	5.97375	0.0596722	6.26001	cePISA-1	0.0347017	-0.0105738	0.405774	-0.123641	6.46669	6.2669	6.40674	6.20695	0.0855198	6.313	lcPISA-1
AZD1152	AURKB;AURKA	RBM23	Q86U06-2	0.389883	0.0771845	2.84122	0.562473	8.11222	6.53142	8.24475	6.66396	0.137223	6.19118	cePISA-1
AZD1152	AURKB;AURKA	RBM4	Q9BWF3	0.00990209	0.0361517	0.173234	0.632462	6.30399	6.41974	6.28525	6.401	0.0571603	6.26088	cePISA-1	0.0326664	0.00254046	0.590658	0.0459354	6.42192	6.2892	6.43932	6.30661	0.0553051	6.27814	lcPISA-1
AZD1152	AURKB;AURKA	RBM14	Q96PK6	0.089398	-0.12145	1.4011	-1.90344	6.62194	5.72155	6.54192	5.64153	0.0638054	6.22406	cePISA-1	-0.0606764	0.248298	-0.401336	1.64233	5.8826	7.28752	5.89075	7.29567	0.151186	6.13528	lcPISA-1
AZD1152	AURKB;AURKA	RAB3GAP1	Q15042	0.04551	-0.0291148	1.38259	-0.884501	6.4722	6.14593	6.44914	6.12287	0.0329166	6.27123	cePISA-1	0.0543283	-0.0283877	0.569114	-0.297374	6.51739	6.15423	6.56069	6.19753	0.0954612	6.27653	lcPISA-1
AZD1152	AURKB;AURKA	CHCHD3	Q9NX63	-0.0242796	-0.051184	-0.716868	-1.51123	6.15993	6.04612	6.16479	6.05098	0.0338691	6.26448	cePISA-1	-0.012859	0.00900916	-0.340585	0.238618	6.19512	6.28974	6.24147	6.33609	0.0377556	6.25059	lcPISA-1
AZD1152	AURKB;AURKA	HDAC10	Q969S8	0.0173245	0.00112457	0.143279	0.00930058	6.27524	6.20517	6.48467	6.4146	0.120914	6.20034	cePISA-1	-0.15877	-0.0748033	-1.2679	-0.597362	5.60439	5.94025	5.6912	6.02706	0.125223	6.25638	lcPISA-1
AZD1152	AURKB;AURKA	EEF1G	P26641-2	0.0447181	-0.0446868	1.00266	-1.00195	6.45003	6.06245	6.40181	6.01423	0.0445996	6.25317	cePISA-1	0.0450736	0.0292254	0.903699	0.585952	6.43018	6.35992	6.46225	6.392	0.0498768	6.23238	lcPISA-1
AZD1152	AURKB;AURKA	CAST	P20810-6	-0.0632817	-0.00615296	-1.7016	-0.165448	6.00226	6.24471	5.98769	6.23014	0.0371896	6.2714	cePISA-1	-0.0142821	0.0210516	-0.356108	0.5249	6.18621	6.3396	6.17723	6.33061	0.040106	6.24776	lcPISA-1
AZD1152	AURKB;AURKA	HVCN1	Q96D96	0.210256	-0.0665746	1.10021	-0.348368	7.15904	5.90909	7.13263	5.88268	0.191104	6.18816	cePISA-1
AZD1152	AURKB;AURKA	INPP5A	Q14642	-0.152038	0.0820814	-1.08771	0.587225	5.70348	6.70838	5.80111	6.806	0.139778	6.33736	cePISA-1
AZD1152	AURKB;AURKA	RFLNB	Q8N5W9	-0.0303285	-0.101069	-0.300509	-1.00144	6.08578	5.79457	6.004	5.71279	0.100924	6.21507	cePISA-1
AZD1152	AURKB;AURKA	RRM2	P31350-2	0.0337189	-0.0238099	0.759921	-0.536603	6.39579	6.14578	6.29407	6.04405	0.0443715	6.24805	cePISA-1	-0.0275578	-0.0256558	-0.759809	-0.707369	6.13242	6.14051	6.15014	6.15823	0.0362693	6.25069	lcPISA-1
AZD1152	AURKB;AURKA	RRM2B	Q7LG56-6	-0.0455233	0.0113907	-1.16073	0.290433	6.07705	6.32158	6.06281	6.30734	0.0392197	6.27187	cePISA-1	0.0520988	0.0409127	1.06898	0.839464	6.48531	6.43522	6.47952	6.42943	0.0487367	6.25529	lcPISA-1
AZD1152	AURKB;AURKA	DBN1	Q16643	-0.0208063	-0.0214317	-0.738469	-0.760666	6.16054	6.15787	6.16976	6.16709	0.0281749	6.25002	cePISA-1
AZD1152	AURKB;AURKA	WIPF2	Q8TF74	-0.118963	0.0394348	-2.57745	0.854396	5.75931	6.42767	5.7954	6.46375	0.0461552	6.25435	cePISA-1	-0.0130088	0.0316787	-0.294287	0.716638	6.19299	6.38783	6.18528	6.38011	0.0442045	6.24909	lcPISA-1
AZD1152	AURKB;AURKA	CASP8AP2	Q9UKL3	0.133147	-0.0650037	1.54617	-0.754859	6.80506	5.93175	6.80387	5.93056	0.0861137	6.20512	cePISA-1
AZD1152	AURKB;AURKA	COPB1	P53618	0.00658564	-0.0427154	0.299664	-1.94366	6.29279	6.08139	6.30714	6.09573	0.0219767	6.26413	cePISA-1	0.0103094	0.00358046	0.313883	0.109012	6.29667	6.26737	6.28064	6.25134	0.0328446	6.25183	lcPISA-1
AZD1152	AURKB;AURKA	TEPSIN	A0A1B0GV70	-0.00295291	-0.0390519	-0.0226534	-0.299589	6.17406	6.02149	6.15987	6.0073	0.130352	6.1867	cePISA-1
AZD1152	AURKB;AURKA	URGCP	Q8TCY9	-0.00136123	-0.0452359	-0.0113989	-0.378803	6.23426	6.04753	6.3031	6.11636	0.119418	6.24015	cePISA-1	-0.0114399	0.0113499	-0.122971	0.122003	6.18257	6.28102	6.25976	6.3582	0.0930298	6.23179	lcPISA-1
AZD1152	AURKB;AURKA	BTAF1	O14981	0.0634196	-0.00638562	1.82384	-0.183639	6.54685	6.23763	6.54557	6.23634	0.0347726	6.2653	cePISA-1	0.00524538	0.0707445	0.0879625	1.18635	6.26995	6.56117	6.28275	6.57397	0.059632	6.24719	lcPISA-1
AZD1152	AURKB;AURKA	TTC4	O95801	0.0726946	-0.0798713	1.94542	-2.13748	6.61278	5.94918	6.56894	5.90534	0.037367	6.28784	cePISA-1	0.0898875	0.0545633	1.2646	0.767635	6.62324	6.46304	6.64871	6.48851	0.0710797	6.22317	lcPISA-1
AZD1152	AURKB;AURKA	FBXL8	Q96CD0	-0.0406558	-0.145376	-0.542762	-1.9408	6.1047	5.67728	6.08592	5.6585	0.0749054	6.27918	cePISA-1	0.124655	-0.135453	0.686747	-0.746233	6.80528	5.68258	6.99957	5.87687	0.181516	6.24196	lcPISA-1
AZD1152	AURKB;AURKA	RAB3GAP2	Q9H2M9	0.0839148	-0.0235389	2.77886	-0.779497	6.62876	6.15298	6.62393	6.14815	0.0301976	6.2542	cePISA-1	0.0966051	0.0385774	1.16375	0.464723	6.67088	6.40789	6.62855	6.36556	0.0830115	6.23881	lcPISA-1
AZD1152	AURKB;AURKA	BAG4	O95429	-0.0149791	0.110316	-0.295656	2.17741	6.21981	6.78414	6.17113	6.73546	0.050664	6.28472	cePISA-1	-0.00095098	-0.0118913	-0.0182058	-0.227651	6.25582	6.20855	6.27679	6.22953	0.0522349	6.25994	lcPISA-1
AZD1152	AURKB;AURKA	OTULIN	Q96BN8	0.0246941	-0.0294072	0.631508	-0.752037	6.35526	6.12135	6.36765	6.13374	0.0391034	6.2474	cePISA-1	0.119953	0.0901263	1.31924	0.991211	6.78773	6.64884	6.71981	6.58092	0.0909254	6.24618	lcPISA-1
AZD1152	AURKB;AURKA	PPP2R1A	P30153	0.0427765	-0.0247331	1.73028	-1.00044	6.44478	6.15015	6.4331	6.13847	0.0247223	6.2565	cePISA-1	0.0307326	0.0185148	0.856811	0.516185	6.38091	6.32711	6.3633	6.30949	0.0358686	6.24643	lcPISA-1
AZD1152	AURKB;AURKA	PPP2R1B	P30154-2	0.0566548	-0.0187273	1.60732	-0.531301	6.51236	6.18082	6.50753	6.17599	0.035248	6.26158	cePISA-1	0.0597159	0.0262658	1.17454	0.516619	6.50419	6.35512	6.54607	6.397	0.0508418	6.24047	lcPISA-1
AZD1152	AURKB;AURKA	IRF2BP2	Q7Z5L9	-0.0663002	0.0211265	-1.69912	0.541421	5.9643	6.33691	5.96578	6.33839	0.0390204	6.24479	cePISA-1	0.00262057	0.00125722	0.0599064	0.0287402	6.2569	6.25099	6.29237	6.28646	0.0437445	6.24555	lcPISA-1
AZD1152	AURKB;AURKA	IRF2BPL	Q9H1B7	0.000193149	0.0473778	0.00405422	0.994466	6.23733	6.4447	6.23732	6.44469	0.0476414	6.23649	cePISA-1	-0.0837809	-0.00494322	-1.28485	-0.0758082	5.89512	6.22623	5.92732	6.25843	0.0652069	6.2476	lcPISA-1
AZD1152	AURKB;AURKA	IRF2BP1	Q8IU81	0.0637183	-0.0693964	1.17885	-1.2839	6.57527	5.99573	6.59194	6.0124	0.0540511	6.29118	cePISA-1	0.22606	-0.0225636	1.85218	-0.18487	7.27865	6.12643	7.49812	6.3459	0.122051	6.223	lcPISA-1
AZD1152	AURKB;AURKA	TIMELESS	Q9UNS1	0.0325579	0.0452747	0.64565	0.897836	6.42111	6.47796	6.4059	6.46275	0.0504265	6.27782	cePISA-1
AZD1152	AURKB;AURKA	ARAP1	Q96P48	0.0367197	-0.00975634	0.799738	-0.212489	6.43569	6.23167	6.40163	6.19761	0.0459146	6.27395	cePISA-1	0.085832	0.0151583	0.441514	0.0779731	6.55179	6.23857	6.56529	6.25207	0.194404	6.17337	lcPISA-1
AZD1152	AURKB;AURKA	AFF1	P51825-2	-0.106205	0.172141	-1.01634	1.64732	5.7953	7.02856	5.69911	6.93237	0.104498	6.23802	cePISA-1	-0.206105	0.0491844	-1.24453	0.296992	5.44423	6.4981	5.30671	6.36058	0.165609	6.28031	lcPISA-1
AZD1152	AURKB;AURKA	GPATCH8	Q9UKJ3	0.124091	-0.0355226	2.42774	-0.694971	6.78894	6.07789	6.7356	6.02456	0.0511138	6.2294	cePISA-1	-0.00357716	0.0163289	-0.0573764	0.261909	6.2274	6.31392	6.28059	6.36711	0.0623456	6.24286	lcPISA-1
AZD1152	AURKB;AURKA	CDC25B	P30305	-0.0363273	0.00827056	-0.545496	0.124192	6.11709	6.30914	6.13285	6.3249	0.066595	6.27307	cePISA-1
AZD1152	AURKB;AURKA	PDHA1	P08559-4	0.10289	-0.0250485	2.08039	-0.506471	6.69313	6.12514	6.69053	6.12254	0.0494569	6.23241	cePISA-1	0.0331906	-0.0857676	0.304859	-0.787783	6.36317	5.85954	6.34892	5.84529	0.108872	6.21845	lcPISA-1
AZD1152	AURKB;AURKA	CPSF1	Q10570	0.0139327	0.000443816	0.47226	0.0150435	6.31728	6.25849	6.36263	6.30384	0.0295022	6.25656	cePISA-1	-0.0649521	0.016046	-0.922323	0.227854	5.93494	6.27768	5.93331	6.27605	0.0704223	6.20824	lcPISA-1
AZD1152	AURKB;AURKA	TEX30	Q5JUR7	-0.0305953	0.249451	-0.381867	3.11346	6.1201	7.43123	5.93058	7.24171	0.0801202	6.25127	cePISA-1	0.0343411	0.00335774	0.288913	0.0282488	6.4343	6.29759	6.43894	6.30223	0.118863	6.28295	lcPISA-1
AZD1152	AURKB;AURKA	NAP1L4	Q99733-2	-0.0174886	-0.0465862	-0.64747	-1.72473	6.17622	6.0529	6.10727	5.98395	0.0270107	6.25155	cePISA-1	0.0233178	0.022344	0.71709	0.687144	6.34326	6.33899	6.35105	6.34677	0.0325173	6.24156	lcPISA-1
AZD1152	AURKB;AURKA	NAP1L1	P55209	-0.118529	-0.0856829	-2.62071	-1.89448	5.73771	5.86984	5.77115	5.90328	0.0452278	6.22901	cePISA-1	0.0755537	0.0469041	1.40758	0.873833	6.57342	6.44417	6.51853	6.38928	0.0536762	6.23803	lcPISA-1
AZD1152	AURKB;AURKA	NAP1L1	P55209-3	0.0716527	0.138933	0.48616	0.942655	6.56517	6.87859	6.64151	6.95493	0.147385	6.24707	cePISA-1
AZD1152	AURKB;AURKA	SLC39A11	Q8N1S5	-0.0782951	-0.173116	-0.701365	-1.55077	5.87676	5.50293	5.99734	5.62351	0.111633	6.20451	cePISA-1	-0.00230386	-0.00196524	-0.0248656	-0.0212108	6.21952	6.22098	6.23127	6.23273	0.0926526	6.22947	lcPISA-1
AZD1152	AURKB;AURKA	MED17	Q9NVC6	0.0335773	-0.0254865	0.788296	-0.598348	6.41983	6.16231	6.36866	6.11114	0.0425948	6.27214	cePISA-1
AZD1152	AURKB;AURKA	C11orf54	Q9H0W9	-0.0433232	-0.0305303	-1.35508	-0.954941	6.05942	6.11339	6.07521	6.12918	0.0319709	6.24414	cePISA-1	-0.00886727	-0.0279854	-0.16678	-0.526364	6.20089	6.11925	6.21724	6.13561	0.0531674	6.23911	lcPISA-1
AZD1152	AURKB;AURKA	MARCKSL1	P49006	-0.0398362	0.0232167	-0.493976	0.287892	6.03526	6.30488	6.04905	6.31867	0.080644	6.20423	cePISA-1	0.0810328	-0.0121681	1.32196	-0.198509	6.60635	6.19306	6.55963	6.14634	0.0612976	6.24552	lcPISA-1
AZD1152	AURKB;AURKA	MARCKS	P29966	0.00468998	-0.0296739	0.0676294	-0.427897	6.23466	6.08791	6.15946	6.01271	0.0693482	6.21442	cePISA-1	-0.06857	0.0782468	-0.900576	1.02767	5.93518	6.57098	5.9302	6.566	0.0761401	6.22408	lcPISA-1
AZD1152	AURKB;AURKA	SND1	Q7KZF4	0.0685346	-0.0261184	1.54168	-0.58753	6.54493	6.12932	6.50337	6.08775	0.0444545	6.24129	cePISA-1	0.0784327	-0.141596	0.28642	-0.517078	6.44574	5.53398	6.56634	5.65458	0.273838	6.10467	lcPISA-1
AZD1152	AURKB;AURKA	BCR	P11274	-0.00296997	-0.0382241	-0.063712	-0.819986	6.25017	6.09929	6.28152	6.13064	0.0466155	6.26305	cePISA-1	4.2237e-05	-0.0614091	0.000167653	-0.243754	6.14838	5.89199	6.0946	5.83821	0.251931	6.1482	lcPISA-1
AZD1152	AURKB;AURKA	DHRS11	Q6UWP2	0.000984096	-0.000984768	0.0246045	-0.0246212	6.262	6.25346	6.27008	6.26154	0.0399967	6.25773	cePISA-1	-0.035923	0.00373457	-0.711375	0.0739549	6.10768	6.2779	6.12352	6.29374	0.050498	6.26166	lcPISA-1
AZD1152	AURKB;AURKA	ITPRID2	P28290	0.0491835	-0.151818	0.528024	-1.62989	6.47779	5.63533	6.48814	5.64568	0.0931462	6.26067	cePISA-1
AZD1152	AURKB;AURKA	TADA3	O75528	0.0264791	-0.0223913	0.588955	-0.498032	6.37974	6.16725	6.37912	6.16663	0.0449595	6.26371	cePISA-1	0.0398226	0.0063578	0.956791	0.152755	6.42286	6.27559	6.38452	6.23725	0.041621	6.248	lcPISA-1
AZD1152	AURKB;AURKA	MIOS	Q9NXC5	0.0290969	-0.00240436	1.0906	-0.0901194	6.38197	6.24413	6.36035	6.22251	0.0266797	6.25455	cePISA-1	-0.00712134	0.00708636	-0.147555	0.14683	6.21623	6.27775	6.18548	6.247	0.0482624	6.24699	lcPISA-1
AZD1152	AURKB;AURKA	SNX13	Q9Y5W8	0.0277443	0.176833	0.294134	1.87471	6.35947	7.05183	6.39528	7.08763	0.0943255	6.23834	cePISA-1	-0.0223923	0.150542	-0.137183	0.922273	6.10973	6.88781	5.85919	6.63726	0.16323	6.20531	lcPISA-1
AZD1152	AURKB;AURKA	VCL	P18206	-0.0326123	-0.00572825	-1.13633	-0.199593	6.10869	6.22358	6.10798	6.22288	0.0286997	6.24834	cePISA-1	0.00721614	-0.0362415	0.219814	-1.10397	6.27936	6.09303	6.31928	6.13295	0.0328284	6.24803	lcPISA-1
AZD1152	AURKB;AURKA	EXOC8	Q8IYI6	0.0443097	0.0221392	1.21407	0.606605	6.46626	6.36765	6.44809	6.34948	0.0364968	6.27067	cePISA-1	0.0867569	0.00881023	1.08502	0.110185	6.68259	6.33112	6.63889	6.28742	0.0799585	6.29258	lcPISA-1
AZD1152	AURKB;AURKA	NDUFV2	P19404	0.098203	0.111327	2.74149	3.10786	6.71462	6.77599	6.77125	6.83261	0.0358211	6.27278	cePISA-1	-0.0134858	-0.0191825	-0.333821	-0.474835	6.1966	6.17218	6.21821	6.19379	0.0403982	6.25479	lcPISA-1
AZD1152	AURKB;AURKA	IDH3B	O43837	0.0607837	0.001076	1.74464	0.0308838	6.51455	6.25045	6.52543	6.26132	0.0348402	6.24578	cePISA-1	0.00064629	0.0157382	0.0136935	0.333459	6.26293	6.32879	6.25853	6.32439	0.0471969	6.26013	lcPISA-1
AZD1152	AURKB;AURKA	INTS1	Q8N201	0.0489185	-0.0694805	0.770432	-1.09427	6.49354	5.98191	6.58562	6.07399	0.0634949	6.27705	cePISA-1
AZD1152	AURKB;AURKA	TLNRD1	Q9H1K6	0.158256	-0.721361	0.794653	-3.62219	7.07378	3.84469	7.60836	4.37926	0.199151	6.33887	cePISA-1
AZD1152	AURKB;AURKA	COPG2	Q9UBF2	0.0201913	-0.00155782	1.08264	-0.083529	6.32859	6.2339	6.34662	6.25193	0.0186501	6.24064	cePISA-1	-0.000980323	0.0508503	-0.0262811	1.36323	6.24505	6.47349	6.26641	6.49485	0.0373014	6.24929	lcPISA-1
AZD1152	AURKB;AURKA	COPG1	Q9Y678	0.0111598	0.00289827	0.833908	0.21657	6.29934	6.26337	6.30925	6.27328	0.0133826	6.2508	cePISA-1	0.0378191	0.0485209	1.2534	1.60807	6.41059	6.45831	6.38897	6.4367	0.0301733	6.24472	lcPISA-1
AZD1152	AURKB;AURKA	NAGLU	P54802	-0.00817108	-0.0214076	-0.141872	-0.371694	6.20177	6.14513	6.18514	6.1285	0.0575947	6.237	cePISA-1	-0.0540684	-0.0211963	-0.764443	-0.299683	5.99998	6.13826	5.99385	6.13213	0.0707291	6.22911	lcPISA-1
AZD1152	AURKB;AURKA	FMNL3	Q8IVF7	0.0373178	0.0307144	0.356808	0.293671	6.43802	6.40862	6.5118	6.4824	0.104588	6.27363	cePISA-1
AZD1152	AURKB;AURKA	PDHX	O00330	0.018277	0.00703636	0.7168	0.275957	6.32509	6.276	6.35403	6.30494	0.0254981	6.24547	cePISA-1	-0.00891818	-0.104471	-0.0665438	-0.779517	6.24924	5.84875	6.21325	5.81276	0.13402	6.28799	lcPISA-1
AZD1152	AURKB;AURKA	MTHFD2	P13995	0.00865472	-0.10347	0.222684	-2.66225	6.28403	5.81414	6.32079	5.8509	0.0388655	6.24644	cePISA-1	-0.00282791	0.0126694	-0.0650324	0.291355	6.24083	6.30823	6.26342	6.33082	0.0434846	6.25308	lcPISA-1
AZD1152	AURKB;AURKA	MTHFD2L	Q9H903	0.386897	-0.00312024	2.06933	-0.0166887	8.14343	6.21441	7.82389	5.89488	0.186968	6.22787	cePISA-1
AZD1152	AURKB;AURKA	PCYT1A	P49585	-0.0409049	0.0101592	-1.05928	0.263084	6.07848	6.29748	6.03798	6.25698	0.0386158	6.25328	cePISA-1	0.0255088	0.0621941	0.324872	0.792083	6.39736	6.56212	6.43133	6.59609	0.0785197	6.28524	lcPISA-1
AZD1152	AURKB;AURKA	PCYT1B	Q9Y5K3	0.0590091	-0.0349386	1.38484	-0.819947	6.4954	6.08591	6.57513	6.16563	0.0426108	6.23509	cePISA-1	0.0557113	0.0404416	0.703463	0.510653	6.52335	6.45467	6.55402	6.48534	0.0791958	6.27625	lcPISA-1
AZD1152	AURKB;AURKA	USP34	Q70CQ2	0.0511473	0.0438682	1.43863	1.23388	6.47947	6.44686	6.46813	6.43552	0.0355529	6.25378	cePISA-1	0.0421425	0.0965427	0.463262	1.06127	6.48524	6.73445	6.4751	6.72431	0.0909692	6.29854	lcPISA-1
AZD1152	AURKB;AURKA	NRBF2	Q96F24	0.000377896	0.0431562	0.00881996	1.00725	6.24276	6.43064	6.32084	6.50872	0.0428455	6.24113	cePISA-1	0.122263	0.019133	2.52756	0.39554	6.78934	6.32095	6.79938	6.33099	0.0483718	6.23768	lcPISA-1
AZD1152	AURKB;AURKA	PFKL	P17858-2	0.00568393	0.00500244	0.15361	0.135193	6.26773	6.26476	6.28548	6.28252	0.0370023	6.24308	cePISA-1	-0.00657349	-0.0107334	-0.191233	-0.312251	6.21333	6.19544	6.2247	6.20681	0.0343743	6.2417	lcPISA-1
AZD1152	AURKB;AURKA	PFKP	Q01813	0.0508662	-0.0147685	2.32003	-0.673595	6.4699	6.18215	6.46146	6.17371	0.0219248	6.24576	cePISA-1	-0.0301032	0.0153552	-0.90037	0.459266	6.12444	6.32049	6.13686	6.33291	0.0334343	6.25357	lcPISA-1
AZD1152	AURKB;AURKA	PFKM	P08237-3	-0.0204331	0.011264	-0.828298	0.45661	6.1673	6.30431	6.15066	6.28766	0.0246688	6.25528	cePISA-1	-0.0347328	-0.00966607	-1.06999	-0.297776	6.11008	6.21718	6.12366	6.23075	0.0324609	6.25897	lcPISA-1
AZD1152	AURKB;AURKA	C8orf33	Q9H7E9-2	-0.0270995	0.00866461	-0.465864	0.148952	6.16066	6.31529	6.17012	6.32475	0.0581704	6.27747	cePISA-1	-0.0533002	-0.0453677	-0.176649	-0.150358	5.82198	5.85407	5.85198	5.88408	0.30173	6.04109	lcPISA-1
AZD1152	AURKB;AURKA	CSE1L	P55060	0.0134698	-0.0231764	0.467685	-0.804708	6.31706	6.15862	6.31371	6.15527	0.028801	6.25835	cePISA-1	0.0401246	0.043986	0.725094	0.794873	6.45502	6.47232	6.39637	6.41367	0.0553371	6.27796	lcPISA-1
AZD1152	AURKB;AURKA	PURA	Q00577	-0.144365	0.0103425	-2.61704	0.187489	5.63582	6.27377	5.67576	6.31371	0.0551633	6.22896	cePISA-1	-0.0670683	-0.115086	-0.360355	-0.618353	5.93297	5.73876	5.96094	5.76672	0.186118	6.2153	lcPISA-1
AZD1152	AURKB;AURKA	PURB	Q96QR8	-0.0160842	0.00355493	-0.334441	0.0739181	6.16085	6.24529	6.05235	6.13679	0.0480928	6.22992	cePISA-1	-0.162579	-0.189184	-0.894428	-1.04079	5.53144	5.43037	5.57143	5.47036	0.181769	6.19126	lcPISA-1
AZD1152	AURKB;AURKA	PAXX	Q9BUH6	-0.0525712	-0.0350133	-1.4325	-0.954069	6.01982	6.09352	6.05681	6.13052	0.0366989	6.24322	cePISA-1	0.00765613	-0.0175448	0.18693	-0.428369	6.2831	6.17431	6.30362	6.19482	0.0409572	6.24985	lcPISA-1
AZD1152	AURKB;AURKA	KIF20A	O95235	-0.0140901	0.0230888	-0.148853	0.243918	6.18532	6.34678	6.42925	6.59072	0.0946581	6.24602	cePISA-1
AZD1152	AURKB;AURKA	RECQL4	O94761	0.0391578	0.16154	0.445188	1.83657	6.41967	6.98801	6.42465	6.99299	0.0879579	6.24777	cePISA-1
AZD1152	AURKB;AURKA	HDLBP	A0A024R4E5	0.0160995	-0.0498012	0.544274	-1.68362	6.33263	6.04987	6.40516	6.1224	0.0295798	6.26236	cePISA-1
AZD1152	AURKB;AURKA	ANKRD30A	Q9BXX3	0.118932	0.055203	0.511644	0.237483	6.64027	6.35332	6.63455	6.34761	0.23245	6.11482	cePISA-1
AZD1152	AURKB;AURKA	ANKRD30B	Q9BXX2	0.0743563	0.0196664	0.545541	0.144289	6.51986	6.27733	6.68474	6.44221	0.136298	6.19234	cePISA-1
AZD1152	AURKB;AURKA	NEK7	Q8TDX7	0.0415584	-0.0374769	0.651833	-0.587815	6.42099	6.07869	6.39773	6.05543	0.0637562	6.23867	cePISA-1	0.008558	0.0334026	0.170256	0.664526	6.28552	6.39469	6.2483	6.35748	0.0502653	6.24834	lcPISA-1
AZD1152	AURKB;AURKA	LCP1	P13796	-0.0727987	-0.0266344	-2.2235	-0.813501	5.93614	6.12916	5.94036	6.13338	0.0327405	6.24336	cePISA-1	0.00378977	-0.00360756	0.119732	-0.113975	6.26281	6.23079	6.24856	6.21653	0.0316521	6.24639	lcPISA-1
AZD1152	AURKB;AURKA	PLS1	Q14651	-0.0574501	-0.014415	-2.10903	-0.529185	6.01109	6.1931	6.01329	6.1953	0.02724	6.25529	cePISA-1	-0.0173831	0.0018986	-0.378879	0.0413815	6.17105	6.25408	6.24212	6.32515	0.0458803	6.24585	lcPISA-1
AZD1152	AURKB;AURKA	PLS3	P13797	-0.00770381	-0.0072193	-0.193333	-0.181173	6.19238	6.19447	6.21654	6.21862	0.0398474	6.22554	cePISA-1	-0.00134269	-0.0189205	-0.0316158	-0.445514	6.25594	6.18018	6.27871	6.20295	0.0424689	6.26176	lcPISA-1
AZD1152	AURKB;AURKA	TANK	Q92844	-0.000214673	0.0150941	-0.00264829	0.186207	6.21594	6.28225	6.25056	6.31687	0.0810609	6.21687	cePISA-1	0.111733	0.0669277	1.58848	0.951495	6.734	6.52808	6.68263	6.47671	0.0703395	6.23215	lcPISA-1
AZD1152	AURKB;AURKA	GLOD4	Q9HC38-2	0.0262562	-0.0025965	1.08608	-0.107403	6.34023	6.21469	6.31309	6.18755	0.0241752	6.22589	cePISA-1	0.00839525	0.0100066	0.166585	0.198559	6.29067	6.2977	6.34183	6.34886	0.0503962	6.25417	lcPISA-1
AZD1152	AURKB;AURKA	POP1	Q99575	-0.0654008	0.0240144	-2.12754	0.781204	5.98041	6.36278	6.03625	6.41863	0.0307402	6.25775	cePISA-1	-0.036594	-0.0470371	-0.936522	-1.20378	6.08946	6.04554	6.15115	6.10723	0.0390744	6.24589	lcPISA-1
AZD1152	AURKB;AURKA	AGK	Q53H12	-0.0196582	-0.0170062	-0.512182	-0.443085	6.16868	6.18002	6.15644	6.16779	0.0383814	6.25331	cePISA-1	0.0188553	0.0222382	0.47004	0.554373	6.34258	6.35747	6.40048	6.41537	0.0401142	6.26023	lcPISA-1
AZD1152	AURKB;AURKA	UBE3A	Q05086	0.00457018	0.0357305	0.234727	1.83514	6.27609	6.41312	6.28305	6.42008	0.0194702	6.25624	cePISA-1	0.00393919	0.0359933	0.134736	1.23112	6.26211	6.4028	6.30029	6.44098	0.0292363	6.24503	lcPISA-1
AZD1152	AURKB;AURKA	DAGLB	Q8NCG7	0.00982732	-0.0412691	0.197949	-0.831272	6.2973	6.07817	6.2949	6.07577	0.0496457	6.25455	cePISA-1	-0.0287668	0.0544772	-0.466978	0.88434	6.12198	6.48561	6.11969	6.48332	0.061602	6.24528	lcPISA-1
AZD1152	AURKB;AURKA	NUMA1	Q14980	0.0201907	0.00948995	0.771046	0.362404	6.33308	6.28627	6.34301	6.29621	0.0261861	6.24506	cePISA-1	0.0123179	-0.001545	0.120273	-0.0150854	6.29925	6.23901	6.29867	6.23843	0.102417	6.2457	lcPISA-1
AZD1152	AURKB;AURKA	EXOC5	O00471	0.0871487	0.000216753	1.73115	0.00430564	6.64567	6.25706	6.62323	6.23461	0.0503417	6.25612	cePISA-1	0.0325708	0.0299205	0.438179	0.402525	6.44033	6.42851	6.4363	6.42448	0.0743322	6.29656	lcPISA-1
AZD1152	AURKB;AURKA	GCN1	Q92616	0.117503	0.00386812	1.85885	0.0611921	6.78446	6.27058	6.73606	6.22218	0.0632127	6.25379	cePISA-1	0.105111	-0.0837223	0.44907	-0.357691	6.57325	5.76682	6.69918	5.89274	0.234063	6.11137	lcPISA-1
AZD1152	AURKB;AURKA	MTMR3	Q13615	0.0416927	-0.0186179	0.906645	-0.404862	6.44027	6.17659	6.42462	6.16094	0.0459857	6.25682	cePISA-1	0.167808	-0.0647283	2.65908	-1.02568	7.03601	5.98861	7.12368	6.07628	0.0631076	6.26342	lcPISA-1
AZD1152	AURKB;AURKA	PACSIN2	Q9UNF0	0.108316	-0.065844	4.08861	-2.48541	6.72399	5.95936	6.70591	5.94128	0.0264922	6.23764	cePISA-1	0.122855	0.00696139	1.2608	0.0714416	6.80199	6.27695	6.81083	6.28579	0.0974416	6.24674	lcPISA-1
AZD1152	AURKB;AURKA	PACSIN1	Q9BY11	-0.0201985	0.00356996	-0.23902	0.0422455	6.18307	6.28578	6.16451	6.26722	0.0845052	6.27025	cePISA-1
AZD1152	AURKB;AURKA	SNX2	O60749	0.0206098	0.0101619	0.713187	0.351644	6.34304	6.29727	6.32463	6.27886	0.0288982	6.25307	cePISA-1	0.0535499	0.0199165	0.72643	0.270177	6.5121	6.36204	6.5406	6.39054	0.0737166	6.27482	lcPISA-1
AZD1152	AURKB;AURKA	SNX2	O60749-2	0.0169591	0.025423	0.108204	0.162206	6.24917	6.28594	6.36898	6.40575	0.156733	6.17614	cePISA-1	0.0767133	-0.184426	0.424023	-1.01939	6.5309	5.44956	6.65045	5.56912	0.180918	6.19269	lcPISA-1
AZD1152	AURKB;AURKA	SNX1	Q13596	0.0222983	0.00403615	1.3195	0.23884	6.35287	6.27295	6.35233	6.27242	0.016899	6.25543	cePISA-1	0.0459882	0.027716	0.512293	0.308746	6.51067	6.42873	6.4754	6.39346	0.0897695	6.3064	lcPISA-1
AZD1152	AURKB;AURKA	RBBP6	Q7Z6E9	0.0529391	0.0148494	1.2853	0.360525	6.48135	6.31247	6.47655	6.30767	0.0411883	6.24783	cePISA-1	-0.0947541	0.0594945	-0.990713	0.622052	5.84517	6.50475	5.88091	6.54049	0.0956424	6.24196	lcPISA-1
AZD1152	AURKB;AURKA	GRHPR	Q9UBQ7	0.0624536	-0.0753387	1.42728	-1.72174	6.51656	5.92296	6.4985	5.9049	0.0437572	6.24048	cePISA-1	0.0102492	0.0106538	0.222077	0.230844	6.27489	6.27665	6.32087	6.32263	0.0461514	6.23048	lcPISA-1
AZD1152	AURKB;AURKA	GPD2	P43304	-0.00373579	0.00196354	-0.142455	0.0748749	6.22492	6.24955	6.22237	6.24701	0.0262243	6.24106	cePISA-1	-0.0310283	-2.53583e-05	-0.903577	-0.000738459	6.12507	6.25812	6.1358	6.26885	0.0343394	6.25823	lcPISA-1
AZD1152	AURKB;AURKA	SHC1	P29353-6	0.0377123	-0.0207411	0.627272	-0.344989	6.38704	6.13344	6.39493	6.14132	0.0601211	6.22225	cePISA-1	-0.016343	0.0274212	-0.451694	0.757879	6.17732	6.36758	6.1814	6.37166	0.0361815	6.24769	lcPISA-1
AZD1152	AURKB;AURKA	C9orf64	Q5T6V5	-0.0532136	-0.0328873	-1.62262	-1.00282	6.01953	6.10494	6.04434	6.12975	0.0327949	6.24571	cePISA-1	0.171256	-0.0111814	1.7189	-0.112227	7.02281	6.1886	7.0209	6.18668	0.0996314	6.23674	lcPISA-1
AZD1152	AURKB;AURKA	STIM1	Q13586	0.0637543	0.00824717	1.34148	0.173532	6.52318	6.27698	6.53812	6.29191	0.0475254	6.2412	cePISA-1	-0.0263927	0.0426337	-0.549975	0.888409	6.1777	6.48046	6.23573	6.53849	0.0479888	6.29176	lcPISA-1
AZD1152	AURKB;AURKA	RBM33	Q96EV2	-0.0255683	0.101284	-0.512146	2.02877	6.13739	6.70146	6.16454	6.72862	0.0499239	6.24712	cePISA-1	0.0244523	0.049849	0.487553	0.993938	6.37741	6.49067	6.35496	6.46822	0.0501531	6.27023	lcPISA-1
AZD1152	AURKB;AURKA	IWS1	Q96ST2	-0.00360516	-0.0435158	-0.111981	-1.35166	6.23094	6.06093	6.24679	6.07678	0.0321944	6.24653	cePISA-1	0.0205249	-0.0155639	0.291424	-0.220985	6.31137	6.15545	6.32861	6.17269	0.0704298	6.22222	lcPISA-1
AZD1152	AURKB;AURKA	PIK3C2A	O00443	0.0411123	0.0701667	0.667363	1.13899	6.44393	6.57502	6.39076	6.52185	0.0616041	6.26289	cePISA-1
AZD1152	AURKB;AURKA	ARID4B	Q4LE39	0.107073	0.0380204	2.51123	0.891713	6.71838	6.40439	6.73129	6.4173	0.0426375	6.23782	cePISA-1
AZD1152	AURKB;AURKA	LIN28A	Q9H9Z2	-0.0196116	0.0718473	-0.161023	0.58991	6.10234	6.50171	6.06248	6.46186	0.121794	6.18586	cePISA-1	0.113423	-0.00932195	0.639085	-0.0525249	6.80335	6.24845	6.8201	6.26521	0.177477	6.28896	lcPISA-1
AZD1152	AURKB;AURKA	LIN28B	Q6ZN17	-0.0264745	-0.00829543	-0.959908	-0.300774	6.1425	6.22039	6.13351	6.2114	0.0275803	6.25626	cePISA-1	0.000426447	-0.035294	0.00454105	-0.37583	6.20883	6.05699	6.20801	6.05617	0.0939095	6.20699	lcPISA-1
AZD1152	AURKB;AURKA	LIG3	P49916	0.0436768	-0.00658663	1.17104	-0.176598	6.46262	6.24134	6.46285	6.24157	0.0372974	6.26989	cePISA-1
AZD1152	AURKB;AURKA	CDC73	Q6P1J9	0.0235674	0.00904818	0.610998	0.234579	6.36644	6.30269	6.39183	6.32808	0.0385719	6.26328	cePISA-1	-0.0219668	0.112035	-0.108593	0.553843	6.16481	6.76485	6.30931	6.90935	0.202286	6.25939	lcPISA-1
AZD1152	AURKB;AURKA	DNAJC6	O75061-2	0.0147494	-0.0398839	0.366456	-0.990932	6.32359	6.0886	6.29591	6.06092	0.0402489	6.25927	cePISA-1	0.33705	-0.00390545	6.9122	-0.0800927	7.88258	6.22344	7.80466	6.14552	0.0487617	6.24031	lcPISA-1
AZD1152	AURKB;AURKA	DUSP3	P51452	0.0580167	0.00483184	1.74637	0.145444	6.53208	6.29566	6.57399	6.33757	0.0332213	6.27461	cePISA-1	0.0982039	0.0985934	1.76875	1.77577	6.66563	6.66744	6.6754	6.6772	0.0555215	6.22701	lcPISA-1
AZD1152	AURKB;AURKA	VDAC3	Q9Y277	-0.0116995	0.0242875	-0.351917	0.730556	6.20636	6.36311	6.20018	6.35694	0.0332452	6.25689	cePISA-1	-0.0366336	0.002669	-0.990495	0.0721641	6.08104	6.24899	6.10433	6.27227	0.0369851	6.23743	lcPISA-1
AZD1152	AURKB;AURKA	VDAC1	P21796	-0.0511084	-0.0160471	-1.71777	-0.539348	6.0182	6.16625	6.03242	6.18047	0.0297527	6.23522	cePISA-1	-0.0310055	-0.00200861	-0.95096	-0.0616054	6.10616	6.23013	6.11578	6.23975	0.0326044	6.23881	lcPISA-1
AZD1152	AURKB;AURKA	WIZ	O95785-3	0.0470233	0.0180774	1.32617	0.509825	6.45897	6.33066	6.45115	6.32285	0.035458	6.25183	cePISA-1	0.00851568	-0.192975	0.0922004	-2.08936	6.28692	5.46743	6.38533	5.56584	0.0923606	6.24992	lcPISA-1
AZD1152	AURKB;AURKA	ASAP3	Q8TDY4	-0.00103433	1.05285	-0.0136573	13.9017	6.24649	12.9684	5.88242	12.6043	0.075735	6.25097	cePISA-1
AZD1152	AURKB;AURKA	EMG1	Q92979	-0.00272625	0.00272111	-0.0723981	0.0722615	6.24907	6.27271	6.23333	6.25697	0.0376564	6.26089	cePISA-1	-0.0839367	-0.0987676	-1.19648	-1.40789	5.8852	5.825	5.99556	5.93537	0.0701528	6.23775	lcPISA-1
AZD1152	AURKB;AURKA	TCF3	P15923	0.116885	-0.0927641	1.78248	-1.41464	6.75581	5.84207	6.75433	5.84059	0.0655743	6.23005	cePISA-1	0.0495389	-0.0113016	0.754607	-0.172152	6.48439	6.21662	6.51084	6.24307	0.0656487	6.26551	lcPISA-1
AZD1152	AURKB;AURKA	TCF12	Q99081-3	0.0102272	-0.0849327	0.188154	-1.56254	6.31663	5.91343	6.31348	5.91028	0.0543556	6.27201	cePISA-1	-0.0371806	0.155007	-0.45897	1.91346	6.10191	6.9714	5.98422	6.85371	0.0810088	6.26121	lcPISA-1
AZD1152	AURKB;AURKA	SPEN	Q96T58	0.0222292	-0.169068	0.261594	-1.98959	6.33812	5.55103	6.26079	5.47371	0.0849761	6.2412	cePISA-1	-0.0603908	0.0128683	-0.583159	0.124262	5.97534	6.2866	6.03881	6.35007	0.103558	6.23078	lcPISA-1
AZD1152	AURKB;AURKA	EIF2B5	Q13144	0.0441638	-0.0176477	1.66045	-0.66351	6.45428	6.18359	6.44151	6.17082	0.0265975	6.25969	cePISA-1	0.00306849	0.0134368	0.0626074	0.274155	6.25985	6.30499	6.2663	6.31145	0.0490116	6.24655	lcPISA-1
AZD1152	AURKB;AURKA	PRPF3	O43395	0.0243701	-0.0245727	0.579737	-0.584556	6.35276	6.14086	6.34489	6.13299	0.0420365	6.24636	cePISA-1	0.0200316	0.0355377	0.240774	0.427153	6.30762	6.37578	6.34623	6.41439	0.0831967	6.22065	lcPISA-1
AZD1152	AURKB;AURKA	ASMTL	O95671	0.0324567	0.0295624	0.972064	0.885381	6.39169	6.37888	6.41658	6.40377	0.0333895	6.2495	cePISA-1	0.105491	-0.0117543	0.854797	-0.0952453	6.72551	6.20055	6.60958	6.08463	0.12341	6.25128	lcPISA-1
AZD1152	AURKB;AURKA	CAND1	Q86VP6	0.000330609	-0.0323306	0.0127576	-1.24758	6.24087	6.10117	6.21364	6.07394	0.0259147	6.23944	cePISA-1	0.0143999	-0.00381102	0.420669	-0.111333	6.31722	6.23798	6.30515	6.22591	0.0342309	6.25448	lcPISA-1
AZD1152	AURKB;AURKA	CAND2	O75155	-0.00222383	-0.0227115	-0.0862773	-0.881131	6.24583	6.15776	6.23295	6.14488	0.0257754	6.25547	cePISA-1	0.0602275	-0.034002	1.21189	-0.684184	6.50681	6.0954	6.55698	6.14557	0.0496972	6.24076	lcPISA-1
AZD1152	AURKB;AURKA	CAND1	F5H6I6	-0.0518531	0.544185	-0.444772	4.66777	6.00716	9.08018	5.84029	8.91331	0.116583	6.22699	cePISA-1
AZD1152	AURKB;AURKA	ATP2C1	P98194-7	0.0166234	0.0581882	0.163911	0.573749	6.34802	6.53357	6.38064	6.56619	0.101417	6.27529	cePISA-1	-0.0740952	-0.0185288	-1.52662	-0.381757	5.9597	6.19372	5.98186	6.21588	0.0485356	6.27378	lcPISA-1
AZD1152	AURKB;AURKA	TP53BP1	Q12888-2	-0.00726173	0.024854	-0.293231	1.00361	6.21664	6.35658	6.23385	6.37379	0.0247645	6.24801	cePISA-1	0.0276141	0.0161795	0.583565	0.34192	6.37151	6.32121	6.28595	6.23565	0.0473196	6.25072	lcPISA-1
AZD1152	AURKB;AURKA	CDT1	Q9H211	0.0309051	0.00666061	0.25931	0.055886	6.39381	6.28726	6.11655	6.01	0.119182	6.2583	cePISA-1
AZD1152	AURKB;AURKA	QRSL1	Q9H0R6	0.0615125	0.0260441	0.878146	0.371803	6.53817	6.37939	6.71479	6.55601	0.0700482	6.26526	cePISA-1	0.0164143	0.0708341	0.253223	1.09276	6.32677	6.56998	6.29914	6.54235	0.0648216	6.25519	lcPISA-1
AZD1152	AURKB;AURKA	BOD1L1	Q8NFC6	0.0152105	0.0553205	0.490649	1.78448	6.31593	6.49399	6.34271	6.52077	0.0310008	6.2497	cePISA-1	0.0017587	-0.00176085	0.0381677	-0.0382142	6.23822	6.22302	6.2254	6.2102	0.0460784	6.23062	lcPISA-1
AZD1152	AURKB;AURKA	SRPK2	P78362-2	0.00405335	-0.00413424	0.0795339	-0.081121	6.26598	6.23052	6.28371	6.24825	0.0509639	6.2484	cePISA-1	0.00700661	-0.107729	0.0366542	-0.563569	6.14572	5.67589	6.21553	5.7457	0.191155	6.11594	lcPISA-1
AZD1152	AURKB;AURKA	SRPK1	Q96SB4	-0.0162625	-0.011231	-0.288394	-0.199167	6.14543	6.1669	6.17967	6.20114	0.0563897	6.2151	cePISA-1	-0.0476248	-0.141368	-0.220629	-0.654907	5.87824	5.50843	6.09563	5.72582	0.21586	6.07552	lcPISA-1
AZD1152	AURKB;AURKA	AP2A1	O95782	0.0383561	-0.0165722	1.22145	-0.527743	6.39386	6.155	6.40147	6.16261	0.0314021	6.22611	cePISA-1	-0.0222799	-0.0335168	-0.463984	-0.697996	6.21117	6.16298	6.19087	6.14268	0.0480187	6.30783	lcPISA-1
AZD1152	AURKB;AURKA	AP2A2	O94973-2	-0.0468331	0.25388	-1.08645	5.88959	6.04518	7.44617	5.9528	7.35379	0.0431066	6.24464	cePISA-1	0.00209026	0.00196624	0.0434523	0.0408742	6.28191	6.28137	6.3056	6.30506	0.0481047	6.27281	lcPISA-1
AZD1152	AURKB;AURKA	RCN1	Q15293	-0.00340056	-0.000235538	-0.0842177	-0.0058333	6.2334	6.24709	6.25613	6.26982	0.0403782	6.24811	cePISA-1	-0.00366949	0.0412205	-0.0985549	1.1071	6.24721	6.44466	6.23527	6.43271	0.037233	6.26312	lcPISA-1
AZD1152	AURKB;AURKA	BCAT2	O15382	-0.0719705	0.034198	-2.55106	1.21218	5.92974	6.38258	5.90851	6.36134	0.028212	6.23306	cePISA-1	-0.0193038	0.0324483	-0.515558	0.866619	6.16544	6.39062	6.1621	6.38728	0.0374424	6.24848	lcPISA-1
AZD1152	AURKB;AURKA	PLXNA1	Q9UIW2	0.0697857	-0.011626	2.61659	-0.435914	6.54557	6.18643	6.53441	6.17527	0.0266704	6.23649	cePISA-1	-0.0655889	0.0217074	-1.63249	0.540293	5.97749	6.35035	5.97419	6.34705	0.0401771	6.25551	lcPISA-1
AZD1152	AURKB;AURKA	PLXNA3	P51805	0.10458	0.488291	0.639499	2.98586	6.74613	8.80162	6.67272	8.72822	0.163535	6.2744	cePISA-1	-0.178186	-0.361648	-1.06097	-2.15336	5.52353	4.86395	5.42527	4.76569	0.167946	6.24965	lcPISA-1
AZD1152	AURKB;AURKA	SEL1L	Q9UBV2	-0.0339564	0.0908014	-0.828786	2.21622	6.1104	6.66232	6.10858	6.6605	0.0409712	6.25593	cePISA-1	-0.00194938	-0.0212595	-0.0531651	-0.579807	6.24944	6.16636	6.2602	6.17711	0.0366665	6.2579	lcPISA-1
AZD1152	AURKB;AURKA	PPP1R12C	Q9BZL4-4	-0.00290706	-0.0953945	-0.0637451	-2.09178	6.23682	5.84954	6.25708	5.8698	0.0456045	6.2494	cePISA-1
AZD1152	AURKB;AURKA	PPP1R12C	Q9BZL4-3	-0.0224127	0.2939	-0.284887	3.73575	6.04983	7.53292	5.95312	7.4362	0.0786723	6.14456	cePISA-1
AZD1152	AURKB;AURKA	YBX1	P67809	-0.101078	-0.0120969	-2.16322	-0.258893	5.84532	6.21719	5.84056	6.21243	0.0467255	6.26954	cePISA-1	-0.11024	-0.144353	-0.709926	-0.929609	5.75744	5.6229	5.759	5.62446	0.155284	6.21462	lcPISA-1
AZD1152	AURKB;AURKA	YBX3	P16989	-0.0432371	-0.0467271	-1.12515	-1.21597	6.05917	6.04453	5.99794	5.9833	0.038428	6.24352	cePISA-1	-0.152988	-0.178481	-1.05162	-1.22685	5.58429	5.48648	5.70762	5.60981	0.145479	6.20901	lcPISA-1
AZD1152	AURKB;AURKA	YBX3	P16989-2	-0.049548	-0.186589	-0.590145	-2.22239	5.98845	5.44579	6.05434	5.51168	0.0839589	6.19769	cePISA-1	0.00596346	-0.0664989	0.0318902	-0.35561	6.28723	5.97924	6.2678	5.95981	0.187	6.2613	lcPISA-1
AZD1152	AURKB;AURKA	YBX2	Q9Y2T7	-0.0303938	0.0332053	-0.151453	0.165464	6.40675	6.6955	6.40675	6.6955	0.200681	6.54315	cePISA-1
AZD1152	AURKB;AURKA	SLC30A10	Q6XR72	0.0662155	0.216906	0.663036	2.17194	6.51141	7.22832	6.34186	7.05877	0.0998671	6.21931	cePISA-1	0.0707356	-0.120296	0.759904	-1.29233	6.53501	5.72454	6.6042	5.79372	0.093085	6.22233	lcPISA-1
AZD1152	AURKB;AURKA	TTC38	Q5R3I4	0.138553	0.0660247	2.09657	0.999077	6.81803	6.48374	6.80768	6.47339	0.0660857	6.1937	cePISA-1	0.0257943	0.0210383	0.201634	0.164456	6.1497	6.12946	6.39252	6.37228	0.127926	6.04073	lcPISA-1
AZD1152	AURKB;AURKA	STXBP2	Q15833	0.0768221	-0.0636554	2.01372	-1.66859	6.57299	5.96314	6.60488	5.99503	0.0381493	6.23215	cePISA-1
AZD1152	AURKB;AURKA	STXBP1	P61764	0.0181822	-0.0452775	0.399968	-0.996004	6.33111	6.05866	6.30943	6.03698	0.0454592	6.25182	cePISA-1	0.061825	-0.000259327	0.487053	-0.00204296	6.47519	6.20245	6.49123	6.21849	0.126937	6.20357	lcPISA-1
AZD1152	AURKB;AURKA	CCDC137	Q6PK04	-0.0534681	0.0151816	-0.724624	0.205748	6.03841	6.33269	5.88896	6.18324	0.0737875	6.2664	cePISA-1	0.025386	-0.462411	0.107442	-1.95708	6.28585	4.48252	6.25217	4.44884	0.236277	6.17622	lcPISA-1
AZD1152	AURKB;AURKA	TOM1	O60784-2	0.0621755	-0.0182779	1.59179	-0.467943	6.53489	6.18044	6.4937	6.13925	0.0390602	6.25924	cePISA-1	0.0286866	-0.0480878	0.345936	-0.579897	6.37861	6.04804	6.38028	6.04971	0.0829247	6.25303	lcPISA-1
AZD1152	AURKB;AURKA	TOM1	O60784	-0.0950805	0.0598183	-1.40724	0.88534	5.87779	6.54401	5.90191	6.56812	0.0675653	6.27822	cePISA-1	-0.00404801	-0.073928	-0.0323887	-0.591509	6.22997	5.9354	6.22258	5.92801	0.124982	6.24747	lcPISA-1
AZD1152	AURKB;AURKA	RAPGEF6	Q8TEU7-4	0.0527588	0.000481077	1.50059	0.013683	6.50004	6.26872	6.51391	6.28259	0.0351588	6.26663	cePISA-1	0.139216	0.011066	1.04553	0.0831072	6.89831	6.31198	6.71447	6.12814	0.133153	6.26375	lcPISA-1
AZD1152	AURKB;AURKA	FNIP1	Q8TF40-3	-0.0415491	-0.00285158	-0.824177	-0.0565647	6.09652	6.26225	6.08801	6.25375	0.0504128	6.27464	cePISA-1
AZD1152	AURKB;AURKA	MORC3	Q14149	-0.0142213	0.0518932	-0.505451	1.84438	6.1966	6.48719	6.18472	6.4753	0.0281359	6.25799	cePISA-1	0.0724434	0.131856	0.714443	1.30038	6.53826	6.81314	6.47322	6.7481	0.101398	6.21805	lcPISA-1
AZD1152	AURKB;AURKA	RAPGEF2	A0A2R8YGD3	0.043369	0.244847	0.574994	3.24622	6.41998	7.38218	6.51717	7.47937	0.0754252	6.22987	cePISA-1	-0.0239797	-0.0494987	-0.232954	-0.480861	6.15529	6.04737	5.86952	5.7616	0.102938	6.25845	lcPISA-1
AZD1152	AURKB;AURKA	RFC1	P35251	0.0654627	-0.0515555	0.977737	-0.770022	6.55358	6.043	6.5348	6.02422	0.0669532	6.26286	cePISA-1
AZD1152	AURKB;AURKA	KNOP1	Q1ED39	-0.0336067	0.00581193	-0.302763	0.0523596	6.08817	6.25681	6.08343	6.25207	0.111	6.23165	cePISA-1	0.163207	0.0255826	0.917781	0.143862	6.95873	6.32559	6.95407	6.32093	0.177827	6.21441	lcPISA-1
AZD1152	AURKB;AURKA	TPR	P12270	-0.0122407	0.00685323	-0.476531	0.266796	6.20136	6.28398	6.18046	6.26308	0.0256871	6.2542	cePISA-1	0.0151292	-0.015806	0.218679	-0.228461	6.24906	6.11649	6.24707	6.1145	0.0691846	6.18387	lcPISA-1
AZD1152	AURKB;AURKA	PCM1	Q15154	-0.0134664	0.0325506	-0.421252	1.01824	6.19703	6.39788	6.20097	6.40182	0.0319675	6.25514	cePISA-1
AZD1152	AURKB;AURKA	SLC20A2	Q08357	0.00451256	0.158072	0.0549541	1.925	6.22962	6.92927	6.13597	6.83562	0.0821151	6.21016	cePISA-1	-0.0943599	0.0439543	-1.45263	0.676657	5.84725	6.43558	5.92141	6.50975	0.0649581	6.24247	lcPISA-1
AZD1152	AURKB;AURKA	SLC20A1	Q8WUM9	-0.0126431	0.0314044	-0.198461	0.492961	6.15085	6.34154	6.19648	6.38717	0.0637056	6.20498	cePISA-1	0.021518	-0.0193991	0.446931	-0.402922	6.3437	6.16631	6.39437	6.21698	0.0481461	6.24979	lcPISA-1
AZD1152	AURKB;AURKA	ATP11A	P98196	0.00610851	0.00654352	0.0923408	0.0989166	6.30037	6.30227	6.34848	6.35038	0.0661518	6.27376	cePISA-1	0.00808274	-0.0738923	0.136051	-1.24378	6.26559	5.9195	6.2941	5.94801	0.0594095	6.23058	lcPISA-1
AZD1152	AURKB;AURKA	ATP11C	Q8NB49	0.0512063	0.0241185	1.78437	0.840452	6.46913	6.34879	6.45587	6.33554	0.0286971	6.24354	cePISA-1	-0.0250345	0.00711238	-0.601479	0.170882	6.14086	6.27923	6.13698	6.27535	0.0416216	6.24836	lcPISA-1
AZD1152	AURKB;AURKA	ATP11C	A0A067XG54	-0.090813	0.199547	-0.751392	1.65106	5.90086	7.21643	5.73456	7.05013	0.12086	6.28424	cePISA-1
AZD1152	AURKB;AURKA	ATP11B	Q9Y2G3	-0.0389028	0.0672392	-1.1677	2.01824	6.09042	6.55541	6.10435	6.56933	0.0333158	6.25689	cePISA-1	-0.0312566	-0.00580716	-0.719441	-0.133665	6.11068	6.21943	6.10021	6.20896	0.0434457	6.24451	lcPISA-1
AZD1152	AURKB;AURKA	AP3M1	Q9Y2T2	0.0851278	-0.0297984	3.20308	-1.12122	6.63598	6.12786	6.60935	6.10123	0.0265769	6.25575	cePISA-1	0.0580853	0.083268	1.30306	1.868	6.51274	6.62742	6.44872	6.5634	0.044576	6.25573	lcPISA-1
AZD1152	AURKB;AURKA	AP3M2	P53677	0.0102738	-0.0442509	0.0984988	-0.424252	6.32193	6.08746	6.26124	6.02677	0.104303	6.27707	cePISA-1	-0.000736146	0.0648235	-0.00633882	0.558184	6.25995	6.55098	6.28963	6.58066	0.116133	6.26314	lcPISA-1
AZD1152	AURKB;AURKA	ASB6	Q9NWX5	0.0814761	0.137242	0.92159	1.55237	6.60201	6.86219	6.51454	6.77473	0.0884082	6.23949	cePISA-1	-0.0230301	0.0843423	-0.175337	0.642132	6.15859	6.63443	6.2352	6.71104	0.131347	6.25769	lcPISA-1
AZD1152	AURKB;AURKA	WBP2	Q969T9	-0.0309427	-0.00536054	-0.73402	-0.127162	6.10163	6.21078	6.08315	6.19231	0.0421551	6.23391	cePISA-1	0.00255688	-0.00256142	0.0603651	-0.0604723	6.26863	6.24643	6.22011	6.19791	0.0423569	6.25753	lcPISA-1
AZD1152	AURKB;AURKA	CYHR1	E9PJD7	0.0988811	-0.00453191	1.59103	-0.07292	6.67556	6.2138	6.63597	6.17421	0.0621491	6.23336	cePISA-1	-0.0363836	0.0548392	-0.49693	0.748997	6.09106	6.48864	6.05937	6.45695	0.0732168	6.24662	lcPISA-1
AZD1152	AURKB;AURKA	PRKRA	O75569	-0.0873699	0.0032803	-1.8734	0.0703368	5.88605	6.26776	5.87699	6.2587	0.046637	6.25352	cePISA-1	0.0227864	-0.156556	0.113571	-0.780294	6.3346	5.59413	6.37448	5.634	0.200637	6.23534	lcPISA-1
AZD1152	AURKB;AURKA	CCAR2	Q8N163	-0.0225844	-0.0720695	-0.889928	-2.83986	6.17873	5.97039	6.18908	5.98074	0.0253778	6.27622	cePISA-1
AZD1152	AURKB;AURKA	MTA2	O94776	0.0937226	-0.0419674	2.4117	-1.07992	6.66258	6.0645	6.62288	6.02481	0.0388616	6.24351	cePISA-1	0.0796781	0.047803	1.20873	0.725177	6.58341	6.43955	6.55869	6.41483	0.065919	6.22968	lcPISA-1
AZD1152	AURKB;AURKA	MTA1	Q13330	0.0594322	-0.0432549	1.59436	-1.16038	6.51774	6.06996	6.50188	6.05409	0.0372765	6.2547	cePISA-1	0.0744267	0.0260639	1.08935	0.381487	6.60056	6.38297	6.64702	6.42942	0.0683219	6.26868	lcPISA-1
AZD1152	AURKB;AURKA	MTA3	Q9BTC8	-0.00383898	0.0371309	-0.0758598	0.733722	6.26379	6.44422	6.28275	6.46318	0.0506062	6.28048	cePISA-1
AZD1152	AURKB;AURKA	EIF3B	P55884-2	-0.00345545	0.00890804	-0.171434	0.441951	6.2406	6.29431	6.22198	6.27569	0.0201562	6.25556	cePISA-1	0.0982906	-0.00900016	1.0844	-0.099295	6.69343	6.21371	6.68137	6.20165	0.0906406	6.2526	lcPISA-1
AZD1152	AURKB;AURKA	EIF3B	C9JQN7	-0.0968036	0.108415	-1.07129	1.19979	5.84303	6.7362	5.94923	6.8424	0.0903614	6.24855	cePISA-1
AZD1152	AURKB;AURKA	ALDH16A1	Q8IZ83	-0.0309557	0.00314871	-1.03754	0.105535	6.12599	6.27254	6.12108	6.26762	0.0298357	6.25886	cePISA-1	0.00311502	-0.00312176	0.0937852	-0.0939882	6.27308	6.24602	6.26802	6.24096	0.0332144	6.25955	lcPISA-1
AZD1152	AURKB;AURKA	BMS1	Q14692	0.0980442	0.155947	2.2976	3.65452	6.6886	6.96251	6.53336	6.80727	0.0426724	6.24916	cePISA-1	-0.0669657	-0.165024	-0.426398	-1.05078	5.93923	5.54896	5.9635	5.57323	0.15705	6.2214	lcPISA-1
AZD1152	AURKB;AURKA	MAP1B	P46821	-0.027355	-0.00488668	-1.44008	-0.257254	6.13286	6.22912	6.13106	6.22732	0.0189955	6.25026	cePISA-1	-0.0284298	-0.0383434	-0.878966	-1.18546	6.13169	6.08971	6.16431	6.12232	0.0323447	6.25373	lcPISA-1
AZD1152	AURKB;AURKA	MAP1A	P78559	0.00204991	-0.0128909	0.127254	-0.800239	6.25758	6.19311	6.2422	6.17773	0.0161088	6.24869	cePISA-1
AZD1152	AURKB;AURKA	ADK	P55263	-0.0633837	-0.0442465	-0.573129	-0.400086	5.75738	5.83426	5.81105	5.88793	0.110592	6.01596	cePISA-1	-0.0526101	-0.000197665	-0.544163	-0.00204452	5.91175	6.13047	5.9669	6.18562	0.0966807	6.13131	lcPISA-1
AZD1152	AURKB;AURKA	ADK	A0A5F9ZH76	-0.10009	0.0617563	-0.618058	0.381348	5.69015	6.36566	5.61392	6.28944	0.161942	6.09893	cePISA-1
AZD1152	AURKB;AURKA	PDIA5	Q14554	-0.0189752	0.00758134	-0.7213	0.288188	6.17019	6.28482	6.16857	6.2832	0.0263069	6.25188	cePISA-1	-0.020428	-0.0458771	-0.389275	-0.874234	6.15029	6.04275	6.20802	6.10048	0.052477	6.23799	lcPISA-1
AZD1152	AURKB;AURKA	HERC1	Q15751	0.0314475	0.0237048	1.403	1.05757	6.40644	6.37215	6.4397	6.40541	0.0224145	6.2683	cePISA-1	0.00404158	0.0127123	0.115546	0.363436	6.27884	6.31669	6.30973	6.34758	0.0349781	6.26128	lcPISA-1
AZD1152	AURKB;AURKA	ERCC6L	Q2NKX8	0.0234546	0.00273053	0.73459	0.0855193	6.363	6.27225	6.36152	6.27077	0.0319288	6.26039	cePISA-1	-0.106581	-0.120782	-0.719485	-0.815347	5.80922	5.75232	5.89122	5.83432	0.148136	6.25463	lcPISA-1
AZD1152	AURKB;AURKA	GON4L	Q3T8J9	0.0353984	0.158966	0.506806	2.27595	6.40653	6.97945	6.44151	7.01442	0.0698461	6.25125	cePISA-1	-0.155921	-0.0101349	-1.33413	-0.0867196	5.612	6.20873	5.69392	6.29066	0.11687	6.25251	lcPISA-1
AZD1152	AURKB;AURKA	BCL9	O00512	0.108137	-0.0491989	0.769119	-0.349925	6.72732	6.03225	6.47104	5.77597	0.140598	6.24151	cePISA-1
AZD1152	AURKB;AURKA	DHX9	Q08211	0.00962762	-0.0219451	0.403913	-0.920678	6.28313	6.14712	6.28409	6.14808	0.0238358	6.24134	cePISA-1	-0.113897	-0.186635	-0.841	-1.37808	5.74502	5.46255	5.93049	5.64802	0.135431	6.21695	lcPISA-1
AZD1152	AURKB;AURKA	PTMA	P06454	-0.0373399	0.0725742	-0.461719	0.897401	6.0784	6.55959	6.02848	6.50967	0.0808716	6.23777	cePISA-1	0.00164601	-0.0272709	0.0118574	-0.196453	6.21342	6.09012	6.30567	6.18237	0.138817	6.20634	lcPISA-1
AZD1152	AURKB;AURKA	PTMA	P06454-2	-0.202894	0.022595	-2.13327	0.237568	5.48832	6.4168	5.48832	6.4168	0.0951097	6.31708	cePISA-1
AZD1152	AURKB;AURKA	SPG7	Q9UQ90	0.169744	0.092701	1.7723	0.967895	7.01003	6.6455	7.01271	6.64818	0.095776	6.23192	cePISA-1	-0.0641363	0.0316643	-1.69059	0.834649	5.96869	6.37849	6.00736	6.41716	0.0379372	6.24002	lcPISA-1
AZD1152	AURKB;AURKA	PACSIN3	Q9UKS6	0.215384	0.323056	2.3638	3.54548	7.27284	7.8364	7.13688	7.70044	0.0911178	6.26422	cePISA-1
AZD1152	AURKB;AURKA	NCKAP1	Q9Y2A7-2	0.0017635	-0.016058	0.0756398	-0.688755	6.25809	6.18126	6.27305	6.19622	0.0233145	6.25044	cePISA-1	-0.0306522	0.0119334	-0.768606	0.299231	6.11956	6.30289	6.1158	6.29913	0.0398802	6.25097	lcPISA-1
AZD1152	AURKB;AURKA	NCKAP1L	P55160	0.0120519	0.250851	0.126282	2.62846	6.32411	7.46251	6.39008	7.52848	0.0954363	6.27149	cePISA-1
AZD1152	AURKB;AURKA	GTF2H3	Q13889	0.0589113	-0.0470781	1.22851	-0.981746	6.50422	6.04351	6.5576	6.09689	0.0479534	6.24397	cePISA-1	-0.0760014	-0.00734172	-0.921944	-0.0890597	5.9452	6.23498	5.99303	6.28281	0.082436	6.26678	lcPISA-1
AZD1152	AURKB;AURKA	WNK4	Q96J92	0.154855	0.0627336	1.64212	0.665242	6.95561	6.52535	6.90838	6.47812	0.0943019	6.24768	cePISA-1
AZD1152	AURKB;AURKA	WNK1	Q9H4A3-7	0.0272898	0.0146552	1.04489	0.561127	6.35365	6.29826	6.34056	6.28516	0.0261174	6.2346	cePISA-1	0.0267224	0.0378791	0.743976	1.05459	6.35949	6.40886	6.3606	6.40997	0.0359184	6.24278	lcPISA-1
AZD1152	AURKB;AURKA	WDR70	Q9NW82	0.00866555	-0.0437881	0.257446	-1.30091	6.28454	6.06015	6.263	6.03861	0.0336597	6.24691	cePISA-1	0.00585134	0.00765584	0.17783	0.232671	6.26417	6.27201	6.29269	6.30053	0.0329041	6.23881	lcPISA-1
AZD1152	AURKB;AURKA	NUF2	Q9BZD4	0.0785412	0.0178385	1.77349	0.402799	6.61674	6.34412	6.64794	6.37531	0.0442863	6.26616	cePISA-1	0.0975025	0.00349132	0.489414	0.0175247	6.60164	6.18517	6.79781	6.38134	0.199223	6.17022	lcPISA-1
AZD1152	AURKB;AURKA	CLTA	P09496-2	0.00144251	0.0784363	0.0136628	0.742909	6.25892	6.60202	6.3721	6.7152	0.10558	6.25267	cePISA-1	-0.0665129	-0.0920928	-1.08978	-1.50889	5.94956	5.845	6.0309	5.92634	0.0610335	6.23027	lcPISA-1
AZD1152	AURKB;AURKA	CLTA	P09496	0.0851971	0.24245	1.50132	4.2724	6.61304	7.37462	6.71648	7.47805	0.056748	6.23383	cePISA-1
AZD1152	AURKB;AURKA	TBC1D8B	Q0IIM8	0.164763	0.0507034	2.14568	0.6603	7.00249	6.47019	7.14267	6.61037	0.0767885	6.24674	cePISA-1
AZD1152	AURKB;AURKA	PSAT1	Q9Y617	-0.00159105	-0.107203	-0.0510326	-3.43853	6.22145	5.78228	6.23167	5.7925	0.0311771	6.22832	cePISA-1	0.0180049	-0.00377412	0.564514	-0.118332	6.33866	6.24369	6.35463	6.25966	0.0318945	6.26004	lcPISA-1
AZD1152	AURKB;AURKA	TXNDC15	Q96J42	0.024091	0.0288828	0.36854	0.441845	6.35117	6.3723	6.43017	6.4513	0.0653686	6.24599	cePISA-1	-0.00431128	0.090715	-0.0412705	0.868387	6.24662	6.67192	6.20517	6.63047	0.104464	6.26531	lcPISA-1
AZD1152	AURKB;AURKA	GSTCD	Q8NEC7	-0.07043	-0.00687504	-1.22853	-0.119923	5.97766	6.24688	6.02043	6.28965	0.0573288	6.27672	cePISA-1	-0.126287	-0.0166444	-1.28469	-0.169321	5.7188	6.17037	5.70344	6.155	0.0983012	6.24197	lcPISA-1
AZD1152	AURKB;AURKA	PTMS	P20962	-0.0751553	0.0690272	-1.71519	1.57534	5.93088	6.55424	5.9243	6.54766	0.0438174	6.24803	cePISA-1	0.0148033	-0.0103997	0.322117	-0.226296	6.31145	6.20216	6.28757	6.17827	0.0459563	6.24702	lcPISA-1
AZD1152	AURKB;AURKA	PPIL2	Q13356	0.101801	-0.0327756	2.16448	-0.696875	6.71752	6.11924	6.66091	6.06263	0.0470323	6.25985	cePISA-1	0.0748233	0.0710507	0.963661	0.915073	6.5823	6.56511	6.54676	6.52957	0.0776448	6.24962	lcPISA-1
AZD1152	AURKB;AURKA	NXT1	Q9UKK6	0.395299	0.35815	2.6083	2.36318	8.11409	7.90782	7.96126	7.75499	0.151554	6.1694	cePISA-1
AZD1152	AURKB;AURKA	MTHFD1	A0A384N5Y3	0.0817635	-0.0482906	1.46504	-0.865274	6.60976	6.03998	6.6004	6.03062	0.0558097	6.24557	cePISA-1	-0.0103218	0.0982844	-0.126589	1.20538	6.20456	6.68966	6.10874	6.59385	0.0815379	6.24911	lcPISA-1
AZD1152	AURKB;AURKA	MTHFD1L	B7ZM99	0.0158673	-0.0825853	0.298402	-1.55311	6.31692	5.90022	6.39393	5.97723	0.0531741	6.24782	cePISA-1	-0.0627116	0.00281484	-0.716399	0.0321559	5.99332	6.27181	6.01706	6.29555	0.0875372	6.25959	lcPISA-1
AZD1152	AURKB;AURKA	ZMYM2	Q9UBW7	-0.0245997	-0.0074956	-0.271524	-0.082734	6.17127	6.24487	6.06038	6.13398	0.0905988	6.2774	cePISA-1	0.0842018	0.0669364	0.433583	0.344678	6.73663	6.65649	6.66041	6.58027	0.1942	6.35471	lcPISA-1
AZD1152	AURKB;AURKA	PDCD6IP	Q8WUM4-2	0.0607479	-0.076571	1.47239	-1.85591	6.496	5.90621	6.55406	5.96427	0.041258	6.22815	cePISA-1
AZD1152	AURKB;AURKA	PDCD6IP	Q8WUM4	0.25211	-0.0862882	3.76459	-1.28848	7.44946	5.89192	7.31303	5.75549	0.0669688	6.25507	cePISA-1	0.19184	0.0776375	1.66033	0.671936	7.10079	6.56037	7.14332	6.6029	0.115543	6.21666	lcPISA-1
AZD1152	AURKB;AURKA	2023-03-06	O60337	0.168689	0.297023	1.50568	2.65115	7.0392	7.69405	7.24445	7.89931	0.112035	6.26243	cePISA-1
AZD1152	AURKB;AURKA	PRKCD	Q05655	0.106826	0.00767443	2.03922	0.146498	6.74438	6.29643	6.70047	6.25252	0.0523859	6.26302	cePISA-1	0.0277519	0.0180762	0.556435	0.362434	6.3777	6.33507	6.35086	6.30823	0.0498745	6.25619	lcPISA-1
AZD1152	AURKB;AURKA	PRKCA	P17252	0.11087	-0.00868158	1.18877	-0.0930861	6.67416	6.14339	6.72257	6.1918	0.093264	6.18047	cePISA-1	0.0399506	0.0101463	0.498076	0.126497	6.45528	6.32329	6.47973	6.34774	0.0802099	6.27897	lcPISA-1
AZD1152	AURKB;AURKA	PRKCQ	Q04759	0.00960481	-0.0147439	0.187296	-0.28751	6.27464	6.16964	6.30435	6.19934	0.0512813	6.23301	cePISA-1	0.0487622	0.0106537	0.627357	0.137066	6.55146	6.38067	6.48753	6.31674	0.0777265	6.33373	lcPISA-1
AZD1152	AURKB;AURKA	PRKCB	P05771-2	0.00789521	-0.0425703	0.0994467	-0.536208	6.27107	6.05551	6.31966	6.10409	0.0793914	6.23685	cePISA-1	0.0172222	0.0127781	0.406962	0.301949	6.35316	6.33362	6.36592	6.34638	0.0423189	6.27777	lcPISA-1
AZD1152	AURKB;AURKA	HNRNPUL2	Q1KMD3	0.041191	0.0352089	1.54929	1.32429	6.42842	6.40182	6.42578	6.39918	0.0265871	6.24747	cePISA-1	-0.0325881	-0.0218603	-0.440845	-0.295721	6.10693	6.1525	6.12261	6.16819	0.0739219	6.24644	lcPISA-1
AZD1152	AURKB;AURKA	HAUS1	Q96CS2	0.115621	0.0476564	2.72589	1.12356	6.78882	6.47642	6.78184	6.46944	0.0424157	6.26598	cePISA-1	0.069861	-0.00288167	0.760651	-0.0313758	6.52779	6.20681	6.55521	6.23423	0.0918437	6.21922	lcPISA-1
AZD1152	AURKB;AURKA	FHOD1	Q9Y613	0.101829	-0.0180178	2.28835	-0.404903	6.72647	6.19027	6.73319	6.19699	0.044499	6.26807	cePISA-1	0.131264	-0.0424857	0.802201	-0.259645	6.79621	6.02508	6.84203	6.0709	0.16363	6.20515	lcPISA-1
AZD1152	AURKB;AURKA	SERPINB9	P50453	-0.0458763	-0.0509236	-1.70282	-1.89016	6.0475	6.02638	6.04115	6.02003	0.0269415	6.24289	cePISA-1	0.0124911	0.0171717	0.359418	0.494098	6.31147	6.33199	6.31508	6.33559	0.0347537	6.25706	lcPISA-1
AZD1152	AURKB;AURKA	SERPINB1	P30740	0.0138166	-0.0545177	0.623885	-2.46173	6.31714	6.02489	6.30862	6.01638	0.0221461	6.25692	cePISA-1	-0.01359	0.0235219	-0.363872	0.6298	6.1832	6.34431	6.21415	6.37527	0.0373482	6.24172	lcPISA-1
AZD1152	AURKB;AURKA	SERPINB6	A0A087X1N8	-0.097255	-0.0178838	-2.77749	-0.510741	5.85564	6.18682	5.85671	6.18789	0.0350155	6.264	cePISA-1	-0.0355975	0.00175945	-0.922898	0.0456153	6.09216	6.25197	6.09975	6.25956	0.0385715	6.24435	lcPISA-1
AZD1152	AURKB;AURKA	LIMA1	Q9UHB6-4	-0.0236937	0.0482798	-0.825996	1.6831	6.15383	6.46861	6.1446	6.45939	0.028685	6.25572	cePISA-1	-0.0937836	0.0445022	-1.43834	0.68252	5.85049	6.43903	5.93639	6.52493	0.0652028	6.24345	lcPISA-1
AZD1152	AURKB;AURKA	LIMD2	Q9BT23	0.0153994	0.287129	0.131247	2.44716	6.37969	7.70191	6.37969	7.70191	0.117332	6.31196	cePISA-1
AZD1152	AURKB;AURKA	MTR	Q99707	-0.00157059	0.0462279	-0.0494534	1.45559	6.24288	6.45318	6.23976	6.45006	0.0317589	6.24968	cePISA-1	0.0355648	0.058127	0.446855	0.730339	6.38947	6.49017	6.42278	6.52349	0.079589	6.23388	lcPISA-1
AZD1152	AURKB;AURKA	ZNF131	P52739	-0.12871	0.0353337	-2.32766	0.638991	5.73144	6.42164	5.67471	6.36491	0.0552961	6.26628	cePISA-1	0.0278472	0.0933466	0.153508	0.514576	6.22061	6.50955	5.96144	6.25037	0.181405	6.1017	lcPISA-1
AZD1152	AURKB;AURKA	PHF10	Q8WUB8	-0.000704699	-0.0928584	-0.0153751	-2.02598	6.23235	5.8467	6.29302	5.90737	0.0458339	6.23539	cePISA-1	0.0646845	-0.149459	0.486964	-1.12517	6.47727	5.58378	6.43909	5.5456	0.132832	6.19327	lcPISA-1
AZD1152	AURKB;AURKA	VPS18	Q9P253	-0.00179989	0.00179765	-0.0404794	0.040429	6.28821	6.30391	6.30546	6.32116	0.0444643	6.29606	cePISA-1	0.0991583	0.077556	1.35527	1.06002	6.73191	6.63185	6.67419	6.57414	0.0731647	6.28475	lcPISA-1
AZD1152	AURKB;AURKA	MICALL2	Q8IY33	0.0319843	-0.0337451	1.02766	-1.08423	6.39815	6.11319	6.43176	6.1468	0.0311235	6.25786	cePISA-1	0.0574904	0.0463993	0.766235	0.618412	6.48318	6.43353	6.51827	6.46862	0.0750296	6.2299	lcPISA-1
AZD1152	AURKB;AURKA	MICALL1	Q8N3F8	-0.057703	0.0724874	-1.77789	2.23341	5.99916	6.56571	6.01741	6.58396	0.0324559	6.24397	cePISA-1
AZD1152	AURKB;AURKA	VRK3	Q8IV63	-0.020056	0.0457549	-0.384319	0.87677	6.13802	6.4245	6.04105	6.32753	0.0521857	6.22394	cePISA-1	0.207327	-0.00887283	2.0943	-0.0896285	7.22333	6.21806	7.21137	6.2061	0.0989956	6.25642	lcPISA-1
AZD1152	AURKB;AURKA	FAM98B	Q52LJ0	0.00324245	0.0532471	0.0742872	1.21994	6.26512	6.48608	6.20527	6.42623	0.0436474	6.25106	cePISA-1	0.00984503	-0.036377	0.127286	-0.470318	6.28526	6.08709	6.24592	6.04774	0.0773456	6.24252	lcPISA-1
AZD1152	AURKB;AURKA	FAM98A	Q8NCA5	0.0124827	-0.0448517	0.258514	-0.928867	6.33542	6.08859	6.33237	6.08553	0.0482864	6.28085	cePISA-1	0.0616007	-0.115403	0.53497	-1.00221	6.44958	5.70491	6.57422	5.82954	0.115148	6.17999	lcPISA-1
AZD1152	AURKB;AURKA	RBM28	Q9NW13	0.0247007	0.0031124	0.724552	0.0912967	6.37065	6.27603	6.37701	6.28239	0.034091	6.2625	cePISA-1	0.154729	0.0169034	0.694311	0.0758503	6.79945	6.17994	6.96862	6.34911	0.222852	6.10795	lcPISA-1
AZD1152	AURKB;AURKA	USP8	P40818	0.000352919	0.00069541	0.0106952	0.0210743	6.27568	6.27717	6.28545	6.28694	0.032998	6.27414	cePISA-1	0.0858362	-0.00736816	0.93502	-0.0802619	6.62195	6.20767	6.64024	6.22596	0.0918014	6.23945	lcPISA-1
AZD1152	AURKB;AURKA	RELCH	Q9P260-2	0.00479549	0.0456549	0.094984	0.904284	6.26043	6.44027	6.20995	6.38979	0.0504873	6.23965	cePISA-1	0.145847	0.304776	1.23792	2.58687	6.95496	7.76492	6.80581	7.61577	0.117816	6.28623	lcPISA-1
AZD1152	AURKB;AURKA	PIK3CB	P42338	0.0110318	0.0118878	0.0901402	0.0971345	6.11618	6.11981	5.81762	5.82125	0.122385	6.06959	cePISA-1	0.0834839	0.0712115	1.42906	1.21899	6.59111	6.53528	6.60954	6.55371	0.0584186	6.22053	lcPISA-1
AZD1152	AURKB;AURKA	PIK3CD	O00329	-0.0779397	-0.0147025	-0.574888	-0.108447	5.87737	6.14072	5.97399	6.23734	0.135574	6.20362	cePISA-1	0.258541	-0.0661608	1.96438	-0.502685	7.40937	5.91611	7.20492	5.71166	0.131615	6.19374	lcPISA-1
AZD1152	AURKB;AURKA	MAN2A1	Q16706	0.0350481	-0.0216864	0.823571	-0.509595	6.42417	6.17645	6.42257	6.17484	0.0425562	6.26999	cePISA-1	-6.24873e-05	0.0187096	-0.00174425	0.522252	6.23357	6.31521	6.23083	6.31247	0.0358248	6.23384	lcPISA-1
AZD1152	AURKB;AURKA	MAN2A2	P49641	0.061897	0.106529	1.20694	2.07723	6.46497	6.6681	6.52473	6.72786	0.0512842	6.19346	cePISA-1	-0.0228134	0.0016671	-0.496741	0.0362995	6.1338	6.23876	6.15534	6.26031	0.0459262	6.23156	lcPISA-1
AZD1152	AURKB;AURKA	MYO18A	Q92614	0.00381067	-0.0230041	0.153706	-0.927884	6.2759	6.16033	6.26504	6.14947	0.024792	6.25934	cePISA-1	0.0455325	-0.0252528	0.649897	-0.36044	6.45232	6.14338	6.39305	6.08411	0.0700611	6.25186	lcPISA-1
AZD1152	AURKB;AURKA	XAB2	Q9HCS7	0.031484	-0.0611561	0.498341	-0.968004	6.38427	5.98721	6.35351	5.95644	0.0631776	6.24646	cePISA-1
AZD1152	AURKB;AURKA	SRP9	P49458	-0.0158518	0.0398765	-0.450762	1.13393	6.18607	6.42969	6.13394	6.37757	0.0351667	6.25441	cePISA-1	-0.0464255	-0.188245	-0.284429	-1.15329	5.9713	5.41224	6.17405	5.61499	0.163224	6.16658	lcPISA-1
AZD1152	AURKB;AURKA	ECPAS	Q5VYK3	0.0725205	-0.010331	1.92426	-0.274122	6.55809	6.19208	6.58141	6.2154	0.0376875	6.23658	cePISA-1	0.0500714	0.0231386	0.693396	0.320426	6.42056	6.30182	6.58146	6.46271	0.0722119	6.20155	lcPISA-1
AZD1152	AURKB;AURKA	DNAJC17	Q9NVM6	-0.0206871	-0.0556149	-0.466397	-1.25385	6.17449	6.0268	6.17449	6.0268	0.0443551	6.26366	cePISA-1	0.076357	0.00578764	1.36438	0.103416	6.61111	6.29551	6.6483	6.3327	0.0559644	6.2703	lcPISA-1
AZD1152	AURKB;AURKA	PFDN2	Q9UHV9	0.0793776	0.0494588	1.3973	0.870633	6.58627	6.45109	6.66411	6.52893	0.0568079	6.23368	cePISA-1	0.00242072	-0.0092676	0.0717193	-0.274574	6.25109	6.20065	6.29098	6.24054	0.0337527	6.24061	lcPISA-1
AZD1152	AURKB;AURKA	PRPF6	O94906	0.026963	0.0513933	0.618257	1.17844	6.3743	6.48316	6.3524	6.46126	0.0436113	6.25627	cePISA-1	0.215878	0.305355	1.11029	1.57047	7.31323	7.78116	7.27449	7.74242	0.194435	6.29685	lcPISA-1
AZD1152	AURKB;AURKA	POLE4	Q9NR33	0.0522462	0.178238	0.679135	2.31686	6.50896	7.10295	6.63298	7.22697	0.0769305	6.27745	cePISA-1	0.00171676	0.0760257	0.0178872	0.792122	6.25598	6.58666	6.20219	6.53286	0.0959773	6.24855	lcPISA-1
AZD1152	AURKB;AURKA	PHB	P35232	0.125856	0.131807	2.60641	2.72964	6.81339	6.84154	6.84759	6.87575	0.0482872	6.2442	cePISA-1	-0.0251687	0.0164689	-0.584922	0.382739	6.1479	6.32792	6.15656	6.33658	0.0430292	6.2561	lcPISA-1
AZD1152	AURKB;AURKA	LTN1	O94822-3	0.0967623	-0.0289051	1.8304	-0.546781	6.69431	6.13587	6.73018	6.17174	0.0528642	6.26004	cePISA-1	0.0111744	0.0732976	0.150116	0.98468	6.33007	6.6086	6.30396	6.58249	0.074438	6.28123	lcPISA-1
AZD1152	AURKB;AURKA	ATP1A1	P05023	-0.0399389	-0.0274244	-1.71937	-1.18062	6.0858	6.13882	6.08029	6.13331	0.0232288	6.25663	cePISA-1	-0.0149475	-0.024622	-0.345172	-0.568578	6.17349	6.13223	6.17841	6.13715	0.0433046	6.23778	lcPISA-1
AZD1152	AURKB;AURKA	ATP1A3	P13637-3	-0.0340896	0.0281379	-0.91539	0.755572	6.09439	6.36301	6.09972	6.36834	0.0372405	6.24012	cePISA-1	0.00481147	-0.00482757	0.101618	-0.101959	6.26821	6.22647	6.31354	6.2718	0.0473483	6.24734	lcPISA-1
AZD1152	AURKB;AURKA	ATP1A4	Q13733	-0.0554738	0.0132988	-1.64651	0.39472	6.00136	6.29436	6.00841	6.30142	0.0336917	6.23661	cePISA-1	0.0176028	-0.0171581	0.22539	-0.219697	6.29619	6.1463	6.35473	6.20484	0.0780992	6.21983	lcPISA-1
AZD1152	AURKB;AURKA	TBC1D23	Q9NUY8	0.0109427	-0.0116488	0.396876	-0.422483	6.30871	6.21069	6.30244	6.20442	0.0275721	6.26104	cePISA-1	0.0012894	0.0803791	0.0172579	1.07583	6.30776	6.6632	6.30105	6.6565	0.0747138	6.30212	lcPISA-1
AZD1152	AURKB;AURKA	PCID2	Q5JVF3	0.0753874	0.0508431	1.79838	1.21287	6.59854	6.48724	6.53904	6.42773	0.0419195	6.2626	cePISA-1	0.0151014	-0.0479746	0.141341	-0.449018	6.34214	6.07083	6.36198	6.09067	0.106843	6.2761	lcPISA-1
AZD1152	AURKB;AURKA	MSTO1	Q9BUK6	0.0122648	0.0177148	0.258708	0.373666	6.29629	6.32012	6.32235	6.34618	0.0474081	6.24299	cePISA-1	0.014024	0.0602422	0.22961	0.986323	6.30324	6.50844	6.2409	6.4461	0.0610775	6.24226	lcPISA-1
AZD1152	AURKB;AURKA	WDHD1	O75717	-0.0103735	-0.0298054	-0.339985	-0.976851	6.21579	6.13262	6.17695	6.09379	0.0305117	6.26064	cePISA-1	0.0154453	0.0935585	0.217429	1.31706	6.30215	6.65278	6.23828	6.58891	0.0710359	6.23504	lcPISA-1
AZD1152	AURKB;AURKA	SCLY	Q96I15	0.0366788	0.0012892	1.24697	0.0438291	6.39656	6.24155	6.39858	6.24358	0.0294143	6.23598	cePISA-1	-0.0473972	0.0176131	-1.14734	0.426359	6.02984	6.30777	6.06777	6.3457	0.0413105	6.23123	lcPISA-1
AZD1152	AURKB;AURKA	GOLGA2	Q08379	0.0175827	0.0748064	0.470377	2.00124	6.34997	6.60691	6.34497	6.6019	0.03738	6.27306	cePISA-1	0.0116973	0.0141993	0.141493	0.171757	6.27975	6.29065	6.3482	6.3591	0.0826706	6.22904	lcPISA-1
AZD1152	AURKB;AURKA	SYVN1	Q86TM6	0.06951	0.0297858	1.4121	0.605098	6.5606	6.38242	6.58436	6.40618	0.0492247	6.252	cePISA-1	-0.0366734	0.0196161	-0.735484	0.393401	6.08951	6.3318	6.13732	6.37961	0.049863	6.24629	lcPISA-1
AZD1152	AURKB;AURKA	IGBP1	P78318	-0.0265388	0.0126215	-0.80975	0.385107	6.12452	6.29304	6.15151	6.32003	0.0327741	6.23822	cePISA-1	0.0204624	0.0114872	0.402715	0.226077	6.3433	6.30396	6.30262	6.26328	0.0508112	6.25397	lcPISA-1
AZD1152	AURKB;AURKA	KIF5B	P33176	0.067837	-0.0502256	2.53177	-1.87448	6.56004	6.04458	6.53566	6.0202	0.0267943	6.25871	cePISA-1	-0.0337017	0.00916484	-0.977489	0.265818	6.10339	6.28746	6.13049	6.31456	0.0344778	6.24765	lcPISA-1
AZD1152	AURKB;AURKA	KIF5A	Q12840	0.0382032	0.0327356	1.37343	1.17687	6.41872	6.39444	6.4106	6.38632	0.0278159	6.25098	cePISA-1	-0.0018122	0.0794782	-0.052191	2.28896	6.22957	6.59065	6.23578	6.59687	0.0347224	6.2374	lcPISA-1
AZD1152	AURKB;AURKA	TOM1L2	Q6ZVM7	0.0918916	0.0835412	1.35778	1.23439	6.62406	6.58584	6.75488	6.71665	0.0676779	6.2153	cePISA-1
AZD1152	AURKB;AURKA	SLC7A6OS	Q96CW6	0.00414304	-0.0123174	0.0810767	-0.241043	6.27874	6.20751	6.29527	6.22404	0.0511002	6.26074	cePISA-1	0.00836	0.0115546	0.13307	0.18392	6.29289	6.30684	6.37571	6.38966	0.0628241	6.25652	lcPISA-1
AZD1152	AURKB;AURKA	KIAA0930	Q6ICG6-2	0.221811	-0.217387	1.58387	-1.55228	7.27097	5.36266	7.2398	5.33149	0.140044	6.23477	cePISA-1	0.039292	0.127682	0.329999	1.07235	6.41627	6.82167	6.34791	6.75331	0.119067	6.24388	lcPISA-1
AZD1152	AURKB;AURKA	NEMF	O60524	0.0141568	-0.029395	0.530904	-1.10237	6.30534	6.11784	6.31772	6.13022	0.0266654	6.24376	cePISA-1	0.106669	-0.118268	0.578672	-0.641596	6.665	5.70279	6.61653	5.65432	0.184334	6.18999	lcPISA-1
AZD1152	AURKB;AURKA	CCNK	O75909-4	-0.0412299	-0.0157304	-0.832269	-0.317534	6.06661	6.17479	6.08507	6.19325	0.0495392	6.24249	cePISA-1	-0.0297997	-0.0967403	-0.377692	-1.22612	6.10172	5.82507	6.11453	5.83788	0.0788995	6.22906	lcPISA-1
AZD1152	AURKB;AURKA	FAM78A	Q5JUQ0	0.160571	0.0874611	1.7091	0.930926	7.00017	6.65427	6.90585	6.55995	0.0939507	6.26285	cePISA-1	0.226422	-0.142383	2.35957	-1.48379	7.31062	5.66151	7.27623	5.62713	0.0959587	6.24876	lcPISA-1
AZD1152	AURKB;AURKA	TNKS1BP1	Q9C0C2	-0.0544284	-0.0460934	-1.88058	-1.59259	6.03198	6.06693	6.02849	6.06344	0.0289424	6.26389	cePISA-1	-0.0233218	-0.0168901	-0.609767	-0.441604	6.15027	6.17776	6.18299	6.21047	0.0382472	6.25051	lcPISA-1
AZD1152	AURKB;AURKA	C9orf40	Q8IXQ3	0.0527834	0.160521	0.739853	2.24999	6.54202	7.04927	6.59864	7.10589	0.0713431	6.30699	cePISA-1	0.0377176	0.0514924	0.522454	0.713258	6.39797	6.45935	6.48179	6.54317	0.0721932	6.23287	lcPISA-1
AZD1152	AURKB;AURKA	CLTC	Q00610	0.0988666	-0.00938611	1.73954	-0.165147	6.64292	6.1627	6.62259	6.14238	0.0568348	6.20293	cePISA-1	-0.0118966	0.00248048	-0.170504	0.0355506	6.14963	6.21122	6.07241	6.134	0.0697731	6.20055	lcPISA-1
AZD1152	AURKB;AURKA	PFKFB4	Q16877	0.146556	0.0280212	2.81181	0.537613	6.93102	6.38431	6.91911	6.37241	0.0521215	6.26151	cePISA-1	0.0104862	0.0901092	0.216362	1.85923	6.28407	6.64065	6.30496	6.66153	0.0484658	6.23857	lcPISA-1
AZD1152	AURKB;AURKA	PFKFB3	Q16875-4	0.00830908	-0.00156921	0.151132	-0.028542	6.29129	6.24836	6.3236	6.28067	0.054979	6.25516	cePISA-1	0.0399195	-0.000581755	0.834362	-0.0121593	6.42598	6.2481	6.48964	6.31175	0.0478443	6.25061	lcPISA-1
AZD1152	AURKB;AURKA	PFKFB2	O60825	0.0138749	0.00166369	0.395197	0.0473865	6.33094	6.27757	6.33284	6.27948	0.0351089	6.27034	cePISA-1	0.0396638	0.0486841	1.04161	1.2785	6.43659	6.47696	6.39685	6.43722	0.0380792	6.26204	lcPISA-1
AZD1152	AURKB;AURKA	PFKFB1	P16118	0.0105923	-0.0747236	0.107532	-0.758586	6.28558	5.92465	6.34019	5.97926	0.0985038	6.2396	cePISA-1	-0.0389002	0.138826	-0.276889	0.988156	6.09268	6.89143	6.12015	6.9189	0.14049	6.2592	lcPISA-1
AZD1152	AURKB;AURKA	FASN	P49327	0.0575036	-0.0167037	1.93858	-0.563119	6.48555	6.16038	6.46261	6.13745	0.0296628	6.23212	cePISA-1	0.0101484	0.00288248	0.268452	0.0762494	6.29418	6.26257	6.28483	6.25321	0.0378033	6.25007	lcPISA-1
AZD1152	AURKB;AURKA	POLD1	P28340	0.0224686	-0.0435956	0.63339	-1.22896	6.35685	6.07232	6.36292	6.07839	0.0354736	6.25861	cePISA-1	0.0112083	-0.00156224	0.227314	-0.0316836	6.31809	6.26241	6.36108	6.3054	0.0493075	6.26919	lcPISA-1
AZD1152	AURKB;AURKA	FAM83D	Q9H4H8	0.119978	0.0272649	3.20721	0.728836	6.80114	6.37782	6.80055	6.37723	0.0374089	6.25842	cePISA-1	0.236425	0.0204051	3.0125	0.26	7.393	6.36491	7.32389	6.2958	0.0784813	6.27553	lcPISA-1
AZD1152	AURKB;AURKA	DENND4B	O75064	0.0473771	-0.0312965	0.847447	-0.55981	6.45856	6.11579	6.47164	6.12887	0.0559057	6.24991	cePISA-1	-0.000454414	0.0802562	-0.00621497	1.09765	6.22171	6.5797	6.48501	6.843	0.0731161	6.22368	lcPISA-1
AZD1152	AURKB;AURKA	RAD18	Q9NS91	0.022294	0.0421733	0.629401	1.19063	6.36484	6.45315	6.36457	6.45288	0.0354209	6.26724	cePISA-1	0.0090597	0.28112	0.0816892	2.5348	6.23958	7.53449	6.30006	7.59497	0.110905	6.20052	lcPISA-1
AZD1152	AURKB;AURKA	RSL1D1	O76021	0.00610692	-0.0795564	0.228085	-2.97133	6.26413	5.90301	6.26148	5.90036	0.0267747	6.23768	cePISA-1	-0.0959968	-0.238076	-0.401678	-0.996178	5.68102	5.14822	5.91529	5.38248	0.238989	6.0719	lcPISA-1
AZD1152	AURKB;AURKA	COPB2	P35606	-0.0124592	0.0150718	-0.675498	0.817145	6.19477	6.31412	6.22636	6.34571	0.0184445	6.2485	cePISA-1	0.0104116	0.0331319	0.325496	1.0358	6.28859	6.38841	6.2971	6.39692	0.0319869	6.24337	lcPISA-1
AZD1152	AURKB;AURKA	MDC1	Q14676	0.0126234	-0.0173442	0.46485	-0.638689	6.29497	6.16556	6.2923	6.16289	0.0271559	6.24012	cePISA-1	-0.0941751	-0.0540608	-0.84138	-0.48299	5.85309	6.01813	5.90029	6.06532	0.111929	6.24791	lcPISA-1
AZD1152	AURKB;AURKA	ZNF638	Q14966	-0.0254032	-0.0385801	-0.700767	-1.06426	6.13512	6.07934	6.13069	6.07491	0.0362506	6.24411	cePISA-1	-0.0779816	-0.0489286	-0.886756	-0.556383	5.91381	6.03411	5.86178	5.98208	0.0879404	6.24227	lcPISA-1
AZD1152	AURKB;AURKA	SLC16A1	P53985	-0.0565079	-0.045813	-0.735957	-0.596667	6.03034	6.07521	6.06145	6.10632	0.0767816	6.27123	cePISA-1	-0.0339691	-0.0287205	-0.512146	-0.433014	6.08563	6.10781	6.04616	6.06834	0.066327	6.23062	lcPISA-1
AZD1152	AURKB;AURKA	NOLC1	Q14978-2	0.0127052	0.00795889	0.37885	0.237321	6.30537	6.28466	6.33517	6.31446	0.0335363	6.25009	cePISA-1	-0.0385621	-0.0277082	-0.48672	-0.349725	6.09661	6.14264	6.10218	6.14822	0.0792285	6.26176	lcPISA-1
AZD1152	AURKB;AURKA	NOLC1	Q14978-3	-0.00336835	-0.108217	-0.029062	-0.933689	6.20751	5.77238	6.0402	5.60507	0.115902	6.22202	cePISA-1
AZD1152	AURKB;AURKA	RTF2	Q9BY42	-0.0563745	0.111228	-1.07109	2.11329	6.00713	6.74714	5.95629	6.69631	0.0526327	6.2465	cePISA-1	0.0557514	0.0887419	0.775752	1.2348	6.51427	6.66495	6.54699	6.69767	0.0718675	6.26734	lcPISA-1
AZD1152	AURKB;AURKA	ATP6V0A2	Q9Y487	0.0301973	0.04415	0.639785	0.9354	6.37359	6.43553	6.39587	6.45781	0.0471991	6.24156	cePISA-1	0.0360845	-0.0199417	0.66964	-0.370069	6.42871	6.18384	6.49314	6.24827	0.0538865	6.26991	lcPISA-1
AZD1152	AURKB;AURKA	TCIRG1	Q13488	-0.00576557	0.146875	-0.0748118	1.90579	6.20444	6.89687	6.17985	6.87228	0.0770677	6.22929	cePISA-1	0.130271	-0.120622	0.56341	-0.521679	6.78365	5.70082	6.86041	5.77758	0.231218	6.19795	lcPISA-1
AZD1152	AURKB;AURKA	ATP6V0A1	Q93050-3	-0.00655767	0.0529229	-0.197095	1.59064	6.20092	6.46192	6.16924	6.43024	0.0332716	6.22917	cePISA-1	0.0580328	-0.0453154	0.449572	-0.351053	6.49936	6.05006	6.52275	6.07345	0.129084	6.24311	lcPISA-1
AZD1152	AURKB;AURKA	ATP6V0A1	Q93050	0.0670245	0.189423	0.516802	1.46057	6.55025	7.13023	6.32641	6.90639	0.129691	6.2529	cePISA-1	-0.0161376	-0.173205	-0.073313	-0.786866	5.89587	5.28769	5.89587	5.28769	0.22012	5.96219	lcPISA-1
AZD1152	AURKB;AURKA	GTF3C3	Q9Y5Q9	0.0442996	-0.0233911	0.875957	-0.462523	6.4672	6.17077	6.44494	6.14851	0.0505728	6.27163	cePISA-1	6.24016e-05	0.120922	0.000402856	0.78066	6.24241	6.78789	6.29987	6.84535	0.154898	6.24214	lcPISA-1
AZD1152	AURKB;AURKA	NDUFAF4	Q9P032	0.0706811	0.0149647	2.07089	0.438453	6.56461	6.31593	6.61449	6.3658	0.0341308	6.25075	cePISA-1	0.0173926	0.0177973	0.418981	0.428728	6.34593	6.34771	6.38746	6.38924	0.0415118	6.26988	lcPISA-1
AZD1152	AURKB;AURKA	CNOT2	Q9NZN8	0.128886	0.000718127	3.50345	0.0195204	6.84104	6.2595	6.7638	6.18226	0.0367884	6.25638	cePISA-1	-0.000542926	0.0196194	-0.0116994	0.422776	6.23011	6.31778	6.23253	6.32021	0.0464063	6.23245	lcPISA-1
AZD1152	AURKB;AURKA	COQ5	Q5HYK3	-0.0209897	0.0473736	-0.454703	1.02626	6.15273	6.4513	6.10388	6.40245	0.0461613	6.2429	cePISA-1	-0.059383	-0.0399869	-1.06514	-0.717233	5.99845	6.07963	6.01655	6.09774	0.0557516	6.2505	lcPISA-1
AZD1152	AURKB;AURKA	POLR1E	Q9GZS1	-0.000827508	0.0359674	-0.020683	0.898982	6.24838	6.40979	6.32954	6.49095	0.040009	6.25196	cePISA-1
AZD1152	AURKB;AURKA	OXCT1	P55809	0.014301	-0.00428716	0.549777	-0.164813	6.28669	6.20621	6.28409	6.20361	0.0260123	6.22468	cePISA-1	-0.0178687	0.0165996	-0.459719	0.427069	6.16643	6.31553	6.17158	6.32068	0.0388687	6.24328	lcPISA-1
AZD1152	AURKB;AURKA	MARS	P56192	0.0344882	-0.0448967	0.809133	-1.05333	6.39553	6.05312	6.40127	6.05886	0.0426237	6.24446	cePISA-1	-0.0054246	-0.0230268	-0.119364	-0.506688	6.22093	6.14548	6.25915	6.18371	0.0454458	6.24436	lcPISA-1
AZD1152	AURKB;AURKA	NUB1	Q9Y5A7	0.0219482	0.0344867	0.671779	1.05555	6.35705	6.41254	6.3513	6.40679	0.0326717	6.26107	cePISA-1	0.0987966	-0.0203175	0.961913	-0.197817	6.64806	6.12122	6.65879	6.13195	0.102708	6.20804	lcPISA-1
AZD1152	AURKB;AURKA	TARBP2	Q15633	0.153817	0.0315704	2.57057	0.527598	6.99112	6.42313	6.92519	6.3572	0.0598379	6.2841	cePISA-1	0.0713768	-0.0660075	0.591538	-0.547039	6.58091	5.98314	6.56115	5.96338	0.120663	6.26325	lcPISA-1
AZD1152	AURKB;AURKA	EHBP1L1	Q8N3D4	0.0398347	0.0410258	1.07827	1.11052	6.41689	6.42219	6.43108	6.43638	0.036943	6.24214	cePISA-1	0.00107587	0.0302567	0.0160251	0.450676	6.22437	6.35155	6.11782	6.245	0.0671364	6.21973	lcPISA-1
AZD1152	AURKB;AURKA	EHBP1	Q8NDI1-2	0.118673	-0.00335733	2.09976	-0.0594034	6.77762	6.22792	6.90003	6.35032	0.0565174	6.24242	cePISA-1
AZD1152	AURKB;AURKA	CLIP2	Q9UDT6	-0.0256896	-0.00848371	-0.239499	-0.0790919	6.11121	6.18453	6.06234	6.13566	0.107264	6.221	cePISA-1
AZD1152	AURKB;AURKA	CLIP1	P30622-1	-0.0416779	0.0191454	-1.46142	0.671327	6.07791	6.33964	6.0534	6.31512	0.0285188	6.25606	cePISA-1	-0.00223836	0.00223489	-0.0798298	0.0797061	6.24712	6.26652	6.27045	6.28985	0.0280391	6.25683	lcPISA-1
AZD1152	AURKB;AURKA	CLIP1	P30622-2	-0.150704	-0.015089	-1.73675	-0.173889	5.63417	6.18947	5.55585	6.11116	0.0867738	6.25455	cePISA-1	0.0620945	0.0464044	0.770883	0.576095	6.52792	6.4573	6.50771	6.4371	0.0805499	6.25291	lcPISA-1
AZD1152	AURKB;AURKA	HNRNPM	P52272	0.175399	-0.0174013	2.82171	-0.279943	7.06572	6.18185	6.92418	6.0403	0.0621604	6.25686	cePISA-1	0.129214	-0.0416744	0.820834	-0.264736	6.77231	6.01581	6.67609	5.91959	0.157419	6.19212	lcPISA-1
AZD1152	AURKB;AURKA	HNRNPM	M0QZM1	0.478694	-0.020262	3.46737	-0.146766	8.57386	6.06703	8.47797	5.97113	0.138057	6.15283	cePISA-1
AZD1152	AURKB;AURKA	VPS13C	Q709C8	0.182694	0.0568841	2.6957	0.839342	7.0705	6.48003	7.01912	6.42866	0.0677722	6.2295	cePISA-1	0.0267731	0.0312585	0.672548	0.785223	6.40032	6.42026	6.40076	6.42069	0.0398085	6.28264	lcPISA-1
AZD1152	AURKB;AURKA	PALMD	Q9NP74	-0.123363	-0.00158347	-1.48467	-0.019057	5.68245	6.18294	5.67228	6.17277	0.0830915	6.18973	cePISA-1	-0.00575378	-0.0754741	-0.0880525	-1.15501	6.21718	5.92387	6.1889	5.89559	0.0653449	6.24203	lcPISA-1
AZD1152	AURKB;AURKA	VPS13A	Q96RL7	0.145275	0.0218853	2.16536	0.326205	6.88077	6.31674	6.78254	6.21851	0.0670906	6.22164	cePISA-1	-0.0185684	0.00353081	-0.553288	0.105208	6.16612	6.2613	6.21038	6.30556	0.0335602	6.24599	lcPISA-1
AZD1152	AURKB;AURKA	GALNT12	Q8IXK2	0.113038	0.0441719	1.59788	0.624404	6.74427	6.4299	6.72045	6.40608	0.0707425	6.23602	cePISA-1	-0.00857797	-0.0740023	-0.102354	-0.883007	6.23627	5.95977	6.16174	5.88525	0.0838072	6.27346	lcPISA-1
AZD1152	AURKB;AURKA	GALNT4	Q8N4A0	0.102115	-0.0320638	1.08779	-0.341562	6.69651	6.10178	6.62804	6.03331	0.0938741	6.23891	cePISA-1	-0.0136699	0.036191	-0.211562	0.560109	6.20359	6.42173	6.1761	6.39425	0.0646143	6.26265	lcPISA-1
AZD1152	AURKB;AURKA	GALNT2	Q10471	0.0353351	-0.0294071	0.613854	-0.510871	6.39369	6.11311	6.40462	6.12404	0.0575628	6.239	cePISA-1	-0.00250895	0.0244447	-0.0671804	0.654539	6.25077	6.36865	6.27867	6.39655	0.0373465	6.26165	lcPISA-1
AZD1152	AURKB;AURKA	GALNT5	Q7Z7M9	0.0320298	0.0240848	0.930104	0.699391	6.38392	6.34886	6.38377	6.34871	0.0344368	6.24376	cePISA-1	0.000149946	0.0401632	0.00431382	1.15546	6.25425	6.43014	6.26412	6.44001	0.0347595	6.2536	lcPISA-1
AZD1152	AURKB;AURKA	NECAP2	Q9NVZ3	-0.0304021	0.00936194	-0.854556	0.26315	6.11901	6.29001	6.10124	6.27224	0.0355765	6.24932	cePISA-1	0.00839044	-0.000122429	0.177025	-0.00258305	6.28219	6.24524	6.29122	6.25426	0.047397	6.24576	lcPISA-1
AZD1152	AURKB;AURKA	FLII	Q13045	-0.0104522	-0.0091395	-0.328327	-0.287092	6.21766	6.22332	6.20183	6.20749	0.0318347	6.26287	cePISA-1	0.021774	0.0300256	0.649143	0.895143	6.34075	6.37713	6.35733	6.3937	0.0335428	6.24578	lcPISA-1
AZD1152	AURKB;AURKA	AQR	O60306	-0.0561189	0.080995	-1.42022	2.04977	6.03062	6.63188	6.01123	6.6125	0.0395142	6.26982	cePISA-1
AZD1152	AURKB;AURKA	RRP12	Q5JTH9	0.00305755	0.0228966	0.0778505	0.582987	6.24207	6.3285	6.30411	6.39054	0.0392746	6.22885	cePISA-1	0.00452763	-0.0411931	0.0362181	-0.329518	6.15946	5.96732	6.29287	6.10073	0.12501	6.14016	lcPISA-1
AZD1152	AURKB;AURKA	CAD	P27708	0.0340353	-0.0414874	1.20495	-1.46877	6.39665	6.07041	6.42743	6.10119	0.0282463	6.24751	cePISA-1	0.0436604	-0.0393989	0.711198	-0.641781	6.4796	6.11709	6.50397	6.14146	0.0613899	6.28644	lcPISA-1
AZD1152	AURKB;AURKA	SEC24D	O94855-2	0.0103672	-0.0138309	0.351034	-0.468314	6.30495	6.20008	6.30255	6.19768	0.0295333	6.25981	cePISA-1	0.0508751	0.0133987	1.05998	0.279161	6.46981	6.30391	6.44387	6.27797	0.0479963	6.24564	lcPISA-1
AZD1152	AURKB;AURKA	SEC24C	P53992	0.00311327	0.000490924	0.111171	0.0175303	6.27196	6.26057	6.28663	6.27524	0.0280044	6.25844	cePISA-1	0.0163184	-0.00480652	0.336815	-0.0992076	6.32017	6.2283	6.33578	6.24391	0.0484492	6.24909	lcPISA-1
AZD1152	AURKB;AURKA	RNF213	A0A0A0MTC1	0.068328	0.0839799	1.32768	1.63181	6.55107	6.62254	6.54875	6.62021	0.0514642	6.24804	cePISA-1
AZD1152	AURKB;AURKA	CPS1	P31327-3	-0.038792	0.0182617	-0.501648	0.236155	6.01652	6.25922	6.05245	6.29515	0.077329	6.18049	cePISA-1	0.0192879	0.0834391	0.142785	0.617682	6.2611	6.54579	6.37839	6.66308	0.135084	6.17795	lcPISA-1
AZD1152	AURKB;AURKA	TIA1	P31483	0.0133309	-0.109192	0.246826	-2.02174	6.30321	5.79	6.31213	5.79892	0.0540091	6.24524	cePISA-1	-0.037646	0.0353173	-0.745207	0.69911	6.06825	6.38303	6.12384	6.43863	0.0505174	6.22867	lcPISA-1
AZD1152	AURKB;AURKA	TIAL1	Q01085-2	0.0292281	-0.0756061	0.809617	-2.09429	6.38154	5.93426	6.37787	5.9306	0.0361011	6.25355	cePISA-1	-0.055291	0.0135082	-1.36134	0.332591	5.98792	6.28038	6.101	6.39347	0.0406152	6.22185	lcPISA-1
AZD1152	AURKB;AURKA	YWHAE	P62258	-0.00141401	0.0203745	-0.0593425	0.855067	6.2462	6.34126	6.26531	6.36036	0.0238279	6.25233	cePISA-1	0.0164624	-0.00947109	0.550742	-0.31685	6.32776	6.21503	6.32941	6.21668	0.0298914	6.25596	lcPISA-1
AZD1152	AURKB;AURKA	SFN	P31947	-0.0437521	-0.00708932	-0.807798	-0.13089	6.03029	6.18551	5.96415	6.11936	0.0541622	6.21598	cePISA-1	0.0302709	0.0102101	0.502405	0.169457	6.35464	6.26689	6.34585	6.2581	0.0602519	6.22269	lcPISA-1
AZD1152	AURKB;AURKA	YWHAB	P31946	-0.00680804	-0.0423719	-0.162495	-1.01134	6.19434	6.04351	6.17686	6.02603	0.0418969	6.22364	cePISA-1	-0.0056356	0.0114354	-0.134813	0.273554	6.23541	6.30963	6.21393	6.28815	0.041803	6.25981	lcPISA-1
AZD1152	AURKB;AURKA	YWHAQ	P27348	0.0250009	-0.0715232	0.591593	-1.69244	6.35156	5.94052	6.37693	5.96588	0.0422603	6.24245	cePISA-1	0.00370185	0.00812043	0.0277713	0.0609194	6.20064	6.21966	6.3101	6.32912	0.133298	6.18476	lcPISA-1
AZD1152	AURKB;AURKA	YWHAZ	P63104	-0.0805102	-0.0299886	-2.31872	-0.863683	5.91399	6.12476	5.91874	6.12951	0.0347218	6.2534	cePISA-1	-0.000206837	-0.00325007	-0.00316554	-0.0497407	6.20734	6.19426	6.22539	6.21231	0.0653402	6.20823	lcPISA-1
AZD1152	AURKB;AURKA	YWHAZ	E7EX29	-0.169537	0.465143	-0.88476	2.42743	5.48499	8.51596	5.25062	8.28159	0.191619	6.16896	cePISA-1
AZD1152	AURKB;AURKA	YWHAZ	E7ESK7	0.0458074	0.245327	0.325645	1.74403	6.37485	7.32034	6.0698	7.01529	0.140667	6.17562	cePISA-1	0.0516134	0.176026	0.370635	1.26404	6.48075	7.06443	6.43607	7.01975	0.139257	6.253	lcPISA-1
AZD1152	AURKB;AURKA	YWHAG	P61981	-0.0509527	-0.0144417	-1.37092	-0.388563	6.03149	6.18608	6.02064	6.17523	0.0371669	6.24831	cePISA-1	0.00114729	0.00688277	0.0198305	0.118966	6.2333	6.25813	6.27576	6.30059	0.0578547	6.22835	lcPISA-1
AZD1152	AURKB;AURKA	YWHAH	Q04917	-0.0795824	-0.0207194	-1.92541	-0.501284	5.90139	6.14715	5.91624	6.162	0.0413328	6.23606	cePISA-1	0.000511602	0.0364999	0.0118619	0.84628	6.2473	6.4051	6.24461	6.40241	0.0431298	6.24509	lcPISA-1
AZD1152	AURKB;AURKA	LRSAM1	Q6UWE0	0.00352748	0.0767164	0.133416	2.90157	6.25082	6.57611	6.22326	6.54855	0.0264397	6.23556	cePISA-1	0.274626	-0.010024	5.70234	-0.208139	7.56482	6.21026	7.46435	6.1098	0.0481602	6.25357	lcPISA-1
AZD1152	AURKB;AURKA	LMAN1	P49257	0.00268643	-0.02426	0.074176	-0.669852	6.25687	6.14109	6.27348	6.1577	0.0362169	6.24522	cePISA-1	0.0231107	-0.00419458	0.644401	-0.116959	6.37009	6.25066	6.40065	6.28122	0.0358638	6.26886	lcPISA-1
AZD1152	AURKB;AURKA	LRBA	P50851	0.0271058	0.015751	1.37642	0.799826	6.37273	6.32277	6.37959	6.32963	0.019693	6.25411	cePISA-1	0.0248503	0.0506631	0.649731	1.32463	6.37509	6.49018	6.33065	6.44574	0.038247	6.26622	lcPISA-1
AZD1152	AURKB;AURKA	LRBA	A0A494BZW2	0.051049	0.0666146	0.399021	0.520688	6.45117	6.52115	6.47011	6.54009	0.127936	6.22689	cePISA-1	-0.0528761	0.104949	-0.45428	0.901663	6.00375	6.69781	6.01749	6.71155	0.116395	6.22788	lcPISA-1
AZD1152	AURKB;AURKA	NBEA	Q8NFP9	-0.0121251	-0.000339902	-0.225795	-0.00632971	6.22994	6.28104	6.21549	6.26659	0.0536994	6.28252	cePISA-1
AZD1152	AURKB;AURKA	CPT1A	P50416	0.0400773	0.0569146	0.663526	0.942286	6.34718	6.42169	6.36945	6.44396	0.0604006	6.17329	cePISA-1	0.00442805	0.0148303	0.0451725	0.15129	6.15092	6.19543	6.19519	6.2397	0.0980253	6.13206	lcPISA-1
AZD1152	AURKB;AURKA	WDR75	Q8IWA0	0.0728653	0.116353	1.17391	1.87454	6.6125	6.81487	6.43805	6.64041	0.0620704	6.28683	cePISA-1	0.0642461	-0.0134544	0.348903	-0.0730673	6.45793	6.11932	6.52647	6.18786	0.184137	6.17665	lcPISA-1
AZD1152	AURKB;AURKA	AP5B1	Q2VPB7	0.0350297	0.0352476	0.454228	0.457054	6.42229	6.42326	6.38054	6.38151	0.0771191	6.26823	cePISA-1
AZD1152	AURKB;AURKA	DFFA	O00273	-0.00460118	-0.0822943	-0.119082	-2.12984	6.22029	5.89417	6.20076	5.87464	0.0386388	6.24016	cePISA-1	-0.000447471	0.0158758	-0.0116516	0.413386	6.2538	6.32496	6.25126	6.32242	0.0384043	6.25573	lcPISA-1
AZD1152	AURKB;AURKA	DFFA	O00273-2	-0.0610609	-0.164395	-0.517299	-1.39273	5.97372	5.56081	5.93659	5.52368	0.118038	6.23198	cePISA-1	-0.0325986	-0.0767874	-0.302685	-0.712989	6.09115	5.90742	6.09485	5.91111	0.107698	6.23036	lcPISA-1
AZD1152	AURKB;AURKA	SRRM2	Q9UQ35	0.00704001	-0.0373262	0.173247	-0.918557	6.28611	6.09574	6.27694	6.08657	0.0406357	6.25551	cePISA-1	-0.0515446	-0.0297555	-0.524168	-0.30259	6.07977	6.17228	5.95774	6.05026	0.098336	6.30091	lcPISA-1
AZD1152	AURKB;AURKA	SDHA	P31040	-0.0804182	0.016556	-3.34264	0.688163	5.90568	6.31629	5.87285	6.28346	0.0240583	6.24422	cePISA-1	-0.0847216	-0.0187754	-2.18359	-0.483912	5.90512	6.18131	5.95674	6.23293	0.0387991	6.26229	lcPISA-1
AZD1152	AURKB;AURKA	SLC25A19	Q9HC21	-0.00792427	0.039898	-0.128621	0.647595	6.18306	6.39145	6.16779	6.37618	0.0616095	6.21711	cePISA-1	-0.0553546	-0.00118934	-1.49279	-0.0320738	6.0144	6.2445	6.0449	6.275	0.0370813	6.24965	lcPISA-1
AZD1152	AURKB;AURKA	FCSK	Q8N0W3	-0.000709986	0.103909	-0.0195033	2.85437	6.24688	6.71671	6.20025	6.67008	0.0364034	6.24995	cePISA-1
AZD1152	AURKB;AURKA	VPS51	Q9UID3	0.101558	-0.025815	2.32607	-0.59126	6.70672	6.13998	6.70225	6.13551	0.0436609	6.25084	cePISA-1	0.0841833	0.0340349	1.44081	0.58251	6.65806	6.4306	6.64124	6.41378	0.058428	6.28067	lcPISA-1
AZD1152	AURKB;AURKA	CAMSAP1	Q5T5Y3-3	-0.0162198	0.0279633	-0.463587	0.799234	6.1931	6.3857	6.23155	6.42415	0.0349876	6.26312	cePISA-1	0.125536	0.0277453	1.0737	0.237302	6.80665	6.36056	6.8342	6.38811	0.11692	6.2394	lcPISA-1
AZD1152	AURKB;AURKA	AARS2	Q5JTZ9	-0.0617471	0.119409	-1.09905	2.1254	5.97807	6.7779	5.97144	6.77126	0.056182	6.23949	cePISA-1	0.0596722	0.0572569	0.938851	0.900849	6.52205	6.51114	6.51831	6.5074	0.0635588	6.25779	lcPISA-1
AZD1152	AURKB;AURKA	XPO7	Q9UIA9	0.0244441	-0.000161755	0.920174	-0.0060891	6.35035	6.24296	6.3497	6.24231	0.0265647	6.24366	cePISA-1
AZD1152	AURKB;AURKA	RANBP17	Q9H2T7	-0.304217	-0.355272	-2.4584	-2.87098	5.07428	4.89785	5.23552	5.05909	0.123746	6.26546	cePISA-1	-0.0757026	0.234082	-0.578379	1.78842	5.94302	7.36651	5.82968	7.25317	0.130888	6.26319	lcPISA-1
AZD1152	AURKB;AURKA	NUP133	Q8WUM0	-0.0195806	0.039383	-0.378264	0.76081	6.16365	6.42078	6.12635	6.38348	0.0517646	6.24787	cePISA-1	0.0903374	0.0905674	1.10589	1.10871	6.64712	6.64818	6.6391	6.64016	0.0816874	6.24367	lcPISA-1
AZD1152	AURKB;AURKA	SMC6	Q96SB8	0.052105	-0.0245594	1.40476	-0.662127	6.4992	6.16286	6.52124	6.18489	0.0370917	6.26867	cePISA-1
AZD1152	AURKB;AURKA	GAPDH	P04406	0.00121062	-0.0340492	0.0382838	-1.07674	6.24711	6.09628	6.23294	6.08211	0.0316224	6.24186	cePISA-1	0.0420006	-0.00531795	0.844095	-0.106876	6.41901	6.21188	6.3819	6.17478	0.0497582	6.23482	lcPISA-1
AZD1152	AURKB;AURKA	ANO6	Q4KMQ2	-0.00370688	0.049002	-0.113983	1.50676	6.23854	6.47068	6.23353	6.46567	0.0325215	6.25459	cePISA-1
AZD1152	AURKB;AURKA	SCAF4	O95104	0.0479789	0.0153768	0.973969	0.312147	6.4709	6.32631	6.51613	6.37154	0.0492612	6.25924	cePISA-1	-0.0757027	0.132604	-0.883869	1.54822	5.92083	6.84052	5.98628	6.90597	0.0856492	6.23981	lcPISA-1
AZD1152	AURKB;AURKA	SCAF8	Q9UPN6	0.103522	-0.0256566	2.17267	-0.538469	6.71457	6.13948	6.77491	6.19982	0.0476474	6.24963	cePISA-1
AZD1152	AURKB;AURKA	COMMD3	Q9UBI1	0.141871	0.0683999	2.41765	1.16561	6.91842	6.57491	6.89292	6.54941	0.0586817	6.27046	cePISA-1	0.0757792	0.101753	0.597661	0.802515	6.58505	6.70468	6.62489	6.74452	0.126793	6.24809	lcPISA-1
AZD1152	AURKB;AURKA	COMMD3-BMI1	R4GMX3	0.0519767	-0.227781	0.378697	-1.65959	6.47822	5.3363	6.68601	5.54409	0.137252	6.24898	cePISA-1
AZD1152	AURKB;AURKA	PCGF2	P35227	-0.0419687	0.0701079	-0.725957	1.2127	6.07939	6.5705	6.11334	6.60445	0.0578116	6.25884	cePISA-1	0.106139	0.120554	1.20665	1.37053	6.69299	6.7602	6.6569	6.72411	0.0879614	6.21826	lcPISA-1
AZD1152	AURKB;AURKA	DDX42	Q86XP3	0.131636	-0.0720146	2.29097	-1.25333	6.80725	5.91108	6.76284	5.86667	0.0574586	6.21363	cePISA-1	0.0485918	0.163624	0.314264	1.05823	6.47955	7.01735	6.47955	7.01735	0.154621	6.26494	lcPISA-1
AZD1152	AURKB;AURKA	IK	Q13123	0.0182311	-0.0658549	0.472147	-1.7055	6.34092	5.98191	6.34234	5.98333	0.0386132	6.26129	cePISA-1	-0.0033539	0.0982245	-0.0389898	1.14188	6.20206	6.65448	6.21041	6.66283	0.0860199	6.2165	lcPISA-1
AZD1152	AURKB;AURKA	FAT3	Q8TDW7-1	0.00464891	0.0439969	0.0590775	0.559105	6.25079	6.42362	6.21064	6.38347	0.0786917	6.23068	cePISA-1	-0.152168	-0.0386997	-0.819722	-0.208474	5.43753	5.88246	5.15711	5.60204	0.185634	6.04239	lcPISA-1
AZD1152	AURKB;AURKA	TMEM208	Q9BTX3	-0.00208394	0.00208094	-0.0187934	0.0187663	6.28146	6.29962	6.21415	6.23231	0.110887	6.29054	cePISA-1	-0.0599385	0.0353794	-0.540882	0.319262	6.00901	6.41943	6.07138	6.4818	0.110816	6.26391	lcPISA-1
AZD1152	AURKB;AURKA	CCDC124	Q96CT7	-0.0259903	-0.0370443	-0.669563	-0.954336	6.12624	6.07948	6.11007	6.06331	0.0388168	6.23761	cePISA-1	-0.0403167	-0.0845826	-0.879158	-1.84443	6.07278	5.88928	6.1329	5.9494	0.0458583	6.24488	lcPISA-1
AZD1152	AURKB;AURKA	HUWE1	Q7Z6Z7	-0.000371416	0.00381704	-0.0252802	0.259804	6.25294	6.27112	6.25809	6.27627	0.014692	6.25455	cePISA-1	0.0189875	0.00409452	0.615081	0.132638	6.33695	6.27187	6.3604	6.29532	0.0308699	6.2541	lcPISA-1
AZD1152	AURKB;AURKA	HUWE1	A0A087X1S3	-0.182061	0.00485882	-1.34581	0.0359169	5.49733	6.25779	5.47932	6.23977	0.135279	6.23674	cePISA-1	-0.123604	0.00702958	-1.03314	0.0587566	5.74197	6.28615	5.77644	6.32063	0.119639	6.2556	lcPISA-1
AZD1152	AURKB;AURKA	SAMD4B	Q5PRF9	0.00953324	0.0126098	0.206035	0.272526	6.26769	6.28108	6.25813	6.27151	0.0462699	6.22642	cePISA-1	0.136938	0.17673	0.972587	1.25521	6.971	7.16594	6.90147	7.09642	0.140797	6.33976	lcPISA-1
AZD1152	AURKB;AURKA	SAMD4A	Q9UPU9	0.226058	-0.216043	1.73481	-1.65796	7.23031	5.32195	7.34513	5.43678	0.130307	6.18168	cePISA-1
AZD1152	AURKB;AURKA	MRTO4	Q9UKD2	-0.00708644	0.000561441	-0.23242	0.018414	6.21239	6.24542	6.22398	6.257	0.0304898	6.24299	cePISA-1	0.0569074	-0.020383	0.324735	-0.116313	6.46981	6.13232	6.44018	6.10269	0.175243	6.21957	lcPISA-1
AZD1152	AURKB;AURKA	SRM	P19623	-0.016154	-0.000502303	-0.634559	-0.0197313	6.16427	6.23151	6.18019	6.24743	0.0254571	6.23368	cePISA-1	-0.00661107	0.00822864	-0.151267	0.188279	6.21712	6.2814	6.2138	6.27808	0.0437045	6.24568	lcPISA-1
AZD1152	AURKB;AURKA	IQGAP2	Q13576	0.0337805	0.0237116	0.875644	0.614642	6.41559	6.37096	6.4193	6.37468	0.0385779	6.26711	cePISA-1	0.114173	0.110304	1.02488	0.990157	6.75153	6.73345	6.68361	6.66553	0.1114	6.23782	lcPISA-1
AZD1152	AURKB;AURKA	IQGAP1	P46940	0.03141	-0.0264472	0.831231	-0.699895	6.39404	6.14269	6.38951	6.13816	0.0377874	6.25633	cePISA-1	0.0374818	0.0561533	0.743093	1.11326	6.40709	6.49055	6.42458	6.50804	0.0504402	6.24277	lcPISA-1
AZD1152	AURKB;AURKA	IQGAP3	Q86VI3	-0.227686	-0.171368	-2.40457	-1.8098	5.35208	5.56513	5.3541	5.56716	0.0946888	6.26704	cePISA-1
AZD1152	AURKB;AURKA	SMARCD2	Q92925	0.0018903	-0.0156393	0.0486062	-0.40214	6.27388	6.1981	6.25222	6.17645	0.0388901	6.26566	cePISA-1
AZD1152	AURKB;AURKA	SMARCD1	Q96GM5	0.012086	0.00462819	0.270118	0.103439	6.29558	6.26312	6.28058	6.24812	0.0447432	6.24306	cePISA-1
AZD1152	AURKB;AURKA	GLRX2	Q9NS18	0.000777848	0.00648765	0.0124682	0.103991	6.26138	6.28622	6.30284	6.32767	0.0623868	6.25801	cePISA-1
AZD1152	AURKB;AURKA	CBX4	O00257	-0.0376122	0.115227	-0.376673	1.15396	6.07111	6.74959	6.24913	6.92761	0.0998539	6.23147	cePISA-1
AZD1152	AURKB;AURKA	UBXN6	Q9BZV1	-0.0386176	0.0252784	-0.64489	0.422134	6.09124	6.36707	6.0594	6.33524	0.0598824	6.25648	cePISA-1
AZD1152	AURKB;AURKA	H1-5	P16401	-0.00585462	-0.00267424	-0.1459	-0.0666436	6.21687	6.23058	6.19883	6.21255	0.0401275	6.24214	cePISA-1	-0.0168164	-0.216199	-0.081387	-1.04635	6.06809	5.28484	6.06446	5.28121	0.206623	6.13924	lcPISA-1
AZD1152	AURKB;AURKA	H1-2	P16403	-0.0402029	0.032672	-1.00621	0.817727	6.08331	6.39849	6.1208	6.43598	0.0399547	6.25521	cePISA-1	-0.0584544	-0.290541	-0.284582	-1.41448	5.87117	4.99873	5.91967	5.04723	0.205404	6.11393	lcPISA-1
AZD1152	AURKB;AURKA	H1-4	P10412	-0.0738592	0.0127945	-1.42159	0.246259	5.96535	6.33462	5.96737	6.33665	0.0519554	6.27869	cePISA-1	-0.0327361	-0.161672	-0.154481	-0.762929	6.00777	5.49413	5.86277	5.34914	0.21191	6.14565	lcPISA-1
AZD1152	AURKB;AURKA	H1-3	P16402	-0.0298583	-0.07647	-0.707008	-1.81072	6.11687	5.9224	6.10792	5.91345	0.0422319	6.24479	cePISA-1	-0.00383707	-0.230936	-0.0191842	-1.15461	6.10358	5.2146	6.04251	5.15353	0.200012	6.11983	lcPISA-1
AZD1152	AURKB;AURKA	NMD3	Q96D46	0.0206422	-0.0119737	0.910542	-0.528168	6.34652	6.20465	6.3332	6.19133	0.0226702	6.25636	cePISA-1	0.00589412	0.0239704	0.084627	0.344164	6.28869	6.36799	6.28083	6.36012	0.0696482	6.26305	lcPISA-1
AZD1152	AURKB;AURKA	CNOT3	O75175	0.0574773	-0.0596767	1.36354	-1.41571	6.4841	5.97837	6.47596	5.97023	0.0421532	6.23086	cePISA-1	0.0544413	0.0829238	1.25973	1.9188	6.47333	6.6024	6.46585	6.59492	0.0432165	6.2336	lcPISA-1
AZD1152	AURKB;AURKA	TOR3A	Q9H497	0.0689086	-0.131362	1.33594	-2.54672	6.57028	5.71869	6.56343	5.71184	0.0515807	6.26384	cePISA-1	0.00439682	0.0375197	0.10692	0.912385	6.27998	6.42583	6.27477	6.42062	0.0411226	6.26087	lcPISA-1
AZD1152	AURKB;AURKA	BAG6	P46379-3	-0.0143022	-0.00299553	-0.46976	-0.0983888	6.19852	6.24729	6.16941	6.21818	0.0304459	6.26028	cePISA-1	-0.00245828	0.0517362	-0.0597615	1.25772	6.24778	6.48694	6.23718	6.47634	0.0411349	6.25844	lcPISA-1
AZD1152	AURKB;AURKA	FARSB	Q9NSD9	0.0433739	-0.00678867	1.42379	-0.222844	6.42417	6.20463	6.41847	6.19894	0.0304638	6.2339	cePISA-1	0.0379909	0.0156554	1.2572	0.518072	6.4143	6.31576	6.44711	6.34857	0.0302186	6.24759	lcPISA-1
AZD1152	AURKB;AURKA	RIDA	P52758	0.0601192	0.0788137	1.17334	1.5382	6.52259	6.60766	6.51525	6.60032	0.0512375	6.25636	cePISA-1	0.0239569	-0.005162	0.434683	-0.0936613	6.34391	6.21715	6.39361	6.26685	0.0551135	6.23944	lcPISA-1
AZD1152	AURKB;AURKA	DERA	Q9Y315	-0.0704259	-0.0579821	-1.4349	-1.18136	5.94503	5.99653	5.98241	6.03391	0.0490808	6.24245	cePISA-1	0.0442104	0.00332141	1.1452	0.0860359	6.43532	6.25549	6.41209	6.23226	0.038605	6.24111	lcPISA-1
AZD1152	AURKB;AURKA	KARS1	Q15046	0.031617	-0.0266677	1.05803	-0.892406	6.36601	6.11395	6.37042	6.11836	0.0298829	6.22802	cePISA-1	-0.0841343	-0.107874	-0.873507	-1.11998	5.8743	5.77843	6.00061	5.90474	0.0963178	6.22706	lcPISA-1
AZD1152	AURKB;AURKA	RNF40	O75150	0.0168036	0.0699838	0.631879	2.63166	6.32524	6.56276	6.29198	6.52949	0.0265931	6.252	cePISA-1	0.0823734	0.0953802	0.379005	0.43885	6.44741	6.5058	6.33614	6.39453	0.217341	6.0896	lcPISA-1
AZD1152	AURKB;AURKA	RNF20	Q5VTR2	0.00470513	0.00418719	0.189802	0.168908	6.26836	6.26611	6.28225	6.28	0.0247897	6.24795	cePISA-1	-0.152296	0.109644	-1.24685	0.897651	5.62208	6.74138	5.64606	6.76536	0.122145	6.24803	lcPISA-1
AZD1152	AURKB;AURKA	ABRAXAS2	Q15018	-0.0712878	0.0368859	-1.83964	0.951872	5.92528	6.38664	5.95243	6.41379	0.0387509	6.22543	cePISA-1	-0.0226013	-0.00864329	-0.612945	-0.234405	6.16237	6.22227	6.13672	6.19663	0.0368733	6.25967	lcPISA-1
AZD1152	AURKB;AURKA	KTN1	Q86UP2	0.0300741	0.000318037	1.54473	0.0163357	6.39117	6.2607	6.37705	6.24658	0.0194689	6.25932	cePISA-1	0.0447841	0.0214102	0.643927	0.307845	6.44264	6.3391	6.43219	6.32865	0.0695484	6.24571	lcPISA-1
AZD1152	AURKB;AURKA	MARF1	Q9Y4F3	0.156469	-0.0552884	1.66603	-0.588692	6.97658	6.02416	6.96836	6.01595	0.0939175	6.25951	cePISA-1
AZD1152	AURKB;AURKA	EPS8L1	Q8TE68	0.234232	-0.0302945	1.94254	-0.251238	7.23048	6.01917	7.23898	6.02767	0.12058	6.1469	cePISA-1	0.31475	-0.160903	1.32124	-0.67543	7.63715	5.49219	7.93689	5.79193	0.238223	6.1402	lcPISA-1
AZD1152	AURKB;AURKA	DNAJC2	Q99543	-0.0241524	-0.0118771	-0.588806	-0.28955	6.16392	6.21659	6.13085	6.18352	0.0410194	6.26798	cePISA-1	0.172466	0.0892242	1.61154	0.833718	7.00245	6.60985	6.92256	6.52996	0.10702	6.21345	lcPISA-1
AZD1152	AURKB;AURKA	ATP6V1D	Q9Y5K8	-0.0234065	0.0783501	-0.717645	2.40222	6.13978	6.58847	6.11215	6.56084	0.0326157	6.2402	cePISA-1	0.0378565	-0.00934052	1.019	-0.251422	6.42905	6.22213	6.43006	6.22314	0.0371508	6.26255	lcPISA-1
AZD1152	AURKB;AURKA	DDX20	Q9UHI6	0.046615	-0.0236935	0.867221	-0.440792	6.47609	6.16805	6.45959	6.15155	0.0537522	6.27018	cePISA-1	0.206836	-0.071476	1.07774	-0.372433	7.20091	5.93755	7.05383	5.79047	0.191916	6.23912	lcPISA-1
AZD1152	AURKB;AURKA	GART	P22102	0.076185	-0.0192703	2.32773	-0.588778	6.58714	6.16542	6.55019	6.12846	0.0327293	6.24832	cePISA-1	0.0439539	0.039818	0.785217	0.71133	6.41698	6.39861	6.37509	6.35672	0.0559768	6.22443	lcPISA-1
AZD1152	AURKB;AURKA	GART	C9JZG2	0.156754	0.0151254	1.04788	0.101111	6.87632	6.23335	6.49729	5.85432	0.149592	6.16834	cePISA-1	0.0709613	-0.239054	0.474535	-1.59861	6.5263	5.26433	6.66834	5.40637	0.149539	6.21307	lcPISA-1
AZD1152	AURKB;AURKA	HSPA14	Q0VDF9	0.0551631	-0.0530712	1.74058	-1.67457	6.47632	6.00823	6.47132	6.00323	0.0316923	6.23337	cePISA-1	0.106849	0.0405682	1.42488	0.540996	6.74547	6.44257	6.71098	6.40809	0.0749879	6.26394	lcPISA-1
AZD1152	AURKB;AURKA	STT3B	Q8TCJ2	0.0115562	-0.0569844	0.216917	-1.06963	6.31473	6.02173	6.35017	6.05718	0.0532748	6.26434	cePISA-1	0.00458628	-0.0137259	0.101178	-0.302807	6.27458	6.19544	6.21504	6.1359	0.0453287	6.25467	lcPISA-1
AZD1152	AURKB;AURKA	STT3A	P46977	0.0386382	0.00438235	0.939763	0.106588	6.43351	6.28254	6.41577	6.26481	0.0411148	6.26349	cePISA-1	-0.00626378	-0.00277401	-0.188348	-0.0834131	6.24317	6.25828	6.22729	6.24241	0.0332563	6.27033	lcPISA-1
AZD1152	AURKB;AURKA	RRP1	P56182	-0.0133955	0.134085	-0.170176	1.7034	6.18388	6.84947	6.29909	6.96468	0.0787157	6.24156	cePISA-1
AZD1152	AURKB;AURKA	GOLPH3	Q9H4A6	0.0829548	-0.0102004	1.86524	-0.229356	6.67267	6.25542	6.62765	6.21041	0.0444741	6.29981	cePISA-1	-0.00340745	0.0486911	-0.0637047	0.910314	6.20174	6.4298	6.23157	6.45962	0.0534883	6.21641	lcPISA-1
AZD1152	AURKB;AURKA	GOLPH3L	Q9H4A5	0.0465383	0.0198254	0.690623	0.294207	6.47132	6.3526	6.53577	6.41705	0.0673859	6.2659	cePISA-1
AZD1152	AURKB;AURKA	DDX1	Q92499	0.0180645	-0.0481842	0.531112	-1.41666	6.31304	6.0297	6.30787	6.02453	0.0340126	6.23448	cePISA-1	0.0624977	-0.0258123	0.660377	-0.272744	6.45463	6.07137	6.46599	6.08274	0.0946395	6.18098	lcPISA-1
AZD1152	AURKB;AURKA	GNPDA1	P46926	-0.0678792	-0.0022239	-2.14981	-0.0704334	5.96776	6.24562	5.99103	6.26889	0.0315746	6.25526	cePISA-1	0.0111333	-0.000449344	0.327903	-0.0132342	6.29411	6.24378	6.2991	6.24877	0.0339531	6.24573	lcPISA-1
AZD1152	AURKB;AURKA	GNPDA2	Q8TDQ7	-0.125835	0.183897	-2.39243	3.49635	5.72084	7.09085	5.67984	7.04985	0.0525969	6.24223	cePISA-1	-0.00225324	0.0286046	-0.0353919	0.449297	6.23143	6.36615	6.20495	6.33967	0.0636653	6.24117	lcPISA-1
AZD1152	AURKB;AURKA	KIAA2013	Q8IYS2	-0.0027078	0.0339529	-0.0577303	0.723875	6.2358	6.39628	6.23021	6.3907	0.0469044	6.24751	cePISA-1
AZD1152	AURKB;AURKA	SOX12	O15370	-0.104586	0.334784	-0.664455	2.12695	5.77372	7.82923	5.68142	7.73693	0.157401	6.20782	cePISA-1
AZD1152	AURKB;AURKA	LRRC47	Q8N1G4	0.0232267	-0.0403818	1.01122	-1.7581	6.34352	6.06991	6.34382	6.07021	0.022969	6.24221	cePISA-1	0.00583962	-0.00492667	0.159778	-0.134799	6.28661	6.23987	6.29177	6.24503	0.0365483	6.26121	lcPISA-1
AZD1152	AURKB;AURKA	LAP3	P28838	-0.00561285	0.000874858	-0.0492089	0.00767005	6.19916	6.2271	6.21216	6.2401	0.114062	6.22332	cePISA-1	-0.0115001	-0.00115973	-0.320071	-0.0322778	6.21009	6.25476	6.18739	6.23206	0.0359297	6.2598	lcPISA-1
AZD1152	AURKB;AURKA	CDC5L	Q99459	0.00717429	-0.00240555	0.218896	-0.0733963	6.27356	6.23205	6.29268	6.25116	0.0327749	6.24245	cePISA-1
AZD1152	AURKB;AURKA	ADSL	P30566	-0.061481	-0.0226524	-1.88906	-0.696017	5.98694	6.15026	5.98471	6.14803	0.0325457	6.24759	cePISA-1	0.00698446	-0.0292872	0.212492	-0.891022	6.29043	6.13425	6.30185	6.14567	0.0328692	6.26005	lcPISA-1
AZD1152	AURKB;AURKA	RAP1GAP	P47736-4	0.00796178	0.00738438	0.205224	0.190341	6.29783	6.29531	6.32758	6.32506	0.0387955	6.26317	cePISA-1	0.0740566	-0.145068	0.651748	-1.27669	6.6399	5.70425	6.53586	5.60021	0.113628	6.30766	lcPISA-1
AZD1152	AURKB;AURKA	RPL7A	P62424	-0.0695242	-0.0332998	-1.52373	-0.729816	5.92094	6.07149	5.96557	6.11612	0.0456277	6.21326	cePISA-1	0.00235858	-0.412163	0.00637221	-1.11355	6.06058	4.54706	5.90817	4.39465	0.370135	6.05068	lcPISA-1
AZD1152	AURKB;AURKA	FLNA	P21333	0.00491335	-0.0282618	0.209443	-1.20472	6.26933	6.12681	6.27177	6.12925	0.0234591	6.24801	cePISA-1	0.0338317	0.00447476	0.527853	0.0698166	6.37341	6.24503	6.55275	6.42437	0.064093	6.22569	lcPISA-1
AZD1152	AURKB;AURKA	FLNB	O75369-8	-0.00265633	0.00406633	-0.133177	0.203868	6.23465	6.26377	6.23084	6.25996	0.0199459	6.24614	cePISA-1	-0.00891282	0.0377227	-0.268637	1.13698	6.19815	6.40177	6.2305	6.43413	0.0331779	6.23656	lcPISA-1
AZD1152	AURKB;AURKA	FLNC	Q14315	-0.0154224	-0.0130774	-0.661077	-0.560561	6.19037	6.20044	6.18689	6.19696	0.0233292	6.2569	cePISA-1	0.00422368	0.0204174	0.146821	0.709735	6.26336	6.33406	6.26752	6.33822	0.0287676	6.24505	lcPISA-1
AZD1152	AURKB;AURKA	P4HB	P07237	-0.0365478	-0.0287882	-1.12158	-0.88345	6.07446	6.10722	6.04194	6.0747	0.0325861	6.23031	cePISA-1	0.000513151	0.00661085	0.0154836	0.199473	6.25657	6.28307	6.26594	6.29244	0.0331416	6.25434	lcPISA-1
AZD1152	AURKB;AURKA	DONSON	Q9NYP3	-0.0419637	-0.0176531	-0.53199	-0.223796	6.11113	6.21498	6.03163	6.13548	0.0788806	6.2915	cePISA-1
AZD1152	AURKB;AURKA	ATP5PO	P48047	-0.00729745	-0.0413264	-0.22868	-1.29505	6.21078	6.066	6.16235	6.01757	0.0319112	6.24228	cePISA-1	0.0119459	-0.0198181	0.345735	-0.57357	6.27511	6.13846	6.30563	6.16898	0.0345522	6.22337	lcPISA-1
AZD1152	AURKB;AURKA	SF3B1	O75533	0.0155805	-0.00911647	0.572968	-0.335255	6.32596	6.21859	6.33395	6.22658	0.0271926	6.258	cePISA-1	0.0250133	-0.0388831	0.478518	-0.743855	6.36357	6.08788	6.36832	6.09263	0.0522724	6.2542	lcPISA-1
AZD1152	AURKB;AURKA	AKT2	P31751	-0.0112095	-0.0408155	-0.391896	-1.42696	6.18841	6.06271	6.1975	6.0718	0.0286032	6.23667	cePISA-1	0.103343	0.05443	1.38968	0.731936	6.69108	6.46803	6.68704	6.46399	0.0743645	6.22855	lcPISA-1
AZD1152	AURKB;AURKA	AKT1	P31749	-0.0289024	-0.0161744	-0.675148	-0.377828	6.09272	6.1467	6.1586	6.21259	0.042809	6.21601	cePISA-1	0.122023	-0.182879	0.946454	-1.41847	6.76133	5.47328	6.554	5.26595	0.128926	6.21297	lcPISA-1
AZD1152	AURKB;AURKA	RPS6KB1	P23443	0.0559295	0.0805971	0.688905	0.992744	6.41568	6.52632	6.42186	6.5325	0.0811861	6.17173	cePISA-1	-0.0149319	0.019613	-0.299842	0.393842	6.19055	6.34058	6.13431	6.28433	0.0497992	6.25496	lcPISA-1
AZD1152	AURKB;AURKA	HERC2	O95714	-0.00748852	0.0843648	-0.10604	1.19463	6.21524	6.62382	6.2704	6.67898	0.0706201	6.24758	cePISA-1	-0.541652	-0.17867	-3.03734	-1.0019	4.2668	5.48745	4.62616	5.84681	0.178331	6.21091	lcPISA-1
AZD1152	AURKB;AURKA	ESRRA	P11474	-0.0276693	0.110123	-0.221295	0.880745	6.0899	6.70023	6.29086	6.90119	0.125034	6.20782	cePISA-1	-0.0204643	0.0244316	-0.26217	0.312995	6.12111	6.31459	6.0914	6.28488	0.0780573	6.20855	lcPISA-1
AZD1152	AURKB;AURKA	ESRRB	O95718-1	-0.0730906	0.0657943	-0.317461	0.285771	5.96129	6.5637	5.95657	6.55898	0.230235	6.27108	cePISA-1	-0.0922505	0.0848693	-0.669444	0.615879	5.78782	6.54385	5.80133	6.55736	0.137802	6.17	lcPISA-1
AZD1152	AURKB;AURKA	DERPC	P0CG12	0.0468778	0.161113	0.400881	1.37777	6.37843	6.90402	6.51154	7.03713	0.116937	6.17451	cePISA-1	0.0101109	0.0129696	0.0753677	0.0966766	6.22653	6.23888	6.36615	6.3785	0.134154	6.18304	lcPISA-1
AZD1152	AURKB;AURKA	COL15A1	P39059	-0.0758102	0.0325405	-1.1187	0.480185	5.9237	6.38572	5.94486	6.40688	0.0677666	6.2433	cePISA-1	0.000244096	0.0542401	0.00214259	0.476102	6.20641	6.44309	6.20211	6.4388	0.113925	6.20535	lcPISA-1
AZD1152	AURKB;AURKA	ERC1	X6RLX0	0.00161389	0.000280857	0.0558766	0.0097239	6.24754	6.24177	6.25394	6.24817	0.0288832	6.24055	cePISA-1
AZD1152	AURKB;AURKA	TARS2	Q9BW92	0.0555508	0.0107383	1.0879	0.210299	6.49552	6.29685	6.58199	6.38333	0.0510622	6.25016	cePISA-1	0.00654758	0.0493973	0.107441	0.810573	6.33371	6.52464	6.31535	6.50629	0.0609413	6.30502	lcPISA-1
AZD1152	AURKB;AURKA	CDR2L	Q86X02	-0.0245931	0.0454054	-0.281158	0.519093	6.1363	6.44137	6.17368	6.47875	0.0874708	6.2418	cePISA-1
AZD1152	AURKB;AURKA	MYO9B	Q13459	0.0457343	0.0524799	1.06159	1.21817	6.45026	6.48048	6.42684	6.45707	0.0430808	6.24899	cePISA-1	-0.0154048	-0.0646004	-0.157534	-0.660621	6.15184	5.9456	6.24657	6.04033	0.0977873	6.21788	lcPISA-1
AZD1152	AURKB;AURKA	MYO9A	B2RTY4-4	0.170992	-0.0655009	2.28741	-0.876223	7.02184	5.96019	7.07608	6.01442	0.0747538	6.23703	cePISA-1	-0.0304761	-0.0281589	-0.232938	-0.215227	6.07167	6.08143	5.9159	5.92566	0.130834	6.2013	lcPISA-1
AZD1152	AURKB;AURKA	SAP30	O75446	0.0784168	0.0238816	1.17167	0.356828	6.6108	6.36557	6.58063	6.3354	0.0669276	6.26107	cePISA-1
AZD1152	AURKB;AURKA	TOMM34	Q15785	0.000988039	0.026893	0.0259587	0.706558	6.25893	6.37233	6.26548	6.37888	0.0380619	6.25465	cePISA-1	0.0949228	0.0659479	1.2524	0.870111	6.65979	6.52738	6.75146	6.61904	0.0757926	6.23571	lcPISA-1
AZD1152	AURKB;AURKA	AFDN	P55196-1	0.0327899	-0.0227036	1.2769	-0.884124	6.40311	6.16148	6.41025	6.16863	0.0256793	6.25922	cePISA-1	-0.0924656	0.00160813	-0.879284	0.0152923	5.80262	6.1936	5.88942	6.2804	0.10516	6.1867	lcPISA-1
AZD1152	AURKB;AURKA	AFDN	J3KN01	0.0142134	0.0133537	0.342515	0.321797	6.31146	6.3077	6.38242	6.37866	0.0414972	6.24958	cePISA-1
AZD1152	AURKB;AURKA	PARP14	Q460N5	0.0918487	-0.016429	1.05462	-0.18864	6.67075	6.18842	6.62443	6.1421	0.0870918	6.2593	cePISA-1
AZD1152	AURKB;AURKA	MACROD1	Q9BQ69	0.0275195	-0.0318228	0.344791	-0.398706	6.34689	6.09112	6.29121	6.03544	0.0798151	6.22698	cePISA-1	0.0938865	0.227101	0.738479	1.7863	6.62036	7.26079	6.67004	7.31046	0.127135	6.20325	lcPISA-1
AZD1152	AURKB;AURKA	PSMB1	P20618	-0.105274	0.0427004	-3.22789	1.30927	5.81544	6.44358	5.86728	6.49542	0.0326138	6.25566	cePISA-1	-0.0594861	-0.0330586	-1.13618	-0.631414	6.0199	6.13119	6.06398	6.17527	0.0523564	6.27331	lcPISA-1
AZD1152	AURKB;AURKA	PEX7	O00628	0.0398375	0.0682474	0.323911	0.554906	6.45885	6.5873	6.47405	6.6025	0.122989	6.28294	cePISA-1	-0.123757	-0.0544312	-1.99524	-0.877551	5.71174	5.99291	5.84402	6.12519	0.0620262	6.22334	lcPISA-1
AZD1152	AURKB;AURKA	RPA1	P27694	0.00834814	0.00280344	0.34725	0.116612	6.28794	6.26382	6.31202	6.2879	0.0240407	6.25166	cePISA-1	0.079169	0.0558418	1.35283	0.954221	6.58638	6.48074	6.54265	6.43701	0.0585209	6.23469	lcPISA-1
AZD1152	AURKB;AURKA	HMGN5	P82970	-0.0419678	-0.0469464	-0.724772	-0.810751	6.08427	6.06331	6.02226	6.0013	0.0579048	6.26386	cePISA-1	-0.0432238	-0.0120143	-0.920022	-0.255726	6.04891	6.18119	6.08244	6.21472	0.0469812	6.23287	lcPISA-1
AZD1152	AURKB;AURKA	HMGN5	Q5JSK9	-0.13928	0.0797691	-1.3432	0.769288	5.72809	6.6673	5.76589	6.7051	0.103692	6.30865	cePISA-1	0.0348942	0.0247875	0.197674	0.14042	6.41888	6.37407	6.3877	6.34289	0.176524	6.26549	lcPISA-1
AZD1152	AURKB;AURKA	GAK	O14976	0.0739826	0.137479	0.348333	0.647293	6.23868	6.51939	6.44524	6.72595	0.21239	5.92682	cePISA-1
AZD1152	AURKB;AURKA	TBCB	Q99426	-0.00157462	-0.115517	-0.0420093	-3.08189	6.25436	5.7794	6.31297	5.83801	0.0374826	6.26119	cePISA-1	0.0362335	0.0465503	0.747655	0.960537	6.40544	6.45141	6.40984	6.45581	0.0484628	6.24657	lcPISA-1
AZD1152	AURKB;AURKA	CYB5R4	Q7L1T6	0.0857567	0.577328	1.52773	10.2849	6.62435	9.31367	6.50711	9.19643	0.0561336	6.24206	cePISA-1	-0.0550021	0.0525013	-1.13963	1.08781	6.01689	6.48236	6.08566	6.55114	0.0482632	6.2507	lcPISA-1
AZD1152	AURKB;AURKA	GLRX5	Q86SX6	0.178845	0.295727	1.89994	3.14162	7.10189	7.7012	7.0481	7.64742	0.0941321	6.27388	cePISA-1	0.0274743	0.0449929	0.287375	0.470616	6.37554	6.45343	6.39192	6.46981	0.0956042	6.25527	lcPISA-1
AZD1152	AURKB;AURKA	TOE1	Q96GM8	-0.0993284	-0.00697124	-2.10977	-0.148071	5.86365	6.25131	5.80965	6.1973	0.0470802	6.28158	cePISA-1	-0.0532691	-0.0732502	-0.488777	-0.672115	5.97339	5.89123	5.93935	5.85719	0.108985	6.19807	lcPISA-1
AZD1152	AURKB;AURKA	ASPSCR1	Q9BZE9	0.0311827	0.00392842	1.08768	0.137027	6.39525	6.27557	6.40928	6.2896	0.0286689	6.25851	cePISA-1
AZD1152	AURKB;AURKA	PRRC2C	Q9Y520-7	-0.00813496	0.0466276	-0.287359	1.64707	6.23292	6.47406	6.21247	6.45361	0.0283094	6.26816	cePISA-1	-0.0890309	-0.102075	-0.844899	-0.968691	5.8438	5.7912	5.92958	5.87698	0.105375	6.21579	lcPISA-1
AZD1152	AURKB;AURKA	PRRC2A	P48634	0.00713796	-0.0325269	0.187539	-0.854592	6.28414	6.11372	6.27691	6.10649	0.0380613	6.25312	cePISA-1	-0.03476	-0.113199	-0.367847	-1.19793	6.03779	5.71828	6.15036	5.83085	0.0944959	6.18503	lcPISA-1
AZD1152	AURKB;AURKA	ABCF1	Q8NE71	0.0517962	-0.0189812	1.48545	-0.544356	6.476	6.16596	6.4707	6.16066	0.034869	6.24763	cePISA-1	-0.0260684	-0.0364834	-0.301043	-0.421318	6.10581	6.06189	6.10429	6.06037	0.0865935	6.21714	lcPISA-1
AZD1152	AURKB;AURKA	UBP1	Q9NZI7	0.00145256	0.0144442	0.0200203	0.199082	6.26037	6.317	6.24121	6.29784	0.0725541	6.25407	cePISA-1	0.0729553	-0.101542	0.481385	-0.670012	6.57667	5.82743	6.51155	5.76231	0.151553	6.25237	lcPISA-1
AZD1152	AURKB;AURKA	TFCP2	Q12800	0.0162599	-0.00166995	0.271845	-0.0279194	6.32494	6.24683	6.33029	6.25217	0.0598131	6.25406	cePISA-1	0.182972	-0.181676	1.25922	-1.2503	7.07606	5.49568	7.1423	5.56192	0.145306	6.2332	lcPISA-1
AZD1152	AURKB;AURKA	PRRC2B	Q5JSZ5	-0.0348899	-0.128098	-0.62348	-2.2891	6.08081	5.70037	6.07469	5.69425	0.05596	6.22966	cePISA-1	-0.0353612	0.026857	-0.677179	0.514321	6.09692	6.36561	6.12586	6.39455	0.0522183	6.2482	lcPISA-1
AZD1152	AURKB;AURKA	SEPSECS	Q9HD40	-0.0311772	-0.0936398	-0.89588	-2.69074	6.07857	5.82101	6.09885	5.84129	0.0348007	6.21136	cePISA-1	0.0877906	0.034818	1.59123	0.631088	6.63072	6.39167	6.61183	6.37278	0.0551714	6.23926	lcPISA-1
AZD1152	AURKB;AURKA	SEC61B	P60468	-0.000928453	-0.0423238	-0.0161551	-0.736434	6.22124	6.04528	6.21455	6.03858	0.0574712	6.22525	cePISA-1	0.00517314	0.0129005	0.104156	0.259738	6.28051	6.31424	6.29158	6.32531	0.0496674	6.25803	lcPISA-1
AZD1152	AURKB;AURKA	FIS1	Q9Y3D6	0.0313541	-0.00155878	0.512212	-0.0254648	6.37857	6.2347	6.39135	6.24748	0.0612131	6.24144	cePISA-1	-0.0320048	-0.0222639	-0.518544	-0.360722	6.09622	6.13753	6.14918	6.19048	0.0617205	6.23297	lcPISA-1
AZD1152	AURKB;AURKA	MRPL2	Q5T653	0.083016	-0.0643484	1.27209	-0.986036	6.61575	5.97335	6.58242	5.94002	0.0652597	6.24581	cePISA-1	-0.00604812	0.00602287	-0.051626	0.0514105	6.19966	6.25175	6.23024	6.28233	0.117153	6.2257	lcPISA-1
AZD1152	AURKB;AURKA	JAGN1	Q8N5M9	-0.130194	0.130396	-1.80471	1.80751	5.69625	6.82393	5.77319	6.90087	0.0721412	6.23421	cePISA-1	-0.0587348	-0.00285268	-0.625212	-0.0303658	6.03172	6.26994	6.08836	6.32658	0.0939438	6.28235	lcPISA-1
AZD1152	AURKB;AURKA	HDAC6	Q9UBN7	0.00337427	-0.0365756	0.0905655	-0.981688	6.24322	6.07271	6.33826	6.16775	0.0372578	6.22863	cePISA-1	-0.0183525	0.0181219	-0.207217	0.204614	6.03684	6.19142	6.05555	6.21012	0.0885663	6.11413	lcPISA-1
AZD1152	AURKB;AURKA	ITPKA	P23677	0.0316021	0.0507165	0.663614	1.065	6.40684	6.49228	6.42592	6.51137	0.0476211	6.26802	cePISA-1	0.451833	0.212409	2.46857	1.16049	8.67197	7.34588	8.33369	7.0076	0.183034	6.34019	lcPISA-1
AZD1152	AURKB;AURKA	ITPKC	Q96DU7	-0.0231573	0.0365807	-0.275031	0.434456	6.15355	6.4137	6.19945	6.4596	0.0841987	6.25312	cePISA-1
AZD1152	AURKB;AURKA	KPNB1	Q14974	-0.0084708	-0.0667494	-0.450224	-3.54774	6.21436	5.96833	6.24058	5.99455	0.0188146	6.25095	cePISA-1	0.0266328	0.0139752	0.365185	0.191626	6.38453	6.32876	6.37402	6.31825	0.0729295	6.26776	lcPISA-1
AZD1152	AURKB;AURKA	MOCOS	Q96EN8	-0.00218514	0.00218184	-0.053743	0.0536617	6.24434	6.26327	6.24731	6.26624	0.0406591	6.2538	cePISA-1	0.00510629	0.118231	0.0895116	2.07254	6.2706	6.78209	6.2083	6.71978	0.0570461	6.24845	lcPISA-1
AZD1152	AURKB;AURKA	RPLP1	P05386	-0.0869906	0.204087	-1.23811	2.9047	5.91097	7.23239	5.9484	7.26982	0.070261	6.27835	cePISA-1	-0.0338283	-0.206185	-0.107354	-0.654327	5.97806	5.30488	6.04126	5.36808	0.315111	6.11989	lcPISA-1
AZD1152	AURKB;AURKA	RPLP2	P05387	0.0355631	0.121849	0.769446	2.63634	6.39016	6.78402	6.4883	6.88215	0.0462191	6.23457	cePISA-1	-0.0606023	-0.241664	-0.209787	-0.836571	5.86384	5.17222	5.92162	5.23	0.288875	6.1154	lcPISA-1
AZD1152	AURKB;AURKA	PPP1R9B	Q96SB3	-0.00218859	-0.0485705	-0.0469161	-1.04119	6.22791	6.03087	6.22352	6.02648	0.046649	6.23736	cePISA-1	-0.0994873	0.0061031	-0.73154	0.0448767	5.86531	6.31069	5.73682	6.1822	0.135997	6.28405	lcPISA-1
AZD1152	AURKB;AURKA	PPP1R9A	Q9ULJ8-3	0.139924	0.123894	1.97111	1.7453	6.89002	6.81389	6.77556	6.69943	0.0709873	6.25316	cePISA-1	-0.095606	-0.122118	-0.592678	-0.757028	5.85711	5.75046	5.81174	5.70509	0.161312	6.2584	lcPISA-1
AZD1152	AURKB;AURKA	RUVBL2	Q9Y230	-0.0327389	-0.00408527	-1.92109	-0.239719	6.10526	6.22773	6.10661	6.22908	0.0170419	6.24539	cePISA-1	-0.0201197	-0.0212404	-0.478763	-0.50543	6.14301	6.13824	6.16634	6.16157	0.0420243	6.22928	lcPISA-1
AZD1152	AURKB;AURKA	PCBD2	Q9H0N5	-0.0286815	0.055598	-0.445261	0.863124	6.1197	6.48785	6.12599	6.49414	0.0644149	6.24259	cePISA-1	0.0148102	-0.00474276	0.325874	-0.104357	6.30904	6.22411	6.33005	6.24512	0.0454475	6.2446	lcPISA-1
AZD1152	AURKB;AURKA	PCBD1	P61457	-0.020208	0.101306	-0.360142	1.80545	6.17554	6.71822	6.21099	6.75367	0.0561111	6.26265	cePISA-1	0.061413	-0.00624403	1.03783	-0.105519	6.52862	6.22952	6.52298	6.22388	0.0591744	6.25654	lcPISA-1
AZD1152	AURKB;AURKA	DUT	P33316	-0.0979348	-0.0739271	-2.26925	-1.71297	5.83967	5.93766	5.81474	5.91273	0.0431573	6.24984	cePISA-1	-0.0262973	0.0169693	-0.58816	0.379532	6.13644	6.32326	6.20121	6.38803	0.0447111	6.24932	lcPISA-1
AZD1152	AURKB;AURKA	DUT	H0YMP1	-0.116017	0.440099	-0.51996	1.97241	5.69752	8.3771	5.59216	8.27174	0.223128	6.17462	cePISA-1
AZD1152	AURKB;AURKA	POLR1B	Q9H9Y6-3	0.0841764	0.0019554	1.97132	0.0457934	6.62014	6.2534	6.58205	6.21531	0.0427005	6.24493	cePISA-1
AZD1152	AURKB;AURKA	RAB11B	Q15907	0.197987	0.149449	5.13557	3.87655	7.14511	6.90871	7.07747	6.84108	0.0385521	6.22886	cePISA-1	0.0130668	-0.0197249	0.293647	-0.443272	6.3102	6.1684	6.37407	6.23226	0.0444984	6.25331	lcPISA-1
AZD1152	AURKB;AURKA	RAB11A	P62491	0.0802714	0.0583139	1.09942	0.798686	6.5808	6.4814	6.60784	6.50844	0.0730123	6.22464	cePISA-1	0.0566112	-0.0210296	0.666529	-0.247598	6.46505	6.12632	6.51322	6.17449	0.0849343	6.21628	lcPISA-1
AZD1152	AURKB;AURKA	CHMP4B	Q9H444	-0.0530027	-0.0303585	-1.1953	-0.684636	6.03177	6.12718	6.0201	6.11552	0.0443426	6.25748	cePISA-1	0.00642522	-0.0035031	0.128321	-0.0699622	6.28302	6.23993	6.34502	6.30193	0.0500714	6.2551	lcPISA-1
AZD1152	AURKB;AURKA	CHMP4C	Q96CF2	0.00976563	-0.0509228	0.144959	-0.755888	6.25244	5.99489	6.2064	5.94884	0.0673681	6.21026	cePISA-1	0.0379592	-0.0169848	0.482959	-0.2161	6.4092	6.16969	6.38046	6.14096	0.0785971	6.24276	lcPISA-1
AZD1152	AURKB;AURKA	IPO4	Q8TEX9-2	0.0319022	-0.0156765	1.20965	-0.59441	6.39774	6.1902	6.33397	6.12642	0.0263731	6.25783	cePISA-1	0.0916353	0.0412071	1.07213	0.482122	6.63981	6.41174	6.61554	6.38746	0.0854703	6.23119	lcPISA-1
AZD1152	AURKB;AURKA	CHD1	O14646	-0.0333559	0.0219478	-0.425098	0.279709	6.09323	6.33134	6.14206	6.38017	0.0784664	6.23575	cePISA-1
AZD1152	AURKB;AURKA	CHD8	Q9HCK8	0.0810381	-0.0129693	1.24551	-0.199331	6.57939	6.16434	6.55877	6.14372	0.0650642	6.22	cePISA-1	-0.0665934	0.0182194	-0.592425	0.162083	5.9549	6.31547	5.91841	6.27898	0.112408	6.23621	lcPISA-1
AZD1152	AURKB;AURKA	NAA35	Q5VZE5	-0.0419255	0.021945	-1.23225	0.644998	6.07914	6.35432	6.03473	6.30991	0.0340234	6.2584	cePISA-1	-0.0126273	0.0511388	-0.329535	1.33458	6.19443	6.47436	6.21116	6.49109	0.0383184	6.24888	lcPISA-1
AZD1152	AURKB;AURKA	CHD6	Q8TD26	0.00748263	0.225886	0.0577536	1.74347	6.28632	7.31379	6.14584	7.17331	0.129561	6.2538	cePISA-1	-0.189589	-0.0112901	-0.739026	-0.0440093	5.40613	6.1173	5.44724	6.15841	0.256539	6.16537	lcPISA-1
AZD1152	AURKB;AURKA	CHD7	Q9P2D1	0.202142	-0.0453084	2.74615	-0.615525	7.19996	6.06513	7.06131	5.92648	0.0736093	6.25863	cePISA-1
AZD1152	AURKB;AURKA	CHD2	O14647	0.0974522	0.142676	0.882145	1.29151	6.68087	6.89361	6.71424	6.92698	0.110472	6.24449	cePISA-1
AZD1152	AURKB;AURKA	TACC1	O75410	0.081746	0.00722471	1.65002	0.145829	6.60968	6.27693	6.48555	6.1528	0.0495423	6.24558	cePISA-1
AZD1152	AURKB;AURKA	NCAPD2	Q15021	0.0606003	-0.0284115	1.73718	-0.81445	6.53848	6.14726	6.50939	6.11817	0.0348842	6.26952	cePISA-1	0.0375722	0.0216935	0.512856	0.296114	6.42066	6.35037	6.47603	6.40575	0.0732607	6.2556	lcPISA-1
AZD1152	AURKB;AURKA	SNAPC4	Q5SXM2	-0.0537749	0.0928571	-0.691557	1.19416	6.02175	6.66597	6.05827	6.70249	0.0777592	6.25044	cePISA-1
AZD1152	AURKB;AURKA	IRGQ	Q8WZA9	0.0445959	0.123274	1.6928	4.67931	6.43375	6.79436	6.4297	6.79031	0.0263444	6.23792	cePISA-1	0.0220855	0.00637101	0.505052	0.145692	6.34152	6.27283	6.35081	6.28211	0.0437292	6.24519	lcPISA-1
AZD1152	AURKB;AURKA	PA2G4	Q9UQ80	0.00847118	-0.0476095	0.417982	-2.34913	6.28568	6.04603	6.2883	6.04865	0.0202669	6.24888	cePISA-1	0.0236988	-0.00474197	0.572711	-0.114596	6.36148	6.2373	6.32147	6.19729	0.04138	6.25784	lcPISA-1
AZD1152	AURKB;AURKA	EDRF1	Q3B7T1	0.00899054	0.0547038	0.11799	0.717918	6.28421	6.48653	6.2823	6.48461	0.0761978	6.24517	cePISA-1	-0.0210604	-0.0512593	-0.177553	-0.432148	6.12511	5.99823	6.13949	6.01261	0.118615	6.21518	lcPISA-1
AZD1152	AURKB;AURKA	CTH	P32929	-0.0473806	0.017563	-1.15355	0.427599	6.01836	6.29547	5.95067	6.22778	0.0410737	6.21929	cePISA-1	-0.0439968	-0.0214587	-0.966402	-0.471347	6.08199	6.17774	6.04371	6.13947	0.0455264	6.27032	lcPISA-1
AZD1152	AURKB;AURKA	CCT2	P78371	-0.0387884	-0.0461571	-1.87674	-2.23327	6.08496	6.05396	6.10936	6.07836	0.020668	6.25078	cePISA-1	0.00231478	-0.0438878	0.0979504	-1.85712	6.2625	6.06511	6.28518	6.0878	0.0236321	6.25246	lcPISA-1
AZD1152	AURKB;AURKA	NT5C2	P49902	-0.0119518	-0.0367555	-0.443567	-1.36411	6.19804	6.09239	6.21667	6.11102	0.0269447	6.2496	cePISA-1	-0.0217083	0.00471924	-0.530576	0.115344	6.16326	6.27721	6.18396	6.2979	0.0409145	6.25671	lcPISA-1
AZD1152	AURKB;AURKA	DNAH12	Q6ZR08	0.145004	0.00225177	0.828217	0.0128614	6.80276	6.16188	6.99489	6.354	0.175079	6.15226	cePISA-1
AZD1152	AURKB;AURKA	NUP188	Q5SRE5	0.100305	0.0474746	2.15635	1.0206	6.71636	6.47487	6.71667	6.47517	0.0465161	6.26527	cePISA-1	0.189587	0.179481	3.33236	3.15473	7.13727	7.08744	6.90835	6.85853	0.0568927	6.25836	lcPISA-1
AZD1152	AURKB;AURKA	SMU1	Q2TAY7	0.034283	0.0154104	1.00408	0.45134	6.40951	6.32621	6.40178	6.31848	0.0341437	6.25899	cePISA-1	-0.00314855	-0.0237951	-0.0859785	-0.64978	6.24315	6.15444	6.24146	6.15275	0.0366202	6.2568	lcPISA-1
AZD1152	AURKB;AURKA	SMU1	Q2TAY7-2	0.0798729	-0.009813	0.453281	-0.0556891	6.60698	6.20876	6.70856	6.31034	0.176211	6.25113	cePISA-1	-0.0226954	-0.136432	-0.0831931	-0.500112	5.94362	5.49305	6.28631	5.83573	0.272804	6.03787	lcPISA-1
AZD1152	AURKB;AURKA	CIC	I3L2J0	0.486738	0.312432	6.45337	4.14235	8.71411	7.72239	8.39408	7.40236	0.0754239	6.21871	cePISA-1
AZD1152	AURKB;AURKA	CIC	I3L1Q4	-0.401912	0.0636213	-2.66758	0.42227	4.68811	6.47347	4.68811	6.47347	0.150665	6.1942	cePISA-1
AZD1152	AURKB;AURKA	CENPU	Q71F23	-0.0929103	-0.076954	-1.31065	-1.08556	5.83559	5.90048	5.86807	5.93297	0.0708889	6.22377	cePISA-1
AZD1152	AURKB;AURKA	TONSL	Q96HA7	0.0851149	-0.0556291	1.12612	-0.736004	6.6613	6.04214	6.6843	6.06514	0.0755825	6.27968	cePISA-1
AZD1152	AURKB;AURKA	TAF15	Q92804	-0.0526566	-0.00738612	-1.12799	-0.158222	6.01445	6.20617	5.99463	6.18635	0.0466819	6.23802	cePISA-1	-0.180654	-0.106681	-2.19766	-1.29778	5.49655	5.78573	5.58702	5.8762	0.0822026	6.22978	lcPISA-1
AZD1152	AURKB;AURKA	FUS	P35637	-0.0491164	0.00981501	-1.06777	0.213373	6.03085	6.28231	6.03036	6.28181	0.0459992	6.23971	cePISA-1	-0.0995445	-0.0833323	-1.00944	-0.845037	5.7863	5.85169	5.85069	5.91608	0.0986137	6.19965	lcPISA-1
AZD1152	AURKB;AURKA	SRP68	Q9UHB9	0.117534	-0.0832416	2.07764	-1.47146	6.79364	5.91103	6.76237	5.87976	0.0565707	6.26212	cePISA-1	0.0832506	0.0726325	0.959406	0.83704	6.62769	6.57909	6.57759	6.52899	0.0867731	6.25607	lcPISA-1
AZD1152	AURKB;AURKA	NOL12	Q9UGY1	0.124128	-0.100569	1.63046	-1.32101	6.78584	5.80715	6.73989	5.7612	0.0761307	6.2264	cePISA-1	-0.00909154	-0.259099	-0.0439474	-1.25245	6.08146	5.11385	6.13412	5.16651	0.206873	6.11991	lcPISA-1
AZD1152	AURKB;AURKA	PPP1R21	Q6ZMI0	0.0572574	0.0222268	0.94428	0.366561	6.50466	6.34862	6.53142	6.37538	0.0606361	6.25156	cePISA-1	-0.0393715	-0.0255997	-0.338796	-0.220288	6.04803	6.10604	6.16221	6.22022	0.11621	6.21536	lcPISA-1
AZD1152	AURKB;AURKA	EIF2AK1	Q9BQI3	-0.0529157	0.0911148	-0.767061	1.32079	6.0507	6.68595	6.08062	6.71587	0.068985	6.27675	cePISA-1	-0.104701	0.0707676	-1.3229	0.894152	5.7972	6.54697	5.90803	6.65779	0.0791449	6.23357	lcPISA-1
AZD1152	AURKB;AURKA	APRT	P07741	0.0685249	0.0846057	1.97946	2.44398	6.54045	6.61376	6.54561	6.61892	0.0346181	6.23705	cePISA-1	0.041162	-0.0198467	1.01866	-0.491155	6.42558	6.15953	6.43369	6.16763	0.0404081	6.24484	lcPISA-1
AZD1152	AURKB;AURKA	TDRKH	Q9Y2W6	0.0593294	0.00177841	0.962286	0.0288446	6.5427	6.28684	6.57633	6.32047	0.0616547	6.2791	cePISA-1	0.0262539	0.0621635	0.40113	0.949787	6.35243	6.51253	6.36395	6.52405	0.0654499	6.23787	lcPISA-1
AZD1152	AURKB;AURKA	EIF4G3	A0A0U1RQK7	0.0235238	0.00224759	0.674883	0.0644818	6.35958	6.26647	6.37046	6.27736	0.0348562	6.25672	cePISA-1
AZD1152	AURKB;AURKA	EIF4G1	Q04637	0.0113369	-0.00160078	0.641252	-0.0905459	6.30293	6.24665	6.27401	6.21774	0.0176793	6.25359	cePISA-1
AZD1152	AURKB;AURKA	GCLC	P48506	0.00936769	0.0103765	0.307723	0.340863	6.29002	6.29443	6.26746	6.27186	0.030442	6.24932	cePISA-1	-0.00159873	0.0576042	-0.0388102	1.39838	6.25019	6.51201	6.26477	6.52659	0.0411935	6.25711	lcPISA-1
AZD1152	AURKB;AURKA	CCDC91	Q7Z6B0	-0.0251227	0.0140293	-0.785789	0.438808	6.15783	6.32723	6.16207	6.33147	0.0319713	6.266	cePISA-1	-0.00613124	0.0622052	-0.142504	1.44579	6.22344	6.52532	6.20184	6.50372	0.0430251	6.24995	lcPISA-1
AZD1152	AURKB;AURKA	KIAA1549	Q9HCM3	0.0179874	-0.161031	0.114613	-1.02606	6.30039	5.56516	6.64177	5.90654	0.15694	6.22232	cePISA-1
AZD1152	AURKB;AURKA	EEA1	Q15075	-0.0456252	0.0168474	-1.62717	0.600843	6.06793	6.33646	6.08481	6.35334	0.0280396	6.2629	cePISA-1	0.00528628	0.0132521	0.174457	0.437345	6.27621	6.31096	6.28202	6.31677	0.0303013	6.25326	lcPISA-1
AZD1152	AURKB;AURKA	MYH14	Q7Z406-2	-0.0334572	0.0904404	-0.948805	2.56478	6.09011	6.63624	6.04321	6.58934	0.0352625	6.233	cePISA-1	0.0262572	0.0420896	0.578791	0.927788	6.34999	6.42006	6.3507	6.42077	0.0453656	6.23546	lcPISA-1
AZD1152	AURKB;AURKA	GOLGA4	Q13439-5	0.0246993	0.0378198	0.829125	1.26956	6.36717	6.42535	6.35944	6.41761	0.0297896	6.2591	cePISA-1	0.0879168	0.118713	0.879815	1.188	6.59865	6.74102	6.66017	6.80254	0.0999265	6.20854	lcPISA-1
AZD1152	AURKB;AURKA	GOLGA4	Q13439	1.02318	0.142519	6.76554	0.942378	12.6183	6.85323	12.0471	6.28205	0.151234	6.20859	cePISA-1
AZD1152	AURKB;AURKA	MYH10	P35580-3	-0.000846245	-0.00538495	-0.0410643	-0.261306	6.24633	6.22671	6.24031	6.22069	0.0206078	6.25	cePISA-1	0.0458396	0.0302892	1.1065	0.731135	6.47148	6.4021	6.46544	6.39606	0.0414276	6.26909	lcPISA-1
AZD1152	AURKB;AURKA	MYH9	P35579	-0.0158077	0.0116761	-0.958005	0.707619	6.1821	6.301	6.18382	6.30272	0.0165006	6.25021	cePISA-1	0.0137381	0.00508801	0.294093	0.10892	6.30664	6.26894	6.33144	6.29374	0.0467134	6.24687	lcPISA-1
AZD1152	AURKB;AURKA	MYH2	Q9UKX2	0.619644	0.0140424	0.752347	0.0170498	8.86536	5.82629	8.89287	5.8538	0.823615	5.76985	cePISA-1	0.538988	-0.00665151	1.01025	-0.0124672	5.52928	3.78804	4.84702	3.10578	0.533522	3.80555	lcPISA-1
AZD1152	AURKB;AURKA	MYH6	P13533	0.0110461	0.000287819	0.0506457	0.00131963	6.23741	6.19107	6.22874	6.1824	0.218106	6.18984	cePISA-1
AZD1152	AURKB;AURKA	MYH7	P12883	0.259356	0.521779	0.237209	0.477223	7.6688	9.19866	7.6688	9.19866	1.09337	6.40698	cePISA-1
AZD1152	AURKB;AURKA	MYH11	P35749-2	-0.0155904	0.0475339	-0.259072	0.789891	6.13941	6.414	5.9083	6.18289	0.0601778	6.20611	cePISA-1	0.0581729	0.0550138	1.09729	1.0377	6.50565	6.49142	6.52468	6.51045	0.0530151	6.24855	lcPISA-1
AZD1152	AURKB;AURKA	POLE2	P56282	0.0812293	-0.0124089	1.14511	-0.174931	6.63091	6.2142	6.55671	6.14	0.0709357	6.26788	cePISA-1
AZD1152	AURKB;AURKA	THADA	Q6YHU6	0.101916	-0.0261155	2.70444	-0.693002	6.74134	6.16886	6.74048	6.168	0.0376847	6.28155	cePISA-1	0.0834015	0.0569164	1.41252	0.963957	6.64354	6.52269	6.63089	6.51004	0.0590446	6.27037	lcPISA-1
AZD1152	AURKB;AURKA	PRMT5	O14744	0.0128105	-0.0275352	0.491891	-1.05728	6.30354	6.12971	6.30331	6.12947	0.0260434	6.24782	cePISA-1	0.026481	-0.0127957	0.84059	-0.406177	6.35619	6.18548	6.38946	6.21875	0.0315028	6.24059	lcPISA-1
AZD1152	AURKB;AURKA	GPR107	Q5VW38-2	-0.0259146	0.0169451	-0.519521	0.339705	6.18098	6.36736	6.16794	6.35432	0.0498818	6.29301	cePISA-1
AZD1152	AURKB;AURKA	REXO5	Q96IC2	-0.00794961	0.00790604	-0.108684	0.108088	6.2203	6.28904	6.29194	6.36068	0.0731442	6.25467	cePISA-1
AZD1152	AURKB;AURKA	MIEF1	Q9NQG6	0.172649	-0.00844657	2.66946	-0.130599	7.01653	6.18881	7.02095	6.19323	0.0646757	6.22515	cePISA-1	0.00706209	0.022281	0.105666	0.333378	6.34433	6.4116	6.32809	6.39537	0.066834	6.31334	lcPISA-1
AZD1152	AURKB;AURKA	RBM17	Q96I25	0.0177504	-0.00660675	0.617806	-0.229949	6.34596	6.23972	6.36423	6.25799	0.0287314	6.26835	cePISA-1	-0.00450091	0.0895884	-0.0508861	1.01286	6.25347	6.6749	6.10367	6.5251	0.0884506	6.27301	lcPISA-1
AZD1152	AURKB;AURKA	APOB	P04114	0.0337971	0.0253226	0.472781	0.354233	6.40449	6.36698	6.43298	6.39547	0.0714858	6.25619	cePISA-1	-0.0209296	-0.00249504	-0.152249	-0.0181497	6.31422	6.39542	6.26669	6.34789	0.13747	6.40649	lcPISA-1
AZD1152	AURKB;AURKA	CHMP4A	Q9BY43-2	-0.08438	-0.0211773	-1.41496	-0.355121	5.87819	6.14142	5.93389	6.19713	0.0596342	6.23224	cePISA-1	0.0199195	0.00202943	0.471458	0.048033	6.35271	6.27442	6.3579	6.27961	0.0422508	6.2656	lcPISA-1
AZD1152	AURKB;AURKA	TM9SF1	O15321	-0.116206	0.277442	-1.40528	3.35511	5.74019	7.54094	5.66958	7.47034	0.0826925	6.22168	cePISA-1	-0.145374	-0.0443694	-1.56327	-0.477122	5.61225	6.01925	5.60647	6.01347	0.0929937	6.20725	lcPISA-1
AZD1152	AURKB;AURKA	CHMP4A	H0YIN6	0.0217578	-0.0463469	0.0974542	-0.20759	6.26528	5.97639	6.35744	6.06855	0.223262	6.1715	cePISA-1
AZD1152	AURKB;AURKA	EXOC3	O60645	0.0853407	-0.0447017	1.36343	-0.71417	6.66126	6.08709	6.65779	6.08362	0.0625925	6.27865	cePISA-1	0.0655761	-0.00844472	0.701254	-0.0903056	6.54385	6.21657	6.50196	6.17468	0.0935127	6.25307	lcPISA-1
AZD1152	AURKB;AURKA	SNRNP40	Q96DI7	-0.112504	-0.00820481	-2.72714	-0.198888	5.73975	6.17007	5.83434	6.26466	0.0412534	6.20526	cePISA-1	-0.0602562	-0.0199133	-0.970409	-0.320698	5.9429	6.11143	5.97537	6.1439	0.0620936	6.19637	lcPISA-1
AZD1152	AURKB;AURKA	VPS35L	Q7Z3J2	0.0370784	-0.0358913	0.923934	-0.894353	6.44574	6.12784	6.42338	6.10547	0.040131	6.28219	cePISA-1	0.0753226	0.0655255	1.14634	0.997236	6.59443	6.54981	6.50737	6.46274	0.0657072	6.25898	lcPISA-1
AZD1152	AURKB;AURKA	OXSR1	O95747	0.106745	0.0343817	2.75891	0.888624	6.73102	6.40174	6.68342	6.35413	0.038691	6.25098	cePISA-1	0.0304988	0.0387961	0.519831	0.661252	6.41664	6.45366	6.39586	6.43287	0.0586706	6.28242	lcPISA-1
AZD1152	AURKB;AURKA	STK39	Q9UEW8	0.0188899	0.0049807	0.359331	0.0947449	6.35448	6.29351	6.43652	6.37555	0.0525696	6.27182	cePISA-1	0.0458852	0.0207375	0.753572	0.340572	6.48783	6.37573	6.49543	6.38332	0.0608903	6.28474	lcPISA-1
AZD1152	AURKB;AURKA	VWA5A	O00534	0.13098	-0.0636819	3.13311	-1.5233	6.8517	5.98686	6.77046	5.90562	0.0418052	6.25705	cePISA-1	0.0456665	0.0776291	0.586083	0.99629	6.43112	6.57519	6.44113	6.5852	0.0779182	6.23074	lcPISA-1
AZD1152	AURKB;AURKA	FEM1B	Q9UK73	0.142946	-0.0350119	1.87152	-0.458394	6.89905	6.09844	6.88084	6.08023	0.0763795	6.24825	cePISA-1	0.0143128	0.0846472	0.281	1.66186	6.30685	6.62193	6.36991	6.685	0.0509351	6.24458	lcPISA-1
AZD1152	AURKB;AURKA	NUFIP2	Q7Z417	-0.0491532	-0.0304452	-1.47903	-0.916099	6.04127	6.12012	6.02898	6.10783	0.0332335	6.25064	cePISA-1	-0.06237	-0.0241444	-0.818396	-0.316814	5.95975	6.11977	5.99143	6.15145	0.07621	6.22305	lcPISA-1
AZD1152	AURKB;AURKA	PRDX6	P30041	-0.00173801	-0.00761306	-0.0776568	-0.340162	6.24263	6.21725	6.23547	6.2101	0.0223807	6.25015	cePISA-1	0.0251443	0.0126733	0.584044	0.294372	6.35183	6.29716	6.37249	6.31782	0.0430521	6.24209	lcPISA-1
AZD1152	AURKB;AURKA	RPL11	P62913	-0.0107573	-0.0472618	-0.275492	-1.21037	6.19837	6.0435	6.24542	6.09055	0.0390474	6.24476	cePISA-1	0.00811511	-0.252769	0.0267912	-0.83449	6.13727	5.12202	6.05525	5.04	0.302903	6.10284	lcPISA-1
AZD1152	AURKB;AURKA	GHDC	Q8N2G8	-0.053059	0.12344	-0.63469	1.47659	6.01483	6.7976	6.00192	6.78468	0.0835983	6.24017	cePISA-1	-0.0326654	0.0170217	-0.683972	0.356413	6.13291	6.34781	6.16568	6.38058	0.0477584	6.27336	lcPISA-1
AZD1152	AURKB;AURKA	PDLIM4	P50479	0.051088	-0.168414	1.4162	-4.66858	6.49463	5.57798	6.48993	5.57329	0.036074	6.26867	cePISA-1	-0.00378473	0.0307369	-0.100582	0.816854	6.22616	6.37694	6.25989	6.41067	0.0376284	6.24252	lcPISA-1
AZD1152	AURKB;AURKA	CCDC85C	A6NKD9	-0.0758979	0.0919408	-0.859534	1.04122	5.94889	6.68283	5.87108	6.60502	0.0883012	6.27023	cePISA-1	0.00727259	0.0642524	0.0533132	0.471015	6.22975	6.48072	5.98991	6.24088	0.136412	6.19843	lcPISA-1
AZD1152	AURKB;AURKA	SPECC1L	Q69YQ0	0.0395267	-0.0318785	0.840446	-0.677824	6.40534	6.09603	6.36828	6.05897	0.0470306	6.23223	cePISA-1	0.0447482	-0.0392395	0.78502	-0.688379	6.43724	6.0732	6.43324	6.06919	0.0570027	6.24064	lcPISA-1
AZD1152	AURKB;AURKA	RDX	P35241	-0.00319878	0.00944598	-0.0728921	0.21525	6.2216	6.27637	6.24314	6.29791	0.0438838	6.23541	cePISA-1	0.0312408	-0.0328904	0.856889	-0.902135	6.38932	6.11152	6.40657	6.12877	0.0364584	6.25245	lcPISA-1
AZD1152	AURKB;AURKA	CROCC	Q5TZA2	0.119703	0.0381389	1.2857	0.40964	6.77072	6.39855	6.77718	6.40501	0.0931034	6.23162	cePISA-1	0.0443563	0.0469762	0.642929	0.680903	6.42042	6.4321	6.47517	6.48684	0.068991	6.22603	lcPISA-1
AZD1152	AURKB;AURKA	EZR	P15311	-0.0118596	-0.0327798	-0.454889	-1.25731	6.19193	6.10278	6.20119	6.11205	0.0260713	6.24303	cePISA-1	0.007707	0.0105848	0.223229	0.306584	6.28022	6.29276	6.28165	6.29419	0.034525	6.24676	lcPISA-1
AZD1152	AURKB;AURKA	MSN	P26038	-0.00487298	-0.0498913	-0.206828	-2.11758	6.21563	6.02468	6.22625	6.03529	0.0235606	6.23667	cePISA-1	0.0312779	0.0255306	0.84783	0.692042	6.38112	6.35576	6.344	6.31863	0.0368917	6.24427	lcPISA-1
AZD1152	AURKB;AURKA	CARS2	Q9HA77	-0.0121959	0.0120937	-0.237059	0.235072	6.18182	6.28679	6.18388	6.28884	0.0514468	6.2343	cePISA-1	-0.0306616	0.087592	-0.662541	1.89271	6.12069	6.64352	6.03424	6.55707	0.0462787	6.25216	lcPISA-1
AZD1152	AURKB;AURKA	EML4	Q9HC35	-0.00688163	0.00728025	-0.303995	0.321604	6.22833	6.28977	6.21816	6.2796	0.0226373	6.25811	cePISA-1	0.0518597	-0.00587118	0.566723	-0.0641603	6.42814	6.176	6.48642	6.23427	0.091508	6.20118	lcPISA-1
AZD1152	AURKB;AURKA	ISCU	Q9H1K1	0.139212	0.11479	3.27068	2.69691	6.86133	6.74616	6.81077	6.6956	0.0425637	6.23019	cePISA-1	-0.00188323	0.0341024	-0.043308	0.784244	6.23945	6.39704	6.09274	6.25033	0.0434844	6.2476	lcPISA-1
AZD1152	AURKB;AURKA	EML3	Q32P44	0.0301795	-0.0201791	1.12131	-0.74975	6.39492	6.17555	6.39758	6.17821	0.0269145	6.26253	cePISA-1	-0.0889143	0.152082	-0.668572	1.14354	5.87058	6.9379	5.78232	6.84964	0.132991	6.24377	lcPISA-1
AZD1152	AURKB;AURKA	INTS14	Q96SY0	-0.0217163	-0.0193598	-0.693345	-0.618108	6.19062	6.20075	6.09547	6.10559	0.0313211	6.28451	cePISA-1	-0.0228571	0.0375624	-0.463659	0.761958	6.13764	6.40014	6.16351	6.42601	0.0492972	6.23566	lcPISA-1
AZD1152	AURKB;AURKA	DPYSL2	Q16555	-0.0154194	-0.0341681	-0.309401	-0.685606	6.16272	6.08315	6.17988	6.10031	0.0498364	6.22893	cePISA-1	-0.00105636	0.00105559	-0.0127788	0.0127695	6.23907	6.24822	6.25016	6.2593	0.0826647	6.24364	lcPISA-1
AZD1152	AURKB;AURKA	PAFAH1B3	Q15102	0.197081	0.0408543	4.7872	0.992373	7.16256	6.42746	7.04144	6.30634	0.0411683	6.248	cePISA-1	0.0381356	0.0327906	0.506114	0.435179	6.43321	6.40942	6.49948	6.47569	0.0753499	6.26539	lcPISA-1
AZD1152	AURKB;AURKA	PDLIM1	O00151	-0.0607516	-0.0197476	-1.68399	-0.54739	5.99072	6.16343	5.99486	6.16757	0.0360759	6.24838	cePISA-1	-0.0175211	-0.00111361	-0.504052	-0.0320365	6.17779	6.24845	6.19293	6.26359	0.0347605	6.25328	lcPISA-1
AZD1152	AURKB;AURKA	TCOF1	Q13428-4	0.00491552	0.00122699	0.162398	0.040537	6.27392	6.2579	6.30634	6.29032	0.0302685	6.25258	cePISA-1	0.0140339	-0.00291886	0.405636	-0.0843666	6.31999	6.24616	6.32633	6.2525	0.0345973	6.25881	lcPISA-1
AZD1152	AURKB;AURKA	TCOF1	Q13428-3	0.0230363	0.354811	0.136434	2.10139	6.34755	7.98879	6.24304	7.88427	0.168846	6.247	cePISA-1
AZD1152	AURKB;AURKA	UCKL1	Q9NWZ5	-0.0242129	0.0553261	-0.545935	1.24745	6.14869	6.4972	6.0977	6.44621	0.0443512	6.25275	cePISA-1	0.100008	-0.0101252	1.75009	-0.177186	6.66633	6.17637	6.64858	6.15862	0.0571447	6.21987	lcPISA-1
AZD1152	AURKB;AURKA	CCNA2	P20248	-0.0307475	-0.0814935	-0.640662	-1.69802	6.12128	5.90971	6.14699	5.93542	0.0479933	6.25314	cePISA-1	-0.00601841	0.0308356	-0.16413	0.84093	6.22316	6.38417	6.21467	6.37569	0.0366685	6.24917	lcPISA-1
AZD1152	AURKB;AURKA	AP1G1	O43747-2	0.0499724	-0.0218021	1.78973	-0.780828	6.46406	6.15034	6.48657	6.17285	0.0279218	6.24399	cePISA-1	0.079902	0.03067	1.55838	0.598177	6.6037	6.38216	6.58254	6.36099	0.0512724	6.24791	lcPISA-1
AZD1152	AURKB;AURKA	AP1G2	O75843	0.0245854	-0.00229921	0.348778	-0.0326175	6.39407	6.27602	6.35266	6.23461	0.0704901	6.28603	cePISA-1
AZD1152	AURKB;AURKA	NAPA	P54920	0.0075075	-0.0314797	0.216642	-0.9084	6.28385	6.11632	6.27261	6.10507	0.034654	6.25124	cePISA-1	0.000329296	0.00354692	0.00878293	0.0946027	6.26575	6.27974	6.28748	6.30147	0.0374928	6.26432	lcPISA-1
AZD1152	AURKB;AURKA	NAPB	Q9H115	0.0143871	-0.00204892	0.194289	-0.0276695	6.31977	6.24818	6.24568	6.17409	0.07405	6.25706	cePISA-1
AZD1152	AURKB;AURKA	SMARCAL1	Q9NZC9	0.228813	0.075396	2.3112	0.761561	7.36081	6.61824	7.50285	6.76028	0.0990019	6.28125	cePISA-1
AZD1152	AURKB;AURKA	ARHGAP17	Q68EM7	-0.0510477	0.000773863	-1.52888	0.0231772	6.02659	6.247	6.02839	6.2488	0.0333889	6.24365	cePISA-1	0.00693292	0.0289602	0.0599174	0.250287	6.25469	6.35091	6.25179	6.34802	0.115708	6.2247	lcPISA-1
AZD1152	AURKB;AURKA	NATD1	Q8N6N6	-0.00152049	0.0924053	-0.014238	0.865293	6.24955	6.66996	6.27148	6.69189	0.106791	6.25614	cePISA-1
AZD1152	AURKB;AURKA	QDPR	P09417	0.0722317	-0.0591882	2.19042	-1.79488	6.56135	5.99007	6.56738	5.9961	0.0329761	6.24093	cePISA-1	0.0398268	-0.00283965	1.0031	-0.0715211	6.42769	6.24038	6.45366	6.26635	0.0397036	6.25268	lcPISA-1
AZD1152	AURKB;AURKA	PDCD4	Q53EL6	0.0292638	0.019679	1.15112	0.774094	6.40172	6.35933	6.39219	6.3498	0.0254219	6.27318	cePISA-1	0.00950206	-0.00576241	0.0997462	-0.0604899	6.30419	6.23784	6.25827	6.19192	0.0952623	6.26281	lcPISA-1
AZD1152	AURKB;AURKA	CMAS	Q8NFW8	0.0511155	-0.00597879	1.65918	-0.194068	6.45974	6.20909	6.42384	6.17319	0.0308077	6.23487	cePISA-1	-0.0999891	-0.0836526	-1.10028	-0.920515	5.81492	5.88115	5.88741	5.95363	0.0908758	6.23224	lcPISA-1
AZD1152	AURKB;AURKA	FBXO6	Q9NRD1	-0.0634916	0.0306425	-1.83098	0.883672	5.9772	6.38021	5.95762	6.36063	0.0346763	6.24613	cePISA-1	-0.0246783	0.00901394	-0.285002	0.104099	6.02916	6.17162	5.94564	6.0881	0.0865898	6.13318	lcPISA-1
AZD1152	AURKB;AURKA	FBXO44	Q9H4M3-2	0.18816	-0.0805471	1.31431	-0.562624	7.06391	5.86348	6.83617	5.63575	0.143163	6.20016	cePISA-1
AZD1152	AURKB;AURKA	ZNF598	Q86UK7-3	0.0741065	-0.035797	1.60759	-0.776543	6.59101	6.10756	6.60615	6.1227	0.0460979	6.261	cePISA-1
AZD1152	AURKB;AURKA	ADH5	P11766	-0.00633588	-0.0276116	-0.192227	-0.837718	6.21286	6.12191	6.23253	6.14158	0.0329605	6.2402	cePISA-1	-0.0156158	-0.0295683	-0.475134	-0.899662	6.18314	6.12364	6.16784	6.10833	0.032866	6.25044	lcPISA-1
AZD1152	AURKB;AURKA	PHKA2	P46019	0.115763	0.0283671	1.86789	0.457717	6.76851	6.37066	6.81685	6.419	0.0619751	6.24662	cePISA-1	0.090034	0.0236623	1.15637	0.303911	6.66635	6.36661	6.64662	6.34688	0.0778594	6.26304	lcPISA-1
AZD1152	AURKB;AURKA	PHKA1	P46020	0.139684	0.0377962	2.06769	0.559482	6.82695	6.36144	6.74994	6.28443	0.0675557	6.19695	cePISA-1	-0.118003	-0.148391	-1.07931	-1.35725	5.78042	5.65994	5.83754	5.71706	0.109332	6.27309	lcPISA-1
AZD1152	AURKB;AURKA	SHMT2	P34897	-0.0389264	-0.0290187	-1.66297	-1.2397	6.07297	6.11482	6.07694	6.11879	0.0234078	6.23906	cePISA-1	0.00264269	-0.00273299	0.0927663	-0.0959361	6.27015	6.24683	6.26962	6.2463	0.0284876	6.25868	lcPISA-1
AZD1152	AURKB;AURKA	SHMT1	P34896	-0.0158243	-0.00199387	-0.518821	-0.0653718	6.17693	6.23643	6.19618	6.25568	0.0305005	6.24505	cePISA-1	-0.0284903	0.0114503	-0.672381	0.270231	6.11153	6.28309	6.13634	6.3079	0.0423723	6.23342	lcPISA-1
AZD1152	AURKB;AURKA	SHMT2	G3V2Y4	0.0794091	0.050484	0.815678	0.518563	6.56785	6.43748	6.56785	6.43748	0.0973536	6.21611	cePISA-1
AZD1152	AURKB;AURKA	TBL3	Q12788	0.0441967	0.0395806	1.02652	0.919307	6.44855	6.42795	6.41978	6.39918	0.0430549	6.25399	cePISA-1	-0.0112713	-0.0645981	-0.143311	-0.821345	6.15815	5.93468	6.23217	6.0087	0.0786492	6.20645	lcPISA-1
AZD1152	AURKB;AURKA	CELF2	O95319-3	0.118792	-0.0569316	1.9716	-0.944893	6.80425	6.02396	6.75959	5.9793	0.0602518	6.26643	cePISA-1	-0.0375904	0.04045	-0.537538	0.57843	6.0709	6.40834	6.1468	6.48424	0.0699306	6.23116	lcPISA-1
AZD1152	AURKB;AURKA	CELF1	Q92879-4	0.0585596	0.00124183	0.89456	0.0189702	6.54261	6.28777	6.47165	6.21681	0.0654619	6.28237	cePISA-1	0.00660929	0.141191	0.0674203	1.44027	6.25939	6.8714	6.25344	6.86545	0.0980312	6.23078	lcPISA-1
AZD1152	AURKB;AURKA	MRPL12	P52815	0.0931193	0.268317	1.21471	3.5001	6.68211	7.5449	6.6649	7.52769	0.0766599	6.26443	cePISA-1	-0.01671	0.0478108	-0.166381	0.47605	6.18508	6.46797	6.27898	6.56187	0.100432	6.25713	lcPISA-1
AZD1152	AURKB;AURKA	SLC25A10	Q9UBX3-2	-0.00460241	0.00294981	-0.139386	0.0893364	6.24367	6.27644	6.2274	6.26017	0.0330191	6.26361	cePISA-1	-0.0352382	-0.00959376	-0.817432	-0.22255	6.1045	6.21399	6.12315	6.23263	0.0431084	6.25544	lcPISA-1
AZD1152	AURKB;AURKA	ANAPC2	Q9UJX6	0.0230864	-0.0364036	0.744377	-1.17377	6.36414	6.10705	6.30167	6.04458	0.0310144	6.26311	cePISA-1	0.044491	-0.00114396	0.957149	-0.0246104	6.43421	6.23386	6.30616	6.10582	0.0464829	6.23881	lcPISA-1
AZD1152	AURKB;AURKA	KRT13	K7EMD9	-0.836336	0.6057	-2.69461	1.95152	3.44682	9.36515	2.87252	8.79085	0.310373	6.15433	cePISA-1
AZD1152	AURKB;AURKA	MLKL	Q8NB16	0.218621	0.152072	1.77932	1.23769	7.27675	6.94871	7.21813	6.89009	0.122868	6.25354	cePISA-1
AZD1152	AURKB;AURKA	NFXL1	Q6ZNB6	-0.0589541	-0.156529	-0.887767	-2.35711	6.00776	5.61486	5.90098	5.50809	0.0664071	6.25834	cePISA-1	0.000309347	0.0728889	0.00674182	1.58852	6.25	6.57247	6.26633	6.5888	0.0458848	6.24866	lcPISA-1
AZD1152	AURKB;AURKA	SIPA1	Q96FS4	0.0235182	0.0219544	0.471389	0.440044	6.35056	6.34368	6.35312	6.34624	0.0498913	6.24788	cePISA-1	-0.034661	0.0195885	-0.653268	0.369191	6.10274	6.33659	6.13322	6.36707	0.0530579	6.25114	lcPISA-1
AZD1152	AURKB;AURKA	TUBGCP6	Q96RT7	-0.0375686	0.0876662	-0.302067	0.704871	6.07067	6.62119	6.02575	6.57627	0.124372	6.23083	cePISA-1
AZD1152	AURKB;AURKA	TUBGCP3	Q96CW5	-0.0690986	-0.0869175	-1.41597	-1.78111	5.96654	5.8933	6.02196	5.94872	0.0487996	6.25927	cePISA-1	-0.0662478	0.462689	-0.494772	3.45559	5.93837	8.56827	5.90292	8.53282	0.133896	6.21742	lcPISA-1
AZD1152	AURKB;AURKA	HARS	P12081	-0.0225328	-0.0393645	-0.886689	-1.54904	6.14187	6.07064	6.18194	6.1107	0.0254122	6.23855	cePISA-1	0.0138776	-0.00101996	0.448662	-0.0329753	6.31457	6.2497	6.34984	6.28497	0.0309311	6.25412	lcPISA-1
AZD1152	AURKB;AURKA	HARS2	P49590	0.00992012	0.0352624	0.132294	0.470257	6.26485	6.37587	6.25956	6.37058	0.0749852	6.22192	cePISA-1	-0.0546151	0.0321274	-1.33959	0.788013	6.01472	6.38745	6.02365	6.39638	0.0407701	6.24678	lcPISA-1
AZD1152	AURKB;AURKA	ATXN2	F8WB05	0.202004	-0.0889877	1.58451	-0.698016	7.15116	5.84492	7.16221	5.85598	0.127487	6.2168	cePISA-1
AZD1152	AURKB;AURKA	ATXN2L	Q8WWM7	0.00949792	-0.175347	0.119032	-2.19753	6.31759	5.55786	6.35406	5.59433	0.0797928	6.27614	cePISA-1	-0.0186117	0.0276469	-0.587768	0.873101	6.1798	6.38115	6.19525	6.39661	0.0316651	6.26004	lcPISA-1
AZD1152	AURKB;AURKA	ATXN2	Q99700	0.0620561	-0.0383387	1.93588	-1.196	6.51466	6.07672	6.53807	6.10014	0.0320557	6.24038	cePISA-1	0.0194502	0.00934756	0.518986	0.249419	6.3369	6.29268	6.39818	6.35396	0.0374773	6.25204	lcPISA-1
AZD1152	AURKB;AURKA	ATXN2L	Q8WWM7-3	-0.0210402	-0.00921313	-0.790414	-0.346109	6.18109	6.23196	6.15322	6.2041	0.0266192	6.27189	cePISA-1
AZD1152	AURKB;AURKA	ACAP2	Q15057	0.0437088	-0.0343986	1.77034	-1.39325	6.4489	6.10904	6.44254	6.10268	0.0246895	6.25645	cePISA-1	-0.00116264	0.0011617	-0.0229265	0.022908	6.2329	6.24296	6.18321	6.19326	0.0507116	6.23793	lcPISA-1
AZD1152	AURKB;AURKA	ACAP3	Q96P50	-0.425275	-0.503072	-2.81647	-3.33169	4.5881	4.34725	4.58882	4.34796	0.150996	6.16104	cePISA-1
AZD1152	AURKB;AURKA	XRN2	Q9H0D6	-0.0515123	-0.0565704	-1.5587	-1.71175	6.04596	6.0248	6.07895	6.05779	0.0330483	6.26574	cePISA-1	-0.0950021	0.0203744	-2.10608	0.451675	5.85291	6.34021	5.86299	6.35029	0.0451085	6.2513	lcPISA-1
AZD1152	AURKB;AURKA	NTHL1	P78549	-0.531027	0.447608	-3.73336	3.14688	4.34308	8.55847	4.34992	8.56531	0.142238	6.27557	cePISA-1
AZD1152	AURKB;AURKA	HEBP1	Q9NRV9	-0.0221427	-0.0842536	-0.327449	-1.24595	6.13454	5.87604	6.07107	5.81257	0.0676218	6.22942	cePISA-1	-0.0480621	0.0203202	-0.324162	0.137052	5.95465	6.24369	5.92886	6.2179	0.148266	6.15636	lcPISA-1
AZD1152	AURKB;AURKA	TRIM32	Q13049	0.111039	0.000814339	1.68276	0.012341	6.70441	6.21126	6.73628	6.24313	0.0659863	6.20775	cePISA-1	-0.0167894	-0.0127681	-0.166022	-0.126258	6.12275	6.13985	6.13296	6.15005	0.101128	6.19442	lcPISA-1
AZD1152	AURKB;AURKA	CEP120	Q8N960	0.103016	-0.037268	0.795215	-0.287684	6.70023	6.07939	6.77426	6.15342	0.129545	6.23848	cePISA-1	0.170342	-0.264128	0.755561	-1.17155	7.00993	5.18711	7.11834	5.29552	0.225451	6.22925	lcPISA-1
AZD1152	AURKB;AURKA	CEP250	Q9BV73	0.00133404	0.0754913	0.0318572	1.80275	6.23745	6.56645	6.20621	6.53521	0.0418755	6.23168	cePISA-1	-0.030476	-0.0170307	-0.24297	-0.135777	6.1539	6.21152	6.24297	6.30059	0.125431	6.28528	lcPISA-1
AZD1152	AURKB;AURKA	SYMPK	Q92797	0.0465818	0.0817691	1.39838	2.4547	6.46096	6.62048	6.46272	6.62224	0.0333113	6.25568	cePISA-1	0.0811568	0.00236468	0.695866	0.0202756	6.63256	6.28004	6.62008	6.26756	0.116627	6.26975	lcPISA-1
AZD1152	AURKB;AURKA	SNRNP200	O75643	0.00711064	-0.0255215	0.275337	-0.988239	6.27365	6.13335	6.2915	6.15119	0.0258252	6.24281	cePISA-1	-0.0323075	-0.000692223	-0.627046	-0.0134351	6.07468	6.20927	6.08065	6.21524	0.0515233	6.21225	lcPISA-1
AZD1152	AURKB;AURKA	YEATS2	Q9ULM3	0.175248	-0.00489429	1.55227	-0.0433514	7.02991	6.20471	7.09885	6.27365	0.112898	6.22579	cePISA-1
AZD1152	AURKB;AURKA	SFSWAP	Q12872-2	-0.0222536	0.0422719	-0.413881	0.786189	6.15969	6.44144	6.1234	6.40515	0.0537681	6.25544	cePISA-1	-0.246545	-0.134269	-2.76346	-1.50499	5.26099	5.68677	5.31864	5.74442	0.089216	6.24144	lcPISA-1
AZD1152	AURKB;AURKA	EXOSC7	Q15024	-0.0108567	-0.0121207	-0.272172	-0.30386	6.20031	6.19487	6.20503	6.1996	0.0398891	6.24714	cePISA-1	0.00129234	-0.0263549	0.0355931	-0.725854	6.2599	6.14107	6.27125	6.15243	0.0363088	6.25429	lcPISA-1
AZD1152	AURKB;AURKA	PHKG2	P15735	0.195808	0.0563671	2.2759	0.655161	7.06324	6.41251	7.07519	6.42446	0.0860356	6.1668	cePISA-1	0.0119256	-0.169394	0.14231	-2.02141	6.2985	5.55462	6.39065	5.64677	0.0838003	6.24665	lcPISA-1
AZD1152	AURKB;AURKA	ABL2	P42684	-0.0246712	0.0214487	-0.204559	0.17784	6.07062	6.26781	5.55723	5.75443	0.120607	6.17532	cePISA-1	0.202038	-0.274853	0.986696	-1.3423	7.13405	5.12599	7.11194	5.10388	0.204762	6.20179	lcPISA-1
AZD1152	AURKB;AURKA	ABL1	P00519-2	0.0887579	-0.0265945	1.55057	-0.464596	6.59758	6.09061	6.6162	6.10922	0.0572422	6.20392	cePISA-1	-0.0920518	0.142837	-0.832407	1.29165	5.81004	6.83735	5.73469	6.762	0.110585	6.19284	lcPISA-1
AZD1152	AURKB;AURKA	ACSL1	P33121	-0.0131525	0.105169	-0.20049	1.60315	6.22278	6.75465	6.24766	6.77953	0.0656016	6.27977	cePISA-1	-0.00759341	0.00341283	-0.167793	0.0754141	6.26655	6.31454	6.29059	6.33858	0.0452546	6.29962	lcPISA-1
AZD1152	AURKB;AURKA	ACSL6	Q9UKU0-1	0.00147264	0.0486151	0.0128301	0.423552	6.29268	6.50169	6.25814	6.46716	0.114779	6.28625	cePISA-1	0.244656	0.0223174	1.70302	0.155349	7.30895	6.26505	7.08782	6.04392	0.14366	6.16888	lcPISA-1
AZD1152	AURKB;AURKA	ACSL5	Q9ULC5-3	0.0634166	0.166653	0.856441	2.25065	6.56913	7.05643	6.56169	7.04899	0.0740467	6.28662	cePISA-1	0.00188696	0.0243445	0.0224491	0.289626	6.2888	6.38746	6.3879	6.48656	0.0840551	6.28059	lcPISA-1
AZD1152	AURKB;AURKA	GIGYF1	O75420	0.0802733	-0.0802716	1.12745	-1.12743	6.58998	5.89597	6.65967	5.96566	0.0711989	6.23332	cePISA-1
AZD1152	AURKB;AURKA	ERMP1	Q7Z2K6	-0.0371467	0.0800167	-0.882622	1.90124	6.08934	6.6045	6.04714	6.5623	0.0420867	6.24817	cePISA-1	-0.0390741	-0.0028617	-1.04102	-0.0762421	6.09523	6.25016	6.10731	6.26224	0.0375344	6.26258	lcPISA-1
AZD1152	AURKB;AURKA	DDX46	Q7L014	0.088865	-0.0343315	1.88616	-0.728685	6.63943	6.096	6.60462	6.06119	0.0471143	6.2428	cePISA-1	0.137697	0.122434	1.05071	0.934241	6.8758	6.80344	6.72003	6.64767	0.131051	6.2499	lcPISA-1
AZD1152	AURKB;AURKA	DDX46	A0A0C4DG89	-0.0434054	0.0145927	-0.356167	0.119742	6.06774	6.31664	6.23445	6.48335	0.121868	6.25307	cePISA-1
AZD1152	AURKB;AURKA	PKLR	P30613	-0.0109457	-0.0367316	-0.46039	-1.54498	6.20221	6.09234	6.18405	6.07418	0.0237748	6.24945	cePISA-1	-0.0118948	0.014955	-0.390783	0.49132	6.20491	6.32146	6.19954	6.3161	0.0304384	6.25627	lcPISA-1
AZD1152	AURKB;AURKA	PKM	P14618	-0.0314353	-0.0179547	-1.40093	-0.800159	6.12708	6.1846	6.12465	6.18217	0.022439	6.26205	cePISA-1	-0.0280697	0.0051739	-0.977664	0.180206	6.14064	6.28378	6.15616	6.2993	0.028711	6.26128	lcPISA-1
AZD1152	AURKB;AURKA	PKM	H3BTN5	-0.121073	-0.0773664	-0.832392	-0.531905	5.68982	5.86484	5.53252	5.70753	0.145451	6.18793	cePISA-1
AZD1152	AURKB;AURKA	UMPS	P11172	0.0532514	-0.0238903	1.88688	-0.846515	6.48599	6.14828	6.45105	6.11335	0.0282219	6.25094	cePISA-1	0.00455215	0.0156018	0.140552	0.48172	6.26917	6.31738	6.297	6.3452	0.0323876	6.24942	lcPISA-1
AZD1152	AURKB;AURKA	HCLS1	P14317	-0.0607915	-0.0245405	-1.86201	-0.751659	5.98845	6.14083	5.9516	6.10398	0.0326484	6.24618	cePISA-1	0.0195362	-0.000122331	0.486343	-0.00304537	6.33597	6.25022	6.3293	6.24355	0.0401696	6.25075	lcPISA-1
AZD1152	AURKB;AURKA	NAA10	P41227	-0.0219183	-0.0128793	-0.830045	-0.487738	6.15111	6.18978	6.15332	6.19198	0.0264062	6.24528	cePISA-1	0.026967	0.0303702	0.705717	0.794778	6.35555	6.37056	6.39799	6.413	0.0382122	6.23785	lcPISA-1
AZD1152	AURKB;AURKA	NAA11	Q9BSU3	-0.090734	-0.0758214	-1.238	-1.03453	5.8497	5.91048	5.76362	5.8244	0.0732909	6.22942	cePISA-1	-0.0318008	-0.0212123	-0.330977	-0.220773	6.11288	6.15791	6.11852	6.16355	0.0960816	6.24912	lcPISA-1
AZD1152	AURKB;AURKA	PNMA8A	Q86V59	-0.0104191	0.115148	-0.0907971	1.00345	6.21125	6.77608	6.22069	6.78552	0.114752	6.25627	cePISA-1
AZD1152	AURKB;AURKA	CSTF2T	Q9H0L4	0.0823206	0.066668	2.69533	2.18284	6.61948	6.54805	6.58776	6.51633	0.0305419	6.25234	cePISA-1	-0.0515963	0.00740889	-1.20921	0.173635	6.02029	6.27161	6.08079	6.33212	0.0426693	6.23949	lcPISA-1
AZD1152	AURKB;AURKA	CSTF2	P33240	0.308895	0.230906	6.41004	4.79165	7.74057	7.33324	7.53057	7.12324	0.0481893	6.24865	cePISA-1	-0.104061	0.0198994	-1.88206	0.359904	5.81137	6.33279	5.83914	6.36055	0.0552911	6.24604	lcPISA-1
AZD1152	AURKB;AURKA	STARD3NL	O95772	-0.00747604	0.0119368	-0.100811	0.160962	6.16598	6.24951	6.24754	6.33107	0.0741592	6.19801	cePISA-1	0.0332708	-0.0875595	0.435962	-1.14733	6.43289	5.91606	6.3766	5.85977	0.0763159	6.28623	lcPISA-1
AZD1152	AURKB;AURKA	ZNF706	Q9Y5V0	-0.0250841	-0.0353179	-0.500729	-0.705015	6.13718	6.0938	6.10924	6.06586	0.0500952	6.24482	cePISA-1	0.0558799	0.0230469	1.15255	0.475354	6.49524	6.34909	6.53144	6.38529	0.0484835	6.24847	lcPISA-1
AZD1152	AURKB;AURKA	UAP1L1	Q3KQV9	0.0321931	0.0166273	0.341811	0.176541	6.40085	6.33216	6.46837	6.39968	0.0941837	6.2596	cePISA-1	0.00947752	0.00283882	0.176458	0.052855	6.27311	6.24432	6.30675	6.27795	0.0537096	6.23204	lcPISA-1
AZD1152	AURKB;AURKA	UAP1	Q16222	0.0470758	-0.0359741	1.71209	-1.30834	6.45545	6.09434	6.42569	6.06457	0.0274961	6.24821	cePISA-1	0.0202237	0.0209032	0.467459	0.483164	6.32605	6.32903	6.32965	6.33263	0.0432631	6.23799	lcPISA-1
AZD1152	AURKB;AURKA	CCDC43	Q96MW1	-0.0733071	-0.137233	-1.82101	-3.40897	5.95214	5.69416	6.02373	5.76575	0.0402563	6.26241	cePISA-1	0.025526	0.0342949	0.52975	0.711734	6.36088	6.39966	6.35768	6.39646	0.048185	6.24932	lcPISA-1
AZD1152	AURKB;AURKA	WASL	O00401	0.0148413	-0.0284646	0.255283	-0.489617	6.32031	6.13341	6.29664	6.10974	0.0581365	6.25563	cePISA-1	0.0356477	0.0313835	0.489164	0.430649	6.39362	6.37475	6.38561	6.36674	0.0728749	6.23757	lcPISA-1
AZD1152	AURKB;AURKA	UBE2O	Q9C0C9	-0.000567718	0.00107123	-0.0140115	0.0264385	6.23747	6.24456	6.24192	6.24901	0.0405179	6.23992	cePISA-1	0.0489672	0.010325	0.878496	0.185236	6.45423	6.28365	6.46256	6.29198	0.0557398	6.23884	lcPISA-1
AZD1152	AURKB;AURKA	SPTAN1	Q13813	-0.00780097	0.0293812	-0.369167	1.39042	6.21004	6.37217	6.20712	6.36925	0.0211313	6.24371	cePISA-1
AZD1152	AURKB;AURKA	SPTAN1	Q13813-3	-0.0908789	0.0391556	-0.887523	0.382394	5.89091	6.44654	5.83823	6.39386	0.102396	6.27393	cePISA-1
AZD1152	AURKB;AURKA	NOL11	Q9H8H0	0.0557135	-0.0760839	1.16276	-1.58789	6.47387	5.90866	6.52002	5.95481	0.0479151	6.22863	cePISA-1	-0.0533469	0.0114631	-1.24808	0.268185	5.99558	6.27106	6.04868	6.32416	0.0427432	6.22143	lcPISA-1
AZD1152	AURKB;AURKA	EPRS	P07814	0.0287499	-0.0260633	0.662664	-0.600738	6.3794	6.14157	6.34918	6.11135	0.0433854	6.25353	cePISA-1	0.0383554	-0.080941	0.234086	-0.49399	6.32898	5.82669	6.40433	5.90204	0.163852	6.16294	lcPISA-1
AZD1152	AURKB;AURKA	QARS	P47897	0.0910491	-0.00665001	1.69476	-0.123781	6.64959	6.21418	6.63012	6.19472	0.0537239	6.24289	cePISA-1	0.1496	-0.0682619	0.716359	-0.326873	6.76258	5.81473	6.66872	5.72087	0.208833	6.09647	lcPISA-1
AZD1152	AURKB;AURKA	ATXN1L	P0C7T5	-0.104386	-0.0876689	-1.0864	-0.912414	5.80615	5.87382	5.79485	5.86252	0.0960845	6.24183	cePISA-1
AZD1152	AURKB;AURKA	SUPT16H	Q9Y5B9	0.00244801	-0.0424045	0.0871124	-1.50896	6.27878	6.08657	6.2947	6.1025	0.0281018	6.26813	cePISA-1	0.236923	0.136083	1.63766	0.940636	7.34618	6.85024	7.42527	6.92933	0.144671	6.23362	lcPISA-1
AZD1152	AURKB;AURKA	NLRP2	Q9NX02	0.033113	-0.112399	0.737598	-2.50371	6.42661	5.81004	6.45507	5.83849	0.0448931	6.28079	cePISA-1	-0.00257384	0.0134149	-0.0289739	0.151013	6.22744	6.29684	6.31458	6.38398	0.0888333	6.23856	lcPISA-1
AZD1152	AURKB;AURKA	BCCIP	Q9P287-2	0.0171178	0.0019018	0.500953	0.0556562	6.32893	6.26253	6.34031	6.27391	0.0341705	6.25428	cePISA-1	0.0338942	0.0190922	0.888767	0.500631	6.39625	6.33096	6.39162	6.32633	0.0381362	6.24773	lcPISA-1
AZD1152	AURKB;AURKA	BCCIP	Q9P287	-0.0105074	-0.00776185	-0.269314	-0.198944	6.21568	6.22752	6.23271	6.24455	0.0390153	6.26112	cePISA-1	0.0305198	0.0359899	0.611482	0.721079	6.37572	6.39994	6.42262	6.44684	0.0499112	6.24226	lcPISA-1
AZD1152	AURKB;AURKA	VMA21	Q3ZAQ7	-0.0913206	0.0688875	-0.905107	0.682765	5.83542	6.52078	5.71345	6.39881	0.100895	6.21673	cePISA-1	0.103213	0.00672782	1.2073	0.0786968	6.6827	6.25039	6.71117	6.27886	0.0854903	6.22131	lcPISA-1
AZD1152	AURKB;AURKA	SLC9A3R1	O14745	0.00982564	-0.0236132	0.289622	-0.696027	6.29247	6.1483	6.30405	6.15988	0.0339257	6.24976	cePISA-1	-0.0145221	0.00764761	-0.444059	0.23385	6.18578	6.28157	6.18914	6.28493	0.032703	6.24836	lcPISA-1
AZD1152	AURKB;AURKA	TTC37	Q6PGP7	0.0772345	-0.0407732	0.689332	-0.363908	6.62064	6.10065	6.74936	6.22937	0.112042	6.27553	cePISA-1	0.137248	0.0189832	0.564124	0.0780256	6.85661	6.31696	6.901	6.36135	0.243295	6.23438	lcPISA-1
AZD1152	AURKB;AURKA	HNRNPLL	Q8WVV9	0.0390878	-0.00268366	1.1444	-0.0785715	6.44915	6.2651	6.43695	6.2529	0.0341556	6.27677	cePISA-1	0.140425	-0.0142936	1.27718	-0.130002	6.88431	6.18423	6.8604	6.16032	0.109948	6.2458	lcPISA-1
AZD1152	AURKB;AURKA	HNRNPL	P14866	0.044231	-0.00175173	0.758755	-0.0300498	6.44529	6.2431	6.45917	6.25698	0.0582941	6.25068	cePISA-1	-0.0230863	-0.0357807	-0.130387	-0.202082	6.03963	5.98672	6.12501	6.0721	0.17706	6.13706	lcPISA-1
AZD1152	AURKB;AURKA	HNRNPL	A0A3B3ITJ4	0.0701613	0.209174	0.73877	2.20252	6.58784	7.25422	6.5149	7.18127	0.0949703	6.27513	cePISA-1
AZD1152	AURKB;AURKA	ECH1	Q13011	0.00752016	-0.024387	0.112366	-0.364388	6.18098	6.04577	6.29642	6.16122	0.0669259	6.14884	cePISA-1	0.03209	0.0370739	0.342456	0.395644	6.2648	6.28648	6.21981	6.24149	0.0937052	6.12699	lcPISA-1
AZD1152	AURKB;AURKA	PIGA	P37287	-0.00642569	0.0289627	-0.0901073	0.406143	6.20312	6.35717	6.31355	6.46759	0.0713115	6.23081	cePISA-1	0.0390303	-0.00502185	0.659292	-0.084828	6.41469	6.22178	6.37889	6.18598	0.0592004	6.24347	lcPISA-1
AZD1152	AURKB;AURKA	LIMS1	P48059-3	0.0183569	0.00869135	0.377647	0.178803	6.32148	6.27927	6.35623	6.31402	0.0486085	6.24155	cePISA-1	0.0138471	-0.0177161	0.397586	-0.508676	6.31691	6.18021	6.31469	6.17799	0.0348278	6.25657	lcPISA-1
AZD1152	AURKB;AURKA	FPGT	O14772	0.0670107	0.0292011	1.31849	0.574558	6.57977	6.40957	6.50454	6.33434	0.0508237	6.28114	cePISA-1	0.00905579	0.00813842	0.196981	0.177027	6.29261	6.28862	6.30762	6.30362	0.0459729	6.25324	lcPISA-1
AZD1152	AURKB;AURKA	TNNI3K	Q59H18-1	-0.013364	-0.0418478	-0.171982	-0.538539	6.19904	6.07784	6.16721	6.04602	0.0777062	6.25673	cePISA-1
AZD1152	AURKB;AURKA	DNAJC3	Q13217	0.000121259	0.0118685	0.00292143	0.285939	6.2465	6.29757	6.24955	6.30062	0.0415069	6.24597	cePISA-1	0.0276916	-0.0454241	0.572054	-0.938373	6.34779	6.03411	6.40291	6.08922	0.0484073	6.22712	lcPISA-1
AZD1152	AURKB;AURKA	NUP205	Q92621	0.0730207	0.00212967	1.47737	0.0430878	6.57953	6.26405	6.63066	6.31517	0.0494263	6.25481	cePISA-1	0.0410668	0.0478221	0.668217	0.778135	6.43884	6.46906	6.42393	6.45415	0.0614574	6.25814	lcPISA-1
AZD1152	AURKB;AURKA	NOP14	P78316	-0.0574689	-0.0113112	-1.19829	-0.235851	6.00528	6.20052	5.99315	6.18839	0.0479589	6.24932	cePISA-1
AZD1152	AURKB;AURKA	MIA3	Q5JRA6	0.0239123	0.0387377	0.678842	1.09972	6.3529	6.41852	6.3406	6.40622	0.0352252	6.24848	cePISA-1	0.0389797	0.0291033	1.19307	0.890775	6.41559	6.37183	6.46204	6.41827	0.0326718	6.24458	lcPISA-1
AZD1152	AURKB;AURKA	PTPN23	Q9H3S7	0.0396097	-0.0344287	1.50744	-1.31026	6.44379	6.12144	6.45371	6.13136	0.0262761	6.26928	cePISA-1	0.0661032	0.0276713	1.00229	0.419566	6.54689	6.37479	6.58448	6.41238	0.0659522	6.25368	lcPISA-1
AZD1152	AURKB;AURKA	KIF2A	O00139-4	0.0304679	-0.0588575	0.890126	-1.71953	6.39963	6.01541	6.38488	6.00066	0.0342288	6.2659	cePISA-1	-0.029664	-0.011646	-0.353846	-0.138919	6.0991	6.17575	6.10774	6.18439	0.0838331	6.22581	lcPISA-1
AZD1152	AURKB;AURKA	KIF2C	Q99661	0.017478	-0.00226936	0.620798	-0.0806048	6.34002	6.25383	6.33729	6.2511	0.0281541	6.26368	cePISA-1	0.0614279	0.0455489	1.00494	0.745164	6.52288	6.45148	6.46857	6.39717	0.0611261	6.25098	lcPISA-1
AZD1152	AURKB;AURKA	DCTPP1	Q9H773	0.129608	0.27738	2.11677	4.5302	6.82198	7.55778	6.75512	7.49092	0.0612291	6.23583	cePISA-1	0.0458336	0.0721258	0.508092	0.799556	6.49486	6.61432	6.48335	6.6028	0.0902073	6.29177	lcPISA-1
AZD1152	AURKB;AURKA	NUDT2	P50583	-0.00117675	0.0435889	-0.0306919	1.13688	6.2439	6.44067	6.26748	6.46426	0.0383409	6.24899	cePISA-1	-0.000477557	0.0236513	-0.00624301	0.309189	6.25242	6.35787	6.28353	6.38898	0.0764946	6.25449	lcPISA-1
AZD1152	AURKB;AURKA	RPS25	P62851	0.0116086	-0.0946911	0.32875	-2.6816	6.31191	5.86357	6.33282	5.88447	0.0353114	6.26133	cePISA-1	0.0286878	-0.179144	0.241327	-1.50699	6.34558	5.49425	6.29694	5.4456	0.118876	6.22065	lcPISA-1
AZD1152	AURKB;AURKA	PRUNE1	Q86TP1	0.0519416	-0.0256822	1.80052	-0.890255	6.47616	6.13692	6.40784	6.0686	0.0288482	6.24714	cePISA-1	0.107166	0.102131	1.81597	1.73064	6.71866	6.69526	6.69884	6.67543	0.0590132	6.23768	lcPISA-1
AZD1152	AURKB;AURKA	PAK4	O96013	0.111592	-0.122097	0.68639	-0.751008	6.4728	5.50484	6.69632	5.72836	0.162578	5.99101	cePISA-1	0.0235919	0.0300146	0.373429	0.475092	6.29789	6.32599	6.35148	6.37958	0.0631765	6.19574	lcPISA-1
AZD1152	AURKB;AURKA	TRMT5	Q32P41	-0.0353046	0.0221915	-0.63306	0.397924	6.09793	6.34586	6.09065	6.33858	0.0557681	6.249	cePISA-1	-0.215485	0.10478	-1.09941	0.534586	5.41826	6.76502	5.46106	6.80782	0.196001	6.29111	lcPISA-1
AZD1152	AURKB;AURKA	FOXO3	O43524	-0.0195378	0.088422	-0.2187	0.989769	6.22163	6.70507	6.25673	6.74017	0.089336	6.30646	cePISA-1
AZD1152	AURKB;AURKA	PPP5C	P53041	-0.00264184	-0.0574	-0.0987379	-2.1453	6.23614	6.00388	6.24079	6.00853	0.0267561	6.24757	cePISA-1	0.0116441	0.0140146	0.304564	0.366566	6.29399	6.30434	6.33705	6.3474	0.0382321	6.24339	lcPISA-1
AZD1152	AURKB;AURKA	DIMT1	Q9UNQ2	-0.0128574	0.034122	-0.478256	1.26923	6.19644	6.40153	6.17831	6.38341	0.026884	6.2519	cePISA-1	-0.0645595	-0.189967	-0.420823	-1.23827	5.91077	5.41867	6.06764	5.57554	0.153412	6.18128	lcPISA-1
AZD1152	AURKB;AURKA	ACAA2	P42765	-0.00903262	-0.00546482	-0.276446	-0.167252	6.19529	6.21063	6.17455	6.18989	0.0326741	6.2342	cePISA-1	-0.016216	0.00321087	-0.457088	0.090506	6.18658	6.27044	6.13858	6.22245	0.0354768	6.2565	lcPISA-1
AZD1152	AURKB;AURKA	PRKDC	P78527	0.018927	-0.0362891	0.1809	-0.346843	6.20324	5.9703	5.67887	5.44594	0.104627	6.12239	cePISA-1	0.0168925	0.033603	0.411488	0.818543	6.33296	6.40674	6.34847	6.42225	0.0410522	6.25924	lcPISA-1
AZD1152	AURKB;AURKA	AIFM1	O95831	-0.0374688	-0.0336877	-1.50053	-1.34911	6.07414	6.09007	6.094	6.10994	0.0249703	6.23395	cePISA-1	-0.0256336	0.0102162	-0.867231	0.345633	6.15368	6.30851	6.15193	6.30676	0.029558	6.264	lcPISA-1
AZD1152	AURKB;AURKA	PPP2R5C	Q13362-5	0.00747548	-0.0667746	0.182968	-1.63436	6.28554	5.97023	6.28793	5.97262	0.0408567	6.25306	cePISA-1	-0.0170249	0.0530781	-0.287319	0.895767	6.21068	6.51992	6.19032	6.49956	0.0592544	6.2844	lcPISA-1
AZD1152	AURKB;AURKA	PPP2R5C	Q13362-4	0.00988768	-0.0128414	0.19177	-0.249057	6.29192	6.19358	6.32733	6.22898	0.0515601	6.24895	cePISA-1	0.0537626	0.0595996	0.797198	0.883749	6.4577	6.48388	6.49154	6.51772	0.0674395	6.22147	lcPISA-1
AZD1152	AURKB;AURKA	PPP2R5C	Q13362-2	-0.121617	-0.411446	-1.24867	-4.22443	5.72184	4.68046	5.52624	4.48486	0.0973967	6.22509	cePISA-1	0.0668486	0.0422531	0.601501	0.380192	6.54291	6.43231	6.53972	6.42912	0.111136	6.24665	lcPISA-1
AZD1152	AURKB;AURKA	PPP2R5D	Q14738	0.0421143	0.00643697	1.07301	0.164004	6.43321	6.27607	6.49351	6.33637	0.0392489	6.24814	cePISA-1	0.057598	0.0280296	0.911259	0.443456	6.48011	6.34865	6.517	6.38554	0.0632071	6.22649	lcPISA-1
AZD1152	AURKB;AURKA	PPP2R5E	Q16537	0.0240482	-0.0562914	0.544448	-1.27443	6.3421	5.99858	6.38572	6.0422	0.0441699	6.23726	cePISA-1	0.0152028	0.0384015	0.210256	0.531097	6.31151	6.41381	6.29044	6.39275	0.072306	6.24535	lcPISA-1
AZD1152	AURKB;AURKA	PPP2R5A	Q15172	0.0372424	0.0040798	0.615662	0.0674441	6.4191	6.27323	6.39752	6.25165	0.0604916	6.25551	cePISA-1	-0.0391456	0.0438517	-0.569215	0.637646	6.10305	6.46445	6.05174	6.41314	0.0687712	6.27091	lcPISA-1
AZD1152	AURKB;AURKA	PPP2R5B	Q15173	-0.166993	0.13442	-2.44074	1.96465	5.53301	6.81861	5.56053	6.84613	0.0684191	6.212	cePISA-1	0.00247138	0.0158002	0.0206438	0.131981	6.30709	6.36563	6.23567	6.29421	0.119715	6.29629	lcPISA-1
AZD1152	AURKB;AURKA	COPS2	P61201-2	-0.0039325	0.0216928	-0.154734	0.853556	6.23186	6.34354	6.24565	6.35733	0.0254146	6.24887	cePISA-1
AZD1152	AURKB;AURKA	GIGYF2	Q6Y7W6	0.142235	-0.0448226	3.37017	-1.06204	6.91495	6.07407	6.7979	5.95701	0.042204	6.26574	cePISA-1	0.110752	0.0758346	1.65195	1.13113	6.78099	6.61883	6.72005	6.5579	0.0670434	6.27991	lcPISA-1
AZD1152	AURKB;AURKA	MDN1	Q9NU22	0.0741614	-0.00587999	1.39351	-0.110486	6.61818	6.261	6.56605	6.20887	0.0532192	6.28657	cePISA-1	0.0633413	0.0313497	0.847275	0.419345	6.57934	6.43504	6.55428	6.40999	0.0747588	6.29672	lcPISA-1
AZD1152	AURKB;AURKA	HADHB	P55084	-0.041917	-0.206984	-0.472615	-2.33375	6.00983	5.36009	6.11697	5.46723	0.0886917	6.18701	cePISA-1	0.0186005	-0.0188435	0.125863	-0.127507	6.25207	6.09189	6.37497	6.21479	0.147785	6.17198	lcPISA-1
AZD1152	AURKB;AURKA	MYO1D	O94832	0.0785943	0.0220508	1.93639	0.543282	6.62211	6.36759	6.6122	6.35768	0.0405881	6.271	cePISA-1	-0.0753888	0.0020523	-0.762739	0.0207639	5.8903	6.21512	5.99062	6.31544	0.0988396	6.20629	lcPISA-1
AZD1152	AURKB;AURKA	TRMT1	Q9NXH9	-0.00100491	0.0251091	-0.0393386	0.982926	6.24286	6.35689	6.25031	6.36434	0.0255453	6.24721	cePISA-1	0.00583463	-0.000228997	0.186344	-0.00731362	6.29446	6.26806	6.31973	6.29333	0.031311	6.26905	lcPISA-1
AZD1152	AURKB;AURKA	MYO1G	B0I1T2	0.0928986	0.339697	0.600375	2.19535	6.59943	7.83068	6.50833	7.73959	0.154734	6.18787	cePISA-1
AZD1152	AURKB;AURKA	ISCA1	Q9BUE6-2	0.00281107	0.0541729	0.0330481	0.636879	6.26225	6.48921	6.27272	6.49968	0.0850599	6.25005	cePISA-1	-0.0131004	0.0222848	-0.196512	0.334283	6.19885	6.35277	6.1814	6.33532	0.0666645	6.2554	lcPISA-1
AZD1152	AURKB;AURKA	PSMD11	O00231	0.0242853	-0.0139276	0.987219	-0.566171	6.3517	6.18567	6.35372	6.18769	0.0245997	6.24568	cePISA-1	-0.0297817	-0.0818362	-0.467513	-1.28467	6.14307	5.92537	6.11656	5.89886	0.0637024	6.27121	lcPISA-1
AZD1152	AURKB;AURKA	YTHDC2	Q9H6S0	0.0887172	0.0521064	1.87701	1.10243	6.63556	6.46929	6.61288	6.44661	0.0472651	6.23981	cePISA-1
AZD1152	AURKB;AURKA	TUBB6	Q9BUF5	0.0249693	-0.0557822	0.617985	-1.3806	6.37587	6.02879	6.38158	6.03451	0.0404043	6.26647	cePISA-1	-0.00984412	0.013168	-0.272552	0.364581	6.20075	6.30044	6.23149	6.33119	0.0361183	6.2432	lcPISA-1
AZD1152	AURKB;AURKA	TUBB	P07437	-0.0581198	-0.0446165	-1.54409	-1.18534	6.02631	6.08298	5.99827	6.05494	0.0376402	6.27404	cePISA-1	-0.0546931	0.012166	-1.20816	0.268743	6.01659	6.30198	6.0034	6.28879	0.0452699	6.24906	lcPISA-1
AZD1152	AURKB;AURKA	TUBB3	Q13509	-0.00907541	-0.0756308	-0.257238	-2.14372	6.21274	5.93264	6.18183	5.90173	0.0352802	6.25195	cePISA-1	-0.00618273	0.00269793	-0.130308	0.0568618	6.22389	6.26232	6.21588	6.25431	0.0474472	6.25063	lcPISA-1
AZD1152	AURKB;AURKA	TUBB2A	Q13885	-0.0257303	-0.000130031	-0.785694	-0.0039706	6.15814	6.26839	6.11355	6.2238	0.0327485	6.26896	cePISA-1	-0.00034268	0.00281566	-0.00811634	0.0666886	6.25116	6.26486	6.24023	6.25393	0.042221	6.25265	lcPISA-1
AZD1152	AURKB;AURKA	TUBB2B	Q9BVA1	-0.168568	-0.00964553	-1.29407	-0.0740474	5.55521	6.20214	5.5625	6.20942	0.130262	6.24374	cePISA-1	0.0709238	-0.00478859	0.736863	-0.049751	6.55999	6.22461	6.57309	6.2377	0.0962511	6.2453	lcPISA-1
AZD1152	AURKB;AURKA	TUBB8B	A6NNZ2	0.00847468	-0.365767	0.0955626	-4.12449	6.25237	4.82377	6.22212	4.79352	0.0886819	6.21575	cePISA-1	-0.045016	-0.0474316	-0.654264	-0.689372	6.06712	6.05696	6.06899	6.05884	0.068804	6.25941	lcPISA-1
AZD1152	AURKB;AURKA	TUBB4B	P68371	-0.0204178	-0.163779	-0.468541	-3.75834	6.186	5.60085	6.1821	5.59695	0.0435774	6.27417	cePISA-1	-0.0289456	0.0116159	-0.646308	0.259365	6.13066	6.30547	6.0999	6.27471	0.044786	6.2549	lcPISA-1
AZD1152	AURKB;AURKA	TUBB4A	P04350	-0.074753	0.0630558	-0.977406	0.824463	5.96052	6.55797	5.93127	6.52871	0.076481	6.27751	cePISA-1	-0.0226453	-0.0365327	-0.207923	-0.335434	6.09089	6.03254	6.05876	6.00041	0.108912	6.18726	lcPISA-1
AZD1152	AURKB;AURKA	TUBB6	K7ES63	-0.132167	0.107578	-0.9852	0.801908	5.69525	6.72486	5.79889	6.8285	0.134153	6.24165	cePISA-1	0.0801944	0.00610188	0.514206	0.0391252	6.57224	6.24323	6.22838	5.89937	0.155958	6.21688	lcPISA-1
AZD1152	AURKB;AURKA	TUBB4A	M0QYM7	0.204574	0.424862	1.09822	2.2808	7.15068	8.3303	7.23608	8.4157	0.186278	6.20533	cePISA-1	0.115936	0.0329557	0.575387	0.163558	6.77239	6.39385	6.64335	6.26481	0.201492	6.24945	lcPISA-1
AZD1152	AURKB;AURKA	TUBB1	Q9H4B7	0.0427584	-0.0388268	0.760343	-0.69043	6.42691	6.07355	6.40006	6.0467	0.0562357	6.23923	cePISA-1	-0.0057886	-0.0190902	-0.110685	-0.365028	6.21952	6.16244	6.1921	6.13502	0.0522978	6.24452	lcPISA-1
AZD1152	AURKB;AURKA	FGGY	Q96C11-3	-0.390563	-0.151993	-3.67185	-1.42895	4.75296	5.60765	4.70459	5.55928	0.106367	6.23068	cePISA-1	-0.179474	-0.10508	-1.2959	-0.758741	5.50492	5.79623	5.43126	5.72257	0.138493	6.23416	lcPISA-1
AZD1152	AURKB;AURKA	VANGL1	Q8TAA9	-0.0445152	0.246967	-0.523949	2.90683	6.05746	7.41371	5.99139	7.34764	0.0849611	6.24728	cePISA-1	0.0681595	0.0643729	0.718528	0.678611	6.53893	6.52179	6.55662	6.53948	0.0948599	6.23719	lcPISA-1
AZD1152	AURKB;AURKA	ALDH18A1	P54886	0.0407406	0.0246977	0.971075	0.588684	6.4367	6.36552	6.465	6.39382	0.0419541	6.25748	cePISA-1	0.205892	0.222568	1.46339	1.58191	7.25723	7.34161	7.18538	7.26975	0.140696	6.29204	lcPISA-1
AZD1152	AURKB;AURKA	SPPL2B	Q8TCT7	0.0490287	0.0892837	0.679221	1.2369	6.48653	6.67007	6.47442	6.65796	0.0721837	6.26979	cePISA-1	0.0991762	-0.0994274	1.40165	-1.4052	6.64749	5.79258	6.63013	5.77522	0.0707566	6.20587	lcPISA-1
AZD1152	AURKB;AURKA	CDC23	Q9UJX2	0.00808345	-0.00157882	0.247563	-0.0483527	6.30262	6.26056	6.33255	6.29048	0.0326521	6.26741	cePISA-1	0.0142764	0.0123142	0.327741	0.282695	6.29795	6.28939	5.96173	5.95317	0.0435601	6.23593	lcPISA-1
AZD1152	AURKB;AURKA	CCP110	O43303	-0.00604583	0.14637	-0.0542257	1.31281	6.23536	6.93016	6.19067	6.88547	0.111494	6.26154	cePISA-1
AZD1152	AURKB;AURKA	USP47	Q96K76-4	-7.72259e-05	0.0116642	-0.00360666	0.544752	6.25814	6.30928	6.26136	6.3125	0.021412	6.25847	cePISA-1
AZD1152	AURKB;AURKA	SBF1	O95248-4	0.0689615	-0.00348173	0.743242	-0.0375249	6.57329	6.25138	6.6047	6.28278	0.0927847	6.26648	cePISA-1	-0.0341694	-0.0258936	-0.239272	-0.18132	6.12046	6.15567	6.11075	6.14596	0.142806	6.26715	lcPISA-1
AZD1152	AURKB;AURKA	MTM1	Q13496	0.0147822	0.03955	0.479273	1.2823	6.32192	6.43139	6.30901	6.41848	0.0308429	6.25748	cePISA-1	0.020069	-0.00767839	0.443725	-0.169769	6.32308	6.20263	6.2978	6.17735	0.0452285	6.23574	lcPISA-1
AZD1152	AURKB;AURKA	MTMR2	Q13614	0.0696183	0.0017107	1.63206	0.0401039	6.53207	6.23172	6.51465	6.21431	0.0426567	6.22434	cePISA-1	-0.0412701	0.0277099	-0.721364	0.484344	6.05699	6.35363	6.14101	6.43765	0.0572112	6.23276	lcPISA-1
AZD1152	AURKB;AURKA	MTMR1	Q13613	0.0463254	-0.0201596	0.754991	-0.328552	6.41657	6.12758	6.43274	6.14375	0.0613589	6.2138	cePISA-1	-0.00123612	-0.00772466	-0.0109166	-0.068219	6.25305	6.22499	6.26192	6.23386	0.113233	6.25841	lcPISA-1
AZD1152	AURKB;AURKA	FTL	P02792	-0.122866	0.113343	-1.27254	1.17391	5.70775	6.72312	5.7439	6.75927	0.0965516	6.21515	cePISA-1	-0.0980229	0.0785162	-1.03487	0.82893	5.83225	6.59143	5.89632	6.6555	0.09472	6.24228	lcPISA-1
AZD1152	AURKB;AURKA	NAAA	Q02083	0.117803	-0.231605	1.13093	-2.22344	6.77095	5.31456	6.76864	5.31225	0.104165	6.24004	cePISA-1
AZD1152	AURKB;AURKA	NAA40	Q86UY6	0.0117436	-0.069531	0.191758	-1.13535	6.30072	5.95559	6.35906	6.01392	0.0612419	6.24965	cePISA-1
AZD1152	AURKB;AURKA	IMMT	Q16891	0.00646409	0.00243329	0.166806	0.0627912	6.32249	6.30485	6.32454	6.3069	0.0387522	6.29423	cePISA-1
AZD1152	AURKB;AURKA	IMMT	C9J406	-0.177731	-0.0323126	-1.61675	-0.293934	5.52646	6.11256	5.43578	6.02187	0.109931	6.25101	cePISA-1
AZD1152	AURKB;AURKA	TRMT2A	Q8IZ69	0.00790866	0.0240771	0.307532	0.93625	6.30159	6.37261	6.31176	6.38278	0.0257166	6.26715	cePISA-1	0.0291721	-0.0345876	0.463997	-0.550133	6.40813	6.1311	6.37218	6.09514	0.0628714	6.27986	lcPISA-1
AZD1152	AURKB;AURKA	PGM2	Q96G03	-0.0181046	0.0155156	-0.628825	0.538904	6.1525	6.29756	6.12568	6.27074	0.0287911	6.2302	cePISA-1	0.00191848	-0.0247031	0.057758	-0.743713	6.25702	6.14262	6.29148	6.17708	0.0332159	6.24871	lcPISA-1
AZD1152	AURKB;AURKA	PGM2L1	Q6PCE3	-0.0309082	0.0303819	-0.910199	0.8947	6.12097	6.38661	6.14173	6.40737	0.0339576	6.25352	cePISA-1	0.0516149	0.0112178	1.19726	0.26021	6.47672	6.29788	6.47255	6.29371	0.0431108	6.2491	lcPISA-1
AZD1152	AURKB;AURKA	TRIM44	Q96DX7	-0.0156317	0.148377	-0.240967	2.28727	6.16165	6.90349	6.15811	6.89995	0.0648709	6.22877	cePISA-1	-0.0141089	-0.056753	-0.302356	-1.21623	6.18724	6.00702	6.14817	5.96796	0.046663	6.24804	lcPISA-1
AZD1152	AURKB;AURKA	SLC27A2	O14975	0.133813	-0.0767093	1.19273	-0.683741	6.71521	5.80344	6.63081	5.71905	0.112191	6.12037	cePISA-1	-0.000246053	0.000246011	-0.00293329	0.00293279	6.18531	6.18742	6.22543	6.22754	0.0838829	6.18637	lcPISA-1
AZD1152	AURKB;AURKA	CTNNB1	P35222	0.116295	-0.00877029	1.88721	-0.142323	6.80165	6.23686	6.7418	6.17701	0.0616224	6.27489	cePISA-1	0.0103606	0.0702293	0.0736164	0.499007	6.15871	6.41967	6.15586	6.41681	0.140738	6.11465	lcPISA-1
AZD1152	AURKB;AURKA	AP2B1	P63010-2	0.023945	-0.0467847	0.962002	-1.8796	6.35403	6.05002	6.37839	6.07439	0.0248908	6.24944	cePISA-1	-0.0190383	-0.0076201	-0.582113	-0.232992	6.19063	6.23982	6.19633	6.24552	0.0327055	6.27287	lcPISA-1
AZD1152	AURKB;AURKA	AP1B1	Q10567	0.0177186	-0.0323705	0.743847	-1.35895	6.31386	6.09841	6.31409	6.09864	0.0238202	6.23679	cePISA-1	0.0204693	-0.00683713	0.699209	-0.233549	6.34155	6.22265	6.35207	6.23317	0.0292749	6.25221	lcPISA-1
AZD1152	AURKB;AURKA	AP1B1	Q10567-3	-0.264459	0.127103	-1.1349	0.545449	5.03289	6.60222	5.16016	6.72948	0.233024	6.04544	cePISA-1
AZD1152	AURKB;AURKA	ANXA1	P04083	-0.00166171	-0.0741203	-0.0592124	-2.64116	6.23876	5.93316	6.23441	5.92881	0.0280635	6.24595	cePISA-1	0.0523294	0.0751827	0.713207	1.02468	6.46089	6.56405	6.44783	6.55099	0.0733719	6.23074	lcPISA-1
AZD1152	AURKB;AURKA	WRN	Q14191	0.0154598	0.0363522	0.309931	0.728772	6.36052	6.45331	6.3212	6.41398	0.0498814	6.29273	cePISA-1
AZD1152	AURKB;AURKA	ATM	Q13315	0.0060614	0.0766154	0.11071	1.39936	6.2598	6.57353	6.32651	6.64025	0.0547503	6.23355	cePISA-1	-0.0306843	0.0388001	-0.505895	0.639701	6.10377	6.40494	6.05582	6.35699	0.0606535	6.23498	lcPISA-1
AZD1152	AURKB;AURKA	ILVBL	A1L0T0	-0.049748	-0.0494169	-0.923518	-0.917372	6.01241	6.01379	5.98288	5.98426	0.0538679	6.22335	cePISA-1	0.0373506	0.00432408	0.643617	0.0745114	6.39487	6.25014	6.39336	6.24863	0.0580324	6.23143	lcPISA-1
AZD1152	AURKB;AURKA	ADAT3	Q96EY9	-0.0164995	-0.00255505	-0.365698	-0.0566306	6.17662	6.23661	6.189	6.24899	0.0451179	6.24767	cePISA-1	0.00235891	0.0524001	0.0307028	0.682022	6.26783	6.48905	6.23174	6.45296	0.0768306	6.25759	lcPISA-1
AZD1152	AURKB;AURKA	SHROOM1	Q2M3G4	0.0207875	-0.0344213	0.348944	-0.577806	6.32869	6.09108	6.40727	6.16966	0.0595725	6.23816	cePISA-1	-0.158255	0.0558713	-0.900295	0.317846	5.57897	6.47161	5.6952	6.58784	0.175781	6.22577	lcPISA-1
AZD1152	AURKB;AURKA	TBCD	Q9BTW9	0.0518499	-0.0254905	1.67884	-0.82535	6.49237	6.15348	6.47253	6.13365	0.0308844	6.26318	cePISA-1	0.0274054	0.0108292	0.583983	0.230761	6.39008	6.31707	6.42212	6.34912	0.0469284	6.26983	lcPISA-1
AZD1152	AURKB;AURKA	COG6	Q9Y2V7	0.0583312	0.0850384	0.952313	1.38834	6.52306	6.64494	6.50579	6.62767	0.0612521	6.26457	cePISA-1
AZD1152	AURKB;AURKA	DUS2	Q9NX74	-0.0411594	-0.0115798	-0.711972	-0.200305	6.03292	6.15789	6.0178	6.14277	0.0578105	6.20751	cePISA-1	-0.117833	-0.00594714	-1.57331	-0.0794065	5.78087	6.24704	5.80826	6.27443	0.0748949	6.27285	lcPISA-1
AZD1152	AURKB;AURKA	DHX36	Q9H2U1	0.0173597	0.0206969	0.590072	0.703504	6.32611	6.34075	6.28	6.29465	0.0294197	6.25044	cePISA-1	-0.0700431	-0.0582101	-0.906879	-0.753672	5.96546	6.01459	6.00618	6.05531	0.0772354	6.26223	lcPISA-1
AZD1152	AURKB;AURKA	DHX29	Q7Z478	-0.000399367	0.0374378	-0.0148882	1.39566	6.26673	6.43326	6.25695	6.42348	0.0268244	6.26847	cePISA-1	-0.10302	-0.101696	-1.09957	-1.08545	5.77513	5.78043	5.95658	5.96188	0.0936907	6.20259	lcPISA-1
AZD1152	AURKB;AURKA	TTN	Q8WZ42-12	0.0210879	-0.00432967	0.210757	-0.0432716	6.31705	6.20674	6.38391	6.27359	0.100058	6.22539	cePISA-1	0.111144	0.0486022	0.811735	0.354963	6.73004	6.44452	6.82274	6.53722	0.136922	6.23103	lcPISA-1
AZD1152	AURKB;AURKA	DHX57	Q6P158	0.0341131	0.0300941	0.94706	0.835484	6.38779	6.37002	6.38435	6.36658	0.03602	6.23852	cePISA-1	-0.146783	0.000186543	-1.44836	0.00184069	5.62313	6.22616	5.67888	6.28191	0.101344	6.22536	lcPISA-1
AZD1152	AURKB;AURKA	ZC3H13	Q5T200	-0.16441	0.0744193	-1.98986	0.900698	5.5628	6.56431	5.62756	6.62906	0.082624	6.23428	cePISA-1	-0.0108649	0.154652	-0.0422251	0.601035	6.10827	6.85084	6.22619	6.96876	0.25731	6.15444	lcPISA-1
AZD1152	AURKB;AURKA	DYNC1I2	Q13409-5	-0.00778924	-0.051958	-0.349403	-2.33068	6.20002	6.01308	6.208	6.02106	0.022293	6.23358	cePISA-1	-0.00148214	-0.0236263	-0.050863	-0.810793	6.23622	6.14123	6.32695	6.23196	0.0291398	6.24263	lcPISA-1
AZD1152	AURKB;AURKA	DYNC1I2	Q13409-2	-0.0462207	-0.198807	-0.523048	-2.24976	6.01969	5.41554	5.96626	5.3621	0.088368	6.21568	cePISA-1	-0.0658725	0.0950781	-0.490352	0.707757	5.92687	6.62638	5.91102	6.61053	0.134337	6.20376	lcPISA-1
AZD1152	AURKB;AURKA	NIPBL	Q6KC79	0.0138746	0.0195982	0.274927	0.388342	6.30914	6.33422	6.36555	6.39063	0.0504664	6.24875	cePISA-1	0.0268292	0.0412635	0.144906	0.222866	6.31705	6.38058	6.47263	6.53615	0.185149	6.20066	lcPISA-1
AZD1152	AURKB;AURKA	DNTTIP2	Q5QJE6	0.0720911	-0.00398312	0.678617	-0.0374944	6.53526	6.19958	6.55692	6.22124	0.106232	6.21671	cePISA-1	0.00827238	-0.132531	0.0652499	-1.04536	6.27889	5.69504	6.33104	5.74719	0.12678	6.24299	lcPISA-1
AZD1152	AURKB;AURKA	TMOD3	Q9NYL9	-0.00437138	-0.0933341	-0.120671	-2.57647	6.24299	5.86965	6.22039	5.84705	0.0362256	6.26194	cePISA-1	0.0236983	0.0491983	0.537838	1.11656	6.35025	6.46349	6.36999	6.48323	0.0440622	6.24679	lcPISA-1
AZD1152	AURKB;AURKA	TMOD2	Q9NZR1	0.0138541	-0.0103857	0.324623	-0.243353	6.29959	6.19463	6.3807	6.27574	0.0426775	6.23938	cePISA-1	-0.00613875	0.0810227	-0.0432358	0.570651	6.17361	6.55809	6.25041	6.63489	0.141983	6.19993	lcPISA-1
AZD1152	AURKB;AURKA	TMOD1	P28289	0.044288	0.0101973	1.69016	0.389161	6.46474	6.31377	6.4181	6.26713	0.0262034	6.26929	cePISA-1	0.12925	0.0283094	1.73776	0.380621	6.82902	6.36755	6.79235	6.33088	0.074377	6.24382	lcPISA-1
AZD1152	AURKB;AURKA	DLGAP5	Q15398	0.0019888	0.0114555	0.0856746	0.493485	6.27185	6.31314	6.25939	6.30068	0.0232135	6.26321	cePISA-1	0.0938495	0.0330229	1.46565	0.51572	6.68227	6.40639	6.65996	6.38408	0.0640326	6.26142	lcPISA-1
AZD1152	AURKB;AURKA	DLGAP5	Q15398-3	0.594612	-0.0316804	3.46814	-0.18478	9.32015	6.03796	9.21605	5.93386	0.171449	6.17202	cePISA-1
AZD1152	AURKB;AURKA	RBSN	Q9H1K0	0.070195	-0.0238757	1.31832	-0.448405	6.52948	6.11731	6.45116	6.03899	0.0532458	6.21939	cePISA-1	0.150115	-0.048456	0.99693	-0.321802	6.86083	5.97861	7.03962	6.15741	0.150577	6.18283	lcPISA-1
AZD1152	AURKB;AURKA	LUZP1	Q86V48	-0.0176441	0.0437247	-0.400649	0.992867	6.15966	6.42733	6.2316	6.49927	0.0440388	6.23545	cePISA-1	-0.135686	0.0117998	-0.881571	0.076665	5.68417	6.296	5.91522	6.52705	0.153914	6.24472	lcPISA-1
AZD1152	AURKB;AURKA	PSMA2	P25787	-0.0379311	-0.0369969	-1.20491	-1.17523	6.08227	6.08621	6.11975	6.12369	0.0314805	6.2443	cePISA-1	-0.013666	-0.0700643	-0.316749	-1.62394	6.19749	5.95989	6.22377	5.98617	0.0431446	6.25648	lcPISA-1
AZD1152	AURKB;AURKA	GATAD2B	Q8WXI9	0.098287	0.00275104	2.11342	0.0591543	6.68539	6.25702	6.7	6.27163	0.0465061	6.2451	cePISA-1
AZD1152	AURKB;AURKA	GATAD2A	Q86YP4-3	0.0258394	-0.00964207	0.731296	-0.272885	6.37566	6.22077	6.34797	6.19308	0.0353338	6.26249	cePISA-1	0.100691	0.124053	1.1945	1.47165	6.70745	6.81695	6.68234	6.79184	0.0842953	6.25528	lcPISA-1
AZD1152	AURKB;AURKA	VRK2	Q86Y07	-0.0331702	0.129595	-0.345462	1.34971	6.03273	6.75321	6.08495	6.80544	0.0960168	6.17303	cePISA-1	0.00505287	0.0140414	0.0756318	0.210173	6.26098	6.30011	6.27836	6.31749	0.0668087	6.23909	lcPISA-1
AZD1152	AURKB;AURKA	ATP23	Q9Y6H3	0.144567	-0.0206791	1.88508	-0.269646	6.91716	6.16857	6.82562	6.07702	0.0766899	6.25762	cePISA-1	-0.0738105	-0.0250542	-1.15191	-0.391003	5.94975	6.15426	5.99649	6.201	0.0640768	6.26208	lcPISA-1
AZD1152	AURKB;AURKA	RECQL	P46063	-0.00489147	-0.00816864	-0.180812	-0.301952	6.23186	6.21772	6.23	6.21586	0.0270528	6.25302	cePISA-1	-0.0313862	0.0275456	-0.786006	0.689827	6.10541	6.35996	6.1276	6.38216	0.0399312	6.23968	lcPISA-1
AZD1152	AURKB;AURKA	BLM	P54132	-0.110557	-0.032282	-1.70885	-0.498973	5.77291	6.09478	5.77726	6.09913	0.0646968	6.23269	cePISA-1	-0.0363931	0.059101	-0.484716	0.78716	6.0826	6.49884	6.06788	6.48412	0.0750813	6.23799	lcPISA-1
AZD1152	AURKB;AURKA	CYC1	P08574	-0.0104257	-0.0254701	-0.181103	-0.442436	6.17422	6.11017	6.20986	6.14581	0.0575678	6.21901	cePISA-1	-0.0650118	-0.00168167	-1.61815	-0.0418568	5.98198	6.25042	5.99258	6.26102	0.0401767	6.2577	lcPISA-1
AZD1152	AURKB;AURKA	THUMPD3	Q9BV44	0.0111473	-0.0348227	0.430222	-1.34396	6.28953	6.09227	6.29795	6.1007	0.0259105	6.24111	cePISA-1	0.0197543	0.00320706	0.479826	0.0778984	6.32752	6.25537	6.36481	6.29265	0.0411697	6.24148	lcPISA-1
AZD1152	AURKB;AURKA	PLXNB2	O15031	0.0200685	-0.00319584	0.538024	-0.0856786	6.35147	6.24987	6.36414	6.26254	0.0373004	6.26373	cePISA-1	0.0839219	0.0843689	1.73463	1.74387	6.61583	6.61788	6.54118	6.54323	0.0483803	6.24197	lcPISA-1
AZD1152	AURKB;AURKA	PLXND1	Q9Y4D7	-0.0340482	0.12399	-0.315634	1.14941	6.06149	6.76321	6.21955	6.92128	0.107872	6.20624	cePISA-1	0.0425686	0.114005	0.197398	0.528662	6.50106	6.83108	6.5775	6.90751	0.215648	6.31205	lcPISA-1
AZD1152	AURKB;AURKA	DIDO1	Q9BTC0	-0.136171	0.0663473	-2.92996	1.42758	5.68321	6.5397	5.88482	6.74131	0.0464754	6.24576	cePISA-1
AZD1152	AURKB;AURKA	PHF3	Q92576	0.00199985	0.0513295	0.0475655	1.22085	6.26609	6.48405	6.3551	6.57306	0.0420443	6.25741	cePISA-1	-0.0229017	-0.095131	-0.189141	-0.785668	6.09527	5.79763	6.13963	5.84198	0.121083	6.1928	lcPISA-1
AZD1152	AURKB;AURKA	FTSJ3	Q8IY81	-0.0203888	0.0316863	-0.434072	0.674593	6.14391	6.36973	6.11037	6.33619	0.046971	6.23135	cePISA-1
AZD1152	AURKB;AURKA	ZMYM4	Q5VZL5	0.0489405	0.203176	0.754408	3.13192	6.45934	7.18816	6.42404	7.15286	0.0648727	6.2439	cePISA-1	0.0597272	0.128072	0.472201	1.01253	6.47623	6.7904	6.5944	6.90858	0.126487	6.21359	lcPISA-1
AZD1152	AURKB;AURKA	ZMYM3	Q14202	-0.0500545	0.0463276	-1.26888	1.1744	6.04364	6.4612	6.00079	6.41834	0.0394478	6.25701	cePISA-1	-0.13641	-0.0157589	-2.16408	-0.250006	5.69294	6.1895	5.70779	6.20436	0.0630339	6.25748	lcPISA-1
AZD1152	AURKB;AURKA	HYOU1	Q9Y4L1	-0.0389487	-0.0183065	-2.26506	-1.06461	6.06763	6.15507	6.07036	6.1578	0.0171954	6.23367	cePISA-1	-0.0104339	-0.012069	-0.255724	-0.295797	6.20655	6.19952	6.19203	6.185	0.0408015	6.2516	lcPISA-1
AZD1152	AURKB;AURKA	HYOU1	A0A494C039	-0.24726	0.0270418	-1.69282	0.185137	5.26607	6.36883	5.34849	6.45125	0.146064	6.25056	cePISA-1	-0.00639896	0.0395743	-0.0565395	0.349668	6.18635	6.38666	6.28671	6.48702	0.113177	6.21385	lcPISA-1
AZD1152	AURKB;AURKA	GNL1	P36915	0.0387364	-0.0349393	0.969715	-0.874661	6.4261	6.10616	6.41466	6.09473	0.0399462	6.25585	cePISA-1	-0.00211399	0.0366338	-0.0442641	0.767061	6.23984	6.4097	6.24405	6.41391	0.0477587	6.24899	lcPISA-1
AZD1152	AURKB;AURKA	STK24	B4DR80	-0.0196598	0.0188845	-0.433897	0.416788	6.12993	6.29591	6.16739	6.33337	0.0453097	6.21404	cePISA-1
AZD1152	AURKB;AURKA	STK25	O00506	0.0356668	-0.00138631	0.560537	-0.0217871	6.37674	6.21505	6.43862	6.27693	0.0636296	6.22103	cePISA-1	-0.00189114	0.0517283	-0.0296888	0.812074	6.23999	6.47627	6.22409	6.46037	0.0636989	6.24817	lcPISA-1
AZD1152	AURKB;AURKA	STK26	Q9P289	0.000164497	-0.017354	0.00453424	-0.478349	6.22729	6.15213	6.26933	6.19417	0.0362789	6.22658	cePISA-1	0.124014	0.0366731	1.74359	0.515611	6.84887	6.44655	6.85816	6.45583	0.0711255	6.28474	lcPISA-1
AZD1152	AURKB;AURKA	HIP1R	O75146	0.0226006	0.0294452	0.802974	1.04615	6.37148	6.40177	6.41322	6.44352	0.0281462	6.27244	cePISA-1	0.00685313	0.0748223	0.136908	1.49476	6.2788	6.58169	6.27903	6.58192	0.0500564	6.24904	lcPISA-1
AZD1152	AURKB;AURKA	HIP1	O00291	0.00274768	0.0110099	0.07895	0.31635	6.25941	6.29535	6.27999	6.31594	0.0348028	6.24749	cePISA-1	0.0698785	-0.0495955	0.916398	-0.650404	6.57663	6.05394	6.60948	6.08679	0.0762534	6.26568	lcPISA-1
AZD1152	AURKB;AURKA	NDUFS3	O75489	0.0490311	-0.0549051	1.36289	-1.52616	6.45584	6.0071	6.45528	6.00654	0.0359759	6.24012	cePISA-1	-0.0112229	0.00129714	-0.260754	0.0301379	6.21044	6.26457	6.24738	6.30151	0.0430401	6.25894	lcPISA-1
AZD1152	AURKB;AURKA	SMG8	Q8ND04-2	0.00207185	-0.0910937	0.0385594	-1.69535	6.2645	5.87275	6.23935	5.84759	0.0537315	6.25551	cePISA-1	0.188628	-0.00020462	1.48075	-0.00160628	7.03151	6.16885	7.01047	6.14781	0.127387	6.16972	lcPISA-1
AZD1152	AURKB;AURKA	METTL1	Q9UBP6	-0.00185698	-0.0608849	-0.0462876	-1.51763	6.25004	5.99948	6.23809	5.98753	0.0401184	6.25809	cePISA-1	-9.24629e-05	0.0273862	-0.00196808	0.582919	6.24099	6.36099	6.26949	6.3895	0.0469812	6.24139	lcPISA-1
AZD1152	AURKB;AURKA	MAP7	Q14244	0.0802301	-0.00545315	1.10159	-0.0748741	6.57957	6.20018	6.58198	6.20259	0.0728309	6.22366	cePISA-1
AZD1152	AURKB;AURKA	MAP7D1	Q3KQU3	0.0318581	-0.0185429	0.714898	-0.416104	6.3946	6.17506	6.36335	6.14381	0.0445631	6.25494	cePISA-1	-0.0254296	-0.178975	-0.144086	-1.01409	6.09609	5.48062	6.05349	5.43802	0.176489	6.20449	lcPISA-1
AZD1152	AURKB;AURKA	MAP7D3	Q8IWC1	-0.0707157	0.00911799	-0.956203	0.123292	5.95242	6.29109	6.00637	6.34504	0.0739547	6.25145	cePISA-1	0.0346548	-0.271623	0.20095	-1.57503	6.36536	5.14783	6.41213	5.1946	0.172455	6.21429	lcPISA-1
AZD1152	AURKB;AURKA	LPCAT1	Q8NF37	0.0324753	-0.00748674	0.438954	-0.101195	6.3775	6.20327	6.33519	6.16096	0.0739834	6.23555	cePISA-1	-0.00580691	0.0438429	-0.105174	0.794074	6.20359	6.4208	6.23136	6.44857	0.0552125	6.2286	lcPISA-1
AZD1152	AURKB;AURKA	ACIN1	Q9UKV3-5	0.00697397	0.011262	0.310364	0.501195	6.28224	6.30094	6.30357	6.32227	0.0224703	6.25195	cePISA-1
AZD1152	AURKB;AURKA	ACIN1	E7EQT4	-0.0617713	0.0188234	-0.840895	0.256244	5.98254	6.32626	6.01048	6.3542	0.073459	6.24425	cePISA-1
AZD1152	AURKB;AURKA	PNN	Q9H307	-0.000156343	-0.0122074	-0.00354516	-0.276809	6.22839	6.17658	6.22659	6.17478	0.0441004	6.22907	cePISA-1	-0.0475194	0.100706	-0.50405	1.06821	6.04932	6.7039	6.02533	6.6799	0.0942752	6.2519	lcPISA-1
AZD1152	AURKB;AURKA		A0A0B4J2A0	0.060114	-0.0170448	1.45001	-0.411135	6.51492	6.17565	6.52509	6.18581	0.0414578	6.24904	cePISA-1
AZD1152	AURKB;AURKA	ARID3A	Q99856	0.0426889	0.0583448	1.08216	1.47903	6.44031	6.51058	6.44827	6.51854	0.039448	6.25253	cePISA-1
AZD1152	AURKB;AURKA	ARID3B	Q8IVW6	-0.00812437	0.0357184	-0.108267	0.475991	6.17643	6.36702	6.20647	6.39705	0.0750402	6.21131	cePISA-1
AZD1152	AURKB;AURKA	DDX27	Q96GQ7	0.0341994	0.00238673	1.32484	0.0924589	6.40409	6.26441	6.36775	6.22808	0.0258139	6.25406	cePISA-1
AZD1152	AURKB;AURKA	NPTN	Q9Y639	-0.0315163	0.0452751	-0.57359	0.823997	6.11343	6.44765	6.13754	6.47176	0.0549457	6.24845	cePISA-1	-0.0348768	0.0465112	-0.491446	0.655385	6.07025	6.42254	6.13061	6.4829	0.0709678	6.21878	lcPISA-1
AZD1152	AURKB;AURKA	ACTR5	Q9H9F9	0.166977	-0.0566301	1.62587	-0.551413	7.03881	6.02819	6.95413	5.94351	0.1027	6.26952	cePISA-1
AZD1152	AURKB;AURKA	CORO1A	P31146	0.0770166	-0.0513325	1.21136	-0.807387	6.62541	6.06144	6.60463	6.04066	0.0635786	6.28099	cePISA-1	0.0228741	0.0788947	0.369571	1.27468	6.33753	6.58846	6.31543	6.56636	0.0618937	6.23784	lcPISA-1
AZD1152	AURKB;AURKA	CORO1C	Q9ULV4-3	-0.0298756	-0.0397169	-1.42151	-1.88977	6.12214	6.08052	6.12095	6.07933	0.0210168	6.25024	cePISA-1	-0.0184886	0.00488432	-0.382898	0.101154	6.16734	6.26807	6.18133	6.28206	0.0482859	6.24688	lcPISA-1
AZD1152	AURKB;AURKA	CORO6	Q6QEF8-5	0.0206049	-0.0363586	0.202885	-0.358003	6.30717	6.06299	6.27163	6.02745	0.101559	6.21772	cePISA-1
AZD1152	AURKB;AURKA	NIBAN2	Q96TA1	0.0670189	0.00497631	2.19731	0.163155	6.52886	6.25404	6.51451	6.23969	0.0305005	6.23251	cePISA-1	-0.00552646	0.0419783	-0.138061	1.0487	6.21939	6.4276	6.23599	6.44419	0.040029	6.24327	lcPISA-1
AZD1152	AURKB;AURKA	CTDP1	Q9Y5B0	0.0174904	0.0552018	0.489573	1.54516	6.33019	6.49784	6.32788	6.49553	0.0357257	6.2539	cePISA-1
AZD1152	AURKB;AURKA	CLCN2	P51788	0.0351018	-0.015025	0.33807	-0.144708	6.41549	6.19642	6.3082	6.08912	0.10383	6.26128	cePISA-1	0.0931599	-0.0782355	1.08339	-0.909827	6.68401	5.93529	6.63961	5.89089	0.0859894	6.26604	lcPISA-1
AZD1152	AURKB;AURKA	GCDH	Q92947	-0.0156307	-0.0923121	-0.225816	-1.33363	6.146	5.82787	6.16671	5.84857	0.0692187	6.21296	cePISA-1	0.0144155	-0.00345513	0.324785	-0.0778452	6.31897	6.24118	6.32252	6.24473	0.0443847	6.25614	lcPISA-1
AZD1152	AURKB;AURKA	ESYT2	H7BXI1	0.121359	-0.0290187	2.08788	-0.499244	6.7904	6.11826	6.80459	6.13244	0.0581253	6.24256	cePISA-1	-0.139483	-0.0102634	-1.14699	-0.0843971	5.68813	6.22112	5.65862	6.19161	0.121608	6.26554	lcPISA-1
AZD1152	AURKB;AURKA	RNF25	Q96BH1	0.00610375	-0.0961616	0.157537	-2.48192	6.28751	5.85725	6.30061	5.87035	0.0387448	6.26096	cePISA-1	-0.00330825	0.0122899	-0.0624346	0.23194	6.23984	6.30767	6.27415	6.34198	0.0529874	6.25417	lcPISA-1
AZD1152	AURKB;AURKA	PPA1	Q15181	-0.034755	-0.000740553	-1.15097	-0.0245247	6.09671	6.24216	6.0772	6.22265	0.0301962	6.24536	cePISA-1	-0.00341028	0.0174546	-0.0761981	0.39	6.22618	6.31688	6.26281	6.35351	0.0447554	6.24092	lcPISA-1
AZD1152	AURKB;AURKA	PPA2	Q9H2U2	-0.0181634	-0.015128	-0.714024	-0.5947	6.16285	6.17583	6.16412	6.1771	0.025438	6.24093	cePISA-1	0.0077451	-0.00679772	0.191067	-0.167695	6.26341	6.20059	6.25935	6.19653	0.0405361	6.22987	lcPISA-1
AZD1152	AURKB;AURKA	NONO	Q15233	-0.0171498	0.00553187	-0.558784	0.180242	6.19904	6.29727	6.22182	6.32005	0.0306914	6.27317	cePISA-1	0.00785044	-0.206086	0.053471	-1.4037	6.23211	5.37321	6.33774	5.47884	0.146817	6.19829	lcPISA-1
AZD1152	AURKB;AURKA	SFPQ	P23246	0.0224657	0.0154761	1.01703	0.700608	6.33341	6.3028	6.3468	6.31619	0.0220895	6.23555	cePISA-1	-0.00886626	-0.022617	-0.108216	-0.276049	6.20808	6.14919	6.1035	6.04461	0.0819312	6.24635	lcPISA-1
AZD1152	AURKB;AURKA	PSPC1	Q8WXF1	-0.002025	0.0403984	-0.0699418	1.39533	6.22238	6.40807	6.18117	6.36686	0.0289526	6.23112	cePISA-1	-0.0294018	0.0495426	-0.424497	0.715285	6.14579	6.49146	6.19159	6.53726	0.0692628	6.27233	lcPISA-1
AZD1152	AURKB;AURKA	FBRSL1	A0A3B3IRR3	0.0694521	0.0407431	0.913569	0.535933	6.56402	6.43469	6.56172	6.43239	0.0760228	6.25551	cePISA-1
AZD1152	AURKB;AURKA	NUP214	P35658	0.103791	-0.0158666	2.92923	-0.447791	6.73831	6.20198	6.6893	6.15297	0.035433	6.27056	cePISA-1
AZD1152	AURKB;AURKA	NUP214	P35658-4	0.142729	-0.0880229	0.977766	-0.603	6.8507	5.8381	6.82715	5.81455	0.145975	6.2054	cePISA-1
AZD1152	AURKB;AURKA	RILP	Q96NA2	-0.0207785	0.00962222	-0.660121	0.305693	6.1585	6.28965	6.16615	6.2973	0.0314768	6.24784	cePISA-1	0.109469	0.0213412	2.37834	0.463662	6.72527	6.32674	6.7386	6.34008	0.0460274	6.23384	lcPISA-1
AZD1152	AURKB;AURKA	PYGL	P06737	-0.00469223	0.000674694	-0.173139	0.0248956	6.21143	6.23459	6.22532	6.24847	0.0271009	6.23167	cePISA-1	-0.0125447	-0.00741968	-0.277333	-0.164031	6.20733	6.22942	6.30435	6.32644	0.0452333	6.26154	lcPISA-1
AZD1152	AURKB;AURKA	PYGB	P11216	-0.0413685	0.0425687	-1.19098	1.22553	6.07212	6.43588	6.10187	6.46563	0.0347349	6.24876	cePISA-1	0.0169458	-0.0158788	0.22679	-0.21251	6.39065	6.24688	6.46847	6.32471	0.0747202	6.31602	lcPISA-1
AZD1152	AURKB;AURKA	POLA1	P09884	0.0478617	0.0359448	1.76374	1.32459	6.46717	6.41397	6.4914	6.4382	0.0271365	6.25614	cePISA-1	0.101615	0.0947459	1.5268	1.42358	6.71995	6.68802	6.71811	6.68619	0.0665545	6.26291	lcPISA-1
AZD1152	AURKB;AURKA	MCL1	Q07820	0.13839	0.0709216	1.23269	0.631729	6.88858	6.57385	6.86736	6.55263	0.112266	6.2585	cePISA-1	-0.0774342	0.0230608	-0.60236	0.179389	5.91686	6.34372	5.96481	6.39166	0.128551	6.24312	lcPISA-1
AZD1152	AURKB;AURKA	ZNF592	Q92610	0.0884285	-0.00454776	0.771865	-0.039696	6.61107	6.19845	6.62874	6.21612	0.114565	6.21802	cePISA-1
AZD1152	AURKB;AURKA	CPEB4	Q17RY0	0.108602	-0.10483	0.92007	-0.88811	6.73591	5.80961	6.74402	5.81772	0.118037	6.24747	cePISA-1	-0.0714478	-0.0220248	-0.778279	-0.239916	5.94389	6.15104	5.95329	6.16044	0.0918023	6.24566	lcPISA-1
AZD1152	AURKB;AURKA	UBAP2	Q5T6F2	0.00727397	-0.0220866	0.136069	-0.413159	6.30513	6.17811	6.33939	6.21237	0.0534579	6.27341	cePISA-1	-0.0198179	0.0208768	-0.600102	0.63217	6.17288	6.34948	6.1731	6.3497	0.0330241	6.25826	lcPISA-1
AZD1152	AURKB;AURKA	PRKAG1	P54619	-0.00647746	0.00214111	-0.119646	0.0395488	6.18343	6.22048	6.228	6.26505	0.0541385	6.21126	cePISA-1
AZD1152	AURKB;AURKA	PRKAG2	Q9UGJ0	0.0748721	-0.0351874	0.926532	-0.43544	6.52484	6.04558	6.56239	6.08314	0.0808089	6.19485	cePISA-1	0.0134064	0.030729	0.195879	0.448977	6.31815	6.39447	6.35401	6.43033	0.0684423	6.25971	lcPISA-1
AZD1152	AURKB;AURKA	STAU1	O95793	0.0503955	-0.0304675	1.17823	-0.712318	6.45427	6.10246	6.46818	6.11637	0.0427723	6.23271	cePISA-1	-0.0377404	-0.0842007	-0.160768	-0.358682	5.99702	5.80696	5.97972	5.78967	0.234751	6.15597	lcPISA-1
AZD1152	AURKB;AURKA	STAU1	O95793-3	0.0425244	-0.0150767	0.368933	-0.130803	6.42905	6.17743	6.37748	6.12585	0.115263	6.24232	cePISA-1
AZD1152	AURKB;AURKA	STAU2	Q9NUL3	-0.0722893	0.0467835	-1.4714	0.952245	5.94653	6.45815	5.98004	6.49166	0.0491297	6.25209	cePISA-1	-0.00590946	-0.212121	-0.0289426	-1.0389	6.05429	5.24793	6.4215	5.61513	0.204179	6.07914	lcPISA-1
AZD1152	AURKB;AURKA	MED25	Q71SY5-3	0.0500462	0.018422	0.726887	0.267567	6.49165	6.3509	6.54056	6.39981	0.06885	6.27032	cePISA-1	-0.0101498	0.048862	-0.0896779	0.431718	6.21097	6.47029	6.27044	6.52976	0.11318	6.25482	lcPISA-1
AZD1152	AURKB;AURKA	MEPCE	Q7L2J0	-0.0479645	-0.0695802	-1.7303	-2.51008	6.04122	5.95137	6.085	5.99516	0.0277203	6.24544	cePISA-1	0.0248899	0.0247477	0.299863	0.298151	6.39339	6.39276	6.41007	6.40944	0.0830041	6.28404	lcPISA-1
AZD1152	AURKB;AURKA	NDUFV3	P56181-2	-0.0545336	-0.0177258	-1.44793	-0.47064	6.00701	6.16224	6.01659	6.17182	0.0376632	6.23842	cePISA-1	-0.0828918	-0.012672	-1.72552	-0.263788	5.90297	6.19739	5.93699	6.23141	0.0480387	6.25206	lcPISA-1
AZD1152	AURKB;AURKA	NDUFV3	P56181	-0.109227	0.0106334	-1.30938	0.12747	5.80356	6.30632	5.78593	6.28869	0.083419	6.26001	cePISA-1	-0.0938923	-0.00509888	-1.09421	-0.0594215	5.85614	6.22789	5.82742	6.19917	0.0858086	6.24994	lcPISA-1
AZD1152	AURKB;AURKA	UBR4	Q5T4S7	0.0347459	0.00589458	1.45253	0.24642	6.40772	6.28085	6.43158	6.30471	0.0239209	6.25524	cePISA-1
AZD1152	AURKB;AURKA	PPP3CB	P16298	-0.0379379	-0.00452639	-0.997701	-0.119036	6.07742	6.21981	6.06341	6.2058	0.0380253	6.23935	cePISA-1
AZD1152	AURKB;AURKA	PPP3CC	P48454	0.0268331	0.0381617	0.511364	0.727256	6.36662	6.41681	6.37794	6.42813	0.0524735	6.2493	cePISA-1
AZD1152	AURKB;AURKA	PPP3CA	Q08209-2	-0.0710929	0.121142	-1.21936	2.07779	5.92422	6.7686	5.92414	6.76853	0.0583032	6.22346	cePISA-1
AZD1152	AURKB;AURKA	MEAF6	Q9HAF1-3	0.0513658	-0.091011	0.892716	-1.58173	6.49228	5.88216	6.42305	5.81294	0.0575388	6.26519	cePISA-1	-0.0687305	-0.014928	-0.976722	-0.21214	5.96413	6.19075	5.96325	6.18987	0.0703685	6.25514	lcPISA-1
AZD1152	AURKB;AURKA	UTP20	O75691	0.0147514	-0.0734777	0.218203	-1.08689	6.32669	5.95137	6.39517	6.01985	0.0676039	6.26233	cePISA-1
AZD1152	AURKB;AURKA	FOXP1	Q9H334	0.000687158	-0.000687485	0.00841534	-0.00841935	6.25803	6.25207	6.25945	6.25349	0.0816554	6.25505	cePISA-1
AZD1152	AURKB;AURKA	FOXP4	Q8IVH2	-0.143478	-0.17855	-1.18949	-1.48025	5.66819	5.53207	5.66117	5.52504	0.120621	6.26089	cePISA-1
AZD1152	AURKB;AURKA	GGCX	P38435	0.134178	0.064333	1.51079	0.72436	6.88279	6.55751	6.94432	6.61904	0.0888135	6.27152	cePISA-1	0.0272098	0.0473649	0.305847	0.532396	6.39515	6.48513	6.39049	6.48046	0.0889656	6.27567	lcPISA-1
AZD1152	AURKB;AURKA	NUP155	O75694	-0.0285409	0.0302422	-0.403628	0.427687	6.12261	6.37723	6.12627	6.38089	0.0707111	6.24493	cePISA-1	-0.0260738	0.0258106	-0.451642	0.447083	6.13358	6.35818	6.1709	6.3955	0.0577312	6.24544	lcPISA-1
AZD1152	AURKB;AURKA	CHCHD2P9	Q5T1J5	0.0160462	-0.0599893	0.204558	-0.764746	6.29793	5.97461	6.23564	5.91231	0.0784434	6.22828	cePISA-1
AZD1152	AURKB;AURKA	CHCHD2	Q9Y6H1	-0.0412575	0.0634481	-0.449838	0.691785	6.04663	6.50179	6.03334	6.4885	0.0917165	6.22204	cePISA-1	-0.00910835	0.0251768	-0.137767	0.380807	6.18231	6.33099	6.16402	6.3127	0.0661144	6.22146	lcPISA-1
AZD1152	AURKB;AURKA	BAG3	O95817	-0.0857751	-0.0115238	-2.22996	-0.299594	5.88872	6.19973	5.88572	6.19673	0.0384648	6.24945	cePISA-1	-0.0374075	0.00464798	-0.840933	0.104488	6.09507	6.27536	6.15895	6.33924	0.0444833	6.25518	lcPISA-1
AZD1152	AURKB;AURKA	PYM1	Q9BRP8	-0.00336571	0.0529415	-0.0739096	1.16257	6.23379	6.48191	6.20208	6.45019	0.0455382	6.24836	cePISA-1	-0.0959757	-0.0358418	-1.16473	-0.434966	5.84622	6.09506	5.79597	6.0448	0.0824014	6.24838	lcPISA-1
AZD1152	AURKB;AURKA	GPRIN1	Q7Z2K8	0.000478692	0.0755436	0.0137333	2.16729	6.23965	6.57291	6.20365	6.5369	0.0348563	6.23759	cePISA-1	-0.0267093	-0.00284272	-0.565019	-0.0601361	6.12387	6.22602	6.13452	6.23667	0.0472715	6.2383	lcPISA-1
AZD1152	AURKB;AURKA	GSPT1	P15170-3	-0.00389576	-0.0246517	-0.183191	-1.1592	6.2371	6.14801	6.22013	6.13104	0.0212661	6.25396	cePISA-1	0.00113396	0.0045374	0.0266366	0.106584	6.24929	6.26405	6.26797	6.28273	0.0425713	6.24437	lcPISA-1
AZD1152	AURKB;AURKA	GSPT2	Q8IYD1	0.0972353	0.0347012	1.83221	0.653877	6.68163	6.3982	6.71301	6.42958	0.05307	6.24613	cePISA-1	-0.0522438	-0.024542	-0.544639	-0.255849	6.05768	6.17512	6.09974	6.21718	0.0959237	6.28106	lcPISA-1
AZD1152	AURKB;AURKA	SF3B2	E9PJ04	0.00139455	-0.0356196	0.0112077	-0.286268	6.24636	6.08814	6.3378	6.17958	0.124427	6.24033	cePISA-1
AZD1152	AURKB;AURKA	SF3B2	Q13435	-0.0297149	-0.00108885	-1.43793	-0.0526906	6.13516	6.2581	6.10819	6.23114	0.020665	6.26283	cePISA-1	-0.0195563	-0.0295518	-0.310848	-0.469727	6.14535	6.10292	6.1621	6.11967	0.0629128	6.22922	lcPISA-1
AZD1152	AURKB;AURKA	TAOK2	Q9UL54	0.197521	-0.08051	2.06609	-0.842143	7.09732	5.85328	7.07485	5.8308	0.0956013	6.18921	cePISA-1
AZD1152	AURKB;AURKA	TAOK1	Q7L7X3	0.00016631	-0.0195731	0.00422213	-0.496904	6.24617	6.16129	6.21718	6.1323	0.0393901	6.24545	cePISA-1	-0.00104611	0.019672	-0.0239023	0.449481	6.26576	6.35639	6.25003	6.34066	0.0437661	6.2703	lcPISA-1
AZD1152	AURKB;AURKA	TAOK3	Q9H2K8	-0.00282918	0.00282364	-0.0592087	0.0590928	6.23292	6.25739	6.23518	6.25965	0.0477832	6.24516	cePISA-1	0.0218629	0.0318788	0.485771	0.708314	6.36604	6.4104	6.37854	6.42289	0.0450066	6.2703	lcPISA-1
AZD1152	AURKB;AURKA	CAPN15	O75808	0.0738126	0.0807086	1.12301	1.22793	6.5848	6.61635	6.60505	6.6366	0.0657272	6.25638	cePISA-1	-0.704629	-0.167636	-4.93978	-1.17521	3.82113	5.54425	3.78893	5.51205	0.142644	6.2274	lcPISA-1
AZD1152	AURKB;AURKA	PHF23	Q9BUL5	-0.026962	0.00885357	-0.606248	0.199075	6.13538	6.2896	6.1661	6.32032	0.0444735	6.25112	cePISA-1	-0.00833465	0.00170486	-0.185019	0.0378457	6.23074	6.27424	6.24749	6.291	0.0450475	6.26684	lcPISA-1
AZD1152	AURKB;AURKA	PDLIM7	Q9NR12	0.0760013	-0.0220933	2.60507	-0.757284	6.58199	6.14933	6.55974	6.12708	0.0291744	6.24423	cePISA-1	0.00543598	0.0595462	0.117657	1.28882	6.27784	6.51777	6.31069	6.55062	0.0462019	6.25423	lcPISA-1
AZD1152	AURKB;AURKA	SLC19A1	P41440	0.0333708	0.0849422	0.640088	1.62928	6.43308	6.6672	6.37577	6.60989	0.0521347	6.28599	cePISA-1	0.008923	-0.0301928	0.11869	-0.401613	6.2773	6.10939	6.23613	6.06822	0.0751788	6.2386	lcPISA-1
AZD1152	AURKB;AURKA	PDLIM5	Q96HC4	-0.0686304	-0.0901475	-1.54109	-2.02425	5.98628	5.89766	5.98817	5.89955	0.0445337	6.27793	cePISA-1	-0.0560498	0.0395417	-1.44659	1.02053	6.01182	6.42365	6.05456	6.46639	0.0387462	6.24998	lcPISA-1
AZD1152	AURKB;AURKA	TALDO1	P37837	-0.000252454	-0.0386488	-0.00718549	-1.10004	6.25703	6.0927	6.25493	6.0906	0.0351339	6.25812	cePISA-1	0.0394703	0.00905377	0.840526	0.192801	6.42159	6.28762	6.42014	6.28617	0.0469591	6.24829	lcPISA-1
AZD1152	AURKB;AURKA	NUS1	Q96E22	-0.0548748	0.0712646	-0.781402	1.01479	5.98275	6.52939	6.03052	6.57716	0.0702261	6.21469	cePISA-1	-0.0139845	0.11498	-0.223101	1.83433	6.19376	6.77294	6.14137	6.72054	0.0626822	6.2541	lcPISA-1
AZD1152	AURKB;AURKA	UROD	P06132	-0.0496889	-0.0296923	-1.34256	-0.802263	6.04138	6.1257	6.05031	6.13463	0.0370106	6.25307	cePISA-1	-0.000633595	0.00245673	-0.015562	0.0603408	6.24899	6.26239	6.23881	6.25221	0.0407143	6.25173	lcPISA-1
AZD1152	AURKB;AURKA	UROD	H0Y5R6	-0.347696	-0.639165	-1.61862	-2.97548	4.88684	3.99289	5.23045	4.3365	0.21481	6.21863	cePISA-1
AZD1152	AURKB;AURKA	TRA2B	P62995	-0.0698512	0.0503973	-1.28038	0.923788	5.9757	6.49512	6.02407	6.54349	0.054555	6.27215	cePISA-1	-0.197236	-0.132746	-0.930774	-0.626442	5.32169	5.56497	5.28075	5.52403	0.211905	6.10131	lcPISA-1
AZD1152	AURKB;AURKA	TRA2A	Q13595	-0.250072	-0.137981	-2.0469	-1.12941	5.2898	5.71718	5.36117	5.78855	0.122171	6.29098	cePISA-1	0.0808238	-0.0225464	0.517329	-0.144313	6.51971	6.06891	6.52196	6.07116	0.156233	6.16451	lcPISA-1
AZD1152	AURKB;AURKA	HEATR5B	Q9P2D3	0.050642	0.172967	1.16729	3.98689	6.48269	7.05633	6.45874	7.03238	0.043384	6.25908	cePISA-1	-0.0265337	0.0272624	-0.476426	0.48951	6.13568	6.3688	6.12327	6.35638	0.0556931	6.24958	lcPISA-1
AZD1152	AURKB;AURKA	FKBPL	Q9UIM3	-0.0304953	0.0514603	-0.804594	1.35774	6.09169	6.44775	6.08068	6.43675	0.0379015	6.22182	cePISA-1	0.0436336	0.00334541	1.06318	0.0815143	6.46203	6.28407	6.462	6.28404	0.0410408	6.26952	lcPISA-1
AZD1152	AURKB;AURKA	ALDOA	P04075	-0.0713747	-0.0336936	-1.97376	-0.931747	5.94461	6.10192	5.94872	6.10603	0.0361617	6.24611	cePISA-1	-0.0551228	-0.19188	-0.491433	-1.71065	5.99126	5.44942	5.93795	5.39611	0.112168	6.22461	lcPISA-1
AZD1152	AURKB;AURKA	ALDOA	H3BPS8	-0.0537312	0.225983	-0.380295	1.59945	6.03768	7.32948	6.15084	7.44263	0.141288	6.26679	cePISA-1
AZD1152	AURKB;AURKA	ALDOC	P09972	-0.0630024	-0.0794585	-1.4958	-1.88651	5.93032	5.86306	5.82146	5.7542	0.0421194	6.19504	cePISA-1	-0.0423426	-0.00337601	-1.15131	-0.0917949	6.06991	6.23609	6.09349	6.25967	0.0367778	6.2507	lcPISA-1
AZD1152	AURKB;AURKA	CBS	P35520	0.0129781	-0.0540309	0.502155	-2.09059	6.29901	6.01312	6.30336	6.01748	0.0258448	6.24259	cePISA-1	0.0427587	-0.00183754	1.04736	-0.0450101	6.45786	6.26129	6.41727	6.2207	0.0408251	6.26928	lcPISA-1
AZD1152	AURKB;AURKA	POLR3B	Q9NW08	0.0185195	0.0209516	0.680033	0.769337	6.34196	6.35266	6.38817	6.39887	0.0272333	6.26107	cePISA-1	0.0858339	0.141797	0.906545	1.49761	6.64298	6.90573	6.5388	6.80155	0.0946824	6.25928	lcPISA-1
AZD1152	AURKB;AURKA	FCGR2A	P12318	-0.0231758	0.0544413	-0.564566	1.3262	6.14271	6.48224	6.11626	6.45579	0.0410507	6.24219	cePISA-1	0.0120296	0.12564	0.109703	1.14576	6.24786	6.75976	6.06438	6.57628	0.109656	6.19597	lcPISA-1
AZD1152	AURKB;AURKA	ZNRD2	O60232	0.0198801	0.0954958	0.31781	1.52663	6.31845	6.65845	6.3423	6.6823	0.0625534	6.23198	cePISA-1	-0.0179303	0.0712665	-0.19112	0.759633	6.20028	6.59572	6.22898	6.62442	0.0938171	6.27782	lcPISA-1
AZD1152	AURKB;AURKA	ZNRD2	G3V1B8	0.151188	-0.012592	1.22515	-0.102039	6.96375	6.21642	6.99422	6.24689	0.123404	6.27091	cePISA-1	0.144599	0.0698122	0.899176	0.434122	6.94177	6.59109	7.07222	6.72154	0.160812	6.27974	lcPISA-1
AZD1152	AURKB;AURKA	KATNA1	O75449	0.0390763	0.0273147	0.856228	0.598512	6.4254	6.37323	6.44614	6.39397	0.0456377	6.2537	cePISA-1	0.0506634	0.000365208	0.900835	0.00649369	6.44334	6.22257	6.39751	6.17674	0.0562404	6.221	lcPISA-1
AZD1152	AURKB;AURKA	KATNAL1	Q9BW62	-0.0656791	0.152806	-0.537602	1.25076	6.00129	6.98257	5.90858	6.88986	0.122171	6.28081	cePISA-1	0.287807	0.127451	1.91325	0.847259	7.60954	6.80905	7.58751	6.78702	0.150428	6.23333	lcPISA-1
AZD1152	AURKB;AURKA	MBNL1	Q9NR56-5	0.0515224	-0.0596145	1.13377	-1.31184	6.49741	6.01568	6.50568	6.02395	0.0454433	6.26947	cePISA-1	-0.279033	0.103286	-2.292	0.848403	5.14818	6.71033	5.18231	6.74445	0.121742	6.24671	lcPISA-1
AZD1152	AURKB;AURKA	MBNL1	C9JP00	0.0843085	-0.00395497	1.06515	-0.049967	6.59509	6.20369	6.57642	6.18503	0.0791517	6.22072	cePISA-1
AZD1152	AURKB;AURKA	EIF3C	Q99613	0.0648841	-0.0305483	1.7862	-0.840967	6.53306	6.11489	6.50291	6.08474	0.0363252	6.24575	cePISA-1	0.120552	0.0205874	1.18567	0.202482	6.77637	6.32273	6.77813	6.32449	0.101675	6.23314	lcPISA-1
AZD1152	AURKB;AURKA	NFYC	Q13952	0.0912176	-0.021189	2.12382	-0.493344	6.654	6.15524	6.53728	6.03852	0.0429499	6.24632	cePISA-1	1.15633e-05	0.0560722	0.000233671	1.13311	6.23827	6.48545	6.23971	6.48689	0.0494853	6.23822	lcPISA-1
AZD1152	AURKB;AURKA	ETFDH	Q16134	0.0625888	-0.00318416	1.71075	-0.0870331	6.50148	6.21174	6.47027	6.18052	0.0365856	6.22546	cePISA-1	0.00448361	0.0204677	0.0997688	0.455445	6.24722	6.31682	6.29682	6.36642	0.04494	6.22783	lcPISA-1
AZD1152	AURKB;AURKA	TYW5	A2RUC4	0.00299476	-0.317819	0.0260333	-2.76278	6.27393	5.02302	6.37459	5.12368	0.115036	6.26093	cePISA-1
AZD1152	AURKB;AURKA	CAT	P04040	-0.0191513	-0.00392032	-0.682099	-0.139627	6.15833	6.22369	6.16352	6.22888	0.0280771	6.24062	cePISA-1	0.000413707	0.0240762	0.013357	0.777323	6.24305	6.34628	6.24301	6.34625	0.0309732	6.24125	lcPISA-1
AZD1152	AURKB;AURKA	WAPL	Q7Z5K2-3	0.0166189	-0.0175385	0.475876	-0.502209	6.32703	6.17899	6.32703	6.17899	0.0349227	6.25457	cePISA-1	0.0433879	0.358213	0.369399	3.04979	6.42213	7.98825	6.36065	7.92676	0.117455	6.23187	lcPISA-1
AZD1152	AURKB;AURKA	RPL32	P62910	0.000586701	-0.0680425	0.0123642	-1.43394	6.25941	5.96863	6.25826	5.96747	0.0474515	6.25687	cePISA-1	-0.0383432	-0.327866	-0.12589	-1.07646	5.96406	4.87963	5.86832	4.78389	0.304577	6.1247	lcPISA-1
AZD1152	AURKB;AURKA	HK1	P19367-2	0.0385175	-0.013692	1.12443	-0.399707	6.41524	6.18723	6.41717	6.18916	0.0342552	6.24623	cePISA-1	-0.00870032	0.0143516	-0.241075	0.397663	6.23841	6.33889	6.2659	6.36638	0.0360897	6.27614	lcPISA-1
AZD1152	AURKB;AURKA	HK2	P52789	0.0407126	-0.0227739	0.895416	-0.50088	6.4249	6.1483	6.4615	6.1849	0.0454678	6.24612	cePISA-1	0.0477603	0.0534806	0.702338	0.786457	6.52935	6.55529	6.5361	6.56204	0.0680019	6.31674	lcPISA-1
AZD1152	AURKB;AURKA	DLD	P09622	-0.0258846	-0.0384196	-0.807421	-1.19842	6.16584	6.1125	6.14144	6.0881	0.0320584	6.27746	cePISA-1	0.00141249	-0.00141388	0.0335128	-0.0335456	6.25392	6.24169	6.22705	6.21481	0.0421479	6.2478	lcPISA-1
AZD1152	AURKB;AURKA	HSPBP1	Q9NZL4	-0.0483282	0.0480351	-2.07651	2.06392	6.05355	6.4717	6.04342	6.46157	0.0232738	6.25977	cePISA-1
AZD1152	AURKB;AURKA	NCOA1	Q15788	0.0798488	-0.00981521	1.65557	-0.203507	6.60539	6.20735	6.60426	6.20623	0.0482304	6.24973	cePISA-1	0.0803584	0.00852865	0.791655	0.0840204	6.60765	6.28672	6.66765	6.34672	0.101507	6.24967	lcPISA-1
AZD1152	AURKB;AURKA	REPS1	Q96D71	0.00353181	0.0350733	0.104519	1.03794	6.2759	6.41462	6.27261	6.41133	0.0337911	6.26055	cePISA-1	-0.10853	-0.200123	-0.719937	-1.32753	5.76061	5.40625	5.87519	5.52083	0.150749	6.21068	lcPISA-1
AZD1152	AURKB;AURKA	CCDC6	Q16204	-0.00212911	-0.0241991	-0.069533	-0.7903	6.22937	6.1348	6.21453	6.11996	0.0306201	6.23857	cePISA-1	0.00690692	-0.0234542	0.224319	-0.761732	6.27713	6.14641	6.34356	6.21284	0.0307906	6.24715	lcPISA-1
AZD1152	AURKB;AURKA	EFCAB14	O75071	-0.0465408	0.025614	-0.726833	0.400017	6.03619	6.34576	6.04797	6.35754	0.0640322	6.23409	cePISA-1	-0.0212968	0.00156095	-0.257589	0.01888	6.14842	6.24662	6.12116	6.21935	0.0826775	6.23986	lcPISA-1
AZD1152	AURKB;AURKA	NCBP2AS2	Q69YL0	0.0165182	0.0395158	0.166595	0.398538	6.3746	6.47703	6.47307	6.5755	0.0991519	6.30204	cePISA-1	0.0172863	0.126152	0.169514	1.23708	6.43174	6.93586	6.45028	6.9544	0.101976	6.35513	lcPISA-1
AZD1152	AURKB;AURKA	NCLN	Q969V3	0.0798174	-0.0366244	2.75054	-1.26209	6.5806	6.07034	6.61056	6.1003	0.0290188	6.22642	cePISA-1	0.0335012	0.00177705	1.14055	0.0604999	6.39831	6.25915	6.41365	6.27449	0.0293728	6.25145	lcPISA-1
AZD1152	AURKB;AURKA	PHB2	Q99623	-0.017466	-0.0121673	-0.714525	-0.497759	6.18018	6.20292	6.172	6.19474	0.0244441	6.25546	cePISA-1	0.00565896	-0.0203814	0.211698	-0.762454	6.27744	6.16515	6.30195	6.18966	0.0267313	6.25286	lcPISA-1
AZD1152	AURKB;AURKA	LAMB1	P07942	0.0147278	0.0921187	0.37956	2.37404	6.3018	6.64907	6.34211	6.68939	0.0388025	6.23779	cePISA-1	-0.00796018	0.0132427	-0.174759	0.290731	6.20659	6.29848	6.21015	6.30204	0.0455495	6.24093	lcPISA-1
AZD1152	AURKB;AURKA	SSB	P05455	0.00217726	-0.00464224	0.091584	-0.195271	6.25985	6.23034	6.22764	6.19812	0.0237733	6.25042	cePISA-1	0.0482396	0.0989352	0.69763	1.43078	6.51237	6.74528	6.33732	6.57023	0.0691479	6.29822	lcPISA-1
AZD1152	AURKB;AURKA	SSB	E7ERC4	-0.132652	0.052935	-0.829514	0.331018	5.64745	6.42273	5.56133	6.33661	0.159915	6.19134	cePISA-1
AZD1152	AURKB;AURKA	ZNF428	M0QXZ5	0.00119949	0.142088	0.0167846	1.98824	6.29301	6.93858	6.21839	6.86395	0.071464	6.28779	cePISA-1	-0.00105932	0.023476	-0.0160126	0.354862	6.20801	6.31449	6.24248	6.34896	0.0661554	6.21257	lcPISA-1
AZD1152	AURKB;AURKA	CSNK1A1	P48729	0.0468297	-0.0527424	0.655088	-0.737798	6.38159	5.95601	6.43804	6.01245	0.0714862	6.17777	cePISA-1	-0.00537267	0.00460783	-0.0720108	0.0617596	6.23025	6.27349	6.23584	6.27909	0.0746092	6.25349	lcPISA-1
AZD1152	AURKB;AURKA	CSNK1E	P49674	-0.0486365	0.107111	-0.578275	1.27352	5.98158	6.66347	6.01619	6.69808	0.0841061	6.18666	cePISA-1
AZD1152	AURKB;AURKA	CSNK1D	P48730	-0.0359461	-0.148283	-0.250388	-1.03289	6.06407	5.6098	6.12496	5.67069	0.143562	6.21706	cePISA-1	-0.00283014	-0.0609919	-0.0280134	-0.603711	6.2028	5.9577	6.27806	6.03297	0.101028	6.21497	lcPISA-1
AZD1152	AURKB;AURKA	RABL6	Q3YEC7	0.0482746	-0.00202701	1.68866	-0.0709057	6.45517	6.23398	6.44226	6.22107	0.0285874	6.24275	cePISA-1	0.003496	0.0124036	0.1054	0.373953	6.27606	6.31493	6.302	6.34087	0.0331689	6.26087	lcPISA-1
AZD1152	AURKB;AURKA	HMGCL	P35914	0.0309437	0.0237255	0.846789	0.64926	6.38379	6.35193	6.37944	6.34758	0.0365424	6.24833	cePISA-1	0.0221772	0.022125	0.445742	0.444693	6.35778	6.35755	6.45137	6.45114	0.0497535	6.26079	lcPISA-1
AZD1152	AURKB;AURKA	ADAM15	Q13444	-0.185695	-0.056897	-1.78064	-0.545588	5.5229	6.03864	5.46612	5.98186	0.104286	6.28155	cePISA-1	-0.0884742	0.00193166	-0.87697	0.0191469	5.872	6.25174	5.9598	6.33954	0.100886	6.24337	lcPISA-1
AZD1152	AURKB;AURKA	RB1CC1	Q8TDY2	-0.00565021	0.0416178	-0.177148	1.30482	6.22944	6.43692	6.21914	6.42662	0.0318954	6.25389	cePISA-1	0.0458517	-0.0615433	0.507122	-0.680671	6.44183	5.97971	6.53067	6.06855	0.0904156	6.24031	lcPISA-1
AZD1152	AURKB;AURKA	TRIM21	P19474	0.0383854	0.0924772	0.349492	0.841989	6.41324	6.65825	6.5007	6.74572	0.109832	6.24485	cePISA-1	0.29493	-0.173814	2.07596	-1.22345	7.67582	5.5465	7.73667	5.60735	0.142069	6.25665	lcPISA-1
AZD1152	AURKB;AURKA	DDX19B	Q9UMR2	0.239028	-0.00155278	8.4789	-0.0550809	7.37263	6.24022	7.28538	6.15298	0.0281909	6.24695	cePISA-1	-0.00734312	0.030072	-0.171611	0.702795	6.22987	6.39355	6.25891	6.42259	0.0427892	6.26166	lcPISA-1
AZD1152	AURKB;AURKA	DDX19A	Q9NUU7	0.0614434	-0.0497176	1.77949	-1.43989	6.51466	6.03155	6.49426	6.01115	0.0345286	6.24303	cePISA-1	0.00399205	0.0274304	0.0728767	0.500756	6.28245	6.38535	6.31262	6.41552	0.0547781	6.26509	lcPISA-1
AZD1152	AURKB;AURKA	NSF	P46459	0.030023	0.00824982	1.12702	0.309688	6.39175	6.29601	6.37333	6.27759	0.0266391	6.26011	cePISA-1	0.0339844	0.0241307	0.764974	0.543171	6.39215	6.34865	6.38641	6.3429	0.0444255	6.24334	lcPISA-1
AZD1152	AURKB;AURKA	SMARCE1	Q969G3	0.0482039	-0.0834621	1.56006	-2.70115	6.46204	5.89841	6.48475	5.92111	0.0308987	6.2497	cePISA-1	0.0395844	0.0437462	0.307537	0.339871	6.41072	6.42924	6.59789	6.61641	0.128714	6.23721	lcPISA-1
AZD1152	AURKB;AURKA	CLASP2	O75122-3	0.0515177	-0.0105466	0.966293	-0.197818	6.49101	6.21769	6.48318	6.20986	0.0533147	6.26332	cePISA-1	0.0506164	0.0821334	0.764169	1.23999	6.54523	6.68979	6.47669	6.62125	0.0662371	6.31958	lcPISA-1
AZD1152	AURKB;AURKA	CLASP2	O75122	0.0643523	-0.0935952	0.527725	-0.767534	6.53805	5.86005	6.68118	6.00318	0.121943	6.25282	cePISA-1	-0.0371707	0.0999886	-0.243893	0.656068	6.04647	6.64953	6.06621	6.66927	0.152406	6.20428	lcPISA-1
AZD1152	AURKB;AURKA	CLASP1	Q7Z460	0.118348	-0.0228309	2.61561	-0.504587	6.78509	6.15257	6.73461	6.10209	0.0452467	6.25071	cePISA-1	0.124467	0.0350207	1.33302	0.375068	6.83524	6.42433	6.81921	6.4083	0.0933718	6.27026	lcPISA-1
AZD1152	AURKB;AURKA	TRIP10	Q15642	0.0421642	-0.0277683	0.955786	-0.629458	6.44498	6.14002	6.32962	6.02466	0.0441147	6.25934	cePISA-1	0.0146168	0.0151536	0.321733	0.333547	6.31518	6.31754	6.36027	6.36262	0.0454316	6.25152	lcPISA-1
AZD1152	AURKB;AURKA	TRIP10	Q15642-2	-0.27937	0.189211	-2.08767	1.41394	5.14674	7.12179	5.15057	7.12562	0.133819	6.24641	cePISA-1	0.0126352	0.0101099	0.0986509	0.0789342	6.30115	6.29013	6.28579	6.27477	0.12808	6.2462	lcPISA-1
AZD1152	AURKB;AURKA	VPS53	Q5VIR6-4	0.0984501	0.0190641	2.92898	0.567174	6.71297	6.35356	6.65873	6.29932	0.0336124	6.27015	cePISA-1	0.00106779	0.0898262	0.0173329	1.4581	6.2782	6.67657	6.24037	6.63875	0.0616049	6.27355	lcPISA-1
AZD1152	AURKB;AURKA	FRYL	O94915	0.0685798	0.0386212	1.97715	1.11345	6.58004	6.44481	6.54403	6.4088	0.0346862	6.27457	cePISA-1	0.0122447	-0.00378067	0.326192	-0.100715	6.30248	6.23286	6.30932	6.2397	0.0375382	6.24922	lcPISA-1
AZD1152	AURKB;AURKA	CCDC50	Q8IVM0-2	-0.0235793	0.0274561	-0.48057	0.559584	6.13416	6.35504	6.07879	6.29967	0.0490652	6.23524	cePISA-1
AZD1152	AURKB;AURKA	CCDC50	Q8IVM0	-0.0359398	-0.0858054	-0.269786	-0.644107	6.08854	5.88169	6.3042	6.09735	0.133216	6.24212	cePISA-1	-0.00665	0.0568976	-0.154525	1.32213	6.2142	6.49404	6.0961	6.37594	0.043035	6.24291	lcPISA-1
AZD1152	AURKB;AURKA	TTI2	Q6NXR4	0.0543163	-0.0438009	1.43739	-1.15912	6.48592	6.05948	6.48421	6.05777	0.037788	6.24627	cePISA-1	0.0316943	-0.0878637	0.473436	-1.31247	6.40611	5.89663	6.33132	5.82184	0.0669454	6.26691	lcPISA-1
AZD1152	AURKB;AURKA	CEP350	Q5VT06	0.0605435	-0.00120839	1.30215	-0.0259898	6.48949	6.21758	6.4529	6.18099	0.0464949	6.22279	cePISA-1
AZD1152	AURKB;AURKA	DIAPH1	O60610	0.0267377	-0.0150005	1.57063	-0.881166	6.37251	6.19079	6.34944	6.16772	0.0170235	6.2555	cePISA-1	0.156284	-0.0024946	1.45689	-0.023255	6.95043	6.22608	6.92502	6.20067	0.107272	6.23686	lcPISA-1
AZD1152	AURKB;AURKA	DIAPH1	H9KV28	0.167683	0.0149821	2.00867	0.17947	6.98986	6.28784	7.00951	6.30748	0.0834797	6.22288	cePISA-1
AZD1152	AURKB;AURKA	MYO18B	Q8IUG5-3	-0.0146186	0.0211537	-0.175097	0.253372	6.19627	6.35183	6.18895	6.34451	0.0834887	6.25938	cePISA-1	0.0636497	0.170085	0.281773	0.752956	6.51212	7.01072	6.61968	7.11828	0.22589	6.23106	lcPISA-1
AZD1152	AURKB;AURKA	PEX11B	O96011	-0.067231	0.0104142	-1.16302	0.180152	5.95434	6.28358	6.03307	6.36231	0.0578075	6.23839	cePISA-1	0.00307954	-0.00707252	0.0481444	-0.110569	6.24913	6.20531	6.29108	6.24726	0.0639646	6.23581	lcPISA-1
AZD1152	AURKB;AURKA	SPDL1	Q96EA4	-0.0650744	0.0270378	-1.68621	0.700604	5.98107	6.3754	5.95191	6.34624	0.0385922	6.25704	cePISA-1
AZD1152	AURKB;AURKA	RFWD3	Q6PCD5	-0.00191991	0.00926551	-0.0253872	0.122519	6.24031	6.28887	6.19915	6.24772	0.0756252	6.24862	cePISA-1
AZD1152	AURKB;AURKA	CDV3	Q9UKY7	-0.0353241	-0.0160797	-0.922354	-0.419861	6.10118	6.18311	6.09397	6.1759	0.0382977	6.25241	cePISA-1	-0.0113805	-0.00858891	-0.235336	-0.177608	6.19034	6.20233	6.22723	6.23922	0.0483587	6.23937	lcPISA-1
AZD1152	AURKB;AURKA	AGPS	O00116	-0.0422061	0.000926034	-0.98484	0.0216081	6.05767	6.24151	6.13876	6.3226	0.0428558	6.2375	cePISA-1	0.0494819	0.0701768	0.917124	1.3007	6.44932	6.54251	6.51248	6.60566	0.0539533	6.23187	lcPISA-1
AZD1152	AURKB;AURKA	ACOT7	O00154-7	0.0171985	-0.00818031	0.669421	-0.318405	6.33064	6.22025	6.32848	6.21809	0.0256916	6.25562	cePISA-1	-0.00132463	0.00132342	-0.0355951	0.0355625	6.24872	6.2602	6.24484	6.25632	0.0372139	6.25446	lcPISA-1
AZD1152	AURKB;AURKA	SDCCAG8	Q86SQ7	0.0602234	0.029901	1.17182	0.58181	6.50382	6.36855	6.50788	6.37261	0.0513931	6.23792	cePISA-1
AZD1152	AURKB;AURKA	DDRGK1	Q96HY6	-0.0683045	0.0565617	-1.60443	1.3286	5.96561	6.50493	5.99417	6.5335	0.0425725	6.25484	cePISA-1	-0.0481887	-0.0366768	-0.977313	-0.74384	6.03766	6.08603	6.03526	6.08363	0.0493074	6.24273	lcPISA-1
AZD1152	AURKB;AURKA	SPTBN2	O15020	0.00799178	0.0552207	0.224069	1.54825	6.2996	6.50924	6.30101	6.51065	0.0356666	6.2648	cePISA-1	0.0230426	-0.0624945	0.266158	-0.721853	6.33321	5.96863	6.4522	6.08762	0.0865752	6.23285	lcPISA-1
AZD1152	AURKB;AURKA	SPTB	P11277-2	0.0574512	-0.00668453	1.17875	-0.13715	6.52157	6.238	6.57954	6.29597	0.048739	6.26697	cePISA-1	0.059107	0.252112	0.34492	1.4712	6.40489	7.3217	6.6381	7.55491	0.171364	6.14779	lcPISA-1
AZD1152	AURKB;AURKA	SPTBN1	Q01082	0.0380134	0.00536511	2.0924	0.295316	6.41939	6.27576	6.4197	6.27606	0.0181674	6.25246	cePISA-1	0.0461371	-0.00846597	0.830089	-0.152318	6.45599	6.21622	6.41871	6.17893	0.0555809	6.2528	lcPISA-1
AZD1152	AURKB;AURKA	ACTN4	O43707	-0.0552983	-0.017798	-1.93142	-0.621635	6.01692	6.17537	6.02591	6.18436	0.0286309	6.25203	cePISA-1	-0.0348104	-0.0176752	-1.02259	-0.519229	6.1006	6.17349	6.09241	6.1653	0.0340413	6.2496	lcPISA-1
AZD1152	AURKB;AURKA	SPTBN4	Q9H254	-0.197674	-0.0166915	-2.1306	-0.179907	5.39295	6.11376	5.212	5.9328	0.0927789	6.1849	cePISA-1	-0.0210981	-0.00450209	-0.236481	-0.0504621	6.1487	6.21984	6.12112	6.19226	0.0892171	6.23928	lcPISA-1
AZD1152	AURKB;AURKA	ACTN1	P12814-3	-0.0116817	-0.0389624	-0.439878	-1.46714	6.17772	6.06199	6.19627	6.08055	0.0265567	6.22794	cePISA-1
AZD1152	AURKB;AURKA	ACTN2	A0A494C031	0.00974264	-0.0920769	0.0560412	-0.529641	6.31173	5.88162	6.41442	5.98432	0.173848	6.26924	cePISA-1
AZD1152	AURKB;AURKA	ACTN4	K7EJH8	-0.000178225	0.0826947	-0.00223832	1.03856	6.19213	6.55824	6.13037	6.49648	0.0796247	6.1929	cePISA-1	-0.107268	0.0500538	-1.44928	0.676266	5.82998	6.50167	5.89985	6.57155	0.0740149	6.27997	lcPISA-1
AZD1152	AURKB;AURKA	PRKAR2B	P31323	0.0380248	0.0689283	0.743195	1.3472	6.46554	6.60553	6.40791	6.5479	0.051164	6.29736	cePISA-1	0.0627945	0.0315769	0.615503	0.309512	6.622	6.48025	6.52315	6.3814	0.102021	6.33995	lcPISA-1
AZD1152	AURKB;AURKA	PRKAR2A	P13861	0.0631018	0.0472835	1.13261	0.848687	6.58261	6.51084	6.5131	6.44132	0.0557137	6.30091	cePISA-1	-0.0037445	0.00192206	-0.0696514	0.0357523	6.25082	6.27541	6.2075	6.2321	0.0537606	6.26706	lcPISA-1
AZD1152	AURKB;AURKA	PPP6R2	O75170-5	-0.0358943	-0.0609716	-0.992127	-1.68527	6.09853	5.99343	6.07168	5.96659	0.0361792	6.25216	cePISA-1	-0.0184727	0.0101799	-0.460662	0.25386	6.18625	6.31034	6.14363	6.26772	0.0401004	6.26596	lcPISA-1
AZD1152	AURKB;AURKA	PPP6R3	Q5H9R7-5	-0.019766	-0.00154963	-0.826775	-0.0648182	6.16528	6.24362	6.16335	6.24169	0.0239073	6.25033	cePISA-1	0.0163689	-0.00839966	0.570242	-0.292618	6.32427	6.21662	6.34177	6.23412	0.0287052	6.25292	lcPISA-1
AZD1152	AURKB;AURKA	TUBGCP2	Q9BSJ2-4	0.0650809	-0.0120396	1.19462	-0.220999	6.54208	6.20155	6.4993	6.15877	0.0544783	6.25352	cePISA-1	0.458888	-0.106509	3.35909	-0.779652	8.52041	5.75784	8.33385	5.57127	0.136611	6.199	lcPISA-1
AZD1152	AURKB;AURKA	CIAPIN1	Q6FI81	-0.0176752	-0.0225711	-0.705285	-0.900644	6.17798	6.15705	6.17384	6.15291	0.025061	6.25413	cePISA-1	-0.00432465	0.0364333	-0.094072	0.792515	6.23226	6.41085	6.23333	6.41191	0.0459718	6.25098	lcPISA-1
AZD1152	AURKB;AURKA	CHAMP1	Q96JM3	-0.0745868	0.0669538	-2.00544	1.80021	5.94126	6.5537	5.88802	6.50046	0.0371923	6.2565	cePISA-1	-0.00450394	0.0590161	-0.063975	0.838279	6.25406	6.53557	6.279	6.56051	0.0704015	6.27361	lcPISA-1
AZD1152	AURKB;AURKA	GCSH	P23434	-0.156528	0.241597	-2.19308	3.38497	5.53449	7.29333	5.60035	7.35918	0.0713736	6.16875	cePISA-1	-0.0936639	-0.0972581	-1.40138	-1.45515	5.85576	5.84119	5.9002	5.88563	0.0668371	6.24854	lcPISA-1
AZD1152	AURKB;AURKA	IKZF1	Q13422	0.015204	0.0925717	0.214281	1.30468	6.33296	6.68185	6.36653	6.71542	0.0709536	6.26656	cePISA-1	-0.0948129	-0.0087807	-1.06064	-0.0982272	5.8125	6.16966	5.88377	6.24093	0.0893917	6.20732	lcPISA-1
AZD1152	AURKB;AURKA	WASHC2A	Q641Q2	-0.0318119	-0.0119308	-1.23368	-0.462681	6.12284	6.20779	6.13367	6.21863	0.0257862	6.25934	cePISA-1	0.030892	0.033906	0.668531	0.733757	6.42173	6.43516	6.40821	6.42164	0.0462088	6.28569	lcPISA-1
AZD1152	AURKB;AURKA	WASHC2C	Q9Y4E1	-0.00744547	-0.0518504	-0.131807	-0.917907	6.20779	6.01962	6.17025	5.98209	0.0564877	6.23991	cePISA-1
AZD1152	AURKB;AURKA	IDI1	Q13907	0.0414144	0.00353375	0.976364	0.0833098	6.42674	6.26019	6.47445	6.3079	0.042417	6.24488	cePISA-1
AZD1152	AURKB;AURKA	ANXA4	P09525	0.0700441	-0.0470456	2.09176	-1.40495	6.55513	6.04413	6.55513	6.04413	0.0334856	6.24448	cePISA-1	0.0630307	0.0304727	0.901361	0.43577	6.4818	6.33716	6.4851	6.34046	0.0699284	6.20471	lcPISA-1
AZD1152	AURKB;AURKA	ANXA5	P08758	0.0210458	-0.0153935	0.545453	-0.398962	6.32962	6.17174	6.33695	6.17908	0.038584	6.23795	cePISA-1	0.0275935	0.041169	0.522711	0.779874	6.3485	6.40852	6.42626	6.48628	0.0527893	6.22823	lcPISA-1
AZD1152	AURKB;AURKA	VARS	P26640	0.0649142	0.00695165	1.49412	0.160005	6.53908	6.28156	6.50444	6.24693	0.0434465	6.25137	cePISA-1	0.000869732	0.0121013	0.0239141	0.332738	6.25549	6.30438	6.26482	6.31371	0.036369	6.25172	lcPISA-1
AZD1152	AURKB;AURKA	GEMIN5	Q8TEQ6	0.0184257	-0.0105501	0.50222	-0.287558	6.35633	6.22994	6.31767	6.19128	0.0366884	6.27567	cePISA-1	0.0307802	0.00748902	0.567861	0.138164	6.44601	6.34277	6.35039	6.24716	0.0542037	6.30994	lcPISA-1
AZD1152	AURKB;AURKA	EIF4B	P23588	0.000351892	-0.0485044	0.010402	-1.4338	6.253	6.04479	6.23085	6.02264	0.0338293	6.25147	cePISA-1	0.00668645	0.00892565	0.19625	0.261971	6.2641	6.27383	6.27969	6.28942	0.0340711	6.23513	lcPISA-1
AZD1152	AURKB;AURKA	EIF4B	F8VP89	-0.080064	0.0653307	-0.520927	0.425066	5.8493	6.46952	5.91515	6.53537	0.153695	6.18309	cePISA-1	0.0676866	-0.0445407	0.405896	-0.267097	6.52954	6.04087	6.60428	6.1156	0.166759	6.23027	lcPISA-1
AZD1152	AURKB;AURKA	NUDT19	A8MXV4	0.0198281	-0.0770592	0.56707	-2.20384	6.33748	5.92584	6.34502	5.93339	0.0349658	6.25097	cePISA-1	-0.0515071	0.0648781	-1.03079	1.29838	6.04163	6.54922	6.08517	6.59276	0.0499686	6.26122	lcPISA-1
AZD1152	AURKB;AURKA	RAPGEF4	Q8WZA2	0.135228	-0.0910188	0.629195	-0.423496	6.76926	5.78674	6.83877	5.85625	0.214923	6.16359	cePISA-1	0.0895702	-0.00723682	0.583934	-0.047179	6.60511	6.17644	6.60355	6.17488	0.153391	6.2075	lcPISA-1
AZD1152	AURKB;AURKA	GBF1	Q92538	0.0800059	0.093149	2.17784	2.53561	6.61186	6.67237	6.58134	6.64185	0.0367363	6.25518	cePISA-1	0.018465	0.0368549	0.270418	0.539736	6.34839	6.42983	6.34882	6.43026	0.0682831	6.26765	lcPISA-1
AZD1152	AURKB;AURKA	MOCS2	O96007	0.0183972	0.00991127	0.407399	0.219482	6.35663	6.31935	6.39469	6.35741	0.0451577	6.27609	cePISA-1	-0.000661887	0.0325434	-0.0155728	0.765676	6.23243	6.37754	6.25249	6.3976	0.0425028	6.23529	lcPISA-1
AZD1152	AURKB;AURKA	GOLGA3	Q08378	-0.00965098	0.000737231	-0.429726	0.0328265	6.20906	6.25392	6.19303	6.2379	0.0224584	6.25073	cePISA-1	0.000600751	-0.000601001	0.0179832	-0.0179907	6.24517	6.23996	6.29058	6.28538	0.0334062	6.24256	lcPISA-1
AZD1152	AURKB;AURKA	MBOAT7	Q96N66	0.0880764	-0.0137233	1.87779	-0.292581	6.62775	6.1762	6.67038	6.21883	0.0469043	6.23523	cePISA-1	-0.0287884	-0.00121075	-0.683351	-0.0287396	6.12305	6.24122	6.14319	6.26136	0.0421282	6.24646	lcPISA-1
AZD1152	AURKB;AURKA	DBT	P11182	0.0272197	0.000712719	0.889558	0.0232921	6.38269	6.26649	6.38954	6.27334	0.0305991	6.2634	cePISA-1	-0.0242649	-0.0416996	-0.570038	-0.979622	6.15045	6.07657	6.14073	6.06685	0.0425671	6.25477	lcPISA-1
AZD1152	AURKB;AURKA	PHKB	Q93100-3	0.087118	-0.00798632	1.35181	-0.123924	6.63182	6.20874	6.51773	6.09465	0.0644454	6.2432	cePISA-1	0.0317213	-0.0479962	0.498036	-0.753558	6.38669	6.04336	6.37104	6.02771	0.0636928	6.2478	lcPISA-1
AZD1152	AURKB;AURKA	SCLT1	Q96NL6	0.0676708	0.12857	1.05182	1.9984	6.54031	6.82231	6.56332	6.84531	0.0643365	6.24062	cePISA-1	0.095961	0.00189325	0.769985	0.0151913	6.66988	6.24886	6.69708	6.27606	0.124627	6.24066	lcPISA-1
AZD1152	AURKB;AURKA	KLC4	Q9NSK0-3	0.0349682	-0.05102	1.01469	-1.48048	6.41382	6.04271	6.41259	6.04148	0.0344618	6.26023	cePISA-1	0.0315652	-0.0259612	0.537822	-0.442339	6.35487	6.10646	6.37707	6.12866	0.0586908	6.21734	lcPISA-1
AZD1152	AURKB;AURKA	KLC2	Q9H0B6	0.0595443	0.0241634	1.13942	0.462383	6.54258	6.38408	6.55134	6.39284	0.0522584	6.27804	cePISA-1	-0.00119731	0.0122272	-0.0184849	0.188771	6.28118	6.3399	6.30834	6.36706	0.0647726	6.28639	lcPISA-1
AZD1152	AURKB;AURKA	KLC1	Q07866-6	0.020034	-0.0236841	0.863864	-1.02126	6.35944	6.16962	6.35285	6.16303	0.0231911	6.27174	cePISA-1	0.0191153	0.0416933	0.537386	1.17212	6.32791	6.42772	6.31796	6.41777	0.0355709	6.24463	lcPISA-1
AZD1152	AURKB;AURKA	KLC1	Q07866-10	0.217077	0.259607	1.06607	1.27494	7.31159	7.53034	7.08736	7.30611	0.203623	6.29021	cePISA-1
AZD1152	AURKB;AURKA	KLC3	Q6P597-3	-0.0701176	0.778862	-0.559862	6.21891	5.89783	10.6233	5.32181	10.0473	0.125241	6.19155	cePISA-1
AZD1152	AURKB;AURKA	DPP7	Q9UHL4	0.0243703	0.0461177	0.642153	1.21519	6.37002	6.46676	6.40398	6.50073	0.037951	6.26332	cePISA-1	-0.00592745	0.0766171	-0.150373	1.94369	6.2314	6.59833	6.25289	6.61982	0.0394183	6.25706	lcPISA-1
AZD1152	AURKB;AURKA	PDIA3	P30101	-0.032822	-0.0378623	-1.21642	-1.40321	6.11027	6.08896	6.10839	6.08708	0.0269825	6.25088	cePISA-1	0.0139906	-0.0404867	0.213404	-0.617557	6.32597	6.09155	6.29706	6.06264	0.0655594	6.26492	lcPISA-1
AZD1152	AURKB;AURKA	PDIA4	P13667	-0.0209288	-0.034999	-0.795843	-1.33088	6.15434	6.09461	6.16243	6.1027	0.0262976	6.24427	cePISA-1	0.00057917	-0.0293462	0.0138362	-0.70107	6.25359	6.12521	6.25959	6.13121	0.0418591	6.25108	lcPISA-1
AZD1152	AURKB;AURKA	PDIA3	H7BZJ3	-0.185559	0.0854391	-1.86352	0.858039	5.45033	6.5766	5.43335	6.55962	0.0995748	6.19843	cePISA-1	0.0222872	0.0431626	0.208862	0.404495	6.37395	6.46685	6.36671	6.45961	0.106707	6.27624	lcPISA-1
AZD1152	AURKB;AURKA	SRRM1	Q8IYB3	0.0472622	-0.0316271	1.11083	-0.743349	6.463	6.11907	6.44956	6.10564	0.0425468	6.2547	cePISA-1	-0.0282558	-0.0683828	-0.277002	-0.67038	6.13293	5.96469	6.04348	5.87525	0.102006	6.25422	lcPISA-1
AZD1152	AURKB;AURKA	USP24	Q9UPU5	0.0426218	0.0114062	1.3184	0.35282	6.43879	6.30097	6.46814	6.33032	0.0323285	6.25135	cePISA-1	-0.0535298	-0.0519792	-0.538083	-0.522496	5.95157	5.95796	5.96595	5.97235	0.0994825	6.17654	lcPISA-1
AZD1152	AURKB;AURKA	ABCC4	O15439	0.0234235	0.0278597	0.753121	0.895754	6.36112	6.38071	6.44114	6.46073	0.031102	6.25868	cePISA-1	-0.00186261	0.0118955	-0.0470615	0.300558	6.22727	6.28694	6.25141	6.31108	0.0395782	6.23531	lcPISA-1
AZD1152	AURKB;AURKA	ABCB8	Q9NUT2	0.0987501	0.126705	1.75847	2.25628	6.68457	6.81536	6.61958	6.75037	0.0561568	6.24233	cePISA-1	0.0468002	0.0161835	1.09698	0.379337	6.45245	6.31696	6.42017	6.28468	0.0426627	6.2465	lcPISA-1
AZD1152	AURKB;AURKA	ABCB10	Q9NRK6	-0.0153776	-0.0429594	-0.400957	-1.12013	6.17584	6.05889	6.23721	6.12026	0.0383522	6.24202	cePISA-1	0.00267333	0.0112778	0.0897272	0.378525	6.26047	6.29792	6.32581	6.36326	0.029794	6.24888	lcPISA-1
AZD1152	AURKB;AURKA	MYCBP2	O75592	0.0188651	0.0542624	0.490065	1.40959	6.35009	6.50782	6.32852	6.48625	0.0384951	6.2676	cePISA-1	-0.323394	-0.0107298	-1.47972	-0.0490951	4.9668	6.16876	5.18335	6.38531	0.218551	6.21481	lcPISA-1
AZD1152	AURKB;AURKA	EVL	Q9UI08-2	-0.105439	0.116958	-1.3143	1.45788	5.79558	6.76153	5.73727	6.70322	0.0802245	6.23501	cePISA-1
AZD1152	AURKB;AURKA	ARHGAP21	Q5T5U3	0.010139	0.111387	0.118201	1.29854	6.32925	6.78939	6.45563	6.91577	0.0857781	6.28492	cePISA-1	-0.510528	-0.402388	-2.38654	-1.88102	4.30664	4.64187	4.51021	4.84543	0.21392	6.13513	lcPISA-1
AZD1152	AURKB;AURKA	SCAMP2	O15127	0.0918093	0.0221295	1.29979	0.313298	6.6398	6.32672	6.61541	6.30234	0.070634	6.23042	cePISA-1	-0.148594	0.0908679	-1.51485	0.926361	5.63433	6.65162	5.67842	6.69571	0.0980912	6.24559	lcPISA-1
AZD1152	AURKB;AURKA	GOLGA5	Q8TBA6	0.130192	0.0282797	3.15617	0.685566	6.82388	6.35848	6.80091	6.3355	0.0412501	6.23505	cePISA-1	0.0525021	0.0598618	1.2455	1.4201	6.47388	6.50699	6.42758	6.46069	0.0421533	6.24252	lcPISA-1
AZD1152	AURKB;AURKA	PKP3	Q9Y446-2	0.0511178	-0.0707407	0.864978	-1.19702	6.5011	5.97454	6.52781	6.00124	0.0590972	6.27479	cePISA-1	0.025036	0.158962	0.160109	1.01659	6.32181	6.93677	6.24725	6.86221	0.156368	6.21305	lcPISA-1
AZD1152	AURKB;AURKA	MAP1S	Q66K74	0.0427916	-0.0381172	1.2566	-1.11933	6.45365	6.10168	6.4674	6.11543	0.0340535	6.26504	cePISA-1	-0.017871	0.0216533	-0.395006	0.478606	6.19049	6.36243	6.17732	6.34926	0.0452424	6.26765	lcPISA-1
AZD1152	AURKB;AURKA	UBR5	O95071	0.0499094	0.0397209	2.19869	1.74985	6.4912	6.44552	6.44995	6.40427	0.0226996	6.27048	cePISA-1	0.000703384	-0.0142277	0.0116577	-0.235806	6.24705	6.18274	6.23603	6.17171	0.0603363	6.24401	lcPISA-1
AZD1152	AURKB;AURKA	R3HDM1	Q15032-3	0.0821369	0.12928	1.07925	1.6987	6.60414	6.8235	6.57058	6.78995	0.0761054	6.23864	cePISA-1
AZD1152	AURKB;AURKA	NLN	Q9BYT8	0.0848014	-0.00828756	2.68522	-0.262424	6.61724	6.20376	6.61289	6.1994	0.0315808	6.23949	cePISA-1	-0.00545505	0.000437911	-0.144613	0.011609	6.23497	6.26049	6.2842	6.30972	0.0377218	6.25859	lcPISA-1
AZD1152	AURKB;AURKA	POLE3	Q9NRF9	0.0023328	0.018303	0.0612486	0.480553	6.2482	6.31775	6.23551	6.30506	0.0380874	6.23811	cePISA-1	0.0141386	0.000868204	0.304853	0.01872	6.29085	6.23325	6.25201	6.19441	0.0463784	6.2295	lcPISA-1
AZD1152	AURKB;AURKA	POLB	P06746	-0.0219415	-0.0367528	-0.401928	-0.673244	6.16218	6.09924	6.15759	6.09465	0.0545906	6.25662	cePISA-1
AZD1152	AURKB;AURKA	CAMKK1	Q8N5S9-2	0.11199	0.108127	1.18985	1.14881	6.7122	6.69424	6.69953	6.68158	0.0941211	6.21087	cePISA-1
AZD1152	AURKB;AURKA	FAM117A	Q9C073	-0.0127386	-0.192454	-0.241176	-3.64367	6.21221	5.48462	6.20926	5.48167	0.0528186	6.26731	cePISA-1	0.045215	0.0600919	0.635322	0.84436	6.49093	6.55821	6.46558	6.53286	0.0711686	6.29066	lcPISA-1
AZD1152	AURKB;AURKA	KIF14	Q15058	0.0902028	0.196105	1.40665	3.05812	6.68371	7.19279	6.71256	7.22164	0.0641261	6.27862	cePISA-1	0.0575352	-0.0899519	0.281067	-0.439427	6.43909	5.81334	6.34191	5.71617	0.204703	6.18734	lcPISA-1
AZD1152	AURKB;AURKA	VPS16	Q9H269	0.00836171	0.00611313	0.188065	0.137492	6.30544	6.29563	6.34086	6.33104	0.0444618	6.269	cePISA-1	-0.00137728	-0.170532	-0.0154941	-1.91844	6.29767	5.60091	6.32216	5.62541	0.088891	6.30368	lcPISA-1
AZD1152	AURKB;AURKA	WDR19	Q8NEZ3	-0.19602	-0.0342001	-1.09261	-0.190631	5.46945	6.11866	5.60437	6.25358	0.179405	6.26544	cePISA-1	-0.0280711	-0.0271006	-0.186218	-0.17978	6.1075	6.11161	6.06537	6.06948	0.150743	6.2275	lcPISA-1
AZD1152	AURKB;AURKA	DSG2	Q14126	-0.0288486	-0.0380528	-0.74679	-0.985053	6.11681	6.07791	6.08321	6.04431	0.0386302	6.24036	cePISA-1	-0.00109869	0.0115826	-0.0271845	0.286585	6.25458	6.3098	6.24929	6.30451	0.0404159	6.25935	lcPISA-1
AZD1152	AURKB;AURKA	STRAP	Q9Y3F4-2	-0.026264	-9.83644e-05	-0.997296	-0.0037351	6.12117	6.2332	6.08998	6.20201	0.0263352	6.23362	cePISA-1	-0.0201491	-0.0264447	-0.849958	-1.11553	6.17096	6.14409	6.16091	6.13404	0.023706	6.25775	lcPISA-1
AZD1152	AURKB;AURKA	TRMT6	Q9UJA5	-0.032585	-0.0146877	-1.06261	-0.478971	6.09962	6.17577	6.08788	6.16402	0.0306651	6.23896	cePISA-1	0.00558718	-0.0957931	0.0564085	-0.967133	6.20918	5.78782	6.33313	5.91178	0.0990486	6.18518	lcPISA-1
AZD1152	AURKB;AURKA	PDIA6	Q15084-2	-0.042786	-0.0178516	-1.45406	-0.606678	6.06423	6.16995	6.01471	6.12043	0.0294252	6.24676	cePISA-1	0.0499409	0.0319987	1.32925	0.851691	6.46703	6.3871	6.45831	6.37838	0.0375707	6.247	lcPISA-1
AZD1152	AURKB;AURKA	STK11IP	Q8N1F8	-0.103013	0.0230905	-2.23094	0.500068	5.82841	6.3608	5.82949	6.36187	0.0461748	6.2598	cePISA-1	0.038328	-0.0232928	0.289571	-0.175979	6.47001	6.19948	6.4051	6.13457	0.132361	6.30039	lcPISA-1
AZD1152	AURKB;AURKA	CEP131	Q9UPN4	-0.224269	-0.0193804	-2.7299	-0.235906	5.34903	6.16528	5.34521	6.16146	0.082153	6.24866	cePISA-1
AZD1152	AURKB;AURKA	TRIM28	Q13263	-0.00292448	-0.0149012	-0.186085	-0.948166	6.23906	6.18748	6.21969	6.16811	0.0157158	6.25172	cePISA-1	0.0483569	0.0322258	1.22837	0.818608	6.46104	6.3892	6.44253	6.37069	0.0393666	6.24807	lcPISA-1
AZD1152	AURKB;AURKA	MPRIP	Q6WCQ1-2	-0.0538152	0.0524367	-1.02705	1.00074	6.01743	6.47733	6.05082	6.51072	0.0523979	6.24613	cePISA-1	0.109928	0.188315	1.17288	2.00923	6.74374	7.12029	6.62417	7.00072	0.0937249	6.24899	lcPISA-1
AZD1152	AURKB;AURKA	TRIOBP	Q9H2D6	-0.0199583	0.0680934	-0.281193	0.959368	6.16108	6.54882	6.16707	6.55481	0.0709773	6.2469	cePISA-1
AZD1152	AURKB;AURKA	TMF1	P82094-2	-0.0523746	0.0733389	-1.32079	1.84946	6.02402	6.57249	5.95528	6.50375	0.0396541	6.24673	cePISA-1
AZD1152	AURKB;AURKA	AKAP12	Q02952	-0.0172007	-0.0969431	-0.15173	-0.855154	6.17145	5.83958	6.36135	6.02949	0.113363	6.24547	cePISA-1	0.0581761	0.0546954	0.617107	0.580184	6.47785	6.46223	6.53851	6.5229	0.0942724	6.22182	lcPISA-1
AZD1152	AURKB;AURKA	PDXK	O00764	0.0140582	-0.041596	0.340551	-1.00764	6.28747	6.04955	6.3094	6.07147	0.0412807	6.22651	cePISA-1	0.00478732	0.0117951	0.107266	0.264285	6.27412	6.30467	6.26933	6.29988	0.0446301	6.25333	lcPISA-1
AZD1152	AURKB;AURKA	MCCC2	Q9HCC0	-0.03142	-0.0382711	-1.03535	-1.26111	6.13396	6.1049	6.14784	6.11878	0.0303471	6.26902	cePISA-1	-0.0443725	0.00486624	-1.06204	0.116472	6.06444	6.27499	6.04577	6.25632	0.0417805	6.25386	lcPISA-1
AZD1152	AURKB;AURKA	DIS3L2	Q8IYB7	0.118215	0.0207532	2.30494	0.404642	6.77313	6.33068	6.8067	6.36425	0.0512877	6.24027	cePISA-1	0.0455265	-0.0459494	0.816317	-0.8239	6.42225	6.02768	6.21363	5.81906	0.0557706	6.22276	lcPISA-1
AZD1152	AURKB;AURKA	KHDC4	Q7Z7F0	-0.0372618	-8.75962e-05	-0.934981	-0.00219798	6.09915	6.25835	6.1029	6.2621	0.039853	6.25873	cePISA-1	0.0599959	0.0386914	0.826808	0.53321	6.49446	6.39926	6.50707	6.41187	0.0725633	6.22992	lcPISA-1
AZD1152	AURKB;AURKA	NCAPH	Q15003	0.0530273	-0.0283913	1.81098	-0.969615	6.50804	6.15093	6.46395	6.10684	0.029281	6.27318	cePISA-1	0.0694578	0.0152215	1.05177	0.230493	6.54329	6.30187	6.61339	6.37197	0.0660389	6.23573	lcPISA-1
AZD1152	AURKB;AURKA	GLE1	Q53GS7	0.213732	0.000194712	1.67661	0.0015274	7.26021	6.26135	7.09264	6.09378	0.127479	6.26051	cePISA-1
AZD1152	AURKB;AURKA	SERPINH1	P50454	-0.0164994	-0.0214766	-0.783764	-1.02019	6.17016	6.14891	6.16261	6.14136	0.0210515	6.24113	cePISA-1	0.00693041	0.00643214	0.28512	0.264621	6.28407	6.2819	6.2709	6.26873	0.024307	6.25396	lcPISA-1
AZD1152	AURKB;AURKA	SMC1A	Q14683	0.0251346	0.000197574	1.71328	0.0134675	6.35252	6.24367	6.36881	6.25995	0.0146704	6.24281	cePISA-1	0.00905741	0.00522446	0.253557	0.146255	6.29788	6.28118	6.3274	6.31069	0.0357215	6.25847	lcPISA-1
AZD1152	AURKB;AURKA	SMC1B	Q8NDV3-3	0.0896533	-0.0845564	1.40924	-1.32912	6.60474	5.85347	6.64547	5.8942	0.0636183	6.20679	cePISA-1	-0.151557	-0.0208573	-1.94729	-0.267986	5.62533	6.15876	5.78128	6.3147	0.0778299	6.24844	lcPISA-1
AZD1152	AURKB;AURKA	CAAP1	Q9H8G2	-0.0500402	0.0602124	-0.725303	0.872742	6.05914	6.54034	6.07712	6.55832	0.0689922	6.27299	cePISA-1	0.0113933	0.0798984	0.108311	0.759557	6.26863	6.57346	6.40604	6.71088	0.105191	6.21931	lcPISA-1
AZD1152	AURKB;AURKA	NUP107	P57740	0.00551866	-0.0307446	0.106763	-0.594778	6.29791	6.14158	6.30845	6.15212	0.0516909	6.27386	cePISA-1	0.0193314	0.0138762	0.206151	0.147976	6.30346	6.27967	6.33478	6.31099	0.0937733	6.21956	lcPISA-1
AZD1152	AURKB;AURKA	LRRC8C	Q8TDW0	0.00369853	-0.0304789	0.0351621	-0.289765	6.22768	6.08188	6.03147	5.88567	0.105185	6.21174	cePISA-1
AZD1152	AURKB;AURKA	LRRC8A	Q8IWT6	-0.0558395	0.0226091	-1.00466	0.406781	6.00158	6.33696	6.03979	6.37517	0.0555804	6.23843	cePISA-1	-0.0317398	-0.0890817	-0.330705	-0.928166	6.09082	5.85348	6.11319	5.87585	0.095976	6.2263	lcPISA-1
AZD1152	AURKB;AURKA	LRRC8D	Q7L1W4	0.114195	0.00314505	2.45689	0.0676653	6.75999	6.25917	6.75769	6.25687	0.0464794	6.24554	cePISA-1
AZD1152	AURKB;AURKA	CWF19L2	Q2TBE0	0.0191065	0.16287	0.351102	2.99291	6.33803	7.00214	6.26262	6.92674	0.0544187	6.25464	cePISA-1
AZD1152	AURKB;AURKA	DNAJC7	Q99615	0.128733	-0.100814	2.06029	-1.61347	6.85804	5.84924	6.7568	5.748	0.062483	6.2726	cePISA-1	0.0756997	0.0525391	1.30519	0.905862	6.57182	6.46716	6.58984	6.48518	0.057999	6.23588	lcPISA-1
AZD1152	AURKB;AURKA	AAGAB	Q6PD74	0.0365747	-0.0941309	0.913094	-2.34999	6.39136	5.83777	6.44007	5.88648	0.0400558	6.23137	cePISA-1	0.0698608	0.0657252	0.736611	0.693005	6.56779	6.54899	6.53435	6.51555	0.0948409	6.25733	lcPISA-1
AZD1152	AURKB;AURKA	ARFIP2	P53365	0.0798281	-0.00612767	1.81108	-0.13902	6.60686	6.22473	6.59872	6.21658	0.0440775	6.25122	cePISA-1	0.0638929	0.0955382	0.687861	1.02855	6.56036	6.70585	6.67011	6.8156	0.0928863	6.27616	lcPISA-1
AZD1152	AURKB;AURKA	ARFIP1	P53367	0.0932369	0.385655	2.12737	8.79942	6.59039	8.07118	6.53873	8.01953	0.0438273	6.17794	cePISA-1	0.059428	0.0316523	0.517718	0.275745	6.31513	6.1947	5.28312	5.1627	0.114788	6.06027	lcPISA-1
AZD1152	AURKB;AURKA	ARFIP1	P53367-2	0.00956161	0.0296113	0.0909837	0.281767	6.28322	6.37115	6.35667	6.4446	0.105092	6.24172	cePISA-1	0.00853296	0.0298638	0.0648124	0.226831	6.34969	6.44426	6.45993	6.55451	0.131656	6.31224	lcPISA-1
AZD1152	AURKB;AURKA	PYCR3	Q53H96	0.0379702	0.0522301	0.9935	1.36661	6.41986	6.48363	6.44772	6.51149	0.0382187	6.2531	cePISA-1	0.00389037	-0.0156777	0.104285	-0.420257	6.26262	6.17825	6.27499	6.19062	0.0373051	6.24575	lcPISA-1
AZD1152	AURKB;AURKA	BYSL	Q13895	0.0581959	0.0366262	1.29485	0.814926	6.51021	6.4136	6.5681	6.47149	0.0449443	6.25282	cePISA-1	0.070422	-0.0430403	0.795972	-0.486479	6.54	6.04537	6.50484	6.0102	0.088473	6.22844	lcPISA-1
AZD1152	AURKB;AURKA	PSMC3IP	Q9P2W1	-0.0563565	0.0368387	-1.43821	0.94012	6.00808	6.409	5.99868	6.3996	0.0391851	6.24742	cePISA-1	-0.019577	0.0510532	-0.106924	0.278837	6.13588	6.44375	6.01047	6.31834	0.183094	6.21971	lcPISA-1
AZD1152	AURKB;AURKA	TSC22D4	Q9Y3Q8	0.017502	-0.142536	0.582033	-4.74007	6.34592	5.67961	6.37412	5.70781	0.0300704	6.2694	cePISA-1	0.0275225	0.0338259	0.802319	0.98607	6.38774	6.41571	6.37987	6.40784	0.0343037	6.26704	lcPISA-1
AZD1152	AURKB;AURKA	TSC22D2	O75157	-0.0606543	0.0497692	-1.11982	0.918855	5.98843	6.46478	6.01485	6.4912	0.0541644	6.24557	cePISA-1	-0.0851415	0.0357398	-1.30408	0.547414	5.90499	6.42108	5.88287	6.39896	0.0652884	6.26396	lcPISA-1
AZD1152	AURKB;AURKA	TSC22D1	Q15714	0.0941263	-0.292715	2.14145	-6.6595	6.68225	5.1106	6.83906	5.26741	0.0439544	6.2602	cePISA-1	0.0313696	0.0207847	0.608084	0.402901	6.37756	6.33094	6.42452	6.3779	0.0515876	6.24038	lcPISA-1
AZD1152	AURKB;AURKA	DCUN1D1	Q96GG9	-0.0219414	-0.0145609	-0.708312	-0.470056	6.15536	6.18693	6.16675	6.19832	0.030977	6.24969	cePISA-1	-0.00520192	0.0313416	-0.114691	0.691015	6.24826	6.40855	6.26921	6.4295	0.0453558	6.27083	lcPISA-1
AZD1152	AURKB;AURKA	DCUN1D1	C9JVE2	-0.0378781	0.318967	-0.205023	1.72647	5.94674	7.61554	5.81045	7.47924	0.184751	6.10494	cePISA-1
AZD1152	AURKB;AURKA	NUCB2	P80303	-0.0525637	0.0452673	-1.31135	1.12932	6.02836	6.45133	6.0047	6.42767	0.0400835	6.25205	cePISA-1	-0.0269884	-0.0010106	-0.79606	-0.029809	6.146	6.25767	6.14004	6.25171	0.0339025	6.26205	lcPISA-1
AZD1152	AURKB;AURKA	MECP2	P51608-2	-0.141183	-0.0455174	-2.75272	-0.887477	5.65433	6.04199	5.65807	6.04572	0.0512885	6.23565	cePISA-1	-0.104095	-0.0735011	-0.651881	-0.460291	5.75482	5.87816	5.92343	6.04677	0.159684	6.18539	lcPISA-1
AZD1152	AURKB;AURKA	LSR	Q86X29	-0.0767732	0.032743	-1.70774	0.728331	5.9261	6.39347	5.89122	6.35859	0.0449561	6.25	cePISA-1	-0.00663866	-0.0247642	-0.131519	-0.490605	6.21941	6.14177	6.20172	6.12407	0.050477	6.2481	lcPISA-1
AZD1152	AURKB;AURKA	GALK2	Q01415	0.0070971	0.0483988	0.241362	1.64597	6.27438	6.4566	6.24971	6.43193	0.0294044	6.24359	cePISA-1	-0.0162879	0.0260316	-0.414288	0.662122	6.16969	6.35335	6.20901	6.39267	0.0393154	6.23974	lcPISA-1
AZD1152	AURKB;AURKA	DYNC1H1	Q14204	0.039003	-0.0076738	1.18019	-0.232202	6.40656	6.2026	6.44349	6.23953	0.033048	6.23568	cePISA-1	-0.000733688	0.000733315	-0.0267331	0.0267195	6.25143	6.25779	6.25084	6.2572	0.027445	6.25462	lcPISA-1
AZD1152	AURKB;AURKA	FAM177A1	Q8N128-2	0.0826356	0.102292	1.39904	1.73183	6.60582	6.69644	6.58605	6.67667	0.0590659	6.23808	cePISA-1	0.0125015	0.0619902	0.180886	0.896941	6.34391	6.56529	6.3658	6.58719	0.0691129	6.28917	lcPISA-1
AZD1152	AURKB;AURKA	ADD2	P35612	0.00171445	-0.024133	0.064012	-0.901046	6.25177	6.14076	6.27824	6.16723	0.0267833	6.24435	cePISA-1	-0.0165475	-0.0057085	-0.506027	-0.174567	6.1859	6.23255	6.19647	6.24312	0.0327009	6.25727	lcPISA-1
AZD1152	AURKB;AURKA	ADD1	P35611-3	0.000647281	-0.00230419	0.0250547	-0.0891893	6.25333	6.24055	6.22553	6.21275	0.0258348	6.25053	cePISA-1	-0.023172	-0.0211016	-0.653218	-0.594854	6.15547	6.1643	6.18619	6.19503	0.0354736	6.25513	lcPISA-1
AZD1152	AURKB;AURKA	ADD1	P35611-4	0.1925	-0.369806	0.880778	-1.69204	7.08566	4.79854	6.91162	4.6245	0.218557	6.20058	cePISA-1	0.0757763	-0.0159609	0.510605	-0.107549	6.6063	6.1993	6.58893	6.18193	0.148405	6.26827	lcPISA-1
AZD1152	AURKB;AURKA	BCL2L13	Q9BXK5	-0.0542432	-0.00142242	-1.43967	-0.0377523	5.9958	6.21939	5.96697	6.19056	0.0376776	6.22553	cePISA-1	-0.0489105	0.0109146	-1.16041	0.258949	6.04	6.29573	6.10688	6.36261	0.0421494	6.24829	lcPISA-1
AZD1152	AURKB;AURKA	SEC23A	Q15436	0.0191049	0.030037	0.433395	0.681387	6.32372	6.37182	6.35104	6.39914	0.044082	6.24053	cePISA-1	-0.000876563	0.0544861	-0.0138041	0.858045	6.2359	6.47985	6.25336	6.49731	0.0635003	6.23968	lcPISA-1
AZD1152	AURKB;AURKA	SEC23B	Q15437	0.00373929	-0.00274924	0.209088	-0.153728	6.26419	6.23608	6.27895	6.25084	0.0178838	6.24798	cePISA-1	-0.00574488	0.0403977	-0.177499	1.24816	6.21682	6.41887	6.20963	6.41168	0.0323658	6.24162	lcPISA-1
AZD1152	AURKB;AURKA	PPWD1	Q96BP3	0.0190848	-0.00777113	0.760598	-0.309707	6.33033	6.21358	6.31397	6.19722	0.0250919	6.24714	cePISA-1	-0.00282174	0.041927	-0.0596898	0.886904	6.20851	6.4041	6.20984	6.40543	0.0472735	6.22067	lcPISA-1
AZD1152	AURKB;AURKA	RIF1	Q5UIP0	-0.0207019	0.0726678	-0.545622	1.91524	6.17074	6.58331	6.14906	6.56163	0.0379418	6.25992	cePISA-1
AZD1152	AURKB;AURKA	APOE	P02649	0.00499712	0.0174781	0.108547	0.379655	6.26563	6.32008	6.30454	6.35898	0.0460367	6.24397	cePISA-1	-0.00612908	0.111576	-0.0864404	1.57359	6.19511	6.72174	6.11644	6.64307	0.0709052	6.22149	lcPISA-1
AZD1152	AURKB;AURKA	ASRGL1	Q7L266	0.0289268	-0.135616	0.63983	-2.99967	6.37202	5.68518	6.46562	5.77879	0.0452102	6.24552	cePISA-1	-0.0494727	0.143222	-0.992182	2.87234	6.01449	6.87394	6.01775	6.8772	0.0498625	6.22431	lcPISA-1
AZD1152	AURKB;AURKA	GGT1	P19440	-0.0150558	0.000238417	-0.304097	0.00481554	6.16747	6.2332	6.25564	6.32137	0.0495098	6.23217	cePISA-1	-0.115992	-0.00245257	-0.975238	-0.0206206	5.77482	6.24766	5.77766	6.2505	0.118938	6.2583	lcPISA-1
AZD1152	AURKB;AURKA	CCDC88A	Q3V6T2	0.0396062	0.0011488	1.39327	0.0404128	6.41906	6.25021	6.4092	6.24035	0.0284267	6.24524	cePISA-1	0.0656621	-0.0123637	0.565377	-0.106456	6.56031	6.21493	6.52215	6.17677	0.116139	6.26842	lcPISA-1
AZD1152	AURKB;AURKA	RPL37	P61927	0.0420901	-0.0946306	0.667299	-1.50028	6.4146	5.83462	6.35856	5.77858	0.0630753	6.23015	cePISA-1	-0.17816	-0.376637	-0.803335	-1.69828	5.4749	4.77121	5.69672	4.99303	0.221775	6.19452	lcPISA-1
AZD1152	AURKB;AURKA	YRDC	Q86U90	0.028236	0.0091393	0.772376	0.249999	6.38497	6.30101	6.40663	6.32267	0.0365573	6.26122	cePISA-1	-0.0357005	-0.0178696	-0.856486	-0.428708	6.09273	6.1685	6.12726	6.20303	0.0416826	6.24538	lcPISA-1
AZD1152	AURKB;AURKA	UBA1	P22314	0.0641492	-0.0184625	2.13783	-0.61528	6.52897	6.16561	6.49235	6.12899	0.0300067	6.24503	cePISA-1	0.19264	0.0827029	1.86804	0.801972	7.08024	6.56075	7.08903	6.56954	0.103124	6.19523	lcPISA-1
AZD1152	AURKB;AURKA	ZC3H11A	O75152	-0.00507249	0.116	-0.0711875	1.62795	6.24331	6.78986	6.23658	6.78314	0.0712554	6.2653	cePISA-1	0.165777	-0.0234715	1.11582	-0.157983	6.96069	6.10496	6.90769	6.05196	0.148569	6.2051	lcPISA-1
AZD1152	AURKB;AURKA	EDC3	Q96F86	0.0258273	-0.0463298	0.766455	-1.37489	6.38061	6.06933	6.36906	6.05778	0.0336971	6.2674	cePISA-1	0.0446367	0.0648406	0.49486	0.71885	6.54549	6.63779	6.63325	6.72556	0.0902006	6.34607	lcPISA-1
AZD1152	AURKB;AURKA	ETFA	P13804	0.0853349	-0.0569083	2.25452	-1.5035	6.62131	5.99962	6.59623	5.97455	0.0378507	6.24101	cePISA-1	-0.0237202	0.0107806	-0.624071	0.283634	6.14567	6.29441	6.16325	6.31199	0.0380089	6.24756	lcPISA-1
AZD1152	AURKB;AURKA	ATG2A	Q2TAZ0-3	0.0770471	0.0123956	1.16687	0.18773	6.58844	6.29971	6.56887	6.28014	0.0660286	6.24582	cePISA-1	0.0249407	0.0487274	0.577835	1.12894	6.37436	6.48033	6.3941	6.50007	0.0431623	6.26511	lcPISA-1
AZD1152	AURKB;AURKA	ATG2A	Q2TAZ0	0.180742	0.182437	1.06314	1.07311	7.07698	7.0853	6.99121	6.99953	0.170007	6.24366	cePISA-1
AZD1152	AURKB;AURKA	ATG2B	Q96BY7	0.00922515	0.00545648	0.246168	0.145603	6.31316	6.29669	6.3649	6.34843	0.037475	6.27292	cePISA-1	0.0214567	0.00587977	0.553732	0.151739	6.34138	6.27327	6.41879	6.35069	0.0387492	6.24776	lcPISA-1
AZD1152	AURKB;AURKA	AIMP2	Q13155	0.127606	-0.0664123	2.31252	-1.20355	6.84991	5.98797	6.79078	5.92884	0.0551805	6.27006	cePISA-1	0.0184445	-0.0824568	0.099214	-0.443539	6.23141	5.81048	6.28826	5.86733	0.185906	6.15225	lcPISA-1
AZD1152	AURKB;AURKA	AIMP2	Q13155-2	0.080634	-0.00518762	0.688547	-0.044298	6.63333	6.25024	6.71228	6.32919	0.117108	6.27276	cePISA-1
AZD1152	AURKB;AURKA	CENPJ	Q9HC77	0.0408208	-0.0028975	0.396053	-0.0281122	6.43713	6.245	6.5483	6.35616	0.103069	6.25755	cePISA-1
AZD1152	AURKB;AURKA	CTU2	Q2VPK5	-0.0211195	0.0146075	-0.628587	0.434769	6.16075	6.31522	6.14181	6.29628	0.0335984	6.2516	cePISA-1	0.0256989	-0.0142429	0.578079	-0.320383	6.35726	6.18368	6.38149	6.2079	0.0444557	6.24503	lcPISA-1
AZD1152	AURKB;AURKA	MAT2A	P31153	-0.0387588	-0.0253149	-1.6995	-1.11001	6.06379	6.12056	6.05599	6.11276	0.022806	6.2289	cePISA-1	0.0457166	0.0153136	1.23727	0.414444	6.44646	6.31203	6.46456	6.33013	0.0369496	6.24538	lcPISA-1
AZD1152	AURKB;AURKA	GOLIM4	O00461	-0.0145624	0.0387476	-0.321296	0.8549	6.17248	6.40483	6.16439	6.39674	0.0453241	6.2351	cePISA-1	-0.0073069	-0.0341165	-0.172813	-0.806879	6.24015	6.12526	6.25164	6.13675	0.0422821	6.27183	lcPISA-1
AZD1152	AURKB;AURKA	RAB3IL1	Q8TBN0	0.0561294	0.0510004	1.77683	1.61447	6.50636	6.48327	6.47204	6.44895	0.0315896	6.25808	cePISA-1	0.0241073	0.00602844	0.592872	0.148257	6.34539	6.26638	6.37557	6.29655	0.0406619	6.24024	lcPISA-1
AZD1152	AURKB;AURKA	RAB3IL1	E9PK89	-0.0127427	0.010831	-0.12631	0.107361	6.2012	6.30335	6.12869	6.23085	0.100884	6.25621	cePISA-1	-0.0691459	0.0405629	-0.542047	0.317979	5.95086	6.42104	5.98862	6.4588	0.127565	6.24302	lcPISA-1
AZD1152	AURKB;AURKA	RAB3IP	Q96QF0	-0.0858685	0.0906562	-1.10889	1.17072	5.87723	6.6422	5.79688	6.56185	0.0774362	6.23766	cePISA-1	-0.219226	0.0646931	-1.86206	0.549492	5.35243	6.51656	5.43673	6.60087	0.117733	6.23081	lcPISA-1
AZD1152	AURKB;AURKA	DLST	P36957	-0.0213186	0.0147092	-0.670233	0.462442	6.13873	6.29396	6.14338	6.29861	0.0318077	6.23011	cePISA-1	-0.0435309	-0.0603494	-0.846637	-1.17374	6.07854	6.00809	6.12861	6.05816	0.0514163	6.26474	lcPISA-1
AZD1152	AURKB;AURKA	HSPD1	P10809	0.00955349	-0.0516426	0.3955	-2.13793	6.2893	6.0281	6.30356	6.04236	0.0241555	6.24779	cePISA-1	0.00452402	-0.0028632	0.140623	-0.0889987	6.27136	6.23933	6.29081	6.25878	0.0321713	6.25173	lcPISA-1
AZD1152	AURKB;AURKA	TBCC	Q15814	0.0100593	0.0356162	0.351384	1.24412	6.29793	6.41049	6.27823	6.39079	0.0286276	6.25417	cePISA-1	0.00594744	-0.0306604	0.146168	-0.753529	6.27011	6.11301	6.30935	6.15225	0.0406891	6.24431	lcPISA-1
AZD1152	AURKB;AURKA	SWAP70	Q9UH65	-0.00164093	0.00211495	-0.0468173	0.0603415	6.22994	6.24618	6.21426	6.2305	0.0350496	6.23703	cePISA-1	-0.0521305	0.0239608	-1.13573	0.522017	6.03141	6.35806	5.99278	6.31943	0.0459004	6.25334	lcPISA-1
AZD1152	AURKB;AURKA	FKBP15	Q5T1M5	0.0213683	0.0177557	0.796729	0.662029	6.34154	6.32569	6.37121	6.35535	0.0268201	6.24831	cePISA-1	0.0810023	0.081059	1.20682	1.20767	6.61601	6.61627	6.5863	6.58656	0.0671203	6.25478	lcPISA-1
AZD1152	AURKB;AURKA	NASP	P49321	-0.0265235	-0.0119212	-0.942559	-0.423641	6.13293	6.19532	6.12024	6.18263	0.0281399	6.24672	cePISA-1	0.0219743	0.0314268	0.512149	0.732455	6.34824	6.38997	6.31478	6.35651	0.0429061	6.25228	lcPISA-1
AZD1152	AURKB;AURKA	NASP	P49321-2	0.0295923	-0.0104737	0.0718596	-0.0254334	6.40501	6.22958	6.71126	6.53583	0.411807	6.27497	cePISA-1
AZD1152	AURKB;AURKA	RPIA	P49247	-0.0703579	0.0320131	-1.75691	0.7994	5.95012	6.38767	6.00629	6.44384	0.0400464	6.24749	cePISA-1	-0.00781561	0.0102242	-0.234609	0.306909	6.22599	6.30433	6.26013	6.33847	0.0333134	6.25981	lcPISA-1
AZD1152	AURKB;AURKA	PSMD1	Q99460	0.0145383	-0.0532547	0.692416	-2.53637	6.31672	6.02677	6.35764	6.06768	0.0209964	6.25339	cePISA-1	0.00142758	-0.0725399	0.0234227	-1.19018	6.26873	5.95543	6.23927	5.92597	0.0609487	6.26253	lcPISA-1
AZD1152	AURKB;AURKA	PSMD1	A0A087WW66	-0.205429	0.0943626	-1.18284	0.543332	5.55523	6.8383	5.48563	6.7687	0.173674	6.40534	cePISA-1
AZD1152	AURKB;AURKA	HAUS7	Q99871-2	-0.0422211	0.0453957	-0.598328	0.643317	6.09455	6.47614	6.00144	6.38304	0.0705651	6.27554	cePISA-1
AZD1152	AURKB;AURKA	EWSR1	Q01844-5	-0.0687401	0.0430661	-1.41251	0.884946	5.97044	6.45155	5.88734	6.36844	0.0486653	6.2618	cePISA-1	-0.0656594	-0.0280648	-1.39537	-0.596423	5.99218	6.15038	5.92685	6.08505	0.0470553	6.27119	lcPISA-1
AZD1152	AURKB;AURKA	EWSR1	H7BY36	0.102817	-0.211855	0.606948	-1.25062	6.69714	5.38473	6.58779	5.27538	0.1694	6.23646	cePISA-1	-0.330726	0.137215	-1.97843	0.820831	4.92154	6.80715	4.90156	6.78717	0.167166	6.18955	lcPISA-1
AZD1152	AURKB;AURKA	EPHX2	P34913	-0.0290361	-0.0222397	-0.573962	-0.439616	6.06094	6.08956	6.06754	6.09616	0.0505889	6.18416	cePISA-1	-0.0546608	-0.00267373	-0.838414	-0.0410111	5.93321	6.15091	5.92501	6.14271	0.0651954	6.16232	lcPISA-1
AZD1152	AURKB;AURKA	FGFR1OP	O95684	-0.0503559	-0.0541897	-1.30877	-1.40841	6.0402	6.02417	6.06477	6.04874	0.0384757	6.25475	cePISA-1	-0.0329986	0.000503772	-0.795342	0.0121421	6.11481	6.25847	6.10085	6.24451	0.0414898	6.25629	lcPISA-1
AZD1152	AURKB;AURKA	MKI67	P46013	-0.0720046	0.0480245	-2.42753	1.61908	5.94074	6.45615	5.86926	6.38466	0.0296616	6.24477	cePISA-1	-0.0579352	0.0806137	-0.697519	0.970559	5.97952	6.58224	6.0645	6.66722	0.083059	6.22453	lcPISA-1
AZD1152	AURKB;AURKA	DHRS3	O75911	-0.00780273	-0.0130764	-0.140711	-0.235815	6.19111	6.16852	6.19323	6.17064	0.0554522	6.22469	cePISA-1	-0.103844	0.00725667	-1.64853	0.115201	5.79724	6.26132	5.89484	6.35892	0.0629917	6.2299	lcPISA-1
AZD1152	AURKB;AURKA	PDS5A	Q29RF7	0.0867044	0.0415657	1.52877	0.732886	6.66843	6.46302	6.67205	6.46664	0.0567151	6.27947	cePISA-1	0.310782	0.238758	1.71042	1.31402	7.70258	7.32747	7.70908	7.33398	0.1817	6.20985	lcPISA-1
AZD1152	AURKB;AURKA	PDS5B	Q9NTI5	0.100553	-0.000157378	2.18031	-0.00341249	6.68392	6.23325	6.72398	6.27331	0.0461184	6.23393	cePISA-1	0.126049	-0.0310865	0.958309	-0.236341	6.76296	6.06505	6.82682	6.12891	0.131532	6.19716	lcPISA-1
AZD1152	AURKB;AURKA	MADD	Q8WXG6-4	0.00870111	0.0239438	0.301558	0.829831	6.308	6.375	6.3233	6.3903	0.0288538	6.27007	cePISA-1
AZD1152	AURKB;AURKA	POLE	Q07864	0.0263356	-0.00106579	0.50192	-0.0203126	6.37825	6.25825	6.3983	6.2783	0.0524697	6.26288	cePISA-1	0.0541099	0.0521663	0.2636	0.254132	6.52908	6.52029	6.52908	6.52029	0.205273	6.28873	lcPISA-1
AZD1152	AURKB;AURKA	SERINC3	Q13530	-0.0569811	0.0179128	-0.800348	0.251601	6.0118	6.33213	5.958	6.27833	0.0711953	6.25399	cePISA-1	0.0621779	0.0132898	0.683827	0.14616	6.56984	6.35094	6.5219	6.303	0.0909264	6.2927	lcPISA-1
AZD1152	AURKB;AURKA	SERINC1	Q9NRX5	-0.119985	0.0358361	-1.46725	0.438224	5.78041	6.43971	5.8436	6.50289	0.0817759	6.28172	cePISA-1	-0.0288289	0.0322453	-0.225733	0.252484	6.13242	6.39761	6.13134	6.39652	0.127712	6.2562	lcPISA-1
AZD1152	AURKB;AURKA	CENPS	Q8N2Z9	-0.102542	0.0104393	-1.59207	0.162081	5.84124	6.31707	5.922	6.39783	0.0644077	6.27153	cePISA-1	0.00329163	0.242992	0.0394279	2.91062	6.25059	7.38037	6.28384	7.41362	0.0834847	6.23635	lcPISA-1
AZD1152	AURKB;AURKA	DDX21	Q9NR30	0.0542579	-0.0130358	1.62577	-0.390602	6.47002	6.17516	6.43973	6.14487	0.0333737	6.23121	cePISA-1	0.0281331	-0.0679068	0.189473	-0.457343	6.28176	5.8772	6.33565	5.93109	0.148481	6.16045	lcPISA-1
AZD1152	AURKB;AURKA	DDX50	Q9BQ39	-0.0660794	-0.350321	-1.06107	-5.6253	5.98971	4.91859	5.95897	4.88785	0.0622759	6.27043	cePISA-1
AZD1152	AURKB;AURKA	TMEM167B	Q9NRX6	-0.0399001	0.0215164	-0.625092	0.337086	6.10143	6.36678	6.12154	6.38689	0.0638307	6.27253	cePISA-1	-0.0246567	-0.0874323	-0.352678	-1.25059	6.12875	5.86779	6.16781	5.90685	0.0699127	6.2344	lcPISA-1
AZD1152	AURKB;AURKA	ALAD	P13716	6.6905e-05	0.0333712	0.0017412	0.868481	6.25352	6.39956	6.23152	6.37756	0.0384247	6.25322	cePISA-1
AZD1152	AURKB;AURKA	MIB1	Q86YT6	0.0101043	0.00402539	0.140492	0.0559697	6.30005	6.27356	6.25892	6.23243	0.0719208	6.25608	cePISA-1	0.0498404	-0.0936935	0.389695	-0.732576	6.44555	5.83514	6.35891	5.74851	0.127896	6.22668	lcPISA-1
AZD1152	AURKB;AURKA	RNF34	Q969K3-2	0.094586	-0.0855903	0.969512	-0.877306	6.64027	5.86067	6.47994	5.70034	0.0975604	6.21889	cePISA-1	0.0297347	0.103256	0.269569	0.936101	6.39548	6.72985	6.26564	6.60001	0.110305	6.26502	lcPISA-1
AZD1152	AURKB;AURKA	WDR7	Q9Y4E6	-0.0130586	-0.0239986	-0.227802	-0.418645	6.20833	6.16143	6.13659	6.08969	0.0573245	6.26478	cePISA-1	-0.00107309	0.0606819	-0.0104705	0.592092	6.24928	6.52259	6.19653	6.46984	0.102487	6.25393	lcPISA-1
AZD1152	AURKB;AURKA	ARL5B	Q96KC2	0.160358	0.0842893	1.52376	0.800937	7.011	6.6509	6.96894	6.60885	0.105238	6.27346	cePISA-1	0.0412854	0.143833	0.428436	1.49261	6.38964	6.86036	6.36294	6.83365	0.0963631	6.20939	lcPISA-1
AZD1152	AURKB;AURKA	DPP8	Q6V1X1	0.0133332	0.126287	0.143211	1.35644	6.30917	6.82299	6.3036	6.81742	0.0931015	6.25113	cePISA-1	0.0376392	-0.0101376	0.48586	-0.130859	6.4088	6.20004	6.44622	6.23746	0.0774691	6.24376	lcPISA-1
AZD1152	AURKB;AURKA	DPP9	Q86TI2-2	0.0148252	0.0471458	0.537225	1.70844	6.32421	6.4675	6.27526	6.41854	0.0275958	6.25956	cePISA-1	0.0098785	0.00765255	0.190378	0.14748	6.2787	6.26902	6.3141	6.30442	0.0518889	6.23585	lcPISA-1
AZD1152	AURKB;AURKA	GTPBP4	Q9BZE4	0.0146218	0.0496987	0.518355	1.76186	6.31008	6.46538	6.29878	6.45408	0.0282081	6.24645	cePISA-1	0.241583	-0.396664	0.974852	-1.60064	7.32271	4.70479	7.38334	4.76542	0.247815	6.19367	lcPISA-1
AZD1152	AURKB;AURKA	APIP	Q96GX9	0.000744689	0.189227	0.013988	3.55436	6.25913	7.13268	6.16101	7.03456	0.0532379	6.2559	cePISA-1	-0.0690393	-0.0127139	-1.59208	-0.293187	5.95343	6.19046	5.85009	6.08712	0.0433643	6.24526	lcPISA-1
AZD1152	AURKB;AURKA	PRPF8	Q6P2Q9	0.0414728	0.000570191	1.29751	0.0178389	6.44359	6.26347	6.45179	6.27167	0.0319633	6.261	cePISA-1	-0.0258125	-0.0204381	-0.433353	-0.343126	6.11981	6.14265	6.13157	6.15441	0.0595645	6.23029	lcPISA-1
AZD1152	AURKB;AURKA	BTRC	Q9Y297	0.0247543	0.0786159	0.342057	1.08632	6.31288	6.55302	6.30593	6.54607	0.0723691	6.20549	cePISA-1	0.05438	0.1162	0.528415	1.12913	6.5182	6.80358	6.47494	6.76032	0.102912	6.27708	lcPISA-1
AZD1152	AURKB;AURKA	FBXW11	Q9UKB1	0.105281	0.159751	0.915874	1.38973	6.67633	6.93323	6.63779	6.89468	0.114951	6.20648	cePISA-1
AZD1152	AURKB;AURKA	MAN2B2	Q9Y2E5	-0.0753961	-0.0177783	-0.660945	-0.15585	5.91618	6.15724	5.86825	6.10931	0.114073	6.23359	cePISA-1	0.0720912	0.00979131	0.737748	0.1002	6.60469	6.32555	6.73359	6.45445	0.0977179	6.28277	lcPISA-1
AZD1152	AURKB;AURKA	COL18A1	P39060	-0.0662473	0.0968671	-1.06387	1.55559	5.97344	6.68846	5.92786	6.64289	0.0622703	6.25413	cePISA-1	-0.216108	0.0517766	-1.60138	0.383669	5.37514	6.47189	5.44821	6.54496	0.134951	6.24374	lcPISA-1
AZD1152	AURKB;AURKA	FASTKD5	Q7L8L6	0.154411	-0.247588	1.83622	-2.94427	6.98986	5.28998	6.98528	5.28541	0.0840916	6.28038	cePISA-1	0.154247	0.0408801	0.781648	0.207161	6.90365	6.38193	7.07525	6.55353	0.197335	6.20363	lcPISA-1
AZD1152	AURKB;AURKA	CLIP4	Q8N3C7	0.181543	0.013989	2.501	0.192717	7.13148	6.34952	7.12783	6.34587	0.0725881	6.28824	cePISA-1	0.0591751	-0.0201605	0.658019	-0.224183	6.45864	6.11306	6.46107	6.11549	0.0899291	6.19909	lcPISA-1
AZD1152	AURKB;AURKA	CPED1	A4D0V7	0.00895157	-0.0349483	0.127566	-0.498039	6.27511	6.08704	6.30845	6.12038	0.0701719	6.2363	cePISA-1	-0.0737561	-0.0865855	-0.745174	-0.874792	5.93682	5.88425	5.9282	5.87564	0.0989784	6.24822	lcPISA-1
AZD1152	AURKB;AURKA	ENO3	P13929	-0.00192074	0.018481	-0.01842	0.177234	6.17755	6.26553	6.16535	6.25333	0.104275	6.18579	cePISA-1	-0.0418814	-0.0243384	-0.609566	-0.354236	6.0634	6.13758	6.07884	6.15302	0.0687069	6.242	lcPISA-1
AZD1152	AURKB;AURKA	ENO2	P09104	-0.108901	-0.154158	-1.35735	-1.92145	5.79317	5.61426	5.77147	5.59256	0.08023	6.2474	cePISA-1	-0.01311	0.00229512	-0.289242	0.0506362	6.18989	6.25633	6.14278	6.20923	0.0453256	6.24639	lcPISA-1
AZD1152	AURKB;AURKA	ENO1	A0A2R8YEM5	0.0122677	-0.1242	0.156999	-1.58949	6.29308	5.72509	6.22806	5.66007	0.0781385	6.23979	cePISA-1
AZD1152	AURKB;AURKA	ENO1	P06733-2	-0.0308423	-0.14895	-0.449866	-2.17258	6.10919	5.62899	6.09944	5.61923	0.0685589	6.2412	cePISA-1	0.0122203	-0.0123247	0.10058	-0.101439	6.28477	6.17875	6.33719	6.23117	0.121498	6.23177	lcPISA-1
AZD1152	AURKB;AURKA	PGK1	P00558	0.00436806	-0.0445358	0.181962	-1.85525	6.26502	6.05621	6.31338	6.10457	0.0240053	6.24608	cePISA-1	-0.00769078	0.0224734	-0.19899	0.581474	6.19074	6.32154	6.2021	6.3329	0.0386491	6.22383	lcPISA-1
AZD1152	AURKB;AURKA	MANBAL	Q9NQG1	-0.0572752	0.0841498	-0.904592	1.32904	5.98229	6.59842	5.92377	6.53991	0.0633161	6.22456	cePISA-1
AZD1152	AURKB;AURKA	MED13L	Q71F56	-0.00324046	0.0588422	-0.0581329	1.05561	6.28381	6.56011	6.29031	6.56662	0.0557422	6.29793	cePISA-1
AZD1152	AURKB;AURKA	NOL7	Q9UMY1	0.000793886	-0.0078396	0.0134443	-0.132762	6.23491	6.19771	6.22467	6.18747	0.0590498	6.23148	cePISA-1	-0.0372396	-0.147137	-0.190958	-0.754492	6.05445	5.61038	5.96294	5.51887	0.195015	6.21277	lcPISA-1
AZD1152	AURKB;AURKA	MOB3B	Q86TA1	0.114499	-0.00597055	1.30111	-0.0678465	6.76703	6.22492	6.75167	6.20955	0.0880009	6.25073	cePISA-1	-0.0087813	0.0443312	-0.0504738	0.25481	6.24786	6.48215	6.10808	6.34238	0.173977	6.286	lcPISA-1
AZD1152	AURKB;AURKA	MOB3A	Q96BX8	-0.0256475	0.0060605	-0.417105	0.0985616	6.11296	6.2488	6.08073	6.21657	0.0614894	6.2226	cePISA-1	-0.0341478	0.175774	-0.332351	1.71076	6.07449	7.02591	5.97956	6.93098	0.102746	6.21999	lcPISA-1
AZD1152	AURKB;AURKA	UBAC1	Q9BSL1	-0.00145635	-0.0344141	-0.0554129	-1.30943	6.25265	6.11143	6.2262	6.08498	0.0262817	6.25896	cePISA-1	0.0293037	0.0088453	0.585605	0.176764	6.39035	6.30037	6.4183	6.32832	0.05004	6.26187	lcPISA-1
AZD1152	AURKB;AURKA	MMUT	P22033	0.024417	-0.00780817	0.670642	-0.214461	6.34067	6.20061	6.35531	6.21525	0.0364084	6.23426	cePISA-1	-0.0156809	0.0799341	-0.347118	1.76945	6.17287	6.59584	6.06219	6.48516	0.0451746	6.24033	lcPISA-1
AZD1152	AURKB;AURKA	ZFYVE16	Q7Z3T8	-0.027942	0.024546	-1.06058	0.93168	6.13114	6.35831	6.13096	6.35813	0.0263459	6.25105	cePISA-1	-1.6151e-05	0.0666929	-0.000454988	1.87879	6.25274	6.54864	6.24743	6.54334	0.0354977	6.25281	lcPISA-1
AZD1152	AURKB;AURKA	RPP30	P78346-2	-0.0136289	0.016153	-0.446556	0.529258	6.1881	6.31717	6.1641	6.29317	0.03052	6.24683	cePISA-1	-0.0118866	-0.00232963	-0.204633	-0.0401057	6.18383	6.22493	6.19937	6.24047	0.0580873	6.23499	lcPISA-1
AZD1152	AURKB;AURKA	SARS2	Q9NP81	0.0192501	-0.0466925	0.464646	-1.12703	6.32691	6.04423	6.38129	6.09861	0.0414295	6.24305	cePISA-1	-0.0326593	0.00689776	-1.20971	0.255496	6.12054	6.29068	6.1157	6.28584	0.0269976	6.26067	lcPISA-1
AZD1152	AURKB;AURKA	HBE1	P02100	0.0625958	0.00228391	1.17523	0.0428801	6.56201	6.29334	6.61596	6.34729	0.0532626	6.28338	cePISA-1	0.0463851	0.0319487	0.502762	0.346288	6.43087	6.36684	6.52345	6.45942	0.0922607	6.22739	lcPISA-1
AZD1152	AURKB;AURKA	HBG1	P69891	0.0764835	0.0824127	1.53327	1.65213	6.60714	6.63434	6.6844	6.71161	0.0498827	6.26598	cePISA-1	0.0083708	0.0190005	0.10725	0.243443	6.29603	6.34258	6.31129	6.35785	0.0780491	6.2596	lcPISA-1
AZD1152	AURKB;AURKA	HBG2	P69892	0.116419	0.141113	2.21634	2.68643	6.77968	6.89672	6.85431	6.97135	0.0525279	6.25408	cePISA-1	-0.000142736	-0.0439488	-0.00165022	-0.508106	6.26628	6.07888	6.41565	6.22824	0.0864953	6.26691	lcPISA-1
AZD1152	AURKB;AURKA	HBD	P02042	0.0339969	0.133989	0.491064	1.93538	6.42117	6.882	6.44242	6.90325	0.069231	6.27163	cePISA-1	-0.0371861	0.133228	-0.34249	1.22706	6.03876	6.79591	6.05127	6.80842	0.108576	6.19644	lcPISA-1
AZD1152	AURKB;AURKA	GSR	P00390	-0.030742	-0.0238802	-0.590677	-0.458835	6.11843	6.14761	6.10332	6.13249	0.0520453	6.25021	cePISA-1	-0.0493305	-0.0105783	-1.269	-0.272122	6.04922	6.21392	6.08956	6.25425	0.0388735	6.25964	lcPISA-1
AZD1152	AURKB;AURKA	GSR	P00390-5	-0.0590639	-0.0259683	-0.351544	-0.154562	6.0064	6.14579	6.04136	6.18074	0.168013	6.25741	cePISA-1
AZD1152	AURKB;AURKA	TOR1AIP2	Q8NFQ8	-0.0106949	-0.0233782	-0.315897	-0.690523	6.20371	6.14941	6.21019	6.15589	0.0338558	6.24987	cePISA-1	-0.0298378	0.012447	-0.820861	0.342428	6.11801	6.29997	6.14492	6.32689	0.0363494	6.24585	lcPISA-1
AZD1152	AURKB;AURKA	TOR1AIP1	Q5JTV8-3	0.0245396	-0.0105691	0.783389	-0.337403	6.33565	6.18332	6.33759	6.18527	0.0313249	6.22879	cePISA-1	-0.0559581	-0.0159395	-1.87477	-0.534023	5.99885	6.16758	6.04148	6.21021	0.029848	6.23611	lcPISA-1
AZD1152	AURKB;AURKA	TOR1AIP1	Q5JTV8	-0.00610642	-0.008655	-0.0434543	-0.0615904	6.1757	6.16481	6.07009	6.05919	0.140525	6.2019	cePISA-1	0.00346908	0.0441051	0.0346121	0.44005	6.24143	6.41973	6.24383	6.42213	0.100227	6.22644	lcPISA-1
AZD1152	AURKB;AURKA	XRCC5	P13010	0.0146484	-0.00975285	0.493237	-0.328395	6.3155	6.20958	6.3035	6.19758	0.0296985	6.25171	cePISA-1	0.202174	0.0836142	1.59223	0.658506	7.17866	6.61231	7.11049	6.54414	0.126976	6.23997	lcPISA-1
AZD1152	AURKB;AURKA	EBP	Q15125	0.0450115	0.0926421	0.595931	1.22654	6.4324	6.64831	6.4502	6.66611	0.0755314	6.23481	cePISA-1	0.0449833	-0.0149488	0.550758	-0.183028	6.42628	6.16479	6.38891	6.12742	0.0816753	6.229	lcPISA-1
AZD1152	AURKB;AURKA	LCMT2	O60294	0.0363178	0.133916	0.409467	1.50984	6.36902	6.8148	6.39722	6.84299	0.0886953	6.2107	cePISA-1	-0.0977328	0.234565	-0.570338	1.36885	5.74757	7.23629	5.87197	7.36069	0.171359	6.15042	lcPISA-1
AZD1152	AURKB;AURKA	FURIN	P09958	0.00521499	0.128732	0.067154	1.6577	6.24406	6.8022	6.24906	6.8072	0.0776572	6.22152	cePISA-1	-0.16177	0.121956	-2.24745	1.69432	5.61032	6.82964	5.58506	6.80438	0.0719795	6.27604	lcPISA-1
AZD1152	AURKB;AURKA	ACAT1	P24752	0.0730147	-0.0619156	1.94584	-1.65005	6.57672	5.98951	6.52171	5.9345	0.0375235	6.25216	cePISA-1	0.0472638	0.0126326	1.16172	0.310504	6.47379	6.32024	6.46336	6.30981	0.0406842	6.26515	lcPISA-1
AZD1152	AURKB;AURKA	HSD17B4	P51659	0.0388321	-0.0287975	1.11024	-0.823345	6.41329	6.11959	6.40802	6.11432	0.0349763	6.24297	cePISA-1	-0.000971474	0.00850939	-0.0291544	0.255371	6.23514	6.27625	6.27041	6.31152	0.0333217	6.23934	lcPISA-1
AZD1152	AURKB;AURKA	ACADM	P11310-2	0.0995494	0.0377267	1.43093	0.542288	6.57662	6.30075	6.63328	6.35741	0.0695695	6.13812	cePISA-1	0.00188272	-0.00188518	0.0493073	-0.0493717	6.25312	6.23681	6.27925	6.26294	0.0381834	6.24496	lcPISA-1
AZD1152	AURKB;AURKA	TDP1	Q9NUW8	-0.0112856	-0.00942685	-0.192539	-0.160827	6.1974	6.2054	6.11908	6.12707	0.0586148	6.24608	cePISA-1
AZD1152	AURKB;AURKA	NPEPPS	P55786	-0.0183788	-0.0160288	-0.960999	-0.838123	6.15879	6.16883	6.17404	6.18408	0.0191247	6.23775	cePISA-1	0.00836619	0.00747032	0.151459	0.13524	6.25019	6.24632	6.27638	6.2725	0.0552373	6.21406	lcPISA-1
AZD1152	AURKB;AURKA	OPA3	Q9H6K4	0.0894838	0.100812	1.15118	1.29692	6.65843	6.71092	6.66586	6.71835	0.0777319	6.25799	cePISA-1	0.022237	-0.110823	0.30864	-1.53817	6.34506	5.78604	6.46366	5.90463	0.0720483	6.24801	lcPISA-1
AZD1152	AURKB;AURKA	GHITM	Q9H3K2	-0.0014799	0.0317259	-0.0636735	1.36502	6.24564	6.39105	6.28108	6.4265	0.0232421	6.25204	cePISA-1	-0.0359878	0.00500359	-0.953706	0.132599	6.10051	6.27633	6.13849	6.31431	0.0377346	6.2546	lcPISA-1
AZD1152	AURKB;AURKA	WDR47	O94967	-0.00961628	0.107352	-0.18582	2.07441	6.16873	6.6897	5.9856	6.50657	0.0517504	6.20998	cePISA-1	0.0130498	-0.026537	0.202061	-0.410894	6.28786	6.11767	6.23286	6.06267	0.0645836	6.23124	lcPISA-1
AZD1152	AURKB;AURKA	RDH13	Q8NBN7	0.0643547	-0.000131615	0.966887	-0.00197743	6.53334	6.24774	6.53334	6.24774	0.0665587	6.24831	cePISA-1	0.0117109	0.0549869	0.185636	0.871626	6.29535	6.48705	6.29305	6.48475	0.0630854	6.24446	lcPISA-1
AZD1152	AURKB;AURKA	FLOT1	O75955	0.0335011	-0.00716716	1.20019	-0.256766	6.38808	6.21052	6.39614	6.21858	0.0279132	6.24145	cePISA-1	0.0367775	0.00638329	0.245239	0.0425649	6.34087	6.20869	6.41623	6.28404	0.149966	6.18128	lcPISA-1
AZD1152	AURKB;AURKA	RALBP1	Q15311	0.132181	0.0834669	3.3567	2.11963	6.83178	6.60496	6.81693	6.5901	0.0393781	6.23367	cePISA-1
AZD1152	AURKB;AURKA	YKT6	O15498	0.0394184	0.00344013	1.18126	0.103091	6.4227	6.2645	6.39216	6.23397	0.0333699	6.24958	cePISA-1	-0.0148408	-0.00553872	-0.469371	-0.175174	6.18379	6.22379	6.19138	6.23138	0.0316184	6.24773	lcPISA-1
AZD1152	AURKB;AURKA	LMNA	P02545	-0.00639044	0.379045	-0.201025	11.9237	6.20926	8.11087	6.09754	7.99915	0.0317892	6.23682	cePISA-1	-0.0163735	0.00762337	-0.260362	0.121222	6.19287	6.29674	6.16897	6.27284	0.0628876	6.26356	lcPISA-1
AZD1152	AURKB;AURKA	LMNB2	Q03252	0.0313366	-0.0179592	0.668046	-0.382861	6.38186	6.16748	6.38264	6.16826	0.0469079	6.24474	cePISA-1	0.0127356	0.064882	0.207393	1.05657	6.30462	6.53667	6.28594	6.51799	0.061408	6.24921	lcPISA-1
AZD1152	AURKB;AURKA	LMNB1	P20700	0.00732764	0.0322959	0.247747	1.09192	6.30051	6.4105	6.2945	6.40449	0.0295771	6.26859	cePISA-1	0.0322697	0.00928499	0.516095	0.148496	6.4161	6.31469	6.39596	6.29455	0.0625267	6.27418	lcPISA-1
AZD1152	AURKB;AURKA	ALDH5A1	P51649-2	0.0439318	-0.0609718	1.24757	-1.73147	6.42166	5.97129	6.45649	6.00612	0.0352139	6.22906	cePISA-1	0.00301415	-0.0156927	0.0882292	-0.459351	6.26957	6.18879	6.30529	6.22452	0.0341627	6.25648	lcPISA-1
AZD1152	AURKB;AURKA	SLC25A5	P05141	-0.0854397	-0.0144832	-1.37085	-0.232379	5.87648	6.17272	5.89727	6.19352	0.0623259	6.23501	cePISA-1	-0.0216181	0.0220918	-0.329127	0.336339	6.12691	6.31538	6.0991	6.28757	0.0656831	6.21941	lcPISA-1
AZD1152	AURKB;AURKA	SLC25A6	P12236	-0.0264427	-0.0389351	-0.49646	-0.731003	6.11832	6.06557	6.18158	6.12883	0.0532626	6.2315	cePISA-1	-0.0302771	-0.0264981	-0.876331	-0.766953	6.11931	6.13536	6.14127	6.15732	0.0345499	6.24909	lcPISA-1
AZD1152	AURKB;AURKA	SLC25A4	P12235	-0.0475944	0.0481859	-0.738536	0.747715	6.01399	6.42681	5.98007	6.39289	0.0644442	6.2157	cePISA-1	-0.0250895	0.00774178	-0.541874	0.167204	6.13697	6.27823	6.12484	6.2661	0.0463014	6.24463	lcPISA-1
AZD1152	AURKB;AURKA	SLC25A31	Q9H0C2	0.0195488	-0.0216298	0.369432	-0.408758	6.31893	6.14112	6.35915	6.18134	0.0529158	6.23388	cePISA-1	0.000650585	-0.000650879	0.0160567	-0.016064	6.25486	6.24922	6.27099	6.26535	0.0405179	6.25204	lcPISA-1
AZD1152	AURKB;AURKA	RNF113A	O15541	-0.0612874	-0.0227315	-1.69612	-0.62909	5.99589	6.15829	5.98829	6.15069	0.0361339	6.25608	cePISA-1	-0.0276161	-0.00308953	-0.69655	-0.077926	6.12918	6.23428	6.14199	6.24708	0.039647	6.24764	lcPISA-1
AZD1152	AURKB;AURKA	STXBP3	O00186	-0.0010935	0.00910865	-0.022716	0.18922	6.25788	6.30229	6.34553	6.38994	0.048138	6.26262	cePISA-1	0.0536931	0.0803079	0.622346	0.930834	6.50779	6.62896	6.44066	6.56183	0.0862752	6.27004	lcPISA-1
AZD1152	AURKB;AURKA	COTL1	Q14019	-0.0438321	-0.0913562	-0.943738	-1.96697	6.05348	5.85732	6.05966	5.8635	0.0464452	6.24022	cePISA-1	0.0461875	0.00189959	1.07944	0.0443952	6.4535	6.2584	6.44228	6.24718	0.0427882	6.25016	lcPISA-1
AZD1152	AURKB;AURKA	UQCRC2	P22695	-0.029839	-0.00676342	-0.952848	-0.215976	6.10914	6.20764	6.16676	6.26526	0.0313156	6.23681	cePISA-1	-0.00447435	-0.0142305	-0.145892	-0.464002	6.22143	6.1795	6.23333	6.1914	0.0306689	6.24076	lcPISA-1
AZD1152	AURKB;AURKA	FTO	Q9C0B1	-0.0388638	0.0890464	-1.28422	2.94246	6.08491	6.64904	6.0618	6.62593	0.0302625	6.25106	cePISA-1	-0.00556233	0.00379822	-0.127304	0.086929	6.21415	6.2546	6.21736	6.25781	0.0436934	6.23815	lcPISA-1
AZD1152	AURKB;AURKA	RARS	P54136	0.123321	-0.0309614	2.32758	-0.584369	6.77819	6.09074	6.71144	6.02399	0.0529827	6.22286	cePISA-1	0.0891535	-0.0150305	0.722538	-0.121814	6.61743	6.1564	6.65267	6.19164	0.123389	6.22088	lcPISA-1
AZD1152	AURKB;AURKA	NMT1	P30419	-0.00953187	-0.0407214	-0.259519	-1.1087	6.22203	6.08896	6.19524	6.06217	0.036729	6.26328	cePISA-1	-0.0200464	-0.0103521	-0.492415	-0.254287	6.20422	6.24605	6.10653	6.14836	0.0407104	6.29103	lcPISA-1
AZD1152	AURKB;AURKA	NMT2	O60551	0.0374504	-0.0446159	1.08029	-1.28698	6.3921	6.03864	6.3643	6.01084	0.034667	6.22831	cePISA-1	0.0059176	-0.00594197	0.0895252	-0.089894	6.31143	6.25976	6.25733	6.20566	0.0660998	6.28559	lcPISA-1
AZD1152	AURKB;AURKA	COLGALT1	Q8NBJ5	0.0333883	0.00741303	1.30983	0.290815	6.381	6.26714	6.39757	6.28371	0.0254905	6.23502	cePISA-1	0.0207953	-0.073717	0.263189	-0.932976	6.32949	5.92812	6.41139	6.01003	0.0790127	6.2389	lcPISA-1
AZD1152	AURKB;AURKA	COLGALT2	Q8IYK4	-0.0483694	-0.0293358	-1.53004	-0.927966	6.04347	6.12373	6.04123	6.12149	0.0316131	6.24953	cePISA-1	0.00220421	-0.00886466	0.0318352	-0.128031	6.24231	6.19461	6.24905	6.20134	0.0692383	6.23278	lcPISA-1
AZD1152	AURKB;AURKA	POLR3G	O15318	-0.0324921	0.0664801	-0.639284	1.308	6.09927	6.53238	6.14309	6.5762	0.0508257	6.2382	cePISA-1	0.0260886	0.0493205	0.436519	0.825242	6.36275	6.46605	6.38211	6.4854	0.059765	6.24873	lcPISA-1
AZD1152	AURKB;AURKA	USP15	Q9Y4E8	-0.008362	-0.0154369	-0.421278	-0.777714	6.21631	6.1859	6.19592	6.16551	0.0198491	6.25245	cePISA-1	0.076237	0.0427735	1.42915	0.801836	6.58491	6.43393	6.57109	6.42011	0.0533444	6.24597	lcPISA-1
AZD1152	AURKB;AURKA	USP11	P51784	0.00989899	0.0380183	0.219697	0.843775	6.29865	6.42262	6.37342	6.49739	0.0450574	6.25558	cePISA-1
AZD1152	AURKB;AURKA	USP4	Q13107	0.056734	-0.0263845	0.920378	-0.428029	6.52602	6.16066	6.4839	6.11854	0.061642	6.27437	cePISA-1
AZD1152	AURKB;AURKA	SSNA1	O43805	0.0974235	0.169937	1.61273	2.81309	6.69993	7.04528	6.65871	7.00407	0.0604092	6.26243	cePISA-1	-0.0207775	0.0435027	-0.41531	0.869552	6.16397	6.44482	6.14031	6.42116	0.0500289	6.25338	lcPISA-1
AZD1152	AURKB;AURKA	SEC23IP	Q9Y6Y8	0.0185271	-0.0316882	0.588674	-1.00685	6.35936	6.14182	6.32948	6.11194	0.0314727	6.27822	cePISA-1	0.0431831	-0.011624	0.608378	-0.163763	6.47587	6.23447	6.33411	6.09271	0.0709806	6.28491	lcPISA-1
AZD1152	AURKB;AURKA	DDHD2	O94830	-0.0218024	0.0388849	-0.707852	1.26246	6.16305	6.42783	6.16409	6.42887	0.0308008	6.25689	cePISA-1	0.029748	0.00369736	0.562529	0.0699164	6.39288	6.27848	6.43777	6.32337	0.0528827	6.26241	lcPISA-1
AZD1152	AURKB;AURKA	PABPC1	P11940	0.035981	-0.0211914	0.760129	-0.447686	6.4009	6.15219	6.37606	6.12736	0.0473354	6.24323	cePISA-1	-0.0505057	-0.0507599	-0.663436	-0.666775	6.01734	6.01628	6.00016	5.9991	0.0761275	6.23172	lcPISA-1
AZD1152	AURKB;AURKA	PABPC4	Q13310-3	0.0280046	-0.0376759	0.982716	-1.32209	6.36596	6.08264	6.3884	6.10508	0.0284972	6.24358	cePISA-1	-0.0363523	-0.0329701	-0.540722	-0.490414	6.07129	6.08554	6.06589	6.08014	0.0672292	6.22621	lcPISA-1
AZD1152	AURKB;AURKA	PABPC1	H0YAR2	-0.197187	0.199065	-2.13802	2.15839	5.44623	7.1677	5.59003	7.3115	0.0922288	6.24388	cePISA-1
AZD1152	AURKB;AURKA	ATP9B	O43861	0.0019869	-0.0495168	0.0201178	-0.501367	6.21245	5.99458	6.05423	5.83636	0.0987634	6.2039	cePISA-1	0.00413867	0.0221365	0.0449434	0.240388	6.23822	6.31654	6.27249	6.3508	0.0920862	6.22035	lcPISA-1
AZD1152	AURKB;AURKA	HCFC1	P51610-4	-0.0154906	-0.0212299	-0.743868	-1.01947	6.19862	6.17401	6.18518	6.16057	0.0208244	6.26554	cePISA-1	-0.0556432	0.000251079	-1.45391	0.00656048	5.99799	6.23493	6.05788	6.29482	0.0382715	6.23384	lcPISA-1
AZD1152	AURKB;AURKA	HCFC1	P51610	0.0110016	-0.0587533	0.0578325	-0.308852	6.25337	5.95821	6.09996	5.8048	0.190232	6.20587	cePISA-1
AZD1152	AURKB;AURKA	HCFC2	Q9Y5Z7	0.00439835	0.115817	0.0329378	0.867317	6.26466	6.76764	6.1667	6.66969	0.133535	6.24559	cePISA-1
AZD1152	AURKB;AURKA	PSMC3	P17980	-0.00841696	-0.0262119	-0.377936	-1.17696	6.22004	6.14379	6.20478	6.12853	0.0222709	6.25644	cePISA-1	-0.0376265	-0.0807782	-0.703197	-1.50965	6.13046	5.94981	6.16477	5.98412	0.0535078	6.29245	lcPISA-1
AZD1152	AURKB;AURKA	UBE4B	O95155-4	0.0400523	0.0187225	1.70502	0.797016	6.43163	6.33724	6.38774	6.29335	0.0234908	6.25553	cePISA-1	0.0303803	0.054261	0.820447	1.46537	6.39582	6.50257	6.36964	6.47639	0.0370289	6.26255	lcPISA-1
AZD1152	AURKB;AURKA	ARGLU1	Q9NWB6	-0.0981292	0.011873	-1.94032	0.234766	5.86017	6.32447	5.8275	6.2918	0.0505737	6.27263	cePISA-1	-0.0890515	-0.0613643	-0.831412	-0.572916	5.91175	6.0263	5.79506	5.90961	0.107109	6.28815	lcPISA-1
AZD1152	AURKB;AURKA	GNB1	P62873	-0.036381	0.00465235	-0.468174	0.0598695	6.05743	6.23219	6.08201	6.25677	0.0777082	6.21213	cePISA-1	-0.0979284	-0.0233218	-1.55064	-0.369287	5.83828	6.14814	5.81121	6.12107	0.0631536	6.24833	lcPISA-1
AZD1152	AURKB;AURKA	GNB2	P62879	0.0231698	-0.000738747	0.600874	-0.0191583	6.35206	6.24766	6.38711	6.28271	0.0385603	6.25086	cePISA-1	-0.0774363	-0.0062402	-1.60301	-0.129179	5.90247	6.20106	5.8952	6.19379	0.0483067	6.22794	lcPISA-1
AZD1152	AURKB;AURKA	GNB4	Q9HAV0	-0.0323618	-0.0593128	-0.349045	-0.63973	6.11264	5.99951	6.14282	6.02969	0.0927153	6.2513	cePISA-1	-0.0928131	0.156198	-0.944687	1.58984	5.85581	6.95901	5.77773	6.88092	0.0982474	6.24492	lcPISA-1
AZD1152	AURKB;AURKA	LZTS2	Q9BRK4	0.129007	0.0328014	1.03191	0.262376	6.83587	6.39489	6.8728	6.43182	0.125017	6.25113	cePISA-1
AZD1152	AURKB;AURKA	GNB3	P16520	-0.0120651	0.0539182	-0.134069	0.599148	6.20686	6.49733	6.23107	6.52154	0.0899915	6.25899	cePISA-1
AZD1152	AURKB;AURKA	PPP4R1	Q8TF05	0.0236636	-0.0449094	0.965066	-1.83153	6.3715	6.07573	6.34617	6.05041	0.0245202	6.26784	cePISA-1	0.0101342	0.0469237	0.23518	1.08893	6.29151	6.45401	6.26483	6.42733	0.0430915	6.24747	lcPISA-1
AZD1152	AURKB;AURKA	VPS35	Q96QK1	0.0244536	-0.0204566	1.11884	-0.935964	6.35893	6.16403	6.34008	6.14518	0.0218562	6.25206	cePISA-1	0.0255477	0.0219221	0.56026	0.480749	6.37061	6.35462	6.39619	6.3802	0.0455998	6.25879	lcPISA-1
AZD1152	AURKB;AURKA	VPS35	A0A1W2PP10	-0.583676	0.179004	-3.41918	1.0486	4.13856	7.02163	3.98925	6.87233	0.170707	6.2023	cePISA-1	-0.356484	0.379908	-2.2602	2.40872	4.87936	8.12904	4.78465	8.03433	0.157722	6.24706	lcPISA-1
AZD1152	AURKB;AURKA	MAP3K5	Q99683	0.239566	0.0628555	1.5466	0.405786	7.33591	6.49021	7.4177	6.572	0.154898	6.21352	cePISA-1
AZD1152	AURKB;AURKA	AZI2	Q9H6S1	0.16082	0.0684071	1.57147	0.668445	6.98127	6.5481	7.18504	6.75187	0.102338	6.24486	cePISA-1	0.0572678	-0.103983	0.422927	-0.767926	6.4809	5.79554	6.5592	5.87384	0.135408	6.22867	lcPISA-1
AZD1152	AURKB;AURKA	SLC35C1	Q96A29	-0.0769387	0.308468	-0.594989	2.38547	5.93666	7.75462	5.95545	7.77342	0.129311	6.26185	cePISA-1	-0.106584	0.0910322	-1.12899	0.964258	5.8017	6.6534	5.76413	6.61583	0.0944064	6.24655	lcPISA-1
AZD1152	AURKB;AURKA	LZTR1	Q8N653	0.0716556	0.0902685	0.744304	0.937641	6.58524	6.67075	6.59783	6.68334	0.0962719	6.26616	cePISA-1
AZD1152	AURKB;AURKA	LRWD1	Q9UFC0	-0.0758861	0.0330613	-1.58649	0.691183	5.94752	6.41405	5.94966	6.41619	0.0478329	6.26874	cePISA-1	0.19464	-0.00381039	1.25276	-0.0245248	7.10047	6.18796	6.88367	5.97116	0.155369	6.20432	lcPISA-1
AZD1152	AURKB;AURKA	CDCA2	Q69YH5	0.00517459	-0.0889806	0.0554131	-0.952867	6.26898	5.87291	6.26622	5.87015	0.093382	6.24653	cePISA-1
AZD1152	AURKB;AURKA	NELFB	Q8WX92-2	0.0342864	-0.0492169	1.20425	-1.72866	6.40825	6.04788	6.37211	6.01173	0.0284711	6.25776	cePISA-1	0.0656976	0.0256311	0.851786	0.332313	6.54	6.36088	6.57543	6.3963	0.0771292	6.24887	lcPISA-1
AZD1152	AURKB;AURKA	DDX41	Q9UJV9	0.00550529	0.0864133	0.137079	2.15165	6.2751	6.63708	6.26949	6.63146	0.0401615	6.2512	cePISA-1	-0.222511	0.0712588	-2.27839	0.729649	5.40171	6.62163	5.40822	6.62814	0.0976617	6.30251	lcPISA-1
AZD1152	AURKB;AURKA	LSS	P48449	0.0326151	0.0560458	0.591538	1.0165	6.3328	6.43649	6.33182	6.43551	0.0551362	6.19124	cePISA-1	0.347238	0.416616	2.67899	3.21425	7.84212	8.22846	7.66364	8.04998	0.129615	6.1646	lcPISA-1
AZD1152	AURKB;AURKA	COA7	Q96BR5	0.0657518	0.0452591	1.45843	1.00389	6.53855	6.44633	6.58008	6.48786	0.0450839	6.24724	cePISA-1	0.0464166	0.00770429	1.07123	0.177805	6.47064	6.29932	6.44676	6.27544	0.04333	6.26577	lcPISA-1
AZD1152	AURKB;AURKA	CASP2	P42575	-0.0555894	-0.0444782	-1.18351	-0.946951	6.0118	6.05828	5.9492	5.99568	0.0469698	6.24796	cePISA-1	-0.00582655	0.0579106	-0.0669948	0.665867	6.2024	6.48255	6.24205	6.52221	0.0869702	6.2275	lcPISA-1
AZD1152	AURKB;AURKA	MMS19	Q96T76-8	0.0102764	0.0484469	0.220008	1.0372	6.32242	6.49193	6.34624	6.51575	0.0467092	6.27755	cePISA-1	0.0768764	0.0498904	1.1	0.713865	6.58505	6.46302	6.58899	6.46696	0.0698877	6.24334	lcPISA-1
AZD1152	AURKB;AURKA	PSTPIP2	Q9H939	0.0217251	-0.00233187	0.459571	-0.0493283	6.35494	6.24985	6.35057	6.24548	0.0472725	6.25996	cePISA-1	0.0650397	0.0180883	1.15055	0.319982	6.53865	6.32928	6.59493	6.38556	0.056529	6.25042	lcPISA-1
AZD1152	AURKB;AURKA	ZNF629	Q9UEG4	0.199684	0.0563895	2.92568	0.826195	7.1769	6.49831	7.02543	6.34685	0.0682521	6.24922	cePISA-1	-0.198208	-0.208614	-1.10545	-1.16348	5.4211	5.38214	5.57675	5.53779	0.179301	6.21948	lcPISA-1
AZD1152	AURKB;AURKA	ZNF768	Q9H5H4	-0.0395119	-0.00590171	-0.674087	-0.100685	6.1026	6.24644	6.09205	6.23589	0.0586154	6.27205	cePISA-1	-0.200945	-0.020703	-1.12796	-0.116211	5.4683	6.19599	5.65184	6.37953	0.17815	6.28555	lcPISA-1
AZD1152	AURKB;AURKA	ZNF669	Q96BR6	0.0201854	0.247189	0.147617	1.8077	6.32429	7.40196	6.22671	7.30438	0.136742	6.23642	cePISA-1
AZD1152	AURKB;AURKA	PLCB2	Q00722	0.109346	0.174165	1.23206	1.96241	6.76731	7.07829	6.69917	7.01015	0.0887506	6.27335	cePISA-1
AZD1152	AURKB;AURKA	FAM160B1	Q5W0V3	0.0214063	0.00954871	0.566805	0.252834	6.35278	6.30077	6.358	6.306	0.0377667	6.25921	cePISA-1	0.136982	0.081347	2.14606	1.27444	6.86742	6.60763	6.7907	6.53091	0.0638296	6.24536	lcPISA-1
AZD1152	AURKB;AURKA	RAD50	Q92878-2	0.0463442	0.00363862	1.82192	0.143045	6.45892	6.27053	6.44491	6.25652	0.025437	6.25474	cePISA-1	0.0145812	0.0516015	0.357449	1.26498	6.30718	6.47112	6.2932	6.45714	0.0407923	6.24376	lcPISA-1
AZD1152	AURKB;AURKA	C3	P01024	0.0196379	0.0983314	0.265999	1.33192	6.24531	6.59544	6.27925	6.62937	0.0738269	6.16088	cePISA-1	-0.196339	0.18256	-1.22496	1.139	5.3594	6.96908	5.33842	6.94811	0.160281	6.14072	lcPISA-1
AZD1152	AURKB;AURKA	METTL18	O95568	0.171713	0.1373	2.8879	2.30914	6.9977	6.83275	6.93256	6.76762	0.0594595	6.21247	cePISA-1	-0.00810937	0.0328191	-0.142803	0.577933	6.24555	6.42527	6.18703	6.36675	0.056787	6.28076	lcPISA-1
AZD1152	AURKB;AURKA	GLG1	Q92896-2	-0.0216508	0.0107828	-0.703182	0.350209	6.14271	6.28238	6.14206	6.28172	0.0307897	6.23559	cePISA-1	-0.00331376	0.0331378	-0.102668	1.02669	6.22944	6.38884	6.21219	6.37159	0.0322764	6.24376	lcPISA-1
AZD1152	AURKB;AURKA	DNAH5	Q8TE73	0.0380717	-0.0269632	0.391508	-0.277274	6.45654	6.17195	6.45508	6.17049	0.0972437	6.28838	cePISA-1	0.0590338	0.00139618	0.737694	0.0174468	6.5203	6.26494	6.50752	6.25216	0.0800248	6.25888	lcPISA-1
AZD1152	AURKB;AURKA	POFUT2	Q9Y2G5	0.0690543	-0.0125277	1.25265	-0.227253	6.5483	6.18827	6.513	6.15298	0.0551265	6.24224	cePISA-1	-0.0195841	0.0197829	-0.309911	0.313057	6.15049	6.32063	6.16473	6.33487	0.0631927	6.23455	lcPISA-1
AZD1152	AURKB;AURKA	ARFGEF1	Q9Y6D6	0.0858749	0.0495147	2.9502	1.70106	6.62969	6.46469	6.61167	6.44667	0.0291081	6.24658	cePISA-1	-0.0239858	-0.00536867	-0.510943	-0.114363	6.13642	6.21612	6.16592	6.24562	0.0469442	6.23929	lcPISA-1
AZD1152	AURKB;AURKA	ARFGEF2	Q9Y6D5	-0.0195244	0.0948227	-0.447775	2.17468	6.18997	6.70055	6.14729	6.65787	0.0436032	6.27431	cePISA-1	0.0245338	0.00250407	0.495501	0.050574	6.37331	6.27672	6.40515	6.30857	0.049513	6.26584	lcPISA-1
AZD1152	AURKB;AURKA	CYTH1	Q15438	-0.188169	0.0843583	-1.89713	0.850503	5.47276	6.61067	5.48953	6.62744	0.0991864	6.23522	cePISA-1
AZD1152	AURKB;AURKA	CYTH2	Q99418	0.110837	0.199021	1.80205	3.23582	6.77628	7.2034	6.64333	7.07045	0.0615057	6.27517	cePISA-1	0.0349674	0.0999681	0.287458	0.821813	6.38098	6.67504	6.54039	6.83446	0.121643	6.22818	lcPISA-1
AZD1152	AURKB;AURKA	ZNF330	Q9Y3S2	-0.0253006	0.0411028	-0.406555	0.66048	6.14185	6.43115	6.14885	6.43815	0.0622317	6.25051	cePISA-1	0.00521232	-0.00654258	0.0902538	-0.113288	6.26389	6.21305	6.3146	6.26377	0.0577519	6.2413	lcPISA-1
AZD1152	AURKB;AURKA	CTR9	Q6PD62	0.0425309	-0.00799718	1.57263	-0.295705	6.43806	6.21648	6.43031	6.20873	0.0270444	6.25103	cePISA-1
AZD1152	AURKB;AURKA	ARFGAP2	Q8N6H7	0.0830842	-0.070016	2.30215	-1.94005	6.59717	5.93293	6.54692	5.88269	0.0360898	6.22797	cePISA-1	0.0807085	0.051009	1.67813	1.06061	6.61231	6.47759	6.59732	6.46259	0.0480943	6.25256	lcPISA-1
AZD1152	AURKB;AURKA	BIRC6	Q9NR09	0.00807122	0.0179487	0.435707	0.968921	6.29692	6.34018	6.2997	6.34296	0.0185244	6.26178	cePISA-1	-0.00158341	-0.0177684	-0.0378399	-0.424624	6.24692	6.17722	6.22135	6.15166	0.0418451	6.25378	lcPISA-1
AZD1152	AURKB;AURKA	SDHAF3	Q9NRP4	0.0149226	0.0872134	0.26312	1.53778	6.3293	6.65453	6.34033	6.66556	0.0567139	6.26417	cePISA-1	0.0255556	0.04933	0.375554	0.724933	6.3476	6.45308	6.32453	6.43	0.0680477	6.23616	lcPISA-1
AZD1152	AURKB;AURKA	L2HGDH	Q9H9P8	-0.00456003	-0.00126664	-0.107783	-0.0299389	6.21334	6.22754	6.24774	6.26194	0.0423076	6.23301	cePISA-1	0.00838837	0.0130588	0.1482	0.230715	6.26046	6.28076	6.31799	6.33829	0.0566017	6.22416	lcPISA-1
AZD1152	AURKB;AURKA	AGL	P35573	0.0151988	-0.0459755	0.329993	-0.998209	6.28547	6.02452	6.31135	6.0504	0.046058	6.2196	cePISA-1	-0.00704901	-0.030105	-0.0622003	-0.265645	6.18829	6.09018	6.18522	6.08711	0.113328	6.2186	lcPISA-1
AZD1152	AURKB;AURKA	C15orf41	Q9Y2V0	0.0364515	0.152953	0.490761	2.05926	6.43393	6.97504	6.34847	6.88958	0.0742755	6.27341	cePISA-1
AZD1152	AURKB;AURKA	TNPO1	Q92973	0.00447479	-0.0548868	0.161305	-1.97853	6.27244	6.01959	6.26096	6.00811	0.0277412	6.25302	cePISA-1	-0.0214993	0.0115816	-0.425478	0.229203	6.20397	6.34787	6.23767	6.38157	0.0505298	6.29711	lcPISA-1
AZD1152	AURKB;AURKA	TNPO2	O14787	0.0348358	-0.0792684	1.09244	-2.48582	6.40667	5.91948	6.41308	5.92589	0.0318882	6.25382	cePISA-1	0.0579163	0.0491798	0.720303	0.611647	6.53428	6.49482	6.50227	6.46282	0.0804056	6.27715	lcPISA-1
AZD1152	AURKB;AURKA	MED24	O75448	0.0245433	0.0115941	0.657295	0.310501	6.36669	6.3098	6.38468	6.32779	0.03734	6.25929	cePISA-1	-0.0476371	-0.187055	-0.597109	-2.34465	6.03085	5.47532	6.07781	5.52228	0.0797795	6.23332	lcPISA-1
AZD1152	AURKB;AURKA	KMT2D	O14686-3	-0.0167776	0.0645743	-0.605345	2.32988	6.18266	6.54131	6.16508	6.52373	0.0277158	6.25498	cePISA-1	0.0495164	0.0943514	0.620417	1.18218	6.46535	6.66943	6.51071	6.71479	0.0798116	6.24721	lcPISA-1
AZD1152	AURKB;AURKA	KMT2C	Q8NEZ4-3	-0.0589514	0.0715254	-0.893124	1.08362	5.99268	6.55992	6.0454	6.61264	0.0660059	6.24263	cePISA-1	-0.0180949	0.0114012	-0.217624	0.13712	6.22594	6.35454	6.25624	6.38484	0.0831474	6.30452	lcPISA-1
AZD1152	AURKB;AURKA	PASK	Q96RG2	-0.0299644	0.032944	-0.628874	0.691407	6.11046	6.38281	6.13878	6.41112	0.0476477	6.23871	cePISA-1	-0.000945039	0.0233225	-0.0162503	0.40104	6.24174	6.34762	6.21461	6.32049	0.058155	6.24583	lcPISA-1
AZD1152	AURKB;AURKA	VAT1	Q99536	-0.0516198	0.0128839	-1.69982	0.42426	6.04591	6.32236	6.05462	6.33107	0.0303679	6.26615	cePISA-1	-0.0634728	-0.00843803	-1.55163	-0.206272	5.95255	6.18401	5.9704	6.20186	0.0409073	6.22028	lcPISA-1
AZD1152	AURKB;AURKA	PAICS	P22234	-0.0204873	-0.0375578	-0.565459	-1.03662	6.12957	6.05746	6.08217	6.01007	0.0362312	6.21723	cePISA-1	0.0362318	0.00411928	1.02138	0.116124	6.414	6.27281	6.3711	6.22991	0.0354732	6.25493	lcPISA-1
AZD1152	AURKB;AURKA	PAICS	E9PBS1	-0.0941113	0.143797	-0.491965	0.751695	5.78643	6.82383	6.07554	7.11294	0.191297	6.17648	cePISA-1
AZD1152	AURKB;AURKA	HGS	O14964	0.0149585	-0.0521188	0.689024	-2.40071	6.31562	6.02871	6.33469	6.04777	0.0217097	6.25048	cePISA-1	0.0104744	0.0248159	0.269433	0.638343	6.29805	6.36097	6.33132	6.39424	0.0388755	6.25249	lcPISA-1
AZD1152	AURKB;AURKA	ARRB2	P32121-3	0.077634	-0.00474269	2.09949	-0.128258	6.58833	6.22269	6.59768	6.23203	0.0369776	6.24317	cePISA-1
AZD1152	AURKB;AURKA	ARRB1	P49407	-0.0426155	0.00235734	-1.385	0.0766133	6.06466	6.25669	6.04825	6.24028	0.0307694	6.24648	cePISA-1	0.00827504	-0.00150401	0.206291	-0.0374938	6.30311	6.26053	6.30932	6.26674	0.0401135	6.26706	lcPISA-1
AZD1152	AURKB;AURKA	ARRB1	P49407-2	-0.00597608	0.133961	-0.0576443	1.29217	6.19505	6.82606	6.05352	6.68453	0.103672	6.22077	cePISA-1	0.0333119	0.0578655	0.433235	0.752564	6.37291	6.48229	6.41297	6.52236	0.0768911	6.22744	lcPISA-1
AZD1152	AURKB;AURKA	SNU13	P55769	-0.00967721	0.0233289	-0.255537	0.616024	6.22337	6.36739	6.19942	6.34344	0.0378701	6.26525	cePISA-1
AZD1152	AURKB;AURKA	TTI1	O43156	0.0594441	0.0502411	1.37937	1.16582	6.54695	6.50532	6.5326	6.49097	0.0430952	6.28267	cePISA-1	0.0505734	0.0846368	0.570662	0.955028	6.45533	6.60956	6.4379	6.59213	0.0886224	6.23295	lcPISA-1
AZD1152	AURKB;AURKA	RASA2	Q15283	0.0131606	-0.0537858	0.255438	-1.04395	6.31005	6.02393	6.38314	6.09702	0.0515216	6.25275	cePISA-1	0.0613997	0.0188846	0.249368	0.0766978	6.48261	6.29436	6.46444	6.27619	0.246221	6.21251	lcPISA-1
AZD1152	AURKB;AURKA	RASA3	Q14644	0.125161	0.0896282	1.43931	1.0307	6.82248	6.6565	6.80496	6.63898	0.0869587	6.25554	cePISA-1
AZD1152	AURKB;AURKA	TOR1AIP2	Q9H496	0.228357	-0.172052	1.50229	-1.13187	7.33741	5.55914	7.30626	5.52799	0.152006	6.26326	cePISA-1	0.107728	0.233045	0.742593	1.60643	6.64383	7.24674	6.60501	7.20792	0.14507	6.1658	lcPISA-1
AZD1152	AURKB;AURKA	TPP2	P29144	-0.0266717	-0.0204336	-1.20253	-0.921273	6.14544	6.17208	6.14005	6.16668	0.0221797	6.26011	cePISA-1	0.0784508	-0.125073	0.450307	-0.717921	6.60339	5.73456	6.55208	5.68325	0.174216	6.25389	lcPISA-1
AZD1152	AURKB;AURKA	TPP2	Q5VZU9	0.0110112	-0.0159889	0.135309	-0.196475	6.27421	6.15787	6.33012	6.21379	0.0813785	6.2265	cePISA-1	0.0126148	-0.00482656	0.0606746	-0.0232148	6.25217	6.17704	6.46087	6.38574	0.207909	6.19774	lcPISA-1
AZD1152	AURKB;AURKA	SCCPDH	Q8NBX0	0.0704674	0.164863	0.568609	1.3303	6.43405	6.86911	6.61572	7.05078	0.123929	6.12734	cePISA-1	-0.00422217	0.0963527	-0.0405378	0.925099	6.15688	6.6014	6.12766	6.57219	0.104154	6.17492	lcPISA-1
AZD1152	AURKB;AURKA	UBA6	A0AVT1	0.00437388	0.0985565	0.174089	3.92273	6.27982	6.70346	6.25907	6.68271	0.0251245	6.26082	cePISA-1	0.0656956	0.0744811	1.33866	1.51768	6.53379	6.57371	6.52494	6.56485	0.0490757	6.24294	lcPISA-1
AZD1152	AURKB;AURKA	RNF123	Q5XPI4	0.0439596	-0.00586732	1.14868	-0.153316	6.44932	6.23038	6.41289	6.19395	0.0382695	6.25577	cePISA-1
AZD1152	AURKB;AURKA	SRBD1	Q8N5C6	-0.0101525	0.150072	-0.123526	1.82593	6.22555	6.95681	6.17593	6.90719	0.0821895	6.26952	cePISA-1
AZD1152	AURKB;AURKA	HSDL2	Q6YN16	0.0849742	-0.050582	1.76772	-1.05226	6.62202	6.02815	6.54648	5.95261	0.04807	6.24324	cePISA-1	0.0281051	0.0686411	0.456953	1.11602	6.39215	6.5743	6.32198	6.50413	0.0615054	6.26882	lcPISA-1
AZD1152	AURKB;AURKA	PTTG1IP	P53801	-0.0036986	-0.0832639	-0.0260549	-0.586554	6.22525	5.89123	6.30571	5.97168	0.141954	6.24123	cePISA-1	0.132113	-0.181851	1.38334	-1.90413	6.90008	5.55062	6.82323	5.47377	0.0955032	6.29628	lcPISA-1
AZD1152	AURKB;AURKA	SERPINB5	P36952	-0.439229	0.695199	-1.67002	2.64327	4.30899	9.45959	3.92964	9.08024	0.263007	5.84247	cePISA-1	0.720199	0.55812	1.3304	1.031	7.40046	6.61406	8.15479	7.36839	0.541341	4.49218	lcPISA-1
AZD1152	AURKB;AURKA	EXT2	Q93063-3	-0.128323	0.02455	-1.61078	0.308164	5.6885	6.32437	5.65804	6.29391	0.0796655	6.21766	cePISA-1	-0.0103829	-0.00425082	-0.158428	-0.0648613	6.18386	6.2102	6.17286	6.1992	0.0655371	6.22853	lcPISA-1
AZD1152	AURKB;AURKA	PSMC2	P35998	-0.00570521	-0.0110431	-0.23477	-0.454422	6.21974	6.19677	6.23152	6.20855	0.0243013	6.24439	cePISA-1	-0.0328204	-0.0733619	-0.597353	-1.33524	6.14469	5.97443	6.17001	5.99974	0.054943	6.28608	lcPISA-1
AZD1152	AURKB;AURKA	PSMC4	P43686	0.0121236	0.0537608	0.507402	2.25002	6.30541	6.49003	6.29636	6.48099	0.0238935	6.25264	cePISA-1	-0.0201622	-0.0647191	-0.369366	-1.18563	6.19747	6.00899	6.15973	5.97125	0.0545861	6.28468	lcPISA-1
AZD1152	AURKB;AURKA	PSMC1	P62191	0.00251406	0.00350094	0.10193	0.141942	6.25467	6.25896	6.27809	6.28237	0.0246647	6.24378	cePISA-1	-0.0404088	-0.10599	-0.752299	-1.97324	6.09677	5.82583	6.17441	5.90347	0.0537138	6.26995	lcPISA-1
AZD1152	AURKB;AURKA	SPATA5	Q8NB90	0.0417392	-0.00159808	0.913661	-0.0349817	6.45267	6.26172	6.47555	6.2846	0.0456834	6.26866	cePISA-1	-0.038438	-0.0626949	-1.21503	-1.98179	6.09786	5.99619	6.13417	6.0325	0.0316355	6.26251	lcPISA-1
AZD1152	AURKB;AURKA	PSMC5	P62195	-0.00480743	-0.0157155	-0.165225	-0.54012	6.22114	6.17427	6.22106	6.1742	0.0290963	6.2419	cePISA-1	-0.0110818	-0.0572336	-0.216595	-1.11864	6.23147	6.03528	6.24	6.04381	0.0511636	6.27951	lcPISA-1
AZD1152	AURKB;AURKA	MTOR	P42345	0.0984327	0.00467365	1.79841	0.0853897	6.70289	6.28113	6.62271	6.20095	0.0547332	6.26082	cePISA-1	0.0678489	0.0503966	1.00292	0.744941	6.59254	6.51327	6.51904	6.43977	0.0676517	6.28967	lcPISA-1
AZD1152	AURKB;AURKA	SUPT4H1	P63272	0.0204138	-0.0349326	0.409587	-0.700897	6.30636	6.06901	6.28613	6.04878	0.0498398	6.21776	cePISA-1	0.00295572	0.0677076	0.0330131	0.756241	6.25901	6.54633	6.28332	6.57064	0.0895317	6.2462	lcPISA-1
AZD1152	AURKB;AURKA	PPIL4	Q8WUA2	-0.0163128	-0.0154388	-0.555924	-0.526138	6.17164	6.17539	6.16598	6.16972	0.0293437	6.24183	cePISA-1	-0.00297753	0.0029714	-0.0509905	0.0508855	6.27299	6.29892	6.30214	6.32806	0.0583938	6.28596	lcPISA-1
AZD1152	AURKB;AURKA	OSBPL6	Q9BZF3-5	-0.0349832	0.00570068	-0.380143	0.0619462	5.98189	6.15299	5.86506	6.03615	0.0920263	6.12872	cePISA-1
AZD1152	AURKB;AURKA	WDR62	O43379-4	0.0176073	0.0452966	0.412556	1.06134	6.32672	6.44932	6.2945	6.4171	0.0426786	6.24998	cePISA-1	-0.0539925	0.117467	-0.903872	1.96648	6.06194	6.82693	6.0354	6.8004	0.0597346	6.2931	lcPISA-1
AZD1152	AURKB;AURKA	KIF15	Q9NS87	0.0298947	0.00144592	0.98087	0.0474417	6.38889	6.26415	6.3969	6.27215	0.0304778	6.25787	cePISA-1	0.0445196	0.0350593	0.281209	0.221453	6.29752	6.25636	6.47917	6.43801	0.158315	6.10616	lcPISA-1
AZD1152	AURKB;AURKA	DNAAF5	Q86Y56	0.0630524	-0.00329078	1.0907	-0.056925	6.5361	6.24233	6.55235	6.25859	0.0578091	6.25659	cePISA-1	0.0682119	-0.0910187	0.30427	-0.406003	6.40637	5.73693	6.53524	5.86579	0.224182	6.11052	lcPISA-1
AZD1152	AURKB;AURKA	CHD1L	Q86WJ1	0.107651	0.0168881	1.83677	0.288149	6.745	6.33373	6.71369	6.30242	0.058609	6.26002	cePISA-1
AZD1152	AURKB;AURKA	PI4KA	P42356	0.0367213	-0.0372207	0.690804	-0.7002	6.40975	6.0895	6.40411	6.08387	0.0531573	6.24866	cePISA-1	0.103144	-0.0156458	1.20452	-0.182712	6.67398	6.14647	6.61333	6.08582	0.0856305	6.21349	lcPISA-1
AZD1152	AURKB;AURKA	EED	A0A5F9ZI63	-0.0519021	-0.00652181	-1.47846	-0.185777	6.00779	6.19977	6.03783	6.22981	0.0351056	6.22787	cePISA-1	-0.0551337	-0.0205941	-1.00316	-0.374709	6.01612	6.16188	6.00704	6.15281	0.0549602	6.25047	lcPISA-1
AZD1152	AURKB;AURKA	WDR11	Q9BZH6	0.0441887	-0.028376	0.542452	-0.348338	6.43494	6.11928	6.50753	6.19187	0.0814611	6.24083	cePISA-1	0.0912076	-0.0230688	0.954511	-0.241421	6.65161	6.14506	6.59643	6.08988	0.0955542	6.24411	lcPISA-1
AZD1152	AURKB;AURKA	GLUL	P15104	-0.106033	0.0544069	-1.88519	0.967312	5.77193	6.45087	5.85423	6.53317	0.0562455	6.21212	cePISA-1	0.00289125	0.00490044	0.0576585	0.0977266	6.27855	6.2873	6.27103	6.27978	0.0501444	6.26598	lcPISA-1
AZD1152	AURKB;AURKA	NUP85	Q9BW27	0.0558869	-0.0518824	1.43615	-1.33324	6.52114	6.05176	6.51398	6.0446	0.0389145	6.27336	cePISA-1	0.0265792	0.00654717	0.636906	0.156887	6.38908	6.30098	6.42388	6.33578	0.0417317	6.27245	lcPISA-1
AZD1152	AURKB;AURKA	GRWD1	Q9BQ67	-0.00835227	-0.0482564	-0.252424	-1.45842	6.21324	6.04375	6.24933	6.07983	0.0330882	6.24932	cePISA-1	0.0533172	-0.155231	0.338271	-0.984867	6.4485	5.58058	6.44096	5.57304	0.157617	6.21453	lcPISA-1
AZD1152	AURKB;AURKA	NCOA4	Q13772-4	-0.0499981	0.157384	-0.724771	2.28144	6.07213	7.01083	6.10356	7.04226	0.0689847	6.28625	cePISA-1
AZD1152	AURKB;AURKA	CRBN	Q96SW2	0.147216	0.014219	3.39326	0.327742	6.93389	6.32325	6.92811	6.31748	0.0433847	6.26124	cePISA-1	-0.00158282	0.0297256	-0.0370095	0.695045	6.23104	6.36774	6.25805	6.39475	0.0427679	6.23788	lcPISA-1
AZD1152	AURKB;AURKA	KDM3B	Q7LBC6	0.0842448	-0.0326907	2.36281	-0.916877	6.63201	6.11568	6.64177	6.12543	0.0356544	6.25584	cePISA-1	0.095713	0.068047	1.69593	1.20572	6.67055	6.54385	6.61224	6.48554	0.0564368	6.24237	lcPISA-1
AZD1152	AURKB;AURKA	KDM3A	Q9Y4C1	-0.022171	0.00817493	-0.375836	0.138579	6.16409	6.29512	6.2169	6.34793	0.0589912	6.25955	cePISA-1
AZD1152	AURKB;AURKA	JMJD1C	Q15652	0.0179264	-0.0592585	0.34974	-1.15612	6.32331	5.9939	6.38758	6.05817	0.0512564	6.24522	cePISA-1	-0.0298608	0.139056	-0.458115	2.13335	6.12113	6.88145	6.13773	6.89806	0.0651819	6.24914	lcPISA-1
AZD1152	AURKB;AURKA	PLBD2	Q8NHP8	0.0125698	0.0125698	0.270051	0.270051	6.29459	6.29459	6.29459	6.29459	0.0465461	6.23998	cePISA-1	-0.0270591	0.000973737	-0.648712	0.0233443	6.17047	6.29154	6.20881	6.32988	0.041712	6.2873	lcPISA-1
AZD1152	AURKB;AURKA	BCL2L12	Q9HB09	0.0950846	0.23622	0.893581	2.21994	6.69602	7.38419	6.85989	7.54806	0.106408	6.26893	cePISA-1	0.113844	-0.00900386	0.802008	-0.0634305	6.83452	6.27664	6.71916	6.16128	0.141948	6.31593	lcPISA-1
AZD1152	AURKB;AURKA	GPAT4	Q86UL3	0.0270945	-0.0600387	0.644119	-1.4273	6.35762	5.98501	6.39821	6.0256	0.0420645	6.23933	cePISA-1	-0.00195508	0.0563268	-0.0320103	0.922234	6.22752	6.48426	6.35553	6.61226	0.0610765	6.23597	lcPISA-1
AZD1152	AURKB;AURKA	GPAT3	Q53EU6	0.0237379	0.219646	0.400071	3.70184	6.34618	7.2692	6.29554	7.21856	0.0593344	6.24261	cePISA-1	0.104155	0.0187288	1.46311	0.263093	6.68785	6.30335	6.63482	6.25031	0.071187	6.22204	lcPISA-1
AZD1152	AURKB;AURKA	PCLAF	Q15004	-0.128724	-0.00813194	-2.23112	-0.140948	5.74174	6.24231	5.75336	6.25393	0.0576946	6.2776	cePISA-1	-0.0662615	0.0520834	-0.852191	0.669845	5.9568	6.46604	5.89348	6.40272	0.0777543	6.23677	lcPISA-1
AZD1152	AURKB;AURKA	IGF2R	P11717	-0.0213102	0.0109189	-0.656913	0.336588	6.15294	6.29193	6.11782	6.25682	0.0324399	6.24449	cePISA-1	-0.00153238	0.00467618	-0.0354078	0.10805	6.30924	6.33645	6.42342	6.45063	0.0432779	6.31595	lcPISA-1
AZD1152	AURKB;AURKA	RPA2	P15927-3	0.00757203	-0.0462016	0.248648	-1.51715	6.27628	6.04666	6.28089	6.05126	0.0304529	6.24343	cePISA-1	-0.0229644	0.00582653	-0.471828	0.119712	6.14581	6.26969	6.14743	6.27131	0.0486711	6.24442	lcPISA-1
AZD1152	AURKB;AURKA	ECM1	Q16610-4	-0.0322304	-0.0753072	-0.772205	-1.80428	6.10596	5.92634	6.08741	5.90779	0.0417382	6.2439	cePISA-1	-0.0317596	-0.00375229	-0.69951	-0.0826446	6.10472	6.22439	6.1283	6.24797	0.0454027	6.2406	lcPISA-1
AZD1152	AURKB;AURKA	NELFCD	Q8IXH7	0.109476	-0.0164009	2.39812	-0.35927	6.74806	6.18424	6.7639	6.20008	0.0456506	6.25495	cePISA-1	-0.000714193	0.00071384	-0.00436506	0.0043629	6.21007	6.21622	6.39631	6.40246	0.163616	6.21314	lcPISA-1
AZD1152	AURKB;AURKA	GDPD1	Q8N9F7	0.0141747	-0.0247657	0.198699	-0.347161	6.3296	6.16104	6.34834	6.17978	0.0713378	6.26772	cePISA-1	0.0179271	-0.0160698	0.229696	-0.205898	6.26637	6.12043	6.32371	6.17777	0.0780473	6.18898	lcPISA-1
AZD1152	AURKB;AURKA	CCND2	P30279	-0.112294	-0.238119	-0.954799	-2.02465	5.73897	5.25965	5.86662	5.3873	0.11761	6.20352	cePISA-1
AZD1152	AURKB;AURKA	CCND3	P30281	-0.0604385	0.0876388	-0.613411	0.889476	5.96235	6.60682	5.90999	6.55447	0.0985286	6.21743	cePISA-1	0.150748	0.00762622	1.42549	0.0721146	6.88802	6.2375	6.89486	6.24434	0.105751	6.20461	lcPISA-1
AZD1152	AURKB;AURKA	PI4KB	Q9UBF8	-0.00616464	-0.0966492	-0.0923273	-1.44751	6.18264	5.80678	6.18087	5.80501	0.0667695	6.20912	cePISA-1	-0.0280406	-0.00458394	-0.529608	-0.0865778	6.14148	6.24215	6.11138	6.21205	0.0529459	6.26201	lcPISA-1
AZD1152	AURKB;AURKA	GSTO1	P78417	-0.0429354	-0.0572707	-0.983184	-1.31145	6.05324	5.99339	6.07163	6.01178	0.0436697	6.23609	cePISA-1	0.0336509	-0.00221338	0.825642	-0.0543063	6.37321	6.21673	6.20523	6.04875	0.0407573	6.22628	lcPISA-1
AZD1152	AURKB;AURKA	DNMT1	P26358-2	-0.00368205	-0.0252098	-0.181728	-1.24423	6.22979	6.13752	6.22384	6.13157	0.0202613	6.24571	cePISA-1	-0.00866422	0.0189949	-0.310832	0.681449	6.21384	6.33412	6.22075	6.34103	0.0278743	6.25127	lcPISA-1
AZD1152	AURKB;AURKA	DNMT1	P26358	-0.129426	-0.101698	-1.08894	-0.85565	5.72109	5.83211	5.79175	5.90277	0.118854	6.25805	cePISA-1
AZD1152	AURKB;AURKA	PCTP	Q9UKL6	0.0193759	0.0286238	0.457651	0.676085	6.34757	6.38839	6.3104	6.35122	0.0423376	6.26289	cePISA-1	0.0233164	0.00195922	0.383625	0.032235	6.35675	6.26334	6.35088	6.25747	0.0607791	6.25484	lcPISA-1
AZD1152	AURKB;AURKA	C15orf39	Q6ZRI6	0.126628	-0.151601	1.33556	-1.59895	6.82836	5.63068	6.76568	5.568	0.0948132	6.25457	cePISA-1
AZD1152	AURKB;AURKA	GPATCH11	Q8N954	-0.00898649	0.0448698	-0.220554	1.10123	6.19679	6.43248	6.17126	6.40696	0.040745	6.2355	cePISA-1	0.0562902	0.0131531	1.17373	0.27426	6.49845	6.30702	6.50671	6.31528	0.0479586	6.24978	lcPISA-1
AZD1152	AURKB;AURKA	RPS3A	P61247	0.00103814	-0.0355354	0.0320766	-1.09798	6.24195	6.0857	6.24972	6.09347	0.0323645	6.23747	cePISA-1	-0.0493766	-0.168204	-0.465201	-1.58473	6.03903	5.56156	6.01044	5.53297	0.10614	6.2493	lcPISA-1
AZD1152	AURKB;AURKA	DRAP1	Q14919-2	-0.0648252	-0.00948004	-1.9708	-0.288209	5.98348	6.21748	5.99354	6.22754	0.0328929	6.25847	cePISA-1	-0.0134845	0.0143835	-0.387407	0.413236	6.194	6.31481	6.2284	6.34921	0.034807	6.25216	lcPISA-1
AZD1152	AURKB;AURKA	DRAP1	E9PQX9	0.0262421	0.110468	0.269334	1.13378	6.37774	6.76116	6.35764	6.74106	0.0974334	6.26278	cePISA-1
AZD1152	AURKB;AURKA	C2CD2L	O14523	0.00484238	0.010361	0.0728813	0.15594	6.29092	6.31503	6.28522	6.30933	0.066442	6.26985	cePISA-1	0.0395119	0.00370489	0.882332	0.082733	6.42121	6.2638	6.3767	6.21929	0.0447812	6.24773	lcPISA-1
AZD1152	AURKB;AURKA	KEAP1	Q14145	0.0263605	-0.00622028	0.905106	-0.213578	6.38553	6.24294	6.31586	6.17327	0.0291242	6.26992	cePISA-1	0.0683037	0.095023	1.0948	1.52308	6.56503	6.68775	6.48842	6.61114	0.0623889	6.26145	lcPISA-1
AZD1152	AURKB;AURKA	CCPG1	Q9ULG6-5	-0.00367462	0.0718493	-0.0525466	1.02744	6.21692	6.55105	6.28915	6.62327	0.0699306	6.23278	cePISA-1	-0.0203604	0.00413665	-0.216866	0.044061	6.14305	6.24825	6.1609	6.2661	0.0938847	6.23036	lcPISA-1
AZD1152	AURKB;AURKA	KIAA1522	Q9P206-2	-0.0593852	0.0759188	-1.22755	1.56932	6.03249	6.62563	5.99507	6.58821	0.0483769	6.28599	cePISA-1	0.0028762	0.00788046	0.0288663	0.0790903	6.21346	6.23505	6.1747	6.19629	0.0996389	6.20108	lcPISA-1
AZD1152	AURKB;AURKA	PRICKLE3	O43900	-0.164959	0.00596808	-0.680951	0.0246362	5.54818	6.24604	5.57918	6.27704	0.242248	6.22025	cePISA-1
AZD1152	AURKB;AURKA	DARS2	Q6PI48	0.0832862	-0.034049	1.35632	-0.554492	6.60239	6.08667	6.53913	6.02341	0.0614058	6.23203	cePISA-1	-0.0212748	-0.0341676	-0.654644	-1.05137	6.1629	6.10807	6.18517	6.13034	0.0324983	6.25446	lcPISA-1
AZD1152	AURKB;AURKA	MFSD5	Q6N075-2	0.034055	0.0686389	0.366406	0.738504	6.43285	6.58892	6.46454	6.62061	0.0929433	6.28278	cePISA-1	0.113594	0.130716	1.28121	1.47431	6.75141	6.832	6.77562	6.85622	0.088662	6.2402	lcPISA-1
AZD1152	AURKB;AURKA	ARHGAP6	O43182	0.181811	0.0508671	2.87358	0.80397	7.08086	6.46648	6.92783	6.31345	0.0632699	6.24245	cePISA-1
AZD1152	AURKB;AURKA	UIMC1	Q96RL1	-0.0607252	-0.0372771	-1.44638	-0.887885	5.98629	6.08438	6.08952	6.18761	0.0419841	6.24364	cePISA-1	-0.0927438	-0.146925	-0.872762	-1.38263	5.83195	5.61698	5.95143	5.73647	0.106265	6.21917	lcPISA-1
AZD1152	AURKB;AURKA	SQLE	Q14534	0.164502	0.0406526	2.29317	0.566698	6.97335	6.3997	6.94336	6.3697	0.0717359	6.22188	cePISA-1	-0.0726507	0.0291024	-1.39355	0.558226	5.92898	6.36225	5.92011	6.35338	0.0521337	6.2352	lcPISA-1
AZD1152	AURKB;AURKA	DGUOK	Q16854	0.107967	-0.0652208	2.3699	-1.43161	6.75272	5.98886	6.70819	5.94433	0.0455576	6.26581	cePISA-1	-0.0189613	0.0540883	-0.388325	1.10772	6.16756	6.48789	6.13654	6.45687	0.0488284	6.24915	lcPISA-1
AZD1152	AURKB;AURKA	MTHFR	P42898-2	0.0638855	-0.000487562	2.30469	-0.0175889	6.54275	6.25723	6.56135	6.27583	0.0277198	6.25934	cePISA-1	-0.00449864	0.0441865	-0.0878425	0.862806	6.22782	6.44157	6.23287	6.44662	0.0512125	6.24727	lcPISA-1
AZD1152	AURKB;AURKA	MTHFR	F8W9T8	0.211564	0.223776	1.45138	1.53515	7.23818	7.29971	7.15291	7.21444	0.145768	6.25089	cePISA-1
AZD1152	AURKB;AURKA	PRPF39	Q86UA1	0.0257384	0.0215808	0.610119	0.511566	6.38719	6.36881	6.40402	6.38564	0.0421858	6.27425	cePISA-1
AZD1152	AURKB;AURKA	CCT3	P49368	-0.0537701	-0.0205762	-2.73034	-1.04482	6.01032	6.15022	6.04026	6.18015	0.0196935	6.23856	cePISA-1	0.00372126	-0.0245873	0.141424	-0.934428	6.2751	6.15317	6.26154	6.13961	0.0263127	6.25894	lcPISA-1
AZD1152	AURKB;AURKA	CCT3	E9PM09	0.0121053	0.148316	0.0616511	0.755358	6.11204	6.71722	6.53741	7.14259	0.196351	6.06097	cePISA-1
AZD1152	AURKB;AURKA	GMPS	P49915	0.0401979	-0.0570075	1.14553	-1.62456	6.43468	6.01541	6.46861	6.04934	0.035091	6.25786	cePISA-1	0.0127385	0.00431013	0.24975	0.0845041	6.29864	6.26195	6.30691	6.27022	0.051005	6.24327	lcPISA-1
AZD1152	AURKB;AURKA	SMCHD1	A6NHR9	0.0453334	-0.0649198	0.964491	-1.3812	6.42818	5.95523	6.47227	5.99932	0.0470024	6.22933	cePISA-1	-0.0589306	-0.276899	-0.389973	-1.83238	6.01092	5.16804	5.927	5.08412	0.151114	6.26154	lcPISA-1
AZD1152	AURKB;AURKA	PFAS	O15067	0.0507575	-0.0203144	1.35621	-0.54279	6.49018	6.1782	6.46707	6.15509	0.037426	6.26581	cePISA-1	0.0787152	0.0440964	0.803336	0.45003	6.59206	6.43576	6.68115	6.52485	0.0979854	6.24202	lcPISA-1
AZD1152	AURKB;AURKA	SLC35B2	Q8TB61	-0.0198435	0.0868665	-0.452695	1.9817	6.15437	6.62683	6.14148	6.61395	0.0438343	6.2396	cePISA-1	0.021546	-0.00411215	0.549702	-0.104913	6.34969	6.23775	6.40623	6.2943	0.0391958	6.25556	lcPISA-1
AZD1152	AURKB;AURKA	ISYNA1	Q9NPH2	-0.0135899	0.0180507	-0.355288	0.47191	6.16899	6.30577	6.15968	6.29647	0.0382503	6.22737	cePISA-1	0.00767542	0.0465814	0.137448	0.834157	6.2862	6.45803	6.10791	6.27974	0.0558425	6.25284	lcPISA-1
AZD1152	AURKB;AURKA	NUP50	Q9UKX7	-0.000213617	-0.026922	-0.00648699	-0.817553	6.24668	6.1321	6.26369	6.14911	0.03293	6.24761	cePISA-1	-0.0536551	0.0150071	-1.39291	0.389591	6.00959	6.30252	6.0552	6.34813	0.0385202	6.2373	lcPISA-1
AZD1152	AURKB;AURKA	KIFC1	Q9BW19	0.0273539	-0.0231862	0.713345	-0.604659	6.3956	6.17543	6.37097	6.1508	0.038346	6.27548	cePISA-1
AZD1152	AURKB;AURKA	NADK	O95544	-0.00264194	0.115243	-0.0664977	2.90068	6.25502	6.78758	6.13565	6.66822	0.0397297	6.26648	cePISA-1	0.0350086	-0.0203261	0.876616	-0.508965	6.40838	6.16724	6.35216	6.11102	0.0399361	6.25474	lcPISA-1
AZD1152	AURKB;AURKA	CHID1	Q9BWS9	0.033776	0.00420971	1.11877	0.139439	6.38445	6.25495	6.39881	6.2693	0.0301904	6.23672	cePISA-1	-0.00298329	-0.0654172	-0.0484373	-1.06213	6.24397	5.97952	6.26755	6.0031	0.0615906	6.2569	lcPISA-1
AZD1152	AURKB;AURKA	EHMT2	A2ABF8	0.0689525	0.0624716	1.92554	1.74456	6.57949	6.55	6.49318	6.46369	0.0358095	6.27242	cePISA-1
AZD1152	AURKB;AURKA	EHMT1	Q9H9B1	-0.00037312	0.05244	-0.00758251	1.06568	6.24371	6.47651	6.24713	6.47993	0.049208	6.24532	cePISA-1	-0.134843	-0.108015	-1.22139	-0.978385	5.69645	5.80337	5.74783	5.85475	0.110402	6.25455	lcPISA-1
AZD1152	AURKB;AURKA	IPO7	O95373	-0.0147744	-0.04913	-0.522887	-1.73879	6.18939	6.04374	6.21885	6.0732	0.0282553	6.2531	cePISA-1	0.0674142	0.0271965	1.09396	0.441329	6.60996	6.42825	6.56158	6.37986	0.0616241	6.3082	lcPISA-1
AZD1152	AURKB;AURKA	IPO8	O15397	0.0800492	-0.000630321	2.0036	-0.0157767	6.60644	6.24713	6.56417	6.20486	0.0399528	6.24986	cePISA-1	0.0802041	0.132353	0.559477	0.923247	6.56952	6.81133	6.74078	6.98259	0.143356	6.21427	lcPISA-1
AZD1152	AURKB;AURKA	RPS3	P23396	-0.0195142	-0.023954	-0.893848	-1.09721	6.17045	6.15149	6.16889	6.14993	0.0218317	6.25448	cePISA-1	-0.0353239	-0.139817	-0.365785	-1.44783	6.08427	5.65918	6.06344	5.63834	0.0965701	6.23508	lcPISA-1
AZD1152	AURKB;AURKA	ACTR1A	P61163	-0.00240725	-0.0269574	-0.101072	-1.13184	6.23663	6.1314	6.23825	6.13302	0.0238173	6.24704	cePISA-1	-0.024551	-0.0403975	-0.839464	-1.3813	6.13612	6.06909	6.19544	6.12841	0.0292461	6.24144	lcPISA-1
AZD1152	AURKB;AURKA	ACTR1B	P42025	0.0491734	-0.00154939	0.987911	-0.0311279	6.47283	6.24922	6.46487	6.24125	0.0497751	6.25593	cePISA-1	0.0193166	0.0422596	0.214374	0.468994	6.36805	6.47013	6.45802	6.5601	0.0901068	6.28336	lcPISA-1
AZD1152	AURKB;AURKA	MAD1L1	Q9Y6D9	0.0873251	-0.000491286	2.1313	-0.0119905	6.61512	6.22447	6.61369	6.22304	0.0409728	6.22659	cePISA-1	0.00367314	-0.184776	0.0206938	-1.04099	6.13697	5.38549	6.00638	5.2549	0.1775	6.12136	lcPISA-1
AZD1152	AURKB;AURKA	PTPDC1	A2A3K4-2	0.142686	-0.243108	0.872706	-1.48692	6.95714	5.3247	6.9404	5.30796	0.163498	6.302	cePISA-1
AZD1152	AURKB;AURKA	CBLB	Q13191	-0.0948654	0.0426812	-1.33112	0.59889	5.84088	6.42516	5.88604	6.47032	0.0712671	6.23786	cePISA-1	-0.270361	0.0340291	-3.37234	0.42446	5.19595	6.41646	5.33946	6.55997	0.0801702	6.26688	lcPISA-1
AZD1152	AURKB;AURKA	CBL	P22681	-0.0283305	0.00368994	-0.921322	0.119999	6.14534	6.28326	6.14172	6.27964	0.0307499	6.26721	cePISA-1	0.0337013	0.0016705	0.827366	0.0410108	6.40559	6.26494	6.40414	6.26349	0.0407332	6.25769	lcPISA-1
AZD1152	AURKB;AURKA	GORASP2	Q9H8Y8-3	0.0739247	0.0786884	1.71869	1.82944	6.57017	6.5919	6.52195	6.54368	0.0430123	6.24198	cePISA-1	0.0160908	0.0674565	0.187479	0.78596	6.33514	6.56476	6.32395	6.55357	0.085827	6.26487	lcPISA-1
AZD1152	AURKB;AURKA	SGF29	Q96ES7	-0.0444088	-0.056404	-0.876174	-1.11284	6.05797	6.00781	6.02439	5.97423	0.0506849	6.24735	cePISA-1	0.00726151	0.0675054	0.133975	1.24548	6.26612	6.53332	6.28362	6.55082	0.0542004	6.23466	lcPISA-1
AZD1152	AURKB;AURKA	ERLIN2	O94905	0.0153455	0.0274342	0.275381	0.492316	6.33674	6.39006	6.38946	6.44278	0.0557248	6.2697	cePISA-1	-0.00786734	0.00181916	-0.111117	0.0256937	6.25078	6.29289	6.24058	6.28269	0.070802	6.28496	lcPISA-1
AZD1152	AURKB;AURKA	ERLIN1	O75477	0.0379343	-0.021281	0.64161	-0.359941	6.37365	6.11734	6.42074	6.16443	0.0591236	6.20824	cePISA-1	0.0566914	-0.000718699	0.808628	-0.0102513	6.47386	6.2213	6.49012	6.23756	0.0701081	6.2244	lcPISA-1
AZD1152	AURKB;AURKA	TBC1D2	Q9BYX2	0.038279	-0.0330139	0.738366	-0.636806	6.38117	6.0735	6.33215	6.02448	0.0518429	6.21408	cePISA-1
AZD1152	AURKB;AURKA	LMBRD2	Q68DH5	0.0146435	0.0139991	0.246165	0.235332	6.29235	6.28953	6.32669	6.32388	0.0594866	6.2288	cePISA-1	0.000629924	0.0206323	0.00911945	0.298695	6.2767	6.36433	6.33546	6.42309	0.0690748	6.27396	lcPISA-1
AZD1152	AURKB;AURKA	ZFYVE9	O95405	0.0246633	0.140418	0.422262	2.4041	6.359	6.89024	6.29055	6.82179	0.0584075	6.25122	cePISA-1	0.18109	0.0280294	1.42058	0.21988	7.11676	6.40039	7.15887	6.4425	0.127476	6.27724	lcPISA-1
AZD1152	AURKB;AURKA	NCBP2	P52298	0.00065974	-0.05094	0.0155239	-1.19863	6.24463	6.02524	6.2682	6.0488	0.0424984	6.24178	cePISA-1	0.062173	-0.0185294	1.34489	-0.400819	6.52447	6.16953	6.57529	6.22034	0.0462289	6.24927	lcPISA-1
AZD1152	AURKB;AURKA	ECT2	Q9H8V3	0.127459	-0.147528	1.40882	-1.63065	6.79667	5.61716	6.87856	5.69905	0.0904719	6.22196	cePISA-1
AZD1152	AURKB;AURKA	CASK	O14936	0.027601	0.0388826	0.343437	0.483813	6.39325	6.44344	6.47807	6.52826	0.080367	6.2721	cePISA-1
AZD1152	AURKB;AURKA	SNTA1	Q13424	0.0923818	-0.00187636	1.53356	-0.031148	6.66871	6.24693	6.60896	6.18719	0.06024	6.25507	cePISA-1	-0.403445	-0.207523	-3.97386	-2.04406	4.72445	5.41165	4.80318	5.49038	0.101525	6.24885	lcPISA-1
AZD1152	AURKB;AURKA	SNTB2	Q13425	-0.00757949	-0.0646659	-0.106614	-0.909597	6.22683	5.98525	6.21289	5.97131	0.0710929	6.25963	cePISA-1	0.122674	-0.166215	1.15454	-1.56432	6.74737	5.52294	6.83609	5.61166	0.106254	6.19735	lcPISA-1
AZD1152	AURKB;AURKA	HMGN2	P05204	0.0779568	-0.152581	1.04536	-2.04603	6.63887	5.65843	6.66684	5.68639	0.0745743	6.28966	cePISA-1	0.00976902	0.084516	0.0968367	0.837776	6.22213	6.553	6.21801	6.54888	0.100881	6.18014	lcPISA-1
AZD1152	AURKB;AURKA	HMGN4	O00479	-0.0103411	0.00531756	-0.0472975	0.0243211	6.0873	6.15373	5.79992	5.86635	0.21864	6.13109	cePISA-1	-0.241191	-0.303784	-0.753768	-0.949385	5.22037	4.99872	5.77153	5.54988	0.31998	6.17031	lcPISA-1
AZD1152	AURKB;AURKA	HMGN3	Q15651	-0.34728	-0.00293774	-3.86624	-0.0327056	4.95007	6.28446	4.9943	6.3287	0.0898237	6.29727	cePISA-1	-0.440675	0.0236465	-4.51329	0.242182	4.61163	6.36252	4.78886	6.53975	0.0976393	6.25909	lcPISA-1
AZD1152	AURKB;AURKA	RNF187	Q5TA31	0.0257913	-0.0204585	0.412904	-0.327529	6.36206	6.16134	6.35173	6.15101	0.0624632	6.24934	cePISA-1	0.0724334	0.00881562	0.831255	0.101169	6.59622	6.31167	6.58736	6.30281	0.0871374	6.27322	lcPISA-1
AZD1152	AURKB;AURKA	BUB1B	O60566-3	0.0653222	-0.005055	2.26896	-0.175585	6.55122	6.2393	6.50267	6.19076	0.0287894	6.26121	cePISA-1	0.0583655	0.0105676	0.784888	0.142111	6.51034	6.29818	6.50133	6.28917	0.0743616	6.25221	lcPISA-1
AZD1152	AURKB;AURKA	ECE1	P42892	-0.104262	0.165292	-2.23869	3.5491	5.82796	7.02524	5.77113	6.9684	0.046573	6.26474	cePISA-1	-0.0179996	0.0535794	-0.220655	0.656824	6.18663	6.50132	6.26447	6.57916	0.0815734	6.2643	lcPISA-1
AZD1152	AURKB;AURKA	BAZ1A	Q9NRL2	0.130233	0.0338627	1.22126	0.317546	6.81928	6.37864	6.75045	6.30981	0.106639	6.23067	cePISA-1
AZD1152	AURKB;AURKA	VAMP2	P63027	0.0141949	0.00885959	0.181327	0.113173	6.30125	6.27799	6.38066	6.3574	0.0782836	6.23956	cePISA-1	-0.0537517	0.0618362	-0.465473	0.535483	5.9758	6.47428	6.01228	6.51076	0.115477	6.20265	lcPISA-1
AZD1152	AURKB;AURKA	VAMP3	Q15836	-0.0542325	0.0424298	-0.712087	0.557114	6.04256	6.46129	6.08258	6.50131	0.07616	6.27403	cePISA-1	-0.0589016	-0.00232618	-0.597023	-0.023578	6.00338	6.24348	6.01762	6.25772	0.0986589	6.25355	lcPISA-1
AZD1152	AURKB;AURKA	JMJD6	Q6NYC1-3	0.00659214	0.00450073	0.160622	0.109663	6.2888	6.27968	6.29593	6.28682	0.0410413	6.26013	cePISA-1	-0.0684765	0.0553084	-1.08239	0.874249	5.97156	6.50655	5.96976	6.50475	0.063264	6.26183	lcPISA-1
AZD1152	AURKB;AURKA	RNASEH2A	O75792	-0.00712302	-0.140017	-0.215646	-4.23896	6.22183	5.67431	6.24544	5.69792	0.033031	6.25263	cePISA-1	0.019772	0.0579078	0.236402	0.692367	6.34282	6.51272	6.36227	6.53217	0.0836375	6.25648	lcPISA-1
AZD1152	AURKB;AURKA	NOA1	Q8NC60	0.114519	-0.0288559	1.38895	-0.349981	6.79028	6.14792	6.823	6.18063	0.0824501	6.27212	cePISA-1	-0.108008	0.0453617	-1.18783	0.498868	5.79346	6.44328	5.81625	6.46607	0.0909293	6.24384	lcPISA-1
AZD1152	AURKB;AURKA	MT-ND5	P03915	-0.296617	0.0492979	-4.39867	0.73106	5.07309	6.44768	4.99467	6.36926	0.0674335	6.23108	cePISA-1	-0.0464192	-0.00238696	-0.71204	-0.0366143	6.0362	6.22327	6.0628	6.24987	0.0651918	6.23358	lcPISA-1
AZD1152	AURKB;AURKA	ELAC2	Q9BQ52	-0.024829	-0.0321546	-0.702918	-0.910309	6.12849	6.09744	6.11645	6.08541	0.0353228	6.23487	cePISA-1	-0.0361309	-0.006333	-1.04676	-0.183476	6.09753	6.22478	6.09343	6.22068	0.0345168	6.25216	lcPISA-1
AZD1152	AURKB;AURKA	AHSA1	O95433	-0.0271856	-0.0290429	-1.22931	-1.31329	6.13255	6.12467	6.0896	6.08171	0.0221146	6.24921	cePISA-1	0.0284859	0.025086	0.675091	0.594517	6.37683	6.36181	6.40262	6.38761	0.0421956	6.25215	lcPISA-1
AZD1152	AURKB;AURKA	EYA3	Q99504	-0.036048	-0.00865441	-0.518349	-0.124445	6.14059	6.2583	6.13579	6.2535	0.0695438	6.29596	cePISA-1
AZD1152	AURKB;AURKA	TUFM	P49411	0.116269	-0.0289958	2.38914	-0.595814	6.7549	6.10787	6.6467	5.99967	0.0486659	6.23186	cePISA-1	0.0655953	0.0452664	0.845257	0.583299	6.51724	6.42605	6.47358	6.38239	0.077604	6.22755	lcPISA-1
AZD1152	AURKB;AURKA	LTF	P02788	-0.415907	-0.0793236	-1.79233	-0.341841	4.20486	5.30973	4.71296	5.81784	0.232048	5.60985	cePISA-1	0.02434	0.15007	0.123202	0.759612	6.12564	6.68344	5.73581	6.29361	0.197562	6.02316	lcPISA-1
AZD1152	AURKB;AURKA	LRPPRC	P42704	0.20271	-0.00133724	2.83539	-0.0187044	7.12397	6.1844	7.00254	6.06297	0.0714931	6.19014	cePISA-1	0.414192	0.324146	1.42461	1.11489	8.24724	7.74822	8.09612	7.5971	0.290742	6.18905	lcPISA-1
AZD1152	AURKB;AURKA	PNPLA8	Q9NP80	-0.0149987	0.192547	-0.19291	2.4765	6.18675	7.14398	6.2914	7.24863	0.0777498	6.25141	cePISA-1	-0.0302247	0.162799	-0.510141	2.74777	6.12697	7.0041	6.06755	6.94467	0.0592476	6.25669	lcPISA-1
AZD1152	AURKB;AURKA	TMEM160	Q9NX00	0.0281645	0.0484393	0.275894	0.474502	6.36843	6.45857	6.40521	6.49534	0.102085	6.24531	cePISA-1	-0.0331264	-0.0446431	-0.328058	-0.442111	6.08857	6.04016	6.08219	6.03378	0.100977	6.22999	lcPISA-1
AZD1152	AURKB;AURKA	MAML1	Q92585	-0.0318356	0.209263	-0.276586	1.81806	6.07811	7.18367	5.98164	7.0872	0.115102	6.21373	cePISA-1
AZD1152	AURKB;AURKA	SEPTIN5	Q99719	-0.0105107	0.00251159	-0.34942	0.0834956	6.21027	6.26658	6.1138	6.17011	0.0300805	6.25568	cePISA-1	-0.00143566	-0.0246755	-0.0425488	-0.731311	6.23735	6.13767	6.28543	6.18576	0.0337414	6.24355	lcPISA-1
AZD1152	AURKB;AURKA	SEPTIN5	G3XAH0	-0.0085915	0.0885179	-0.161415	1.66305	6.20381	6.63577	6.1857	6.61766	0.0532263	6.24087	cePISA-1	0.0103139	-0.00557077	0.129781	-0.0700977	6.29955	6.23057	6.32341	6.25443	0.0794715	6.25467	lcPISA-1
AZD1152	AURKB;AURKA	SEPTIN2	Q15019-2	-0.023034	-0.0273705	-0.671403	-0.797805	6.14729	6.12884	6.10906	6.09061	0.0343073	6.24622	cePISA-1	-0.0260363	0.00208013	-0.807949	0.0645499	6.13619	6.25695	6.14959	6.27035	0.0322251	6.24794	lcPISA-1
AZD1152	AURKB;AURKA	SEPTIN9	Q9UHD8	0.00127534	-0.00747637	0.047829	-0.280385	6.25841	6.22056	6.2562	6.21835	0.0266647	6.25288	cePISA-1	0.0407825	0.0258514	1.11511	0.706851	6.41798	6.35189	6.41	6.34392	0.0365727	6.23909	lcPISA-1
AZD1152	AURKB;AURKA	SEPTIN11	Q9NVA2-2	-0.107294	0.00790117	-4.17581	0.307509	5.79983	6.28193	5.81494	6.29703	0.0256941	6.24761	cePISA-1	-0.022781	0.00430805	-0.717983	0.135775	6.16488	6.28174	6.19329	6.31014	0.0317292	6.263	lcPISA-1
AZD1152	AURKB;AURKA	SEPTIN8	Q92599	0.00913656	-0.024187	0.361985	-0.958274	6.29735	6.15356	6.29753	6.15374	0.0252402	6.2576	cePISA-1	0.00492462	-0.01627	0.156369	-0.51661	6.27555	6.18403	6.31493	6.22341	0.0314937	6.25417	lcPISA-1
AZD1152	AURKB;AURKA	SEPTIN7	Q16181	-0.00535311	-0.0224157	-0.198951	-0.83309	6.21404	6.14098	6.17462	6.10156	0.0269067	6.23714	cePISA-1	0.0169738	0.0166799	0.391775	0.384991	6.33228	6.33099	6.32369	6.3224	0.0433254	6.25822	lcPISA-1
AZD1152	AURKB;AURKA	SEPTIN6	Q14141	0.0267105	-0.00195761	0.559442	-0.0410015	6.3593	6.23419	6.45017	6.32505	0.0477449	6.24265	cePISA-1	-0.0680564	-0.000470639	-1.49111	-0.0103116	5.96624	6.25239	5.96866	6.25481	0.0456415	6.25443	lcPISA-1
AZD1152	AURKB;AURKA	MOB4	Q9Y3A3	-0.00666244	-0.0176972	-0.126531	-0.336099	6.20904	6.16174	6.21616	6.16885	0.0526546	6.23778	cePISA-1	0.0261714	0.0338773	0.585755	0.758225	6.35781	6.39186	6.37315	6.4072	0.0446798	6.24352	lcPISA-1
AZD1152	AURKB;AURKA	HSPE1	P61604	0.0915878	0.0799439	1.88453	1.64494	6.65803	6.60451	6.6919	6.63838	0.0485998	6.24849	cePISA-1	0.0328695	-0.000322036	0.618977	-0.00606437	6.39421	6.24878	6.44597	6.30054	0.053103	6.25018	lcPISA-1
AZD1152	AURKB;AURKA	SCP2	P22307	0.00808897	0.0151231	0.257021	0.480524	6.27509	6.30576	6.30178	6.33245	0.031472	6.24001	cePISA-1	-0.0133324	0.00429507	-0.3648	0.117522	6.20091	6.27714	6.24762	6.32385	0.0365471	6.25848	lcPISA-1
AZD1152	AURKB;AURKA	RSBN1	Q5VWQ0	0.00441041	0.000304918	0.0955878	0.00660856	6.26394	6.24613	6.25051	6.23271	0.0461399	6.24482	cePISA-1	-0.0540163	0.00822154	-0.284492	0.043301	5.97586	6.2393	6.104	6.36744	0.18987	6.20384	lcPISA-1
AZD1152	AURKB;AURKA	RSBN1L	Q6PCB5	-0.0273548	-0.0307021	-0.646688	-0.725821	6.11437	6.1002	6.17235	6.15818	0.0422999	6.2314	cePISA-1	-0.0654357	-0.165133	-0.369936	-0.933568	5.8654	5.47376	5.92789	5.53625	0.176884	6.13756	lcPISA-1
AZD1152	AURKB;AURKA	NOL6	Q9H6R4	-0.00166617	0.0256625	-0.0347517	0.535249	6.24369	6.36309	6.28333	6.40273	0.0479449	6.25091	cePISA-1	0.154261	0.0235976	0.75635	0.115701	6.91756	6.31858	6.98885	6.38987	0.203954	6.21607	lcPISA-1
AZD1152	AURKB;AURKA	CALCOCO2	Q13137-4	-0.0109348	0.0924065	-0.392317	3.31535	6.19134	6.6511	6.15035	6.61011	0.0278723	6.23844	cePISA-1	0.0359762	0.00875389	0.488707	0.118915	6.48722	6.36596	6.54671	6.42545	0.0736149	6.32745	lcPISA-1
AZD1152	AURKB;AURKA	COG4	Q9H9E3	0.10686	0.0636308	1.95481	1.16401	6.74022	6.54124	6.76199	6.56302	0.0546651	6.25901	cePISA-1
AZD1152	AURKB;AURKA	MAP3K4	Q9Y6R4	0.0791221	0.134094	1.08123	1.83244	6.50868	6.76147	6.56811	6.8209	0.0731778	6.16133	cePISA-1
AZD1152	AURKB;AURKA	SOD1	P00441	-0.0190695	0.11405	-0.229276	1.37124	6.15526	6.75024	6.22401	6.81899	0.0831727	6.23716	cePISA-1	-0.00463855	0.0161957	-0.0743455	0.25958	6.21823	6.30868	6.19191	6.28236	0.0623918	6.23825	lcPISA-1
AZD1152	AURKB;AURKA	SART1	O43290	0.0105859	0.000751564	0.356382	0.025302	6.31198	6.2691	6.28076	6.23788	0.0297037	6.26583	cePISA-1	-0.0546894	-0.137414	-0.294521	-0.740023	5.96007	5.62793	5.94704	5.6149	0.185689	6.19034	lcPISA-1
AZD1152	AURKB;AURKA	CHAF1A	Q13111	0.0351786	-0.0239514	0.779055	-0.530421	6.44316	6.18443	6.36832	6.10958	0.0451555	6.28796	cePISA-1	0.0783377	0.135292	0.768038	1.32642	6.60168	6.86752	6.55095	6.81678	0.101997	6.25277	lcPISA-1
AZD1152	AURKB;AURKA	DCPS	Q96C86	0.0488084	0.000139632	1.65289	0.00472864	6.4657	6.25122	6.48308	6.2686	0.0295291	6.25061	cePISA-1	-0.0309687	0.0267762	-0.887256	0.767142	6.12524	6.37538	6.13954	6.38968	0.0349039	6.25815	lcPISA-1
AZD1152	AURKB;AURKA	ELOB	Q15370	0.112729	0.177917	2.28895	3.61258	6.7863	7.09997	6.74092	7.05459	0.0492493	6.27623	cePISA-1	0.05538	0.0344017	1.03531	0.643127	6.50189	6.40803	6.50715	6.41329	0.0534913	6.25704	lcPISA-1
AZD1152	AURKB;AURKA	WBP11	Q9Y2W2	-0.00921506	-0.0504932	-0.276839	-1.51692	6.20179	6.02686	6.1763	6.00137	0.0332866	6.24153	cePISA-1	-0.0488933	-0.0180295	-1.55391	-0.573009	6.04711	6.17786	6.0668	6.19756	0.0314647	6.25556	lcPISA-1
AZD1152	AURKB;AURKA	ACSM3	Q53FZ2	0.00656899	-0.0504398	0.191842	-1.47306	6.26689	6.02408	6.30741	6.0646	0.0342416	6.23842	cePISA-1	0.0496539	0.15659	0.602447	1.89989	6.45944	6.95641	6.45313	6.95011	0.0824203	6.2409	lcPISA-1
AZD1152	AURKB;AURKA	NSUN7	Q8NE18	-0.282046	0.114037	-2.05118	0.829336	5.12331	6.74191	4.95283	6.57144	0.137505	6.22952	cePISA-1	-0.00872685	-0.097878	-0.048423	-0.5431	6.24905	5.87458	6.20365	5.82918	0.180221	6.28697	lcPISA-1
AZD1152	AURKB;AURKA	PTGFRN	Q9P2B2	-0.0209926	0.0530119	-0.669261	1.69006	6.16345	6.48786	6.15982	6.48423	0.0313669	6.25379	cePISA-1	-0.094667	0.00845147	-1.75556	0.156729	5.81151	6.24209	5.88839	6.31898	0.0539242	6.20564	lcPISA-1
AZD1152	AURKB;AURKA	ATP6V0D1	P61421	0.105523	0.26555	1.79734	4.52305	6.75561	7.54809	6.57484	7.36733	0.0587104	6.27912	cePISA-1	0.0735344	-0.00695883	0.577121	-0.054615	6.60214	6.24387	6.65462	6.29635	0.127416	6.27406	lcPISA-1
AZD1152	AURKB;AURKA	PC	P11498	0.022782	0.0201002	0.494964	0.436699	6.36456	6.35274	6.34518	6.33336	0.0460275	6.26484	cePISA-1	0.0196761	-0.00093707	0.261361	-0.0124473	6.32297	6.23327	6.28377	6.19407	0.0752833	6.23733	lcPISA-1
AZD1152	AURKB;AURKA	DEPDC5	O75140	-0.000657005	0.0335803	-0.00594493	0.303852	6.16898	6.31713	6.16898	6.31713	0.110515	6.17179	cePISA-1
AZD1152	AURKB;AURKA	PITPNB	P48739-3	0.003996	-0.0384013	0.153066	-1.47095	6.24552	6.06466	6.29336	6.11249	0.0261064	6.22825	cePISA-1	-0.0289999	0.00707978	-0.658369	0.160728	6.11045	6.26518	6.15167	6.30641	0.0440481	6.23452	lcPISA-1
AZD1152	AURKB;AURKA	PITPNA	Q00169	-0.0211362	0.0106907	-0.629559	0.318432	6.14772	6.28485	6.12845	6.26558	0.0335729	6.23845	cePISA-1	-0.00298192	-0.0113894	-0.0739096	-0.282295	6.242	6.20573	6.25897	6.2227	0.0403455	6.25491	lcPISA-1
AZD1152	AURKB;AURKA	NUTF2	P61970	0.0735075	0.120725	1.34099	2.20237	6.57984	6.79875	6.60836	6.82727	0.0548157	6.25298	cePISA-1	0.0362047	0.0426325	0.406247	0.478372	6.42055	6.44922	6.48535	6.51402	0.08912	6.26143	lcPISA-1
AZD1152	AURKB;AURKA	DEF6	Q9H4E7	-0.189437	0.0898277	-2.72083	1.29017	5.47916	6.64938	5.40066	6.57088	0.0696249	6.24799	cePISA-1
AZD1152	AURKB;AURKA	NOL10	Q9BSC4	-0.000654335	-0.0774677	-0.0056586	-0.669931	6.27131	5.94614	6.29127	5.9661	0.115635	6.27416	cePISA-1
AZD1152	AURKB;AURKA	CASC1	Q6TDU7	-0.150243	2.22482	-0.409424	6.06279	5.36592	27.8361	1.74924	24.2194	0.366962	5.95486	cePISA-1
AZD1152	AURKB;AURKA	UBE2T	Q9NPD8	0.0649206	0.0427201	2.03408	1.3385	6.53878	6.43893	6.49905	6.3992	0.0319164	6.25106	cePISA-1	0.0675621	0.068962	1.20881	1.23386	6.5308	6.53714	6.52611	6.53245	0.0558913	6.23201	lcPISA-1
AZD1152	AURKB;AURKA	KIAA1143	Q96AT1	-0.0807311	-0.120791	-1.51376	-2.26491	5.91707	5.75503	5.99004	5.828	0.0533314	6.25762	cePISA-1	0.023021	-0.00532111	0.330385	-0.0763657	6.35206	6.22849	6.43241	6.30884	0.0696793	6.2515	lcPISA-1
AZD1152	AURKB;AURKA	PRDX1	Q06830	-0.02526	0.0262902	-0.670232	0.697569	6.14163	6.36505	6.12109	6.34451	0.0376884	6.25012	cePISA-1	0.00728524	0.0203051	0.206034	0.574248	6.26661	6.32341	6.27812	6.33493	0.0353595	6.23504	lcPISA-1
AZD1152	AURKB;AURKA	PRDX4	Q13162	-0.0259211	0.0365508	-0.580097	0.817982	6.13805	6.40968	6.10747	6.3791	0.0446841	6.24934	cePISA-1	0.015771	0.0328827	0.355516	0.741256	6.3286	6.40411	6.29404	6.36955	0.0443608	6.2598	lcPISA-1
AZD1152	AURKB;AURKA	PRDX2	P32119	-0.0222376	0.000882323	-0.530143	0.0210345	6.14065	6.23986	6.10747	6.20667	0.0419465	6.23604	cePISA-1	0.0359498	0.00656886	0.833495	0.152299	6.39257	6.2637	6.40562	6.27675	0.0431313	6.23525	lcPISA-1
AZD1152	AURKB;AURKA	APH1A	Q96BI3	0.074015	-0.120142	0.913761	-1.48323	6.58985	5.76008	6.6645	5.83473	0.0810004	6.2603	cePISA-1	0.0207028	-0.0169957	0.212794	-0.17469	6.35192	6.18809	6.54555	6.38172	0.0972908	6.26143	lcPISA-1
AZD1152	AURKB;AURKA	CUX1	P39880-3	0.0333254	-0.0553633	0.876797	-1.45662	6.41197	6.02967	6.40679	6.02449	0.0380081	6.26555	cePISA-1	-0.0203499	0.0465909	-0.426499	0.976467	6.16068	6.45327	6.04986	6.34245	0.0477137	6.24819	lcPISA-1
AZD1152	AURKB;AURKA	NME3	Q13232	-0.00208571	-0.00143014	-0.0408138	-0.0279854	6.24848	6.25132	6.19197	6.19481	0.0511032	6.25753	cePISA-1	-0.0262829	-0.0349491	-0.598377	-0.795678	6.14635	6.10954	6.1728	6.13599	0.0439237	6.25935	lcPISA-1
AZD1152	AURKB;AURKA	CWC27	Q6UX04	-0.0164448	-0.00914588	-0.530792	-0.295204	6.17898	6.21031	6.16387	6.19521	0.0309816	6.24981	cePISA-1	0.125554	0.0213461	1.37917	0.234479	6.77567	6.30351	6.83745	6.36529	0.0910361	6.21093	lcPISA-1
AZD1152	AURKB;AURKA	CARD9	Q9H257	0.0317094	-0.0158322	0.79176	-0.395318	6.39987	6.1924	6.46809	6.26063	0.0400493	6.26074	cePISA-1
AZD1152	AURKB;AURKA	CARD11	Q9BXL7	0.0825046	-0.232454	1.13092	-3.18634	6.65802	5.35221	6.61033	5.30452	0.0729533	6.28794	cePISA-1
AZD1152	AURKB;AURKA	SYK	P43405	0.178519	0.00523865	1.91754	0.0562702	7.0854	6.2835	7.1397	6.3378	0.093098	6.26073	cePISA-1	-0.0136475	-0.174673	-0.073124	-0.935907	6.12124	5.47476	6.13997	5.4935	0.186635	6.17941	lcPISA-1
AZD1152	AURKB;AURKA	USP48	Q86UV5-8	0.0171394	-0.0141059	0.782351	-0.643883	6.35107	6.215	6.34041	6.20434	0.0219075	6.27607	cePISA-1	0.128161	0.151726	0.910701	1.07815	6.81001	6.92216	6.77166	6.88381	0.140728	6.23114	lcPISA-1
AZD1152	AURKB;AURKA	USP48	Q86UV5	0.0248866	-0.0734236	0.256158	-0.75575	6.39832	5.97684	6.46359	6.04211	0.0971533	6.2889	cePISA-1	0.214969	0.288783	1.30249	1.74972	7.2195	7.59849	7.08127	7.46026	0.165045	6.22006	lcPISA-1
AZD1152	AURKB;AURKA	PSMA1	P25786-2	-0.0430727	-0.0778455	-1.36142	-2.4605	6.05807	5.9138	6.09641	5.95214	0.0316381	6.24167	cePISA-1	-0.0202574	-0.0740647	-0.436416	-1.59561	6.17873	5.95254	6.20278	5.97658	0.0464178	6.2661	lcPISA-1
AZD1152	AURKB;AURKA	BTK	Q06187-2	0.152542	0.103904	1.88057	1.28096	6.86671	6.63907	6.62135	6.39371	0.0811147	6.17773	cePISA-1
AZD1152	AURKB;AURKA	TOPBP1	Q92547	0.0365164	-0.00018303	0.644312	-0.00322947	6.42745	6.26601	6.42854	6.2671	0.056675	6.2668	cePISA-1
AZD1152	AURKB;AURKA	ACLY	P53396	0.0413376	-0.0468282	1.27401	-1.44323	6.41054	6.03052	6.40428	6.02425	0.0324469	6.22947	cePISA-1	0.0207128	0.0176249	0.621143	0.528542	6.36083	6.34723	6.4208	6.4072	0.0333462	6.27016	lcPISA-1
AZD1152	AURKB;AURKA	ACLY	P53396-2	-0.175343	3.69505e-05	-1.34485	0.000283405	5.53205	6.24712	5.5609	6.27598	0.130381	6.24697	cePISA-1	-0.26817	0.0694706	-2.32555	0.602444	5.2317	6.61124	5.14525	6.52479	0.115315	6.30043	lcPISA-1
AZD1152	AURKB;AURKA	PALM	O75781	-0.00417114	0.114852	-0.0699892	1.92715	6.23749	6.77391	6.2108	6.74722	0.0595969	6.25554	cePISA-1
AZD1152	AURKB;AURKA	DHX37	Q8IY37	-0.11525	-0.0783653	-1.20689	-0.820638	5.79893	5.9491	5.63356	5.78373	0.0954932	6.28118	cePISA-1
AZD1152	AURKB;AURKA	DARS	P14868	0.0749432	-0.0336693	1.62735	-0.731112	6.5594	6.08371	6.54859	6.0729	0.0460522	6.22736	cePISA-1	-0.000708781	-0.00301762	-0.0231908	-0.0987341	6.24733	6.23734	6.2398	6.22981	0.0305631	6.2504	lcPISA-1
AZD1152	AURKB;AURKA	PCSK9	Q8NBP7	0.0492017	0.162734	0.916492	3.03129	6.46663	6.99608	6.53655	7.066	0.0536849	6.24981	cePISA-1	-0.145367	-0.00534517	-2.07983	-0.0764756	5.62078	6.19365	5.64183	6.21471	0.0698938	6.21664	lcPISA-1
AZD1152	AURKB;AURKA	SLC48A1	Q6P1K1	-0.0749682	0.0331274	-0.56955	0.251676	5.91803	6.37849	6.03088	6.49133	0.131627	6.23369	cePISA-1	0.0301949	0.0477988	0.216914	0.343376	6.36321	6.44133	6.23961	6.31773	0.139202	6.23142	lcPISA-1
AZD1152	AURKB;AURKA	PCNT	O95613	0.0265916	0.047145	0.672179	1.19172	6.36585	6.45718	6.35185	6.44319	0.0395604	6.24958	cePISA-1	0.0708454	0.0188391	0.47724	0.126907	6.52827	6.29713	6.61599	6.38485	0.148448	6.21544	lcPISA-1
AZD1152	AURKB;AURKA	LETM1	O95202	-0.000397136	-0.0289368	-0.0102161	-0.744382	6.26563	6.1429	6.27149	6.14876	0.0388736	6.26736	cePISA-1	-0.00252981	0.0207946	-0.0586301	0.48193	6.26187	6.36393	6.28391	6.38597	0.0431486	6.27286	lcPISA-1
AZD1152	AURKB;AURKA	SPTA1	P02549	0.0307518	-0.0186523	0.875877	-0.531259	6.38385	6.16894	6.41759	6.20268	0.0351097	6.24922	cePISA-1	0.0597814	0.00238045	0.485727	0.0193413	6.4759	6.2233	6.5591	6.3065	0.123076	6.21303	lcPISA-1
AZD1152	AURKB;AURKA	ACSL3	O95573	0.122009	-0.0201658	1.81992	-0.300799	6.78087	6.1445	6.79085	6.15448	0.0670409	6.23099	cePISA-1	0.0403972	0.0385934	0.83004	0.792976	6.39431	6.38632	6.02767	6.01968	0.0486691	6.21774	lcPISA-1
AZD1152	AURKB;AURKA	ACSL4	O60488	-0.0462496	0.0347181	-0.813104	0.61037	6.06698	6.41721	6.04801	6.39824	0.0568804	6.26462	cePISA-1	0.0516317	0.0163225	0.528364	0.167034	6.39316	6.23859	5.54647	5.3919	0.0977199	6.1684	lcPISA-1
AZD1152	AURKB;AURKA	SLC4A1	P02730	-0.060798	0.102289	-0.68036	1.14467	5.99814	6.716	5.97203	6.68989	0.0893615	6.25631	cePISA-1	-0.0535958	0.145163	-0.673914	1.82528	6.02468	6.9146	6.13534	7.02525	0.0795292	6.25271	lcPISA-1
AZD1152	AURKB;AURKA	KIAA0319L	Q8IZA0	-0.0156495	0.0793692	-0.45724	2.31897	6.17706	6.59759	6.13448	6.55501	0.0342261	6.24443	cePISA-1	-0.0563054	0.0445161	-1.52298	1.2041	6.02344	6.45944	6.00401	6.44001	0.0369705	6.26316	lcPISA-1
AZD1152	AURKB;AURKA	UBAP1	Q9NZ09	0.0616618	-0.0547778	1.27117	-1.12925	6.53558	6.02882	6.47001	5.96325	0.0485081	6.26213	cePISA-1
AZD1152	AURKB;AURKA	NISCH	Q9Y2I1	-0.0259242	0.0531014	-0.749324	1.53486	6.1544	6.50092	6.10068	6.4472	0.0345968	6.266	cePISA-1	0.0892779	0.0611848	0.848862	0.581751	6.72206	6.59244	6.5415	6.41187	0.105174	6.31869	lcPISA-1
AZD1152	AURKB;AURKA	IKBKG	Q9Y6K9-2	-0.0450721	0.00694365	-1.17848	0.181552	6.06307	6.28566	6.06679	6.28938	0.038246	6.25548	cePISA-1	-0.0109845	-0.0229878	-0.246923	-0.516751	6.20837	6.15693	6.21591	6.16447	0.0444853	6.25582	lcPISA-1
AZD1152	AURKB;AURKA	DAD1	P61803	0.306093	0.0471757	2.26011	0.348332	7.63903	6.38405	7.60377	6.34879	0.135433	6.17866	cePISA-1	0.0758139	-0.052633	0.630538	-0.437744	6.58631	6.02527	6.57753	6.01648	0.120237	6.24914	lcPISA-1
AZD1152	AURKB;AURKA	FKBP4	Q02790	-0.0294442	-0.0452808	-1.70247	-2.61815	6.11795	6.05116	6.14628	6.07949	0.017295	6.24409	cePISA-1	-0.00291141	0.0282523	-0.0608472	0.59046	6.2374	6.37361	6.22506	6.36126	0.0478479	6.25	lcPISA-1
AZD1152	AURKB;AURKA	FAM76A	Q8TAV0-3	-0.122115	-0.112118	-1.34309	-1.23313	5.7422	5.78213	5.7766	5.81653	0.090921	6.24941	cePISA-1	-0.00633731	0.105155	-0.0608136	1.00908	6.12059	6.61235	6.35554	6.8473	0.104209	6.14754	lcPISA-1
AZD1152	AURKB;AURKA	OCIAD1	Q9NX40	-0.0748313	0.0180417	-2.22562	0.536593	5.92765	6.32179	5.96557	6.35971	0.0336226	6.24322	cePISA-1	-0.0408617	-0.0281431	-1.01793	-0.701092	6.08481	6.1387	6.08236	6.13624	0.0401418	6.25962	lcPISA-1
AZD1152	AURKB;AURKA	OCIAD1	D6RF01	-0.376111	0.135084	-1.66164	0.596795	4.82052	6.87035	4.46882	6.51865	0.22635	6.25625	cePISA-1
AZD1152	AURKB;AURKA	FAM83A	Q86UY5	0.0842884	-0.0138194	1.21411	-0.199057	6.60912	6.17462	6.5386	6.1041	0.0694243	6.23405	cePISA-1
AZD1152	AURKB;AURKA	ANLN	Q9NQW6	0.042318	-0.036739	1.10272	-0.957344	6.47535	6.13006	6.4433	6.09801	0.038376	6.28817	cePISA-1	0.161677	0.360952	1.04269	2.32787	6.96876	8.00098	6.90618	7.9384	0.155057	6.22997	lcPISA-1
AZD1152	AURKB;AURKA	FKBP8	Q14318-2	0.00461941	0.726496	0.0896407	14.0978	6.29847	10.3882	6.04874	10.1385	0.0515325	6.27834	cePISA-1	0.119703	0.0526678	0.907367	0.399231	6.77457	6.46699	6.7202	6.41262	0.131923	6.23517	lcPISA-1
AZD1152	AURKB;AURKA	TJP2	Q9UDY2-7	0.0649722	-0.00751141	1.55803	-0.180123	6.55278	6.23169	6.56294	6.24185	0.0417016	6.26422	cePISA-1	0.0815755	0.122548	1.0379	1.55919	6.63102	6.82204	6.64304	6.83406	0.078597	6.26648	lcPISA-1
AZD1152	AURKB;AURKA	CCDC97	Q96F63	-0.0352644	-0.00892451	-0.744184	-0.188334	6.10254	6.21498	6.09313	6.20557	0.0473867	6.25354	cePISA-1	-0.165347	0.0440191	-1.65181	0.439749	5.62467	6.50313	5.58837	6.46683	0.1001	6.30771	lcPISA-1
AZD1152	AURKB;AURKA	JUND	P17535	0.0971747	-0.0652536	1.69503	-1.13823	6.68604	5.9741	6.60337	5.89144	0.0573291	6.25052	cePISA-1	-0.025727	-0.00575448	-0.429958	-0.0961707	6.13837	6.22393	6.12935	6.21492	0.0598361	6.24881	lcPISA-1
AZD1152	AURKB;AURKA	TJP1	Q07157-2	-0.0108219	0.00386348	-0.297447	0.10619	6.1997	6.26314	6.24094	6.30437	0.0363827	6.24639	cePISA-1
AZD1152	AURKB;AURKA	TJP1	G3V1L9	-0.20442	0.137389	-1.77832	1.19519	5.37658	6.81398	5.40587	6.84327	0.114952	6.19502	cePISA-1
AZD1152	AURKB;AURKA	KAZN	Q674X7-3	-0.240752	0.150053	-2.45146	1.52792	5.26992	6.90952	5.29	6.9296	0.0982073	6.22698	cePISA-1	0.0199642	-0.0590961	0.355459	-1.05219	6.35712	6.01813	6.36718	6.02818	0.0561647	6.26976	lcPISA-1
AZD1152	AURKB;AURKA	KAZN	Q674X7	-0.0017824	0.0017802	-0.0288046	0.0287691	6.24883	6.26429	6.1562	6.17165	0.061879	6.25656	cePISA-1
AZD1152	AURKB;AURKA	DHRS7	Q9Y394	-0.134636	-0.00589219	-2.7487	-0.120294	5.70231	6.23457	5.74843	6.28069	0.0489816	6.26009	cePISA-1	-0.0673484	0.0290297	-1.52138	0.655773	5.95648	6.36799	5.96562	6.37713	0.0442679	6.24113	lcPISA-1
AZD1152	AURKB;AURKA	EEF1D	P29692-2	-0.0202616	-0.0740008	-0.611352	-2.23283	6.16263	5.93729	6.17459	5.94926	0.0331422	6.24979	cePISA-1	0.0135405	0.0272702	0.279355	0.562614	6.30297	6.36325	6.32506	6.38533	0.0484705	6.24409	lcPISA-1
AZD1152	AURKB;AURKA	EEF1D	P29692-3	-0.0374019	-0.196644	-0.184827	-0.971745	6.0937	5.45688	6.21295	5.57613	0.202362	6.25375	cePISA-1
AZD1152	AURKB;AURKA	EEF1B2	P24534	-0.0384845	-0.0181147	-1.5079	-0.709766	6.08391	6.17042	6.05495	6.14146	0.025522	6.24838	cePISA-1	0.0596964	0.0507641	1.17815	1.00186	6.50651	6.46635	6.51238	6.47222	0.0506697	6.24277	lcPISA-1
AZD1152	AURKB;AURKA	SART3	A0A499FI31	-0.00312036	-0.0568027	-0.111201	-2.02429	6.24651	6.01835	6.25507	6.02691	0.0280605	6.26004	cePISA-1	-4.32454e-05	0.0434576	-0.000616272	0.619296	6.33842	6.53245	6.22832	6.42235	0.0701726	6.33861	lcPISA-1
AZD1152	AURKB;AURKA	ACOX3	O15254	-0.119412	-0.140113	-0.897191	-1.05273	5.71085	5.62949	5.59076	5.5094	0.133095	6.20365	cePISA-1	-0.0876694	0.0175991	-0.620058	0.124473	5.83172	6.27316	5.89457	6.336	0.141389	6.1971	lcPISA-1
AZD1152	AURKB;AURKA	SMS	P52788	-0.0317279	-0.0370133	-1.13003	-1.31828	6.10639	6.08406	6.10757	6.08524	0.028077	6.24216	cePISA-1	0.0044113	-0.00960009	0.112428	-0.244672	6.28561	6.22485	6.29983	6.23908	0.0392366	6.26642	lcPISA-1
AZD1152	AURKB;AURKA	CD46	P15529-2	-0.0105374	0.0322808	-0.191973	0.588099	6.19038	6.37685	6.11325	6.29973	0.0548902	6.23576	cePISA-1	-0.0680425	0.0323151	-1.39053	0.660397	5.95578	6.38483	5.95608	6.38513	0.0489329	6.24341	lcPISA-1
AZD1152	AURKB;AURKA	BICD2	Q8TD16-2	6.34114e-05	0.0398276	0.00253209	1.59036	6.25676	6.43161	6.19626	6.37111	0.0250431	6.25648	cePISA-1	0.112765	0.0711899	2.04469	1.29084	6.76009	6.56806	6.70846	6.51643	0.05515	6.25183	lcPISA-1
AZD1152	AURKB;AURKA	BICD1	Q96G01	-0.0519556	-0.0550729	-1.53036	-1.62218	6.02767	6.01466	6.04674	6.03373	0.0339499	6.2487	cePISA-1	0.0286394	0.0516572	0.359307	0.648086	6.37021	6.47266	6.39196	6.49441	0.0797073	6.245	lcPISA-1
AZD1152	AURKB;AURKA	CTPS2	Q9NRF8	-0.0220104	0.052004	-0.984004	2.32491	6.14666	6.47023	6.10206	6.42563	0.0223682	6.24116	cePISA-1	-0.0151256	-0.0359422	-0.422764	-1.0046	6.18062	6.09208	6.21218	6.12364	0.0357778	6.24576	lcPISA-1
AZD1152	AURKB;AURKA	CTPS1	P17812	0.00505608	-0.0540288	0.172843	-1.84699	6.2713	6.01966	6.27445	6.0228	0.0292524	6.24937	cePISA-1	0.000239577	-0.00486464	0.00738947	-0.150044	6.26323	6.24111	6.26442	6.2423	0.0324214	6.2622	lcPISA-1
AZD1152	AURKB;AURKA	SLC25A44	Q96H78	-0.087482	0.101051	-0.681954	0.787732	5.83957	6.6548	5.86655	6.68178	0.128281	6.20462	cePISA-1	0.0177691	0.0526371	0.290483	0.860494	6.314	6.46845	6.33514	6.4896	0.0611708	6.2367	lcPISA-1
AZD1152	AURKB;AURKA	RPS21	P63220	0.0174447	0.0253782	0.402566	0.585644	6.3454	6.38039	6.35503	6.39002	0.0433338	6.26914	cePISA-1	0.000894152	-0.033273	0.0191445	-0.712403	6.22996	6.08415	6.24135	6.09554	0.0467053	6.2261	lcPISA-1
AZD1152	AURKB;AURKA	CA1	P00915	0.0139704	0.0458529	0.474816	1.55842	6.30603	6.44695	6.29329	6.4342	0.0294227	6.24526	cePISA-1	-0.00329337	0.018642	-0.0765902	0.433535	6.22431	6.31966	6.24885	6.34421	0.0429999	6.23853	lcPISA-1
AZD1152	AURKB;AURKA	LRCH1	Q9Y2L9-3	0.196007	0.000228379	1.14651	0.00133587	7.12728	6.22283	7.13378	6.22934	0.170959	6.22185	cePISA-1
AZD1152	AURKB;AURKA	LRCH3	Q96II8	0.0454557	0.0149684	0.79122	0.260546	6.4824	6.34685	6.58459	6.44904	0.0574502	6.28134	cePISA-1
AZD1152	AURKB;AURKA	EMC1	Q8N766	0.00812955	0.0361848	0.296066	1.3178	6.28567	6.4091	6.25636	6.37979	0.0274585	6.25035	cePISA-1	-0.000925812	-0.00281617	-0.0339524	-0.103278	6.25457	6.24639	6.26468	6.25649	0.027268	6.25859	lcPISA-1
AZD1152	AURKB;AURKA	NELFA	Q9H3P2	0.0306907	-0.0415923	0.602669	-0.816742	6.41233	6.09898	6.41801	6.10465	0.0509246	6.27736	cePISA-1	0.242573	0.182102	1.82135	1.3673	7.37216	7.06954	7.33386	7.03124	0.133183	6.23121	lcPISA-1
AZD1152	AURKB;AURKA	PTK7	Q13308-6	-0.0142718	0.115203	-0.216796	1.75	6.15751	6.73567	6.18816	6.76632	0.0658302	6.21873	cePISA-1	-0.0235336	0.0197033	-0.282592	0.236598	6.15255	6.33973	6.14079	6.32797	0.0832776	6.25373	lcPISA-1
AZD1152	AURKB;AURKA	GOLGA6B	A6NDN3	0.14367	0.255463	1.33546	2.3746	6.92428	7.48217	6.78855	7.34644	0.107582	6.26795	cePISA-1	0.0298732	-0.00727671	0.174651	-0.0425427	6.35954	6.19787	6.35449	6.19282	0.171045	6.22921	lcPISA-1
AZD1152	AURKB;AURKA	SECISBP2	Q96T21	0.0524419	0.00674259	0.358389	0.046079	6.49168	6.28927	6.54403	6.34162	0.146327	6.25995	cePISA-1
AZD1152	AURKB;AURKA	KNL1	Q8NG31	0.0106892	0.0122121	0.392031	0.447882	6.3155	6.32217	6.30159	6.30826	0.0272663	6.26889	cePISA-1
AZD1152	AURKB;AURKA	PTPN18	Q99952	0.0670932	0.427977	0.762067	4.86111	6.54799	8.40901	6.53713	8.39815	0.0880411	6.25045	cePISA-1
AZD1152	AURKB;AURKA	TMED1	Q13445	0.00127889	-0.17391	0.0155084	-2.10891	6.23541	5.5224	6.24858	5.53557	0.0824647	6.22988	cePISA-1	0.0495005	0.0765019	0.815312	1.26005	6.4508	6.57267	6.3982	6.52007	0.0607135	6.23322	lcPISA-1
AZD1152	AURKB;AURKA	COX7A2L	O14548	-0.0262537	0.0857056	-0.4354	1.42137	6.14264	6.63833	6.04137	6.53705	0.0602979	6.25545	cePISA-1	0.00783996	0.0769604	0.113137	1.1106	6.27179	6.57958	6.23955	6.54735	0.0692964	6.2378	lcPISA-1
AZD1152	AURKB;AURKA	NECTIN2	Q92692	0.0268267	-0.00894751	0.818708	-0.273063	6.37354	6.21744	6.39004	6.23394	0.0327671	6.25612	cePISA-1	-0.0212478	-0.0270398	-0.468021	-0.595602	6.14721	6.12258	6.17646	6.15183	0.0453992	6.23841	lcPISA-1
AZD1152	AURKB;AURKA	UBXN7	O94888	-0.051005	0.0310384	-1.74479	1.06177	6.03576	6.38895	6.03035	6.38354	0.0292328	6.25296	cePISA-1	0.00131894	0.0105843	0.0329258	0.264225	6.25959	6.29992	6.29328	6.33361	0.0400579	6.25387	lcPISA-1
AZD1152	AURKB;AURKA	HNRNPR	O43390-2	-0.0191767	-0.0423094	-0.730254	-1.61115	6.183	6.08465	6.17946	6.08111	0.0262604	6.26574	cePISA-1	-0.122438	-0.128811	-1.02647	-1.0799	5.74896	5.72362	5.80343	5.77809	0.11928	6.25816	lcPISA-1
AZD1152	AURKB;AURKA	HNRNPR	O43390	-0.0727244	-0.0138678	-0.794114	-0.15143	5.97456	6.22334	5.9637	6.21248	0.0915793	6.28345	cePISA-1	-0.137522	-0.140439	-0.765113	-0.781344	5.75218	5.74057	5.68317	5.67155	0.179741	6.32749	lcPISA-1
AZD1152	AURKB;AURKA	SYNCRIP	O60506	-0.00680121	-0.00836127	-0.283244	-0.348215	6.22703	6.2203	6.22999	6.22326	0.0240118	6.25645	cePISA-1	-0.107854	-0.118063	-1.10234	-1.20668	5.81037	5.7694	5.84832	5.80735	0.0978411	6.2614	lcPISA-1
AZD1152	AURKB;AURKA	SYNCRIP	O60506-3	-0.191369	0.0853309	-2.31284	1.03129	5.47993	6.6385	5.5252	6.68377	0.0827418	6.25724	cePISA-1	-0.0108789	-0.0852346	-0.0909169	-0.712321	6.17174	5.86171	6.1577	5.84767	0.119658	6.21845	lcPISA-1
AZD1152	AURKB;AURKA	TERF2IP	Q9NYB0	-0.054301	0.0421978	-1.15158	0.894902	6.00964	6.42535	6.01074	6.42646	0.0471535	6.24014	cePISA-1	-0.00909993	0.0508031	-0.171407	0.956931	6.22044	6.48416	6.22006	6.48378	0.0530897	6.2598	lcPISA-1
AZD1152	AURKB;AURKA	LHPP	Q9H008	-0.199459	-0.000948611	-2.90738	-0.0138273	5.4785	6.28665	5.55219	6.36034	0.0686043	6.29078	cePISA-1	-0.270762	0.108058	-3.84666	1.53517	5.1747	6.72855	5.23278	6.78663	0.0703888	6.24299	lcPISA-1
AZD1152	AURKB;AURKA	RPS8	P62241	-0.0634834	-0.0560455	-1.85905	-1.64124	5.97811	6.00901	6.00657	6.03747	0.0341483	6.24704	cePISA-1	-0.0258478	-0.213622	-0.130503	-1.07855	6.06518	5.32498	5.96395	5.22375	0.198063	6.17483	lcPISA-1
AZD1152	AURKB;AURKA	PSMC6	P62333	0.0144054	-0.0156361	0.567308	-0.615779	6.32137	6.1911	6.30984	6.17957	0.0253925	6.25856	cePISA-1	-0.0493868	-0.0597599	-0.88871	-1.07537	6.06203	6.0186	6.09828	6.05485	0.0555714	6.27313	lcPISA-1
AZD1152	AURKB;AURKA	CES2	O00748-4	-0.0966791	-0.00787821	-1.06576	-0.086847	5.81799	6.18734	5.19367	5.56303	0.0907136	6.22122	cePISA-1	-0.0402097	0.0837854	-0.367691	0.766162	6.03398	6.57552	6.01593	6.55747	0.109357	6.20452	lcPISA-1
AZD1152	AURKB;AURKA	ACHE	P22303-2	0.01062	0.0657431	0.0725121	0.448884	6.28561	6.53041	6.17419	6.419	0.146459	6.23951	cePISA-1	0.288025	0.127654	0.90423	0.400759	7.49555	6.70698	7.51694	6.72837	0.31853	6.13903	lcPISA-1
AZD1152	AURKB;AURKA	HSP90AB1	P08238	-0.0241172	-0.00133665	-0.805547	-0.0446458	6.138	6.23569	6.15031	6.248	0.0299389	6.24148	cePISA-1	-0.0139083	0.0253014	-0.320297	0.582668	6.17623	6.34639	6.18285	6.35301	0.0434233	6.23606	lcPISA-1
AZD1152	AURKB;AURKA	HSP90AB4P	Q58FF6	0.339855	0.28256	2.21484	1.84145	7.93497	7.62603	8.13377	7.82482	0.153444	6.26959	cePISA-1	0.0757443	0.149042	0.492646	0.969377	6.61069	6.95523	6.57387	6.91841	0.15375	6.27257	lcPISA-1
AZD1152	AURKB;AURKA	HSP90AA1	P07900-2	-0.0125776	-0.0101851	-0.547275	-0.44317	6.18757	6.19784	6.18716	6.19743	0.0229823	6.24175	cePISA-1	0.00248142	0.0183437	0.0672707	0.497293	6.27286	6.34221	6.27922	6.34857	0.0368872	6.26208	lcPISA-1
AZD1152	AURKB;AURKA	HSP90AA4P	Q58FG1	-0.0708436	0.82484	-0.692151	8.0588	5.92631	11.0259	5.73916	10.8387	0.102353	6.22459	cePISA-1	0.126754	0.0859534	0.960649	0.651429	6.7995	6.60989	6.78123	6.59163	0.131946	6.22759	lcPISA-1
AZD1152	AURKB;AURKA	HSP90AB3P	Q58FF7	0.0112767	-0.0226914	0.172368	-0.346845	6.30558	6.15885	6.26141	6.11468	0.0654223	6.25648	cePISA-1	-0.0212643	0.0818916	-0.226195	0.871107	6.11747	6.5709	6.08998	6.54341	0.0940087	6.2083	lcPISA-1
AZD1152	AURKB;AURKA	XPNPEP3	Q9NQH7	0.0150542	-0.0983828	0.331707	-2.16778	6.30217	5.82562	6.37988	5.90333	0.0453841	6.23675	cePISA-1	-0.046152	0.0151111	-0.921129	0.301596	6.06032	6.32322	6.06735	6.33024	0.0501038	6.25733	lcPISA-1
AZD1152	AURKB;AURKA	TRAP1	Q12931	0.0807085	-0.0699498	2.40811	-2.0871	6.60726	5.95207	6.59969	5.94451	0.0335153	6.24777	cePISA-1	-0.00979705	0.00163004	-0.308091	0.0512605	6.20716	6.25652	6.23582	6.28518	0.0317992	6.24945	lcPISA-1
AZD1152	AURKB;AURKA	HSP90B1	P14625	-0.0096055	-0.0216177	-0.480057	-1.08039	6.20263	6.1512	6.17943	6.128	0.0200091	6.24406	cePISA-1	0.000752425	0.0110736	0.029921	0.440353	6.25233	6.29722	6.2387	6.28359	0.025147	6.24907	lcPISA-1
AZD1152	AURKB;AURKA	KDM8	Q8N371-3	0.15095	-0.0292575	3.62874	-0.70333	6.93956	6.12469	6.88181	6.06694	0.0415984	6.25016	cePISA-1	0.0250234	0.00196715	0.421177	0.0331097	6.35724	6.25645	6.3676	6.26681	0.059413	6.24793	lcPISA-1
AZD1152	AURKB;AURKA	ISL2	Q96A47	-0.152265	-0.064569	-1.20635	-0.511558	5.62436	5.97685	5.57988	5.93237	0.12622	6.25042	cePISA-1	-0.0562393	0.045663	-0.301556	0.244845	5.98147	6.41925	5.90477	6.34254	0.186497	6.21925	lcPISA-1
AZD1152	AURKB;AURKA	RPSA	P08865	-0.0132852	0.00170642	-0.510837	0.0656147	6.19114	6.25581	6.18459	6.24926	0.0260067	6.24841	cePISA-1	-0.0216402	-0.00477002	-0.470126	-0.103627	6.15534	6.22774	6.13512	6.20752	0.0460306	6.24836	lcPISA-1
AZD1152	AURKB;AURKA	BROX	Q5VW32	0.0407746	0.00504024	1.22215	0.151073	6.44433	6.28667	6.4526	6.29494	0.033363	6.26475	cePISA-1	-0.00390881	0.0618038	-0.06377	1.00829	6.21071	6.50014	6.24292	6.53235	0.0612955	6.22756	lcPISA-1
AZD1152	AURKB;AURKA	ACOT8	O14734	-0.0801685	-0.00451109	-1.47249	-0.0828572	5.92056	6.23933	5.91711	6.23588	0.0544442	6.25887	cePISA-1	-0.109099	0.025841	-2.31058	0.547281	5.79446	6.36259	5.83624	6.40437	0.0472171	6.24965	lcPISA-1
AZD1152	AURKB;AURKA	COCH	O43405	-0.120379	0.141077	-1.6261	1.9057	5.74298	6.88403	5.71092	6.85198	0.074029	6.24273	cePISA-1	0.00421863	-0.004231	0.046435	-0.0465712	6.26914	6.23253	6.22386	6.18725	0.0908501	6.25084	lcPISA-1
AZD1152	AURKB;AURKA	ANO10	Q9NW15	-0.0462332	-0.0208992	-1.18753	-0.536811	6.04506	6.15215	6.00827	6.11536	0.0389321	6.24192	cePISA-1	-0.0821759	0.0493662	-1.73165	1.04027	5.90317	6.46671	5.94725	6.51079	0.0474553	6.24917	lcPISA-1
AZD1152	AURKB;AURKA	INF2	Q27J81	0.0782768	0.1296	1.30957	2.1682	6.60725	6.84653	6.52715	6.76643	0.0597729	6.25831	cePISA-1	0.0894921	-0.00318854	0.819379	-0.0291939	6.5979	6.18736	6.6464	6.23587	0.10922	6.20106	lcPISA-1
AZD1152	AURKB;AURKA	AHNAK	Q09666	0.00540252	0.0146273	0.153248	0.414918	6.27786	6.31813	6.29866	6.33893	0.0352534	6.25439	cePISA-1	-0.0011469	-0.0106042	-0.0332651	-0.307567	6.23674	6.19599	6.23991	6.19916	0.0344777	6.24169	lcPISA-1
AZD1152	AURKB;AURKA	NRIP1	P48552	0.194913	-0.0422965	1.37104	-0.297517	7.17467	6.08688	7.04834	5.96055	0.142165	6.26798	cePISA-1
AZD1152	AURKB;AURKA	RPS18	P62269	0.046456	-0.0599463	1.10069	-1.42031	6.45641	5.99737	6.43074	5.9717	0.0422064	6.25182	cePISA-1	0.00286092	-0.136681	0.0292159	-1.3958	6.24409	5.66843	6.23273	5.65707	0.0979233	6.23172	lcPISA-1
AZD1152	AURKB;AURKA	EIF2S1	P05198	-0.0257545	-0.0461531	-1.05115	-1.8837	6.1276	6.04157	6.16482	6.07879	0.0245013	6.23796	cePISA-1	0.00315951	-0.0479403	0.0582981	-0.884578	6.2397	6.02255	6.26961	6.05247	0.0541957	6.22605	lcPISA-1
AZD1152	AURKB;AURKA	ABCE1	P61221	0.0189477	-0.0218364	0.642997	-0.741024	6.30992	6.13404	6.33458	6.1587	0.0294679	6.22759	cePISA-1	-0.00671898	-0.0192493	-0.20289	-0.581263	6.21666	6.16289	6.22573	6.17197	0.0331163	6.24568	lcPISA-1
AZD1152	AURKB;AURKA	ABCE1	H0Y990	-0.0241966	-0.0912723	-0.18923	-0.713798	6.15641	5.87674	6.13238	5.8527	0.127869	6.26054	cePISA-1	0.000168002	-0.0676717	0.0014757	-0.594417	6.26915	5.98118	6.31955	6.03158	0.113845	6.26842	lcPISA-1
AZD1152	AURKB;AURKA	WAS	P42768	0.0875014	0.0043048	0.585494	0.0288045	6.57432	6.20592	6.70143	6.33303	0.149449	6.18743	cePISA-1
AZD1152	AURKB;AURKA	TYRO3	Q06418	-0.163564	0.177636	-1.17982	1.28132	5.51961	6.9923	5.55903	7.03172	0.138635	6.18225	cePISA-1	-0.162835	0.115554	-1.05414	0.748061	5.51476	6.68852	5.51476	6.68852	0.154471	6.17369	lcPISA-1
AZD1152	AURKB;AURKA	LACTB2	Q53H82	-0.00174768	0.00909382	-0.0586498	0.305176	6.25343	6.3006	6.25167	6.29884	0.0297986	6.261	cePISA-1	-0.0170376	0.0303291	-0.448	0.797499	6.17911	6.38535	6.16014	6.36638	0.0380303	6.25251	lcPISA-1
AZD1152	AURKB;AURKA	PAIP1	Q9H074	-0.0604907	0.0167927	-1.53121	0.425078	5.97297	6.30166	6.03146	6.36015	0.039505	6.22874	cePISA-1	-0.0297512	0.0263289	-0.818976	0.724768	6.13767	6.38095	6.14572	6.389	0.0363274	6.26555	lcPISA-1
AZD1152	AURKB;AURKA	ILK	Q13418	0.0944171	0.0226153	2.15878	0.517081	6.69872	6.37349	6.65803	6.3328	0.0437364	6.27436	cePISA-1	0.0555437	-0.016727	0.664019	-0.199969	6.49752	6.18005	6.52436	6.20689	0.0836478	6.25212	lcPISA-1
AZD1152	AURKB;AURKA	RPL14	P50914	-0.049583	0.0151349	-1.19888	0.365952	6.04507	6.32242	6.01757	6.29492	0.0413576	6.25643	cePISA-1	0.0107662	-0.452574	0.0287786	-1.20975	6.01427	4.36219	6.03178	4.37969	0.374105	5.96956	lcPISA-1
AZD1152	AURKB;AURKA	WDCP	Q9H6R7	-0.0645485	0.12859	-1.33507	2.65966	5.98534	6.84273	5.88016	6.73755	0.0483485	6.25922	cePISA-1	-0.110904	-0.00899243	-1.44056	-0.116805	5.76585	6.18788	5.71422	6.13625	0.076987	6.22657	lcPISA-1
AZD1152	AURKB;AURKA	DCAF4	Q8WV16	0.191061	-0.127853	1.10065	-0.736528	7.09364	5.68678	7.0522	5.64534	0.173589	6.21375	cePISA-1
AZD1152	AURKB;AURKA	ABHD10	Q9NUJ1	0.00184144	0.00493255	0.0498864	0.133627	6.25207	6.26548	6.25186	6.26527	0.0369128	6.24409	cePISA-1	-0.0271233	0.000100668	-0.54694	0.00202996	6.11778	6.23433	6.17085	6.28739	0.049591	6.23389	lcPISA-1
AZD1152	AURKB;AURKA	GLTP	Q9NZD2	0.0235445	0.306834	0.269854	3.51676	6.38152	7.7661	6.42424	7.80882	0.0872492	6.27822	cePISA-1	0.066021	0.132638	0.55096	1.1069	6.53641	6.84531	6.64271	6.95161	0.119829	6.24403	lcPISA-1
AZD1152	AURKB;AURKA	NPM1	P06748	-0.0305377	-0.0126963	-0.894363	-0.371839	6.09716	6.17303	6.08583	6.1617	0.0341447	6.22759	cePISA-1	-0.118183	-0.193241	-0.702921	-1.14934	5.67249	5.38492	5.76138	5.47381	0.168132	6.15674	lcPISA-1
AZD1152	AURKB;AURKA	ATP6V1C1	P21283	0.0299445	-0.0158619	1.43032	-0.75766	6.37498	6.17575	6.38123	6.182	0.0209355	6.24403	cePISA-1	0.0992422	0.0255506	1.28761	0.331504	6.71332	6.37902	6.68479	6.35049	0.0770749	6.26704	lcPISA-1
AZD1152	AURKB;AURKA	CCT7	Q99832	-6.37591e-05	-0.0547504	-0.00243701	-2.09268	6.22236	5.99092	6.25554	6.02409	0.0261628	6.22264	cePISA-1	0.0243672	-0.0375178	0.891857	-1.37318	6.36008	6.09304	6.35015	6.0831	0.0273218	6.25357	lcPISA-1
AZD1152	AURKB;AURKA	UBE2L3	P68036-3	-0.0688024	0.00275783	-1.84322	0.0738824	5.94208	6.24425	5.9852	6.28737	0.0373273	6.23233	cePISA-1	0.00367496	-0.0132587	0.0946808	-0.341595	6.26365	6.19055	6.29008	6.21699	0.0388142	6.24771	lcPISA-1
AZD1152	AURKB;AURKA	RAB5A	P20339	0.00782205	0.0327198	0.162829	0.681119	6.28519	6.39459	6.35367	6.46308	0.0480384	6.2512	cePISA-1	-0.0344813	4.59972e-06	-0.485858	6.48123e-05	6.12481	6.27297	6.13797	6.28614	0.0709699	6.27295	lcPISA-1
AZD1152	AURKB;AURKA	RAB5B	P61020	-0.0177624	0.139857	-0.393781	3.10053	6.19144	6.90621	6.11484	6.82961	0.0451074	6.26814	cePISA-1	-0.0108511	-0.0135339	-0.180327	-0.224912	6.21678	6.20523	6.22368	6.21213	0.0601742	6.26371	lcPISA-1
AZD1152	AURKB;AURKA	RAB5C	P51148-2	0.0258629	-0.0457954	0.774006	-1.37053	6.36036	6.05216	6.35536	6.04716	0.0334144	6.24735	cePISA-1	-0.0396228	-0.0217222	-1.01058	-0.554023	6.06966	6.14543	6.09263	6.16841	0.0392081	6.23867	lcPISA-1
AZD1152	AURKB;AURKA	BRCA1	P38398-7	-0.0174996	0.0448251	-0.278725	0.713951	6.17643	6.44909	6.19361	6.46628	0.0627846	6.2518	cePISA-1
AZD1152	AURKB;AURKA	PUS3	Q9BZE2	0.0535958	0.0941558	0.611809	1.07481	6.50827	6.69384	6.50979	6.69536	0.0876023	6.27093	cePISA-1	0.0628595	0.00291997	0.966338	0.0448886	6.5373	6.27126	6.54055	6.27451	0.0650492	6.25858	lcPISA-1
AZD1152	AURKB;AURKA	LARS2	Q15031	0.136071	0.017175	1.59614	0.201465	6.83749	6.29659	6.96082	6.41992	0.0852501	6.22207	cePISA-1	0.0194676	0.0523384	0.451511	1.21388	6.33129	6.4772	6.37905	6.52496	0.0431166	6.24643	lcPISA-1
AZD1152	AURKB;AURKA	PSME4	Q14997	0.0317394	0.0445042	0.615963	0.86369	6.37322	6.42985	6.39094	6.44758	0.051528	6.23454	cePISA-1	0.0101281	-0.0248091	0.194436	-0.476278	6.27315	6.12306	6.27037	6.12028	0.0520896	6.22926	lcPISA-1
AZD1152	AURKB;AURKA	OXR1	Q8N573	-0.0158253	-0.0100368	-0.361489	-0.229265	6.18107	6.20592	6.1237	6.14855	0.0437781	6.24925	cePISA-1	0.0138719	0.0397463	0.297658	0.85286	6.3255	6.43997	6.35926	6.47373	0.0466036	6.26497	lcPISA-1
AZD1152	AURKB;AURKA	NCAPG2	Q86XI2	0.0318458	0.000623297	0.641858	0.0125627	6.41123	6.27398	6.46045	6.32319	0.049615	6.27126	cePISA-1
AZD1152	AURKB;AURKA	SORT1	Q99523	0.0428045	0.00471648	1.58075	0.174177	6.43789	6.27015	6.42207	6.25433	0.0270786	6.24969	cePISA-1	0.00422106	0.0257866	0.0847166	0.517537	6.35111	6.44676	6.42392	6.51957	0.0498256	6.33256	lcPISA-1
AZD1152	AURKB;AURKA	TRIP12	Q14669-2	0.0533646	0.0235034	0.974537	0.429215	6.48996	6.35701	6.46996	6.33701	0.0547589	6.25429	cePISA-1
AZD1152	AURKB;AURKA	BRCA2	P51587	0.288278	0.196515	2.13632	1.4563	7.59434	7.12634	7.6391	7.1711	0.134941	6.21884	cePISA-1
AZD1152	AURKB;AURKA	MRPL46	Q9H2W6	0.00407062	-0.0336735	0.0463151	-0.383133	6.18442	6.02472	6.28635	6.12665	0.0878898	6.167	cePISA-1	0.0146268	-0.031539	0.2006	-0.432543	6.29852	6.10016	6.35454	6.15618	0.0729152	6.23499	lcPISA-1
AZD1152	AURKB;AURKA	POP4	O95707	-0.0368967	-0.0123124	-0.796415	-0.265764	6.08443	6.189	6.04959	6.15416	0.0463285	6.24204	cePISA-1	-0.0347584	0.018209	-0.556493	0.291533	6.10164	6.32982	6.08602	6.3142	0.0624596	6.25043	lcPISA-1
AZD1152	AURKB;AURKA	CYCS	P99999	-0.0200516	0.000578144	-0.528311	0.0152326	6.15114	6.23973	6.16775	6.25634	0.0379542	6.23723	cePISA-1	0.00655991	0.0199938	0.168747	0.514321	6.27995	6.3387	6.31594	6.37469	0.0388742	6.25146	lcPISA-1
AZD1152	AURKB;AURKA	HECTD4	J3KPF0	0.0176935	0.0100755	0.300322	0.171017	6.36665	6.33312	6.40306	6.36953	0.0589151	6.28904	cePISA-1
AZD1152	AURKB;AURKA	RNF141	Q8WVD5	-0.00477754	-0.014619	-0.0698843	-0.213841	6.20887	6.16666	6.13413	6.09192	0.0683636	6.22947	cePISA-1	-0.249899	0.103566	-1.99041	0.824886	5.23154	6.68394	5.24054	6.69295	0.125552	6.22095	lcPISA-1
AZD1152	AURKB;AURKA	NIF3L1	Q9GZT8	-0.0398605	0.00771572	-1.05516	0.204246	6.07508	6.27876	6.07918	6.28286	0.0377766	6.24527	cePISA-1	-0.00471165	0.0411398	-0.0953818	0.832827	6.24082	6.44235	6.249	6.45053	0.0493978	6.26124	lcPISA-1
AZD1152	AURKB;AURKA	SOHLH2	Q9NX45-3	0.0296662	-0.0886016	0.505572	-1.50995	6.36857	5.86731	6.43083	5.92958	0.0586786	6.23895	cePISA-1
AZD1152	AURKB;AURKA	ANKRD27	Q96NW4	0.0181164	0.0679016	0.316717	1.18708	6.36357	6.58701	6.33352	6.55695	0.0572006	6.28416	cePISA-1
AZD1152	AURKB;AURKA	ARHGEF1	M0QZR4	0.0654225	-0.0188368	1.94572	-0.560224	6.55899	6.18689	6.52869	6.15659	0.0336237	6.2682	cePISA-1
AZD1152	AURKB;AURKA	ASCC3	Q8N3C0	0.0960586	0.0070412	1.67476	0.122762	6.68398	6.28402	6.69256	6.29261	0.0573566	6.25343	cePISA-1	-0.00643541	-0.328779	-0.0362621	-1.8526	6.15011	4.91867	6.51567	5.28423	0.17747	6.1776	lcPISA-1
AZD1152	AURKB;AURKA	MLYCD	O95822	0.124263	0.112624	1.98593	1.79992	6.78175	6.72726	6.76714	6.71265	0.0625718	6.22207	cePISA-1	-0.00764179	0.111082	-0.12312	1.78968	6.223	6.75678	6.27016	6.80393	0.062068	6.25605	lcPISA-1
AZD1152	AURKB;AURKA	HAUS4	Q9H6D7	0.132077	0.0813179	3.07813	1.89517	6.86402	6.62671	6.80049	6.56319	0.0429081	6.26353	cePISA-1	-0.244962	-0.0750373	-1.52956	-0.468538	5.23935	5.89428	5.31175	5.96667	0.160152	6.20896	lcPISA-1
AZD1152	AURKB;AURKA	OPTN	Q96CV9	0.0337447	0.00807689	0.797531	0.190891	6.38814	6.27549	6.42384	6.31119	0.0423115	6.24045	cePISA-1	-0.126847	0.0155841	-1.15348	0.141714	5.70547	6.29749	5.7079	6.29992	0.109969	6.22983	lcPISA-1
AZD1152	AURKB;AURKA	SLC3A2	P08195-3	-0.0339424	0.00366644	-1.12679	0.121715	6.09552	6.25651	6.1133	6.27429	0.030123	6.24063	cePISA-1	-0.0115725	0.00241297	-0.280159	0.0584157	6.18102	6.24123	6.1995	6.25971	0.0413069	6.23079	lcPISA-1
AZD1152	AURKB;AURKA	SLC3A2	F5GZS6	0.0114672	-0.116785	0.0841472	-0.856976	6.20758	5.67955	6.29416	5.76614	0.136275	6.15843	cePISA-1	-0.0697664	0.0426619	-0.401215	0.245341	5.93389	6.41481	6.00231	6.48323	0.173888	6.2279	lcPISA-1
AZD1152	AURKB;AURKA	SLC3A2	F5H867	0.00527557	-0.0282603	0.0460624	-0.246749	6.31496	6.16986	6.34118	6.19608	0.114531	6.2919	cePISA-1	-0.174858	0.136641	-1.49474	1.16805	5.56137	6.90164	5.52685	6.86712	0.116982	6.27797	lcPISA-1
AZD1152	AURKB;AURKA	ECSIT	Q9BQ95	-0.0205061	0.00407292	-0.447159	0.0888147	6.15847	6.26429	6.17976	6.28558	0.0458587	6.24663	cePISA-1	-0.0443594	0.0383823	-0.998436	0.863905	6.02928	6.38518	6.06858	6.42448	0.0444288	6.21754	lcPISA-1
AZD1152	AURKB;AURKA	LSG1	Q9H089	0.0202655	0.0545829	0.262006	0.705686	6.32888	6.48123	6.36131	6.51366	0.0773473	6.2406	cePISA-1
AZD1152	AURKB;AURKA	APAF1	O14727	0.104904	0.040325	2.03551	0.782452	6.69372	6.4007	6.67473	6.38171	0.0515368	6.22427	cePISA-1
AZD1152	AURKB;AURKA	PIEZO1	Q92508	-0.0101518	-0.0180852	-0.284852	-0.507458	6.20904	6.175	6.19539	6.16134	0.0356387	6.25289	cePISA-1	-0.0357037	-0.0127232	-0.753834	-0.268632	6.09538	6.19325	6.10676	6.20463	0.0473628	6.24811	lcPISA-1
AZD1152	AURKB;AURKA	FAM98C	Q17RN3	0.00892064	0.0777705	0.0631847	0.550847	6.22461	6.52887	6.23387	6.53813	0.141184	6.18624	cePISA-1
AZD1152	AURKB;AURKA	GOLGA8R	I6L899	0.105108	-0.125401	0.614947	-0.733675	6.61649	5.63947	6.37797	5.40094	0.170922	6.15159	cePISA-1	0.114991	-0.0198347	0.658964	-0.113664	6.65599	6.06215	6.73941	6.14556	0.174503	6.14607	lcPISA-1
AZD1152	AURKB;AURKA	KCTD9	Q7L273	0.0296786	-0.00162265	0.512704	-0.0280316	6.39295	6.25575	6.36677	6.22956	0.0578864	6.26279	cePISA-1	0.0539527	-0.00522951	1.01314	-0.0982011	6.49558	6.23451	6.48384	6.22277	0.0532531	6.25715	lcPISA-1
AZD1152	AURKB;AURKA	RALGAPB	Q86X10	0.155034	0.0512914	2.77979	0.919666	6.9392	6.45773	6.90272	6.42125	0.0557717	6.23217	cePISA-1	-0.0172096	0.0496879	-0.156609	0.452167	6.19531	6.48935	6.22764	6.52168	0.109888	6.26966	lcPISA-1
AZD1152	AURKB;AURKA	RALGAPB	Q86X10-3	0.202707	-0.213403	1.1942	-1.25721	7.22163	5.41219	7.06687	5.25744	0.169743	6.27501	cePISA-1
AZD1152	AURKB;AURKA	CDC42EP4	Q9H3Q1	0.0758337	-0.0504126	1.07863	-0.717048	6.57829	6.0271	6.54574	5.99456	0.0703057	6.24144	cePISA-1	-0.00061958	-0.0501462	-0.00974522	-0.788737	6.2507	6.03976	6.25925	6.04831	0.0635778	6.25338	lcPISA-1
AZD1152	AURKB;AURKA	MAP4	E7EVA0	0.0314682	0.0483683	0.467705	0.718889	6.4032	6.47865	6.45257	6.52802	0.0672821	6.26504	cePISA-1	0.154014	-0.0330051	1.40043	-0.300111	6.92091	6.07946	6.85791	6.01646	0.109976	6.22014	lcPISA-1
AZD1152	AURKB;AURKA	MAP4	P27816	-0.0321632	0.000285317	-1.00077	0.00887776	6.10645	6.24535	6.07501	6.21391	0.0321384	6.24411	cePISA-1	-0.0427537	-0.0496415	-1.58691	-1.84258	6.07819	6.04924	6.10856	6.07961	0.0269414	6.261	lcPISA-1
AZD1152	AURKB;AURKA	MAP4	P27816-5	-0.0309816	-0.0442656	-0.234353	-0.334836	6.06623	6.01063	5.97417	5.91857	0.132201	6.19791	cePISA-1	-0.233317	0.00617527	-1.95818	0.0518277	5.29795	6.25465	5.40869	6.36538	0.11915	6.22793	lcPISA-1
AZD1152	AURKB;AURKA	UQCRC1	P31930	-0.0112066	-0.0246439	-0.455689	-1.00208	6.18612	6.12878	6.18173	6.12438	0.0245927	6.23437	cePISA-1	0.00180034	0.0231084	0.0550212	0.706227	6.2584	6.35152	6.24198	6.3351	0.0327209	6.25059	lcPISA-1
AZD1152	AURKB;AURKA	PMPCB	O75439	0.0751814	-0.0520599	2.05363	-1.42205	6.57775	6.02246	6.48408	5.92879	0.0366091	6.24375	cePISA-1	0.0136957	0.00568827	0.275836	0.114564	6.31442	6.27947	6.31036	6.27541	0.0496516	6.25476	lcPISA-1
AZD1152	AURKB;AURKA	XPO4	Q9C0E2	0.0321143	-0.013103	0.949824	-0.387538	6.40682	6.20913	6.41027	6.21258	0.0338108	6.26578	cePISA-1	-0.0016789	0.0388566	-0.041831	0.968139	6.25643	6.43471	6.24173	6.42001	0.0401353	6.26372	lcPISA-1
AZD1152	AURKB;AURKA	RAP1GDS1	P52306-5	0.052726	0.0415958	1.71561	1.35345	6.48785	6.43799	6.44489	6.39503	0.0307331	6.25502	cePISA-1	0.0305009	0.00803137	0.455123	0.119841	6.37892	6.28034	6.37825	6.27967	0.0670169	6.24547	lcPISA-1
AZD1152	AURKB;AURKA	RAP1GDS1	P52306-4	-0.0580785	-0.0538214	-0.620313	-0.574845	6.00647	6.02421	5.91258	5.93033	0.0936277	6.2532	cePISA-1
AZD1152	AURKB;AURKA	ANKRD52	Q8NB46	0.0464347	0.0124039	0.692753	0.185052	6.4691	6.31829	6.45993	6.30912	0.0670293	6.2642	cePISA-1
AZD1152	AURKB;AURKA	ALG13	Q9NP73	0.0373849	0.0699109	0.506603	0.947365	6.42153	6.56795	6.43532	6.58174	0.0737952	6.25727	cePISA-1	0.00483932	0.096617	0.075057	1.49851	6.26803	6.67973	6.25005	6.66175	0.0644752	6.24704	lcPISA-1
AZD1152	AURKB;AURKA	EIF2B1	Q14232	-0.0244434	-0.0334778	-0.967576	-1.3252	6.13208	6.0938	6.1179	6.07962	0.0252625	6.23686	cePISA-1	-0.0286464	-0.00199474	-0.877211	-0.061083	6.13026	6.24456	6.13196	6.24626	0.0326562	6.2532	lcPISA-1
AZD1152	AURKB;AURKA	DNAJC13	O75165	-0.00114046	0.104229	-0.0313163	2.86207	6.25934	6.73361	6.27113	6.7454	0.0364175	6.26429	cePISA-1	0.0551332	0.0647551	0.842365	0.989376	6.4931	6.53655	6.42824	6.47169	0.0654505	6.24965	lcPISA-1
AZD1152	AURKB;AURKA	IMPAD1	Q9NX62	-0.034399	0.0881888	-0.846117	2.16919	6.10255	6.64376	6.00502	6.54623	0.0406551	6.24981	cePISA-1	-0.0347124	3.92263e-05	-0.675556	0.000763404	6.10366	6.25247	6.08275	6.23156	0.0513835	6.2523	lcPISA-1
AZD1152	AURKB;AURKA	IARS2	Q9NSE4	0.0272048	0.0468839	0.804431	1.38633	6.33395	6.42094	6.33536	6.42235	0.0338187	6.21563	cePISA-1	-0.0235954	0.00873867	-0.744598	0.275766	6.14905	6.28842	6.134	6.27337	0.0316887	6.25045	lcPISA-1
AZD1152	AURKB;AURKA	APLP2	Q06481	-0.0716019	-0.0206264	-1.57348	-0.453273	5.96271	6.17716	6.0218	6.23625	0.0455054	6.26611	cePISA-1	-0.0865194	0.0075178	-1.34904	0.11722	5.87117	6.26661	5.96819	6.36363	0.0641341	6.23404	lcPISA-1
AZD1152	AURKB;AURKA	APP	P05067	-0.107157	-0.100571	-1.21316	-1.1386	5.7806	5.80705	5.90248	5.92893	0.0883286	6.2263	cePISA-1
AZD1152	AURKB;AURKA	TARS1	P26639	-0.00827496	-0.0207607	-0.414659	-1.04032	6.20627	6.15279	6.22819	6.17471	0.0199561	6.24197	cePISA-1	0.0124448	0.00793829	0.274718	0.175237	6.31332	6.29364	6.32615	6.30646	0.0453003	6.2591	lcPISA-1
AZD1152	AURKB;AURKA	TARSL2	A2RTX5	0.00704953	0.00559962	0.210923	0.167541	6.28174	6.27543	6.31182	6.30551	0.0334224	6.25112	cePISA-1	0.0615362	0.0198099	1.08462	0.349163	6.51355	6.32786	6.55537	6.36968	0.0567352	6.24156	lcPISA-1
AZD1152	AURKB;AURKA	TXLNG	Q9NUQ3	0.0111458	-0.0151175	0.52623	-0.713746	6.30336	6.18965	6.28077	6.16706	0.0211804	6.25485	cePISA-1	0.00405502	0.0556608	0.115418	1.58427	6.26698	6.49521	6.2838	6.51203	0.0351334	6.24939	lcPISA-1
AZD1152	AURKB;AURKA	C12orf4	Q9NQ89	0.174313	0.0490814	0.944599	0.265972	7.05472	6.46817	6.93269	6.34614	0.184536	6.25182	cePISA-1
AZD1152	AURKB;AURKA	HADHA	P40939	-0.0365756	-0.170319	-0.484085	-2.2542	6.05051	5.51482	6.10541	5.56972	0.0755561	6.20587	cePISA-1	0.00841728	-0.0345626	0.0541391	-0.222303	6.17369	5.99248	6.26613	6.08492	0.155475	6.13778	lcPISA-1
AZD1152	AURKB;AURKA	UGGT1	Q9NYU2	-0.00721927	0.00613831	-0.552733	0.469971	6.2214	6.27927	6.21329	6.27116	0.013061	6.25261	cePISA-1	8.07574e-05	-8.07619e-05	0.00356801	-0.00356821	6.25277	6.25207	6.26609	6.26539	0.0226337	6.25242	lcPISA-1
AZD1152	AURKB;AURKA	UGGT2	Q9NYU1	-0.195958	-0.0021062	-3.58654	-0.0385489	5.45756	6.24242	5.51534	6.30021	0.054637	6.25155	cePISA-1	-0.00487965	-0.0610095	-0.0619905	-0.775058	6.2145	5.97736	6.25406	6.01692	0.078716	6.23556	lcPISA-1
AZD1152	AURKB;AURKA	STAT6	P42226	0.0596071	-0.0378573	1.4981	-0.951461	6.51903	6.09317	6.54715	6.12129	0.0397886	6.25518	cePISA-1	-0.0383045	0.0399247	-0.366276	0.381769	6.06642	6.40445	6.09002	6.42805	0.104578	6.22965	lcPISA-1
AZD1152	AURKB;AURKA	STAT5A	P42229	0.09945	-0.0154577	2.67799	-0.416244	6.67515	6.16411	6.63849	6.12745	0.037136	6.23051	cePISA-1	0.0967572	0.0948001	1.07605	1.05428	6.66852	6.65949	6.63936	6.63032	0.0899189	6.23595	lcPISA-1
AZD1152	AURKB;AURKA	STAT5B	P51692	0.0991736	0.0186944	1.79288	0.337961	6.69522	6.33197	6.66767	6.30441	0.0553152	6.25045	cePISA-1	0.0858525	0.140299	0.652853	1.06688	6.65205	6.90789	6.68443	6.94027	0.131503	6.26775	lcPISA-1
AZD1152	AURKB;AURKA	BTBD1	Q9H0C5	0.0421053	-0.389647	0.362664	-3.35613	6.4815	4.80513	6.39403	4.71766	0.1161	6.29507	cePISA-1
AZD1152	AURKB;AURKA	ABCB7	O75027-2	0.0240382	0.0126244	0.344195	0.180765	6.37167	6.32146	6.4516	6.40139	0.0698389	6.26638	cePISA-1	-0.0102362	0.0375357	-0.193547	0.709727	6.20958	6.41864	6.21008	6.41914	0.0528876	6.25379	lcPISA-1
AZD1152	AURKB;AURKA	SNX16	P57768	0.0089302	0.0451318	0.114008	0.576176	6.25686	6.41585	6.2188	6.37779	0.0783299	6.21825	cePISA-1	-0.218459	0.105621	-1.8288	0.884192	5.3445	6.6906	5.39303	6.73913	0.119455	6.21828	lcPISA-1
AZD1152	AURKB;AURKA	HAUS3	Q68CZ6	0.00213225	0.00965528	0.0460686	0.208608	6.30047	6.33341	6.35877	6.39171	0.0462843	6.29117	cePISA-1
AZD1152	AURKB;AURKA	SLC25A13	Q9UJS0-2	-0.0644382	0.0488961	-1.57515	1.19523	5.97929	6.46795	5.96371	6.45237	0.0409094	6.25241	cePISA-1	-0.0371582	0.0193347	-1.18368	0.615911	6.10046	6.34408	6.10593	6.34955	0.0313921	6.25963	lcPISA-1
AZD1152	AURKB;AURKA	SLC25A12	O75746	-0.0764658	0.024517	-1.68302	0.539621	5.93017	6.36013	5.96575	6.39571	0.0454336	6.25296	cePISA-1	-0.0134277	0.00832553	-0.408725	0.253421	6.18664	6.28063	6.19292	6.28691	0.0328526	6.24449	lcPISA-1
AZD1152	AURKB;AURKA	SMARCC2	Q8TAQ2	0.0679025	-0.0345155	2.38256	-1.21108	6.57148	6.12114	6.53594	6.0856	0.0284998	6.26935	cePISA-1	0.00883321	0.121975	0.0843306	1.1645	6.24507	6.75455	6.15299	6.66247	0.104745	6.20695	lcPISA-1
AZD1152	AURKB;AURKA	SMARCC2	Q8TAQ2-3	0.020196	0.243598	0.177464	2.14052	6.35698	7.42167	6.40789	7.47258	0.113803	6.26861	cePISA-1
AZD1152	AURKB;AURKA	SMARCC1	Q92922	-0.000960961	0.00590572	-0.0318868	0.195965	6.27337	6.3033	6.27892	6.30885	0.0301366	6.27754	cePISA-1	0.0674653	0.0955145	0.643604	0.911186	6.56261	6.69145	6.52988	6.65872	0.104824	6.26279	lcPISA-1
AZD1152	AURKB;AURKA	LENG8	Q96PV6	0.016561	0.0289334	0.150638	0.263177	6.32317	6.37763	6.32791	6.38237	0.109939	6.25099	cePISA-1	0.0998482	0.24692	0.600803	1.48576	6.72451	7.44618	6.61724	7.33891	0.166191	6.27485	lcPISA-1
AZD1152	AURKB;AURKA	NHP2	Q9NX24	-0.0548314	0.0118058	-0.859966	0.18516	6.01403	6.29833	5.99391	6.27821	0.06376	6.247	cePISA-1	-0.0743442	-0.0969395	-0.728522	-0.94994	5.91833	5.82636	6.04937	5.9574	0.102048	6.2313	lcPISA-1
AZD1152	AURKB;AURKA	UBA2	Q9UBT2	-0.0038956	-0.0368947	-0.178949	-1.6948	6.22811	6.08727	6.19198	6.05114	0.0217694	6.24495	cePISA-1	0.0176387	0.0329701	0.377617	0.70584	6.28346	6.35058	6.29956	6.36669	0.0467104	6.2071	lcPISA-1
AZD1152	AURKB;AURKA	INTS13	Q9NVM9	0.027295	0.00139236	0.958114	0.048875	6.36951	6.25617	6.4062	6.29286	0.0284883	6.25014	cePISA-1	0.0311123	0.0239139	0.478582	0.367853	6.37112	6.33941	6.40014	6.36843	0.0650094	6.2352	lcPISA-1
AZD1152	AURKB;AURKA	DCAF1	Q9Y4B6	0.0102702	-0.0198304	0.396575	-0.765734	6.30084	6.17075	6.29667	6.16657	0.0258973	6.25615	cePISA-1	-0.0185273	0.023622	-0.392467	0.500389	6.18956	6.37306	6.16432	6.34782	0.0472073	6.26956	lcPISA-1
AZD1152	AURKB;AURKA	TPP1	O14773	-0.0117352	0.0644895	-0.364699	2.00417	6.20212	6.53862	6.19129	6.52779	0.0321776	6.25278	cePISA-1	-0.0818209	0.0452234	-1.43825	0.794938	5.95857	6.50708	6.08046	6.62897	0.0568892	6.30626	lcPISA-1
AZD1152	AURKB;AURKA	ZNF618	Q5T7W0	0.0124228	0.0299998	0.240976	0.581931	6.30694	6.38425	6.36453	6.44184	0.0515522	6.25286	cePISA-1	0.0260862	0.0661608	0.455157	1.15439	6.35105	6.52994	6.3723	6.55119	0.0573125	6.23725	lcPISA-1
AZD1152	AURKB;AURKA	ZC3H18	E7ERS3	0.0158295	-0.0155228	0.461828	-0.452879	6.32868	6.19263	6.33443	6.19838	0.0342759	6.25962	cePISA-1
AZD1152	AURKB;AURKA	ZMYND8	Q9ULU4-19	-0.0500989	0.0739017	-0.916365	1.35175	6.04796	6.59078	6.03198	6.5748	0.0546713	6.26167	cePISA-1	-0.0113171	-0.00737729	-0.0889209	-0.0579649	6.22391	6.24092	6.15606	6.17308	0.127272	6.27292	lcPISA-1
AZD1152	AURKB;AURKA	ULBP2	Q9BZM5	-0.0539935	-0.0200483	-0.75846	-0.281624	6.02654	6.17002	6.04727	6.19075	0.0711884	6.25636	cePISA-1
AZD1152	AURKB;AURKA	EXOC2	Q96KP1	0.0661652	0.0158563	1.18916	0.28498	6.54179	6.3176	6.54106	6.31687	0.05564	6.24855	cePISA-1	-0.00752166	0.119277	-0.0748737	1.18733	6.27292	6.84919	6.22429	6.80057	0.100458	6.3057	lcPISA-1
AZD1152	AURKB;AURKA	ALDH1L2	Q3SY69	0.0438902	-0.0390843	0.958844	-0.853853	6.4345	6.07487	6.44487	6.08524	0.0457741	6.24169	cePISA-1	0.161953	0.0713513	1.93744	0.853575	6.98517	6.55999	7.06224	6.63706	0.0835912	6.24345	lcPISA-1
AZD1152	AURKB;AURKA	MTIF2	P46199	0.0944305	0.000925473	2.22437	0.0218001	6.70507	6.28428	6.63189	6.2111	0.0424527	6.28024	cePISA-1
AZD1152	AURKB;AURKA	VPS4B	O75351	0.0633547	-0.0210662	1.15413	-0.383761	6.51478	6.1445	6.44121	6.07093	0.054894	6.23487	cePISA-1	0.00403801	0.0426814	0.0844577	0.892711	6.2665	6.43662	6.28342	6.45354	0.047811	6.24899	lcPISA-1
AZD1152	AURKB;AURKA	VPS4A	Q9UN37	-0.0503423	0.077993	-0.914102	1.41618	6.06299	6.62704	6.0839	6.64795	0.0550729	6.27829	cePISA-1	0.0259022	0.0688871	0.454861	1.20971	6.34854	6.54054	6.27382	6.46582	0.0569453	6.23558	lcPISA-1
AZD1152	AURKB;AURKA	FIGNL1	Q6PIW4	0.0643089	-0.00483367	1.30489	-0.0980796	6.5739	6.26628	6.56112	6.25349	0.0492831	6.2873	cePISA-1
AZD1152	AURKB;AURKA	SPAST	Q9UBP0	0.142754	-0.00247185	2.73405	-0.0473413	6.89406	6.23387	6.92867	6.26848	0.0522134	6.24456	cePISA-1	0.0115786	0.0774981	0.158764	1.06264	6.31697	6.6123	6.32366	6.61899	0.0729297	6.26647	lcPISA-1
AZD1152	AURKB;AURKA	MYSM1	Q5VVJ2	0.0216468	0.0633048	0.457926	1.33918	6.34284	6.52865	6.34415	6.52997	0.0472714	6.24838	cePISA-1	-0.26068	0.0320507	-1.22336	0.150413	5.09485	6.24097	5.18752	6.33364	0.213085	6.10386	lcPISA-1
AZD1152	AURKB;AURKA	GRPEL1	Q9HAV7	0.100988	-0.0149007	3.64394	-0.537662	6.7021	6.18479	6.67271	6.1554	0.0277139	6.249	cePISA-1	0.00208564	0.0363254	0.0492255	0.857355	6.2439	6.39386	6.2586	6.40856	0.0423691	6.23488	lcPISA-1
AZD1152	AURKB;AURKA	GALNT10	Q86SR1	-0.433983	0.210009	-2.74581	1.32872	4.59519	7.18066	4.63517	7.22064	0.158053	6.20791	cePISA-1	-0.162865	0.0124092	-1.39634	0.106392	5.5636	6.2823	5.69612	6.41482	0.116637	6.22849	lcPISA-1
AZD1152	AURKB;AURKA	RPS6KA1	Q15418	0.0204183	-0.0324093	0.175685	-0.27886	6.18579	5.96338	6.4031	6.18069	0.116221	6.09886	cePISA-1
AZD1152	AURKB;AURKA	RPS6KA3	P51812	0.0572461	-0.0623676	0.515732	-0.561872	6.35272	5.84726	6.4664	5.96094	0.111	6.10558	cePISA-1	0.0377246	0.0816416	0.490446	1.0614	6.50005	6.70096	6.40983	6.61074	0.0769191	6.33228	lcPISA-1
AZD1152	AURKB;AURKA	MAST4	O15021	0.0483687	0.0528183	0.456923	0.498956	6.37427	6.39396	6.43715	6.45684	0.105857	6.16411	cePISA-1	0.0200604	0.0357344	0.206169	0.367258	6.36235	6.43185	6.42376	6.49326	0.0973007	6.27449	lcPISA-1
AZD1152	AURKB;AURKA	MAST2	Q6P0Q8	0.188642	0.0204349	1.54971	0.167874	7.11489	6.33188	7.43236	6.64935	0.121727	6.24283	cePISA-1
AZD1152	AURKB;AURKA	TLK2	Q86UE8-2	0.0434355	-0.00844169	0.597728	-0.116168	6.38115	6.15576	6.38106	6.15568	0.0726677	6.19189	cePISA-1	-0.0353392	0.0237853	-0.666596	0.448656	6.09108	6.34588	6.14889	6.4037	0.0530145	6.24212	lcPISA-1
AZD1152	AURKB;AURKA	TLK1	Q9UKI8-2	0.114826	0.00442236	1.57118	0.0605118	6.72094	6.2258	6.65252	6.15738	0.0730826	6.20674	cePISA-1
AZD1152	AURKB;AURKA	MAPKAPK5	Q8IW41	-0.0156848	-0.00969196	-0.272203	-0.1682	6.15487	6.18049	6.15482	6.18044	0.0576216	6.22215	cePISA-1	-0.0220627	-0.0385713	-0.273089	-0.477429	6.13747	6.06764	6.08525	6.01542	0.0807897	6.23205	lcPISA-1
AZD1152	AURKB;AURKA	MASTL	Q96GX5	0.0830123	0.033487	1.18234	0.476953	6.65475	6.43018	6.5985	6.37393	0.0702103	6.28265	cePISA-1	-0.0839931	0.0573475	-0.747556	0.510404	5.89889	6.50606	5.76477	6.37194	0.112357	6.25251	lcPISA-1
AZD1152	AURKB;AURKA	CCDC93	Q567U6	0.100963	0.0275162	2.13307	0.581342	6.70311	6.3704	6.68512	6.35241	0.0473322	6.25005	cePISA-1	0.195148	0.0182208	2.73502	0.255366	7.14299	6.31858	7.17986	6.35545	0.0713517	6.23928	lcPISA-1
AZD1152	AURKB;AURKA	NCS1	P62166	0.0647087	0.12973	1.18238	2.37048	6.5661	6.8688	6.53728	6.83998	0.0547273	6.2781	cePISA-1	-0.0543308	0.0123008	-1.15031	0.260438	6.0137	6.29796	6.05363	6.33789	0.0472313	6.24449	lcPISA-1
AZD1152	AURKB;AURKA	CEP164	Q9UPV0	0.00513455	0.198519	0.0473918	1.83233	6.27133	7.17091	6.07737	6.97695	0.108343	6.24906	cePISA-1
AZD1152	AURKB;AURKA	E2F4	Q16254	0.172996	0.0280735	4.02483	0.653142	7.06431	6.38915	7.05556	6.38041	0.0429822	6.26603	cePISA-1	0.016893	0.0916315	0.297036	1.61119	6.33533	6.67218	6.29561	6.63246	0.0568721	6.26158	lcPISA-1
AZD1152	AURKB;AURKA	MORF4L2	Q15014	-0.118001	0.0316158	-2.86413	0.76738	5.75512	6.38401	5.79181	6.4207	0.0411997	6.24564	cePISA-1	0.0168568	-0.077685	0.205598	-0.947506	6.31874	5.91794	6.29447	5.89367	0.081989	6.24534	lcPISA-1
AZD1152	AURKB;AURKA	MORF4L1	Q9UBU8-2	0.0184467	-0.00346247	0.433898	-0.0814431	6.31055	6.21544	6.33826	6.24315	0.042514	6.23038	cePISA-1	0.000602795	-0.0398623	0.0104563	-0.691466	6.2599	6.08676	6.27162	6.09848	0.057649	6.25729	lcPISA-1
AZD1152	AURKB;AURKA	ZDHHC3	Q9NYG2-2	0.0553004	0.0156354	0.646788	0.18287	6.49578	6.31962	6.6127	6.43654	0.0855	6.2515	cePISA-1	-0.069725	0.10346	-0.971318	1.44126	5.96497	6.72577	5.99545	6.75625	0.0717839	6.26034	lcPISA-1
AZD1152	AURKB;AURKA	POLR2H	P52434	0.0175878	0.152191	0.48726	4.21637	6.28833	6.90327	6.26533	6.88027	0.0360952	6.21213	cePISA-1	-0.0168823	0.080777	-0.255236	1.22123	6.17511	6.60759	6.11801	6.55049	0.0661437	6.2478	lcPISA-1
AZD1152	AURKB;AURKA	COPRS	Q9NQ92	0.114355	0.0859643	1.18851	0.893448	6.76167	6.62991	6.79334	6.66158	0.0962164	6.2464	cePISA-1	0.0615221	0.0986478	0.934387	1.49825	6.52459	6.69468	6.5202	6.69028	0.0658422	6.25221	lcPISA-1
AZD1152	AURKB;AURKA	EHD1	Q9H4M9	0.0120142	-0.0544199	0.305262	-1.38272	6.30648	6.02266	6.34718	6.06336	0.0393571	6.25418	cePISA-1	0.000307467	0.0271157	0.00830309	0.732253	6.26474	6.38224	6.26587	6.38337	0.0370305	6.2634	lcPISA-1
AZD1152	AURKB;AURKA	EHD4	Q9H223	0.0816058	-0.016258	1.61125	-0.321003	6.61163	6.17801	6.58698	6.15336	0.0506476	6.24803	cePISA-1	-0.00181738	0.0589544	-0.0436168	1.41489	6.25541	6.52454	6.25508	6.52421	0.0416671	6.2633	lcPISA-1
AZD1152	AURKB;AURKA	EHD2	Q9NZN4	0.0402349	0.00435323	0.639938	0.0692383	6.44465	6.28634	6.50826	6.34995	0.0628732	6.2674	cePISA-1	-0.00953212	0.0691912	-0.232204	1.68551	6.2279	6.57719	6.20179	6.55107	0.0410506	6.26919	lcPISA-1
AZD1152	AURKB;AURKA	THOC2	Q8NI27	0.00926298	-0.000350192	0.330089	-0.0124792	6.30309	6.26122	6.30957	6.26771	0.028062	6.26274	cePISA-1	-0.00378446	0.00377456	-0.0524749	0.0523376	6.20567	6.23827	6.27641	6.30901	0.0721194	6.22197	lcPISA-1
AZD1152	AURKB;AURKA	THOC2	H0Y7U4	-0.0634325	-0.0816065	-0.59877	-0.770323	5.88979	5.81606	5.90477	5.83104	0.105938	6.15453	cePISA-1
AZD1152	AURKB;AURKA	HLCS	P50747	-0.0580073	0.0554226	-1.67274	1.59821	5.99948	6.49022	6.04229	6.53303	0.034678	6.24562	cePISA-1	0.0521796	0.0642249	1.03843	1.27814	6.47656	6.53087	6.47084	6.52514	0.0502488	6.2465	lcPISA-1
AZD1152	AURKB;AURKA	TAF9	Q16594	0.0375605	-0.0398402	0.558464	-0.59236	6.38119	6.04786	6.38643	6.0531	0.0672568	6.2172	cePISA-1	0.003587	-0.041964	0.0550112	-0.643572	6.25798	6.06349	6.30836	6.11386	0.0652048	6.24245	lcPISA-1
AZD1152	AURKB;AURKA	TAF9B	Q9HBM6	-0.210809	-0.00547013	-1.70556	-0.0442563	5.38602	6.20985	5.3248	6.14863	0.123601	6.23344	cePISA-1	-0.0560855	-0.0532919	-0.470906	-0.44745	6.0465	6.05823	6.00296	6.01468	0.119101	6.2862	lcPISA-1
AZD1152	AURKB;AURKA	RPS14	P62263	0.00375833	-0.0882669	0.123024	-2.88931	6.26133	5.87441	6.31792	5.931	0.0305495	6.24503	cePISA-1	0.00785176	-0.0885019	0.0689834	-0.777553	6.3324	5.92329	6.15221	5.7431	0.113821	6.29803	lcPISA-1
AZD1152	AURKB;AURKA	PQBP1	O60828	-0.0609876	-0.00252038	-1.36065	-0.0562303	5.97527	6.2224	5.98429	6.23142	0.0448225	6.23328	cePISA-1	-0.0448325	-0.0039066	-1.13726	-0.0990983	6.06731	6.2419	6.0664	6.24098	0.0394214	6.25882	lcPISA-1
AZD1152	AURKB;AURKA	SMC3	Q9UQE7	0.00595776	-0.0134796	0.308487	-0.69796	6.27383	6.18987	6.27412	6.19016	0.0193128	6.24797	cePISA-1	0.00850129	-0.000701395	0.232161	-0.0191544	6.30178	6.26171	6.30518	6.26511	0.036618	6.26476	lcPISA-1
AZD1152	AURKB;AURKA	MED26	O95402	0.0256895	0.0439882	0.225245	0.385687	6.37629	6.45768	6.45876	6.54015	0.114051	6.26375	cePISA-1
AZD1152	AURKB;AURKA	OSBPL2	Q9H1P3	0.0583701	-0.00053614	0.925743	-0.0085031	6.54388	6.28207	6.45793	6.19612	0.0630522	6.2844	cePISA-1
AZD1152	AURKB;AURKA	OSBPL1A	Q9BXW6	0.0204043	-0.0060969	0.210651	-0.0629433	6.41428	6.29753	6.43696	6.32021	0.0968634	6.3242	cePISA-1
AZD1152	AURKB;AURKA	DDX59	Q5T1V6	0.0369846	-0.0440887	1.08674	-1.29549	6.40085	6.05107	6.42607	6.07629	0.0340325	6.23884	cePISA-1	-0.171266	0.0337569	-2.64129	0.520604	5.56145	6.41071	5.70387	6.55313	0.0648419	6.26246	lcPISA-1
AZD1152	AURKB;AURKA	SAMHD1	Q9Y3Z3	0.00426222	0.00988129	0.0940626	0.21807	6.26274	6.28719	6.32655	6.35099	0.0453126	6.24427	cePISA-1	0.00448623	0.0134353	0.112929	0.338198	6.27579	6.31484	6.32604	6.36509	0.0397262	6.25631	lcPISA-1
AZD1152	AURKB;AURKA	TRIM33	H0Y612	0.12077	0.0524542	1.35134	0.586928	6.76291	6.45013	6.76925	6.45647	0.0893709	6.21983	cePISA-1
AZD1152	AURKB;AURKA	CREBBP	Q92793	-0.00351266	0.00580562	-0.072267	0.119441	6.23935	6.27978	6.27421	6.31464	0.0486067	6.25456	cePISA-1	-0.00044551	0.0466282	-0.0106591	1.1156	6.24895	6.45621	6.20881	6.41607	0.0417963	6.25088	lcPISA-1
AZD1152	AURKB;AURKA	EP300	Q09472	0.0113143	0.00222527	0.192847	0.0379286	6.30071	6.26114	6.25905	6.21948	0.05867	6.25149	cePISA-1	-0.0806955	0.0694863	-1.10658	0.952864	5.9201	6.56959	5.91868	6.56817	0.0729236	6.26067	lcPISA-1
AZD1152	AURKB;AURKA	TRIM24	O15164	0.0501379	-0.0191502	0.887314	-0.33891	6.4668	6.16355	6.47415	6.17091	0.0565053	6.24592	cePISA-1	-0.0194824	0.140902	-0.141914	1.02636	6.12544	6.8457	6.09894	6.8192	0.137283	6.20872	lcPISA-1
AZD1152	AURKB;AURKA	TRIM33	Q9UPN9-2	-0.0198439	0.0378475	-0.625015	1.19207	6.18423	6.43654	6.12888	6.38119	0.0317494	6.26988	cePISA-1
AZD1152	AURKB;AURKA	SARS	P49591	-0.0161366	-0.032006	-0.608111	-1.20615	6.17852	6.11093	6.15596	6.08837	0.0265356	6.24801	cePISA-1	-0.0419672	0.000211154	-1.37828	0.0069347	6.072	6.25213	6.06935	6.24949	0.0304489	6.25122	lcPISA-1
AZD1152	AURKB;AURKA	SARS1	Q5T5C7	0.0728046	-0.06014	0.499058	-0.412245	6.498	5.92596	6.71706	6.14503	0.145884	6.17821	cePISA-1
AZD1152	AURKB;AURKA	PBDC1	Q9BVG4	-0.0483284	0.0672871	-1.4655	2.04041	6.0575	6.56292	6.08643	6.59185	0.0329773	6.26385	cePISA-1	0.0382767	0.0958066	0.767679	1.9215	6.41383	6.67476	6.40254	6.66347	0.0498602	6.24589	lcPISA-1
AZD1152	AURKB;AURKA	SEC16A	O15027-5	0.0217038	0.0206744	0.650548	0.619692	6.37886	6.37431	6.33521	6.33066	0.0333624	6.28362	cePISA-1	0.0427172	0.042482	0.471334	0.468739	6.44108	6.44003	6.42031	6.41926	0.0906304	6.25316	lcPISA-1
AZD1152	AURKB;AURKA	DOK1	Q99704	-0.0736013	0.019615	-1.11975	0.298417	5.93597	6.33216	5.95629	6.35249	0.0657301	6.24665	cePISA-1	0.0283435	0.259262	0.163013	1.4911	6.27721	7.36681	6.44273	7.53234	0.173873	6.15508	lcPISA-1
AZD1152	AURKB;AURKA	HP1BP3	Q5SSJ5	0.000635732	0.0548279	0.0186356	1.6072	6.26477	6.50457	6.21358	6.45338	0.0341138	6.26201	cePISA-1	-0.183687	-0.0739762	-2.29669	-0.924946	5.48829	5.92192	5.6554	6.08904	0.079979	6.2335	lcPISA-1
AZD1152	AURKB;AURKA	BCL9L	Q86UU0	-0.157261	0.117498	-2.18929	1.63573	5.61817	6.79683	5.69902	6.87767	0.0718321	6.26521	cePISA-1	0.00616314	-0.00858452	0.100328	-0.139745	6.26928	6.20552	6.25127	6.18751	0.06143	6.24256	lcPISA-1
AZD1152	AURKB;AURKA	NF2	P35240	-0.0849599	0.0833123	-1.67245	1.64002	5.8987	6.62845	5.91413	6.64387	0.0507996	6.25651	cePISA-1	-0.0399196	-0.0329866	-0.722292	-0.596848	6.07203	6.10128	6.07302	6.10227	0.0552679	6.24238	lcPISA-1
AZD1152	AURKB;AURKA	SAFB2	Q14151	-0.0184959	-0.0369944	-0.478713	-0.957493	6.18194	6.10318	6.1293	6.05054	0.0386367	6.26171	cePISA-1	-0.00799779	-0.0509042	-0.0789558	-0.502536	6.13325	5.95353	6.08469	5.90497	0.101295	6.16735	lcPISA-1
AZD1152	AURKB;AURKA	SAFB	Q15424-3	-0.0402466	0.0759608	-0.876114	1.65356	6.07378	6.58326	6.03161	6.54109	0.0459377	6.24561	cePISA-1	-0.116922	-0.181102	-0.934303	-1.44715	5.68522	5.43785	5.74803	5.50066	0.125144	6.16517	lcPISA-1
AZD1152	AURKB;AURKA	SAFB2	K7EQU4	-0.139002	-0.23735	-1.05186	-1.79608	5.70625	5.33023	5.6013	5.22527	0.132149	6.28341	cePISA-1	0.370629	0.219249	1.83816	1.08738	8.03336	7.23315	8.1971	7.39689	0.20163	6.21336	lcPISA-1
AZD1152	AURKB;AURKA	PROSER2	Q86WR7	0.0466609	0.0237267	0.935846	0.475871	6.44155	6.33996	6.41184	6.31025	0.0498595	6.23654	cePISA-1	0.10486	0.106332	1.35655	1.37559	6.73893	6.74582	6.72872	6.7356	0.0772989	6.26651	lcPISA-1
AZD1152	AURKB;AURKA	UHRF1BP1	Q6BDS2	-0.00751442	0.104205	-0.160136	2.22066	6.19472	6.69349	6.16112	6.65989	0.0469254	6.22707	cePISA-1	-0.0163949	-0.00103229	-0.368214	-0.0231843	6.15108	6.21693	6.16606	6.23191	0.0445254	6.22138	lcPISA-1
AZD1152	AURKB;AURKA	UHRF1BP1L	A0JNW5	-0.000434797	0.0571687	-0.0128357	1.68769	6.23707	6.49113	6.19843	6.4525	0.033874	6.23895	cePISA-1	0.0136548	-0.0137174	0.265807	-0.267025	6.27908	6.16107	6.31922	6.20121	0.0513713	6.21993	lcPISA-1
AZD1152	AURKB;AURKA	CMTR1	Q8N1G2	0.0567108	-0.0206939	1.1857	-0.432663	6.50645	6.16657	6.53236	6.19247	0.0478291	6.25565	cePISA-1	0.0327391	0.075886	0.695622	1.61238	6.39221	6.58627	6.38665	6.58071	0.0470645	6.24878	lcPISA-1
AZD1152	AURKB;AURKA	VAC14	Q08AM6	0.0170328	0.0258986	0.533519	0.811221	6.34797	6.3871	6.31973	6.35886	0.0319254	6.27346	cePISA-1	0.0355415	-0.00825521	0.818199	-0.190043	6.42011	6.22813	6.40277	6.2108	0.0434387	6.26387	lcPISA-1
AZD1152	AURKB;AURKA	TET2	Q6N021	0.0486418	-0.0957234	0.394738	-0.776814	6.51085	5.89087	6.53846	5.91848	0.123226	6.29499	cePISA-1
AZD1152	AURKB;AURKA	TET1	Q8NFU7	0.100806	0.0218981	0.433191	0.0941026	6.61222	6.26028	6.8027	6.45076	0.232705	6.16598	cePISA-1	0.056103	-0.0705234	0.327114	-0.411194	6.50215	5.95578	6.52909	5.98272	0.171509	6.25415	lcPISA-1
AZD1152	AURKB;AURKA	HAUS8	Q9BT25	-0.147525	0.047711	-2.27242	0.734925	5.66174	6.48219	5.7299	6.55035	0.0649196	6.27133	cePISA-1
AZD1152	AURKB;AURKA	IGLC3	P0DOY3	-1.36581	0.263952	-2.12432	0.410539	1.60882	4.97868	3.50566	6.87553	0.642941	4.14626	cePISA-1
AZD1152	AURKB;AURKA	UBE3D	Q7Z6J8	0.081415	-0.06995	1.46978	-1.2628	6.63562	5.9747	6.6251	5.96418	0.0553928	6.27152	cePISA-1	0.0240807	0.012436	0.362441	0.187175	6.38012	6.32883	6.40582	6.35453	0.0664404	6.27452	lcPISA-1
AZD1152	AURKB;AURKA	TBC1D9B	Q66K14-2	0.0532236	0.0460289	0.848213	0.733551	6.47688	6.44466	6.4677	6.43548	0.062748	6.24229	cePISA-1
AZD1152	AURKB;AURKA	DEK	P35659	0.00255877	-0.0575303	0.121396	-2.72941	6.25835	6.00304	6.27747	6.02216	0.0210779	6.24726	cePISA-1	0.0194898	0.00196237	0.308052	0.0310169	6.31853	6.24223	6.34296	6.26666	0.0632679	6.23374	lcPISA-1
AZD1152	AURKB;AURKA	SPN	P16150	-0.00809185	0.00438169	-0.215534	0.11671	6.20488	6.25877	6.21396	6.26784	0.0375433	6.23979	cePISA-1	0.0411479	-0.0178376	0.791033	-0.342913	6.43043	6.17282	6.41967	6.16206	0.0520179	6.24962	lcPISA-1
AZD1152	AURKB;AURKA	NFKBIE	O00221	0.109209	0.23793	1.11158	2.42176	6.69648	7.32142	6.66039	7.28533	0.0982466	6.20828	cePISA-1
AZD1152	AURKB;AURKA	UPF1	Q92900	0.0115446	-0.0314535	0.551527	-1.50264	6.30222	6.11716	6.3224	6.13734	0.0209321	6.25199	cePISA-1	0.0265441	0.0264126	0.9549	0.950168	6.36151	6.36093	6.37702	6.37644	0.0277978	6.24554	lcPISA-1
AZD1152	AURKB;AURKA	ARIH2	O95376	-0.00598567	-0.0269028	-0.168414	-0.756942	6.2248	6.1352	6.2301	6.1405	0.0355414	6.25068	cePISA-1	0.027938	0.043118	0.646575	0.99789	6.39091	6.4585	6.36988	6.43748	0.0432091	6.26834	lcPISA-1
AZD1152	AURKB;AURKA	MAN1B1	Q9UKM7	-0.0167664	0.152759	-0.242004	2.2049	6.14531	6.91156	6.11495	6.8812	0.0692816	6.21715	cePISA-1	-0.0133099	0.0237429	-0.246241	0.439257	6.17472	6.33536	6.20032	6.36096	0.0540525	6.23195	lcPISA-1
[truncated: 348,121+ more rows]
