# Supplementary material for: Large-scale characterization of drug mechanism of action using proteome-wide thermal shift assays
Source: bioRxiv. 2024 Aug 14:2024.01.26.577428. Originally published 2024 Jan 27. Preprint. [Version 4] doi: 10.1101/2024.01.26.577428 (PMC10849652; doi:10.1101/2024.01.26.577428)
Supplement: Supplement 7 [file media-7.xlsx]

## Sheet: Legend
This data contains PISA data for the cell- and lysate-based screen
This is Figure 1 - source data 2B (2 of 3 partial tables that when combined make the full table)
The full table was too large to upload as a single file.
The full table was seperated into 3 smaller tables (A, B, and C).
The full table contains 1,024,073 total rows.
Row 1 in all tables (A, B, and C) contains the column titles.
Figure 1 - source data 2A contains rows 2 though 350,000 (of the full unedited table).
Figure 1 - source data 2B (this table) contains rows 350,001 though 700,000 (of the full unedited table).
Figure 1 - source data 2C contains rows 700,000 through 1,024,073 (of the full unedited table).
The full table can be re-created by combining all three spreadsheets (Copy and paste C to the end of B; Copy and paste BC to the end of A).
Compound
Curated targets
Protein
Uniprot ID
Rep1_Log2FC_Lysate	Log2 fold change (Compound/DMSO) - Replicate 1 - Lysate
Rep2_Log2FC_Lysate	Log2 fold change (Compound/DMSO) - Replicate 2 - Lysate
Rep1_nSD_Lysate	Number of standard deviations from the mean - Replicate 1 - Lysate
Rep2_nSD_Lysate	Number of standard deviations from the mean - Replicate 2 - Lysate
Rep1_SNnormed_Lysate	TMT summed signal-to-noise after median normalization - Replicate 1 - Lysate
Rep2_SNnormed_Lysate	TMT summed signal-to-noise after median normalization - Replicate 2 - Lysate
Rep1_SNori_Lysate	TMT summed signal-to-noise before median normalization - Replicate 1 - Lysate
Rep2_SNori_Lysate	TMT summed signal-to-noise before median normalization - Replicate 2 - Lysate
trimSD_Lysate	Trimmed standard deviations of all measurements for a given protein - Lysate
median_Lysate	Median of all measurements for a given protein - Lysate
Plex_Lysate	Plex identifier - Lysate
Rep1_Log2FC_Cell	Log2 fold change (Compound/DMSO) - Replicate 1 - Cell
Rep2_Log2FC_Cell	Log2 fold change (Compound/DMSO) - Replicate 2 - Cell
Rep1_nSD_Cell	Number of standard deviations from the mean - Replicate 1 - Cell
Rep2_nSD_Cell	Number of standard deviations from the mean - Replicate 2 - Cell
Rep1_SNnormed_Cell	TMT summed signal-to-noise after median normalization - Replicate 1 - Cell
Rep2_SNnormed_Cell	TMT summed signal-to-noise after median normalization - Replicate 2 - Cell
Rep1_SNori_Cell	TMT summed signal-to-noise before median normalization - Replicate 1 - Cell
Rep2_SNori_Cell	TMT summed signal-to-noise before median normalization - Replicate 2 - Cell
trimSD_Cell	Trimmed standard deviations of all measurements for a given protein - Cell
median_Cell	Median of all measurements for a given protein - Cell
Plex_Cell	Plex identifier - Cell

## Sheet: Figure 1 - source data 2 - B
Compound	Curated targets	Protein	Uniprot ID	Rep1_Log2FC_Lysate	Rep2_Log2FC_Lysate	Rep1_nSD_Lysate	Rep2_nSD_Lysate	Rep1_SNnormed_Lysate	Rep2_SNnormed_Lysate	Rep1_SNori_Lysate	Rep2_SNori_Lysate	trimSD_Lysate	median_Lysate	Plex_Lysate	Rep1_Log2FC_Cell	Rep2_Log2FC_Cell	Rep1_nSD_Cell	Rep2_nSD_Cell	Rep1_SNnormed_Cell	Rep2_SNnormed_Cell	Rep1_SNori_Cell	Rep2_SNori_Cell	trimSD_Cell	median_Cell	Plex_Cell
SP600125	MAPK9	PLA2G4B	P0C869-6	-0.00403759	-0.0381655	-0.0348582	-0.329498	6.21395	6.06868	6.221	6.07573	0.115829	6.23137	cePISA-5	0.0154927	0.071159	0.126213	0.579703	6.28435	6.53158	6.41898	6.6662	0.122751	6.21723	lcPISA-8
SP600125	MAPK9	LSM14B	Q9BX40-2	0.100528	0.00719136	1.9152	0.137005	6.68131	6.26274	6.69774	6.27917	0.0524899	6.2316	cePISA-5
SP600125	MAPK9	LSM14A	Q8ND56-2	0.0964915	-0.0250755	2.29276	-0.595825	6.69238	6.15156	6.73048	6.18966	0.0420854	6.25941	cePISA-5	0.0646138	0.0109243	1.12686	0.190519	6.5479	6.3087	6.55735	6.31815	0.0573397	6.26111	lcPISA-8
SP600125	MAPK9	BLMH	Q13867	0.0275425	-0.031828	0.744772	-0.860656	6.35063	6.09459	6.38209	6.12605	0.0369811	6.23055	cePISA-5	0.0275784	-0.0499397	0.471939	-0.854599	6.33241	6.00114	6.36883	6.03756	0.0584364	6.21251	lcPISA-8
SP600125	MAPK9	RSF1	Q96T23	-0.16895	0.0521242	-2.0617	0.636072	5.56427	6.48572	5.5383	6.45975	0.0819471	6.25558	cePISA-5	-0.0907115	-0.0240192	-0.8059	-0.213392	5.8925	6.17129	5.85746	6.13625	0.112559	6.27489	lcPISA-8
SP600125	MAPK9	ANPEP	P15144	0.0622622	-0.0637055	0.781608	-0.799726	6.52882	5.98294	6.47405	5.92817	0.0796591	6.25305	cePISA-5	-0.0973161	0.0134997	-0.844536	0.117154	5.81372	6.27788	5.80887	6.27303	0.11523	6.21941	lcPISA-8
SP600125	MAPK9	THNSL1	Q8IYQ7	-0.0316018	-0.0934164	-0.659691	-1.95007	6.11612	5.8596	6.13519	5.87867	0.047904	6.25157	cePISA-5	0.0117673	-0.0442928	0.24431	-0.919593	6.29791	6.05788	6.2685	6.02847	0.0481656	6.24676	lcPISA-8
SP600125	MAPK9	MRPS18C	Q9Y3D5	0.0469225	-0.00346177	0.625371	-0.0461375	6.47215	6.25002	6.81789	6.59576	0.0750315	6.26503	cePISA-5	0.347303	-0.0920279	2.62564	-0.695741	7.96767	5.87598	7.75915	5.66745	0.132273	6.26301	lcPISA-8
SP600125	MAPK9	SPATS2L	Q9NUQ6-2	0.110794	-0.12477	1.05033	-1.18282	6.62676	5.62847	6.66791	5.66961	0.105485	6.1369	cePISA-5
SP600125	MAPK9	SLC6A9	P48067-2	-0.0881023	-0.0250693	-1.28052	-0.36437	5.89906	6.16251	5.94952	6.21297	0.0688019	6.27053	cePISA-5
SP600125	MAPK9	CASP8	Q14790-9	-0.0193104	0.026983	-0.438744	0.613068	6.14992	6.35046	6.02663	6.22717	0.044013	6.2328	cePISA-5	0.188601	0.0202468	2.10087	0.225534	7.13891	6.35262	7.01928	6.23298	0.0897727	6.26408	lcPISA-8
SP600125	MAPK9	FAM193B	Q96PV7	-0.0958988	-0.120554	-0.639196	-0.803532	5.78116	5.6832	5.813	5.71504	0.15003	6.17851	cePISA-5	-0.237912	0.0362258	-1.26194	0.19215	5.29371	6.40153	5.1981	6.30592	0.188529	6.24279	lcPISA-8
SP600125	MAPK9	DCK	P27707	0.0246975	0.00452138	0.594126	0.108767	6.3164	6.22868	6.36139	6.27367	0.0415694	6.20919	cePISA-5	0.0523683	-0.00652401	0.959376	-0.119518	6.4789	6.21975	6.43766	6.17851	0.0545858	6.24794	lcPISA-8
SP600125	MAPK9	EARS2	Q5JPH6	-0.033017	-0.0932645	-0.535096	-1.51151	6.12194	5.87155	6.09022	5.83983	0.0617029	6.26366	cePISA-5
SP600125	MAPK9	CEP83	Q9Y592	-0.00233771	-0.39871	-0.0204706	-3.49137	6.23114	4.73421	6.4289	4.93197	0.114199	6.24125	cePISA-5
SP600125	MAPK9	MIS18A	Q9NYP9	0.0257925	0.0143711	0.572965	0.319245	6.36486	6.31467	6.36114	6.31095	0.0450159	6.25208	cePISA-5	-0.0121051	-0.0262432	-0.269181	-0.583572	6.16492	6.1048	6.19717	6.13705	0.04497	6.21687	lcPISA-8
SP600125	MAPK9	RAB24	Q969Q5	-0.0432807	0.0309353	-0.989269	0.707089	6.05906	6.37891	6.0672	6.38705	0.0437502	6.24359	cePISA-5	0.0622475	0.00464941	1.38506	0.103453	6.53543	6.27965	6.51254	6.25676	0.0449421	6.25944	lcPISA-8
SP600125	MAPK9	TFG	Q92734	-0.00381436	-0.0125626	-0.113446	-0.373637	6.2344	6.1967	6.217	6.17931	0.0336226	6.2509	cePISA-5	0.0654635	-0.0155025	1.73999	-0.412049	6.54798	6.19062	6.50956	6.1522	0.0376229	6.2575	lcPISA-8
SP600125	MAPK9	HSPB1	P04792	0.0279614	0.0398741	1.2729	1.8152	6.39212	6.44512	6.36279	6.41579	0.0219668	6.26942	cePISA-5	-0.0240421	-0.0142691	-0.46808	-0.277808	6.12907	6.17073	6.08707	6.12873	0.0513632	6.23207	lcPISA-8
SP600125	MAPK9	PDF	Q9HBH1	-0.049751	0.0246917	-0.828862	0.411369	6.05694	6.37767	6.04627	6.36701	0.0600232	6.26945	cePISA-5	0.0631364	-0.0225749	1.01023	-0.361216	6.52911	6.1525	6.46367	6.08707	0.062497	6.24953	lcPISA-8
SP600125	MAPK9	TTC33	Q6PID6	0.00713806	-0.0580576	0.108346	-0.881237	6.29115	6.01318	6.27048	5.99251	0.0658819	6.2601	cePISA-5	-0.0897424	0.0134663	-0.708547	0.106321	5.91453	6.35314	5.73329	6.17191	0.126657	6.29412	lcPISA-8
SP600125	MAPK9	NOP56	O00567	0.0458235	0.0627531	1.37741	1.8863	6.4547	6.53088	6.48222	6.55841	0.0332678	6.2529	cePISA-5	-0.107535	-0.110586	-0.662106	-0.680894	5.73179	5.71968	5.63874	5.62663	0.162414	6.17535	lcPISA-8
SP600125	MAPK9	PPP1R12A	O14974	-0.0317798	-0.0157523	-1.51185	-0.749376	6.1192	6.18756	6.13863	6.20699	0.0210205	6.25549	cePISA-5	-0.114476	-0.019201	-1.05818	-0.177488	5.8965	6.29905	6.20281	6.60536	0.108182	6.38345	lcPISA-8
SP600125	MAPK9	PPP1R12B	O60237-6	-0.0622774	-0.0779509	-0.544543	-0.681589	5.96563	5.90117	5.8997	5.83524	0.114366	6.22879	cePISA-5
SP600125	MAPK9	SPNS1	Q9H2V7	-0.100474	-0.024696	-1.78393	-0.438479	5.8278	6.14209	5.76675	6.08104	0.0563219	6.24814	cePISA-5	-0.00240316	0.0389144	-0.0372586	0.60333	6.27126	6.45345	6.19221	6.37441	0.0644994	6.28171	lcPISA-8
SP600125	MAPK9	DRG2	P55039	-0.014369	-0.0737346	-0.34379	-1.76416	6.20455	5.95442	6.23329	5.98316	0.0417959	6.26665	cePISA-5	-0.00187479	0.00328454	-0.0478554	0.0838405	6.23294	6.25527	6.27109	6.29342	0.0391761	6.24104	lcPISA-8
SP600125	MAPK9	DRG1	Q9Y295	0.00747835	-0.00229588	0.347453	-0.106669	6.28991	6.24744	6.29586	6.25339	0.0215234	6.25739	cePISA-5	-0.0476913	0.00670459	-1.09194	0.153508	6.02641	6.25797	6.05584	6.2874	0.0436757	6.22896	lcPISA-8
SP600125	MAPK9	ORC2	Q13416	-0.00412329	-0.0405392	-0.0902241	-0.887063	6.25058	6.09478	6.21653	6.06073	0.0457005	6.26846	cePISA-5
SP600125	MAPK9	RPL8	P62917	0.0784435	0.140533	1.595	2.85748	6.57346	6.86254	6.68054	6.96962	0.0491809	6.22558	cePISA-5	0.00447162	0.115811	0.0116	0.300432	6.06038	6.54661	6.4338	6.92003	0.385483	6.04162	lcPISA-8
SP600125	MAPK9	SMNDC1	O75940	-0.0029306	0.0524084	-0.0699516	1.25096	6.23095	6.47459	6.21206	6.45571	0.0418947	6.24362	cePISA-5	0.0369162	7.19069e-05	0.708673	0.00138038	6.38069	6.2198	6.37443	6.21354	0.052092	6.21949	lcPISA-8
SP600125	MAPK9	RRP8	O43159	0.036	-0.0732881	0.622378	-1.26702	6.38863	5.92255	6.41558	5.9495	0.0578427	6.23118	cePISA-5
SP600125	MAPK9	NSD2	O96028	0.0565383	-0.0632347	0.309542	-0.346204	6.51043	5.99176	6.47512	5.95645	0.182652	6.26023	cePISA-5
SP600125	MAPK9	SYNJ1	O43426	0.0284024	-0.0881703	0.637026	-1.97753	6.37589	5.88096	6.40938	5.91446	0.044586	6.25159	cePISA-5	-0.123735	-0.0565174	-1.79874	-0.821596	5.73465	6.00816	5.76286	6.03637	0.0687898	6.2482	lcPISA-8
SP600125	MAPK9	NAGA	P17050	0.0232904	-0.133106	0.477314	-2.72788	6.39343	5.73659	6.46829	5.81145	0.0487948	6.29105	cePISA-5	0.0472392	-0.00732795	0.824632	-0.12792	6.47121	6.23102	6.42786	6.18767	0.0572852	6.26274	lcPISA-8
SP600125	MAPK9	MED23	Q9ULK4	0.00158324	-0.00440472	0.0380177	-0.105769	6.27726	6.25126	6.25105	6.22505	0.0416448	6.27037	cePISA-5	0.00048349	0.122504	0.00685731	1.73747	6.25235	6.80417	6.14403	6.69585	0.0705073	6.25026	lcPISA-8
SP600125	MAPK9	BCAP29	Q9UHQ4-2	0.0826014	0.0963618	1.95961	2.28605	6.58835	6.65149	6.58947	6.65261	0.0421521	6.22173	cePISA-5	0.0649486	0.0120262	1.26762	0.234719	6.545	6.30926	6.53302	6.29728	0.0512366	6.25689	lcPISA-8
SP600125	MAPK9	CCNYL1	Q8N7R7	0.0176973	-0.021366	0.223375	-0.269681	6.34889	6.17929	6.37301	6.20341	0.079227	6.27149	cePISA-5	0.0690567	-0.105575	0.560299	-0.856594	6.57332	5.82393	6.61759	5.86819	0.12325	6.26609	lcPISA-8
SP600125	MAPK9	CCNY	Q8ND76	0.268764	0.0678325	3.4377	0.867632	7.56551	6.58191	7.52141	6.53781	0.0781812	6.27961	cePISA-5	-0.0609581	-0.069646	-0.460754	-0.526422	5.92945	5.89386	5.7594	5.7238	0.132301	6.18536	lcPISA-8
SP600125	MAPK9	KPNA3	O00505	0.0444593	-0.030217	0.929158	-0.631507	6.44268	6.11768	6.46645	6.14145	0.047849	6.24717	cePISA-5	-0.021343	0.00745382	-0.315412	0.110154	6.17728	6.30182	6.01966	6.1442	0.0676671	6.26935	lcPISA-8
SP600125	MAPK9	KPNA4	O00629	-0.0100567	-0.00384106	-0.203976	-0.0779069	6.17931	6.20599	6.16988	6.19656	0.0493033	6.22254	cePISA-5	0.000675761	-0.0490825	0.0142724	-1.03665	6.27813	6.06529	6.31807	6.10523	0.0473474	6.2752	lcPISA-8
SP600125	MAPK9	RHOG	P84095	0.00645844	-0.034075	0.174925	-0.922911	6.27764	6.10372	6.33591	6.16199	0.0369213	6.2496	cePISA-5	-0.0123299	-0.0139458	-0.308117	-0.348497	6.19066	6.18373	6.15567	6.14874	0.0400171	6.2438	lcPISA-8
SP600125	MAPK9	RAC1	P63000-2	-0.0118198	0.0386633	-0.190868	0.624342	6.15754	6.37681	6.23248	6.45176	0.0619265	6.20819	cePISA-5
SP600125	MAPK9	RAC3	P60763	0.0309037	0.0650753	0.352989	0.743305	6.34077	6.49275	6.36219	6.51417	0.0875486	6.20639	cePISA-5	-0.0155163	-0.164314	-0.222585	-2.35713	6.18786	5.58146	6.15034	5.54394	0.0697094	6.25477	lcPISA-8
SP600125	MAPK9	RAC2	P15153	0.0165758	0.0507447	0.265686	0.813365	6.31625	6.46763	6.37072	6.5221	0.0623885	6.24409	cePISA-5	-0.0236916	-0.0969171	-0.526012	-2.1518	6.13201	5.82855	6.13908	5.83561	0.0450401	6.23355	lcPISA-8
SP600125	MAPK9	RHOQ	P17081	0.39782	0.0268149	2.4104	0.162473	8.17737	6.3231	8.09924	6.24497	0.165043	6.20667	cePISA-5
SP600125	MAPK9	CDC42	P60953-1	-0.0108767	-0.061961	-0.181069	-1.0315	6.17631	5.96143	6.2234	6.00853	0.0600691	6.22304	cePISA-5	-0.0203966	-0.0484499	-0.396036	-0.940739	6.1577	6.03912	6.16809	6.04951	0.0515019	6.24538	lcPISA-8
SP600125	MAPK9	CDC42	P60953	0.0636244	0.0640491	0.846698	0.852349	6.41962	6.4215	6.56658	6.56847	0.0751442	6.14266	cePISA-5	0.140937	-0.181245	1.3216	-1.69958	6.8925	5.51302	6.97902	5.59955	0.106641	6.25101	lcPISA-8
SP600125	MAPK9	RPUSD2	Q8IZ73	0.00528249	0.000221452	0.179324	0.00751757	6.27659	6.25461	6.28697	6.26499	0.0294579	6.25365	cePISA-5	0.00272683	-0.00273199	0.0974761	-0.0976606	6.26222	6.23857	6.26168	6.23803	0.0279743	6.2504	lcPISA-8
SP600125	MAPK9	PLEKHM1	Q9Y4G2	-0.249714	0.0362048	-2.10535	0.305244	5.2636	6.41731	5.31957	6.47328	0.118609	6.25827	cePISA-5
SP600125	MAPK9	PSD4	Q8NDX1	-0.0776945	0.0124382	-1.77957	0.284893	5.94449	6.32772	5.93233	6.31556	0.0436592	6.2734	cePISA-5	-0.152153	-0.0389991	-0.95502	-0.244786	5.55127	6.0042	5.43645	5.88938	0.159319	6.16872	lcPISA-8
SP600125	MAPK9	WDR5	P61964	-0.0228295	0.0726042	-0.350329	1.11414	6.15325	6.57406	6.15272	6.57352	0.065166	6.2514	cePISA-5	0.0334629	-0.00424448	0.372893	-0.0472982	6.39465	6.22968	6.33847	6.1735	0.0897386	6.24803	lcPISA-8
SP600125	MAPK9	NUDT22	Q9BRQ3	0.111191	-0.0739941	1.02753	-0.683788	6.73771	5.92606	6.67414	5.86249	0.108212	6.23793	cePISA-5	0.0814435	0.357833	0.449804	1.97628	6.49782	7.86989	6.58533	7.95741	0.181064	6.14116	lcPISA-8
SP600125	MAPK9	SCAMP1	O15126	-0.0839631	0.0521837	-1.47545	0.917004	5.90222	6.48635	5.93146	6.51558	0.0569067	6.25592	cePISA-5	0.0154467	-0.0801794	0.304277	-1.57941	6.32457	5.91895	6.33005	5.92443	0.0507653	6.25722	lcPISA-8
SP600125	MAPK9	ARHGAP25	P42331-4	-0.0729167	0.0156869	-1.58272	0.340498	5.95291	6.32997	5.9084	6.28546	0.0460704	6.26152	cePISA-5	-0.128402	0.00414165	-0.693062	0.022355	5.75498	6.30875	5.74925	6.30302	0.185267	6.29066	lcPISA-8
SP600125	MAPK9	USF1	P22415	-0.0739173	-0.129688	-1.04593	-1.83508	5.9241	5.69947	5.92123	5.69659	0.0706715	6.23554	cePISA-5	0.0940356	0.012641	0.636577	0.0855737	6.60926	6.24669	6.5417	6.17914	0.147721	6.1922	lcPISA-8
SP600125	MAPK9	PLEC	Q15149	-0.0404986	-0.0562803	-1.18906	-1.65242	6.08394	6.01776	6.1077	6.04151	0.0340592	6.25715	cePISA-5	-0.0333792	0.097108	-0.413579	1.2032	6.07184	6.64661	5.97437	6.54915	0.0807083	6.21396	lcPISA-8
SP600125	MAPK9	PLEC	Q15149-3	0.0111259	-0.390491	0.0639578	-2.24475	6.32041	4.78461	6.60234	5.06654	0.173958	6.27186	cePISA-5
SP600125	MAPK9	MACF1	Q9UPN3-3	0.0270459	-0.0269892	1.11403	-1.1117	6.37459	6.14025	6.34797	6.11363	0.0242775	6.2562	cePISA-5
SP600125	MAPK9	MACF1	H3BQK9	0.000527587	-0.0569125	0.0150675	-1.62538	6.27686	6.03186	6.26098	6.01598	0.0350149	6.27456	cePISA-5	-0.13197	0.0255636	-1.10024	0.213125	5.67262	6.32712	5.73476	6.38926	0.119947	6.216	lcPISA-8
SP600125	MAPK9	EPPK1	P58107	0.0450402	-0.0481347	0.811244	-0.866981	6.43146	6.02922	6.41564	6.0134	0.0555199	6.23377	cePISA-5
SP600125	MAPK9	RPS10	P46783	-0.00862462	-0.0781933	-0.295743	-2.68129	6.20577	5.91362	6.17074	5.87859	0.0291626	6.24298	cePISA-5	-0.0185498	0.0183143	-0.199291	0.196761	6.17468	6.33449	6.26798	6.42779	0.093079	6.25458	lcPISA-8
SP600125	MAPK9	MACF1	A0A0A6YYJ5	0.0266772	-0.292755	0.35351	-3.87942	6.41412	5.14018	6.46875	5.19481	0.0754637	6.2966	cePISA-5
SP600125	MAPK9	DST	Q03001	-0.185861	-0.133896	-2.45895	-1.77146	5.47173	5.67241	5.31517	5.51585	0.0755854	6.22408	cePISA-5	-0.0434723	0.0973149	-0.303979	0.680473	6.01806	6.63495	5.8452	6.46209	0.143011	6.20216	lcPISA-8
SP600125	MAPK9	NUDT4	Q9NZJ9-2	-0.0164085	0.00606525	-0.367553	0.135863	6.19316	6.2904	6.1844	6.28163	0.0446425	6.26401	cePISA-5
SP600125	MAPK9	NUDT4	Q9NZJ9	0.122549	-0.0442416	1.30163	-0.469903	6.7948	6.05296	6.69338	5.95154	0.0941505	6.24146	cePISA-5	-0.00284222	-0.018947	-0.051971	-0.346453	6.24993	6.18055	6.19693	6.12755	0.0546886	6.26225	lcPISA-8
SP600125	MAPK9	NUDT3	O95989	0.0098304	0.0502768	0.217216	1.11093	6.30417	6.48341	6.25725	6.43649	0.0452564	6.26136	cePISA-5	0.0239076	-0.0451639	0.480607	-0.907915	6.34563	6.04899	6.31681	6.02016	0.0497446	6.24134	lcPISA-8
SP600125	MAPK9	USF2	Q15853	0.0378466	-0.0494216	0.563143	-0.735375	6.43207	6.05453	6.42642	6.04888	0.067206	6.26553	cePISA-5	0.00662492	-0.0172913	0.0780531	-0.203721	6.2643	6.16131	6.2077	6.10471	0.084877	6.2356	lcPISA-8
SP600125	MAPK9	PRKCSH	P14314	0.0436844	0.0962898	1.18559	2.6133	6.40937	6.64739	6.39586	6.63388	0.036846	6.21821	cePISA-5	0.0887473	0.0169615	2.39101	0.456973	6.64126	6.3189	6.63287	6.3105	0.0371171	6.24504	lcPISA-8
SP600125	MAPK9	PRKCSH	P14314-2	0.199634	-0.220648	1.49047	-1.64736	7.14804	5.34157	7.18777	5.38131	0.13394	6.22431	cePISA-5	-0.0577794	0.0202474	-0.515005	0.180471	6.0727	6.41017	6.10384	6.44132	0.112192	6.32084	lcPISA-8
SP600125	MAPK9	PRKCSH	K7ELL7	0.155821	-0.276951	1.87839	-3.33859	6.93031	5.13423	6.95085	5.15477	0.0829544	6.22079	cePISA-5	0.00470591	0.00102543	0.0513123	0.0111811	6.27193	6.25594	6.42569	6.40971	0.0917112	6.2515	lcPISA-8
SP600125	MAPK9	IFT43	Q96FT9	0.175577	-0.267906	0.897702	-1.36976	7.10194	5.22246	7.15849	5.27901	0.195585	6.28815	cePISA-5
SP600125	MAPK9	SNX17	Q15036	-0.0526656	-0.00529743	-1.36905	-0.137707	6.0372	6.23871	5.95572	6.15723	0.0384688	6.26166	cePISA-5	0.0866983	-0.0419427	0.698776	-0.338052	6.60905	6.04525	6.45544	5.89164	0.124072	6.22358	lcPISA-8
SP600125	MAPK9	TIMM10	P62072	0.105312	0.0828458	1.56972	1.23485	6.69768	6.5942	6.64747	6.54398	0.0670897	6.22619	cePISA-5	0.132289	-0.07334	1.70094	-0.942988	6.87273	5.95976	6.89019	5.97722	0.0777741	6.27057	lcPISA-8
SP600125	MAPK9	RRM1	P23921	-0.0266578	-0.0591723	-0.633892	-1.40705	6.13769	6.00091	6.10914	5.97236	0.0420542	6.25215	cePISA-5	0.0189404	-0.0121886	0.511963	-0.32946	6.35719	6.22149	6.34541	6.20971	0.0369957	6.27428	lcPISA-8
SP600125	MAPK9	RFX7	Q2KHR2	0.0664275	-0.000848549	0.791984	-0.0101168	6.54454	6.24636	6.30536	6.00718	0.0838749	6.25003	cePISA-5
SP600125	MAPK9	AMOTL1	Q8IY63	0.0838515	0.00924259	0.863842	0.0952176	6.61759	6.28406	6.55761	6.22408	0.0970682	6.24393	cePISA-5
SP600125	MAPK9	UBE2Q2	Q8WVN8	-0.133935	-0.120253	-1.01531	-0.911592	5.6818	5.73594	5.58228	5.63642	0.131916	6.23454	cePISA-5
SP600125	MAPK9	UBE2Q1	Q7Z7E8	-0.0490245	0.0241689	-1.70552	0.840812	6.05002	6.36488	6.02671	6.34157	0.0287447	6.25914	cePISA-5	-0.0183889	0.0695438	-0.311334	1.17742	6.20373	6.59361	6.16504	6.55492	0.0590647	6.28331	lcPISA-8
SP600125	MAPK9	CFDP1	Q9UEE9	0.000119953	0.0649008	0.00239399	1.29528	6.25441	6.54164	6.28454	6.57178	0.0501058	6.25389	cePISA-5	0.0186642	-0.0278661	0.457196	-0.682606	6.32465	6.12392	6.29478	6.09405	0.0408231	6.24335	lcPISA-8
SP600125	MAPK9	RAB11FIP4	Q86YS3	-0.0700815	-0.093761	-0.582664	-0.779538	5.95046	5.85359	5.86836	5.77149	0.120278	6.24665	cePISA-5
SP600125	MAPK9	BET1L	Q9NYM9	-0.0759644	-0.244698	-0.743757	-2.3958	5.93586	5.28069	5.87653	5.22135	0.102136	6.25679	cePISA-5	0.0693045	-0.0890299	0.708877	-0.910637	6.56391	5.88166	6.57259	5.89033	0.0977666	6.25605	lcPISA-8
SP600125	MAPK9	PTPN7	P35236-3	-0.0265229	-0.0341757	-0.484199	-0.623909	6.13929	6.1068	6.1812	6.14872	0.0547768	6.25319	cePISA-5
SP600125	MAPK9	HDAC7	Q8WUI4-5	0.00651224	-0.0943971	0.180154	-2.61139	6.27696	5.85292	6.30247	5.87843	0.0361482	6.24869	cePISA-5	-0.166095	-0.175338	-2.6112	-2.75652	5.58348	5.54782	5.84491	5.80925	0.0636084	6.26476	lcPISA-8
SP600125	MAPK9	HDAC4	P56524	-0.00458687	-0.142957	-0.0846728	-2.63896	6.23816	5.66765	6.25661	5.6861	0.0541716	6.25802	cePISA-5	-0.0884462	0.0486036	-0.805208	0.442484	5.88024	6.46623	5.80253	6.38852	0.109843	6.25202	lcPISA-8
SP600125	MAPK9	HDAC5	Q9UQL6-3	-0.0911724	-0.103526	-1.55314	-1.7636	5.87334	5.82326	5.97746	5.92738	0.0587019	6.25649	cePISA-5	0.200131	-0.197611	1.61748	-1.59712	7.22288	5.4825	7.11177	5.37138	0.12373	6.28732	lcPISA-8
SP600125	MAPK9	AACS	Q86V21	-0.147021	0.040629	-2.36235	0.652834	5.65099	6.43595	5.70745	6.49241	0.0622348	6.25723	cePISA-5
SP600125	MAPK9	MAP3K2	Q9Y2U5	-0.206999	-0.106465	-1.47539	-0.758832	5.37743	5.76552	4.98253	5.37062	0.140301	6.20709	cePISA-5	0.226004	0.0311283	1.7133	0.235979	7.32156	6.39647	7.42031	6.49522	0.131911	6.25993	lcPISA-8
SP600125	MAPK9	MAP3K3	Q99759-2	0.16809	0.395012	1.1506	2.70391	6.98393	8.17354	6.78227	7.97188	0.146089	6.21584	cePISA-5
SP600125	MAPK9	STARD7	Q9NQZ5	-0.025788	-0.0226189	-0.484894	-0.425305	6.12981	6.1433	6.11431	6.12779	0.0531828	6.24037	cePISA-5	-0.00886953	0.142568	-0.14955	2.40385	6.20335	6.88991	6.17817	6.86473	0.0593081	6.2416	lcPISA-8
SP600125	MAPK9	SCAMP4	Q969E2	-0.127263	-0.0372041	-2.47861	-0.7246	5.69121	6.05781	5.7692	6.13579	0.0513444	6.21605	cePISA-5	-0.0736028	-0.10447	-1.26957	-1.80199	5.92638	5.80093	5.92889	5.80344	0.0579747	6.23658	lcPISA-8
SP600125	MAPK9	ERBIN	Q96RT1-8	0.00479255	-0.0727929	0.132595	-2.01395	6.26727	5.93914	6.3139	5.98576	0.0361444	6.24649	cePISA-5	0.00570459	-0.0409857	0.0924662	-0.664341	6.26154	6.06215	6.30063	6.10123	0.0616938	6.23684	lcPISA-8
SP600125	MAPK9	LRRC7	Q96NW7	0.0464409	0.0289437	0.458057	0.285478	6.42643	6.34896	6.589	6.51153	0.101387	6.22286	cePISA-5
SP600125	MAPK9	HINT1	P49773	-0.0368865	-0.119446	-0.541927	-1.75488	6.10775	5.76804	6.13527	5.79556	0.0680654	6.26592	cePISA-5	0.120403	0.00727118	1.478	0.0892572	6.78549	6.27372	6.86453	6.35276	0.0814633	6.24218	lcPISA-8
SP600125	MAPK9	MKLN1	Q9UL63	0.00884477	-0.00889933	0.324526	-0.326528	6.28848	6.21161	6.26277	6.1859	0.0272544	6.25005	cePISA-5	-0.0407514	0.00501135	-1.09399	0.134531	6.08214	6.27817	6.10148	6.2975	0.0372504	6.2564	lcPISA-8
SP600125	MAPK9	MMS22L	Q6ZRQ5	0.0212099	0.106073	0.254559	1.27308	6.3317	6.71532	6.36238	6.746	0.0833202	6.2393	cePISA-5
SP600125	MAPK9	FBXO2	Q9UK22	-0.136075	0.247453	-1.06086	1.92919	5.66256	7.38697	5.71331	7.43772	0.128268	6.22265	cePISA-5
SP600125	MAPK9	PLD1	Q13393	0.136355	0.0483712	3.41291	1.21072	6.87034	6.46387	6.80514	6.39867	0.0399525	6.25074	cePISA-5	-0.132882	0.0105571	-1.0455	0.0830624	5.709	6.30579	5.7895	6.38629	0.127098	6.25981	lcPISA-8
SP600125	MAPK9	CCDC136	Q96JN2-4	-0.105528	0.0306014	-1.03301	0.299557	5.76943	6.34032	5.93171	6.50261	0.102156	6.20725	cePISA-5
SP600125	MAPK9	LYRM4	Q9HD34	-0.0124653	0.0079785	-0.248271	0.158907	6.18998	6.27832	6.22995	6.31829	0.0502085	6.24369	cePISA-5	0.00713982	0.0279791	0.152054	0.595858	6.27238	6.36364	6.36631	6.45757	0.046956	6.24142	lcPISA-8
SP600125	MAPK9	CIB1	Q99828	0.0839996	-0.0441977	1.05655	-0.555921	6.65303	6.08735	6.53272	5.96704	0.0795035	6.27672	cePISA-5
SP600125	MAPK9	THOC6	Q86W42	-0.0216632	-0.0501936	-0.535495	-1.24074	6.15834	6.03775	6.16576	6.04517	0.0404545	6.25152	cePISA-5	0.00937952	0.0503026	0.271541	1.45628	6.29678	6.47795	6.27532	6.45649	0.0345418	6.25597	lcPISA-8
SP600125	MAPK9	ZFPM2	Q8WW38	0.0764761	-0.0650673	0.499003	-0.424561	6.55605	5.94337	6.67855	6.06588	0.153258	6.21756	cePISA-5	0.124196	0.106375	0.750355	0.642685	6.80476	6.72122	6.65581	6.57227	0.165517	6.24347	lcPISA-8
SP600125	MAPK9	MAP11	Q8WVR3	0.0461676	0.0825222	0.666953	1.19214	6.46688	6.63191	6.40934	6.57437	0.0692216	6.26321	cePISA-5
SP600125	MAPK9	SERPINA7	P05543	-0.132767	0.111017	-0.957769	0.800868	5.73585	6.79179	5.65936	6.7153	0.138621	6.28876	cePISA-5	-0.157283	0.0136446	-0.766601	0.0665039	5.46564	6.15312	5.32906	6.01654	0.205169	6.0952	lcPISA-8
SP600125	MAPK9	ERCC2	P18074	-0.0208859	-0.0601211	-0.456173	-1.31312	6.15782	5.99261	6.15397	5.98876	0.0457849	6.24761	cePISA-5	-0.116514	0.00874045	-1.6419	0.123169	5.75977	6.28218	5.73793	6.26034	0.0709628	6.24423	lcPISA-8
SP600125	MAPK9	SLC25A37	Q9NYZ2	-0.0425257	0.057082	-0.593434	0.796562	6.06879	6.5026	6.05816	6.49197	0.0716604	6.25035	cePISA-5	-0.0119147	0.0483355	-0.160059	0.649325	6.19088	6.45491	6.20815	6.47217	0.0744396	6.24223	lcPISA-8
SP600125	MAPK9	RSAD1	Q9HA92	-0.0714583	-0.125118	-0.416308	-0.728922	5.88293	5.66814	5.88086	5.66607	0.171648	6.18166	cePISA-5
SP600125	MAPK9	NUDT8	Q8WV74	-0.205885	-0.030422	-1.5675	-0.231616	5.4145	6.11474	5.31082	6.01106	0.131346	6.24505	cePISA-5
SP600125	MAPK9	ARPC2	O15144	-0.0120644	0.042871	-0.462181	1.64237	6.19594	6.43642	6.19562	6.4361	0.0261031	6.24796	cePISA-5	0.00105255	-0.00565759	0.0306595	-0.164798	6.23879	6.20984	6.26259	6.23364	0.0343304	6.23424	lcPISA-8
SP600125	MAPK9	PARVB	Q9HBI1	0.0109557	-0.0463155	0.28679	-1.21241	6.32172	6.07569	6.3488	6.10276	0.0382012	6.2739	cePISA-5	-0.078853	0.0670326	-1.44696	1.23005	5.89599	6.52338	5.91163	6.53902	0.0544957	6.22722	lcPISA-8
SP600125	MAPK9	MRPL48	Q96GC5	0.00506736	0.0551624	0.0972747	1.05892	6.28447	6.50652	6.25468	6.47673	0.0520932	6.26243	cePISA-5	0.242117	0.323205	2.08631	2.78504	7.35616	7.78146	7.22185	7.64715	0.11605	6.21966	lcPISA-8
SP600125	MAPK9	CHKB	Q9Y259	0.0448671	-0.0127562	0.732761	-0.208331	6.44527	6.19291	6.46853	6.21617	0.0612303	6.24791	cePISA-5	-0.028124	-0.0589151	-0.293588	-0.615018	6.06773	5.93959	5.96735	5.83922	0.0957941	6.18717	lcPISA-8
SP600125	MAPK9	C5orf51	A6NDU8	0.0190515	-0.0956408	0.373832	-1.87668	6.34134	5.85673	6.36435	5.87974	0.0509627	6.25816	cePISA-5	-0.00329551	0.003288	-0.0426096	0.0425125	6.25523	6.28385	6.25091	6.27952	0.0773419	6.26954	lcPISA-8
SP600125	MAPK9	IMP3	Q9NV31	-0.112587	-0.0732957	-0.997339	-0.649282	5.69382	5.85102	5.77817	5.93537	0.112887	6.15596	cePISA-5	0.165602	0.0391122	0.832981	0.196736	6.73987	6.17411	6.90815	6.34239	0.198806	6.00898	lcPISA-8
SP600125	MAPK9	UBE2M	P61081	0.0201939	-0.0119569	0.644253	-0.381466	6.33929	6.19958	6.33277	6.19306	0.0313447	6.25117	cePISA-5	0.0282449	0.00445391	0.542423	0.0855342	6.35875	6.25475	6.3997	6.2957	0.0520717	6.23547	lcPISA-8
SP600125	MAPK9	C7orf50	Q9BRJ6	0.0947016	0.0218923	1.878	0.434139	6.66744	6.33931	6.67507	6.34693	0.0504268	6.24383	cePISA-5	-0.0382337	0.111715	-0.287821	0.840984	6.0903	6.75737	6.00679	6.67386	0.132839	6.25385	lcPISA-8
SP600125	MAPK9	FSCN1	Q16658	0.0245008	0.0503832	0.778234	1.60035	6.35062	6.46558	6.36037	6.47533	0.0314826	6.24368	cePISA-5	0.073494	-0.00168548	1.78795	-0.041004	6.57437	6.24055	6.58976	6.25594	0.0411052	6.24784	lcPISA-8
SP600125	MAPK9	DLAT	P10515	-0.00753156	0.00504791	-0.15066	0.100978	6.22548	6.28001	6.22645	6.28097	0.0499904	6.25807	cePISA-5	0.0069985	0.149524	0.0429053	0.916679	6.30264	6.95708	6.21924	6.87368	0.163115	6.27214	lcPISA-8
SP600125	MAPK9	PCLO	Q9Y6V0	-0.106354	-0.143069	-0.907442	-1.2207	5.73789	5.59371	5.73535	5.59117	0.117202	6.17687	cePISA-5
SP600125	MAPK9	ISOC1	Q96CN7	-0.00177883	0.0165584	-0.0494146	0.459982	6.23304	6.31276	6.29814	6.37787	0.035998	6.24073	cePISA-5	0.0107282	-0.0322984	0.283828	-0.854498	6.29335	6.10843	6.28089	6.09597	0.0377981	6.24672	lcPISA-8
SP600125	MAPK9	PINX1	Q96BK5	-0.190908	-0.169423	-1.93598	-1.7181	5.45939	5.54131	5.25888	5.34079	0.0986106	6.2318	cePISA-5	-0.214465	-0.0100899	-0.862723	-0.0405885	5.28973	6.09476	5.3268	6.13183	0.248591	6.13753	lcPISA-8
SP600125	MAPK9	SOX7	Q9BT81-2	-0.0598166	0.0853822	-0.42811	0.611085	5.95573	6.58634	5.90308	6.53369	0.139722	6.20785	cePISA-5	-0.0964218	0.0708858	-0.512777	0.376975	5.73898	6.44466	5.78209	6.48776	0.188039	6.13565	lcPISA-8
SP600125	MAPK9	SOX5	P35711	-0.16329	-0.315173	-1.3738	-2.65163	5.56986	5.01329	5.2847	4.72813	0.11886	6.23734	cePISA-5	-0.0478575	0.0727993	-0.43049	0.654848	6.01745	6.54235	6.01003	6.53493	0.11117	6.22041	lcPISA-8
SP600125	MAPK9	SOX6	P35712	-0.532088	0.0773907	-4.38372	0.637599	4.34053	6.62238	4.58842	6.87027	0.121378	6.27649	cePISA-5
SP600125	MAPK9	CDKN2AIP	Q9NXV6	-0.0962584	-0.0616045	-2.1856	-1.39877	5.84014	5.98212	5.83958	5.98156	0.044042	6.2431	cePISA-5	0.0359322	-0.021762	0.705622	-0.427352	6.39159	6.14103	6.39599	6.14543	0.0509228	6.23437	lcPISA-8
SP600125	MAPK9	GLIPR2	Q9H4G4	0.0437368	0.0779342	0.672892	1.19902	6.4214	6.57543	6.39728	6.55131	0.0649982	6.22964	cePISA-5	-0.0522287	-0.00418575	-0.611758	-0.0490279	6.06204	6.26731	6.00303	6.2083	0.0853748	6.28552	lcPISA-8
SP600125	MAPK9	OTUD5	Q96G74-5	0.00444528	-0.00567287	0.102847	-0.131249	6.25713	6.2134	6.29027	6.24654	0.0432223	6.23787	cePISA-5	0.00683726	0.0847191	0.115546	1.43171	6.27325	6.62121	6.29143	6.63939	0.0591733	6.24359	lcPISA-8
SP600125	MAPK9	PANK2	Q9BZ23	-0.00264381	-0.0849294	-0.0313777	-1.00797	6.22331	5.87829	6.21826	5.87324	0.0842578	6.23473	cePISA-5	-0.0251055	-0.0478238	-0.407976	-0.777158	6.14129	6.04534	6.0874	5.99145	0.0615368	6.24909	lcPISA-8
SP600125	MAPK9	PANK1	Q8TE04	-0.00310487	-0.13461	-0.0326769	-1.41669	6.2104	5.66934	6.14189	5.60083	0.0950174	6.22378	cePISA-5	-0.116213	0.0119495	-1.65694	0.170374	5.76271	6.29807	5.82013	6.35549	0.070137	6.24611	lcPISA-8
SP600125	MAPK9	PANK3	Q9H999	-0.0621153	-0.162767	-0.41673	-1.092	5.9921	5.58831	5.99494	5.59114	0.149054	6.25573	cePISA-5	-0.060488	-0.160911	-0.675897	-1.79803	5.98224	5.57999	5.92395	5.5217	0.0894928	6.23839	lcPISA-8
SP600125	MAPK9	SLC35A4	L0R6Q1	-0.0390407	-0.0776346	-0.505038	-1.0043	6.05987	5.89992	6.08943	5.92947	0.0773025	6.2261	cePISA-5	0.0236079	-0.103603	0.269959	-1.18471	6.36822	5.83073	6.36308	5.8256	0.0874501	6.26485	lcPISA-8
SP600125	MAPK9	LYPLAL1	Q5VWZ2	-0.0199544	-0.0456252	-0.674462	-1.54214	6.16626	6.05751	6.14533	6.03658	0.0295856	6.25214	cePISA-5	0.031305	0.00335401	0.65792	0.0704894	6.37961	6.2572	6.43423	6.31182	0.0475818	6.24267	lcPISA-8
SP600125	MAPK9	LARP1B	A0A3B3ISF0	0.011554	0.014221	0.182909	0.22513	6.28526	6.29688	6.27219	6.28382	0.0631678	6.23512	cePISA-5
SP600125	MAPK9	LARP1	Q6PKG0	0.0318994	0.00271083	1.32344	0.112467	6.38984	6.26186	6.38149	6.25351	0.0241034	6.2501	cePISA-5	-0.0667183	-0.067573	-0.910915	-0.922584	5.96007	5.95655	5.96214	5.95861	0.0732432	6.24217	lcPISA-8
SP600125	MAPK9	DSN1	Q9H410	-0.00552733	0.0701899	-0.152525	1.93688	6.23013	6.56585	6.1602	6.49591	0.0362387	6.25405	cePISA-5	-0.0449917	0.0568438	-0.564478	0.713176	6.10627	6.55287	6.11024	6.55684	0.0797051	6.2997	lcPISA-8
SP600125	MAPK9	ANKMY2	Q8IV38	0.00795666	-0.0016693	0.243757	-0.0511401	6.27369	6.23197	6.32114	6.27942	0.0326417	6.23918	cePISA-5	0.00389838	0.000433417	0.0912565	0.0101458	6.27386	6.2588	6.29306	6.27801	0.0427189	6.25692	lcPISA-8
SP600125	MAPK9	NOL3	O60936-3	0.00286982	-0.204279	0.0186861	-1.33012	6.2801	5.44011	6.33599	5.49601	0.15358	6.26762	cePISA-5
SP600125	MAPK9	TOMM40	O96008	-0.00687949	-0.00482956	-0.209243	-0.146893	6.224	6.23285	6.21671	6.22556	0.0328781	6.25375	cePISA-5	0.0429471	0.00135693	1.12258	0.0354683	6.46489	6.28118	6.50908	6.32537	0.0382575	6.27527	lcPISA-8
SP600125	MAPK9	LNPK	Q9C0E8	-0.073851	-0.0320244	-1.60387	-0.695497	5.9467	6.12162	5.99528	6.17021	0.0460454	6.25903	cePISA-5	0.0221688	-0.0623293	0.593915	-1.66983	6.33427	5.97393	6.36205	6.00171	0.0373266	6.23768	lcPISA-8
SP600125	MAPK9	IGSF3	O75054	0.0314686	-0.0345192	0.622382	-0.682716	6.35375	6.06968	6.42986	6.14579	0.0505616	6.21666	cePISA-5	-0.1309	-0.11451	-2.62283	-2.29441	5.70639	5.77159	5.77138	5.83658	0.0499081	6.24837	lcPISA-8
SP600125	MAPK9	GALM	Q96C23	0.00446134	-0.0243062	0.130283	-0.709808	6.26056	6.13696	6.20139	6.07779	0.0342434	6.24123	cePISA-5	-0.0656664	0.0336244	-1.33837	0.685313	5.95255	6.37665	6.03141	6.45551	0.0490644	6.22975	lcPISA-8
SP600125	MAPK9	MLEC	Q14165	-0.00333783	0.0209296	-0.121098	0.75933	6.24059	6.34645	6.24122	6.34708	0.0275632	6.25504	cePISA-5	-0.0440373	0.0392257	-1.50153	1.33747	6.05776	6.41765	6.00814	6.36804	0.0293283	6.24552	lcPISA-8
SP600125	MAPK9	COPS6	Q7L5N1	0.0109336	0.0254628	0.236754	0.551365	6.28745	6.35109	6.4096	6.47324	0.0461813	6.23998	cePISA-5	0.00955408	-0.0214616	0.216472	-0.486268	6.29649	6.16257	6.31338	6.17946	0.0441354	6.25493	lcPISA-8
SP600125	MAPK9	KAT7	O95251	-0.0189089	0.0107938	-0.188298	0.107487	6.15142	6.27938	6.16076	6.28872	0.10042	6.23257	cePISA-5	0.256002	0.205173	1.56736	1.25616	7.45465	7.19658	7.51062	7.25255	0.163333	6.24256	lcPISA-8
SP600125	MAPK9	KAT8	Q9H7Z6	-0.0103461	0.0487859	-0.212475	1.00191	6.2129	6.47284	6.28389	6.54383	0.0486931	6.25762	cePISA-5
SP600125	MAPK9	DPF2	Q92785	-0.0228402	0.0142779	-0.571992	0.357564	6.14378	6.3039	6.1684	6.32852	0.039931	6.24182	cePISA-5	-0.0979099	-0.0686751	-1.69048	-1.18572	5.82148	5.94064	5.88276	6.00193	0.0579183	6.23027	lcPISA-8
SP600125	MAPK9	DPF1	Q92782-2	0.191865	0.137406	1.57258	1.12622	7.04451	6.78355	6.92515	6.66419	0.122007	6.16728	cePISA-5
SP600125	MAPK9	KAT6B	Q8WYB5	-0.00770524	0.00721487	-0.0627833	0.0587876	6.19403	6.25842	6.09919	6.16358	0.122728	6.2272	cePISA-5	-0.10041	-0.0831335	-1.46883	-1.2161	5.81541	5.88547	5.79111	5.86117	0.0683608	6.23458	lcPISA-8
SP600125	MAPK9	CLTB	P09497-2	-0.00467195	0.0389699	-0.124723	1.04034	6.23689	6.42844	6.2559	6.44745	0.0374587	6.25713	cePISA-5
SP600125	MAPK9	NME2	P22392-2	0.0198491	0.048693	0.69567	1.70659	6.32458	6.4523	6.32572	6.45344	0.0285324	6.23815	cePISA-5	-0.00907542	-0.0378685	-0.250006	-1.04318	6.20243	6.07987	6.20261	6.08005	0.0363009	6.24157	lcPISA-8
SP600125	MAPK9	NME1	P15531-2	0.0451358	0.218323	0.572098	2.76726	6.39923	7.21542	6.30506	7.12126	0.0788951	6.20212	cePISA-5	0.0377138	-0.0406914	0.368827	-0.397946	6.39065	6.05262	6.38682	6.04878	0.102254	6.22576	lcPISA-8
SP600125	MAPK9	NME2P1	O60361	-0.206354	-0.00921589	-1.35207	-0.0603843	5.40035	6.19108	5.26139	6.05212	0.15262	6.23076	cePISA-5	0.0307738	0.0212043	0.21605	0.148867	6.38621	6.34399	6.43897	6.39675	0.142438	6.25143	lcPISA-8
SP600125	MAPK9	MEF2D	Q14814	0.0204964	0.0435813	0.423716	0.900943	6.32364	6.42564	6.34062	6.44262	0.048373	6.23444	cePISA-5	-0.0166707	-0.105893	-0.273876	-1.73966	6.18337	5.81255	6.15951	5.78869	0.0608697	6.25523	lcPISA-8
SP600125	MAPK9	MEF2A	Q02078	-0.015602	-0.109958	-0.169275	-1.19299	6.19276	5.8007	6.15949	5.76743	0.0921694	6.26009	cePISA-5
SP600125	MAPK9	MEF2A	Q02078-2	-0.133221	-0.202695	-1.85074	-2.8159	5.66419	5.39789	5.65387	5.38757	0.0719823	6.21214	cePISA-5
SP600125	MAPK9	MEF2C	Q06413-2	-0.086766	-0.160609	-0.856374	-1.5852	5.8902	5.59629	5.9075	5.6136	0.101318	6.25531	cePISA-5
SP600125	MAPK9	MEF2C	Q06413-5	-0.00783185	0.0377595	-0.11738	0.565922	6.22591	6.42579	6.21385	6.41374	0.0667222	6.2598	cePISA-5	-0.0105302	-0.0426432	-0.10317	-0.417799	6.24174	6.10433	6.08535	5.94795	0.102066	6.28746	lcPISA-8
SP600125	MAPK9	EIF4ENIF1	Q9NRA8-3	-0.0365756	-0.0849974	-0.569604	-1.3237	6.10153	5.90014	6.07544	5.87405	0.0642122	6.25819	cePISA-5	-0.0568239	0.0236328	-0.716682	0.298065	6.02291	6.36834	5.99861	6.34404	0.0792874	6.26487	lcPISA-8
SP600125	MAPK9	VRK1	Q99986	0.0313776	-0.0709706	0.633692	-1.4333	6.36758	5.9315	6.42813	5.99205	0.0495155	6.23058	cePISA-5	0.0211723	0.133857	0.187213	1.18361	6.27078	6.78021	6.27155	6.78098	0.113092	6.17943	lcPISA-8
SP600125	MAPK9	CAB39L	Q9H9S4	0.00297158	-0.0214112	0.0460945	-0.332127	6.31069	6.20493	6.36682	6.26106	0.0644671	6.2977	cePISA-5	-0.284395	0.0508911	-2.26167	0.404716	5.13685	6.48079	5.24354	6.58748	0.125745	6.25617	lcPISA-8
SP600125	MAPK9	CAB39	Q9Y376	0.0423692	0.0848544	1.53308	3.07035	6.43671	6.62908	6.42333	6.6157	0.0276367	6.25042	cePISA-5	0.0247766	-0.00163615	0.698763	-0.0461436	6.35013	6.23492	6.33654	6.22134	0.0354578	6.242	lcPISA-8
SP600125	MAPK9	RAD17	O75943	-0.444655	-0.471587	-4.9531	-5.2531	4.58737	4.50253	4.83104	4.7462	0.0897731	6.24336	cePISA-5
SP600125	MAPK9	LZTS1	Q9Y250	-0.54815	0.398998	-2.14105	1.55847	4.11976	7.94313	3.2316	7.05497	0.256019	6.02395	cePISA-5
SP600125	MAPK9	AP2M1	Q96CW1	-0.0269045	-0.0645079	-0.954529	-2.28864	6.12603	5.96842	6.14296	5.98535	0.0281862	6.24134	cePISA-5	-0.248311	-0.271696	-5.66706	-6.20076	5.30764	5.22231	5.37646	5.29112	0.0438166	6.3045	lcPISA-8
SP600125	MAPK9	C18orf25	Q96B23	0.0173127	-0.00922357	0.256146	-0.136465	6.3587	6.24282	6.38758	6.27169	0.0675892	6.28285	cePISA-5	0.0222436	-0.0401369	0.420466	-0.758699	6.36641	6.09701	6.28954	6.02013	0.0529022	6.26901	lcPISA-8
SP600125	MAPK9	C18orf25	Q96B23-2	-0.0239702	0.0022924	-0.280547	0.0268302	6.16313	6.27635	6.08742	6.20064	0.085441	6.26638	cePISA-5	0.00965298	0.0145091	0.110546	0.166159	6.28768	6.30887	6.29062	6.31182	0.0873206	6.24575	lcPISA-8
SP600125	MAPK9	SMARCB1	Q12824	0.057834	-0.0803688	1.26416	-1.75674	6.51705	5.92172	6.53478	5.93945	0.0457488	6.26096	cePISA-5
SP600125	MAPK9	HERC4	Q5GLZ8	-0.0174652	-0.0127206	-0.623471	-0.454098	6.16855	6.18887	6.14746	6.16778	0.0280128	6.24368	cePISA-5	-7.61346e-05	0.0244176	-0.00195201	0.626042	6.25309	6.36016	6.29217	6.39924	0.0390032	6.25342	lcPISA-8
SP600125	MAPK9	PRPF31	Q8WWY3	0.0168752	0.025369	0.445651	0.669961	6.33381	6.37121	6.34546	6.38286	0.0378664	6.26016	cePISA-5	0.0649461	0.0868961	0.555934	0.743824	6.54627	6.64663	6.475	6.57536	0.116823	6.2581	lcPISA-8
SP600125	MAPK9	SHCBP1	Q8NEM2	0.0801537	-0.0694015	1.67417	-1.44959	6.60972	5.95885	6.59674	5.94587	0.0478766	6.25251	cePISA-5	-0.0750375	0.183004	-0.675593	1.64766	5.9097	7.06715	5.73058	6.88802	0.111069	6.22522	lcPISA-8
SP600125	MAPK9	EIF6	P56537	-0.0563453	-0.00155644	-1.25925	-0.0347846	5.98909	6.22091	6.00661	6.23843	0.0447451	6.22762	cePISA-5	-0.0272193	-0.0134024	-0.570058	-0.280689	6.14351	6.20263	6.10301	6.16213	0.0477483	6.26053	lcPISA-8
SP600125	MAPK9	MTFR1L	Q9H019	0.0280063	-0.137597	0.337948	-1.66036	6.42645	5.72954	6.44141	5.7445	0.0828716	6.3029	cePISA-5	0.062226	0.197312	0.544222	1.72567	6.58785	7.2345	6.53042	7.17707	0.114339	6.30975	lcPISA-8
SP600125	MAPK9	ATG10	Q9H0Y0	0.0900694	0.0818005	1.3339	1.21144	6.62101	6.58317	6.58029	6.54245	0.0675236	6.2203	cePISA-5
SP600125	MAPK9	ABHD15	Q6UXT9	-0.0548209	0.0586805	-1.214	1.29947	6.04955	6.54471	6.05147	6.54663	0.0451574	6.28385	cePISA-5
SP600125	MAPK9	DDB2	Q92466	-0.00978536	0.00971943	-0.157158	0.156099	6.17934	6.26344	6.05499	6.1391	0.0622645	6.22139	cePISA-5	0.0198359	-0.0747807	0.233849	-0.881601	6.3262	5.92462	6.34148	5.9399	0.0848237	6.23981	lcPISA-8
SP600125	MAPK9	SACM1L	Q9NTJ5	0.000928094	-0.114726	0.0135719	-1.67769	6.27431	5.79096	6.30538	5.82203	0.0683835	6.27027	cePISA-5	-0.0147967	0.0337668	-0.303353	0.692268	6.20571	6.41817	6.09704	6.30949	0.048777	6.26969	lcPISA-8
SP600125	MAPK9	TMEM109	Q9BVC6	0.00615996	0.0032083	0.15153	0.0789216	6.27251	6.25969	6.3624	6.34958	0.0406518	6.24578	cePISA-5	-0.0254673	0.0470851	-0.564193	1.04311	6.15409	6.47149	6.15979	6.47719	0.0451393	6.26368	lcPISA-8
SP600125	MAPK9	WDR48	Q8TAF3	-0.0283899	0.0107505	-0.921791	0.349057	6.13059	6.29919	6.14733	6.31593	0.0307987	6.25242	cePISA-5	-0.0384784	-0.0396968	-1.30667	-1.34805	6.08896	6.08383	6.12018	6.11504	0.0294476	6.25355	lcPISA-8
SP600125	MAPK9	ANKRD54	Q6NXT1	0.017552	0.0220622	0.36902	0.463845	6.31718	6.33696	6.29832	6.3181	0.0475638	6.24079	cePISA-5	0.057208	-0.119213	0.800618	-1.66837	6.50643	5.75751	6.49163	5.74271	0.0714548	6.25348	lcPISA-8
SP600125	MAPK9	SHOC2	Q9UQ13	0.0225402	-0.0221487	0.576143	-0.566136	6.35714	6.16324	6.37258	6.17868	0.0391226	6.25859	cePISA-5	-0.0213889	0.0192598	-0.359348	0.323578	6.14987	6.32561	6.16574	6.34148	0.0595213	6.24172	lcPISA-8
SP600125	MAPK9	DNHD1	Q96M86	-0.177385	-0.244509	-1.271	-1.75196	5.50277	5.2526	5.46556	5.2154	0.139563	6.22271	cePISA-5
SP600125	MAPK9	RUNX1	Q01196-8	0.035314	-0.0133729	0.468748	-0.177509	6.42084	6.20777	6.44007	6.227	0.0753368	6.26558	cePISA-5	0.0103624	-0.0766876	0.0778105	-0.575843	6.34421	5.97273	6.31949	5.94801	0.133175	6.2988	lcPISA-8
SP600125	MAPK9	ZBED8	Q8IZ13	-0.201905	-0.135203	-2.65645	-1.77886	5.43919	5.69658	5.25834	5.51572	0.0760056	6.25625	cePISA-5
SP600125	MAPK9	TK1	P04183	0.00140665	0.0399009	0.0345258	0.979356	6.26449	6.43389	6.27721	6.44661	0.040742	6.25838	cePISA-5	0.0251752	-0.0471559	0.692564	-1.29725	6.36461	6.05338	6.36317	6.05194	0.0363507	6.25451	lcPISA-8
SP600125	MAPK9	TK1	K7ERV3	0.0259751	0.046735	0.248806	0.447657	6.37796	6.47041	6.41637	6.50881	0.104399	6.26416	cePISA-5	-0.0342165	0.109124	-0.416193	1.32733	6.10006	6.73727	6.13076	6.76797	0.0822132	6.24646	lcPISA-8
SP600125	MAPK9	LRRC41	Q15345	0.149493	-0.0323032	1.36789	-0.295581	6.95426	6.13091	6.87781	6.05446	0.109287	6.26973	cePISA-5
SP600125	MAPK9	ZNFX1	Q9P2E3	-0.125987	0.0390013	-1.41466	0.437931	5.7267	6.42052	5.65248	6.34631	0.089058	6.24928	cePISA-5
SP600125	MAPK9	ERP29	P30040	0.0783218	0.00626793	2.19715	0.175833	6.59315	6.27195	6.56449	6.24329	0.035647	6.24476	cePISA-5	0.0444112	-0.00826849	1.52499	-0.283923	6.44214	6.21115	6.40188	6.17089	0.0291223	6.24685	lcPISA-8
SP600125	MAPK9	RBBP9	O75884	0.141808	-0.0513966	1.78347	-0.646399	6.92472	6.05678	6.72454	5.8566	0.0795122	6.27645	cePISA-5
SP600125	MAPK9	STRADA	Q7RTN6	-0.0333586	0.111677	-0.703835	2.35629	6.0906	6.73473	6.06715	6.71128	0.0473954	6.23307	cePISA-5	-0.0392748	-0.061175	-0.786014	-1.22431	6.07218	5.9807	6.14879	6.05731	0.0499671	6.23975	lcPISA-8
SP600125	MAPK9	OARD1	Q9Y530	0.0302822	-0.0913992	0.586509	-1.77023	6.40644	5.88826	6.43162	5.91344	0.0516313	6.27337	cePISA-5	0.0774979	0.071952	0.953801	0.885546	6.57589	6.55066	6.54647	6.52124	0.0812516	6.23197	lcPISA-8
SP600125	MAPK9	MRPS11	P82912	-0.406627	-0.0248999	-4.76461	-0.291763	4.69264	6.11404	4.88007	6.30147	0.0853431	6.22048	cePISA-5	0.129261	0.242805	1.07063	2.01108	6.80954	7.36712	6.76088	7.31846	0.120733	6.22595	lcPISA-8
SP600125	MAPK9	WDR37	Q9Y2I8-2	-0.0451245	0.0735562	-0.859488	1.40103	6.07873	6.59994	5.9646	6.4858	0.0525016	6.27187	cePISA-5	-0.17568	-0.11199	-1.94808	-1.24183	5.53442	5.78423	5.7111	5.9609	0.0901812	6.25112	lcPISA-8
SP600125	MAPK9	C8orf37	Q96NL8	0.203143	-0.128333	1.70765	-1.07878	7.14283	5.67657	7.09352	5.62726	0.118961	6.20467	cePISA-5
SP600125	MAPK9	ALMS1	Q8TCU4	0.0949592	0.0402761	1.18012	0.500539	6.71101	6.46141	6.61879	6.36918	0.0804654	6.28352	cePISA-5
SP600125	MAPK9	CLYBL	Q8N0X4	-0.396968	-0.0654011	-3.48722	-0.574525	4.73548	5.95903	4.77088	5.99443	0.113835	6.23538	cePISA-5
SP600125	MAPK9	USP22	Q9UPT9	0.00497418	-0.0308308	0.10123	-0.627438	6.28287	6.12885	6.29105	6.13704	0.0491376	6.26124	cePISA-5	-0.037671	0.00868205	-0.39956	0.0920866	6.07512	6.27348	6.14168	6.34004	0.0942813	6.23583	lcPISA-8
SP600125	MAPK9	DDHD1	Q8NEL9	0.0175921	0.0675594	0.20761	0.79729	6.36268	6.58691	6.46598	6.69021	0.0847363	6.28557	cePISA-5
SP600125	MAPK9	SMPD4	Q9NXE4-4	-0.0511805	-0.26515	-0.328916	-1.70401	5.99877	5.17191	6.16292	5.33606	0.155604	6.2154	cePISA-5	-0.102493	-0.0502112	-1.30186	-0.637778	5.82406	6.03899	5.77519	5.99012	0.0787284	6.25287	lcPISA-8
SP600125	MAPK9	TAPT1	Q6NXT6	-0.0211616	-0.057454	-0.349418	-0.948673	6.17377	6.0204	6.09444	5.94107	0.0605625	6.26499	cePISA-5	-0.0787816	-0.00372154	-1.92565	-0.090965	5.91912	6.23523	5.89336	6.20947	0.0409118	6.25134	lcPISA-8
SP600125	MAPK9	RPN2	P04844	-0.0245497	-0.0725584	-0.77399	-2.28759	6.15132	5.95	6.1483	5.94697	0.0317184	6.2569	cePISA-5	0.00159843	0.0108226	0.0575128	0.389409	6.26732	6.30752	6.24429	6.28449	0.0277925	6.26038	lcPISA-8
SP600125	MAPK9	ZC3HAV1	Q7Z2W4	0.0355191	-0.0658866	0.975132	-1.80883	6.42204	5.98613	6.4283	5.9924	0.036425	6.26586	cePISA-5	-0.0220165	0.152616	-0.122197	0.847057	6.04739	6.82555	5.90103	6.67919	0.180172	6.14039	lcPISA-8
SP600125	MAPK9	SNRK	Q9NRH2	0.125667	0.195035	1.06252	1.64903	6.84572	7.18293	7.04401	7.38121	0.118273	6.27466	cePISA-5
SP600125	MAPK9	PTDSS2	Q9BVG9	-0.0617837	-0.0972691	-0.995038	-1.56654	5.99674	5.85104	6.03172	5.88602	0.0620918	6.25913	cePISA-5	-0.0588651	-0.00418245	-0.980532	-0.0696682	6.00249	6.23438	6.01545	6.24733	0.0600338	6.25247	lcPISA-8
SP600125	MAPK9	TMED5	Q9Y3A6	0.0732807	-0.0308292	1.74772	-0.735264	6.57515	6.11738	6.59123	6.13346	0.0419294	6.24951	cePISA-5	0.0153749	0.0293032	0.3776	0.719675	6.32709	6.38847	6.36987	6.43125	0.0407173	6.26002	lcPISA-8
SP600125	MAPK9	TRIM65	Q6PJ69	0.0110735	-0.119036	0.196379	-2.11101	6.30706	5.76316	6.33763	5.79372	0.0563884	6.25884	cePISA-5
SP600125	MAPK9	SIPA1L1	O43166	-0.0219841	0.0634364	-0.220174	0.635326	6.17457	6.5512	6.21415	6.59078	0.0998486	6.26938	cePISA-5
SP600125	MAPK9	AP5Z1	O43299	-0.0831814	-0.0390093	-1.06736	-0.500555	5.83507	6.01649	5.77644	5.95786	0.077932	6.18138	cePISA-5	-0.0229238	-0.0538945	-0.177123	-0.416422	6.1059	5.97622	5.99016	5.86048	0.129423	6.20369	lcPISA-8
SP600125	MAPK9	SPC24	Q8NBT2	0.0189149	-0.0147788	0.625351	-0.488606	6.35113	6.20452	6.34499	6.19838	0.0302469	6.2684	cePISA-5	0.0666072	-0.0212632	1.20681	-0.385254	6.54601	6.15921	6.42676	6.03996	0.0551927	6.25066	lcPISA-8
SP600125	MAPK9	HMGCS1	Q01581	0.0279593	-0.0192248	1.2006	-0.825532	6.35091	6.14656	6.36999	6.16564	0.0232878	6.22902	cePISA-5	-0.0443329	-0.0605358	-1.22974	-1.67918	6.06546	5.99772	6.05398	5.98624	0.0360507	6.25474	lcPISA-8
SP600125	MAPK9	PRDM10	Q9NQV6-6	-0.0286713	-0.156966	-0.2808	-1.53729	6.13908	5.61672	6.11464	5.59228	0.102106	6.2623	cePISA-5
SP600125	MAPK9	CHCHD6	Q9BRQ6	0.0115823	-0.0630422	0.0921448	-0.501543	6.26493	5.94911	6.3166	6.00078	0.125697	6.21483	cePISA-5	-0.271379	0.0172847	-2.42626	0.154534	5.16658	6.31102	4.99411	6.13855	0.111851	6.23586	lcPISA-8
SP600125	MAPK9	IP6K1	Q92551	-0.0787654	-0.0412398	-0.832645	-0.435954	5.88874	6.04392	5.94539	6.10057	0.0945967	6.21918	cePISA-5	-0.0638269	0.347167	-0.331404	1.80257	5.82883	7.75002	5.88195	7.80314	0.192596	6.09249	lcPISA-8
SP600125	MAPK9	KPNA2	P52292	-0.0288396	-0.0769797	-0.716978	-1.91378	6.12568	5.92465	6.11501	5.91398	0.0402238	6.24937	cePISA-5	-0.0847525	0.0323226	-0.51875	0.197839	5.78573	6.27482	5.73295	6.22204	0.163378	6.13579	lcPISA-8
SP600125	MAPK9	NUSAP1	Q9BXS6	0.0558607	0.0145297	1.03456	0.269097	6.52363	6.33939	6.65415	6.46991	0.0539944	6.27586	cePISA-5	-0.0551661	0.0367554	-0.460937	0.307107	5.9612	6.35338	6.01332	6.4055	0.119683	6.19356	lcPISA-8
SP600125	MAPK9	MKNK2	Q9HBH9	0.0890234	-0.188924	0.548946	-1.16496	6.63549	5.47271	6.64955	5.48677	0.162171	6.23842	cePISA-5
SP600125	MAPK9	MKNK1	Q9BUB5	-0.138321	0.109981	-3.59127	2.85547	5.67248	6.73782	5.63359	6.69893	0.0385159	6.24327	cePISA-5	5.11908e-05	0.00266648	0.000684491	0.0356546	6.20031	6.21156	6.34152	6.35277	0.0747866	6.20009	lcPISA-8
SP600125	MAPK9	SCYL2	Q6P3W7	0.0105551	-0.0350212	0.246907	-0.819225	6.27064	6.07564	6.05176	5.85676	0.0427492	6.22493	cePISA-5	0.02999	0.0279363	0.792897	0.738598	6.38994	6.38086	6.39155	6.38246	0.0378234	6.25849	lcPISA-8
SP600125	MAPK9	PRAME	P78395	-0.0381992	-0.047296	-1.10765	-1.37143	6.11878	6.08031	6.11842	6.07996	0.0344866	6.28295	cePISA-5	-0.0719113	-0.05592	-0.928477	-0.722007	5.91245	5.97835	5.96208	6.02798	0.0774508	6.21462	lcPISA-8
SP600125	MAPK9	ANKS1A	Q92625	0.00117967	-0.0294371	0.0238468	-0.595067	6.25193	6.12065	5.98292	5.85164	0.0494685	6.24682	cePISA-5	0.13801	0.133591	0.669733	0.648291	6.78553	6.76478	6.77115	6.7504	0.206067	6.1665	lcPISA-8
SP600125	MAPK9	CHTOP	Q9Y3Y2-3	-0.0365293	0.0346386	-0.463554	0.439562	6.0686	6.37547	6.22172	6.52859	0.0788026	6.22422	cePISA-5
SP600125	MAPK9	SPATA33	Q96N06-2	0.0732702	-0.00640419	0.483989	-0.0423031	6.62252	6.2667	6.43294	6.07712	0.151388	6.29458	cePISA-5	-0.0776782	0.0483878	-0.802435	0.499858	5.93755	6.47973	6.00798	6.55016	0.0968031	6.266	lcPISA-8
SP600125	MAPK9	USP28	Q96RU2-2	-0.0280353	0.000153171	-0.794373	0.00434007	6.14266	6.26386	6.14266	6.26386	0.0352923	6.26319	cePISA-5
SP600125	MAPK9	MIEN1	Q9BRT3	0.0468229	-0.0898008	0.730213	-1.40046	6.49696	5.90993	6.58942	6.00239	0.0641223	6.28948	cePISA-5	-0.0348613	-0.095246	-0.4169	-1.13903	6.05807	5.80973	6.2118	5.96347	0.0836203	6.20624	lcPISA-8
SP600125	MAPK9	SUPT5H	O00267-2	-0.421074	-0.126385	-3.63489	-1.09101	4.65083	5.70479	4.70555	5.75952	0.115842	6.2271	cePISA-5
SP600125	MAPK9	SUPT5H	O00267	-0.00419327	-0.0197042	-0.211176	-0.992314	6.22513	6.15856	6.19087	6.1243	0.0198568	6.24325	cePISA-5	-0.0198938	0.0325474	-0.359386	0.587974	6.16211	6.39022	6.12969	6.3578	0.0553551	6.24766	lcPISA-8
SP600125	MAPK9	COPA	P53621-2	0.0069754	-0.022439	0.419777	-1.35037	6.27785	6.15115	6.27736	6.15066	0.0166169	6.24757	cePISA-5	-0.0190637	0.00183865	-0.642477	0.0619656	6.15601	6.24585	6.15641	6.24625	0.0296722	6.23789	lcPISA-8
SP600125	MAPK9	UBAC2	Q8NBM4	-0.00964077	0.0319344	-0.0869313	0.287954	6.15077	6.3306	6.16804	6.34787	0.110901	6.19201	cePISA-5	-0.0292932	-0.00383543	-0.322775	-0.0422617	6.11934	6.22828	6.16728	6.27622	0.0907543	6.24486	lcPISA-8
SP600125	MAPK9	CFAP20	Q9Y6A4	0.0150415	0.0221571	0.399438	0.588397	6.31229	6.3435	6.33715	6.36836	0.0376567	6.24682	cePISA-5	-0.0463139	0.0207778	-0.541792	0.243064	6.04692	6.33477	6.01251	6.30036	0.085483	6.24419	lcPISA-8
SP600125	MAPK9	SURF2	Q15527	0.0868143	-0.0431499	1.08602	-0.539793	6.66126	6.08742	6.65222	6.07838	0.0799378	6.27224	cePISA-5	0.0556636	-0.00241525	0.967263	-0.0419697	6.49305	6.23684	6.52459	6.26839	0.0575475	6.2473	lcPISA-8
SP600125	MAPK9	CLINT1	Q14677-3	0.0425265	-0.00202687	0.602659	-0.0287235	6.44096	6.24509	6.49252	6.29665	0.0705648	6.25387	cePISA-5	-0.0669734	-0.0163573	-1.06787	-0.260813	5.93495	6.14687	5.9482	6.16012	0.0627167	6.21696	lcPISA-8
SP600125	MAPK9	CLINT1	Q14677	0.109469	0.000981401	1.01427	0.00909304	6.69824	6.21302	6.76231	6.27709	0.107929	6.20879	cePISA-5	0.0461433	0.0148852	0.362039	0.116789	6.44926	6.31104	6.53789	6.39966	0.127454	6.24625	lcPISA-8
SP600125	MAPK9	CNPY3	Q9BT09	0.0235097	0.0710345	0.446031	1.34768	6.33737	6.54961	6.39437	6.60661	0.0527088	6.23494	cePISA-5	0.0202315	0.0166807	0.464917	0.383319	6.31752	6.30199	6.26574	6.25021	0.0435164	6.22955	lcPISA-8
SP600125	MAPK9	FAM207A	Q9NSI2	-0.0635939	0.0163333	-2.04241	0.524567	5.97792	6.31844	6.01885	6.35938	0.0311367	6.24732	cePISA-5	-0.0629916	0.0751677	-0.547665	0.653528	5.9382	6.535	5.9589	6.55569	0.115018	6.20322	lcPISA-8
SP600125	MAPK9	MPP5	Q8N3R9	0.000705541	-0.0761339	0.00915522	-0.987926	6.25864	5.93402	6.31722	5.9926	0.0770643	6.25558	cePISA-5
SP600125	MAPK9	NUP210	Q8TEM1	-0.0752783	-0.238718	-1.34802	-4.27478	5.91197	5.27876	5.98552	5.35231	0.0558435	6.22863	cePISA-5	-0.218333	-0.154413	-3.50047	-2.47565	5.4337	5.67986	5.48333	5.72949	0.0623725	6.32151	lcPISA-8
SP600125	MAPK9	INPP4A	Q96PE3	0.0543161	0.0838127	0.816931	1.26057	6.49934	6.63359	6.44814	6.58239	0.066488	6.2592	cePISA-5	-0.0458361	-0.0689105	-0.762337	-1.14611	6.05228	5.95625	5.99615	5.90012	0.0601257	6.24765	lcPISA-8
SP600125	MAPK9	PHC1	P78364	-0.178485	0.0759247	-1.654	0.703585	5.50024	6.56095	5.49188	6.55259	0.107911	6.2246	cePISA-5
SP600125	MAPK9	SENP5	Q96HI0	-0.0116013	0.147018	-0.126036	1.5972	6.22938	6.95335	6.17241	6.89638	0.0920478	6.27968	cePISA-5
SP600125	MAPK9	LDLRAP1	Q5SW96	-0.0297828	0.0272731	-0.374894	0.343303	6.09635	6.34227	6.15147	6.3974	0.0794432	6.22351	cePISA-5
SP600125	MAPK9	MIER3	Q7Z3K6-2	-0.0645967	-0.0540006	-0.753555	-0.629946	5.96877	6.01276	6.01816	6.06216	0.0857226	6.24209	cePISA-5
SP600125	MAPK9	MIER2	Q8N344	-0.0897043	0.260138	-0.678566	1.9678	5.82499	7.42349	5.76404	7.36254	0.132197	6.19867	cePISA-5	-0.00684044	-0.216985	-0.0391259	-1.24111	6.14809	5.31473	6.04658	5.21321	0.174832	6.17732	lcPISA-8
SP600125	MAPK9	CARHSP1	Q9Y2V2	-0.00951601	0.06427	-0.216119	1.45964	6.22639	6.55312	6.23666	6.56339	0.0440314	6.2676	cePISA-5	-0.0675318	-0.0419448	-1.2711	-0.789492	5.92886	6.03495	6.01518	6.12127	0.0531288	6.21298	lcPISA-8
SP600125	MAPK9	C1orf198	Q9H425	-0.0894928	-0.000411933	-1.07028	-0.00492648	5.85989	6.23312	5.84851	6.22174	0.0836161	6.2349	cePISA-5	-0.0939748	0.0850988	-1.19416	1.08137	5.82884	6.59916	5.82126	6.59158	0.0786955	6.22116	lcPISA-8
SP600125	MAPK9	ZNF644	Q9H582	-0.0578702	-0.022082	-0.671391	-0.256188	6.02546	6.1768	6.03931	6.19065	0.0861945	6.27208	cePISA-5
SP600125	MAPK9	USO1	O60763-2	-0.0118233	-0.013142	-0.632066	-0.70256	6.1952	6.18954	6.18316	6.1775	0.0187058	6.24618	cePISA-5	-0.0201137	-0.0358786	-0.50458	-0.900061	6.15944	6.09251	6.16039	6.09345	0.0398624	6.24592	lcPISA-8
SP600125	MAPK9	USO1	O60763	-0.0446733	0.0749176	-0.392863	0.658835	6.06479	6.58895	6.03202	6.55618	0.113712	6.25552	cePISA-5
SP600125	MAPK9	SH3GL1	Q99961	-0.00234873	-0.00310169	-0.101676	-0.134272	6.24792	6.24466	6.21157	6.20831	0.0231001	6.2581	cePISA-5	-0.0263379	0.0337156	-0.338509	0.43333	6.14642	6.40767	6.13311	6.39436	0.0778058	6.25966	lcPISA-8
SP600125	MAPK9	NBN	O60934	-0.0252782	-0.0622536	-0.797291	-1.96352	6.14453	5.98905	6.15927	6.00379	0.031705	6.25314	cePISA-5	-0.00632412	0.010391	-0.107077	0.175936	6.21533	6.28777	6.26327	6.3357	0.0590613	6.24264	lcPISA-8
SP600125	MAPK9	DGAT1	O75907	-0.0849984	0.102289	-0.942118	1.13377	5.88598	6.7019	5.86297	6.67889	0.0902206	6.24318	cePISA-5	-0.14308	-0.0651804	-1.80968	-0.824404	5.67448	5.9893	5.59307	5.90789	0.0790637	6.26609	lcPISA-8
SP600125	MAPK9	ARPC1B	O15143	-0.0542978	-0.00725186	-1.73206	-0.231328	6.01195	6.21123	5.95664	6.15592	0.0313488	6.24253	cePISA-5	0.0999619	-0.0187439	1.24136	-0.232768	6.66342	6.1371	6.68327	6.15695	0.080526	6.21736	lcPISA-8
SP600125	MAPK9	ARPC1A	Q92747	0.000884451	0.0450581	0.0215091	1.09577	6.25748	6.45204	6.21597	6.41053	0.0411199	6.25364	cePISA-5	-0.0199008	0.00392472	-0.351945	0.0694087	6.1261	6.22811	6.1221	6.22411	0.0565451	6.2112	lcPISA-8
SP600125	MAPK9	OXA1L	Q15070	0.0236726	-0.051279	0.569557	-1.23376	6.38229	6.05918	6.37198	6.04887	0.0415632	6.27842	cePISA-5	-0.0208874	-0.0361544	-0.62227	-1.0771	6.18342	6.11834	6.14198	6.07689	0.0335664	6.2736	lcPISA-8
SP600125	MAPK9	ASAH1	Q13510-2	0.0126155	0.0404556	0.191146	0.612966	6.31266	6.43567	6.33419	6.45719	0.0659997	6.2577	cePISA-5	0.00395928	-0.0771512	0.0769565	-1.49959	6.27965	5.93633	6.31151	5.9682	0.0514483	6.26243	lcPISA-8
SP600125	MAPK9	ZNF318	Q5VUA4	0.0256362	-0.0178005	0.388415	-0.269695	6.34371	6.15556	6.32968	6.14153	0.0660022	6.23198	cePISA-5	0.0101572	0.0213668	0.0516645	0.108682	6.25241	6.30118	6.33428	6.38305	0.196599	6.20854	lcPISA-8
SP600125	MAPK9	RGS10	O43665	0.0828457	0.0314885	2.01446	0.765671	6.60845	6.37734	6.58452	6.35341	0.0411254	6.23965	cePISA-5	-0.00932757	-0.0204469	-0.161534	-0.354097	6.23234	6.1845	6.17279	6.12494	0.0577437	6.27277	lcPISA-8
SP600125	MAPK9	PRKCI	P41743	0.0503984	0.00844343	1.33489	0.22364	6.45974	6.27459	6.49457	6.30942	0.0377546	6.23797	cePISA-5	-0.00610923	0.0122444	-0.120198	0.240905	6.22588	6.3056	6.24381	6.32352	0.0508265	6.2523	lcPISA-8
SP600125	MAPK9	C19orf53	Q9UNZ5	0.0593752	0.0529416	1.08203	0.964783	6.52424	6.49521	6.64386	6.61483	0.0548741	6.26119	cePISA-5	-0.0966023	0.0412107	-0.511362	0.218148	5.72349	6.29719	5.88301	6.45671	0.188912	6.11986	lcPISA-8
SP600125	MAPK9	OMA1	Q96E52	-0.00335909	0.0199885	-0.0776618	0.462132	6.23537	6.3371	6.20584	6.30757	0.0432528	6.24991	cePISA-5	-0.0431844	-0.0110168	-0.748682	-0.190997	6.07656	6.21357	6.03745	6.17446	0.0576805	6.2612	lcPISA-8
SP600125	MAPK9	ILKAP	Q9H0C8	0.0281148	0.00233843	0.795105	0.0661322	6.3801	6.26712	6.39179	6.27881	0.0353599	6.25697	cePISA-5	-0.0333914	0.209651	-0.366234	2.29944	6.08945	7.20678	5.78821	6.90554	0.0911751	6.23203	lcPISA-8
SP600125	MAPK9	NOS1AP	O75052	-0.591022	-0.279095	-2.49672	-1.17902	4.18069	5.18976	4.35582	5.36489	0.236719	6.29743	cePISA-5
SP600125	MAPK9	AK4	P27144	0.0255443	0.00496738	0.516205	0.100382	6.35379	6.26382	6.38181	6.29183	0.0494849	6.24228	cePISA-5	0.0738015	-0.062446	1.53061	-1.2951	6.58387	5.99055	6.57687	5.98355	0.0482171	6.25554	lcPISA-8
SP600125	MAPK9	CHP1	Q99653	-0.0347256	-0.0600218	-0.661029	-1.14256	6.11526	6.00897	6.06228	5.95599	0.0525327	6.26424	cePISA-5	0.0143367	-0.00180504	0.217108	-0.0273345	6.32467	6.2543	6.34728	6.27691	0.066035	6.26213	lcPISA-8
SP600125	MAPK9	PSMD10	O75832	0.020678	0.00825055	0.57571	0.22971	6.34019	6.28581	6.33901	6.28463	0.0359173	6.24997	cePISA-5	-0.000912691	0.0472576	-0.014257	0.738203	6.226	6.4374	6.22358	6.43497	0.0640171	6.22994	lcPISA-8
SP600125	MAPK9	FOXJ3	Q9UPW0	-0.00798393	-0.0120738	-0.115673	-0.174928	6.22772	6.21009	6.06579	6.04816	0.0690219	6.26228	cePISA-5	0.0351941	0.00225025	0.282161	0.0180409	6.40364	6.25907	6.45319	6.30862	0.124731	6.24932	lcPISA-8
SP600125	MAPK9	MAN2B1	O00754	-0.0373284	-0.0305656	-0.750504	-0.614535	6.10605	6.13474	6.08056	6.10925	0.0497377	6.2661	cePISA-5	-0.0815641	-0.0416061	-1.38956	-0.708817	5.90445	6.07027	5.93927	6.10509	0.0586978	6.24788	lcPISA-8
SP600125	MAPK9	BCL10	O95999	0.00512123	0.033135	0.13345	0.863439	6.27773	6.40083	6.30926	6.43235	0.0383756	6.25549	cePISA-5	0.0185171	-0.0463086	0.267837	-0.669821	6.33103	6.05284	6.27965	6.00147	0.0691358	6.25028	lcPISA-8
SP600125	MAPK9	DCTN2	Q13561-3	0.0211154	0.03015	0.590383	0.84299	6.35467	6.39459	6.32593	6.36585	0.0357656	6.26234	cePISA-5
SP600125	MAPK9	DCTN2	Q13561	0.119638	-0.0312949	0.883073	-0.230994	6.77597	6.1029	6.67765	6.00458	0.135479	6.23673	cePISA-5
SP600125	MAPK9	ULK3	Q6PHR2-4	0.217781	0.136385	1.48114	0.927559	7.26576	6.86717	7.37461	6.97603	0.147036	6.24773	cePISA-5
SP600125	MAPK9	AIFM2	Q9BRQ8	0.214677	-0.0788768	1.9565	-0.718861	7.08387	5.77965	7.26878	5.96457	0.109725	6.10445	cePISA-5	0.155409	0.188316	2.87392	3.48246	6.93194	7.09187	6.83188	6.99181	0.0540756	6.22403	lcPISA-8
SP600125	MAPK9	TAF8	Q7Z7C8-2	0.0206101	0.0066281	0.368992	0.118666	6.32779	6.26675	6.33819	6.27716	0.0558551	6.23803	cePISA-5	0.0966537	-0.0402773	1.35673	-0.565373	6.68947	6.08375	6.69905	6.09333	0.0712404	6.25599	lcPISA-8
SP600125	MAPK9	GSK3A	P49840	0.193138	0.170536	1.55848	1.3761	6.89966	6.7924	6.93313	6.82588	0.123928	6.03514	cePISA-5	0.168948	0.125577	2.31403	1.71999	6.90428	6.6998	6.8485	6.64403	0.0730104	6.14129	lcPISA-8
SP600125	MAPK9	GSK3B	P49841-2	0.125082	0.139603	0.749782	0.836828	6.53008	6.59614	6.48613	6.55219	0.166824	5.98776	cePISA-5	0.147473	0.0349337	2.7149	0.64311	6.89778	6.38016	6.87966	6.36204	0.05432	6.22752	lcPISA-8
SP600125	MAPK9	UGDH	O60701	-0.00328158	-0.0978169	-0.0598463	-1.78389	6.25767	5.86078	6.20969	5.81279	0.0548334	6.27193	cePISA-5	0.0608563	0.0257073	0.74375	0.314179	6.5308	6.37361	6.76991	6.61272	0.0818235	6.26105	lcPISA-8
SP600125	MAPK9	GLRX3	O76003	0.013174	0.00272905	0.506869	0.105	6.32124	6.27564	6.3583	6.3127	0.025991	6.26378	cePISA-5	0.0110745	-0.0137071	0.228816	-0.283209	6.30455	6.19717	6.29771	6.19034	0.048399	6.25633	lcPISA-8
SP600125	MAPK9	RNMT	O43148-2	-0.0546495	-0.0321522	-1.97739	-1.16337	6.01994	6.11454	6.01	6.10461	0.0276372	6.25235	cePISA-5	-0.045444	-0.0123712	-0.899823	-0.244958	6.03861	6.17864	6.00449	6.14452	0.0505033	6.23185	lcPISA-8
SP600125	MAPK9	MIF	P14174	-0.0050275	0.0993356	-0.0721813	1.42619	6.16465	6.62711	6.24248	6.70495	0.069651	6.18616	cePISA-5	0.0365015	-0.174579	0.369739	-1.76838	6.3722	5.50488	6.48093	5.61361	0.0987223	6.213	lcPISA-8
SP600125	MAPK9	VBP1	P61758	-0.0147236	0.00977501	-0.484217	0.321472	6.17478	6.28052	6.19967	6.30542	0.030407	6.23811	cePISA-5	0.0216805	-0.0277836	0.746007	-0.956011	6.34746	6.13352	6.38106	6.16712	0.0290621	6.25279	lcPISA-8
SP600125	MAPK9	DNAH9	Q9NYC9	0.0289575	0.0249292	0.54485	0.469055	6.39452	6.37669	6.41878	6.40095	0.0531476	6.26745	cePISA-5	0.00155221	-0.0507082	0.0318392	-1.04014	6.2725	6.04936	6.29723	6.07408	0.0487513	6.26576	lcPISA-8
SP600125	MAPK9	ITGA2B	P08514	-0.0722691	-0.254391	-0.582103	-2.04903	5.92264	5.22025	6.08902	5.38663	0.124152	6.22688	cePISA-5	0.0114516	-0.276561	0.0953973	-2.30388	6.30009	5.15996	6.42113	5.281	0.120041	6.25028	lcPISA-8
SP600125	MAPK9	BARD1	Q99728	0.331501	-0.232979	2.59118	-1.82108	7.88865	5.3343	7.93848	5.38413	0.127934	6.26919	cePISA-5
SP600125	MAPK9	CLP1	Q92989	0.10468	-0.0369165	1.87109	-0.659857	6.7442	6.11372	6.64411	6.01363	0.0559463	6.27217	cePISA-5
SP600125	MAPK9	ICAM1	P05362	-0.0656285	0.0319957	-1.72313	0.840075	5.97229	6.39041	5.98147	6.39959	0.0380867	6.25025	cePISA-5	0.0573948	-0.0653974	1.14595	-1.30573	6.46439	5.93696	6.46647	5.93903	0.0500848	6.21227	lcPISA-8
SP600125	MAPK9	ELP4	Q96EB1	-0.00674816	0.0178847	-0.216444	0.573645	6.23664	6.34404	6.20411	6.31151	0.0311773	6.26588	cePISA-5	-0.125245	-0.000980215	-1.95729	-0.0153185	5.73029	6.24573	5.73244	6.24789	0.0639889	6.24998	lcPISA-8
SP600125	MAPK9	DTD1	Q8TEA8	0.0473163	0.037389	1.02067	0.806522	6.44844	6.40422	6.51194	6.46772	0.0463583	6.24038	cePISA-5	0.0578953	-0.0960512	1.20707	-2.00258	6.49847	5.84075	6.49219	5.83447	0.0479636	6.24285	lcPISA-8
SP600125	MAPK9	CDC42EP1	Q00587	0.10506	-0.230654	0.966838	-2.12265	6.77383	5.36753	6.88763	5.48133	0.108663	6.29808	cePISA-5	-0.10166	-0.0709346	-0.836195	-0.583469	5.87402	6.00047	6.01743	6.14387	0.121574	6.30287	lcPISA-8
SP600125	MAPK9	TBC1D13	Q9NVG8	-0.0113007	0.0405159	-0.435199	1.5603	6.19864	6.42532	6.18671	6.41339	0.0259668	6.24739	cePISA-5	0.00138941	-0.0531105	0.0363135	-1.38809	6.24869	6.01703	6.26199	6.03034	0.0382615	6.24267	lcPISA-8
SP600125	MAPK9	METTL14	Q9HCE5	0.0576704	-0.0678125	1.37149	-1.61268	6.48477	5.94458	6.54965	6.00945	0.0420495	6.23067	cePISA-5	0.0550556	0.0180239	1.38751	0.454237	6.49046	6.32598	6.46152	6.29704	0.0396794	6.24744	lcPISA-8
SP600125	MAPK9	ING3	Q9NXR8	0.033774	0.140626	0.444536	1.85092	6.38849	6.87962	6.37828	6.8694	0.075976	6.24068	cePISA-5
SP600125	MAPK9	NIT1	Q86X76	-0.0264775	0.00320307	-0.648722	0.078478	6.12237	6.24962	6.14154	6.2688	0.0408148	6.23576	cePISA-5	-0.0477035	0.00795903	-1.13896	0.190028	6.03183	6.2691	6.04401	6.28128	0.0418833	6.23461	lcPISA-8
SP600125	MAPK9	TEX2	Q8IWB9-2	-0.0519602	-0.0145496	-0.615054	-0.172223	6.03953	6.1982	6.08265	6.24131	0.0844808	6.26102	cePISA-5	0.0192316	0.00187536	0.188902	0.0184207	6.28348	6.20834	6.33634	6.2612	0.101807	6.20028	lcPISA-8
SP600125	MAPK9	NOM1	Q5C9Z4	0.22862	-0.00749401	1.50944	-0.0494786	7.33652	6.22892	7.32595	6.21835	0.15146	6.26136	cePISA-5
SP600125	MAPK9	PKMYT1	Q99640	0.0788912	0.0162577	0.770788	0.158842	6.51095	6.23433	6.5645	6.28788	0.102351	6.16447	cePISA-5
SP600125	MAPK9	ELMO2	Q96JJ3	-0.280216	-0.380133	-2.13026	-2.88985	5.15336	4.80854	5.14333	4.7985	0.131541	6.25812	cePISA-5
SP600125	MAPK9	ELMO1	Q92556	0.0728794	-0.0579905	0.849707	-0.676116	6.58111	6.0104	6.5373	5.96659	0.08577	6.25692	cePISA-5
SP600125	MAPK9	TRIT1	Q9H3H1	-0.0662527	-0.234738	-0.94882	-3.36173	5.96814	5.31032	5.89272	5.23489	0.0698265	6.24861	cePISA-5
SP600125	MAPK9	RCL1	Q9Y2P8	0.0355838	-0.101283	0.573403	-1.63209	6.40763	5.8277	6.40442	5.82448	0.0620572	6.25152	cePISA-5	0.0131394	0.158214	0.0774405	0.932479	6.21762	6.87537	6.21159	6.86934	0.169671	6.16125	lcPISA-8
SP600125	MAPK9	GCC1	Q96CN9	-0.0480782	-0.03854	-1.04452	-0.837297	6.0317	6.07171	6.02056	6.06057	0.0460291	6.23609	cePISA-5
SP600125	MAPK9	AURKA	O14965	0.345093	0.372309	2.21607	2.39084	7.67242	7.81853	7.40225	7.54836	0.155723	6.04017	cePISA-5	0.469887	0.453415	2.78557	2.68792	8.26586	8.17202	7.71693	7.62309	0.168686	5.96813	lcPISA-8
SP600125	MAPK9	AURKB	Q96GD4-5	0.549656	0.512057	2.49942	2.32845	8.71441	8.49023	8.74001	8.51583	0.219913	5.95353	cePISA-5	1.13791	1.0134	2.9817	2.65543	12.3223	11.3034	11.487	10.4681	0.381633	5.59945	lcPISA-8
SP600125	MAPK9	COPS7B	Q9H9Q2	-0.025571	0.0371865	-0.33156	0.482169	6.13673	6.40956	6.16671	6.43955	0.0771233	6.24646	cePISA-5	0.0598419	-0.027258	1.24133	-0.565426	6.51121	6.12974	6.48572	6.10425	0.0482079	6.24665	lcPISA-8
SP600125	MAPK9	COPS7B	Q9H9Q2-3	0.00504713	-0.00506484	0.12299	-0.123422	6.27525	6.23142	6.22986	6.18603	0.0410368	6.25334	cePISA-5
SP600125	MAPK9	PLPP6	Q8IY26	-0.0226799	-0.140573	-0.260691	-1.61579	6.16104	5.6776	6.10836	5.62492	0.0869991	6.25866	cePISA-5	0.0566515	-0.165368	0.442876	-1.29277	6.55546	5.62042	6.56752	5.63248	0.127917	6.30303	lcPISA-8
SP600125	MAPK9	EIF2A	Q9BY44	0.0329397	0.0154388	1.46904	0.688541	6.39027	6.31321	6.41431	6.33726	0.0224226	6.24601	cePISA-5	0.025373	-0.00174786	0.506401	-0.0348842	6.36306	6.24456	6.36634	6.24784	0.0501045	6.25213	lcPISA-8
SP600125	MAPK9	COIL	P38432	0.0587467	0.0356061	1.04761	0.634954	6.48949	6.38624	6.57511	6.47185	0.0560767	6.23055	cePISA-5	-0.13816	0.0373381	-1.00429	0.271412	5.64194	6.37174	5.60789	6.3377	0.13757	6.20895	lcPISA-8
SP600125	MAPK9	PSMA4	P25789	-0.00285791	0.00944306	-0.0985802	0.325728	6.21056	6.26374	6.22454	6.27772	0.0289907	6.22288	cePISA-5	0.00390053	0.0355915	0.0781629	0.713218	6.26668	6.40587	6.22735	6.36653	0.0499026	6.24977	lcPISA-8
SP600125	MAPK9	DBR1	Q9UK59	-0.0388206	0.0524382	-1.05034	1.41878	6.08078	6.47785	6.07211	6.46918	0.0369601	6.24662	cePISA-5	0.00500982	0.00745535	0.125905	0.187366	6.26565	6.27628	6.26637	6.277	0.0397903	6.24393	lcPISA-8
SP600125	MAPK9	C9orf78	Q9NZ63	0.00550702	-0.0176838	0.123436	-0.396369	6.25607	6.15631	6.25872	6.15896	0.0446143	6.23224	cePISA-5	0.00706989	-0.0681908	0.19778	-1.90764	6.27393	5.95503	6.2758	5.9569	0.0357462	6.24326	lcPISA-8
SP600125	MAPK9	IDH1	O75874	0.0697521	-0.037586	1.40575	-0.757491	6.54261	6.0735	6.42925	5.96014	0.0496191	6.23381	cePISA-5	0.000646756	-0.0379861	0.020155	-1.18377	6.26957	6.10391	6.27701	6.11135	0.0320891	6.26675	lcPISA-8
SP600125	MAPK9	IDH2	P48735	-0.0358248	-0.124945	-0.532944	-1.85874	6.09739	5.73212	6.07485	5.70959	0.0672206	6.25069	cePISA-5	0.023309	-0.0321931	0.517835	-0.715205	6.34252	6.10315	6.34682	6.10745	0.0450124	6.24087	lcPISA-8
SP600125	MAPK9	GUK1	Q16774-2	0.00823648	-0.0473822	0.157226	-0.904481	6.29828	6.06009	6.27682	6.03863	0.0523861	6.26243	cePISA-5	0.0183958	0.024455	0.171093	0.227447	6.28213	6.30857	6.23196	6.2584	0.10752	6.20254	lcPISA-8
SP600125	MAPK9	TRNT1	Q96Q11	0.0337493	-0.0482329	0.810527	-1.15837	6.39268	6.03954	6.43248	6.07934	0.0416387	6.24487	cePISA-5	0.0163949	0.068666	0.332745	1.39362	6.32184	6.55509	6.32017	6.55342	0.0492716	6.2504	lcPISA-8
SP600125	MAPK9	APLF	Q8IW19	0.155618	0.0128209	1.43942	0.118589	6.93758	6.28379	6.92111	6.26732	0.108112	6.2282	cePISA-5	-0.380591	-0.0601053	-1.66056	-0.262246	4.65522	5.81321	4.83512	5.99311	0.229195	6.06052	lcPISA-8
SP600125	MAPK9	PNISR	Q8TF01	-0.00739967	0.0361302	-0.179492	0.876402	6.24437	6.43565	6.25981	6.45109	0.0412256	6.27647	cePISA-5	0.00800049	-0.00804511	0.203865	-0.205002	6.29185	6.22226	6.31466	6.24507	0.039244	6.25706	lcPISA-8
SP600125	MAPK9	PSMB7	Q99436	-0.0420835	0.00500097	-1.2142	0.144289	6.05699	6.25793	6.08132	6.28226	0.0346593	6.23628	cePISA-5	0.0299643	-0.00584389	0.70059	-0.136635	6.38103	6.22461	6.35277	6.19634	0.04277	6.24987	lcPISA-8
SP600125	MAPK9	CHRAC1	Q9NRG0	-0.00143503	0.0750514	-0.0229546	1.20052	6.25012	6.59042	6.29017	6.63047	0.0625159	6.25634	cePISA-5	0.0222674	0.0452595	0.293255	0.596052	6.3332	6.43494	6.35543	6.45717	0.0759321	6.2362	lcPISA-8
SP600125	MAPK9	HNRNPH3	P31942	0.0733264	-0.0447068	1.23888	-0.755343	6.59406	6.07606	6.51571	5.9977	0.0591875	6.26729	cePISA-5	-0.125749	-0.00368204	-0.661248	-0.0193619	5.65967	6.15937	5.61745	6.11716	0.19017	6.17511	lcPISA-8
SP600125	MAPK9	HNRNPH2	P55795	0.000203931	-0.0294015	0.00377912	-0.54485	6.22593	6.09947	6.22064	6.09418	0.0539626	6.22506	cePISA-5	-0.0316491	0.00028503	-0.338946	0.00305253	6.11479	6.25164	6.04993	6.18679	0.0933748	6.25041	lcPISA-8
SP600125	MAPK9	HNRNPH1	P31943	0.00104312	-0.007707	0.0257122	-0.189972	6.27443	6.23649	6.26943	6.23149	0.0405692	6.26989	cePISA-5	-0.0367791	0.0505829	-0.425202	0.584788	6.08516	6.46502	6.13871	6.51858	0.0864978	6.24228	lcPISA-8
SP600125	MAPK9	HNRNPF	P52597	-0.0251178	-0.0533818	-0.829608	-1.76313	6.15192	6.03257	6.15252	6.03317	0.0302768	6.25997	cePISA-5	-0.0107674	0.0175964	-0.135058	0.220716	6.22719	6.35083	6.16533	6.28897	0.0797243	6.27384	lcPISA-8
SP600125	MAPK9	MRPL4	Q9BYD3	0.00473394	-0.127061	0.0784324	-2.10516	6.27149	5.72396	6.40733	5.8598	0.0603569	6.25094	cePISA-5	-0.0051834	0.0947613	-0.0491125	0.89786	6.22062	6.66684	6.29885	6.74507	0.105541	6.24301	lcPISA-8
SP600125	MAPK9	SUPV3L1	Q8IYB8	-0.00696648	-0.0433903	-0.224004	-1.3952	6.22356	6.06841	6.16865	6.01349	0.0310997	6.25369	cePISA-5	0.000118636	-0.0459351	0.00355424	-1.37617	6.26299	6.06622	6.28548	6.08871	0.0333789	6.26248	lcPISA-8
SP600125	MAPK9	AK1	P00568	0.0568237	0.0362573	1.2475	0.795988	6.49974	6.40773	6.5135	6.4215	0.04555	6.24871	cePISA-5	0.0200468	0.00458102	0.428272	0.0978673	6.31918	6.2518	6.33964	6.27226	0.0468085	6.23198	lcPISA-8
SP600125	MAPK9	AK5	Q9Y6K8	0.043567	0.0868505	0.836914	1.66838	6.44067	6.63683	6.47521	6.67137	0.0520567	6.24908	cePISA-5
SP600125	MAPK9	STX12	Q86Y82	-0.0585998	-0.028393	-1.80714	-0.875605	5.99477	6.12161	6.00747	6.13431	0.0324268	6.24328	cePISA-5	-0.00628753	-0.0783569	-0.163074	-2.03227	6.21723	5.91428	6.20237	5.89942	0.0385564	6.24439	lcPISA-8
SP600125	MAPK9	R3HCC1L	A0A384DVK4	-0.0127052	-0.00410644	-0.199863	-0.0645977	6.17097	6.20786	6.19985	6.23674	0.0635694	6.22555	cePISA-5
SP600125	MAPK9	DPY19L3	Q6ZPD9	-0.362675	-0.0368639	-2.40116	-0.244065	4.87286	6.10749	4.89826	6.13289	0.151041	6.26556	cePISA-5	-0.00747607	0.178364	-0.0725905	1.73187	6.17365	7.0224	6.07175	6.9205	0.10299	6.20573	lcPISA-8
SP600125	MAPK9	MRPS31	Q92665	-0.014001	-0.0829891	-0.314067	-1.86159	6.19207	5.90294	6.13557	5.84644	0.0445796	6.25246	cePISA-5	-0.00310828	0.131863	-0.04901	2.07916	6.2314	6.84251	6.30473	6.91585	0.0634214	6.24484	lcPISA-8
SP600125	MAPK9	MAX	P61244	-0.0595026	0.0222104	-1.10132	0.411087	5.98982	6.33887	6.05171	6.40076	0.0540285	6.24203	cePISA-5	-0.00786612	-0.0913127	-0.127663	-1.48196	6.20786	5.85898	6.26386	5.91498	0.0616161	6.24179	lcPISA-8
SP600125	MAPK9	TOM1L1	O75674	0.0254264	0.000267361	0.657394	0.00691255	6.3976	6.287	6.42841	6.31781	0.0386776	6.28583	cePISA-5	-0.0575847	0.00524015	-0.891041	0.0810839	5.9797	6.24585	6.04936	6.31551	0.0646263	6.22321	lcPISA-8
SP600125	MAPK9	NSA2	O95478	-0.0583955	0.0270456	-0.414588	0.192014	6.06519	6.43524	6.09765	6.4677	0.140852	6.31572	cePISA-5
SP600125	MAPK9	WDR4	P57081	0.0189283	-0.0209458	0.551672	-0.610474	6.34553	6.17255	6.38549	6.21251	0.0343107	6.26282	cePISA-5	0.0352704	-0.0131437	0.523694	-0.195158	6.38521	6.17449	6.40749	6.19677	0.0673491	6.231	lcPISA-8
SP600125	MAPK9	PREPL	Q4J6C6	-0.00190355	0.000749193	-0.0785433	0.0309129	6.24854	6.26004	6.28186	6.29336	0.0242357	6.25678	cePISA-5	0.0055829	0.0159033	0.128077	0.364837	6.28901	6.33416	6.3161	6.36125	0.0435901	6.26472	lcPISA-8
SP600125	MAPK9	RRAGB	Q5VZM2	-0.0468525	0.00341261	-1.20825	0.0880059	6.04763	6.26206	6.0544	6.26882	0.038777	6.24726	cePISA-5	0.166034	-0.00217342	2.86377	-0.0374874	7.0283	6.25483	6.9997	6.22622	0.0579775	6.26426	lcPISA-8
SP600125	MAPK9	RRAGA	Q7L523	-0.0915716	0.0752607	-0.949302	0.78021	5.86683	6.58605	5.91535	6.63457	0.096462	6.25129	cePISA-5	0.00376764	-0.169712	0.0336011	-1.51355	6.23054	5.52463	6.30967	5.60376	0.112128	6.21429	lcPISA-8
SP600125	MAPK9	ASCC2	Q9H1I8	0.000177193	-0.0959334	0.00286875	-1.55316	6.26968	5.86562	6.30573	5.90166	0.0617666	6.26891	cePISA-5
SP600125	MAPK9	EDEM2	Q9BV94	-0.220772	-0.0436461	-2.48053	-0.490394	5.39007	6.09417	5.36978	6.07388	0.089002	6.28135	cePISA-5	0.00363097	0.158446	0.0331149	1.44504	6.29368	7.00662	6.24366	6.9566	0.109648	6.27786	lcPISA-8
SP600125	MAPK9	SYTL4	Q96C24	0.155927	-0.00488722	1.8318	-0.057414	6.91676	6.18717	7.07272	6.34314	0.0851225	6.20817	cePISA-5	-0.0833066	0.161882	-0.672154	1.30613	5.86944	6.95674	5.70975	6.79705	0.12394	6.21835	lcPISA-8
SP600125	MAPK9	RPL12	P30050	0.00276777	0.0640844	0.066132	1.53121	6.24794	6.51921	6.2933	6.56457	0.0418522	6.23596	cePISA-5	-0.106293	0.0668961	-0.326631	0.205567	5.6635	6.38586	5.8771	6.59947	0.325423	6.09652	lcPISA-8
SP600125	MAPK9	RBM12	Q9NTZ6	-0.00261056	-0.0720842	-0.10842	-2.99373	6.23916	5.94583	6.27909	5.98576	0.0240784	6.25045	cePISA-5	0.0126127	0.00966698	0.139767	0.107125	6.32444	6.31154	6.19063	6.17773	0.0902404	6.26939	lcPISA-8
SP600125	MAPK9	THYN1	Q9P016	0.0387805	-0.0534973	0.892233	-1.23082	6.44131	6.04221	6.43504	6.03594	0.0434646	6.27047	cePISA-5	0.1556	0.134576	3.15988	2.73293	6.94266	6.84222	6.86745	6.76701	0.0492423	6.23283	lcPISA-8
SP600125	MAPK9	FN3KRP	Q9HA64	0.0465061	-0.0403754	1.36394	-1.18414	6.45145	6.0744	6.46106	6.08401	0.0340968	6.2468	cePISA-5	-0.0447623	-0.0274539	-1.1207	-0.687355	6.06238	6.13555	6.05827	6.13144	0.0399414	6.25343	lcPISA-8
SP600125	MAPK9	TMED8	Q6PL24	0.00334556	-0.0205327	0.0729499	-0.447716	6.26867	6.16577	6.24776	6.14486	0.0458611	6.25415	cePISA-5	0.136895	0.0503299	1.48928	0.547541	6.8487	6.44984	6.87535	6.4765	0.0919199	6.22872	lcPISA-8
SP600125	MAPK9	MPHOSPH10	O00566	0.0829327	-0.00668628	1.55109	-0.125053	6.59482	6.19762	6.58684	6.18964	0.0534674	6.22641	cePISA-5	-0.023548	0.0150463	-0.156107	0.0997467	6.09163	6.25679	5.99031	6.15547	0.150845	6.19187	lcPISA-8
SP600125	MAPK9	ARHGEF12	Q9NZN5	0.0185465	-0.0123559	0.50099	-0.333765	6.33867	6.20434	6.31651	6.18218	0.0370197	6.2577	cePISA-5	-0.219593	0.176884	-1.34054	1.07981	5.35503	7.04877	5.29648	6.99022	0.16381	6.23543	lcPISA-8
SP600125	MAPK9	AGPAT5	Q9NUQ2	-0.0948436	-0.035698	-2.09133	-0.787152	5.87237	6.11812	5.86889	6.11464	0.0453509	6.27139	cePISA-5	-0.0176845	0.0152687	-0.290263	0.250611	6.18241	6.32524	6.18042	6.32326	0.0609258	6.25866	lcPISA-8
SP600125	MAPK9	KIAA1191	Q96A73	-0.000808162	-0.161825	-0.0132305	-2.64925	6.23738	5.57867	6.29603	5.63733	0.0610832	6.24087	cePISA-5	-0.0155775	-0.00601396	-0.248502	-0.0959387	6.14501	6.18588	6.14061	6.18148	0.0626854	6.21171	lcPISA-8
SP600125	MAPK9	ELMOD2	Q8IZ81	0.0122813	0.0297244	0.260168	0.62968	6.29317	6.36972	6.25099	6.32754	0.0472055	6.23983	cePISA-5	-0.0405313	-0.0487014	-0.974192	-1.17056	6.08282	6.04847	6.09123	6.05688	0.0416051	6.25613	lcPISA-8
SP600125	MAPK9	NFATC2	Q13469	-0.122383	-0.166584	-2.12977	-2.89896	5.76579	5.59182	5.74431	5.57034	0.0574633	6.27624	cePISA-5	-0.204329	-0.0140761	-1.91504	-0.131926	5.45338	6.2221	5.58268	6.35141	0.106697	6.28311	lcPISA-8
SP600125	MAPK9	NFATC1	O95644	0.0605434	-0.0430116	0.890698	-0.632774	6.54474	6.09143	6.65867	6.20536	0.067973	6.27576	cePISA-5
SP600125	MAPK9	NFATC3	Q12968	-0.062213	0.00377044	-1.59458	0.0966402	6.00064	6.28146	6.0044	6.28522	0.0390153	6.26507	cePISA-5	-0.129151	-0.0718559	-1.07105	-0.595904	5.75373	5.98684	5.81396	6.04706	0.120583	6.29257	lcPISA-8
SP600125	MAPK9	NFATC4	Q14934-2	-0.512313	0.0649245	-4.60367	0.583414	4.39269	6.55385	4.67665	6.83781	0.111284	6.26545	cePISA-5	0.133402	0.260627	0.78442	1.53252	6.77484	7.39942	6.44392	7.0685	0.170064	6.17648	lcPISA-8
SP600125	MAPK9	GTF2H2	Q13888	0.0115653	0.00375358	0.23157	0.0751571	6.26844	6.23459	6.25371	6.21986	0.0499432	6.2184	cePISA-5	-0.0266152	-0.0230799	-0.543457	-0.471272	6.12613	6.14116	6.10429	6.11932	0.0489738	6.24019	lcPISA-8
SP600125	MAPK9	BAG1	Q99933	0.13035	0.089409	2.76692	1.89787	6.83434	6.64311	6.8188	6.62758	0.0471101	6.24392	cePISA-5	0.0998334	0.0481235	2.70773	1.30523	6.70049	6.46458	6.63745	6.40154	0.0368699	6.2525	lcPISA-8
SP600125	MAPK9	MED12	Q93074-2	0.016707	-0.0674719	0.416235	-1.68098	6.359	5.99858	6.41579	6.05537	0.0401384	6.28578	cePISA-5	-0.512956	-0.209537	-3.24024	-1.3236	4.37637	5.40073	4.85641	5.88077	0.158308	6.24496	lcPISA-8
SP600125	MAPK9	RAB32	Q13637	-0.0256693	0.0556117	-0.461047	0.998843	6.13196	6.48735	6.18439	6.53978	0.0556761	6.24204	cePISA-5	0.0705	0.0180606	1.30972	0.335522	6.5644	6.33008	6.54262	6.3083	0.0538283	6.25133	lcPISA-8
SP600125	MAPK9	RPA3	P35244	0.084252	-0.00341137	1.88917	-0.0764926	6.6231	6.23264	6.65521	6.26475	0.0445973	6.24739	cePISA-5	0.0651678	-0.0014247	0.763651	-0.016695	6.52393	6.22964	6.59277	6.29848	0.085337	6.2358	lcPISA-8
SP600125	MAPK9	LRRC59	Q96AG4	0.0250602	0.00751649	0.585901	0.175733	6.34828	6.27154	6.33145	6.25472	0.0427721	6.23895	cePISA-5	0.0649884	-0.000707323	2.19365	-0.0238753	6.53052	6.23982	6.50697	6.21626	0.0296258	6.24287	lcPISA-8
SP600125	MAPK9	RIOX2	Q8IUF8	-0.135142	-0.0208161	-2.43213	-0.374623	5.70406	6.17448	5.6667	6.13711	0.0555655	6.26421	cePISA-5	0.074885	0.0265349	0.876918	0.310728	6.56555	6.34916	6.73784	6.52145	0.0853957	6.23345	lcPISA-8
SP600125	MAPK9	RABAC1	Q9UI14	0.0500245	-0.0215561	0.723719	-0.311859	6.41812	6.10745	6.32855	6.01788	0.0691214	6.19939	cePISA-5	-0.237231	-0.0194597	-2.91685	-0.239265	5.28639	6.14773	5.05107	5.91241	0.0813312	6.23121	lcPISA-8
SP600125	MAPK9	P4HA1	P13674	-0.00168489	-0.00926462	-0.0883092	-0.485581	6.23844	6.20575	6.22555	6.19286	0.0190795	6.24573	cePISA-5	-0.0542883	0.0283786	-0.799726	0.418049	6.00012	6.35397	6.0362	6.39005	0.0678836	6.2302	lcPISA-8
SP600125	MAPK9	P4HA1	P13674-2	-0.00336751	0.0028716	-0.0340912	0.0290708	6.20907	6.23598	6.18881	6.21572	0.0987794	6.22358	cePISA-5	-0.224581	0.0006517	-2.5536	0.00741015	5.36055	6.26631	5.4024	6.30815	0.0879469	6.26347	lcPISA-8
SP600125	MAPK9	CEMIP2	Q9UHN6	0.0439911	0.0732515	0.721771	1.20185	6.43129	6.56306	6.52767	6.65944	0.0609488	6.23815	cePISA-5	-0.0785812	-0.0535783	-0.690115	-0.470535	5.92275	6.02629	5.88786	5.9914	0.113867	6.2543	lcPISA-8
SP600125	MAPK9	GLO1	Q04760	0.000375206	0.0371099	0.0113153	1.11914	6.24906	6.41022	6.29186	6.45302	0.0331592	6.24744	cePISA-5	0.029437	-0.0312212	0.833551	-0.884073	6.38349	6.12066	6.40479	6.14196	0.0353152	6.25456	lcPISA-8
SP600125	MAPK9	WASH2P	Q6VEQ5	-0.0375374	0.089169	-1.06697	2.53456	6.07996	6.63809	6.02372	6.58185	0.0351812	6.24023	cePISA-5	-0.0566767	0.0796426	-1.14086	1.60315	6.05122	6.65088	6.00066	6.60032	0.049679	6.29367	lcPISA-8
SP600125	MAPK9	TBPL1	P62380	0.0685055	0.0461775	1.43852	0.969661	6.54733	6.44678	6.61085	6.5103	0.0476223	6.2437	cePISA-5	0.00270445	0.0459172	0.0375969	0.638335	6.26326	6.45371	6.1729	6.36334	0.0719327	6.25153	lcPISA-8
SP600125	MAPK9	ACAD9	Q9H845	-0.0184446	-0.00781845	-0.601765	-0.25508	6.15065	6.19612	6.16126	6.20673	0.0306509	6.22979	cePISA-5	0.00238498	-0.00540474	0.0683125	-0.154807	6.25084	6.21718	6.26389	6.23023	0.0349128	6.24052	lcPISA-8
SP600125	MAPK9	PDE4A	P27815	-0.102579	-0.051142	-0.780687	-0.389221	5.81543	6.02651	5.6227	5.83378	0.131396	6.24397	cePISA-5	0.116482	-0.136012	0.791434	-0.924124	6.80311	5.71082	7.023	5.93072	0.147179	6.27541	lcPISA-8
SP600125	MAPK9	RPL28	P46779	-0.00286433	0.0358052	-0.074017	0.925241	6.22429	6.39338	6.26616	6.43525	0.0386983	6.23666	cePISA-5	-0.0598851	0.120114	-0.171967	0.344921	5.76839	6.53491	5.8248	6.59132	0.348235	6.01287	lcPISA-8
SP600125	MAPK9	ARHGAP24	Q8N264	-0.0220897	0.0706234	-0.158354	0.506278	6.10724	6.5126	6.16076	6.56612	0.139495	6.20147	cePISA-5
SP600125	MAPK9	EIF3J	O75822	0.0101182	0.000611713	0.318428	0.019251	6.28067	6.23942	6.30848	6.26723	0.0317757	6.23678	cePISA-5	0.0438956	-0.00175387	0.873324	-0.034894	6.4232	6.22314	6.42912	6.22906	0.0502627	6.23071	lcPISA-8
SP600125	MAPK9	EIF3J	O75822-2	-0.157267	0.0279732	-1.42585	0.253617	5.58953	6.35534	5.52208	6.28788	0.110297	6.2333	cePISA-5	-0.0991322	-0.176433	-0.987427	-1.7574	5.80572	5.50283	5.84536	5.54247	0.100394	6.21868	lcPISA-8
SP600125	MAPK9	RALGAPA1	Q6GYQ0-6	0.0357792	-0.0657949	0.445603	-0.819425	6.3994	5.96434	6.34205	5.90699	0.080294	6.24265	cePISA-5	-0.108971	0.167485	-0.853872	1.31238	5.74156	6.95427	5.87014	7.08285	0.12762	6.19203	lcPISA-8
SP600125	MAPK9	SLC35E1	Q96K37	-0.0502722	0.0435001	-0.893846	0.773436	6.06058	6.46759	6.0361	6.44311	0.0562427	6.27549	cePISA-5	-0.121026	-0.0771348	-1.45677	-0.928459	5.72863	5.90559	5.691	5.86796	0.0830784	6.22992	lcPISA-8
SP600125	MAPK9	PSMB10	P40306	0.0451055	0.115518	0.536909	1.37506	6.45641	6.77933	6.436	6.75893	0.0840097	6.25767	cePISA-5	-0.166702	0.119963	-1.8517	1.33253	5.585	6.81267	5.61944	6.84712	0.0900267	6.2691	lcPISA-8
SP600125	MAPK9	CSDE1	O75534-4	-0.0122119	0.00734799	-0.429437	0.258396	6.20723	6.29196	6.19435	6.27908	0.028437	6.25999	cePISA-5	-0.0386276	0.0846569	-0.286325	0.627514	6.02017	6.55724	5.93588	6.47295	0.134908	6.18354	lcPISA-8
SP600125	MAPK9	PRORP	O15091	-0.110048	-0.0494623	-0.863639	-0.388173	5.75861	6.00559	5.84196	6.08894	0.127423	6.21507	cePISA-5
SP600125	MAPK9	EOGT	Q5NDL2	-0.0869499	-0.00329576	-1.68883	-0.0640138	5.87969	6.23071	5.83619	6.1872	0.0514852	6.24496	cePISA-5	0.0190088	0.0449134	0.331289	0.782759	6.34402	6.45896	6.34135	6.45629	0.0573783	6.26098	lcPISA-8
SP600125	MAPK9	STON2	Q8WXE9-3	-0.0281907	-0.162669	-0.491777	-2.83771	6.09173	5.54956	6.07351	5.53134	0.0573242	6.21194	cePISA-5
SP600125	MAPK9	GGA1	Q9UJY5-6	-0.0405113	-0.00335373	-1.33768	-0.11074	6.08237	6.24106	6.05386	6.21255	0.0302847	6.25558	cePISA-5	-0.0888783	0.057326	-1.96448	1.26708	5.86925	6.49524	5.86769	6.49367	0.0452427	6.24221	lcPISA-8
SP600125	MAPK9	GGA3	Q9NZ52	0.05048	0.0726935	1.15484	1.66303	6.47767	6.57819	6.49177	6.59228	0.0437116	6.25494	cePISA-5	0.01088	0.00173486	0.182704	0.0291329	6.30968	6.26982	6.20638	6.16651	0.0595498	6.26228	lcPISA-8
SP600125	MAPK9	GGA2	Q9UJY4	0.0164707	-0.124871	0.318716	-2.41632	6.32461	5.73438	6.39687	5.80663	0.0516782	6.25282	cePISA-5	0.0470467	-0.073704	0.637645	-0.998942	6.44754	5.92987	6.46616	5.94848	0.073782	6.24068	lcPISA-8
SP600125	MAPK9	BCS1L	Q9Y276	-0.0395686	-0.145742	-0.525537	-1.9357	6.04248	5.61376	5.96553	5.53681	0.0752918	6.2105	cePISA-5	-0.0365078	0.00501315	-1.051	0.14432	6.08666	6.26438	6.12835	6.30607	0.0347364	6.24265	lcPISA-8
SP600125	MAPK9	PAPSS1	O43252	-0.0255196	-0.0354567	-0.95747	-1.3303	6.14781	6.10562	6.17422	6.13202	0.0266531	6.25753	cePISA-5	0.0511824	-0.00534292	1.2013	-0.125404	6.46909	6.22053	6.50566	6.2571	0.0426058	6.24361	lcPISA-8
SP600125	MAPK9	PAPSS2	O95340-2	-0.119195	-0.184723	-0.947102	-1.46777	5.72538	5.47115	5.72254	5.46831	0.125853	6.2185	cePISA-5
SP600125	MAPK9	LYZ	P61626	-0.107594	0.0664898	-0.269537	0.166565	4.5614	5.14639	3.54418	4.12917	0.399182	4.91458	cePISA-5	0.477313	-0.479694	1.54006	-1.54774	7.57093	3.89997	7.95565	4.28469	0.309932	5.4383	lcPISA-8
SP600125	MAPK9	G6PD	P11413-2	0.0540474	-0.0582697	1.21146	-1.3061	6.48808	6.00213	6.42054	5.93459	0.0446136	6.24951	cePISA-5	0.0147551	-0.0031822	0.350195	-0.0755259	6.29562	6.21783	6.30178	6.22399	0.0421339	6.23156	lcPISA-8
SP600125	MAPK9	FDPS	P14324	0.00856996	-0.00862117	0.187348	-0.188467	6.27086	6.19658	6.18726	6.11298	0.0457436	6.23372	cePISA-5	0.199246	0.172281	1.3426	1.1609	7.18627	7.0532	6.88677	6.7537	0.148403	6.25928	lcPISA-8
SP600125	MAPK9	CD3EAP	O15446-2	0.0246472	-0.0590568	0.583966	-1.39923	6.36636	6.0075	6.38216	6.0233	0.0422066	6.25852	cePISA-5	-0.0116449	-0.0057659	-0.119997	-0.0594159	6.17638	6.2016	6.15576	6.18098	0.0970431	6.22643	lcPISA-8
SP600125	MAPK9	DCAF16	Q9NXF7	0.00727794	-0.0201634	0.114118	-0.316161	6.24804	6.13032	6.25089	6.13317	0.0637756	6.2166	cePISA-5	-0.0104366	0.107425	-0.13671	1.40717	6.18499	6.7115	6.14575	6.67225	0.0763411	6.2299	lcPISA-8
SP600125	MAPK9	ASB3	Q9Y575-3	-0.0804344	-0.156962	-0.502938	-0.981448	5.8762	5.57263	5.64398	5.3404	0.159929	6.21312	cePISA-5
SP600125	MAPK9	NDUFA3	O95167	0.0077194	-0.237551	0.0850039	-2.61584	6.28327	5.30093	6.39249	5.41015	0.0908123	6.24974	cePISA-5	-0.129534	-0.0234984	-1.3417	-0.243393	5.7102	6.1457	5.64788	6.08338	0.0965453	6.24662	lcPISA-8
SP600125	MAPK9	GALNT1	Q10472	0.0873608	-0.293708	1.68245	-5.65641	6.66967	5.12143	6.69291	5.14467	0.0519248	6.27778	cePISA-5	-0.0185794	0.0130417	-0.336796	0.236411	6.18907	6.32622	6.16261	6.29976	0.0551653	6.26929	lcPISA-8
SP600125	MAPK9	NFX1	Q12986	0.132802	-0.14515	1.91377	-2.09172	6.87655	5.67151	6.85881	5.65377	0.0693927	6.27182	cePISA-5	-0.0925491	-0.122056	-0.684966	-0.90335	5.80936	5.69175	5.80438	5.68677	0.135115	6.19425	lcPISA-8
SP600125	MAPK9	CISD3	P0C7P0	-0.128838	-0.0801576	-2.44261	-1.5197	5.70953	5.90547	5.71537	5.91131	0.0527458	6.24287	cePISA-5	0.27024	-0.286882	2.90657	-3.08556	7.54828	5.13023	7.54658	5.12854	0.0929755	6.25889	lcPISA-8
SP600125	MAPK9	FAM117B	Q6P1L5	0.0147064	-0.0857509	0.127477	-0.743303	6.37158	5.94301	6.46961	6.04104	0.115365	6.30696	cePISA-5	0.0662384	0.131446	0.353918	0.70233	6.43356	6.73102	6.76429	7.06175	0.187157	6.14485	lcPISA-8
SP600125	MAPK9	GLCCI1	Q86VQ1	0.00483998	-0.125725	0.0729754	-1.89563	6.25822	5.71672	6.25019	5.70869	0.0663234	6.23726	cePISA-5	0.0464403	-0.0804464	0.510204	-0.883803	6.41326	5.87329	6.46644	5.92648	0.091023	6.2101	lcPISA-8
SP600125	MAPK9	VASP	P50552	0.0113894	-0.0512943	0.305809	-1.37727	6.27843	6.01147	6.30369	6.03674	0.0372434	6.22905	cePISA-5	-0.0819998	0.135646	-0.757889	1.25372	5.89954	6.86019	5.82644	6.78709	0.108195	6.24457	lcPISA-8
SP600125	MAPK9	ZDHHC17	Q8IUH5	-0.147946	-0.345667	-1.01129	-2.36282	5.6389	4.91671	5.58965	4.86746	0.146294	6.24785	cePISA-5	-0.0614995	0.0195548	-0.868726	0.276226	5.99784	6.34446	5.96077	6.30739	0.0707927	6.25905	lcPISA-8
SP600125	MAPK9	ZDHHC13	Q8IUH4	0.00661104	0.184937	0.0474188	1.32649	6.14182	6.94989	6.07321	6.88129	0.139418	6.11374	cePISA-5	-0.184908	0.171635	-1.18611	1.10097	5.4141	6.93197	5.58012	7.09799	0.155895	6.15445	lcPISA-8
SP600125	MAPK9	GMEB2	Q9UKD1	0.00674871	0.113814	0.1136	1.91582	6.28036	6.76417	6.32794	6.81175	0.0594075	6.25106	cePISA-5	-0.118913	-0.115836	-1.58498	-1.54397	5.76137	5.77367	5.7554	5.7677	0.075025	6.25636	lcPISA-8
SP600125	MAPK9	GMEB1	Q9Y692	0.0116199	0.00345795	0.282063	0.0839392	6.32641	6.29073	6.35012	6.31443	0.0411959	6.27567	cePISA-5	-0.119717	-0.0585316	-1.88086	-0.919586	5.76262	6.01227	5.75766	6.00731	0.06365	6.26121	lcPISA-8
SP600125	MAPK9	MRPL3	P09001	-0.064958	-0.0195572	-0.918599	-0.276566	5.9675	6.15828	5.89278	6.08356	0.0707142	6.24233	cePISA-5	0.0708099	0.177219	0.616392	1.54267	6.49576	6.99298	6.58113	7.07835	0.114878	6.18464	lcPISA-8
SP600125	MAPK9	DOK3	Q7L591	0.264686	0.280787	2.98632	3.16797	7.46192	7.54566	7.33725	7.42099	0.088633	6.21115	cePISA-5	0.160486	-0.0793172	1.42889	-0.706202	6.99677	5.92529	6.93164	5.86016	0.112315	6.26018	lcPISA-8
SP600125	MAPK9	MYL12B	O14950	-0.00630925	0.0093797	-0.201746	0.299928	6.21176	6.27968	6.25872	6.32664	0.0312731	6.23899	cePISA-5	0.0758064	-0.0288511	1.38665	-0.527746	6.56741	6.10786	6.55206	6.09251	0.0546686	6.23123	lcPISA-8
SP600125	MAPK9	KDF1	Q8NAX2	-0.0668845	-0.0043093	-0.631381	-0.0406792	5.98422	6.24949	6.02836	6.29363	0.105934	6.26818	cePISA-5
SP600125	MAPK9	SPATA7	Q9P0W8	-0.157177	-0.146079	-0.782188	-0.726961	5.58287	5.62598	5.39256	5.43567	0.200945	6.22548	cePISA-5
SP600125	MAPK9	PICALM	Q13492	0.0149636	-0.0427834	0.477952	-1.36654	6.31349	6.06576	6.34502	6.0973	0.0313078	6.24834	cePISA-5	0.00128317	-0.037042	0.0334719	-0.96625	6.254	6.09005	6.2816	6.11765	0.0383358	6.24844	lcPISA-8
SP600125	MAPK9	SNAP91	O60641	0.0630554	-0.0838785	1.02783	-1.36725	6.53275	5.90017	6.64947	6.01689	0.0613482	6.25338	cePISA-5	-0.00629719	0.045094	-0.0967071	0.692517	6.24426	6.4707	6.21419	6.44063	0.0651161	6.27158	lcPISA-8
SP600125	MAPK9	PICALM	H0YEH1	0.154701	0.0566615	1.35653	0.496848	6.96075	6.50343	7.00759	6.55028	0.114042	6.25296	cePISA-5
SP600125	MAPK9	RNF220	Q5VTB9	-0.115516	0.0802152	-2.2208	1.54215	5.78008	6.61996	5.85578	6.69565	0.0520152	6.26192	cePISA-5	0.00426305	0.016814	0.0856195	0.337694	6.2683	6.32308	6.20671	6.26148	0.0497906	6.24981	lcPISA-8
SP600125	MAPK9	RETREG2	Q8NC44	-0.0389765	-0.0872552	-0.423438	-0.947935	6.10048	5.89971	6.08893	5.88816	0.0920476	6.26755	cePISA-5	0.0279582	-0.0470604	0.299709	-0.504484	6.372	6.04913	6.3808	6.05793	0.0932843	6.2497	lcPISA-8
SP600125	MAPK9	PEX14	O75381	-0.074157	-0.0339273	-2.33256	-1.06716	5.94854	6.11675	5.97474	6.14295	0.0317921	6.2623	cePISA-5	0.0337829	0.0320191	0.8898	0.843344	6.39224	6.38443	6.39124	6.38343	0.0379668	6.2443	lcPISA-8
SP600125	MAPK9	SH3GLB2	Q9NR46	0.0123919	-0.0630832	0.272226	-1.38582	6.31503	5.99315	6.29227	5.97039	0.0455205	6.26103	cePISA-5	-0.0754769	0.0337149	-0.992671	0.443418	5.94171	6.40887	5.92884	6.396	0.0760341	6.26084	lcPISA-8
SP600125	MAPK9	SH3GLB1	Q9Y371-2	0.0273703	-0.000835182	0.541916	-0.0165361	6.366	6.24275	6.3993	6.27605	0.0505065	6.24636	cePISA-5	-0.0451075	0.0932542	-0.501279	1.03633	6.10673	6.7214	6.07656	6.69123	0.0899849	6.30068	lcPISA-8
SP600125	MAPK9	DIS3L	Q8TF46	0.107023	-0.115462	1.39602	-1.50611	6.71629	5.75645	6.67793	5.71809	0.0766626	6.23609	cePISA-5	0.105848	0.217603	0.655945	1.3485	6.7515	7.29528	6.77416	7.31794	0.161367	6.27388	lcPISA-8
SP600125	MAPK9	COMMD4	Q9H0A8	0.0256476	-0.030197	0.496994	-0.585152	6.35994	6.11845	6.39724	6.15576	0.0516054	6.24787	cePISA-5	0.170611	0.0716811	1.96973	0.827569	7.00657	6.54221	6.96649	6.50213	0.0866164	6.2251	lcPISA-8
SP600125	MAPK9	LUC7L3	O95232	-0.00524086	-0.0165705	-0.130993	-0.414172	6.23473	6.18595	6.1938	6.14503	0.0400086	6.25741	cePISA-5	-0.0714571	-0.13608	-1.4264	-2.71637	5.99134	5.72889	6.14975	5.8873	0.0500963	6.29557	lcPISA-8
SP600125	MAPK9	NEDD4	P46934-4	-0.0114868	-0.0343297	-0.335298	-1.00208	6.20606	6.10858	6.18296	6.08547	0.0342584	6.25568	cePISA-5	-0.0363215	0.0333611	-0.655881	0.602424	6.0969	6.39862	6.06199	6.3637	0.0553781	6.25235	lcPISA-8
SP600125	MAPK9	NEDD4L	Q96PU5	-0.0148623	-0.033766	-0.343838	-0.781173	6.1801	6.09965	6.17693	6.09648	0.0432248	6.24409	cePISA-5	-0.0178534	0.0551287	-0.260712	0.805039	6.19903	6.52069	6.1222	6.44386	0.0684795	6.27622	lcPISA-8
SP600125	MAPK9	CEP135	Q66GS9	0.0748438	-0.0273003	1.54983	-0.565319	6.58688	6.13664	6.63642	6.18619	0.0482917	6.25387	cePISA-5	-0.021084	0.247588	-0.115934	1.3614	6.01021	7.24048	6.12319	7.35347	0.181863	6.09868	lcPISA-8
SP600125	MAPK9	A2M	P01023	-0.048248	-0.0793131	-0.884932	-1.45471	6.06407	5.9349	5.93722	5.80804	0.0545217	6.2703	cePISA-5	-0.136252	0.0287544	-0.625527	0.13201	5.54422	6.21601	5.66326	6.33506	0.21782	6.09335	lcPISA-8
SP600125	MAPK9	UGT8	Q16880	-0.0391016	-0.127999	-0.472356	-1.54626	6.04777	5.68636	5.98447	5.62306	0.0827798	6.21392	cePISA-5	-0.0745262	-0.121995	-0.588426	-0.963222	5.79344	5.60592	5.96716	5.77964	0.126653	6.10058	lcPISA-8
SP600125	MAPK9	RETSAT	Q6NUM9	-0.153883	-0.14985	-1.01735	-0.99069	5.58389	5.59952	5.60869	5.62432	0.151258	6.21241	cePISA-5	0.154735	0.133619	1.55735	1.34483	6.88931	6.78922	6.99435	6.89425	0.0993575	6.18865	lcPISA-8
SP600125	MAPK9	NUCKS1	Q9H1E3	-0.0528774	-0.00411251	-1.39566	-0.108547	6.01297	6.21969	6.01642	6.22314	0.0378869	6.23745	cePISA-5	0.0494235	0.0173999	0.717216	0.252501	6.44346	6.30201	6.39998	6.25853	0.0689101	6.22645	lcPISA-8
SP600125	MAPK9	NANP	Q8TBE9	0.0156949	0.0410864	0.2229	0.583512	6.32074	6.43297	6.39951	6.51174	0.0704123	6.25235	cePISA-5	-0.0281155	0.0156478	-0.372095	0.207091	6.10437	6.29238	6.14211	6.33012	0.0755601	6.2245	lcPISA-8
SP600125	MAPK9	RABEPK	Q7Z6M1	-0.0115532	-0.0359035	-0.428177	-1.33063	6.2324	6.1281	6.19796	6.09365	0.0269823	6.28252	cePISA-5	0.0449869	-0.038618	1.17755	-1.01085	6.42431	6.0626	6.38419	6.02248	0.0382036	6.22708	lcPISA-8
SP600125	MAPK9	COMMD7	Q86VX2	0.0202187	0.0135704	0.448766	0.301204	6.33587	6.30675	6.38571	6.35658	0.045054	6.2477	cePISA-5	0.0159572	-0.0392082	0.289967	-0.712475	6.33198	6.09443	6.29668	6.05913	0.055031	6.26233	lcPISA-8
SP600125	MAPK9	HIRA	P54198	-0.0700998	0.00846462	-0.819382	0.0989413	5.92477	6.25636	5.72831	6.0599	0.0855519	6.21976	cePISA-5
SP600125	MAPK9	VTA1	Q9NP79	0.0412679	0.00943406	1.05955	0.242219	6.41821	6.27813	6.42953	6.28946	0.0389484	6.23721	cePISA-5	0.0477214	0.00953643	0.898179	0.179488	6.47496	6.30583	6.4676	6.29847	0.0531313	6.26429	lcPISA-8
SP600125	MAPK9	CUEDC2	Q9H467	-0.0767122	-0.000707567	-1.33554	-0.0123185	5.88855	6.20709	5.86427	6.18281	0.0574392	6.21014	cePISA-5	0.0291481	-0.0125409	0.471496	-0.20286	6.37711	6.19548	6.39914	6.2175	0.0618205	6.24956	lcPISA-8
SP600125	MAPK9	ACADSB	P45954	0.0628555	-0.158446	0.813216	-2.04995	6.54967	5.61825	6.47277	5.54135	0.0772926	6.27044	cePISA-5	0.0420581	0.0441694	0.743599	0.780928	6.43211	6.44153	6.41621	6.42563	0.0565602	6.2473	lcPISA-8
SP600125	MAPK9	TTC39B	Q5VTQ0	0.097305	-0.0476492	0.662006	-0.324177	6.62326	5.99013	6.38917	5.75604	0.146985	6.19128	cePISA-5
SP600125	MAPK9	P3H1	Q32P28	0.0348954	-0.0139328	1.51035	-0.603044	6.40047	6.18747	6.41951	6.20651	0.0231042	6.24751	cePISA-5	-0.0725668	0.0222274	-1.0575	0.323916	5.91624	6.31803	5.91206	6.31385	0.068621	6.22143	lcPISA-8
SP600125	MAPK9	RBM20	Q5T481	0.0328267	-0.818243	0.168142	-4.19113	6.39069	3.54283	6.66456	3.8167	0.195232	6.24692	cePISA-5
SP600125	MAPK9	L3MBTL4	Q8NA19	-0.00596977	0.000788826	-0.0636329	0.00840824	6.25467	6.28404	6.24848	6.27785	0.0938159	6.2806	cePISA-5
SP600125	MAPK9	MRPS30	Q9NP92	-0.0780809	-0.121357	-0.829171	-1.28874	5.91005	5.7354	5.85747	5.68282	0.0941674	6.23872	cePISA-5	0.14529	0.165363	1.33997	1.5251	6.90026	6.99694	6.90296	6.99964	0.108427	6.2392	lcPISA-8
SP600125	MAPK9	RUBCN	Q92622	-0.00848563	-0.0710258	-0.102214	-0.855541	6.19753	5.93461	6.21804	5.95512	0.0830185	6.23409	cePISA-5
SP600125	MAPK9	FOXRED1	Q96CU9	-0.0552594	-0.137707	-1.50704	-3.75557	6.01842	5.68412	6.03826	5.70396	0.0366674	6.25342	cePISA-5	0.0914569	0.0793605	1.72286	1.49499	6.66026	6.60465	6.65522	6.59961	0.0530844	6.25115	lcPISA-8
SP600125	MAPK9	BCKDHA	P12694	-0.109403	-0.104966	-1.68466	-1.61632	5.72937	5.74702	5.72375	5.7414	0.0649409	6.18074	cePISA-5	0.058581	0.0361332	0.95189	0.587134	6.512	6.41146	6.48441	6.38387	0.0615418	6.25288	lcPISA-8
SP600125	MAPK9	DNPH1	H0Y8X4	0.0275195	0.0934755	0.780362	2.65065	6.35722	6.65459	6.35088	6.64826	0.0352651	6.2371	cePISA-5	0.0750562	0.095094	0.42508	0.538564	6.54939	6.64098	6.72117	6.81277	0.17657	6.21737	lcPISA-8
SP600125	MAPK9	ABHD14B	Q96IU4	-0.0246258	-0.00451163	-0.743689	-0.13625	6.16324	6.24977	6.27151	6.35804	0.033113	6.26934	cePISA-5	0.0120699	-0.0236533	0.234964	-0.460457	6.2991	6.14504	6.28233	6.12827	0.0513693	6.24662	lcPISA-8
SP600125	MAPK9	NAV1	Q8NEY1	0.0151455	-0.105226	0.228948	-1.59065	6.3386	5.8312	6.33682	5.82942	0.0661526	6.27241	cePISA-5	-0.121153	0.0152575	-0.819156	0.103161	5.75878	6.32986	5.81829	6.38937	0.1479	6.26327	lcPISA-8
SP600125	MAPK9	MYO1C	O00159	0.0122185	-0.0175293	0.197041	-0.282686	6.3023	6.17368	6.30665	6.17803	0.0620096	6.24916	cePISA-5	-0.226512	0.128132	-1.54971	0.876629	5.34111	6.82952	5.40528	6.89369	0.146165	6.24911	lcPISA-8
SP600125	MAPK9	MIPEP	Q99797	-0.00413859	-0.0119712	-0.0743343	-0.215017	6.19089	6.15737	6.20051	6.16699	0.0556754	6.20868	cePISA-5	-0.0258777	0.0157326	-0.481252	0.292582	6.1421	6.32182	6.09927	6.279	0.0537715	6.25326	lcPISA-8
SP600125	MAPK9	ZMYM1	Q5SVZ6	0.038779	0.0437649	0.550822	0.621642	6.42705	6.4493	6.46005	6.4823	0.070402	6.25659	cePISA-5	-0.0527932	0.0556393	-0.476622	0.502317	5.99632	6.46436	6.07001	6.53806	0.110765	6.21981	lcPISA-8
SP600125	MAPK9	PANK4	Q9NVE7	-0.0335298	-0.0709422	-0.759771	-1.60752	6.10378	5.94753	6.09998	5.94373	0.0441315	6.2473	cePISA-5	0.0041872	0.00865467	0.0757532	0.156577	6.22297	6.24226	6.17957	6.19887	0.0552742	6.20493	lcPISA-8
SP600125	MAPK9	CTSL	P07711	-0.0216717	0.0347618	-0.562172	0.901735	6.15691	6.40252	6.13373	6.37934	0.0385499	6.25009	cePISA-5	-0.0879063	0.00622985	-1.01862	0.0721889	5.9127	6.31137	5.91554	6.31421	0.0862993	6.28417	lcPISA-8
SP600125	MAPK9	PRMT9	Q6P2P2	0.0163953	0.0346112	0.459169	0.969324	6.3252	6.40557	6.30624	6.38661	0.0357065	6.25373	cePISA-5	-0.0207585	0.0487431	-0.24727	0.580616	6.13688	6.43976	6.13054	6.43342	0.0839506	6.22582	lcPISA-8
SP600125	MAPK9	CHEK1	O14757	0.0529621	0.0670572	1.19418	1.512	6.44031	6.50354	6.31658	6.37981	0.0443501	6.20817	cePISA-5	-0.0973628	-0.100239	-1.27456	-1.31221	5.88518	5.87345	5.81904	5.80732	0.0763893	6.29605	lcPISA-8
SP600125	MAPK9	EEF1A1P5	Q5VTE0	-0.0336525	-0.0968044	-0.638158	-1.83572	6.13318	5.8705	6.14361	5.88093	0.0527338	6.27792	cePISA-5	0.00899914	0.00125504	0.220211	0.0307111	6.27823	6.24462	6.26931	6.2357	0.0408659	6.23919	lcPISA-8
SP600125	MAPK9	EEF1A1	A0A087WVQ9	0.0359706	-0.180405	0.495168	-2.48344	6.42282	5.52829	6.50943	5.61489	0.0726433	6.26466	cePISA-5
SP600125	MAPK9	EEF1A2	Q05639	-0.00762444	-0.0609141	-0.211827	-1.69236	6.21173	5.98646	6.22796	6.0027	0.0359936	6.24464	cePISA-5	0.00607777	-0.000534442	0.147437	-0.0129647	6.26319	6.23455	6.31331	6.28467	0.0412229	6.23686	lcPISA-8
SP600125	MAPK9	FTSJ1	Q9UET6	0.0307489	0.036287	0.639318	0.754463	6.41692	6.4416	6.43062	6.4553	0.0480965	6.2816	cePISA-5	-0.000188605	-0.00620216	-0.00320627	-0.105436	6.23377	6.20784	6.26716	6.24123	0.0588238	6.23459	lcPISA-8
SP600125	MAPK9	FTSJ1	Q9UET6-2	-0.022566	-0.0561659	-0.182541	-0.454338	6.23139	6.08793	6.32737	6.18392	0.123622	6.32962	cePISA-5
SP600125	MAPK9	FEN1	P39748	0.0428022	-0.0167239	0.972018	-0.379793	6.43976	6.17946	6.3791	6.1188	0.0440344	6.25151	cePISA-5	0.00577525	0.0459304	0.0444915	0.35384	6.24141	6.41756	6.22986	6.40602	0.129806	6.21647	lcPISA-8
SP600125	MAPK9	FEN1	I3L3E9	0.0161857	0.00237612	0.178562	0.0262136	6.35288	6.29235	6.37927	6.31875	0.0906446	6.282	cePISA-5
SP600125	MAPK9	SDF4	Q9BRK5	0.0204425	-0.00166564	0.588287	-0.0479333	6.33772	6.24134	6.33023	6.23385	0.0347491	6.24855	cePISA-5	0.0393429	0.0178707	1.14724	0.521111	6.41162	6.31689	6.43316	6.33844	0.0342935	6.23913	lcPISA-8
SP600125	MAPK9	MTFR2	Q6P444	-0.0679074	-0.00673351	-0.866796	-0.0859491	5.97539	6.23421	5.91761	6.17643	0.078343	6.26337	cePISA-5	0.00135584	-0.220985	0.0157276	-2.56341	6.26494	5.37014	6.41627	5.52147	0.0862074	6.25906	lcPISA-8
SP600125	MAPK9	SCARB2	Q14108	0.0220202	0.0733119	0.527079	1.75481	6.33312	6.56233	6.30281	6.53202	0.0417778	6.23719	cePISA-5	0.0356854	0.0300949	0.638085	0.538122	6.40723	6.38244	6.32114	6.29636	0.0559257	6.25068	lcPISA-8
SP600125	MAPK9	PDPR	Q8NCN5	-0.0603652	-0.0722299	-1.66728	-1.99499	5.98881	5.93977	6.02939	5.98034	0.0362057	6.24472	cePISA-5	0.0161022	0.0101299	0.36429	0.229175	6.32033	6.29422	6.35069	6.32458	0.0442015	6.25017	lcPISA-8
SP600125	MAPK9	PAPOLA	P51003	0.00725727	-0.00749568	0.325728	-0.336428	6.28572	6.22177	6.26884	6.20489	0.0222802	6.25418	cePISA-5	0.0496443	0.0350595	1.28423	0.906939	6.47116	6.40606	6.46593	6.40084	0.038657	6.25227	lcPISA-8
SP600125	MAPK9	PAPOLG	Q9BWT3	0.000335873	0.0824937	0.0026843	0.659289	6.22899	6.59401	6.35451	6.71953	0.125125	6.22754	cePISA-5
SP600125	MAPK9	CD47	Q08722	-0.124212	-0.130057	-2.29381	-2.40176	5.73728	5.71408	5.8607	5.8375	0.0541508	6.25312	cePISA-5	-0.0206597	-0.0584442	-0.438464	-1.24037	6.16783	6.00839	6.16458	6.00514	0.0471183	6.25679	lcPISA-8
SP600125	MAPK9	QKI	Q96PU8	0.0664229	-0.0420562	1.14334	-0.723913	6.56054	6.08533	6.57517	6.09996	0.0580956	6.26534	cePISA-5	-0.0267622	-0.0379647	-0.456527	-0.647627	6.15519	6.10757	6.19115	6.14354	0.0586212	6.27043	lcPISA-8
SP600125	MAPK9	MITD1	Q8WV92	0.0291562	-0.0611705	0.397046	-0.833013	6.39661	6.0084	6.36514	5.97693	0.0734328	6.26863	cePISA-5	0.129615	0.0731203	1.07374	0.605739	6.86761	6.60388	6.78587	6.52214	0.120713	6.27752	lcPISA-8
SP600125	MAPK9	CDK5RAP3	Q96JB5-4	0.000453951	-0.0288154	0.00825529	-0.524019	6.24592	6.12047	6.27974	6.1543	0.0549892	6.24395	cePISA-5	0.0334238	0.0492893	0.673559	0.993281	6.41448	6.48541	6.42338	6.49431	0.0496227	6.26757	lcPISA-8
SP600125	MAPK9	SRP19	P09132	0.0785455	0.0760021	1.51514	1.46608	6.61394	6.60229	6.69932	6.68767	0.0518404	6.26348	cePISA-5	0.0053594	-0.0127164	0.0750755	-0.178134	6.28782	6.20953	6.2299	6.15161	0.0713868	6.26451	lcPISA-8
SP600125	MAPK9	PDCD5	O14737	-0.00146346	0.0357126	-0.0307205	0.749667	6.26165	6.4251	6.24866	6.41211	0.0476379	6.268	cePISA-5	0.0242346	-0.0263977	0.511111	-0.556731	6.36068	6.14132	6.35031	6.13095	0.0474155	6.25472	lcPISA-8
SP600125	MAPK9	ABHD17A	Q96GS6-2	-0.0528674	-0.0867077	-0.797175	-1.30744	6.06168	5.92115	6.0724	5.93187	0.0663184	6.28794	cePISA-5	-0.0310941	0.0464494	-0.367559	0.549071	6.14961	6.48919	6.16232	6.5019	0.0845963	6.28359	lcPISA-8
SP600125	MAPK9	ABHD17B	Q5VST6	0.0439297	-0.00133971	0.474735	-0.0144778	6.40863	6.21066	6.34205	6.14408	0.0925352	6.21643	cePISA-5	0.0769095	0.00472964	1.23711	0.0760775	6.58315	6.26189	6.56802	6.24676	0.0621688	6.2414	lcPISA-8
SP600125	MAPK9	TXNDC17	Q9BRA2	0.0936165	0.0420236	2.23022	1.00113	6.66646	6.43227	6.7022	6.46801	0.0419763	6.24761	cePISA-5	0.00167718	-0.0658897	0.0373891	-1.46886	6.27442	5.98735	6.27485	5.98777	0.0448576	6.26713	lcPISA-8
SP600125	MAPK9	BLOC1S6	Q9UL45	-0.0166582	0.00815412	-0.222651	0.108986	6.1704	6.27743	6.22184	6.32888	0.0748178	6.24205	cePISA-5	-0.0111844	-0.0589892	-0.156095	-0.823279	6.19524	5.99332	6.25628	6.05436	0.0716515	6.24346	lcPISA-8
SP600125	MAPK9	SEMA4C	Q9C0C4	-0.0628728	-0.0960455	-1.50959	-2.30608	5.99704	5.86072	6.0568	5.92048	0.0416488	6.26417	cePISA-5	-0.0540116	-0.123588	-1.21409	-2.77806	6.02646	5.74271	6.06444	5.7807	0.0444873	6.25635	lcPISA-8
SP600125	MAPK9	MAEA	Q7L5Y9	-0.00207424	0.0355215	-0.0575889	0.986212	6.2344	6.399	6.30508	6.46968	0.0360181	6.24338	cePISA-5	0.000133903	-0.0545832	0.00300204	-1.22373	6.24933	6.01675	6.24284	6.01026	0.0446039	6.24875	lcPISA-8
SP600125	MAPK9	RAB27B	O00194	-0.029273	-0.173413	-0.267453	-1.58438	6.13066	5.54776	6.20163	5.61872	0.109451	6.25633	cePISA-5	0.0981274	-0.0365614	1.15282	-0.429529	6.67514	6.08016	6.58282	5.98784	0.0851198	6.23621	lcPISA-8
SP600125	MAPK9	RAB27A	P51159	-0.00341184	-0.0475259	-0.0669324	-0.932348	6.24444	6.0564	6.26649	6.07844	0.0509744	6.25923	cePISA-5	0.00891902	-0.00349276	0.241767	-0.094678	6.29794	6.24399	6.28505	6.2311	0.036891	6.25913	lcPISA-8
SP600125	MAPK9	MAP2K4	P45985-2	0.364216	0.201521	3.56947	1.97499	8.00379	7.15022	7.63044	6.77687	0.102036	6.21807	cePISA-5	-0.0606813	-0.043802	-1.14109	-0.823679	6.00072	6.07134	6.10332	6.17394	0.0531784	6.2585	lcPISA-8
SP600125	MAPK9	NRBP1	Q9UHY1	-0.0308247	-0.0695328	-0.98054	-2.21185	6.10833	5.94662	6.15612	5.99441	0.0314364	6.24024	cePISA-5	0.017914	0.0100995	0.475982	0.268347	6.33657	6.30234	6.31916	6.28493	0.0376359	6.25838	lcPISA-8
SP600125	MAPK9	WDR3	Q9UNX4	0.0323674	0.0190964	0.729469	0.430377	6.40956	6.35088	6.41034	6.35165	0.0443712	6.26736	cePISA-5	0.0436121	0.199344	0.22988	1.05075	6.34528	7.06857	6.28844	7.01172	0.189716	6.15634	lcPISA-8
SP600125	MAPK9	DUSP23	Q9BVJ7	0.0362436	-0.237236	0.584058	-3.823	6.40689	5.30056	6.57192	5.46559	0.0620549	6.24794	cePISA-5	-0.113663	0.0150394	-1.59673	0.211274	5.78803	6.32812	5.74449	6.28457	0.0711845	6.26249	lcPISA-8
SP600125	MAPK9	TOMM40L	Q969M1	-0.157453	0.0407008	-2.5799	0.666889	5.59303	6.41649	5.63137	6.45483	0.0610308	6.238	cePISA-5	0.119205	-0.00420012	2.11471	-0.0745107	6.78493	6.22868	6.71878	6.16254	0.0563694	6.24685	lcPISA-8
SP600125	MAPK9	DCP2	Q8IU60	0.0515763	-0.0499253	0.969866	-0.938819	6.5279	6.08441	6.54057	6.09708	0.0531788	6.29865	cePISA-5	-0.0711598	-0.07396	-0.50666	-0.526598	5.88419	5.87278	5.89006	5.87865	0.140449	6.1817	lcPISA-8
SP600125	MAPK9	TFE3	P19532	0.000984461	0.07573	0.0146614	1.12783	6.25968	6.59254	6.30783	6.64069	0.0671464	6.25541	cePISA-5
SP600125	MAPK9	TFEB	P19484	-0.0310412	0.242968	-0.240651	1.88364	6.08687	7.36002	6.12559	7.39874	0.128989	6.21926	cePISA-5
SP600125	MAPK9	MITF	O75030	0.0327279	0.226538	0.500453	3.46406	6.37765	7.29464	6.32657	7.24355	0.0653966	6.23461	cePISA-5	0.143217	-0.049753	1.1539	-0.400859	6.92755	6.06024	6.93599	6.06868	0.124116	6.27288	lcPISA-8
SP600125	MAPK9	GRK6	P43250-2	0.405481	0.16291	4.13589	1.66168	8.15594	6.89371	8.18167	6.91944	0.0980394	6.15761	cePISA-5
SP600125	MAPK9	GRK5	P34947	0.17299	0.319218	0.951512	1.75582	6.79213	7.51666	6.75897	7.4835	0.181806	6.02463	cePISA-5
SP600125	MAPK9	RABL3	Q5HYI8	-0.0119086	-0.0703371	-0.127758	-0.754586	6.17354	5.92851	6.21741	5.97238	0.0932128	6.22471	cePISA-5	-0.0335538	-0.0321295	-0.763937	-0.731508	6.10468	6.11071	6.08986	6.09589	0.0439222	6.24833	lcPISA-8
SP600125	MAPK9	C1orf112	Q9NSG2	-0.0487624	0.0478659	-0.645369	0.633503	6.07204	6.49266	6.07204	6.49266	0.0755575	6.28078	cePISA-5	-0.0535083	0.0627042	-0.450274	0.527657	6.04239	6.54927	5.84411	6.35098	0.118835	6.27071	lcPISA-8
SP600125	MAPK9	BABAM1	Q9NWV8	0.0239439	0.017864	0.590102	0.440262	6.35613	6.3294	6.37103	6.3443	0.0405759	6.25151	cePISA-5	-0.0291867	-0.0289208	-0.631151	-0.6254	6.12892	6.13004	6.10353	6.10466	0.0462436	6.25417	lcPISA-8
SP600125	MAPK9	ATG12	O94817	-0.0147934	0.0552855	-0.271252	1.01372	6.18917	6.49723	6.14699	6.45505	0.0545374	6.25296	cePISA-5	0.0164763	-0.00234176	0.287823	-0.040908	6.31764	6.23576	6.30228	6.22041	0.0572444	6.24589	lcPISA-8
SP600125	MAPK9	CPNE8	Q86YQ8	-0.308525	0.0727831	-2.19086	0.516838	4.99927	6.51166	5.18039	6.69278	0.140824	6.1913	cePISA-5
SP600125	MAPK9	CPNE7	Q9UBL6	-0.0761827	-0.0229155	-1.18876	-0.357576	5.909	6.13125	5.85732	6.07957	0.0640856	6.22942	cePISA-5	-0.0316843	0.140483	-0.425218	1.88534	6.12704	6.90364	6.06161	6.83821	0.0745132	6.26309	lcPISA-8
SP600125	MAPK9	CPNE3	O75131	-0.0677122	-0.0907796	-1.43922	-1.92952	5.97846	5.88363	5.964	5.86917	0.0470477	6.26574	cePISA-5	-0.0623758	-0.037528	-1.30782	-0.78684	5.96983	6.07353	5.97937	6.08308	0.0476945	6.2336	lcPISA-8
SP600125	MAPK9	GALE	Q14376	-0.00119908	-0.120569	-0.0220827	-2.22043	6.25387	5.75725	6.31281	5.81619	0.0542997	6.25906	cePISA-5	0.0144412	0.00926734	0.284294	0.182439	6.30474	6.28217	6.35123	6.32866	0.0507969	6.24195	lcPISA-8
SP600125	MAPK9	SNX11	Q9Y5W9	-0.0585744	-0.01232	-1.19353	-0.251036	6.01093	6.20677	5.96616	6.162	0.0490765	6.26	cePISA-5	0.0107759	-0.0940215	0.103814	-0.905795	6.39725	5.94903	6.42768	5.97946	0.1038	6.34964	lcPISA-8
SP600125	MAPK9	PRXL2B	Q8TBF2-3	-0.0329342	-0.159272	-0.507722	-2.45537	6.09333	5.58244	6.15931	5.64841	0.0648666	6.23404	cePISA-5	-0.0688031	-0.00270723	-1.11973	-0.0440588	5.9629	6.24244	6.04126	6.3208	0.0614459	6.25417	lcPISA-8
SP600125	MAPK9	VPS36	Q86VN1	-0.0110716	-0.0102767	-0.397108	-0.368597	6.20539	6.20881	6.20283	6.20625	0.0278806	6.25319	cePISA-5	0.00158542	0.0255814	0.0372862	0.601627	6.26408	6.36914	6.20577	6.31083	0.0425203	6.2572	lcPISA-8
SP600125	MAPK9	RPL37A	P61513	0.00654326	0.122317	0.0918413	1.71684	6.26827	6.79202	6.31892	6.84267	0.0712453	6.23991	cePISA-5	-0.0306143	0.125015	-0.0831146	0.339403	5.93464	6.61064	5.88844	6.56444	0.368338	6.06192	lcPISA-8
SP600125	MAPK9	SLC30A5	Q8TAD4	-0.17224	-0.140297	-2.58462	-2.10529	5.57128	5.69602	5.44058	5.56531	0.0666403	6.27776	cePISA-5	-0.0432392	-0.000994472	-0.664339	-0.0152794	6.07005	6.25042	6.09812	6.27849	0.065086	6.25474	lcPISA-8
SP600125	MAPK9	CHCHD7	Q9BUK0-4	0.00596009	-0.0295695	0.0528448	-0.262176	6.27259	6.12	6.21109	6.0585	0.112785	6.24674	cePISA-5	0.0192835	-0.0242033	0.20404	-0.256096	6.34122	6.15294	6.32903	6.14074	0.0945085	6.25703	lcPISA-8
SP600125	MAPK9	AVL9	Q8NBF6	0.00717007	0.0334786	0.186933	0.872829	6.27726	6.39278	6.2892	6.40472	0.0383564	6.24613	cePISA-5	-0.0149911	0.0214061	-0.270507	0.386262	6.22006	6.37898	6.20404	6.36296	0.0554187	6.28503	lcPISA-8
SP600125	MAPK9	GTSE1	Q9NYZ3	0.0119018	-0.0912536	0.147672	-1.13223	6.27574	5.84267	6.26535	5.83229	0.080596	6.22417	cePISA-5	-0.0424574	0.0270324	-0.305952	0.194798	6.04857	6.34704	6.02883	6.3273	0.138772	6.22922	lcPISA-8
SP600125	MAPK9	ZFP36L2	P47974	0.0870062	-0.120514	0.569765	-0.789192	6.64726	5.75669	6.5911	5.70053	0.152705	6.25823	cePISA-5
SP600125	MAPK9	PUSL1	Q8N0Z8	0.0895728	-0.00629185	0.858027	-0.0602702	6.68874	6.25873	6.58968	6.15967	0.104394	6.28608	cePISA-5
SP600125	MAPK9	NUP54	Q7Z3B4	0.0180695	-0.0386352	0.356182	-0.761569	6.31774	6.07424	6.35946	6.11596	0.050731	6.23911	cePISA-5	-0.00341018	0.0733715	-0.0581849	1.25188	6.22637	6.56672	6.19535	6.5357	0.0586092	6.2411	lcPISA-8
SP600125	MAPK9	ELP2	Q6IA86-6	-0.0371797	0.0211387	-1.57918	0.897851	6.10282	6.35457	6.10282	6.35457	0.0235437	6.26214	cePISA-5	-0.0472435	0.00645295	-1.60511	0.21924	6.05234	6.28186	6.04892	6.27843	0.0294332	6.25382	lcPISA-8
SP600125	MAPK9	PCIF1	Q9H4Z3	0.0683052	-0.0405266	1.0631	-0.630757	6.54336	6.06792	6.46304	5.98759	0.0642508	6.24078	cePISA-5	-0.0727787	0.144951	-0.617245	1.22934	5.92216	6.88689	5.76469	6.72942	0.117909	6.22857	lcPISA-8
SP600125	MAPK9	UTP15	Q8TED0	-0.105795	0.00212499	-2.19015	0.0439913	5.80959	6.26084	5.80923	6.26048	0.0483047	6.25163	cePISA-5	-0.00674117	0.170538	-0.0369013	0.933529	6.12782	6.92903	6.04763	6.84884	0.182681	6.15652	lcPISA-8
SP600125	MAPK9	U2AF1	Q01081-2	0.00151464	0.00166729	0.030732	0.0338292	6.23738	6.23804	6.30371	6.30437	0.0492855	6.23084	cePISA-5	-0.0579395	-0.0146236	-0.785029	-0.198137	6.05093	6.23536	6.14562	6.33005	0.0738056	6.29889	lcPISA-8
SP600125	MAPK9	BAG5	Q9UL15-2	-0.0203654	0.0751982	-0.501225	1.85075	6.17352	6.59631	6.16909	6.59187	0.0406313	6.26129	cePISA-5	-0.116495	0.146219	-1.53545	1.92722	5.75821	6.90832	5.72436	6.87447	0.0758704	6.24247	lcPISA-8
SP600125	MAPK9	DSTN	P60981	0.00638042	0.00293132	0.188751	0.0867167	6.28172	6.26672	6.25139	6.23639	0.0338034	6.254	cePISA-5	-0.0503751	-0.045895	-1.14819	-1.04607	6.019	6.03773	5.99515	6.01387	0.0438736	6.23288	lcPISA-8
SP600125	MAPK9	CFL1	P23528	0.0870074	0.0386987	2.46183	1.09496	6.60207	6.38466	6.58031	6.3629	0.0353425	6.21568	cePISA-5	0.0640192	-0.000203345	1.19335	-0.00379046	6.52719	6.243	6.53349	6.2493	0.0536466	6.24388	lcPISA-8
SP600125	MAPK9	CFL2	Q9Y281	0.079158	-0.0259873	1.47076	-0.482847	6.60704	6.14264	6.56397	6.09957	0.053821	6.25429	cePISA-5	0.0664554	-0.0363724	1.04759	-0.573368	6.54331	6.09316	6.55411	6.10397	0.0634363	6.24873	lcPISA-8
SP600125	MAPK9	ACAD8	Q9UKU7	-0.0995283	0.0942574	-0.856203	0.810859	5.8152	6.65121	5.82513	6.66113	0.116244	6.23055	cePISA-5	0.0343649	-0.0245425	0.514534	-0.367466	6.42204	6.16509	6.49553	6.23859	0.0667884	6.27087	lcPISA-8
SP600125	MAPK9	SLC25A11	Q02978	-0.0957506	0.023917	-2.23532	0.558346	5.85504	6.36141	5.90372	6.41009	0.0428354	6.25682	cePISA-5	-0.065162	-0.0178391	-1.81908	-0.498001	5.97079	6.1699	5.94783	6.14693	0.0358214	6.24666	lcPISA-8
SP600125	MAPK9	GMPPA	Q96IJ6	-0.115605	0.00456282	-2.42392	0.0956696	5.79256	6.2957	5.81276	6.31591	0.0476935	6.27583	cePISA-5	0.0360955	0.0102251	0.867595	0.245772	6.39764	6.28395	6.44156	6.32786	0.0416041	6.23956	lcPISA-8
SP600125	MAPK9	LRRCC1	Q9C099	-0.0737311	-0.0963605	-0.547738	-0.715849	5.89149	5.7998	5.8171	5.72541	0.13461	6.20041	cePISA-5	0.0528625	0.193123	0.280152	1.02348	6.3316	6.97807	6.64485	7.29133	0.188692	6.10379	lcPISA-8
SP600125	MAPK9	BRIP1	Q9BX63	0.244201	0.0332417	2.51545	0.342414	7.42861	6.41804	7.4526	6.44203	0.0970806	6.27185	cePISA-5	-0.0117161	0.0584269	-0.120573	0.601283	6.15827	6.46509	6.2476	6.55441	0.0971704	6.20849	lcPISA-8
SP600125	MAPK9	MRS2	Q9HD23	-0.0258259	0.00919807	-0.630548	0.224574	6.12685	6.2774	6.11468	6.26524	0.0409578	6.23751	cePISA-5	0.00153872	-0.0196276	0.0362038	-0.461808	6.25708	6.16595	6.22281	6.13168	0.0425017	6.25041	lcPISA-8
SP600125	MAPK9	CERT	Q9Y5P4-3	0.00137913	-0.0176101	0.0512304	-0.654162	6.2534	6.17162	6.23067	6.1489	0.0269201	6.24742	cePISA-5	-0.00456954	0.00455511	-0.054007	0.0538364	6.22718	6.26669	6.44395	6.48346	0.0846102	6.24693	lcPISA-8
SP600125	MAPK9	KDSR	Q06136	-0.0460615	-0.0356625	-0.810355	-0.627407	6.08922	6.13327	6.00678	6.05083	0.0568412	6.28677	cePISA-5	-0.032746	-0.0218739	-0.663551	-0.443243	6.11677	6.16305	6.01121	6.05748	0.0493496	6.2572	lcPISA-8
SP600125	MAPK9	RPL27	P61353	0.00474351	0.0558636	0.111614	1.31446	6.26494	6.49091	6.28345	6.50942	0.0424994	6.24437	cePISA-5	0.0128179	0.155587	0.0396001	0.480679	6.12359	6.76058	6.11791	6.7549	0.323683	6.06942	lcPISA-8
SP600125	MAPK9	TFAP4	Q01664	-0.0931488	0.203426	-0.694655	1.51704	5.84183	7.17507	5.77317	7.10642	0.134094	6.23145	cePISA-5
SP600125	MAPK9	ABCC5	O15440	0.0464607	-0.542431	0.405525	-4.73453	6.51572	4.332	7.01173	4.82801	0.114569	6.30922	cePISA-5	-0.0979675	-0.0442534	-1.4793	-0.668224	5.80278	6.0229	5.76779	5.98791	0.0662255	6.21051	lcPISA-8
SP600125	MAPK9	ZBTB43	O43298	0.0848292	0.0403408	1.07312	0.510325	6.5859	6.38591	6.66208	6.46209	0.0790492	6.20982	cePISA-5	-0.0587051	-0.264249	-0.526091	-2.36809	6.01967	5.22033	6.02068	5.22134	0.111587	6.26967	lcPISA-8
SP600125	MAPK9	IVNS1ABP	Q9Y6Y0	0.0110445	0.0153725	0.248639	0.346072	6.29405	6.31296	6.24795	6.26686	0.04442	6.24605	cePISA-5	0.303089	0.278709	2.88449	2.65247	7.67701	7.54837	7.58445	7.45581	0.105075	6.22233	lcPISA-8
SP600125	MAPK9	GNL3L	Q9NVN8	0.0461573	-0.0339042	0.494343	-0.363112	6.44559	6.09764	6.49278	6.14483	0.0933711	6.24263	cePISA-5
SP600125	MAPK9	GNL3	Q9BVP2	-0.00782649	-0.0148732	-0.144302	-0.274226	6.23294	6.20256	6.21733	6.18696	0.054237	6.26684	cePISA-5	0.0600413	0.0468303	0.480412	0.374706	6.43642	6.37775	6.79283	6.73416	0.124979	6.17406	lcPISA-8
SP600125	MAPK9	NLRX1	Q86UT6	0.0725604	-0.142035	0.48785	-0.954957	6.55295	5.64726	6.64565	5.73995	0.148735	6.23153	cePISA-5
SP600125	MAPK9	IDH3G	P51553	0.083067	0.0371831	2.09728	0.9388	6.63209	6.42448	6.6783	6.47069	0.0396071	6.26102	cePISA-5	0.0310757	0.046191	0.781048	1.16095	6.38042	6.44763	6.36024	6.42744	0.0397872	6.24446	lcPISA-8
SP600125	MAPK9	P3H3	Q8IVL6	-0.266375	-0.015805	-1.47772	-0.0876781	5.12181	6.0933	5.14159	6.11308	0.180261	6.16042	cePISA-5
SP600125	MAPK9	MRPS10	P82664	-0.00465709	-0.222055	-0.103148	-4.91821	6.24137	5.3683	6.23361	5.36054	0.0451494	6.26155	cePISA-5	0.0242986	0.0550129	0.336107	0.760956	6.37428	6.51144	6.4365	6.57366	0.0722945	6.26782	lcPISA-8
SP600125	MAPK9	PIK3C3	Q8NEB9	0.0585806	0.0467473	1.0986	0.87668	6.52121	6.46795	6.55261	6.49934	0.053323	6.26173	cePISA-5	0.0434111	0.0524436	0.66072	0.798195	6.37051	6.41052	6.39532	6.43533	0.0657027	6.18168	lcPISA-8
SP600125	MAPK9	MAT2B	Q9NZL9	0.0113597	0.0601125	0.440648	2.33178	6.28071	6.49658	6.29722	6.51309	0.0257796	6.23146	cePISA-5	0.00985078	-0.0171206	0.262871	-0.456867	6.30513	6.18834	6.3315	6.21472	0.0374738	6.26222	lcPISA-8
SP600125	MAPK9	TAF6L	Q9Y6J9	0.0421487	0.0676232	0.710581	1.14005	6.4678	6.58302	6.39637	6.51159	0.0593159	6.28158	cePISA-5	-0.0996266	0.274693	-0.677868	1.86903	5.83207	7.55968	5.71615	7.44377	0.14697	6.24904	lcPISA-8
SP600125	MAPK9	IFRD2	Q12894-2	-0.0495877	0.0489322	-0.653502	0.644865	6.04362	6.47075	6.07983	6.50696	0.0758799	6.25497	cePISA-5	0.066149	0.169443	0.460883	1.18057	6.51089	6.99414	6.4781	6.96136	0.143527	6.2191	lcPISA-8
SP600125	MAPK9	TUBE1	Q9UJT0	0.0397148	-0.105706	0.589933	-1.57018	6.43065	5.81405	6.52884	5.91224	0.0673209	6.25604	cePISA-5	0.0117137	0.00824894	0.206489	0.145412	6.29512	6.28002	6.27759	6.26249	0.0567279	6.24421	lcPISA-8
SP600125	MAPK9	FAM72C	H0Y354	-0.0352662	0.154188	-0.165559	0.723844	6.14769	7.01041	6.27527	7.13799	0.213013	6.29982	cePISA-5
SP600125	MAPK9	PSMG3	Q9BT73	0.00271347	0.0740738	0.0656524	1.79221	6.2664	6.58415	6.34391	6.66166	0.0413309	6.25462	cePISA-5	0.0270638	-0.0714693	0.456157	-1.2046	6.38493	5.96342	6.47302	6.0515	0.0593302	6.26628	lcPISA-8
SP600125	MAPK9	TUBG1	P23258	-0.000930133	-0.120174	-0.0190027	-2.45516	6.25652	5.7602	6.30973	5.8134	0.0489475	6.26056	cePISA-5	-0.00659975	-0.0212793	-0.156912	-0.505925	6.22018	6.15721	6.24318	6.18021	0.0420602	6.2487	lcPISA-8
SP600125	MAPK9	TWF2	Q6IBS0	-0.0310958	0.042447	-1.15106	1.57124	6.12265	6.44285	6.13483	6.45503	0.0270149	6.25605	cePISA-5	0.0422753	-0.00193293	0.914166	-0.0417978	6.40266	6.20944	6.4305	6.23728	0.0462447	6.21776	lcPISA-8
SP600125	MAPK9	TWF1	Q12792	-0.0193044	0.00293532	-0.523621	0.079619	6.16487	6.26064	6.16049	6.25626	0.0368671	6.24791	cePISA-5	-0.006543	-0.0356659	-0.110041	-0.599835	6.21596	6.09173	6.162	6.03778	0.0594595	6.24421	lcPISA-8
SP600125	MAPK9	TLR9	Q9NR96-4	0.0609094	0.109653	0.76203	1.37185	6.49813	6.72143	6.48672	6.71002	0.0799305	6.2295	cePISA-5	-0.00455998	-0.110157	-0.0397981	-0.961416	6.245	5.80422	6.16487	5.7241	0.114578	6.26476	lcPISA-8
SP600125	MAPK9	PTDSS1	P48651	0.000481904	-0.213995	0.00537221	-2.38559	6.2879	5.41928	6.2879	5.41928	0.0897032	6.2858	cePISA-5	0.0174248	0.0639063	0.161281	0.591505	6.31553	6.52231	6.28043	6.48722	0.10804	6.2397	lcPISA-8
SP600125	MAPK9	DNTTIP1	Q9H147	0.240129	0.103361	1.9506	0.839615	7.4154	6.74472	7.29157	6.62088	0.123105	6.2784	cePISA-5
SP600125	MAPK9	ERO1A	Q96HE7	-0.00713716	-0.0273723	-0.290664	-1.11475	6.22056	6.13392	6.25858	6.17194	0.0245546	6.25141	cePISA-5	-0.000929759	0.016577	-0.0314155	0.560118	6.25129	6.32761	6.25925	6.33557	0.0295956	6.25532	lcPISA-8
SP600125	MAPK9	ERO1B	Q86YB8	0.105104	-0.117434	1.18887	-1.32833	6.70082	5.74298	6.69271	5.73487	0.0884072	6.23	cePISA-5	-0.064872	0.0658463	-0.567912	0.576441	5.96275	6.52825	5.91808	6.48358	0.114229	6.237	lcPISA-8
SP600125	MAPK9	HAUS6	Q7Z4H7	0.0668088	-0.0190709	1.41462	-0.40381	6.54627	6.16796	6.52911	6.1508	0.0472273	6.25003	cePISA-5	-0.368469	0.259028	-2.08196	1.46359	4.78573	7.39339	5.01445	7.62211	0.176981	6.17829	lcPISA-8
SP600125	MAPK9	F11R	Q9Y624	0.00230816	0.0653029	0.0562415	1.59119	6.26166	6.54113	6.24305	6.52252	0.0410402	6.25165	cePISA-5	-0.0941931	-0.0862058	-2.05902	-1.88443	5.86128	5.89382	5.87544	5.90798	0.0457465	6.25673	lcPISA-8
SP600125	MAPK9	GPA33	Q99795	-0.299755	-0.00301722	-1.83417	-0.018462	5.05316	6.20712	5.12897	6.28293	0.163429	6.22011	cePISA-5
SP600125	MAPK9	NAXD	Q8IW45	-0.143055	0.0248695	-2.54347	0.442172	5.65307	6.35089	5.68099	6.37881	0.056244	6.24235	cePISA-5	0.0837476	-0.0446358	1.52029	-0.810286	6.62113	6.05739	6.73218	6.16843	0.0550865	6.24772	lcPISA-8
SP600125	MAPK9	TTMP	Q5BVD1-3	-0.148201	-0.0110347	-0.826469	-0.061537	5.58394	6.1409	5.52514	6.0821	0.179319	6.18805	cePISA-5	-0.040182	0.127123	-0.252985	0.800361	6.02049	6.76076	6.06849	6.80876	0.158831	6.19053	lcPISA-8
SP600125	MAPK9	MTMR6	Q9Y217	0.00532896	-0.109344	0.0937062	-1.92275	6.29655	5.81544	6.30431	5.8232	0.0568688	6.27334	cePISA-5	-0.0628105	-0.0157433	-0.689913	-0.172924	5.98446	6.18292	5.84408	6.04254	0.0910413	6.25076	lcPISA-8
SP600125	MAPK9	PLOD3	O60568	0.000440678	0.0481496	0.0174931	1.91134	6.23755	6.44727	6.22331	6.43303	0.0251915	6.23564	cePISA-5	-0.00752061	0.0430076	-0.155433	0.888863	6.20301	6.4241	6.19183	6.41293	0.0483849	6.23543	lcPISA-8
SP600125	MAPK9	SORBS1	Q9BX66-8	0.0431112	-0.0652134	1.24273	-1.87986	6.42605	5.96122	6.47408	6.00925	0.0346906	6.23686	cePISA-5
SP600125	MAPK9	PTPA	Q15257-2	-0.0348365	-0.0328866	-1.2496	-1.17966	6.10722	6.11548	6.10784	6.1161	0.0278781	6.25648	cePISA-5
SP600125	MAPK9	PTPA	Q5T948	0.0286032	0.00310382	0.239992	0.0260422	6.51215	6.39806	6.51215	6.39806	0.119184	6.38431	cePISA-5
SP600125	MAPK9	FBXO38	Q6PIJ6	-0.00534297	0.160259	-0.0540312	1.62063	6.24472	7.00429	6.20501	6.96458	0.0988867	6.2679	cePISA-5	0.0116355	-0.0218828	0.0865087	-0.162697	6.26382	6.11996	6.08517	5.94132	0.1345	6.2135	lcPISA-8
SP600125	MAPK9	THOC1	Q96FV9	-0.00813958	-0.0561711	-0.268633	-1.85383	6.23733	6.03309	6.23887	6.03463	0.0303	6.27262	cePISA-5	-0.0867345	-0.0472989	-0.996738	-0.543551	5.82535	5.98677	5.78324	5.94467	0.0870183	6.1863	lcPISA-8
SP600125	MAPK9	SMIM8	Q96KF7	-0.0309902	0.0861572	-0.409323	1.13797	6.11634	6.6337	6.06454	6.58191	0.075711	6.24914	cePISA-5	-0.0184627	-0.0532388	-0.264559	-0.762879	6.18304	6.03578	6.18348	6.03622	0.0697867	6.26267	lcPISA-8
SP600125	MAPK9	POLR3F	Q9H1D9	-0.0752607	-0.0171071	-2.65812	-0.604204	5.91674	6.16012	5.96318	6.20655	0.0283135	6.2336	cePISA-5	0.00756131	-0.0899837	0.159245	-1.8951	6.2622	5.8528	6.31103	5.90162	0.0474822	6.22947	lcPISA-8
SP600125	MAPK9	BOP1	Q14137	-0.0257047	-0.0536794	-0.907634	-1.89542	6.13734	6.01948	6.16033	6.04247	0.0283206	6.24767	cePISA-5	-0.0393682	0.0111261	-0.49003	0.138491	6.08596	6.30274	6.05589	6.27267	0.0803384	6.25432	lcPISA-8
SP600125	MAPK9	NAMPT	P43490	0.0726462	0.120972	1.88874	3.14518	6.54113	6.76394	6.51152	6.73434	0.0384628	6.2199	cePISA-5	0.0191576	-0.0270959	0.616373	-0.871775	6.33146	6.13169	6.33614	6.13637	0.0310812	6.24794	lcPISA-8
SP600125	MAPK9	EIF2AK4	Q9P2K8	-0.0386524	-0.0135017	-1.07875	-0.37682	6.09064	6.19775	6.07015	6.17726	0.0358306	6.25603	cePISA-5	-0.40156	-0.00248035	-4.04429	-0.0249808	4.74425	6.25608	4.73284	6.24467	0.0992904	6.26684	lcPISA-8
SP600125	MAPK9	MTO1	Q9Y2Z2-4	0.0688528	0.00977211	0.780471	0.11077	6.5095	6.24831	6.57384	6.31265	0.0882195	6.20613	cePISA-5
SP600125	MAPK9	NAT1	P18440	0.601766	0.45468	8.45083	6.38523	9.44971	8.53377	9.19901	8.28307	0.071208	6.22685	cePISA-5
SP600125	MAPK9	ARL15	Q9NXU5	0.0565699	-0.0472612	0.903826	-0.7551	6.47149	6.0221	6.50581	6.05642	0.0625894	6.22265	cePISA-5	0.0665867	-0.00747792	1.15003	-0.129153	6.5317	6.20484	6.4623	6.13544	0.0578999	6.23708	lcPISA-8
SP600125	MAPK9	PATL1	Q86TB9	-0.0109839	-0.067759	-0.222085	-1.37003	6.18385	5.94522	6.23888	6.00025	0.0494579	6.23111	cePISA-5	0.0066905	0.050386	0.0698781	0.526251	6.29057	6.48402	6.35711	6.55055	0.0957453	6.26147	lcPISA-8
SP600125	MAPK9	PRKRIP1	Q9H875	-0.00857848	0.0333262	-0.195726	0.76037	6.2208	6.40414	6.2165	6.39984	0.043829	6.2579	cePISA-5	0.0234177	-0.0779155	0.353	-1.1745	6.33226	5.90275	6.38873	5.95922	0.066339	6.23031	lcPISA-8
SP600125	MAPK9	GINS4	Q9BRT9	0.05059	0.0121885	1.8128	0.436751	6.46253	6.29278	6.43095	6.2612	0.0279071	6.23984	cePISA-5	0.0632489	-0.00286686	1.11988	-0.0507602	6.50516	6.21377	6.46484	6.17345	0.0564785	6.22612	lcPISA-8
SP600125	MAPK9	VAPA	Q9P0L0-2	-0.0965787	-0.119848	-2.01193	-2.49667	5.82712	5.7339	5.88878	5.79555	0.048003	6.23057	cePISA-5	-0.000534381	-0.0292814	-0.0147079	-0.805916	6.24876	6.12548	6.29078	6.1675	0.0363331	6.25108	lcPISA-8
SP600125	MAPK9	VAPA	Q9P0L0	-0.0365213	-0.108284	-0.482569	-1.4308	6.09785	5.80194	6.08041	5.78451	0.0756809	6.25418	cePISA-5	0.129816	0.0673868	2.23525	1.1603	6.84438	6.55452	6.86038	6.57052	0.058077	6.25541	lcPISA-8
SP600125	MAPK9	VAPB	O95292	0.0469739	-0.0919997	1.17433	-2.29996	6.458	5.86493	6.45444	5.86137	0.0400005	6.25111	cePISA-5	0.0191047	-0.00908463	0.471378	-0.224149	6.31999	6.19771	6.35288	6.23059	0.0405295	6.23686	lcPISA-8
SP600125	MAPK9	NSD1	Q96L73	0.0431808	0.0951067	0.738597	1.62678	6.43093	6.66662	6.44351	6.67919	0.0584633	6.2413	cePISA-5	-0.0265044	-0.0384314	-0.378816	-0.549284	6.13255	6.08206	6.10284	6.05235	0.0699663	6.24625	lcPISA-8
SP600125	MAPK9	PDXDC1	Q6P996	0.108829	-0.0617236	2.2761	-1.29092	6.74131	5.98967	6.70539	5.95375	0.0478137	6.25149	cePISA-5	0.114983	0.0744177	0.617107	0.399395	6.7229	6.5365	6.81146	6.62506	0.186326	6.20788	lcPISA-8
SP600125	MAPK9	SNRPA	P09012	-0.0306282	-0.0229138	-1.14511	-0.856689	6.11763	6.15043	6.12654	6.15934	0.0267469	6.2489	cePISA-5	-0.0401859	-0.0527095	-0.484839	-0.635935	6.0314	5.97927	6.05788	6.00575	0.0828851	6.20176	lcPISA-8
SP600125	MAPK9	SNRPB2	P08579	-0.0130626	-0.00918009	-0.472096	-0.331779	6.1861	6.20277	6.1494	6.16607	0.0276693	6.24237	cePISA-5	0.00725972	-0.0363357	0.141657	-0.70901	6.24873	6.06273	6.27227	6.08627	0.0512485	6.21737	lcPISA-8
SP600125	MAPK9	LPCAT2	Q7L5N7	0.219422	-0.0790245	1.55732	-0.560866	7.10607	5.77815	6.85245	5.52452	0.140897	6.10348	cePISA-5	-0.123685	0.079331	-1.22097	0.783125	5.72051	6.58489	5.66939	6.53377	0.101301	6.23257	lcPISA-8
SP600125	MAPK9	CA2	P00918	0.106754	-0.0340708	1.10773	-0.353535	6.68797	6.066	6.7911	6.16912	0.0963718	6.21096	cePISA-5	0.130118	-0.391486	0.864906	-2.60224	6.76248	4.71072	6.82578	4.77402	0.150442	6.17926	lcPISA-8
SP600125	MAPK9	TAX1BP3	O14907	-0.430582	-0.152054	-2.72229	-0.961338	4.60981	5.5915	4.72752	5.70921	0.158169	6.213	cePISA-5
SP600125	MAPK9	TAF7	Q15545	0.0125743	0.0345927	0.311614	0.857268	6.30274	6.39967	6.26494	6.36187	0.0403522	6.24805	cePISA-5	-0.00738473	-0.0148238	-0.17585	-0.352995	6.21221	6.18027	6.20968	6.17773	0.0419944	6.24409	lcPISA-8
SP600125	MAPK9	CPSF6	Q16630-2	0.0564888	0.042661	1.85888	1.40385	6.50809	6.44601	6.50384	6.44176	0.0303887	6.25819	cePISA-5	0.0146286	-0.0474798	0.274834	-0.892024	6.35574	6.08793	6.51368	6.24587	0.053227	6.29162	lcPISA-8
SP600125	MAPK9	TMBIM1	Q969X1	0.0237453	-0.123546	0.304674	-1.58521	6.35924	5.74205	6.40242	5.78522	0.0779366	6.25544	cePISA-5	-0.0190425	-0.119616	-0.14305	-0.898569	6.16179	5.74687	6.11574	5.70082	0.133118	6.24366	lcPISA-8
SP600125	MAPK9	IKBIP	Q70UQ0-4	-0.0224103	-0.0422378	-0.790178	-1.48929	6.13802	6.05424	6.14172	6.05794	0.028361	6.2341	cePISA-5	-0.0533344	-0.00913953	-1.6454	-0.281961	6.03937	6.22724	6.02803	6.2159	0.0324142	6.26681	lcPISA-8
SP600125	MAPK9	IKBIP	Q70UQ0	0.0514386	-0.0404825	1.04702	-0.824012	6.48025	6.08024	6.44671	6.0467	0.0491285	6.25328	cePISA-5	-0.0747045	-0.00380566	-1.68026	-0.0855972	5.93279	6.23163	5.91331	6.21215	0.0444601	6.24809	lcPISA-8
SP600125	MAPK9	PTPRJ	Q12913	0.0719841	-0.154922	0.611978	-1.31708	6.57677	5.61963	6.69938	5.74223	0.117625	6.25668	cePISA-5
SP600125	MAPK9	EIF2AK2	P19525	-0.00346998	-0.0747912	-0.0619304	-1.33483	6.25388	5.95223	6.27468	5.97303	0.0560304	6.26894	cePISA-5	-0.429313	0.747136	-1.61072	2.80315	4.51526	10.2054	4.60438	10.2945	0.266535	6.08021	lcPISA-8
SP600125	MAPK9	WDR59	Q6PJI9	-0.0378751	0.0648217	-0.769455	1.31689	6.09891	6.54888	6.08838	6.53835	0.0492233	6.26114	cePISA-5	-0.0408815	0.0978705	-0.43603	1.04386	6.03572	6.64504	5.95673	6.56605	0.0937586	6.2092	lcPISA-8
SP600125	MAPK9	PARD6B	Q9BYG5	0.0625889	-0.0246189	1.25472	-0.493535	6.5414	6.1577	6.5367	6.153	0.0498829	6.26368	cePISA-5	-0.434387	0.115908	-4.46564	1.19158	4.63243	6.78366	4.78776	6.93899	0.097273	6.25997	lcPISA-8
SP600125	MAPK9	WDR73	Q6P4I2	-0.0248992	0.0364456	-0.668415	0.978379	6.13634	6.40289	6.19016	6.45671	0.037251	6.24317	cePISA-5	-0.0132592	-0.00810747	-0.343905	-0.210285	6.1779	6.2	6.15482	6.17692	0.0385547	6.23494	lcPISA-8
SP600125	MAPK9	KIAA0513	O60268	-0.0452917	0.0234229	-0.905023	0.468039	6.03195	6.3262	6.1493	6.44355	0.0500448	6.22433	cePISA-5	0.0726183	0.0230431	0.546076	0.17328	6.52738	6.30689	6.45097	6.23048	0.132982	6.20696	lcPISA-8
SP600125	MAPK9	NSL1	Q96IY1	0.0776784	0.0763815	2.29894	2.26056	6.61071	6.60477	6.56181	6.55587	0.0337888	6.26419	cePISA-5	-0.0692991	-0.0942709	-0.728324	-0.990774	5.97255	5.87005	5.85414	5.75165	0.0951487	6.26644	lcPISA-8
SP600125	MAPK9	DNAH10	Q8IVF4	-0.087008	0.00150568	-1.01275	0.0175256	5.85152	6.22177	5.81223	6.18248	0.0859129	6.21528	cePISA-5
SP600125	MAPK9	LIN54	Q6MZP7	-0.134069	0.101116	-1.85825	1.40151	5.69758	6.70638	5.78124	6.79004	0.0721481	6.25244	cePISA-5
SP600125	MAPK9	ABCF2	Q9UG63-2	-0.0135038	-0.0709718	-0.339839	-1.78609	6.21061	5.96809	6.177	5.93447	0.0397358	6.26902	cePISA-5	0.00167757	-0.0167647	0.0567303	-0.566932	6.25579	6.17633	6.28288	6.20342	0.0295709	6.24852	lcPISA-8
SP600125	MAPK9	SRFBP1	Q8NEF9	0.0864626	-0.0149229	1.3568	-0.234176	6.64166	6.19093	6.68485	6.23413	0.0637253	6.2553	cePISA-5	0.0363115	0.12681	0.323946	1.13131	6.36831	6.78058	6.35973	6.772	0.112091	6.21002	lcPISA-8
SP600125	MAPK9	WDR82	Q6UXN9	0.0338295	0.0525066	1.47891	2.29541	6.40899	6.49249	6.3765	6.46001	0.0228746	6.26045	cePISA-5	-0.0325172	0.0196298	-0.445321	0.26883	6.07389	6.29745	6.05948	6.28304	0.0730196	6.21235	lcPISA-8
SP600125	MAPK9	AXIN1	O15169	0.0124403	0.202974	0.112806	1.84052	6.31266	7.20392	6.35293	7.24419	0.110281	6.25846	cePISA-5
SP600125	MAPK9	YAE1	Q9NRH1	0.0733486	0.00188568	1.10605	0.0284348	6.55631	6.23946	6.46889	6.15204	0.066316	6.23131	cePISA-5	-0.0380716	-0.0579856	-0.533591	-0.812695	6.05318	5.9702	6.02106	5.93808	0.0713498	6.21504	lcPISA-8
SP600125	MAPK9	SMYD3	Q9H7B4	-0.0648084	-0.00712938	-1.09503	-0.120461	5.98137	6.22534	5.90426	6.14824	0.0591841	6.25619	cePISA-5	-0.0127444	0.166297	-0.0780047	1.01786	6.12936	6.93924	6.20741	7.01729	0.163379	6.18375	lcPISA-8
SP600125	MAPK9	FOXK1	P85037	-0.0443183	0.0583983	-1.1902	1.56833	6.07357	6.52176	6.03671	6.4849	0.037236	6.26304	cePISA-5	0.612096	0.608792	1.895	1.88477	9.38153	9.36007	9.25867	9.23721	0.323006	6.13783	lcPISA-8
SP600125	MAPK9	FOXK2	Q01167	0.0590407	-0.0327753	1.16649	-0.647553	6.52118	6.11909	6.45837	6.05628	0.050614	6.25969	cePISA-5
SP600125	MAPK9	SPPL2A	Q8TCT8	-0.22473	-0.0582101	-1.55021	-0.401539	5.39215	6.05187	5.01423	5.67395	0.144967	6.30105	cePISA-5	-0.0599784	-0.035602	-0.804948	-0.477801	6.00469	6.10701	5.97015	6.07247	0.0745122	6.25959	lcPISA-8
SP600125	MAPK9	ZBTB40	Q9NUA8	-0.109655	0.0765791	-1.07248	0.748986	5.8029	6.60248	5.77712	6.5767	0.102244	6.26116	cePISA-5
SP600125	MAPK9	CPTP	Q5TA50	-0.0723849	0.0682778	-0.710672	0.670349	5.91448	6.52019	5.95127	6.55698	0.101854	6.2188	cePISA-5
SP600125	MAPK9	ALG1	Q9BT22	0.134152	-0.00221886	1.77192	-0.0293074	6.84828	6.2306	6.8737	6.25602	0.07571	6.24019	cePISA-5	0.0208931	0.022315	0.324202	0.346267	6.33798	6.34423	6.32524	6.33149	0.0644446	6.24686	lcPISA-8
SP600125	MAPK9	MLST8	Q9BVC4	-0.0428538	0.0473679	-0.735622	0.813111	6.05482	6.44556	6.08666	6.4774	0.0582551	6.23737	cePISA-5	-0.151775	-0.0707783	-1.68593	-0.78621	5.65261	5.97905	5.66891	5.99534	0.0900246	6.27969	lcPISA-8
SP600125	MAPK9	SLC38A7	Q9NVC3	-0.167707	0.0518004	-1.68687	0.521032	5.55448	6.46727	5.58585	6.49865	0.0994188	6.23918	cePISA-5	0.131736	-0.120487	1.11482	-1.01963	6.88629	5.78174	6.6925	5.58795	0.118168	6.28534	lcPISA-8
SP600125	MAPK9	ATP6V1B2	P21281	-0.00362702	0.0130111	-0.111131	0.398658	6.23306	6.30536	6.25269	6.32499	0.0326373	6.24875	cePISA-5	0.026435	0.0182621	0.719585	0.49711	6.39578	6.35965	6.33826	6.30213	0.0367365	6.27965	lcPISA-8
SP600125	MAPK9	ATP6V1B1	P15313	-0.0448403	0.0564775	-0.931777	1.1736	6.05309	6.49347	6.05088	6.49126	0.0481235	6.24418	cePISA-5
SP600125	MAPK9	NPC2	P61916	0.0700767	0.0674911	0.779694	0.750925	6.49489	6.48326	6.40908	6.39745	0.0898772	6.18695	cePISA-5	0.0823307	0.0634287	1.5974	1.23066	6.59092	6.50513	6.63453	6.54874	0.0515403	6.22532	lcPISA-8
SP600125	MAPK9	HDAC8	Q9BY41	0.038873	-0.0405785	0.512998	-0.535504	6.37259	6.03113	6.41982	6.07836	0.0757761	6.20318	cePISA-5
SP600125	MAPK9	WDR83	Q9BRX9	0.168033	-0.0920821	1.10127	-0.603497	7.06607	5.90032	7.06858	5.90283	0.152581	6.2892	cePISA-5
SP600125	MAPK9	M6PR	P20645	-0.0761415	0.0833665	-1.5619	1.71011	5.87206	6.55854	6.02467	6.71115	0.0487492	6.19029	cePISA-5	0.0725718	-0.0666239	1.21818	-1.11834	6.56886	5.96469	6.55913	5.95496	0.0595738	6.2466	lcPISA-8
SP600125	MAPK9	CUL5	Q93034	0.0211903	0.0249381	1.01345	1.19269	6.34711	6.36362	6.35215	6.36866	0.0209091	6.25457	cePISA-5	0.00409762	-0.0228785	0.128682	-0.718479	6.27595	6.15969	6.30499	6.18873	0.031843	6.25815	lcPISA-8
SP600125	MAPK9	EIF4E2	O60573	0.040063	-0.0651495	0.662147	-1.07677	6.42994	5.97771	6.39065	5.93842	0.0605047	6.25383	cePISA-5	-0.00597066	-0.0123934	-0.0638932	-0.132625	6.22239	6.19475	6.26707	6.23943	0.0934475	6.24819	lcPISA-8
SP600125	MAPK9	EMC7	Q9NPA0	-0.0347005	-0.0686152	-0.775563	-1.53356	6.10105	5.9593	6.11738	5.97563	0.0447424	6.24958	cePISA-5	0.0119853	0.00035563	0.321501	0.00953967	6.2987	6.24813	6.29207	6.2415	0.0372791	6.24659	lcPISA-8
SP600125	MAPK9	SLC31A1	O15431	-0.132179	-0.177581	-1.279	-1.71833	5.73531	5.55763	5.82453	5.64685	0.103345	6.2856	cePISA-5	-0.205555	-0.0907657	-2.21655	-0.978747	5.4182	5.86692	5.47025	5.91897	0.0927367	6.24789	lcPISA-8
SP600125	MAPK9	ZFC3H1	O60293	-0.125109	-0.0398507	-1.83778	-0.585384	5.72656	6.07518	5.53508	5.8837	0.0680761	6.24533	cePISA-5	-0.124623	-0.0116751	-0.863426	-0.0808886	5.65491	6.11542	5.61481	6.07532	0.144335	6.16511	lcPISA-8
SP600125	MAPK9	DNAJC9	Q8WXX5	0.0608147	0.0519565	1.89662	1.62036	6.5118	6.47194	6.53858	6.49872	0.0320647	6.24301	cePISA-5	0.00249379	-0.00249811	0.0592378	-0.0593403	6.25047	6.22889	6.22833	6.20674	0.0420979	6.23968	lcPISA-8
SP600125	MAPK9	TMEM168	Q9H0V1	0.190765	0.309075	2.46202	3.98894	7.10648	7.71382	6.94624	7.55358	0.0774829	6.22628	cePISA-5	0.0348365	-0.116736	0.521727	-1.74829	6.38957	5.75233	6.39476	5.75752	0.0667715	6.23713	lcPISA-8
SP600125	MAPK9	DGKE	P52429	0.110693	0.175753	0.553702	0.879139	6.67423	6.9821	6.29271	6.60058	0.199915	6.18129	cePISA-5	-0.00568738	0.0362458	-0.0382838	0.243983	6.21143	6.39462	6.23729	6.42048	0.148559	6.23597	lcPISA-8
SP600125	MAPK9	ANKH	Q9HCJ1	-0.0546355	0.091365	-0.445202	0.744495	5.9974	6.63612	5.99447	6.63318	0.122721	6.22889	cePISA-5	-0.290654	-0.0274904	-1.27327	-0.120427	5.12319	6.14839	4.67943	5.70462	0.228273	6.26666	lcPISA-8
SP600125	MAPK9	SMIM15	Q7Z3B0	-0.0561643	0.167066	-0.70772	2.10518	5.98623	6.98799	5.87094	6.8727	0.0793594	6.22386	cePISA-5	0.037636	0.259321	0.309538	2.13279	6.40719	7.47139	6.31774	7.38194	0.121588	6.24221	lcPISA-8
SP600125	MAPK9	COASY	Q13057-2	-0.0119619	-0.087355	-0.206358	-1.50699	6.2078	5.89173	6.16813	5.85205	0.0579667	6.25949	cePISA-5	0.0364991	0.049173	0.584047	0.786852	6.44407	6.50093	6.38943	6.44629	0.0624934	6.28308	lcPISA-8
SP600125	MAPK9	CDC20	Q12834	0.138463	0.0731393	1.5338	0.810187	6.86822	6.56417	7.05493	6.75088	0.0902746	6.23969	cePISA-5	-0.023173	-0.155475	-0.222203	-1.49083	6.13328	5.59584	6.15257	5.61514	0.104288	6.23259	lcPISA-8
SP600125	MAPK9	ARL6IP5	O75915	-0.00253962	0.0790744	-0.0413978	1.28898	6.24901	6.61271	6.23502	6.59872	0.0613467	6.26002	cePISA-5	-0.00113874	-0.0622037	-0.0236063	-1.2895	6.26247	6.00293	6.27474	6.0152	0.0482388	6.26741	lcPISA-8
SP600125	MAPK9	FBXO3	Q9UK99	0.0157904	-0.111723	0.319902	-2.26342	6.34243	5.80591	6.31986	5.78334	0.0493602	6.27339	cePISA-5	-0.0195619	0.0143118	-0.354845	0.259611	6.15348	6.29967	6.16573	6.31192	0.055128	6.23748	lcPISA-8
SP600125	MAPK9	CDCA3	Q99618	0.0198174	0.0653366	0.454599	1.49878	6.32142	6.52405	6.28045	6.48308	0.0435933	6.23519	cePISA-5	0.00210531	-0.134262	0.0494398	-3.15293	6.26103	5.69634	6.30303	5.73833	0.0425833	6.2519	lcPISA-8
SP600125	MAPK9	CDYL	Q9Y232	-0.00730616	-0.0121113	-0.151592	-0.251291	6.21026	6.18961	6.20132	6.18067	0.0481963	6.24179	cePISA-5	-0.0458133	-0.0484799	-0.895617	-0.947749	6.0541	6.04292	6.05046	6.03928	0.0511527	6.24944	lcPISA-8
SP600125	MAPK9	GP1BB	P13224-2	-0.0069943	0.0486475	-0.148936	1.03589	6.21418	6.45853	6.17283	6.41718	0.0469618	6.24438	cePISA-5	0.00718193	-0.0543839	0.174258	-1.31953	6.28201	6.01957	6.25532	5.99288	0.0412145	6.25082	lcPISA-8
SP600125	MAPK9	MEIS2	O14770	0.0348593	-0.0120722	0.638081	-0.220976	6.38985	6.18533	6.33386	6.12934	0.0546314	6.23731	cePISA-5	-0.131428	0.24995	-1.0316	1.9619	5.69815	7.42234	5.41556	7.13974	0.127402	6.24163	lcPISA-8
SP600125	MAPK9	TMUB1	Q9BVT8	0.0324868	0.0108179	0.352473	0.117371	6.38337	6.2882	6.44794	6.35278	0.0921681	6.24123	cePISA-5	0.113436	0.00440909	1.07822	0.041909	6.73116	6.24123	6.82518	6.33524	0.105206	6.22218	lcPISA-8
SP600125	MAPK9	TJAP1	Q5JTD0	0.0123759	0.00720125	0.229519	0.133552	6.30384	6.28127	6.35953	6.33696	0.053921	6.25	cePISA-5	0.0724576	-9.24059e-06	0.825743	-0.000105308	6.56672	6.24502	6.47959	6.15789	0.0877483	6.24505	lcPISA-8
SP600125	MAPK9	ARNT	P27540	-0.0762948	-0.0860724	-1.32119	-1.49051	5.92504	5.88502	5.96984	5.92982	0.057747	6.24681	cePISA-5	-0.0505462	0.0131051	-0.594245	0.15407	6.04623	6.31896	6.00185	6.27458	0.0850594	6.26182	lcPISA-8
SP600125	MAPK9	NCR3LG1	Q68D85	0.0433194	-0.0391212	0.974284	-0.879865	6.45428	6.0958	6.40052	6.04204	0.0444628	6.26336	cePISA-5	0.218816	0.0274475	2.7146	0.34051	7.26753	6.36472	7.4177	6.51489	0.080607	6.24477	lcPISA-8
SP600125	MAPK9	SLC7A1	P30825	-0.0424959	0.0406721	-0.973718	0.931929	6.07127	6.43156	6.00029	6.36057	0.0436429	6.25277	cePISA-5	-0.0578172	-0.0515011	-1.28105	-1.1411	6.01471	6.0411	6.05586	6.08225	0.0451327	6.26065	lcPISA-8
SP600125	MAPK9	SLC7A2	P52569-3	0.0902642	-0.0589279	0.922098	-0.60198	6.63791	5.98578	6.59261	5.94047	0.0978901	6.23533	cePISA-5
SP600125	MAPK9	AFTPH	Q6ULP2-9	0.0259391	-0.00132279	0.638491	-0.0325605	6.33793	6.21929	6.40244	6.2838	0.0406256	6.22499	cePISA-5	0.0739639	-0.00542441	1.17801	-0.0863934	6.57027	6.21849	6.57187	6.22009	0.0627873	6.24191	lcPISA-8
SP600125	MAPK9	FAM53B	Q14153	-0.0410838	-0.00628651	-0.374369	-0.0572848	6.04436	6.19191	6.0145	6.16206	0.109741	6.21896	cePISA-5
SP600125	MAPK9	FKBP3	Q00688	0.0169585	-0.0184035	0.53587	-0.581533	6.32343	6.17032	6.34362	6.19051	0.0316466	6.24953	cePISA-5	0.0263856	-0.0285428	0.808007	-0.874068	6.34861	6.11144	6.37284	6.13567	0.0326551	6.23356	lcPISA-8
SP600125	MAPK9	MLXIP	Q9HAP2	-0.0298299	0.00873002	-0.599037	0.175314	6.13185	6.29795	6.09256	6.25866	0.0497964	6.25995	cePISA-5	-0.0138158	0.100991	-0.11594	0.8475	6.16116	6.67149	6.10648	6.61681	0.119164	6.22044	lcPISA-8
SP600125	MAPK9	GPATCH4	Q5T3I0-3	0.123536	-0.0186783	1.75774	-0.265764	6.77778	6.14153	6.80152	6.16527	0.0702813	6.22156	cePISA-5
SP600125	MAPK9	TRIP6	Q15654	-0.0133312	0.0164843	-0.377022	0.466197	6.19447	6.32382	6.21149	6.34084	0.0353591	6.25197	cePISA-5	0.0187893	-0.0690882	0.522095	-1.91974	6.34886	5.97368	6.33409	5.95891	0.0359883	6.26671	lcPISA-8
SP600125	MAPK9	FBXW8	Q8N3Y1	0.0270144	0.0319448	0.141999	0.167915	6.35339	6.37514	6.41307	6.43482	0.190244	6.23553	cePISA-5
SP600125	MAPK9	HCCS	P53701	-0.00593327	-0.0539706	-0.189837	-1.7268	6.22407	6.02024	6.18991	5.98608	0.0312546	6.24972	cePISA-5	-0.0326932	-0.0556594	-0.689643	-1.1741	6.10147	6.00511	6.07515	5.97879	0.047406	6.24131	lcPISA-8
SP600125	MAPK9	TTC12	Q9H892-2	-0.200987	0.162229	-1.68645	1.36123	5.44588	7.00497	5.38907	6.94817	0.119178	6.25995	cePISA-5
SP600125	MAPK9	POLR3K	Q9Y2Y1	-0.0990335	-0.0171501	-1.50041	-0.259833	5.8186	6.15841	5.79239	6.13219	0.0660043	6.23205	cePISA-5	-0.0507263	-0.0606355	-0.724276	-0.865761	6.04967	6.00826	6.05931	6.0179	0.0700372	6.26616	lcPISA-8
SP600125	MAPK9	TSTA3	Q13630	0.0818092	0.00040376	2.11783	0.0104523	6.598	6.23602	6.58621	6.22422	0.0386288	6.23427	cePISA-5	0.00985804	-0.0266414	0.279228	-0.754617	6.3005	6.1431	6.30024	6.14284	0.0353046	6.2576	lcPISA-8
SP600125	MAPK9	MT-CO1	P00395	0.0650743	0.094365	0.977475	1.41745	6.54454	6.67877	6.62614	6.76037	0.0665739	6.2559	cePISA-5	-0.011936	-0.0859806	-0.122266	-0.880739	6.23818	5.9261	5.91721	5.60512	0.0976232	6.29001	lcPISA-8
SP600125	MAPK9	AMZ2	Q86W34	0.0617228	-0.0314441	1.00846	-0.513749	6.50347	6.09676	6.44856	6.04185	0.0612052	6.2311	cePISA-5
SP600125	MAPK9	EIF1AX	P47813	-0.00138165	-0.0870327	-0.0224154	-1.41198	6.18381	5.82737	6.27287	5.91643	0.0616386	6.18973	cePISA-5	0.0436431	-0.0486363	1.09338	-1.21847	6.44604	6.04664	6.46443	6.06503	0.0399159	6.25396	lcPISA-8
SP600125	MAPK9	DOT1L	Q8TEK3-1	-0.021039	0.0122271	-0.14184	0.082432	6.19946	6.34406	6.15876	6.30337	0.14833	6.29052	cePISA-5
SP600125	MAPK9	PTPRS	Q13332-3	0.0211737	-0.181828	0.313636	-2.69333	6.30366	5.47626	6.39682	5.56941	0.0675103	6.21183	cePISA-5
SP600125	MAPK9	PTPRF	P10586	-0.0383764	0.165834	-0.23047	0.995922	6.02562	6.94184	5.96202	6.87825	0.166513	6.18805	cePISA-5
SP600125	MAPK9	NME6	O75414	-0.00819972	0.0135155	-0.156735	0.258344	6.21601	6.31028	6.13005	6.22432	0.0523159	6.25144	cePISA-5	0.0287107	0.0400793	0.392846	0.548401	6.41113	6.46185	6.40789	6.45861	0.0730839	6.2848	lcPISA-8
SP600125	MAPK9	USP3	Q9Y6I4	-0.0377605	0.0652418	-0.782974	1.35281	6.08786	6.53841	6.04554	6.49608	0.048227	6.24931	cePISA-5	-0.0459468	-0.0589388	-0.453629	-0.581899	6.08814	6.03357	6.09622	6.04164	0.101287	6.28516	lcPISA-8
SP600125	MAPK9	SKAP2	O75563	-0.0198442	-0.00196294	-0.391505	-0.0387266	6.16606	6.24296	6.10763	6.18453	0.0506871	6.25146	cePISA-5	-0.126685	0.0892692	-0.882342	0.621745	5.71863	6.64203	5.8917	6.8151	0.143578	6.2435	lcPISA-8
SP600125	MAPK9	SF1	Q15637-5	-0.0138284	-0.00014553	-0.423872	-0.00446084	6.18616	6.2451	6.2166	6.27555	0.032624	6.24573	cePISA-5	0.0519353	0.000631202	1.6408	0.0199417	6.47891	6.25256	6.52062	6.29427	0.0316524	6.24983	lcPISA-8
SP600125	MAPK9	SF1	Q15637-6	0.0202964	0.0197891	0.18258	0.178016	6.28529	6.28308	6.47028	6.46807	0.111165	6.19749	cePISA-5	-0.0413915	-0.00393397	-0.423815	-0.0402807	6.09842	6.25882	6.07716	6.23757	0.0976641	6.27592	lcPISA-8
SP600125	MAPK9	SF1	H7C0N4	0.129438	0.26867	1.01524	2.10729	6.71622	7.3967	6.63748	7.31796	0.127495	6.13988	cePISA-5	0.0873676	0.0231505	0.77272	0.204754	6.63684	6.3479	6.64211	6.35317	0.113065	6.24685	lcPISA-8
SP600125	MAPK9	DENND10	Q8TCE6	-0.00664306	-0.056215	-0.109734	-0.928593	6.22612	6.01582	6.21903	6.00873	0.0605379	6.25486	cePISA-5	-0.0615559	-0.0180531	-0.66364	-0.194632	6.0069	6.19079	6.03084	6.21473	0.092755	6.26875	lcPISA-8
SP600125	MAPK9	RTN3	O95197	-0.0487736	-0.0114189	-1.30459	-0.305432	6.059	6.21793	6.06084	6.21977	0.037386	6.26734	cePISA-5	-0.0184124	0.000552344	-0.43699	0.013109	6.17511	6.25682	6.16923	6.25094	0.0421347	6.25443	lcPISA-8
SP600125	MAPK9	RTN3	O95197-5	-0.115769	0.119549	-1.32176	1.36491	5.75799	6.77811	5.77734	6.79746	0.0875873	6.23909	cePISA-5	-0.017998	-0.0718489	-0.140322	-0.560171	6.18038	5.95394	6.16855	5.94211	0.128262	6.25797	lcPISA-8
SP600125	MAPK9	ETNK1	Q9HBU6	0.0128259	-0.039627	0.328762	-1.01575	6.30732	6.08211	6.34514	6.11994	0.0390127	6.25149	cePISA-5	0.0839594	-0.0270345	1.02127	-0.328846	6.63065	6.13964	6.66322	6.17222	0.0822104	6.25578	lcPISA-8
SP600125	MAPK9	MOB2	Q70IA6-3	-0.0225025	-0.243108	-0.342516	-3.70041	6.1273	5.25848	6.28195	5.41313	0.0656976	6.22362	cePISA-5
SP600125	MAPK9	EI24	O14681	-0.156329	-0.132828	-2.79766	-2.37708	5.59512	5.68701	5.79742	5.88931	0.0558786	6.23547	cePISA-5	0.0159228	0.0321176	0.242929	0.490009	6.33556	6.40709	6.35186	6.42338	0.065545	6.26602	lcPISA-8
SP600125	MAPK9	KEL	P23276	-0.0214608	0.0142086	-0.4024	0.266418	6.17482	6.32939	6.19269	6.34726	0.053332	6.26736	cePISA-5	-0.0412666	-0.0932845	-0.500414	-1.1312	6.06148	5.84682	5.96933	5.75467	0.0824649	6.23736	lcPISA-8
SP600125	MAPK9	C4orf33	Q8N1A6	-0.00601024	0.00350886	-0.104325	0.060906	6.21606	6.25721	6.17362	6.21477	0.057611	6.24201	cePISA-5	-6.33284e-05	0.03232	-0.000725965	0.370501	6.26469	6.40689	6.21376	6.35597	0.0872334	6.26496	lcPISA-8
SP600125	MAPK9	TRAPPC13	A5PLN9-4	0.0435413	-0.00182632	0.834804	-0.0350155	6.4318	6.23269	6.45565	6.25654	0.0521575	6.24058	cePISA-5
SP600125	MAPK9	ARPC3	O15145	0.0783468	-0.0370228	1.78016	-0.841214	6.59366	6.0869	6.61862	6.11187	0.0440111	6.24513	cePISA-5	0.0247862	-0.0236316	0.522608	-0.498264	6.35503	6.14529	6.33191	6.12217	0.0474279	6.24679	lcPISA-8
SP600125	MAPK9	ZNHIT3	Q15649	0.0122733	0.0831752	0.136606	0.925768	6.35041	6.6703	6.60986	6.92975	0.0898445	6.29662	cePISA-5	-0.0341554	-0.173944	-0.466797	-2.37726	6.10693	5.54297	6.10895	5.54499	0.0731698	6.25324	lcPISA-8
SP600125	MAPK9	GGNBP2	Q9H3C7	-0.0700943	0.0585751	-1.26285	1.05531	5.9627	6.51893	5.91978	6.47601	0.0555051	6.25955	cePISA-5	-0.103122	-0.0115394	-0.844316	-0.0944796	5.80058	6.18074	5.84275	6.22291	0.122137	6.23037	lcPISA-8
SP600125	MAPK9	PI4K2A	Q9BTU6	0.0649866	0.0617348	1.59923	1.51921	6.49812	6.48349	6.56221	6.54758	0.0406362	6.21191	cePISA-5	0.0128751	0.0063071	0.307581	0.150675	6.30528	6.27665	6.23585	6.20721	0.0418591	6.24927	lcPISA-8
SP600125	MAPK9	TRAM1	Q15629	0.0276114	-0.218573	0.288021	-2.27999	6.41618	5.40963	6.41815	5.4116	0.0958659	6.29455	cePISA-5	-0.193541	-0.108376	-1.76554	-0.988637	5.53355	5.87004	5.59296	5.92945	0.109621	6.32798	lcPISA-8
SP600125	MAPK9	UQCRQ	O14949	-0.0648122	0.0873123	-1.28104	1.72576	5.96621	6.62968	5.95453	6.618	0.0505936	6.24035	cePISA-5	0.0576843	-0.00804386	1.3419	-0.187123	6.51705	6.2268	6.47701	6.18676	0.0429871	6.26161	lcPISA-8
SP600125	MAPK9	COMMD8	Q9NX08	0.0452343	-0.199547	0.411375	-1.81474	6.48107	5.46966	6.59106	5.57965	0.109959	6.28102	cePISA-5	0.0519694	-0.0656375	0.514073	-0.649275	6.50229	5.99326	6.53653	6.0275	0.101094	6.27223	lcPISA-8
SP600125	MAPK9	WBP4	O75554	-0.0536845	0.0695592	-1.19038	1.54238	6.01058	6.54662	6.06069	6.59672	0.0450987	6.23846	cePISA-5	-0.00876814	-0.100795	-0.157641	-1.81218	6.18016	5.79826	6.26129	5.87938	0.0556208	6.21784	lcPISA-8
SP600125	MAPK9	RPS11	P62280	-0.0157844	0.0231186	-0.433763	0.635311	6.189	6.35816	6.19507	6.36423	0.0363894	6.25709	cePISA-5	-0.0973853	0.0245706	-0.463466	0.116934	5.79793	6.30936	5.85811	6.36954	0.210124	6.20281	lcPISA-8
SP600125	MAPK9	SLC52A2	Q9HAB3	0.0702966	0.109064	0.820486	1.27297	6.59502	6.77464	6.6568	6.83642	0.0856768	6.28138	cePISA-5
SP600125	MAPK9	PLIN2	Q99541	0.00600557	-0.0950411	0.110942	-1.75571	6.30584	5.87929	6.27181	5.84526	0.0541326	6.27964	cePISA-5	-0.0870731	-0.0910876	-0.922774	-0.965318	6.00268	5.986	6.02993	6.01325	0.0943601	6.37613	lcPISA-8
SP600125	MAPK9	MFF	Q9GZY8-2	-0.0347647	0.0239733	-0.587236	0.40495	6.10912	6.36298	6.12295	6.37681	0.0592006	6.25812	cePISA-5
SP600125	MAPK9	ERI3	O43414	0.00353084	-0.0372659	0.0950822	-1.00354	6.27966	6.10457	6.28638	6.11129	0.0371346	6.26431	cePISA-5	0.00711144	-0.0876975	0.164131	-2.02405	6.29837	5.89777	6.33318	5.93258	0.0433278	6.2674	lcPISA-8
SP600125	MAPK9	EVI5	O60447-2	-0.15814	0.084398	-1.60479	0.856465	5.55147	6.56779	5.57794	6.59426	0.0985423	6.19459	cePISA-5	-0.243459	-0.189321	-1.00019	-0.777774	5.26378	5.46506	4.92161	5.12289	0.243414	6.23141	lcPISA-8
SP600125	MAPK9	GEMIN6	Q8WXD5	-0.0501382	0.0168031	-1.0102	0.338555	6.04399	6.33103	6.04104	6.32809	0.0496318	6.25772	cePISA-5	0.062134	-0.0858811	0.830166	-1.14745	6.50547	5.87113	6.49062	5.85628	0.0748453	6.23124	lcPISA-8
SP600125	MAPK9	EIF4H	Q15056	0.0528144	0.0109367	1.47038	0.304483	6.4865	6.30092	6.46651	6.28093	0.0359188	6.25333	cePISA-5	0.0411417	0.0202236	1.00924	0.496101	6.42178	6.32934	6.41095	6.31851	0.040765	6.24123	lcPISA-8
SP600125	MAPK9	EIF4H	Q15056-2	0.204354	-0.00444944	1.29761	-0.0282532	7.14829	6.18509	7.09296	6.12976	0.157484	6.2042	cePISA-5	0.216265	0.606052	0.779607	2.18473	7.01958	9.19705	6.89915	9.07662	0.277403	6.04239	lcPISA-8
SP600125	MAPK9	NDUFA11	Q86Y39	-0.0225978	0.0174442	-0.456193	0.352156	6.15447	6.32768	6.25877	6.43198	0.0495355	6.25164	cePISA-5	0.0123766	-0.0227736	0.233931	-0.430448	6.31578	6.16376	6.29026	6.13824	0.0529069	6.26183	lcPISA-8
SP600125	MAPK9	CRYZL1	O95825	-0.0314906	0.0451315	-0.853745	1.22356	6.12436	6.45842	6.13161	6.46567	0.0368853	6.25951	cePISA-5	0.0181595	-0.0551183	0.50939	-1.54611	6.34016	6.02618	6.36287	6.04888	0.0356496	6.26086	lcPISA-8
SP600125	MAPK9	NUP88	Q99567	0.0312009	0.00274732	0.972628	0.0856425	6.39297	6.26811	6.39104	6.26619	0.0320789	6.25619	cePISA-5	-0.00900685	0.0093134	-0.112423	0.116249	6.21068	6.29005	6.17426	6.25363	0.080116	6.24958	lcPISA-8
SP600125	MAPK9	WDR45B	Q5MNZ6	-0.035738	0.108618	-0.8437	2.56425	6.10222	6.74439	6.11331	6.75549	0.0423586	6.25526	cePISA-5	-0.093268	-0.0489594	-1.7158	-0.900678	5.8678	6.05082	5.90402	6.08703	0.0543584	6.25968	lcPISA-8
SP600125	MAPK9	WIPI2	Q9Y4P8	0.0520417	0.0181743	1.13372	0.395926	6.50514	6.35421	6.45069	6.29976	0.0459034	6.27466	cePISA-5	-0.130675	0.00804743	-2.15648	0.132804	5.73241	6.31098	5.76919	6.34776	0.0605962	6.27588	lcPISA-8
SP600125	MAPK9	EXOC6	Q8TAG9	0.0370354	-0.123376	0.547772	-1.8248	6.41052	5.73593	6.58852	5.91394	0.067611	6.24805	cePISA-5	-0.0414135	0.048054	-0.480345	0.557367	6.08981	6.47942	6.00473	6.39434	0.0862161	6.26715	lcPISA-8
SP600125	MAPK9	EXOC6B	Q9Y2D4	-0.000512508	0.000512326	-0.00663556	0.0066332	6.23405	6.23848	6.21199	6.21642	0.0772366	6.23627	cePISA-5
SP600125	MAPK9	MRPL50	Q8N5N7	0.0419255	-0.0911038	0.589104	-1.28012	6.43785	5.87076	6.43657	5.86949	0.0711683	6.25345	cePISA-5	0.225921	-0.0815245	1.56373	-0.564279	7.3222	5.91686	7.40602	6.00068	0.144475	6.26084	lcPISA-8
SP600125	MAPK9	CYB5R2	Q6BCY4	-0.0389932	0.0627122	-0.947454	1.52378	6.08781	6.53247	6.01366	6.45832	0.0411557	6.25459	cePISA-5	0.0280835	-0.0414665	0.627622	-0.926711	6.37419	6.07419	6.357	6.057	0.0447459	6.25131	lcPISA-8
SP600125	MAPK9	C19orf25	Q9UFG5	0.0398435	-0.128872	0.365644	-1.18266	6.39457	5.68883	6.20904	5.5033	0.108968	6.22039	cePISA-5	0.100663	-0.0160858	0.86024	-0.137465	6.62922	6.11388	6.76812	6.25279	0.117017	6.18243	lcPISA-8
SP600125	MAPK9	EIF3F	O00303	-0.000405366	-0.0387262	-0.0128183	-1.22458	6.24515	6.08146	6.25828	6.09458	0.0316241	6.24691	cePISA-5	-0.00158831	0.012939	-0.0239884	0.195418	6.24579	6.309	6.23531	6.29852	0.0662116	6.25267	lcPISA-8
SP600125	MAPK9	BANF1	O75531	-0.0647073	-0.0729094	-0.863121	-0.972528	5.98853	5.95458	5.80623	5.77228	0.0749689	6.26324	cePISA-5	-0.00471326	-0.23285	-0.0428741	-2.11811	6.1959	5.28967	6.19332	5.28709	0.109933	6.21617	lcPISA-8
SP600125	MAPK9	SUMF2	Q8NBJ7	-0.0501663	-0.0818331	-1.37174	-2.23764	6.05326	5.92183	6.02266	5.89124	0.0365712	6.26745	cePISA-5	0.0176271	0.0574823	0.444916	1.45088	6.32296	6.50007	6.35019	6.5273	0.0396189	6.24618	lcPISA-8
SP600125	MAPK9	PITHD1	Q9GZP4	-0.0127353	-0.148057	-0.281297	-3.27028	6.18563	5.63181	6.19723	5.64341	0.0452735	6.24047	cePISA-5	-0.00185928	-0.0031536	-0.0305738	-0.0518576	6.21131	6.20574	6.18321	6.17764	0.0608126	6.21932	lcPISA-8
SP600125	MAPK9	NAB2	Q15742	-0.0877983	-0.0131905	-1.16551	-0.175102	5.84553	6.15578	5.81518	6.12543	0.0753301	6.21232	cePISA-5
SP600125	MAPK9	GSKIP	Q9P0R6	-0.388688	-0.00892177	-3.16516	-0.0726515	4.75762	6.19029	4.86761	6.30028	0.122802	6.2287	cePISA-5	-0.0243019	-0.00561246	-0.220131	-0.0508387	6.10334	6.18292	6.1362	6.21578	0.110397	6.20702	lcPISA-8
SP600125	MAPK9	MESD	Q14696	0.0216302	0.115841	0.487873	2.61282	6.36411	6.79357	6.38281	6.81227	0.0443357	6.26941	cePISA-5	-0.000917786	-0.0360181	-0.028629	-1.12353	6.24643	6.09629	6.24426	6.09412	0.0320579	6.2504	lcPISA-8
SP600125	MAPK9	GULP1	Q9UBP9	-0.028294	-0.173912	-0.317506	-1.95158	6.16294	5.57125	6.10191	5.51022	0.0891133	6.285	cePISA-5
SP600125	MAPK9	TES	Q9UGI8	-0.00797546	0.00763769	-0.313201	0.299937	6.21451	6.28214	6.24512	6.31274	0.0254643	6.24897	cePISA-5	0.0237898	-0.0282975	0.680786	-0.809781	6.3615	6.13592	6.41955	6.19397	0.0349446	6.25746	lcPISA-8
SP600125	MAPK9	FHL2	Q14192	0.0148169	-0.0310247	0.316056	-0.661781	6.29983	6.10281	6.31326	6.11623	0.0468805	6.23546	cePISA-5	-0.0601592	-0.112064	-1.40273	-2.613	6.00623	5.79398	6.05807	5.84582	0.0428872	6.26198	lcPISA-8
SP600125	MAPK9	PHLDA2	Q53GA4	0.00979433	-0.487238	0.0614983	-3.05935	6.34504	4.49585	6.62278	4.7736	0.159262	6.30211	cePISA-5
SP600125	MAPK9	IRF2	P14316	0.0068784	0.0851509	0.0987699	1.22272	6.2705	6.6201	6.38418	6.73378	0.0696407	6.24068	cePISA-5	-0.0625852	0.0149004	-0.612279	0.145772	5.96802	6.29732	5.98379	6.31309	0.102217	6.23262	lcPISA-8
SP600125	MAPK9	TRAF6	Q9Y4K3	-0.0252454	-0.034741	-0.652034	-0.897284	6.14464	6.10433	6.14959	6.10928	0.0387179	6.2531	cePISA-5	0.0947769	0.0242914	1.45329	0.372479	6.65485	6.33753	6.6368	6.31948	0.0652155	6.23172	lcPISA-8
SP600125	MAPK9	PDCL	Q13371	-0.0832788	-0.0860604	-2.07276	-2.142	5.90798	5.8966	5.92839	5.91701	0.0401777	6.25905	cePISA-5	-0.0596711	0.0564021	-0.969023	0.915938	5.99766	6.50016	6.02636	6.52885	0.0615786	6.25094	lcPISA-8
SP600125	MAPK9	AKIRIN2	Q53H80	-0.0625024	0.0423507	-0.652432	0.442078	6.02454	6.4787	6.05974	6.5139	0.0957992	6.29129	cePISA-5	-0.0710346	0.0359376	-0.609048	0.308128	5.94148	6.39877	5.84993	6.30722	0.116632	6.24134	lcPISA-8
SP600125	MAPK9	MT1G	P13640	0.16142	-0.0133816	1.28996	-0.106937	6.99495	6.19675	6.98641	6.18821	0.125136	6.2545	cePISA-5	-0.0681059	-0.128726	-0.737325	-1.39361	5.94339	5.69883	5.96825	5.72369	0.0923689	6.23069	lcPISA-8
SP600125	MAPK9	PTPN1	P18031	0.0452783	-0.0824319	0.812908	-1.47995	6.42681	5.88235	6.38588	5.84142	0.0556991	6.22824	cePISA-5	-0.0424517	0.095841	-0.400254	0.903631	6.04571	6.65392	6.00028	6.60849	0.106062	6.22625	lcPISA-8
SP600125	MAPK9	SLC25A21	Q9BQT8	-0.0538179	0.109004	-0.99302	2.01129	6.01725	6.73616	6.00506	6.72397	0.0541962	6.24596	cePISA-5	-0.0275434	-0.0030635	-0.603532	-0.0671275	6.14914	6.25437	6.1112	6.21643	0.045637	6.26767	lcPISA-8
SP600125	MAPK9	TEX264	Q9Y6I9	0.227483	0.228871	1.89473	1.90629	7.15662	7.1635	7.25069	7.25758	0.120061	6.11264	cePISA-5	0.329665	0.368459	2.29159	2.56126	7.63323	7.84126	7.48627	7.69431	0.143858	6.07392	lcPISA-8
SP600125	MAPK9	RAD9A	Q99638	-0.104891	0.0552537	-2.88705	1.52083	5.81002	6.49211	5.86069	6.54278	0.0363313	6.24817	cePISA-5	-0.00764643	-0.042576	-0.142191	-0.791731	6.23522	6.08606	6.14706	5.99791	0.0537758	6.26835	lcPISA-8
SP600125	MAPK9	ATG7	O95352	-0.0586851	-0.0616546	-1.67816	-1.76307	6.00153	5.98919	5.9835	5.97116	0.03497	6.25069	cePISA-5	0.0719287	0.0362894	1.67477	0.844951	6.57031	6.40998	6.53196	6.37164	0.0429485	6.25076	lcPISA-8
SP600125	MAPK9	PRIM1	P49642	0.00574667	-0.00576965	0.111462	-0.111908	6.28496	6.23499	6.31647	6.2665	0.0515571	6.25997	cePISA-5	0.0215827	0.0997516	0.27918	1.29032	6.34872	6.70221	6.3562	6.70968	0.0773076	6.25446	lcPISA-8
SP600125	MAPK9	LMBRD1	Q9NUN5	0.0749502	-0.0600289	0.929103	-0.744135	6.57826	5.99071	6.56285	5.9753	0.0806694	6.24524	cePISA-5	-0.0253556	-0.0289832	-0.246611	-0.281894	6.18002	6.16451	5.88421	5.86869	0.102816	6.2896	lcPISA-8
SP600125	MAPK9	KLHL12	Q53G59-2	0.106516	-0.0272342	1.1699	-0.299122	6.69283	6.10024	6.60047	6.00788	0.0910473	6.21649	cePISA-5
SP600125	MAPK9	KLHL18	O94889	-0.0418353	-0.0854625	-0.659577	-1.34741	6.08343	5.90222	6.07805	5.89684	0.0634274	6.26243	cePISA-5	-0.23353	0.0630145	-2.35503	0.63547	5.31891	6.53268	5.30853	6.5223	0.099162	6.25349	lcPISA-8
SP600125	MAPK9	ISG15	P05161	-0.0567323	0.017737	-1.15897	0.362346	6.04092	6.36093	6.17137	6.49138	0.0489506	6.28321	cePISA-5	-0.186981	0.0378559	-2.2856	0.462739	5.506	6.43455	5.49166	6.42022	0.0818083	6.26791	lcPISA-8
SP600125	MAPK9	SLBP	Q14493	-0.0158312	0.0085492	-0.286118	0.15451	6.17737	6.28266	6.15066	6.25594	0.0553311	6.24554	cePISA-5	0.0482355	-0.0324163	0.543114	-0.364996	6.49498	6.14184	6.541	6.18787	0.0888129	6.28141	lcPISA-8
SP600125	MAPK9	FARP2	H7C3M7	-0.146278	0.143231	-1.27514	1.24857	5.72656	6.99913	5.64781	6.92039	0.114716	6.33764	cePISA-5
SP600125	MAPK9	RFESD	Q8TAC1-2	-0.0956107	0.00221866	-2.26583	0.0525789	5.85288	6.26352	5.87	6.28065	0.0421967	6.2539	cePISA-5	-0.0471443	-0.0685749	-0.86729	-1.26154	6.05234	5.9631	6.09426	6.00502	0.0543582	6.25338	lcPISA-8
SP600125	MAPK9	NNMT	P40261	-0.0283026	-0.0101976	-0.706524	-0.254564	6.16383	6.24167	6.14322	6.22106	0.0400589	6.28595	cePISA-5	0.015268	0.0408529	0.242531	0.648947	6.2999	6.41263	6.29644	6.40916	0.0629527	6.23358	lcPISA-8
SP600125	MAPK9	PPIH	O43447	-0.00763923	0.0143616	-0.259788	0.488397	6.21474	6.31023	6.25226	6.34776	0.0294057	6.24773	cePISA-5	0.0147192	0.0234029	0.316222	0.50278	6.29758	6.3356	6.32172	6.35974	0.0465471	6.23365	lcPISA-8
SP600125	MAPK9	MAZ	P56270-2	0.267562	0.151146	3.29307	1.86026	7.50459	6.92281	7.4524	6.87062	0.08125	6.23423	cePISA-5	0.097654	0.018552	0.715395	0.135909	6.64888	6.29415	6.61304	6.2583	0.136504	6.21373	lcPISA-8
SP600125	MAPK9	VEZF1	Q14119	0.0681405	0.0369302	0.655875	0.355466	6.56185	6.42142	6.58669	6.44626	0.103893	6.25913	cePISA-5	-0.105779	-0.00861774	-0.689246	-0.0561522	5.83978	6.24662	5.97477	6.38161	0.153471	6.28404	lcPISA-8
SP600125	MAPK9	PLEKHM2	Q8IWE5	-0.00709439	-0.0119612	-0.140805	-0.237397	6.22976	6.20878	6.22225	6.20127	0.0503846	6.26047	cePISA-5	-0.076109	-0.0537088	-0.947671	-0.668755	5.94589	6.03893	5.97487	6.06791	0.0803116	6.26799	lcPISA-8
SP600125	MAPK9	THEM4	Q5T1C6	0.0325338	0.0321385	0.777296	0.767851	6.38725	6.38549	6.42397	6.42222	0.0418551	6.24482	cePISA-5	-0.0172617	-0.029253	-0.417937	-0.70827	6.16986	6.1188	6.17116	6.12009	0.0413021	6.24413	lcPISA-8
SP600125	MAPK9	FLOT2	Q14254	0.0844912	-0.0259657	2.93499	-0.901977	6.61051	6.12328	6.57975	6.09252	0.0287876	6.23449	cePISA-5	-0.00843443	0.135117	-0.0669796	1.07299	6.11503	6.75479	6.13559	6.77535	0.125925	6.15088	lcPISA-8
SP600125	MAPK9	MRPL16	Q9NX20	0.106944	-0.000569751	1.36636	-0.00727934	6.70971	6.22786	6.58302	6.10117	0.0782696	6.23032	cePISA-5	0.0252724	0.121715	0.194628	0.937353	6.28911	6.72389	6.23535	6.67014	0.12985	6.1799	lcPISA-8
SP600125	MAPK9	DPH6	Q7L8W6	-0.0253656	0.0162049	-0.504641	0.322391	6.12993	6.30913	6.10291	6.28211	0.0502647	6.23866	cePISA-5	0.0450073	-0.037982	0.679622	-0.573539	6.46165	6.10044	6.41175	6.05054	0.066224	6.26318	lcPISA-8
SP600125	MAPK9	RPL13A	P40429	0.00513826	0.0768343	0.145979	2.18288	6.27244	6.59203	6.28374	6.60333	0.0351987	6.25014	cePISA-5	-0.0586604	0.158422	-0.15116	0.408232	5.7135	6.64126	5.8828	6.81056	0.388068	5.9506	lcPISA-8
SP600125	MAPK9	EIF3D	O15371	0.0402194	-0.0953175	0.729218	-1.7282	6.39764	5.82397	6.4211	5.84743	0.0551541	6.22175	cePISA-5	-0.101306	0.0844924	-0.843957	0.703885	5.78574	6.58097	5.76149	6.55672	0.120037	6.20662	lcPISA-8
SP600125	MAPK9	NAGPA	Q9UK23	0.0157143	0.092564	0.124756	0.734865	6.37113	6.71971	6.31735	6.66593	0.12596	6.30211	cePISA-5	-0.0241728	-0.0265025	-0.229601	-0.25173	6.1356	6.1257	6.17825	6.16835	0.105282	6.23927	lcPISA-8
SP600125	MAPK9	MED15	Q96RN5	0.0344237	-0.0350469	1.0667	-1.08601	6.37981	6.07988	6.38971	6.08978	0.0322711	6.22939	cePISA-5	-0.064965	0.035891	-1.24846	0.689733	5.9499	6.38073	6.02638	6.45721	0.0520361	6.22395	lcPISA-8
SP600125	MAPK9	PPAT	Q06203	-0.0114218	0.0584901	-0.315791	1.61714	6.19243	6.4999	6.22249	6.52996	0.0361689	6.24165	cePISA-5	-0.0048664	-0.0196058	-0.147139	-0.592797	6.23145	6.16811	6.22453	6.16119	0.0330734	6.25251	lcPISA-8
SP600125	MAPK9	AASDH	Q4L235	0.115875	-0.00466355	1.6172	-0.0650865	6.76408	6.2219	6.78988	6.2477	0.0716516	6.24205	cePISA-5
SP600125	MAPK9	LRRIQ1	Q96JM4	0.0614382	-0.0680095	0.308088	-0.341041	6.50022	5.94238	6.48563	5.92779	0.199417	6.22921	cePISA-5
SP600125	MAPK9	FAM122A	Q96E09	0.173754	0.0242496	2.90278	0.405121	7.01291	6.32256	6.98017	6.28982	0.0598577	6.21718	cePISA-5	0.0401969	0.0196515	0.575065	0.281139	6.43775	6.34672	6.42423	6.3332	0.0698997	6.26086	lcPISA-8
SP600125	MAPK9	FAM122B	Q7Z309-3	0.0413397	-0.221166	0.30229	-1.61724	6.4904	5.41066	6.6606	5.58085	0.136755	6.30706	cePISA-5	-0.211285	0.280327	-2.0904	2.77349	5.40056	7.59327	5.18412	7.37683	0.101074	6.25233	lcPISA-8
SP600125	MAPK9	R3HCC1	Q9Y3T6	-0.0145307	-0.00206292	-0.294801	-0.0418528	6.19046	6.24419	6.127	6.18073	0.0492899	6.25312	cePISA-5	-0.121951	-0.114661	-0.768995	-0.723025	5.76788	5.79709	5.89638	5.9256	0.158585	6.27663	lcPISA-8
SP600125	MAPK9	WDFY1	Q8IWB7	0.0433364	-0.00502701	0.966863	-0.112156	6.45245	6.23973	6.36397	6.15125	0.0448217	6.26152	cePISA-5	-0.06752	-0.131305	-1.49943	-2.91592	5.94203	5.68504	5.96145	5.70446	0.0450306	6.22673	lcPISA-8
SP600125	MAPK9	ERGIC3	Q9Y282-3	-0.0761512	-0.048128	-1.23638	-0.7814	5.93605	6.05248	5.90448	6.02091	0.0615921	6.25779	cePISA-5	-0.031204	-0.0521165	-0.748715	-1.25049	6.12818	6.03999	6.11868	6.03049	0.0416768	6.26217	lcPISA-8
SP600125	MAPK9	RNF126	Q9BV68	0.138994	-0.0872101	1.34352	-0.842975	6.86707	5.87052	6.9868	5.99026	0.103455	6.23634	cePISA-5	0.0144565	-0.0102307	0.241853	-0.171156	6.29662	6.18979	6.28444	6.17761	0.0597738	6.23384	lcPISA-8
SP600125	MAPK9	RNF115	Q9Y4L5	-0.0720161	-0.0126817	-0.444054	-0.078196	5.94691	6.19658	5.88004	6.12972	0.162179	6.25129	cePISA-5
SP600125	MAPK9	FAM91A1	Q658Y4	0.0737431	0.0336302	1.70619	0.778101	6.58032	6.39988	6.55555	6.37511	0.0432208	6.25242	cePISA-5	0.0407002	0.0972889	0.581251	1.38941	6.41891	6.67569	6.39702	6.6538	0.0700218	6.24036	lcPISA-8
SP600125	MAPK9	ZNHIT6	Q9NWK9	-0.0238632	-0.111375	-0.444429	-2.07426	6.12294	5.76257	5.86486	5.50449	0.0536941	6.22506	cePISA-5	-0.211507	-0.203966	-1.86399	-1.79753	5.39813	5.42642	5.46655	5.49484	0.11347	6.25048	lcPISA-8
SP600125	MAPK9	CFAP36	Q96G28	0.0579444	-0.0546112	1.47905	-1.39397	6.49498	6.00752	6.46683	5.97937	0.0391767	6.23928	cePISA-5
SP600125	MAPK9	METTL2A	Q96IZ6	-0.0113557	-0.0404069	-0.198782	-0.707322	6.17546	6.05235	6.09951	5.9764	0.0571266	6.22426	cePISA-5
SP600125	MAPK9	PPIG	Q13427	0.00192478	-0.102383	0.0247262	-1.31523	6.2553	5.819	6.3396	5.9033	0.0778439	6.24697	cePISA-5
SP600125	MAPK9	MSMO1	Q15800	0.0399401	-0.0889462	0.705269	-1.57063	6.42748	5.87817	6.46658	5.91727	0.056631	6.25197	cePISA-5	-0.144017	-0.0267508	-2.25807	-0.41943	5.67882	6.15969	5.62224	6.10311	0.063779	6.27497	lcPISA-8
SP600125	MAPK9	DTYMK	P23919	0.0364422	-0.0294286	0.806183	-0.651027	6.40109	6.1154	6.45528	6.16959	0.0452033	6.24142	cePISA-5	0.126199	0.0644649	2.42011	1.23624	6.82059	6.53489	6.81651	6.53081	0.0521458	6.24931	lcPISA-8
SP600125	MAPK9	TMED9	Q9BVK6	-0.0152838	-0.00155751	-0.403606	-0.0411297	6.18529	6.24442	6.159	6.21813	0.0378682	6.25117	cePISA-5	-0.0243274	-0.0207153	-0.61551	-0.524121	6.15921	6.17465	6.12753	6.14297	0.0395239	6.26395	lcPISA-8
SP600125	MAPK9	TMED4	Q7Z7H5	-0.0558991	-0.000943417	-1.17294	-0.0197959	5.98935	6.2219	6.06054	6.29309	0.0476573	6.22598	cePISA-5	-0.0745085	-0.0777057	-1.63211	-1.70214	5.94494	5.93178	5.98274	5.96958	0.0456518	6.26003	lcPISA-8
SP600125	MAPK9	CLCN7	P51798	-0.0573204	0.0307613	-1.41423	0.758955	6.00659	6.38474	5.96432	6.34247	0.0405311	6.25005	cePISA-5	-0.0580303	-0.0427413	-0.745391	-0.549007	6.12643	6.1917	6.00732	6.07259	0.0778522	6.37789	lcPISA-8
SP600125	MAPK9	EEF2KMT	Q96G04	-0.0164899	0.0163036	-0.113849	0.112562	6.11717	6.25781	5.99908	6.13972	0.144841	6.18749	cePISA-5
SP600125	MAPK9	FAM86B2	P0C5J1	-0.0376532	0.0949803	-0.218705	0.551683	6.05818	6.64154	6.0121	6.59546	0.172165	6.21837	cePISA-5
SP600125	MAPK9	PAIP2	Q9BPZ3	0.0411037	-0.147965	0.719894	-2.59147	6.43208	5.64204	6.44227	5.65223	0.0570969	6.25141	cePISA-5	0.120831	0.00342185	1.31746	0.0373093	6.77008	6.24094	6.76611	6.23697	0.0917157	6.22616	lcPISA-8
SP600125	MAPK9	GNPTG	Q9UJJ9	0.00583642	0.00910068	0.0510759	0.0796422	6.27766	6.29188	6.30934	6.32356	0.11427	6.25232	cePISA-5	0.0876353	-0.0121832	1.20028	-0.166865	6.64806	6.20364	6.65681	6.21239	0.0730122	6.25624	lcPISA-8
SP600125	MAPK9	POLR1C	O15160	0.125811	0.0174499	3.10367	0.430478	6.83251	6.33812	6.80999	6.3156	0.0405361	6.26192	cePISA-5	0.0401593	0.0283093	0.459614	0.323993	6.43749	6.38483	6.43489	6.38223	0.0873762	6.26077	lcPISA-8
SP600125	MAPK9	SLC25A40	Q8TBP6	-0.128977	-0.0847888	-2.11674	-1.39154	5.73394	5.91228	5.68611	5.86445	0.0609318	6.27017	cePISA-5	0.0340715	-0.0431831	0.652528	-0.827031	6.4334	6.09797	6.42292	6.08748	0.0522146	6.28325	lcPISA-8
SP600125	MAPK9	PMF1	Q6P1K2	-0.00345965	0.0197644	-0.073382	0.419219	6.2226	6.32358	6.22138	6.32236	0.0471457	6.23754	cePISA-5	-0.0104743	-0.0565825	-0.123723	-0.66836	6.17845	5.98411	6.05235	5.85801	0.0846588	6.22347	lcPISA-8
SP600125	MAPK9	PSMD8	P48556	0.00631444	-0.037795	0.167299	-1.00137	6.28195	6.09279	6.23866	6.0495	0.0377434	6.25451	cePISA-5	0.0546224	0.0232349	0.888253	0.377839	6.51915	6.37885	6.48873	6.34843	0.0614942	6.27695	lcPISA-8
SP600125	MAPK9	KIAA1324L	A8MWY0	0.0238307	0.00144723	0.439865	0.0267128	6.32595	6.22856	6.33279	6.2354	0.0541773	6.22232	cePISA-5	-0.0840225	-0.000669429	-1.44132	-0.0114834	5.90777	6.25915	5.86293	6.21431	0.0582956	6.26206	lcPISA-8
SP600125	MAPK9	CNBP	P62633-4	0.157764	0.0286835	1.45412	0.264377	6.92276	6.33027	6.91578	6.32329	0.108495	6.20566	cePISA-5
SP600125	MAPK9	PLEKHF1	Q96S99	-0.0215597	-0.0163176	-0.475225	-0.359677	6.16455	6.18699	6.12725	6.14969	0.0453673	6.25737	cePISA-5
SP600125	MAPK9	PLEKHF2	Q9H8W4	0.0128727	-0.107155	0.209038	-1.74008	6.31039	5.80663	6.32741	5.82365	0.0615807	6.25434	cePISA-5	-0.0480525	0.000549443	-0.593472	0.00678588	6.06879	6.27672	6.03759	6.24552	0.0809685	6.27433	lcPISA-8
SP600125	MAPK9	TMEM63B	Q5T3F8	-0.151189	0.048699	-3.2168	1.03615	5.61379	6.44806	5.61515	6.44941	0.0469997	6.23403	cePISA-5	-0.0636645	-0.00146287	-1.1769	-0.0270426	6.02345	6.28883	5.92417	6.18955	0.054095	6.29521	lcPISA-8
SP600125	MAPK9	SF3A3	Q12874	-0.00308256	-0.0511612	-0.0690783	-1.14649	6.2484	6.04359	6.22184	6.01704	0.0446241	6.26176	cePISA-5	-0.0462811	-0.00831933	-0.654053	-0.11757	6.04561	6.20679	5.98666	6.14785	0.0707605	6.24269	lcPISA-8
SP600125	MAPK9	CXorf56	Q9H5V9	0.025416	-0.0331008	0.816391	-1.06324	6.36441	6.11143	6.37999	6.12701	0.0311321	6.25327	cePISA-5	0.0636597	0.0247167	1.39996	0.543552	6.53683	6.36274	6.52157	6.34748	0.0454725	6.25466	lcPISA-8
SP600125	MAPK9	KHK	P50053-2	0.0400059	0.0470318	0.661091	0.777193	6.40535	6.43662	6.39288	6.42415	0.0605149	6.23017	cePISA-5	0.0354505	-0.125908	0.667091	-2.36928	6.42834	5.74811	6.39479	5.71456	0.0531419	6.27231	lcPISA-8
SP600125	MAPK9	LDB1	Q86U70	-0.0880721	-0.0412951	-1.99459	-0.935219	5.87383	6.0674	5.91129	6.10486	0.0441555	6.24357	cePISA-5	-0.00509571	-0.0151808	-0.135285	-0.403031	6.24024	6.19677	6.19763	6.15416	0.0376666	6.26232	lcPISA-8
SP600125	MAPK9	SELENBP1	Q13228-4	0.0132306	0.0444941	0.484064	1.62789	6.31131	6.44958	6.30553	6.44379	0.0273324	6.2537	cePISA-5	0.012667	-0.0515873	0.308541	-1.25656	6.29402	6.01985	6.37453	6.10036	0.0410544	6.239	lcPISA-8
SP600125	MAPK9	PCGF5	Q86SE9	-0.236346	-0.128201	-2.68677	-1.45738	5.30807	5.72126	5.08929	5.50248	0.0879666	6.25293	cePISA-5
SP600125	MAPK9	ENTR1	Q96C92	-0.0719168	0.116479	-0.727848	1.17884	5.89652	6.71906	5.93124	6.75378	0.0988075	6.19791	cePISA-5
SP600125	MAPK9	PDCD2L	Q9BRP1	0.000231126	-0.115556	0.00509005	-2.54488	6.27374	5.78989	6.29613	5.81229	0.0454074	6.27273	cePISA-5	0.106271	-0.108059	1.32871	-1.35107	6.71619	5.78899	5.56652	4.63933	0.07998	6.23925	lcPISA-8
SP600125	MAPK9	GPI	P06744	0.00385484	0.000945349	0.168133	0.0412324	6.26404	6.25142	6.28542	6.2728	0.0229273	6.24733	cePISA-5	0.0330039	0.00486136	0.956739	0.140924	6.40804	6.28425	6.41863	6.29484	0.0344963	6.26311	lcPISA-8
SP600125	MAPK9	WDR45	Q9Y484-2	-0.0370753	0.00602538	-0.648905	0.105458	6.07336	6.25755	6.0493	6.23348	0.0571352	6.23147	cePISA-5
SP600125	MAPK9	WDR92	Q96MX6	0.00257199	-0.100462	0.058538	-2.2865	6.2627	5.83103	6.30721	5.87554	0.0439371	6.25155	cePISA-5	-0.106792	-0.154083	-1.4454	-2.08547	5.80311	5.61597	5.83478	5.64764	0.0738842	6.24897	lcPISA-8
SP600125	MAPK9	TSPAN14	Q8NG11	-0.0265038	-0.0679969	-0.483375	-1.24012	6.16235	5.98764	6.16825	5.99354	0.0548307	6.27661	cePISA-5	-0.0983078	-0.0195739	-1.62533	-0.323617	5.83554	6.16286	5.82205	6.14937	0.0604848	6.24704	lcPISA-8
SP600125	MAPK9	ACTR2	P61160	0.00709569	-0.0205744	0.335495	-0.972789	6.26952	6.15041	6.27384	6.15474	0.0211499	6.23876	cePISA-5	0.0247622	-0.0236087	0.8091	-0.771408	6.3529	6.14344	6.36284	6.15337	0.0306047	6.24479	lcPISA-8
SP600125	MAPK9	ATXN7L3B	Q96GX2	0.044866	-0.118629	0.6559	-1.73425	6.42762	5.73897	6.45996	5.7713	0.0684038	6.23081	cePISA-5	0.0270243	0.0141858	0.397558	0.208689	6.36267	6.3063	6.45487	6.3985	0.0679757	6.2446	lcPISA-8
SP600125	MAPK9	MCTS1	Q9ULC4-3	0.0516618	-0.00217687	1.64558	-0.0693398	6.4583	6.22173	6.46916	6.23259	0.0313942	6.23112	cePISA-5	-0.00171277	0.00131666	-0.0545207	0.041912	6.24629	6.25942	6.25548	6.26861	0.031415	6.25371	lcPISA-8
SP600125	MAPK9	PIP4K2C	Q8TBX8	0.173067	0.0806209	1.56908	0.730932	6.86911	6.44276	7.1085	6.68214	0.110299	6.0926	cePISA-5	0.199104	0.220818	1.00507	1.11468	6.65234	6.75322	5.81407	5.91495	0.198101	5.79479	lcPISA-8
SP600125	MAPK9	MDM2	Q00987-11	0.0312203	0.0496749	0.227147	0.361416	6.42617	6.50889	6.46299	6.54572	0.137445	6.28859	cePISA-5
SP600125	MAPK9	LIMK2	P53671-3	-0.026715	0.0322286	-0.275168	0.331959	6.06315	6.316	6.07027	6.32312	0.0970863	6.17647	cePISA-5	0.0907567	0.103552	0.611862	0.698125	6.66001	6.71934	6.58608	6.64541	0.148329	6.25395	lcPISA-8
SP600125	MAPK9	PPP1R14B	Q96C90	0.0749857	-0.0980574	1.08097	-1.41356	6.6154	5.86766	6.63835	5.89061	0.0693689	6.28034	cePISA-5	0.17538	0.184906	1.44342	1.52183	7.05177	7.09849	7.13222	7.17894	0.121503	6.24458	lcPISA-8
SP600125	MAPK9	LIMK1	P53667	0.00267986	0.0561252	0.0171167	0.358481	6.23446	6.46975	6.2097	6.44499	0.156564	6.22289	cePISA-5
SP600125	MAPK9	CASP6	P55212	-0.0218556	0.0120838	-0.653847	0.361508	6.13975	6.2859	6.13217	6.27832	0.0334261	6.23347	cePISA-5	0.0492244	-0.0975163	1.20035	-2.37797	6.47578	5.8495	6.5054	5.87912	0.0410083	6.25856	lcPISA-8
SP600125	MAPK9	CASP3	P42574	-0.0182684	-0.0650058	-0.391042	-1.39147	6.15935	5.96301	6.18844	5.9921	0.0467173	6.23784	cePISA-5	0.0608472	-0.031464	1.2174	-0.629518	6.51408	6.11032	6.4724	6.06865	0.0499811	6.24505	lcPISA-8
SP600125	MAPK9	TIMM13	Q9Y5L4	-0.00652355	-0.0744615	-0.124597	-1.42218	6.2279	5.94142	6.27406	5.98758	0.0523573	6.25613	cePISA-5	0.0926908	-0.10354	0.995436	-1.11195	6.66727	5.81937	6.72604	5.87815	0.0931157	6.25237	lcPISA-8
SP600125	MAPK9	THOC3	Q96J01	0.0112106	-0.0327916	0.331969	-0.971031	6.31034	6.12078	6.2818	6.09224	0.0337699	6.2615	cePISA-5	0.0530089	-0.0106199	1.37449	-0.275367	6.49196	6.21186	6.4114	6.1313	0.0385663	6.25776	lcPISA-8
SP600125	MAPK9	CRELD1	Q96HD1-2	-0.052082	0.244297	-0.631763	2.96335	6.01264	7.38387	5.93898	7.31021	0.0824392	6.23367	cePISA-5	-0.0844684	0.0807363	-0.500319	0.478213	5.82608	6.53293	5.60328	6.31013	0.168829	6.17737	lcPISA-8
SP600125	MAPK9	LRFN1	Q9P244	-0.042709	-0.0547578	-0.323321	-0.414534	5.99993	5.95003	5.91336	5.86346	0.132095	6.1802	cePISA-5
SP600125	MAPK9	CIAO1	O76071	-0.00944145	-0.00421212	-0.231092	-0.103097	6.20719	6.22973	6.21327	6.23581	0.0408558	6.24794	cePISA-5	0.0385634	0.036547	0.659953	0.625447	6.42971	6.42073	6.46206	6.45308	0.0584335	6.26012	lcPISA-8
SP600125	MAPK9	CKAP2L	Q8IYA6	-0.191241	-0.00233176	-1.27252	-0.0155155	5.48578	6.25324	5.38012	6.14759	0.150286	6.26336	cePISA-5
SP600125	MAPK9	CARNMT1	Q8N4J0	-0.0248004	-0.0751765	-0.487488	-1.4777	6.15379	5.94261	6.13343	5.92226	0.0508739	6.26049	cePISA-5	0.0807415	-0.013819	1.34921	-0.230918	6.58864	6.17065	6.59821	6.18021	0.0598435	6.23003	lcPISA-8
SP600125	MAPK9	TMEM94	Q12767-2	-0.288434	-0.14226	-2.57418	-1.26963	5.06993	5.61054	5.06515	5.60576	0.112049	6.19198	cePISA-5	-0.295551	0.032583	-1.86714	0.205843	5.0619	6.35465	5.17835	6.4711	0.158291	6.21274	lcPISA-8
SP600125	MAPK9	RCHY1	Q96PM5	0.113484	-0.053954	1.48688	-0.706914	6.71754	5.98145	6.73619	6.0001	0.0763232	6.20938	cePISA-5	-0.0319392	-0.0604198	-0.508457	-0.961854	6.10508	5.98574	6.08012	5.96078	0.062816	6.24174	lcPISA-8
SP600125	MAPK9	S100A11	P31949	0.00999499	-0.119398	0.168898	-2.01762	6.26878	5.73102	6.36649	5.82873	0.0591775	6.2255	cePISA-5	0.0430326	-0.0391947	0.514005	-0.468163	6.43914	6.0824	6.44602	6.08928	0.0837202	6.24991	lcPISA-8
SP600125	MAPK9	PDCD2	Q16342	-0.0269252	-0.0332944	-0.588803	-0.728084	6.13162	6.10461	6.14274	6.11573	0.0457288	6.24714	cePISA-5
SP600125	MAPK9	ELP3	Q9H9T3	0.0118748	0.00481111	0.5471	0.221659	6.30398	6.27318	6.30389	6.2731	0.021705	6.2523	cePISA-5	0.0137037	-0.00683678	0.443249	-0.221136	6.32395	6.23456	6.35699	6.26759	0.0309166	6.26417	lcPISA-8
SP600125	MAPK9	ERCC3	P19447	0.0200477	-0.141798	0.372767	-2.63659	6.35984	5.68494	6.39605	5.72115	0.0537807	6.27207	cePISA-5	-0.0611095	0.163748	-0.473214	1.26802	6.03718	7.05541	5.92716	6.9454	0.129137	6.29839	lcPISA-8
SP600125	MAPK9	ACTR10	Q9NZ32	-0.0434708	0.0109163	-1.03896	0.260903	6.05161	6.28411	6.06009	6.29258	0.0418406	6.23674	cePISA-5	-0.0244734	-0.0318772	-0.576529	-0.750943	6.14991	6.11843	6.15909	6.12761	0.0424496	6.25512	lcPISA-8
SP600125	MAPK9	SLIRP	Q9GZT3	-0.0331682	-0.0428344	-0.949125	-1.22573	6.12188	6.081	6.11934	6.07846	0.0349461	6.26426	cePISA-5	-0.224192	-0.149079	-1.91184	-1.2713	5.35593	5.64217	5.41685	5.70309	0.117265	6.25638	lcPISA-8
SP600125	MAPK9	SNRPB	P14678-3	-0.00467712	0.074504	-0.0953635	1.51909	6.18842	6.53756	6.20565	6.55479	0.0490452	6.20852	cePISA-5	-0.00718656	-0.0838509	-0.0859122	-1.0024	6.19372	5.87318	6.17388	5.85334	0.08365	6.22465	lcPISA-8
SP600125	MAPK9	SNRPN	P63162-2	0.127946	0.0874547	0.930457	0.635993	6.85859	6.66877	6.82729	6.63747	0.137509	6.27653	cePISA-5	-0.160571	-0.215711	-0.729371	-0.979835	5.47619	5.27084	5.34086	5.13551	0.22015	6.1209	lcPISA-8
SP600125	MAPK9	PSMG2	Q969U7	0.0133627	0.0419824	0.366165	1.1504	6.29425	6.42036	6.29854	6.42465	0.0364936	6.23622	cePISA-5	0.0639984	0.0131144	1.66763	0.341726	6.52916	6.30288	6.54945	6.32318	0.0383769	6.24585	lcPISA-8
SP600125	MAPK9	COPS7A	Q9UBW8	-0.0651599	0.00855144	-2.09579	0.275047	5.97781	6.29117	6.03124	6.3446	0.0310909	6.25399	cePISA-5	-0.00102104	0.00102032	-0.0274371	0.0274177	6.23604	6.24486	6.22145	6.23028	0.0372138	6.24045	lcPISA-8
SP600125	MAPK9	CDC123	O75794	0.0197392	0.00616704	0.435341	0.136012	6.33637	6.27704	6.43061	6.37128	0.045342	6.25026	cePISA-5	0.0237362	-0.0248692	0.509375	-0.533689	6.3445	6.13431	6.35594	6.14575	0.0465987	6.24097	lcPISA-8
SP600125	MAPK9	LYAR	Q9NX58	-0.00531698	0.040507	-0.141753	1.07993	6.21302	6.41353	6.20605	6.40656	0.0375088	6.23596	cePISA-5	-0.167319	0.105861	-0.58816	0.372121	5.34593	6.4604	5.23355	6.34801	0.284479	6.00333	lcPISA-8
SP600125	MAPK9	TRIM58	Q8NG06	-0.127884	-0.0956506	-2.09967	-1.57044	5.70854	5.83751	5.69763	5.82661	0.0609069	6.23766	cePISA-5
SP600125	MAPK9	CPSF2	Q9P2I0	0.0209809	0.00105096	0.649963	0.0325575	6.34212	6.25511	6.33389	6.24688	0.0322801	6.25056	cePISA-5	-0.059923	0.0771669	-0.635602	0.818507	5.98276	6.57916	6.0457	6.64209	0.0942776	6.23649	lcPISA-8
SP600125	MAPK9	PXN	P49023-3	0.00556515	0.0500421	0.121301	1.09074	6.26877	6.46504	6.30775	6.50402	0.045879	6.24463	cePISA-5
SP600125	MAPK9	PSAP	P07602-3	0.0115236	-0.0185994	0.238365	-0.384728	6.2672	6.13769	6.28976	6.16026	0.0483442	6.21734	cePISA-5	0.0855956	-0.110176	1.57637	-2.02906	6.62716	5.78622	6.60832	5.76737	0.0542991	6.24541	lcPISA-8
SP600125	MAPK9	NDUFS8	O00217	0.124979	-0.00292267	2.05602	-0.0480806	6.7651	6.19116	6.72423	6.15029	0.0607868	6.20371	cePISA-5	0.0252797	-0.010656	0.395558	-0.166737	6.38143	6.22445	6.41331	6.25632	0.063909	6.27059	lcPISA-8
SP600125	MAPK9	TDG	Q13569	0.019922	-0.0115021	0.239022	-0.138001	6.3738	6.23647	6.33449	6.19716	0.083348	6.28639	cePISA-5
SP600125	MAPK9	BRIX1	Q8TDN6	0.0527854	0.0869512	2.20696	3.63543	6.49251	6.64809	6.50359	6.65918	0.0239177	6.25925	cePISA-5	-0.212744	-0.121529	-0.981816	-0.560856	5.27402	5.61824	5.19148	5.5357	0.216684	6.112	lcPISA-8
SP600125	MAPK9	UBE2I	P63279	0.0353999	0.0103697	1.00564	0.294581	6.40524	6.29507	6.42274	6.31257	0.0352015	6.24998	cePISA-5	0.0244019	-0.0297663	0.477402	-0.582351	6.34484	6.11103	6.38459	6.15078	0.051114	6.23843	lcPISA-8
SP600125	MAPK9	UBE2I	H3BQQ9	-0.258748	0.35226	-1.47969	2.01444	5.09924	7.78819	5.218	7.90696	0.174867	6.10093	cePISA-5
SP600125	MAPK9	NEDD1	Q8NHV4-3	0.00446292	0.00605833	0.105156	0.142748	6.26319	6.27013	6.23668	6.24361	0.0424408	6.24385	cePISA-5	-0.0654531	0.00134432	-1.49434	0.0306918	5.97121	6.25418	5.9649	6.24787	0.0438005	6.24836	lcPISA-8
SP600125	MAPK9	MICOS10	Q5TGZ0	0.00150543	0.0482578	0.0178766	0.57305	6.27074	6.47728	6.34027	6.54681	0.0842123	6.2642	cePISA-5	0.22702	-0.0411216	1.89999	-0.344157	7.31318	6.07278	7.29709	6.05669	0.119485	6.24836	lcPISA-8
SP600125	MAPK9	TESMIN	Q9Y4I5	0.318785	0.0234476	2.26003	0.166232	7.81691	6.36986	7.83347	6.38642	0.141053	6.26717	cePISA-5
SP600125	MAPK9	GSTM3	P21266	0.0551063	-0.0215831	0.837241	-0.327916	6.50275	6.16611	6.48269	6.14605	0.0658189	6.25905	cePISA-5	-0.0191371	0.246353	-0.213471	2.74803	6.13	7.36852	6.00535	7.24388	0.0896472	6.21185	lcPISA-8
SP600125	MAPK9	GSTM2	P28161	-0.0502487	0.0269412	-0.717701	0.3848	6.01043	6.34077	6.06218	6.39252	0.0700134	6.22346	cePISA-5	0.0181116	-0.0259557	0.297283	-0.426035	6.32276	6.13255	6.31592	6.12571	0.0609239	6.24388	lcPISA-8
SP600125	MAPK9	GSTM4	Q03013	-0.0738126	0.0243909	-0.954864	0.315528	5.90491	6.32085	5.93577	6.35171	0.0773017	6.21488	cePISA-5	-0.1232	-0.133321	-1.33147	-1.44086	5.75615	5.71591	5.76554	5.7253	0.0925291	6.2693	lcPISA-8
SP600125	MAPK9	COA6	Q5JTJ3-2	-0.00355392	-0.134891	-0.0362185	-1.3747	6.24993	5.7061	6.25828	5.71444	0.0981243	6.26535	cePISA-5	0.00390977	-0.219786	0.0534609	-3.00528	6.24267	5.34603	6.24899	5.35235	0.0731331	6.22577	lcPISA-8
SP600125	MAPK9	SLC1A4	P43007	-0.0344956	-0.0126541	-0.933668	-0.342498	6.10571	6.19885	6.10333	6.19647	0.0369463	6.25346	cePISA-5	-0.00373227	-0.0946631	-0.0580806	-1.47312	6.20956	5.83026	6.27701	5.89771	0.0642601	6.22565	lcPISA-8
SP600125	MAPK9	HEATR1	Q9H583	-0.0438029	-0.026214	-0.833125	-0.498587	6.0605	6.13484	5.93287	6.00721	0.0525766	6.24733	cePISA-5	0.069536	-0.013135	0.426764	-0.0806137	6.55225	6.18734	7.00033	6.63542	0.162938	6.24393	lcPISA-8
SP600125	MAPK9	SOCS2	O14508	-0.00119541	-0.00108449	-0.029335	-0.026613	6.24294	6.24343	6.21828	6.21876	0.0407502	6.24812	cePISA-5	0.00364055	-0.0489356	0.0552794	-0.743056	6.2573	6.03338	6.28534	6.06141	0.0658572	6.24153	lcPISA-8
SP600125	MAPK9	TRIM27	P14373	0.0907406	-0.0546526	0.847921	-0.510698	6.61259	5.97867	6.57722	5.94329	0.107015	6.2095	cePISA-5	-0.0927968	-0.115416	-0.514556	-0.639976	5.89232	5.80067	5.76192	5.67026	0.180344	6.28378	lcPISA-8
SP600125	MAPK9	AKT1S1	Q96B36-3	0.040163	-0.0704228	0.887003	-1.55529	6.44182	5.9665	6.48845	6.01312	0.0452795	6.26497	cePISA-5	-0.00924616	-0.0415277	-0.153867	-0.691072	6.17697	6.04029	6.04777	5.91109	0.0600917	6.21669	lcPISA-8
SP600125	MAPK9	SNX3	O60493	0.0313309	-0.0254543	0.869704	-0.706578	6.40093	6.15388	6.438	6.19095	0.0360248	6.26342	cePISA-5	-0.134066	-0.138579	-1.59275	-1.64637	5.72147	5.7036	5.72464	5.70677	0.0841728	6.27865	lcPISA-8
SP600125	MAPK9	SNX12	Q9UMY4-1	-0.00596398	0.0302079	-0.203058	1.0285	6.22937	6.38753	6.23395	6.39211	0.0293708	6.25518	cePISA-5	-0.0819378	-0.0470084	-1.36194	-0.781355	5.91962	6.06468	5.96618	6.11125	0.0601627	6.26555	lcPISA-8
SP600125	MAPK9	GSDMD	P57764	0.0494948	0.447643	0.270696	2.44824	6.48503	8.54607	6.27708	8.33812	0.182843	6.26631	cePISA-5
SP600125	MAPK9	COX19	Q49B96	0.0045366	0.0485709	0.093211	0.997959	6.2763	6.47081	6.32498	6.5195	0.0486702	6.25659	cePISA-5	0.00739032	-0.0466681	0.138877	-0.876973	6.27266	6.04197	6.29406	6.06337	0.053215	6.24061	lcPISA-8
SP600125	MAPK9	KCMF1	Q9P0J7	0.058271	-0.0265619	1.06047	-0.483397	6.49631	6.12533	6.46408	6.0931	0.0549485	6.23915	cePISA-5	-0.0336308	0.0342535	-0.36974	0.376586	6.11768	6.41242	6.16648	6.46122	0.090958	6.26197	lcPISA-8
SP600125	MAPK9	UTP4	Q969X6	0.019781	-0.149623	0.431225	-3.26176	6.33849	5.63624	6.44755	5.74531	0.0458717	6.25217	cePISA-5	0.0166152	0.00713069	0.375365	0.161095	6.28303	6.24186	6.38633	6.34516	0.044264	6.21108	lcPISA-8
SP600125	MAPK9	LTO1	Q8WV07	0.163366	-0.0436196	1.60727	-0.429151	6.98886	6.05476	6.95662	6.02253	0.101642	6.24062	cePISA-5	-0.0467699	-0.0567931	-0.59533	-0.722914	6.05333	6.01142	6.04038	5.99847	0.0785614	6.25278	lcPISA-8
SP600125	MAPK9	PPAN	Q9NQ55-3	0.035306	0.0278347	0.937209	0.73888	6.40613	6.37305	6.46746	6.43437	0.0376715	6.25127	cePISA-5	0.0743994	0.0897232	0.351853	0.424323	6.52165	6.59129	6.35654	6.42618	0.21145	6.19386	lcPISA-8
SP600125	MAPK9	PDSS2	Q86YH6	0.401043	-0.173626	5.88005	-2.54569	8.20552	5.50952	8.08308	5.38708	0.068204	6.21413	cePISA-5	0.0498869	-0.0620761	0.491435	-0.61151	6.44272	5.96163	6.40438	5.92329	0.101513	6.22375	lcPISA-8
SP600125	MAPK9	IRAK4	Q9NWZ3	0.265766	0.181203	3.82077	2.60505	7.45123	7.02703	7.37299	6.94879	0.0695584	6.19761	cePISA-5	-0.0502526	0.0422895	-0.671625	0.565197	6.03209	6.43171	5.96386	6.36347	0.0748225	6.24591	lcPISA-8
SP600125	MAPK9	C20orf27	Q9GZN8-2	0.0557895	0.0940382	0.961752	1.62112	6.52968	6.70511	6.50597	6.6814	0.0580082	6.282	cePISA-5	0.0634084	-0.0331264	0.883952	-0.461802	6.49519	6.0748	6.33883	5.91844	0.0717329	6.21591	lcPISA-8
SP600125	MAPK9	NEK3	P51956	-0.166817	0.0178746	-2.00797	0.215157	5.55949	6.31877	5.61798	6.37726	0.0830771	6.24097	cePISA-5	-0.193435	0.0938893	-1.69321	0.82185	5.45566	6.65795	5.3646	6.56689	0.114241	6.23846	lcPISA-8
SP600125	MAPK9	COMTD1	Q86VU5	0.114692	-0.0623265	0.943877	-0.512927	6.76959	5.98789	6.74426	5.96257	0.121512	6.25225	cePISA-5	0.0520188	-0.155407	0.75651	-2.26009	6.48832	5.61941	6.54106	5.67215	0.0687616	6.25854	lcPISA-8
SP600125	MAPK9	TMED10	P49755	0.0619153	-0.0635962	1.42473	-1.46341	6.50796	5.96571	6.46806	5.92581	0.0434576	6.23457	cePISA-5	-0.00739022	0.0092534	-0.199929	0.250334	6.21634	6.28848	6.232	6.30413	0.0369642	6.24827	lcPISA-8
SP600125	MAPK9	HAT1	O14929	-0.0125372	0.005755	-0.37188	0.170705	6.18813	6.26708	6.16301	6.24197	0.0337131	6.24214	cePISA-5	0.0450501	0.00821578	0.879442	0.160384	6.47919	6.31586	6.51904	6.35571	0.0512257	6.28	lcPISA-8
SP600125	MAPK9	SLC9A1	P19634	0.03084	0.0118152	0.37966	0.145452	6.35703	6.27375	6.47944	6.39616	0.0812305	6.22258	cePISA-5	-0.0117021	0.047195	-0.132982	0.536321	6.20434	6.46288	6.20654	6.46507	0.0879978	6.25488	lcPISA-8
SP600125	MAPK9	TMCO6	Q96DC7-2	-0.158845	-0.0622379	-1.64412	-0.644194	5.61022	5.99876	5.67644	6.06498	0.0966137	6.26321	cePISA-5
SP600125	MAPK9	HSF1	Q00613	-0.0401948	0.0405731	-1.03077	1.04048	6.07147	6.42107	6.07266	6.42226	0.0389948	6.24301	cePISA-5	0.0806893	0.0331334	0.548617	0.225278	6.5824	6.36897	6.63395	6.42051	0.147078	6.22436	lcPISA-8
SP600125	MAPK9	HSF2	Q03933	0.0137531	0.0504571	0.133634	0.490273	6.35564	6.51941	6.44903	6.6128	0.102916	6.29534	cePISA-5
SP600125	MAPK9	CENPK	Q9BS16	-0.0809561	-0.0945894	-1.19367	-1.39469	5.9349	5.87908	5.92838	5.87256	0.0678209	6.27745	cePISA-5
SP600125	MAPK9	SENP6	Q9GZR1	-0.0428029	-0.0708156	-0.745033	-1.23262	6.06826	5.95157	6.25616	6.13947	0.0574511	6.25099	cePISA-5	-0.0313765	-0.12368	-0.524545	-2.06765	6.09527	5.71751	6.09054	5.71278	0.0598165	6.22928	lcPISA-8
SP600125	MAPK9	ACTR6	Q9GZN1	-0.0055128	-0.0519201	-0.0698149	-0.657524	6.20087	6.00458	6.11099	5.9147	0.078963	6.22462	cePISA-5	-0.0797833	-0.0103129	-1.17364	-0.151706	5.88814	6.17861	5.93201	6.22248	0.0679795	6.22293	lcPISA-8
SP600125	MAPK9	WDR41	Q9HAD4	0.0713903	-0.00860309	1.03018	-0.124145	6.58311	6.22803	6.61252	6.25744	0.0692985	6.26528	cePISA-5	-0.0251394	-0.114955	-0.393837	-1.80091	6.18499	5.81168	6.1973	5.82399	0.063832	6.29371	lcPISA-8
SP600125	MAPK9	MAGOHB	Q96A72	0.0268346	-0.0305977	0.796644	-0.90836	6.37711	6.12824	6.38727	6.13839	0.0336845	6.2596	cePISA-5	0.153203	-0.0113286	2.44755	-0.180985	6.94449	6.19599	6.73204	5.98355	0.0625944	6.24484	lcPISA-8
SP600125	MAPK9	TYW1	Q9NV66	-0.218964	-0.253511	-1.96828	-2.27882	5.39739	5.26968	5.56074	5.43303	0.111247	6.28201	cePISA-5	-0.000325623	0.113378	-0.00623112	2.16961	6.24639	6.75861	6.25295	6.76517	0.0522576	6.2478	lcPISA-8
SP600125	MAPK9	DCUN1D4	Q92564-3	0.0198661	-0.125288	0.247636	-1.56174	6.35027	5.74245	6.41292	5.80509	0.0802232	6.26343	cePISA-5	0.175425	-0.101511	1.35111	-0.781826	7.06531	5.8313	7.04037	5.80636	0.129838	6.25638	lcPISA-8
SP600125	MAPK9	DCUN1D5	Q9BTE7	0.0289174	-0.0143395	0.393867	-0.19531	6.38288	6.19434	6.38771	6.19917	0.0734193	6.25622	cePISA-5	-0.157915	-0.111036	-1.22254	-0.859615	5.62592	5.81173	5.47494	5.66075	0.12917	6.27669	lcPISA-8
SP600125	MAPK9	TXN	P10599	0.0533544	0.0111114	1.30462	0.271694	6.47108	6.28435	6.41003	6.2233	0.0408966	6.23613	cePISA-5	0.0400472	-0.0333123	0.816111	-0.678861	6.42385	6.10537	6.43597	6.11749	0.0490708	6.24798	lcPISA-8
SP600125	MAPK9	FRG1	Q14331	-0.0559043	-0.022549	-1.22531	-0.49423	6.00955	6.1501	6.03646	6.17702	0.0456245	6.24698	cePISA-5	-0.00088516	0.0251566	-0.0111571	0.317089	6.23234	6.34586	6.1498	6.26332	0.0793359	6.23616	lcPISA-8
SP600125	MAPK9	MED30	Q96HR3	0.0852845	0.0244571	1.77608	0.509329	6.64949	6.37497	6.62749	6.35296	0.0480184	6.26781	cePISA-5	-0.00381061	-0.0435114	-0.0584464	-0.667369	6.24243	6.07299	6.26747	6.09803	0.0651983	6.25894	lcPISA-8
SP600125	MAPK9	FHL3	Q13643	0.135447	0.0393547	3.04911	0.88593	6.85854	6.4166	6.82489	6.38295	0.0444219	6.24393	cePISA-5	0.0142638	-0.0714461	0.351365	-1.75995	6.33295	5.96767	6.28801	5.92273	0.0405955	6.27065	lcPISA-8
SP600125	MAPK9	FBXO22	Q8NEZ5	-0.0172877	-0.00187711	-0.540635	-0.0587025	6.19329	6.25981	6.1366	6.20311	0.0319766	6.26795	cePISA-5	0.0207874	0.0896238	0.383929	1.65529	6.33431	6.64387	6.30599	6.61555	0.0541439	6.24369	lcPISA-8
SP600125	MAPK9	MIER1	Q8N108-12	0.0021578	0.012054	0.0614818	0.343452	6.26607	6.3092	6.23839	6.28152	0.0350966	6.25671	cePISA-5	0.0383067	0.000790463	0.726022	0.0149815	6.3894	6.22539	6.43963	6.27562	0.0527625	6.22197	lcPISA-8
SP600125	MAPK9	TMEM141	Q96I45	0.0390884	-0.0293416	0.386379	-0.290035	6.39874	6.10233	6.39038	6.09396	0.101166	6.22771	cePISA-5	-0.032373	-0.00312829	-0.434519	-0.0419887	6.06951	6.19381	6.09989	6.22418	0.0745031	6.20725	lcPISA-8
SP600125	MAPK9	PTS	Q03393	-0.0332307	-0.0129949	-0.428065	-0.167396	6.08769	6.17368	5.95935	6.04534	0.0776301	6.22954	cePISA-5	0.00246886	-0.0137127	0.0275108	-0.152802	6.2375	6.16793	6.24645	6.17688	0.0897416	6.22683	lcPISA-8
SP600125	MAPK9	SNRPF	P62306	-0.0635979	-0.00439061	-0.703167	-0.0485446	5.99717	6.24841	6.08208	6.33332	0.0904449	6.26745	cePISA-5	-0.000976974	-0.0789192	-0.00961578	-0.776755	6.20741	5.88095	6.28348	5.95702	0.101601	6.21162	lcPISA-8
SP600125	MAPK9	SRGN	P10124	-0.0305523	-0.108234	-0.286319	-1.01431	6.14586	5.82369	5.98249	5.66032	0.106707	6.2774	cePISA-5	-0.0503174	0.0692101	-0.442837	0.609109	5.97588	6.49207	5.91736	6.43355	0.113625	6.18797	lcPISA-8
SP600125	MAPK9	ADGRE2	Q9UHX3	0.0300841	-0.190805	0.431137	-2.73443	6.40215	5.49328	6.51114	5.60227	0.0697786	6.27003	cePISA-5	0.0121455	-0.0810186	0.148203	-0.988616	6.28155	5.88873	6.39452	6.0017	0.0819515	6.22889	lcPISA-8
SP600125	MAPK9	CD97	P48960	0.0192649	0.0904544	0.379574	1.78221	6.30396	6.62283	6.31246	6.63133	0.050754	6.22034	cePISA-5	0.0484887	-0.00207101	0.844977	-0.03609	6.47766	6.25458	6.42604	6.20296	0.0573847	6.26356	lcPISA-8
SP600125	MAPK9	VPS29	Q9UBQ0-2	0.0254944	0.0421326	0.748808	1.23749	6.3684	6.44227	6.36349	6.43736	0.0340467	6.25685	cePISA-5	0.00303611	-0.0276776	0.0743604	-0.67788	6.25993	6.12807	6.24503	6.11317	0.0408297	6.24677	lcPISA-8
SP600125	MAPK9	VPS29	Q9UBQ0	-0.241571	-0.137066	-1.51962	-0.862224	5.2664	5.66204	5.08555	5.48119	0.158968	6.22635	cePISA-5
SP600125	MAPK9	LAMP2	P13473	0.0877149	0.10388	1.83457	2.17266	6.62161	6.69622	6.60538	6.67999	0.0478121	6.23102	cePISA-5	-0.00543483	-0.0148616	-0.0758633	-0.207449	6.21847	6.17797	6.21659	6.17609	0.0716398	6.24193	lcPISA-8
SP600125	MAPK9	UBL5	Q9BZL1	0.0309217	0.0665148	0.397817	0.855733	6.31873	6.47656	6.31873	6.47656	0.0777284	6.18474	cePISA-5	-0.0078573	0.000717002	-0.130755	0.0119318	6.22217	6.25925	6.18971	6.2268	0.0600917	6.25615	lcPISA-8
SP600125	MAPK9	CNOT8	Q9UFF9	-0.137716	-0.0187274	-1.8679	-0.254007	5.68513	6.17389	5.67814	6.16691	0.073728	6.25456	cePISA-5
SP600125	MAPK9	CNOT7	Q9UIV1	0.0279754	-0.0632705	0.787262	-1.78051	6.38556	5.99421	6.37048	5.97912	0.035535	6.26293	cePISA-5	0.012606	0.0830805	0.152039	1.00202	6.30478	6.62041	6.22501	6.54064	0.0829127	6.24993	lcPISA-8
SP600125	MAPK9	UBE2Z	Q9H832	-0.0019573	-0.0165806	-0.0591076	-0.500711	6.22415	6.16137	6.19883	6.13606	0.0331141	6.23259	cePISA-5	-0.00626209	-0.0855579	-0.155703	-2.12734	6.20002	5.86844	6.1923	5.86072	0.0402183	6.22699	lcPISA-8
SP600125	MAPK9	MEGF9	Q9H1U4	0.0164749	-0.233133	0.122979	-1.74026	6.29131	5.29178	6.33634	5.33681	0.133965	6.21987	cePISA-5
SP600125	MAPK9	CTCF	P49711	-0.0156164	-0.0156699	-0.358329	-0.359559	6.19393	6.1937	6.22386	6.22363	0.043581	6.26135	cePISA-5	-0.00453657	-0.00386229	-0.025648	-0.0218359	6.18201	6.1849	5.97693	5.97982	0.176878	6.20148	lcPISA-8
SP600125	MAPK9	NARS2	Q96I59	-0.0463829	-0.0333357	-0.897025	-0.644698	6.06517	6.12028	5.95609	6.01119	0.0517075	6.26334	cePISA-5	0.0570486	-0.0231112	1.05698	-0.428197	6.53522	6.18201	6.46947	6.11626	0.0539733	6.28184	lcPISA-8
SP600125	MAPK9	RPF2	Q9H7B2	0.068467	-0.13845	0.921242	-1.86288	6.55632	5.68031	6.48114	5.60513	0.0743203	6.25244	cePISA-5
SP600125	MAPK9	C3orf38	Q5JPI3	-0.117297	-0.00762377	-2.13225	-0.138587	5.77677	6.23304	5.76403	6.2203	0.0550107	6.26606	cePISA-5	0.311847	0.0378635	2.2299	0.270748	7.77477	6.42999	7.63451	6.28973	0.139848	6.26344	lcPISA-8
SP600125	MAPK9	THTPA	Q9BU02	-0.000115538	-0.111979	-0.0016555	-1.60451	6.24314	5.77735	6.27343	5.80764	0.0697904	6.24364	cePISA-5	0.151674	-0.00229666	1.32866	-0.0201187	6.90332	6.20452	6.76962	6.07082	0.114156	6.21441	lcPISA-8
SP600125	MAPK9	ALKBH3	Q96Q83	-0.0322555	0.013833	-0.456873	0.195933	6.14783	6.3474	6.18343	6.383	0.0706006	6.28683	cePISA-5	0.101901	0.00129961	1.70596	0.0217574	6.72208	6.26931	6.73046	6.27769	0.0597321	6.26367	lcPISA-8
SP600125	MAPK9	SDAD1	Q9NVU7	0.020073	0.00842742	0.636767	0.267339	6.32617	6.27531	6.37265	6.32179	0.0315233	6.23876	cePISA-5	-0.260854	-0.0169984	-1.86772	-0.121709	5.19535	6.15209	5.16808	6.12482	0.139665	6.22501	lcPISA-8
SP600125	MAPK9	FBXO30	Q8TB52	0.0311126	0.0520669	0.641625	1.07376	6.40787	6.50162	6.42147	6.51522	0.0484903	6.27116	cePISA-5	0.0912107	0.0279408	1.69214	0.518357	6.65034	6.36498	6.61795	6.3326	0.0539025	6.2429	lcPISA-8
SP600125	MAPK9	RNF7	Q9UBF6	-0.054006	0.0268102	-0.741404	0.368055	6.00664	6.35273	6.07688	6.42296	0.0728429	6.23576	cePISA-5	-0.0175061	-0.172438	-0.226932	-2.23533	6.1303	5.50608	6.15367	5.52945	0.0771424	6.20514	lcPISA-8
SP600125	MAPK9	SPG21	Q9NZD8	0.0365615	-0.126119	0.648547	-2.23716	6.40543	5.72239	6.45407	5.77102	0.0563745	6.24514	cePISA-5	0.0668108	0.0985491	0.787609	1.16176	6.55978	6.7057	6.34098	6.48689	0.0848274	6.26293	lcPISA-8
SP600125	MAPK9	SMG7	Q92540	-0.0457479	-0.0184762	-0.609546	-0.246177	6.02207	6.13699	5.91546	6.03038	0.0750524	6.21609	cePISA-5
SP600125	MAPK9	ANP32A	P39687	-0.0208916	0.057241	-0.343488	0.941123	6.12355	6.46432	6.075	6.41578	0.060822	6.21286	cePISA-5	0.0305336	0.0035392	0.587509	0.0680991	6.39149	6.27301	6.4136	6.29512	0.0519713	6.25764	lcPISA-8
SP600125	MAPK9	ANP32B	Q92688	-0.00104117	0.0630592	-0.0302643	1.83298	6.23316	6.51635	6.22299	6.50618	0.0344026	6.23766	cePISA-5	0.0234326	-0.0124014	0.487308	-0.257901	6.36427	6.20814	6.38285	6.22672	0.0480858	6.26173	lcPISA-8
SP600125	MAPK9	ANP32E	Q9BTT0	-0.122059	-0.00708738	-2.37011	-0.137621	5.74983	6.2268	5.7943	6.27127	0.0514993	6.25746	cePISA-5	0.0447654	-0.0717882	0.506892	-0.812879	6.45871	5.95744	6.42974	5.92847	0.0883135	6.26138	lcPISA-8
SP600125	MAPK9	ANP32E	Q9BTT0-3	-0.029271	0.0542533	-0.134069	0.248494	6.04814	6.40864	6.07176	6.43225	0.218328	6.17211	cePISA-5
SP600125	MAPK9	CBX5	P45973	0.000510981	0.0515091	0.0104921	1.05765	6.2549	6.47996	6.22894	6.454	0.0487014	6.25268	cePISA-5	-0.0187212	-0.0368765	-0.323679	-0.637574	6.1909	6.11348	6.10197	6.02455	0.0578388	6.27176	lcPISA-8
SP600125	MAPK9	CBX1	P83916	-0.0164567	0.0514431	-0.287024	0.897225	6.20672	6.50582	6.22429	6.52339	0.0573357	6.27793	cePISA-5	-0.0494721	-0.00282114	-0.874233	-0.0498529	6.03204	6.23028	6.05582	6.25406	0.0565892	6.24247	lcPISA-8
SP600125	MAPK9	CBX3	Q13185	-0.00762866	0.0350732	-0.115129	0.529314	6.21017	6.39673	6.08317	6.26973	0.0662616	6.2431	cePISA-5	-0.0159107	-0.0247504	-0.193476	-0.300968	6.13734	6.09985	6.12864	6.09115	0.0822359	6.2054	lcPISA-8
SP600125	MAPK9	NAA30	Q147X3	-0.0322661	-0.0445701	-0.645954	-0.892277	6.10909	6.05722	6.10786	6.05598	0.049951	6.24726	cePISA-5	0.0405298	0.0719136	0.629215	1.11644	6.39553	6.53618	6.35773	6.49838	0.0644132	6.21836	lcPISA-8
SP600125	MAPK9	LSM12	Q3MHD2	-0.0172403	0.00489149	-0.432196	0.122624	6.16798	6.26333	6.12364	6.21899	0.03989	6.24214	cePISA-5
SP600125	MAPK9	GCLM	P48507	-0.0206668	-0.0478617	-0.675979	-1.56548	6.16915	6.05396	6.14287	6.02767	0.0305731	6.25816	cePISA-5	0.0732285	0.0549701	1.11607	0.837798	6.57285	6.49019	6.48862	6.40596	0.0656126	6.24756	lcPISA-8
SP600125	MAPK9	NT5C3A	Q9H0P0	0.124461	-0.0818056	2.40851	-1.58306	6.79374	5.88866	6.742	5.83692	0.0516755	6.23222	cePISA-5	-0.0124707	0.147944	-0.131719	1.56263	6.18731	6.915	6.19512	6.9228	0.0946764	6.24103	lcPISA-8
SP600125	MAPK9	ITGB5	P18084	-0.0754858	-0.000757489	-1.76813	-0.0177429	5.92107	6.23585	6.00345	6.31823	0.0426925	6.23912	cePISA-5	0.0837919	-0.0695652	1.43423	-1.19072	6.6211	5.9534	6.62504	5.95734	0.0584228	6.2475	lcPISA-8
SP600125	MAPK9	LRP1	Q07954	-0.388944	-0.0334526	-1.77297	-0.152491	4.74223	6.06731	4.38099	5.70607	0.219375	6.20963	cePISA-5	0.0704978	0.0820908	0.389408	0.453444	6.47496	6.5272	6.76476	6.817	0.181038	6.16617	lcPISA-8
SP600125	MAPK9	NDRG2	Q9UN36	-0.0515671	-0.0231246	-1.62139	-0.727092	6.04505	6.16541	6.14383	6.26419	0.0318042	6.26503	cePISA-5	0.00603226	-0.02994	0.145256	-0.720951	6.27919	6.12456	6.23559	6.08096	0.0415285	6.25299	lcPISA-8
SP600125	MAPK9	NDRG2	Q9UN36-6	0.220419	-0.638424	1.38213	-4.00322	7.26905	4.00812	7.20097	3.94003	0.159478	6.23914	cePISA-5
SP600125	MAPK9	PARN	O95453	-0.0018786	0.0119879	-0.070586	0.45043	6.23946	6.29972	6.18682	6.24708	0.0266144	6.24759	cePISA-5	-0.00491338	0.00230437	-0.0875428	0.0410575	6.24066	6.27196	6.2407	6.272	0.0561254	6.26195	lcPISA-8
SP600125	MAPK9	RMND5A	Q9H871	0.025781	-0.0542148	0.70509	-1.48273	6.38009	6.03596	6.40141	6.05727	0.0365642	6.2671	cePISA-5	0.0351957	-0.00117827	0.724975	-0.0242704	6.41394	6.25425	6.46295	6.30326	0.0485475	6.25936	lcPISA-8
SP600125	MAPK9	ERAL1	O75616	0.0109097	-0.0649174	0.156297	-0.930037	6.30718	5.98424	6.34228	6.01934	0.0698009	6.25967	cePISA-5	-0.0391964	-0.138725	-0.25571	-0.905017	6.02095	5.61958	5.92682	5.52545	0.153284	6.18678	lcPISA-8
SP600125	MAPK9	MCU	Q8NE86	0.0616166	0.106023	1.00268	1.72531	6.56743	6.77271	6.48142	6.68671	0.0614516	6.29284	cePISA-5	0.0356583	-0.00673773	0.567489	-0.107228	6.41939	6.23349	6.43153	6.24563	0.0628353	6.26267	lcPISA-8
SP600125	MAPK9	BAP1	Q92560	0.0177534	0.0350346	0.306104	0.604065	6.33589	6.41223	6.3221	6.39845	0.057998	6.2584	cePISA-5	-0.0220434	-0.0786289	-0.195268	-0.696523	6.15815	5.92129	6.18139	5.94453	0.112888	6.25297	lcPISA-8
SP600125	MAPK9	IFI30	P13284	-0.114554	-0.111877	-1.64698	-1.6085	5.7679	5.77862	5.85898	5.86969	0.0695538	6.24456	cePISA-5	0.0925694	-0.0752407	1.14034	-0.92687	6.69729	5.96188	6.61477	5.87936	0.0811772	6.28106	lcPISA-8
SP600125	MAPK9	RARS2	Q5T160	-0.0955378	-0.104146	-1.50271	-1.63811	5.84968	5.81487	5.83028	5.79548	0.0635769	6.25016	cePISA-5	-0.00435608	0.00358103	-0.089399	0.0734926	6.25006	6.28454	6.23025	6.26473	0.0487263	6.26896	lcPISA-8
SP600125	MAPK9	NUDT16L1	Q9BRJ7	0.00336532	-0.0581713	0.0728775	-1.25972	6.2641	6.00253	6.27203	6.01046	0.0461778	6.2495	cePISA-5	0.0189941	-0.038978	0.406046	-0.833253	6.33744	6.08782	6.38269	6.13308	0.0467782	6.25455	lcPISA-8
SP600125	MAPK9	NUDT16	Q96DE0	-0.0615438	0.00708063	-1.35552	0.155953	5.98609	6.27771	5.99345	6.28507	0.0454023	6.24697	cePISA-5	0.0524692	-0.000418052	0.850131	-0.00677348	6.49648	6.26265	6.50118	6.26734	0.0617189	6.26446	lcPISA-8
SP600125	MAPK9	TRIM11	Q96F44	-0.0103943	-0.0534998	-0.27464	-1.41358	6.21371	6.0308	6.21242	6.02951	0.0378469	6.25864	cePISA-5	-0.00314279	-0.0826528	-0.0475956	-1.25172	6.2248	5.89102	6.25785	5.92407	0.0660312	6.23837	lcPISA-8
SP600125	MAPK9	BTN3A3	O00478	-0.191601	-0.104023	-1.09789	-0.59606	5.41331	5.7521	5.25791	5.5967	0.174518	6.18217	cePISA-5
SP600125	MAPK9	ESS2	Q96DF8	-0.0202462	-0.0739099	-0.396772	-1.44844	6.1369	5.91282	6.13587	5.91179	0.0510273	6.22363	cePISA-5	-0.0164638	-0.125639	-0.306249	-2.33706	6.19574	5.74418	6.22586	5.7743	0.0537596	6.26685	lcPISA-8
SP600125	MAPK9	EMC4	Q5J8M3	-0.0980335	0.0019429	-1.74861	0.0346552	5.84105	6.26018	5.81517	6.2343	0.0560637	6.25176	cePISA-5	0.0766401	-0.11761	1.24498	-1.91051	6.58713	5.75732	6.57248	5.74268	0.0615595	6.24633	lcPISA-8
SP600125	MAPK9	EMC8	O43402	-0.0397855	-0.0522127	-1.00762	-1.32235	6.06863	6.01659	6.06558	6.01353	0.0394847	6.23832	cePISA-5	0.020695	-0.0300662	0.493585	-0.717093	6.3315	6.11259	6.34279	6.12389	0.0419279	6.24132	lcPISA-8
SP600125	MAPK9	SCYL3	Q8IZE3-2	-0.0353818	-0.0727745	-0.564153	-1.16037	6.07841	5.92289	6.10109	5.94557	0.0627168	6.22933	cePISA-5	-0.00999927	0.0379709	-0.14139	0.53691	6.23792	6.44882	6.24428	6.45518	0.0707211	6.2813	lcPISA-8
SP600125	MAPK9	KCTD5	Q9NXV2	-0.0439102	-0.00876163	-0.752786	-0.150207	6.03511	6.18395	6.05332	6.20216	0.0583303	6.22162	cePISA-5	-0.168593	-0.110694	-2.32017	-1.52337	5.53667	5.7634	5.52731	5.75403	0.0726639	6.22301	lcPISA-8
SP600125	MAPK9	KCTD2	Q14681	-0.189031	-0.0219065	-1.30549	-0.151291	5.46408	6.13518	5.41866	6.08975	0.144797	6.22905	cePISA-5	-0.173484	-0.0386682	-0.911438	-0.203153	5.52269	6.06365	5.44519	5.98615	0.190341	6.22837	lcPISA-8
SP600125	MAPK9	SMN1	Q16637	-0.133335	-0.00295249	-1.71881	-0.0380603	5.71271	6.25304	5.71709	6.25742	0.077574	6.26585	cePISA-5	-0.243844	-0.1539	-1.74153	-1.09915	5.25472	5.59274	5.38254	5.72057	0.140017	6.22234	lcPISA-8
SP600125	MAPK9	LMO4	P61968	-0.108636	-0.0834151	-0.699071	-0.536777	5.74531	5.84663	5.60907	5.71039	0.1554	6.19464	cePISA-5	0.00107736	-0.00854074	0.0107166	-0.0849553	6.22913	6.18774	6.26648	6.22509	0.100532	6.22448	lcPISA-8
SP600125	MAPK9	FBXO5	Q9UKT4	0.0243086	0.0446967	0.416988	0.766724	6.36511	6.4557	6.37102	6.46161	0.0582957	6.25876	cePISA-5	-0.00411289	0.0234746	-0.0840588	0.479772	6.21562	6.33562	6.17296	6.29296	0.0489287	6.23337	lcPISA-8
SP600125	MAPK9	FIG4	Q92562	0.0886917	-0.0492555	0.82597	-0.458707	6.6822	6.07285	6.64719	6.03785	0.107379	6.28377	cePISA-5
SP600125	MAPK9	CMC1	Q7Z7K0	-0.00565159	-0.103038	-0.0732813	-1.33605	6.18716	5.78329	6.12328	5.71941	0.0771218	6.21145	cePISA-5	-0.0490487	-0.0838813	-0.550238	-0.940997	6.07923	5.93421	6.06741	5.92239	0.0891409	6.28946	lcPISA-8
SP600125	MAPK9	UBR7	Q8N806	-0.00865482	-0.00408927	-0.185609	-0.0876975	6.19318	6.21281	6.1628	6.18243	0.0466293	6.23045	cePISA-5	-0.0754707	0.000168723	-1.62491	0.00363266	5.9235	6.24235	5.93489	6.25374	0.0464462	6.24162	lcPISA-8
SP600125	MAPK9	QPRT	Q15274	-0.056279	0.0505726	-1.38268	1.24248	6.00659	6.46835	6.01177	6.47353	0.040703	6.24553	cePISA-5	-0.00534222	-0.0528675	-0.135156	-1.33752	6.21596	6.01452	6.2875	6.08607	0.0395264	6.23902	lcPISA-8
SP600125	MAPK9	PIN1	Q13526	-0.0486837	-0.0254006	-1.40299	-0.732007	6.03643	6.13464	6.03548	6.13369	0.0346999	6.24361	cePISA-5	0.0288137	-0.030825	0.60523	-0.647476	6.36365	6.10595	6.34605	6.08835	0.0476079	6.23782	lcPISA-8
SP600125	MAPK9	RPP38	P78345	-0.0367993	-0.00551216	-1.34558	-0.201554	6.09667	6.23033	6.10195	6.23561	0.0273483	6.25418	cePISA-5	-0.0203245	-0.00137002	-0.511453	-0.0344757	6.14974	6.23107	6.14285	6.22418	0.0397388	6.23699	lcPISA-8
SP600125	MAPK9	RYBP	Q8N488	0.031672	-0.0532806	0.476924	-0.80231	6.37096	6.00664	6.38616	6.02184	0.066409	6.23262	cePISA-5	-0.0785556	-0.0945282	-1.15166	-1.38583	5.89632	5.8314	5.90605	5.84113	0.0682105	6.22628	lcPISA-8
SP600125	MAPK9	YAF2	Q8IY57-5	-0.000741818	0.102	-0.00618343	0.850222	6.28012	6.74367	6.29824	6.76179	0.119969	6.28336	cePISA-5	-0.0841519	-0.141404	-0.602219	-1.01193	5.90566	5.67589	5.86421	5.63444	0.139737	6.26038	lcPISA-8
SP600125	MAPK9	TIGAR	Q9NQ88	0.137794	0.151504	0.688417	0.75691	6.86315	6.92868	7.0925	7.15803	0.200161	6.23796	cePISA-5
SP600125	MAPK9	C2orf69	Q8N8R5	0.0324992	0.017944	0.679772	0.375327	6.3906	6.32645	6.40032	6.33617	0.047809	6.24825	cePISA-5	-0.0448077	-0.123872	-0.602616	-1.66595	6.04854	5.72598	5.88988	5.56732	0.0743552	6.23934	lcPISA-8
SP600125	MAPK9	CSRP1	P21291	-0.0200414	0.0505753	-0.433728	1.09453	6.15503	6.4638	6.13808	6.44685	0.0462072	6.24113	cePISA-5	0.0855618	-0.114234	2.16931	-2.89625	6.63014	5.77269	6.64078	5.78333	0.039442	6.24836	lcPISA-8
SP600125	MAPK9	CSRP3	P50461	0.0322638	-0.0116594	0.291433	-0.105318	6.37521	6.18403	6.35375	6.16258	0.110707	6.23421	cePISA-5	-0.00860524	-0.0971636	-0.104012	-1.17443	6.23065	5.85969	6.20231	5.83135	0.0827329	6.26792	lcPISA-8
SP600125	MAPK9	PLEKHO2	Q8TD55	-0.012854	-0.014537	-0.0828839	-0.093736	6.13274	6.12559	6.14502	6.13787	0.155084	6.18762	cePISA-5
SP600125	MAPK9	NDRG3	Q9UGV2	-0.0222955	0.00366998	-0.799159	0.131547	6.15445	6.26623	6.16775	6.27952	0.0278987	6.2503	cePISA-5	-0.113177	-0.000808554	-2.04845	-0.0146344	5.77545	6.24327	5.80441	6.27223	0.0552503	6.24676	lcPISA-8
SP600125	MAPK9	EIF2S2	P20042	-0.00877449	-0.0452388	-0.335133	-1.72785	6.20273	6.04791	6.23628	6.08147	0.0261821	6.24057	cePISA-5	-0.0137865	-0.027719	-0.192501	-0.38704	6.17431	6.11496	6.21412	6.15478	0.0716181	6.23359	lcPISA-8
SP600125	MAPK9	SRSF4	Q08170	0.0436238	0.0978605	0.979525	2.19735	6.46312	6.71073	6.37511	6.62271	0.0445357	6.27062	cePISA-5	-0.142308	-0.075563	-1.07985	-0.573382	5.66876	5.93718	5.67508	5.9435	0.131785	6.25643	lcPISA-8
SP600125	MAPK9	SRSF6	Q13247	0.0405191	-0.00574863	0.594968	-0.0844107	6.4398	6.23654	6.61877	6.41552	0.0681031	6.26145	cePISA-5	-0.303931	-0.198227	-1.70689	-1.11325	5.00661	5.38721	5.05494	5.43554	0.178062	6.18068	lcPISA-8
SP600125	MAPK9	SRSF5	Q13243	-0.00845614	-0.0305086	-0.244351	-0.881587	6.2158	6.12151	6.34107	6.24678	0.0346065	6.25235	cePISA-5	0.0745401	0.0177436	0.44835	0.106726	6.55096	6.29807	6.64906	6.39617	0.166254	6.22109	lcPISA-8
SP600125	MAPK9	RNGTT	O60942	-0.0137296	-0.0384707	-0.205708	-0.576399	6.18537	6.08021	6.18252	6.07735	0.0667432	6.24452	cePISA-5	0.00902764	0.0232629	0.0932168	0.240207	6.30496	6.36748	6.25209	6.31461	0.0968456	6.26563	lcPISA-8
SP600125	MAPK9	CD320	Q9NPF0	-0.00277245	0.0411739	-0.0504126	0.74868	6.21242	6.40458	6.23145	6.4236	0.0549952	6.22438	cePISA-5	0.00210519	-0.00210827	0.0482322	-0.0483027	6.2511	6.23287	6.22956	6.21133	0.043647	6.24199	lcPISA-8
SP600125	MAPK9	BORA	Q6PGQ7	-0.0971095	0.19748	-0.952106	1.93619	5.83068	7.15153	5.71433	7.03519	0.101994	6.23665	cePISA-5
SP600125	MAPK9	HDDC3	Q8N4P3	-0.0727012	0.00850619	-1.30615	0.152822	5.97033	6.31603	5.96637	6.31207	0.0556606	6.2789	cePISA-5	0.0271954	-9.24231e-05	0.522924	-0.00177714	6.36289	6.24367	6.30438	6.18516	0.0520065	6.24407	lcPISA-8
SP600125	MAPK9	STIL	Q15468-2	0.170008	-0.0659039	2.7751	-1.07578	7.02803	5.96784	6.92123	5.86104	0.0612617	6.24678	cePISA-5
SP600125	MAPK9	SLC12A4	Q9UP95	-0.0940883	-0.384354	-1.37625	-5.62204	5.8333	4.77019	5.89422	4.83111	0.0683656	6.22641	cePISA-5	-0.0650607	-0.0608758	-1.35329	-1.26625	5.9829	6.00028	5.99684	6.01422	0.0480758	6.25889	lcPISA-8
SP600125	MAPK9	SLC12A6	Q9UHW9	0.00602429	-0.0259324	0.155904	-0.671112	6.25868	6.12157	6.29252	6.15541	0.038641	6.23259	cePISA-5
SP600125	MAPK9	ANAPC10	Q9UM13	-0.0549319	0.0231715	-1.16026	0.489421	6.02344	6.35851	6.0415	6.37658	0.0473447	6.2572	cePISA-5	-0.00695012	0.0533582	-0.0957454	0.735066	6.20822	6.47324	6.16835	6.43337	0.0725897	6.2382	lcPISA-8
SP600125	MAPK9	ORC5	O43913	0.00373013	-0.0353227	0.0594118	-0.562604	6.27568	6.10808	6.2455	6.0779	0.0627843	6.25948	cePISA-5	0.0234151	-0.00345811	0.208235	-0.0307537	6.387	6.26913	6.40443	6.28656	0.112445	6.28418	lcPISA-8
SP600125	MAPK9	RC3H1	Q5TC82	0.0203303	-0.193231	0.288907	-2.74594	6.32598	5.45556	6.44264	5.57222	0.0703699	6.23746	cePISA-5	-0.0019587	0.00195604	-0.0135871	0.0135687	6.27489	6.29194	6.28323	6.30028	0.144159	6.28341	lcPISA-8
SP600125	MAPK9	RC3H2	Q9HBD1	-0.0930471	-0.0118641	-0.696629	-0.0888246	5.80909	6.14535	5.6732	6.00946	0.133568	6.19609	cePISA-5
SP600125	MAPK9	SLC1A5	Q15758	0.016826	0.0512222	0.415874	1.26602	6.32249	6.47504	6.29567	6.44822	0.0404593	6.24918	cePISA-5	-0.0308514	-0.0611176	-0.601452	-1.19149	6.09719	5.97061	6.08421	5.95763	0.0512949	6.22898	lcPISA-8
SP600125	MAPK9	TBL1X	O60907	-0.030207	0.0569545	-0.695604	1.31154	6.10295	6.48303	6.0539	6.43398	0.0434256	6.23208	cePISA-5	-0.017412	-0.0503691	-0.392256	-1.13471	6.17352	6.03409	6.18521	6.04578	0.0443893	6.24848	lcPISA-8
SP600125	MAPK9	TBL1XR1	Q9BZK7	-0.0180611	-0.0132073	-0.443091	-0.324014	6.18684	6.20769	6.14247	6.16332	0.0407616	6.26478	cePISA-5	0.0339296	-0.0952695	0.787571	-2.21139	6.39999	5.85176	6.3939	5.84567	0.0430813	6.25123	lcPISA-8
SP600125	MAPK9	PHF5A	Q7RTV0	0.0161886	0.0730976	0.358019	1.61659	6.28811	6.54111	6.33654	6.58954	0.0452171	6.21795	cePISA-5	-0.0313847	-0.0690824	-0.600337	-1.32143	6.1082	5.95066	6.1243	5.96676	0.0522785	6.24253	lcPISA-8
SP600125	MAPK9	THEMIS2	Q5TEJ8	-0.0322566	-0.0165215	-0.504246	-0.25827	6.11775	6.18485	6.11721	6.1843	0.06397	6.25608	cePISA-5
SP600125	MAPK9	YIPF4	Q9BSR8	0.00500458	0.103288	0.102244	2.11018	6.24332	6.68347	6.21012	6.65027	0.0489476	6.22171	cePISA-5	0.103761	-0.0368041	1.42875	-0.506777	6.65634	6.03838	6.64691	6.02896	0.0726239	6.19441	lcPISA-8
SP600125	MAPK9	DNAJA1	P31689	0.0374642	-0.0160065	1.09425	-0.467513	6.42331	6.18961	6.39768	6.16397	0.0342374	6.25866	cePISA-5	0.0301033	-0.00431949	0.765298	-0.109812	6.38698	6.23639	6.38551	6.23492	0.0393354	6.25509	lcPISA-8
SP600125	MAPK9	MGAT5	Q09328	0.224413	0.0386038	3.03972	0.522897	7.29302	6.4117	7.39769	6.51637	0.0738268	6.24241	cePISA-5	-0.000434207	0.000434076	-0.00650915	0.0065072	6.22893	6.23269	6.21985	6.2236	0.0667071	6.23081	lcPISA-8
SP600125	MAPK9	NUDCD3	Q8IVD9	-0.00319055	0.0519322	-0.11743	1.91139	6.23994	6.48297	6.26721	6.51024	0.0271699	6.25375	cePISA-5	0.000613784	-0.000614045	0.0103452	-0.0103496	6.26539	6.26006	6.21141	6.20608	0.0593304	6.26273	lcPISA-8
SP600125	MAPK9	TIPRL	O75663	0.00729012	0.00698212	0.273063	0.261527	6.27731	6.27597	6.25304	6.2517	0.0266976	6.24566	cePISA-5	0.0540565	0.00653526	0.846245	0.102308	6.47694	6.26708	6.53585	6.32598	0.063878	6.23875	lcPISA-8
SP600125	MAPK9	SBDS	Q9Y3A5	0.00906516	0.0188087	0.311034	0.645345	6.28932	6.33195	6.25946	6.30208	0.0291452	6.24993	cePISA-5	0.082397	0.068691	1.20978	1.00855	6.59207	6.52974	6.62475	6.56242	0.0681089	6.22612	lcPISA-8
SP600125	MAPK9	GTF3C4	Q9UKN8	0.00323931	-0.00818359	0.138854	-0.350792	6.26895	6.21951	6.28207	6.23263	0.0233289	6.25489	cePISA-5	-0.0305555	-0.0127658	-0.70589	-0.294915	6.11016	6.18597	6.08369	6.1595	0.0432865	6.24095	lcPISA-8
SP600125	MAPK9	CFAP298	P57076	0.00959073	-0.0615727	0.232911	-1.49529	6.28383	5.98139	6.23768	5.93524	0.0411777	6.24219	cePISA-5	0.00642972	0.091675	0.0410624	0.585467	6.19093	6.56776	6.14534	6.52217	0.156584	6.1634	lcPISA-8
SP600125	MAPK9	GLS	O94925-3	-0.0748157	-0.051986	-1.49007	-1.03538	5.91905	6.01346	5.93263	6.02704	0.0502095	6.2341	cePISA-5	-0.174337	0.0102433	-1.37433	0.0807498	5.5456	6.3025	5.50301	6.25991	0.126852	6.25791	lcPISA-8
SP600125	MAPK9	POLR3H	Q9Y535	-0.0481058	0.00306317	-0.494951	0.0315163	6.06358	6.28249	6.04765	6.26657	0.097193	6.26917	cePISA-5	-0.0601317	-0.0204219	-0.661683	-0.22472	5.98306	6.15003	6.008	6.17497	0.0908769	6.23771	lcPISA-8
SP600125	MAPK9	HMCES	Q96FZ2	0.0193984	-0.142597	0.334389	-2.45808	6.37131	5.6946	6.28199	5.60528	0.0580115	6.28622	cePISA-5	-0.259378	0.191287	-1.81617	1.3394	5.16393	7.05739	5.23498	7.12844	0.142816	6.18103	lcPISA-8
SP600125	MAPK9	SERGEF	Q9UGK8	0.0718509	0.189629	0.850231	2.24393	6.57622	7.1356	6.48604	7.04543	0.0845075	6.25672	cePISA-5	0.147444	-0.00455352	1.78061	-0.0549906	6.93114	6.23805	6.93087	6.23778	0.0828054	6.25777	lcPISA-8
SP600125	MAPK9	ADAM9	Q13443	-0.138373	-0.0387257	-2.48812	-0.696333	5.64942	6.05342	5.66788	6.07188	0.0556138	6.21811	cePISA-5	-0.0346891	-0.00257304	-0.763113	-0.0566032	6.10595	6.24341	6.10533	6.24278	0.0454574	6.25455	lcPISA-8
SP600125	MAPK9	HIBADH	P31937	-0.03112	0.0155055	-0.786232	0.391739	6.11393	6.31475	6.08925	6.29007	0.0395812	6.24725	cePISA-5	-0.0120153	-0.00932674	-0.328431	-0.254941	6.19205	6.2036	6.18681	6.19836	0.0365839	6.24384	lcPISA-8
SP600125	MAPK9	RMND5B	Q96G75	0.01255	-0.277284	0.10444	-2.30755	6.40151	5.23641	6.41939	5.25429	0.120164	6.34607	cePISA-5
SP600125	MAPK9	UFC1	Q9Y3C8	-0.00815747	0.0235287	-0.18601	0.536511	6.20773	6.34558	6.17259	6.31044	0.0438551	6.24294	cePISA-5	0.000301597	-0.0843886	0.006381	-1.78544	6.24314	5.8872	6.26936	5.91342	0.0472649	6.24184	lcPISA-8
SP600125	MAPK9	TPMT	P51580	-0.0263282	-0.0273762	-0.777211	-0.808149	6.12782	6.12336	6.10722	6.10277	0.0338752	6.24067	cePISA-5	0.00610083	-0.0285139	0.146252	-0.683549	6.27986	6.13098	6.30859	6.15971	0.0417145	6.25335	lcPISA-8
SP600125	MAPK9	MPDU1	O75352	-0.0298274	0.154943	-0.423358	2.19919	6.11371	6.94906	6.13578	6.97113	0.0704542	6.24142	cePISA-5	0.060406	-0.0389909	0.632466	-0.408244	6.48213	6.05057	6.39605	5.96449	0.0955088	6.21633	lcPISA-8
SP600125	MAPK9	PFN1	P07737	0.0429193	-0.0133492	2.46098	-0.76544	6.43712	6.19088	6.43064	6.18441	0.0174399	6.24843	cePISA-5	0.0411265	-0.000754773	1.10893	-0.0203516	6.44263	6.25829	6.41087	6.22653	0.0370867	6.26157	lcPISA-8
SP600125	MAPK9	PLA2G12A	Q9BZM1	-0.0156186	-0.0282687	-0.123006	-0.222633	6.12596	6.07248	6.14877	6.09529	0.126975	6.19264	cePISA-5	0.0963591	-0.00550402	0.619205	-0.035369	6.65252	6.19901	6.68106	6.22755	0.155617	6.22271	lcPISA-8
SP600125	MAPK9	SCARB1	Q8WTV0-2	-0.029992	0.0254335	-0.849049	0.720003	6.12144	6.3612	6.12452	6.36427	0.0353242	6.25003	cePISA-5	0.0267789	-0.00303564	0.657274	-0.074508	6.37094	6.24063	6.37358	6.24327	0.0407424	6.25378	lcPISA-8
SP600125	MAPK9	CEP55	Q53EZ4	0.106716	0.017229	1.86971	0.301861	6.71983	6.31569	6.67326	6.26911	0.0570761	6.24071	cePISA-5
SP600125	MAPK9	ZC3H8	Q8N5P1	-0.0438095	0.0611084	-0.926937	1.29295	6.04919	6.5055	6.04009	6.4964	0.0472627	6.2357	cePISA-5	0.0109182	-0.0133216	0.095587	-0.116628	6.31219	6.20702	6.35662	6.25145	0.114223	6.2646	lcPISA-8
SP600125	MAPK9	GFER	P55789	-0.00641099	0.0254596	-0.0874524	0.347295	6.19604	6.33444	6.11458	6.25298	0.0733084	6.22363	cePISA-5	0.0355167	-0.0929812	0.430284	-1.12647	6.43009	5.88213	6.53702	5.98907	0.0825424	6.27372	lcPISA-8
SP600125	MAPK9	DAPK1	P53355-3	0.19687	0.164785	1.24452	1.0417	7.02363	6.86916	7.28807	7.13359	0.158189	6.12771	cePISA-5
SP600125	MAPK9	DAPK3	O43293	0.171719	0.231306	0.783761	1.05573	6.62711	6.90656	6.63288	6.91233	0.219096	5.88345	cePISA-5
SP600125	MAPK9	DAPK2	Q9UIK4-2	0.51506	-0.0262676	2.31454	-0.11804	8.87408	6.09772	9.03293	6.25657	0.222532	6.20976	cePISA-5
SP600125	MAPK9	MRPL53	Q96EL3	0.0187144	-0.117116	0.290154	-1.8158	6.34851	5.77808	6.43091	5.86047	0.0644981	6.2667	cePISA-5	0.00419709	0.154294	0.0383698	1.41056	6.25479	6.9406	6.33912	7.02492	0.109385	6.23663	lcPISA-8
SP600125	MAPK9	SPAG7	O75391	-0.00824439	-0.00571282	-0.195179	-0.135246	6.20056	6.21145	6.21573	6.22662	0.0422401	6.23609	cePISA-5	0.0989416	-0.00258932	2.59848	-0.0680026	6.68633	6.23195	6.68654	6.23216	0.0380767	6.24315	lcPISA-8
SP600125	MAPK9	NHEJ1	Q9H9Q4	0.00785463	0.0766093	0.129504	1.2631	6.29326	6.60044	6.3133	6.62048	0.0606518	6.25909	cePISA-5	0.142538	0.0185633	1.55492	0.202503	6.91573	6.34626	6.92462	6.35515	0.0916694	6.26513	lcPISA-8
SP600125	MAPK9	BACH1	O14867	-0.0073899	0.0201742	-0.184588	0.503921	6.20591	6.32562	6.19271	6.31242	0.0400345	6.23778	cePISA-5	-0.0216564	-0.0824464	-0.50471	-1.92144	6.1649	5.91053	6.1273	5.87293	0.0429087	6.25814	lcPISA-8
SP600125	MAPK9	MED7	O43513	-0.0452163	-0.172655	-0.432586	-1.65179	6.04061	5.52991	6.05331	5.54261	0.104526	6.23293	cePISA-5	0.00685581	-0.311833	0.0572394	-2.60351	6.25948	5.01884	6.3954	5.15476	0.119774	6.2298	lcPISA-8
SP600125	MAPK9	ANKS3	Q6ZW76	-0.0345449	-0.0944599	-0.273184	-0.746998	6.04016	5.79444	5.88354	5.63783	0.126453	6.18653	cePISA-5
SP600125	MAPK9	RMND1	Q9NWS8	0.0322753	-0.0443697	0.528942	-0.727149	6.3429	6.01471	6.42728	6.0991	0.0610187	6.20257	cePISA-5	-0.0178716	-0.0647864	-0.31332	-1.13582	6.16581	5.96853	6.1671	5.96982	0.0570395	6.24266	lcPISA-8
SP600125	MAPK9	APTX	Q7Z2E3	-0.0525048	-0.301547	-0.726299	-4.1713	6.01016	5.05728	6.06805	5.11517	0.0722908	6.23292	cePISA-5	-0.0871929	-0.0708479	-0.659504	-0.535875	5.84877	5.9154	5.83421	5.90085	0.13221	6.21315	lcPISA-8
SP600125	MAPK9	UBFD1	O14562	-0.0375713	0.037767	-1.27937	1.28604	6.09032	6.41681	6.0948	6.42129	0.0293669	6.25101	cePISA-5	0.0360087	0.0031291	0.862491	0.074949	6.40536	6.26103	6.4442	6.29987	0.0417497	6.24747	lcPISA-8
SP600125	MAPK9	CHKA	P35790	0.0194852	-0.00311616	0.338522	-0.0541378	6.33491	6.23644	6.28852	6.19005	0.0575598	6.24993	cePISA-5	-0.256441	-0.119721	-3.39753	-1.58616	5.20077	5.71774	5.43752	5.95449	0.0754786	6.21246	lcPISA-8
SP600125	MAPK9	HNRNPDL	O14979	0.00177376	0.0135388	0.0409062	0.312231	6.2504	6.30159	6.25922	6.3104	0.0433616	6.24273	cePISA-5	-0.0250763	-0.0479298	-0.193541	-0.369926	6.07979	5.98423	6.06837	5.97282	0.129566	6.18638	lcPISA-8
SP600125	MAPK9	HNRNPAB	Q99729-3	-0.00642241	-0.01738	-0.172697	-0.467342	6.23543	6.18825	6.28924	6.24206	0.0371889	6.26326	cePISA-5	-0.0035099	-0.0118076	-0.0309287	-0.104047	6.19703	6.1615	6.22421	6.18867	0.113484	6.21213	lcPISA-8
SP600125	MAPK9	HNRNPD	Q14103-2	-0.046657	0.000578614	-0.76966	0.00954489	5.99763	6.19726	6.07065	6.27027	0.0606202	6.19477	cePISA-5
SP600125	MAPK9	HNRNPD	Q14103-3	-0.0998087	0.140915	-1.06186	1.49919	5.81924	6.87593	5.78544	6.84213	0.0939946	6.23608	cePISA-5
SP600125	MAPK9	TMA16	Q96EY4	0.0116863	0.0166088	0.256389	0.364386	6.31973	6.34133	6.32104	6.34264	0.0455803	6.26875	cePISA-5	0.042926	-0.0415094	0.289284	-0.279737	6.38633	6.02328	6.3065	5.94346	0.148387	6.19911	lcPISA-8
SP600125	MAPK9	PRSS21	Q9Y6M0	0.0330232	-0.0686404	0.679483	-1.41234	6.36545	5.93234	6.36677	5.93365	0.0486005	6.2214	cePISA-5	0.071546	0.0374395	1.31311	0.687138	6.56149	6.40818	6.49443	6.34113	0.0544861	6.24402	lcPISA-8
SP600125	MAPK9	UBE3C	Q15386	-0.0103536	-0.0337202	-0.204541	-0.666159	6.2125	6.11269	6.14401	6.0442	0.0506188	6.25725	cePISA-5	-0.0370954	-0.00334114	-0.842883	-0.0759175	6.1092	6.25382	6.11748	6.2621	0.0440101	6.26832	lcPISA-8
SP600125	MAPK9	WDYHV1	Q96HA8	-0.00634893	-0.215333	-0.0594361	-2.01586	6.15245	5.32277	6.18118	5.3515	0.106819	6.17959	cePISA-5
SP600125	MAPK9	DPH5	Q9H2P9-5	0.0516359	0.0397692	0.614016	0.472905	6.36378	6.31165	6.37313	6.321	0.0840954	6.14004	cePISA-5	0.0469286	-0.0363569	0.905579	-0.701579	6.44289	6.08148	6.45097	6.08956	0.0518216	6.23668	lcPISA-8
SP600125	MAPK9	SRSF9	Q13242	0.0899679	0.104264	1.68551	1.95333	6.65877	6.72508	6.67656	6.74287	0.0533774	6.2562	cePISA-5	-0.468668	0.011437	-2.15841	0.0526724	4.43163	6.18145	4.53949	6.2893	0.217135	6.13263	lcPISA-8
SP600125	MAPK9	SRSF1	Q07955	-0.0116724	-0.0258836	-0.357681	-0.79316	6.19867	6.13791	6.18632	6.12556	0.0326335	6.24903	cePISA-5	-0.011113	-0.0116216	-0.0812931	-0.0850137	6.18477	6.18259	5.96623	5.96405	0.136703	6.23259	lcPISA-8
SP600125	MAPK9	SRSF10	O75494	0.0150957	0.0389673	0.281217	0.72592	6.30417	6.40935	6.31492	6.4201	0.05368	6.23855	cePISA-5	-0.0908781	0.0477831	-0.453884	0.238649	5.69848	6.27336	5.76116	6.33604	0.200223	6.06898	lcPISA-8
SP600125	MAPK9	SRSF2	Q01130	-0.0583032	-0.0041902	-1.12102	-0.0805671	6.01692	6.24689	6.00723	6.2372	0.0520088	6.26506	cePISA-5	-0.0252366	-0.0390952	-0.427334	-0.662001	6.14226	6.08354	6.07191	6.01319	0.059056	6.25065	lcPISA-8
SP600125	MAPK9	SRSF8	Q9BRL6	-0.0714153	-0.0144581	-1.91295	-0.387277	5.94271	6.18203	5.95841	6.19772	0.0373326	6.24429	cePISA-5
SP600125	MAPK9	RMI2	Q96E14	0.0453842	-0.286406	0.373817	-2.35905	6.49019	5.15677	6.43849	5.10508	0.121408	6.2892	cePISA-5	0.191573	0.0678015	0.968728	0.342852	7.1638	6.57483	6.94232	6.35335	0.197757	6.27299	lcPISA-8
SP600125	MAPK9	FBXL15	Q9H469	-0.0956332	0.0347333	-0.813564	0.29548	5.80396	6.35285	5.76061	6.3095	0.117549	6.20172	cePISA-5
SP600125	MAPK9	NUDC	Q9Y266	0.000332902	0.00940261	0.0128699	0.363502	6.24123	6.28059	6.24501	6.28437	0.0258668	6.23979	cePISA-5	0.0727641	0.0419393	1.81333	1.04516	6.54889	6.41045	6.56717	6.42873	0.0401273	6.22678	lcPISA-8
SP600125	MAPK9	NDUFA9	Q16795	0.0278903	-0.0905303	0.301558	-0.978836	6.28315	5.78801	6.33909	5.84395	0.0924876	6.16285	cePISA-5	0.00609039	0.0878952	0.110177	1.59005	6.29178	6.65885	6.34384	6.71091	0.0552782	6.26527	lcPISA-8
SP600125	MAPK9	CCDC134	Q9H6E4	-0.00116505	-0.0956747	-0.0330416	-2.7134	6.2262	5.8314	6.2698	5.875	0.03526	6.23123	cePISA-5	-0.0174003	-0.0405085	-0.35115	-0.817488	6.1719	6.07383	6.20101	6.10294	0.0495524	6.24679	lcPISA-8
SP600125	MAPK9	TM9SF3	Q9HD45	0.0432765	0.00151021	1.11433	0.0388866	6.44433	6.26044	6.40784	6.22395	0.0388363	6.25389	cePISA-5	-0.0164325	-0.00501653	-0.314448	-0.0959947	6.1679	6.2169	6.14397	6.19297	0.0522584	6.23855	lcPISA-8
SP600125	MAPK9	WAC	Q9BTA9	-0.0960974	-0.0561551	-2.0171	-1.17871	5.85694	6.02135	5.79378	5.9582	0.0476413	6.26035	cePISA-5
SP600125	MAPK9	MYOM1	P52179	-0.0219008	0.217966	-0.170858	1.70045	6.15966	7.27384	6.13092	7.2451	0.128182	6.25388	cePISA-5
SP600125	MAPK9	AIDA	Q96BJ3	0.045558	-0.0579275	0.975807	-1.24075	6.43975	5.994	6.39647	5.95072	0.0466875	6.23958	cePISA-5	-0.0127973	-0.0279024	-0.226002	-0.49276	6.18698	6.12254	6.18681	6.12237	0.0566246	6.2421	lcPISA-8
SP600125	MAPK9	GLA	P06280	-0.138831	-0.060504	-3.67889	-1.6033	5.68802	6.00537	5.73483	6.05218	0.0377371	6.26258	cePISA-5	0.0112093	-0.0750038	0.201039	-1.3452	6.36793	5.99854	6.30696	5.93757	0.0557566	6.31865	lcPISA-8
SP600125	MAPK9	PRPF38A	Q8NAV1	0.072577	0.0115769	0.852665	0.13601	6.59337	6.32041	6.66132	6.38835	0.0851178	6.26989	cePISA-5	-0.0958412	-0.0631611	-1.55328	-1.02364	5.85842	5.99264	5.92321	6.05743	0.0617024	6.26082	lcPISA-8
SP600125	MAPK9	NIPSNAP2	O75323	-0.0357366	-0.029422	-0.591591	-0.487058	6.10505	6.13183	6.02019	6.04697	0.0604076	6.25816	cePISA-5	0.054178	0.0279293	0.89779	0.46282	6.48208	6.36522	6.51686	6.39999	0.060346	6.24317	lcPISA-8
SP600125	MAPK9	NIPSNAP1	Q9BPW8	-0.0219702	-0.0726114	-0.349819	-1.15615	6.15634	5.944	6.13784	5.92549	0.0628046	6.25082	cePISA-5	0.129289	0.0462594	2.07029	0.740745	6.78475	6.40529	6.76827	6.38882	0.0624498	6.20317	lcPISA-8
SP600125	MAPK9	NUDT9	Q9BW91	0.0128982	0.00868033	0.411586	0.276992	6.31649	6.29805	6.34822	6.32978	0.0313378	6.26027	cePISA-5	-0.0428324	0.0246691	-0.899882	0.518282	6.06635	6.35693	6.02504	6.31562	0.0475978	6.24915	lcPISA-8
SP600125	MAPK9	ZFYVE27	Q5T4F4-2	-0.00786441	0.000320536	-0.08527	0.00347542	6.19914	6.23441	6.16214	6.19741	0.0922295	6.23302	cePISA-5	-0.0128811	0.0672286	-0.183345	0.956907	6.17495	6.52753	6.12477	6.47735	0.0702561	6.23033	lcPISA-8
SP600125	MAPK9	PDHB	P11177	-0.0110573	-0.00766548	-0.29006	-0.201084	6.19852	6.21311	6.17355	6.18814	0.0381207	6.24621	cePISA-5	0.103224	0.151613	0.99924	1.46766	6.67614	6.90386	6.62352	6.85124	0.103302	6.21516	lcPISA-8
SP600125	MAPK9	CHERP	Q8IWX8	0.00995884	-0.0204258	0.331298	-0.679498	6.29727	6.16603	6.30214	6.1709	0.0300601	6.25395	cePISA-5	-0.0797417	0.00774147	-0.922541	0.0895619	5.93985	6.31119	6.02003	6.39136	0.0864371	6.27741	lcPISA-8
SP600125	MAPK9	KBTBD4	Q9NVX7-2	-0.0899879	-0.0570022	-1.09306	-0.692392	5.88654	6.02267	5.96989	6.10603	0.0823265	6.2654	cePISA-5	0.0925858	0.173511	1.35196	2.53364	6.61466	6.9963	6.58912	6.97076	0.0684828	6.2035	lcPISA-8
SP600125	MAPK9	TRIM23	P36406	0.00153564	-0.0244595	0.0135083	-0.215159	6.21321	6.10227	6.20011	6.08916	0.113681	6.2066	cePISA-5
SP600125	MAPK9	ARF6	P62330	0.0455824	-0.0593071	1.06323	-1.38336	6.43605	5.98473	6.44187	5.99055	0.0428718	6.23588	cePISA-5	0.0105199	-0.026729	0.173875	-0.441782	6.30049	6.1399	6.32425	6.16366	0.0605027	6.25472	lcPISA-8
SP600125	MAPK9	ZBTB10	Q96DT7	-0.130412	-0.0305601	-1.61589	-0.378658	5.7153	6.12488	5.80633	6.21591	0.0807063	6.25601	cePISA-5	-0.023192	0.175119	-0.19362	1.46199	6.13684	7.04113	5.89733	6.80162	0.119782	6.23629	lcPISA-8
SP600125	MAPK9	MRPL19	P49406	0.0224915	-0.060867	0.417932	-1.13102	6.3569	6.00001	6.30829	5.9514	0.0538161	6.25856	cePISA-5	0.120244	0.259264	1.0807	2.33015	6.77628	7.46176	6.65726	7.34273	0.111265	6.2344	lcPISA-8
SP600125	MAPK9	FBXO46	Q6PJ61	0.0784651	0.172864	1.01848	2.24379	6.63291	7.08143	6.63295	7.08147	0.0770411	6.28179	cePISA-5
SP600125	MAPK9	AGPAT3	Q9NRZ7-3	0.0053233	-0.159776	0.0911218	-2.73497	6.30187	5.62043	6.25177	5.57033	0.0584196	6.27866	cePISA-5	0.0053043	0.00765476	0.112475	0.162315	6.28625	6.2965	6.36569	6.37594	0.0471599	6.26319	lcPISA-8
SP600125	MAPK9	PGRMC2	O15173-2	0.0272129	0.000737478	0.921345	0.0249687	6.37759	6.26162	6.50446	6.38849	0.029536	6.25842	cePISA-5	0.00621264	-0.0356602	0.151062	-0.867087	6.26598	6.08673	6.29448	6.11523	0.0411264	6.23905	lcPISA-8
SP600125	MAPK9	PGRMC1	O00264	-0.00809204	0.00101608	-0.208792	0.0262169	6.23851	6.27803	6.38694	6.42645	0.0387565	6.2736	cePISA-5	-0.000105024	-0.052856	-0.0026624	-1.33993	6.25003	6.02564	6.27239	6.04799	0.039447	6.25049	lcPISA-8
SP600125	MAPK9	TIMMDC1	Q9NPL8	0.0571315	0.007864	1.33155	0.183284	6.51175	6.29314	6.51297	6.29435	0.0429062	6.25892	cePISA-5	-0.027277	-0.0233074	-0.587986	-0.502418	6.11913	6.13599	6.08775	6.10461	0.0463906	6.23592	lcPISA-8
SP600125	MAPK9	APOC3	P02656	0.152444	-0.0763388	0.767371	-0.384273	6.87788	5.86927	6.88129	5.87268	0.198658	6.1882	cePISA-5	0.256455	-0.2909	1.17927	-1.33766	7.43836	5.08987	7.54091	5.19242	0.21747	6.22696	lcPISA-8
SP600125	MAPK9	CIRBP	Q14011	-0.0268171	-0.0113658	-0.870259	-0.36884	6.12861	6.1946	6.18704	6.25303	0.030815	6.2436	cePISA-5	0.0402246	0.0562827	0.25177	0.352279	6.40592	6.47762	6.40522	6.47692	0.159767	6.22978	lcPISA-8
SP600125	MAPK9	SLC30A6	Q6NXT4-2	-0.181045	-0.243405	-2.07586	-2.79088	5.46732	5.23602	5.57449	5.3432	0.0872145	6.19832	cePISA-5	-0.0585453	-0.0274632	-0.738296	-0.34633	6.0152	6.14619	6.01069	6.14169	0.0792978	6.26431	lcPISA-8
SP600125	MAPK9	RPS4X	P62701	-0.0147718	0.00439451	-0.482422	0.143517	6.189	6.27177	6.20047	6.28324	0.0306201	6.25269	cePISA-5	0.0171058	0.0686119	0.106121	0.425654	6.24383	6.47077	6.16952	6.39646	0.161192	6.17024	lcPISA-8
SP600125	MAPK9	ADNP	Q9H2P0	-0.0947265	-0.132781	-2.00151	-2.80558	5.85578	5.70334	5.87176	5.71932	0.0473275	6.25317	cePISA-5	-0.0753248	0.0368486	-0.696649	0.340798	5.94506	6.42575	5.98101	6.4617	0.108124	6.26371	lcPISA-8
SP600125	MAPK9	TMEM161A	Q9NX61	-0.0554726	-0.00386697	-0.401549	-0.0279918	6.02865	6.2482	6.0017	6.22125	0.138147	6.26497	cePISA-5	-0.0114935	6.08123e-05	-0.141758	0.000750043	6.23677	6.28692	6.19402	6.24417	0.0810784	6.28665	lcPISA-8
SP600125	MAPK9	SLC25A38	Q96DW6	-0.203306	0.0197488	-1.68689	0.163862	5.46608	6.38002	5.51563	6.42957	0.120521	6.29328	cePISA-5	-0.0345742	0.0441774	-0.491481	0.627994	6.09887	6.44104	6.06106	6.40323	0.0703469	6.2468	lcPISA-8
SP600125	MAPK9	NEU3	Q9UQ49-2	0.341718	-0.0718714	3.43294	-0.72203	7.87814	5.91453	7.63952	5.67592	0.0995409	6.21664	cePISA-5
SP600125	MAPK9	CASKIN2	Q8WXE0	0.0796972	0.0439439	1.48497	0.81879	6.60886	6.44709	6.6281	6.46633	0.0536693	6.25368	cePISA-5
SP600125	MAPK9	LSM7	Q9UK45	0.000939195	0.0151841	0.0194467	0.314397	6.24627	6.30825	6.29055	6.35253	0.0482959	6.24221	cePISA-5	0.00244188	-0.085659	0.052584	-1.8446	6.27975	5.90773	6.25388	5.88187	0.0464377	6.26912	lcPISA-8
SP600125	MAPK9	SLC29A1	Q99808-2	-0.0582273	-0.00967542	-0.918232	-0.152579	6.00416	6.20966	5.97035	6.17585	0.0634124	6.25145	cePISA-5	-0.0835597	-0.0581051	-1.33537	-0.928582	5.8836	5.98833	5.85618	5.96091	0.062574	6.23444	lcPISA-8
SP600125	MAPK9	ERMAP	Q96PL5	-0.120132	-0.10846	-1.78366	-1.61036	5.72785	5.77438	5.71648	5.76301	0.0673515	6.22523	cePISA-5	-0.0630494	0.00143596	-0.782112	0.0178127	5.97898	6.25229	5.88057	6.15388	0.0806142	6.24607	lcPISA-8
SP600125	MAPK9	BTD	P43251-3	0.0730775	-0.0848312	0.947379	-1.09975	6.55886	5.87886	6.52748	5.84748	0.0771365	6.23491	cePISA-5
SP600125	MAPK9	UBE4A	Q14139-2	-0.0576972	-0.106424	-1.19377	-2.20194	6.01548	5.81569	6.00953	5.80975	0.048332	6.26093	cePISA-5	-0.345326	-0.25569	-3.77402	-2.7944	4.95072	5.26807	5.03571	5.35306	0.091501	6.28958	lcPISA-8
SP600125	MAPK9	TP53BP2	Q13625-3	0.0341424	-0.0787146	0.70521	-1.62584	6.38407	5.9037	6.37386	5.89349	0.0484146	6.23476	cePISA-5	-0.0595701	0.148732	-0.584171	1.45853	5.99938	6.93125	5.96405	6.89592	0.101974	6.25228	lcPISA-8
SP600125	MAPK9	IGHA1	P01876	-0.37886	0.0427086	-0.662742	0.0747105	3.35405	4.49237	2.5412	3.67951	0.571655	4.36132	cePISA-5	0.917979	-1.10739	1.88741	-2.27686	9.09471	2.23404	10.2003	3.33963	0.486369	4.81337	lcPISA-8
SP600125	MAPK9	NKRF	O15226-2	0.0894036	0.0611291	1.17049	0.800318	6.66905	6.53962	6.64604	6.51661	0.076381	6.26832	cePISA-5
SP600125	MAPK9	RNF114	Q9Y508	0.0153269	-0.0034701	0.387679	-0.0877728	6.33778	6.25574	6.31841	6.23637	0.0395351	6.27081	cePISA-5	0.0270352	-0.0864734	0.641551	-2.05203	6.37871	5.89608	6.38899	5.90636	0.0421404	6.26029	lcPISA-8
SP600125	MAPK9	TRAF7	Q6Q0C0	-0.129581	-0.17253	-1.27869	-1.70251	5.65709	5.49116	5.76546	5.59953	0.101339	6.18872	cePISA-5	-0.135802	0.112661	-1.05718	0.877042	5.6986	6.76961	5.83425	6.90525	0.128456	6.26107	lcPISA-8
SP600125	MAPK9	TNFRSF10B	O14763	-0.080271	-0.0271222	-1.54667	-0.522595	5.90589	6.12752	5.85536	6.07699	0.0518991	6.24381	cePISA-5	0.03926	0.0232934	0.481081	0.28543	6.42274	6.35205	6.43455	6.36386	0.0816079	6.25031	lcPISA-8
SP600125	MAPK9	PACS1	Q6VY07	-0.0504224	-0.00714989	-1.71696	-0.243464	6.03477	6.21852	6.04684	6.23059	0.0293673	6.24941	cePISA-5	-0.106775	-0.061611	-2.15985	-1.24628	5.81224	5.99707	5.90154	6.08637	0.0494361	6.25873	lcPISA-8
SP600125	MAPK9	RPAP2	Q8IXW5	-0.0332559	-0.0264257	-0.702644	-0.558334	6.11735	6.14637	6.05213	6.08116	0.0473296	6.25999	cePISA-5	0.0428003	0.0835107	0.297013	0.579523	6.42379	6.60764	6.39155	6.5754	0.144102	6.23602	lcPISA-8
SP600125	MAPK9	DMTF1	Q9Y222	-0.00444678	-0.0757924	-0.0568317	-0.968659	6.20662	5.90714	6.17534	5.87587	0.0782447	6.22577	cePISA-5	-0.0915302	0.346924	-0.520505	1.97285	5.8769	7.96408	5.68801	7.7752	0.175849	6.26183	lcPISA-8
SP600125	MAPK9	VPS26C	O14972	-0.0129783	-0.0176522	-0.185496	-0.2523	6.21429	6.19419	6.06174	6.04164	0.069965	6.27045	cePISA-5	-0.0269261	0.0421493	-0.302018	0.47277	6.1516	6.45329	6.06261	6.36431	0.0891541	6.26748	lcPISA-8
SP600125	MAPK9	RAB9A	P51151	0.0920024	0.0328972	1.96308	0.701937	6.64313	6.37647	6.65253	6.38587	0.0468663	6.23271	cePISA-5	0.0140731	-0.0335325	0.31739	-0.75626	6.33441	6.1288	6.29347	6.08786	0.0443399	6.27292	lcPISA-8
SP600125	MAPK9	TATDN2	Q93075	-0.0598192	0.0200681	-0.814516	0.273254	6.00258	6.34434	6.11793	6.45969	0.0734413	6.25671	cePISA-5	-0.00553248	0.0120932	-0.0512971	0.112128	6.2048	6.28107	6.28907	6.36534	0.107852	6.22864	lcPISA-8
SP600125	MAPK9	RBP5	P82980	0.17557	0.101736	1.47337	0.853764	7.02243	6.67208	7.03831	6.68796	0.119162	6.21778	cePISA-5	-0.0535665	-0.0321936	-0.49213	-0.295771	5.98733	6.07669	5.96084	6.0502	0.108846	6.21381	lcPISA-8
SP600125	MAPK9	BPHL	Q86WA6	0.0778862	0.157143	0.903675	1.82325	6.59231	6.9646	6.80315	7.17544	0.0861883	6.24585	cePISA-5	0.0331149	0.00748795	0.487262	0.11018	6.35905	6.24709	6.32459	6.21263	0.0679611	6.21476	lcPISA-8
SP600125	MAPK9	ARF4	P18085	-0.000774517	0.0501845	-0.0125026	0.810101	6.25701	6.48196	6.26295	6.48791	0.0619484	6.26037	cePISA-5	0.0599651	0.0170904	1.1304	0.322171	6.511	6.32034	6.59212	6.40147	0.0530476	6.24592	lcPISA-8
SP600125	MAPK9	ARF3	P61204	0.0153072	0.006899	0.364757	0.164397	6.31367	6.27698	6.32478	6.28809	0.0419655	6.24704	cePISA-5	-0.00959335	0.020327	-0.265993	0.563603	6.20976	6.33988	6.18049	6.31062	0.0360661	6.25119	lcPISA-8
SP600125	MAPK9	ARF5	P84085	0.0683787	-0.0521174	1.55074	-1.18196	6.5567	6.03132	6.54962	6.02424	0.0440942	6.25319	cePISA-5	0.0261585	0.00613136	0.732274	0.17164	6.3587	6.27104	6.39209	6.30443	0.0357223	6.24445	lcPISA-8
SP600125	MAPK9	SFXN4	Q6P4A7	-0.0157939	0.165694	-0.196935	2.06605	6.15393	6.97888	6.15314	6.97809	0.0801985	6.22166	cePISA-5	0.00268254	0.032242	0.0568087	0.682795	6.25785	6.38739	6.18016	6.3097	0.0472206	6.24622	lcPISA-8
SP600125	MAPK9	SFXN4	Q6P4A7-3	-0.0239736	-0.157677	-0.124977	-0.821984	6.16373	5.61817	6.13941	5.59385	0.191825	6.26701	cePISA-5	-0.104883	0.10084	-0.726866	0.698847	5.8045	6.69412	5.87447	6.76409	0.144295	6.24219	lcPISA-8
SP600125	MAPK9	RNASEH2C	Q8TDP1	0.021917	-0.00890987	0.536537	-0.218118	6.34648	6.21231	6.31281	6.17864	0.0408489	6.2508	cePISA-5	0.0318712	0.0357907	0.370739	0.416333	6.41054	6.42797	6.26548	6.28292	0.0859666	6.27047	lcPISA-8
SP600125	MAPK9	PSMB3	P49720	-0.0161623	0.0543534	-0.429572	1.44464	6.17265	6.48184	6.16425	6.47345	0.0376241	6.24219	cePISA-5	0.0410445	-0.0198855	0.745888	-0.361373	6.44604	6.17948	6.38064	6.11407	0.0550277	6.26524	lcPISA-8
SP600125	MAPK9	H4C1	P62805	-0.0171312	0.00201488	-0.208906	0.0245703	6.07731	6.1585	5.82674	5.90793	0.0820045	6.14991	cePISA-5	-0.0510408	0.011617	-0.21337	0.0485636	5.76889	6.02496	5.58878	5.84485	0.239212	5.97665	lcPISA-8
SP600125	MAPK9	RILPL1	Q5EBL4	-0.0489392	0.0296774	-1.54537	0.937133	6.02554	6.363	6.01801	6.35547	0.0316683	6.23344	cePISA-5
SP600125	MAPK9	DDX49	Q9Y6V7	0.00629401	0.0220015	0.117105	0.409353	6.27473	6.34342	6.23846	6.30715	0.053747	6.24742	cePISA-5	0.0225587	0.021086	0.232399	0.217229	6.332	6.32554	6.31307	6.30661	0.0970685	6.23376	lcPISA-8
SP600125	MAPK9	TMEM63A	O94886	-0.0583604	0.0281931	-1.13922	0.550341	6.00496	6.37625	6.03498	6.40627	0.0512285	6.25286	cePISA-5	0.0207678	0.0687666	0.349786	1.15821	6.33465	6.54894	6.24274	6.45704	0.0593729	6.24411	lcPISA-8
SP600125	MAPK9	APOOL	Q6UXV4	-0.0975732	0.0409775	-2.13984	0.898661	5.84154	6.43036	5.85282	6.44164	0.0455984	6.25028	cePISA-5	-0.00825759	0.000842695	-0.222687	0.0227254	6.20282	6.24207	6.17715	6.2164	0.0370816	6.23842	lcPISA-8
SP600125	MAPK9	UFSP2	Q9NUQ7	-0.0448962	-0.0641177	-0.766418	-1.09455	6.04006	5.96012	5.99413	5.91419	0.0585793	6.23098	cePISA-5	0.00375128	-0.0198268	0.0712554	-0.376609	6.2442	6.14298	6.30522	6.204	0.0526455	6.22799	lcPISA-8
SP600125	MAPK9	ATG4A	Q8WYN0	-0.0301691	-0.0164751	-0.54206	-0.296015	6.15282	6.2115	6.09039	6.14907	0.0556563	6.28284	cePISA-5
SP600125	MAPK9	MND1	Q9BWT6	0.0661896	0.0581423	1.61743	1.42079	6.53486	6.4985	6.50175	6.4654	0.0409226	6.24181	cePISA-5	-0.00206891	0.0197225	-0.0270715	0.258067	6.26443	6.35977	6.18466	6.28	0.0764239	6.27341	lcPISA-8
SP600125	MAPK9	FRA10AC1	Q70Z53	-0.0349327	0.00428064	-1.01517	0.124399	6.09654	6.26452	6.12219	6.29017	0.0344106	6.24596	cePISA-5
SP600125	MAPK9	GTPBP10	A4D1E9	-0.194889	0.0122299	-2.50834	0.157407	5.48618	6.33314	5.68839	6.53535	0.0776963	6.27968	cePISA-5	-0.025016	0.180867	-0.197903	1.43085	6.11543	7.05349	6.14814	7.0862	0.126406	6.2224	lcPISA-8
SP600125	MAPK9	TPI1	P60174	0.0429621	0.100563	0.789782	1.84867	6.43302	6.69506	6.35553	6.61757	0.0543974	6.24428	cePISA-5	0.0122528	-0.00494432	0.330034	-0.133177	6.29064	6.2161	6.2567	6.18216	0.0371258	6.23744	lcPISA-8
SP600125	MAPK9	CRELD2	Q6UXH1-5	0.0351807	-0.127441	0.35886	-1.29996	6.43574	5.74969	6.48226	5.79621	0.0980345	6.2807	cePISA-5	-0.00201065	-0.0759756	-0.0360691	-1.36293	6.23813	5.92636	6.27524	5.96348	0.0557445	6.24683	lcPISA-8
SP600125	MAPK9	MRPS2	Q9Y399	-0.0143874	0.0743479	-0.227874	1.17756	6.16165	6.55253	6.08323	6.47411	0.0631375	6.2234	cePISA-5	-0.0921252	0.0256487	-1.01628	0.282944	5.87601	6.37582	5.85545	6.35526	0.0906497	6.26347	lcPISA-8
SP600125	MAPK9	LRRC40	Q9H9A6	0.00757613	-0.0348274	0.22475	-1.03317	6.30918	6.12644	6.27888	6.09614	0.0337092	6.27614	cePISA-5	-0.0495729	0.106378	-0.61456	1.31878	6.0343	6.72316	5.97486	6.66371	0.080664	6.24526	lcPISA-8
SP600125	MAPK9	LMAN2L	Q9H0V9-2	0.0609523	-0.0116021	1.41275	-0.268913	6.51964	6.19986	6.50044	6.18067	0.0431443	6.24993	cePISA-5	-0.000430634	0.00538879	-0.0107539	0.13457	6.24712	6.27237	6.2194	6.24465	0.0400444	6.24899	lcPISA-8
SP600125	MAPK9	MYBL2	P10244	0.0630984	0.0932681	0.666223	0.984769	6.53693	6.67507	6.49529	6.63343	0.0947106	6.25718	cePISA-5
SP600125	MAPK9	MYB	P10242-4	0.207331	0.264862	2.12953	2.72043	7.15651	7.44766	7.0516	7.34275	0.0973602	6.19853	cePISA-5
SP600125	MAPK9	PFDN5	Q99471	0.0420354	-0.0900875	0.537772	-1.15252	6.43293	5.86997	6.4349	5.87194	0.0781658	6.2482	cePISA-5	0.19744	-0.140335	1.88	-1.33625	7.23151	5.72201	7.28015	5.77065	0.105021	6.30657	lcPISA-8
SP600125	MAPK9	ARFRP1	Q13795	-0.0108507	0.0138457	-0.165015	0.210564	6.18919	6.29605	6.20073	6.30759	0.0657554	6.23591	cePISA-5	0.0338492	-0.00345519	0.457857	-0.0467363	6.38957	6.22647	6.42507	6.26197	0.0739295	6.2414	lcPISA-8
SP600125	MAPK9	FAM118B	Q9BPY3	-0.0723955	0.0489908	-1.74132	1.17837	5.97189	6.4961	5.89839	6.4226	0.0415751	6.27921	cePISA-5	-0.0765563	0.0340184	-0.768916	0.341674	5.91627	6.38755	5.89121	6.36249	0.099564	6.2387	lcPISA-8
SP600125	MAPK9	COA4	Q9NYJ1-2	0.0412361	0.0297253	0.381673	0.275131	6.41883	6.36782	6.42568	6.37467	0.10804	6.23796	cePISA-5	0.521523	0.113844	3.57087	0.779491	8.96237	6.75615	8.87969	6.67347	0.146049	6.24352	lcPISA-8
SP600125	MAPK9	NAA38	Q9BRA0-2	0.0357041	-0.0194791	0.526578	-0.287286	6.41044	6.16987	6.37126	6.13069	0.0678041	6.25374	cePISA-5	0.114802	-0.146154	1.48866	-1.89521	6.76814	5.64825	6.76926	5.64937	0.0771173	6.25045	lcPISA-8
SP600125	MAPK9	KHNYN	O15037	-0.151171	-0.0568623	-1.38618	-0.521405	5.62811	6.00831	5.6639	6.0441	0.109056	6.24985	cePISA-5
SP600125	MAPK9	LIN37	Q96GY3	0.00737318	0.0430295	0.0630914	0.368198	6.30779	6.46563	6.4745	6.63234	0.116865	6.27564	cePISA-5	-0.0580507	0.0479447	-0.344537	0.284557	6.00039	6.45784	6.00039	6.45784	0.168489	6.24676	lcPISA-8
SP600125	MAPK9	MEX3D	Q86XN8-3	0.00614167	-0.000717831	0.0624367	-0.00729753	6.28879	6.25896	6.40613	6.3763	0.0983663	6.26208	cePISA-5
SP600125	MAPK9	MEX3A	A1L020	-0.384882	-0.195811	-2.50493	-1.27439	4.78343	5.45324	4.94972	5.61954	0.15365	6.24597	cePISA-5
SP600125	MAPK9	POLR2C	P19387	-0.0099941	-0.0920938	-0.188527	-1.73725	6.20735	5.86397	6.16861	5.82523	0.0530114	6.25051	cePISA-5	-0.00469301	0.00625608	-0.0587763	0.0783526	6.18124	6.22834	6.15264	6.19973	0.0798453	6.20139	lcPISA-8
SP600125	MAPK9	TNFRSF10A	O00220	-0.0598417	0.0512759	-1.21923	1.04471	5.97867	6.45735	6.01946	6.49814	0.0490816	6.23188	cePISA-5	0.0600994	-0.0238617	1.03105	-0.409363	6.5427	6.1728	6.49249	6.12259	0.0582898	6.27574	lcPISA-8
SP600125	MAPK9	B4GALT1	P15291	0.107993	-0.131984	1.7384	-2.12458	6.77574	5.73742	6.95164	5.91332	0.0621221	6.28705	cePISA-5	0.00271485	0.0459459	0.0352201	0.596062	6.28983	6.48116	6.15056	6.34189	0.0770824	6.278	lcPISA-8
SP600125	MAPK9	BLOC1S2	Q6QNY1	-0.0436247	-0.00800279	-0.393464	-0.0721795	6.04394	6.19503	6.14655	6.29764	0.110873	6.22949	cePISA-5	-0.0290484	-0.0422417	-0.383413	-0.557554	6.13407	6.07823	5.93477	5.87893	0.0757626	6.25883	lcPISA-8
SP600125	MAPK9	POLDIP3	Q9BY77	0.165147	-0.0584841	1.99354	-0.705979	7.00035	5.99514	6.86081	5.85561	0.0828411	6.24317	cePISA-5	0.0356188	-0.0115299	0.50751	-0.164283	6.41002	6.20392	6.35736	6.15126	0.0701835	6.2537	lcPISA-8
SP600125	MAPK9	SNUPN	O95149	-0.010989	0.0293104	-0.134505	0.358758	6.20251	6.37821	6.27707	6.45277	0.0816998	6.24993	cePISA-5	-0.116969	0.0101478	-1.976	0.17143	5.76957	6.301	5.73726	6.26869	0.0591949	6.25683	lcPISA-8
SP600125	MAPK9	LDHB	P07195	0.00111195	0.0391721	0.0349129	1.22992	6.25609	6.42333	6.21973	6.38697	0.0318493	6.25127	cePISA-5	0.00825788	-0.0166776	0.213538	-0.431261	6.28638	6.17866	6.30981	6.20209	0.0386717	6.2505	lcPISA-8
SP600125	MAPK9	LDHA	P00338-3	0.0161465	0.0417566	0.468673	1.21204	6.31879	6.43196	6.33799	6.45116	0.0344515	6.24847	cePISA-5	0.0271514	-0.0432259	0.793167	-1.26274	6.37204	6.06867	6.39743	6.09405	0.0342317	6.25324	lcPISA-8
SP600125	MAPK9	LDHC	P07864	0.0850661	-0.0557572	0.800554	-0.524729	6.64816	6.02989	6.76244	6.14417	0.106259	6.2675	cePISA-5
SP600125	MAPK9	SLC30A7	Q8NEW0	-0.0722485	0.0928953	-0.546075	0.70213	5.94618	6.66732	5.87888	6.60002	0.132305	6.25154	cePISA-5	0.0552598	-0.0466122	0.716016	-0.603968	6.52215	6.07749	6.43913	5.99447	0.0771767	6.27705	lcPISA-8
SP600125	MAPK9	SCML2	Q9UQR0	0.00319107	-0.0600879	0.0632012	-1.19008	6.28215	6.01256	6.29532	6.02573	0.0504906	6.26827	cePISA-5
SP600125	MAPK9	POLR3D	P05423	-0.0229674	0.00137937	-0.457762	0.0274921	6.10138	6.20523	6.16341	6.26725	0.0501732	6.1993	cePISA-5	-0.109	0.10134	-0.753025	0.700107	5.69442	6.58823	4.37866	5.27246	0.144749	6.14133	lcPISA-8
SP600125	MAPK9	POMK	Q9H5K3	-0.127203	0.0472535	-1.81778	0.675272	5.74207	6.48015	5.74489	6.48297	0.069977	6.27133	cePISA-5	-0.0631079	0.0245832	-0.898331	0.349937	6.00193	6.37807	5.95698	6.33311	0.0702502	6.2703	lcPISA-8
SP600125	MAPK9	RRP15	Q9Y3B9	-0.0214674	0.0725216	-0.455737	1.53958	6.17658	6.59237	6.28547	6.70126	0.0471048	6.26917	cePISA-5	0.00433906	-0.0903255	0.0833312	-1.73469	6.29019	5.8907	6.32026	5.92077	0.0520701	6.2713	lcPISA-8
SP600125	MAPK9	GALC	P54803	-0.141701	0.0747578	-2.37342	1.25215	5.64534	6.55921	5.65289	6.56675	0.0597034	6.22797	cePISA-5	-0.0575707	0.0351935	-0.840753	0.51396	6.04172	6.44297	6.13665	6.53789	0.0684752	6.2877	lcPISA-8
SP600125	MAPK9	NCEH1	Q6PIU2	-0.0522815	-0.0759096	-1.08079	-1.56924	6.03102	5.93304	6.07429	5.97632	0.0483735	6.25358	cePISA-5
SP600125	MAPK9	TAGLN2	P37802-2	0.00736728	0.0307887	0.261995	1.0949	6.28338	6.38622	6.25692	6.35976	0.02812	6.25138	cePISA-5	0.0722279	0.00320207	1.90398	0.0844091	6.57213	6.26509	6.58431	6.27727	0.0379352	6.2512	lcPISA-8
SP600125	MAPK9	TAGLN3	Q9UI15	-0.0546886	-0.0593716	-0.355104	-0.385511	5.9586	5.93929	5.89047	5.87116	0.154007	6.18881	cePISA-5	-0.000355517	0.0839848	-0.00260539	0.615479	6.20801	6.58175	6.15683	6.53057	0.136454	6.20954	lcPISA-8
SP600125	MAPK9	SERF2	P84101	0.185889	-0.00081639	2.33202	-0.0102418	7.05773	6.20099	7.10818	6.25144	0.0797116	6.2045	cePISA-5
SP600125	MAPK9	GAN	Q9H2C0	-0.0411643	-0.0151814	-1.2057	-0.444664	6.09473	6.20549	6.05483	6.16559	0.0341414	6.27114	cePISA-5	-0.0650629	0.0386471	-1.28618	0.763983	5.95386	6.39762	6.01927	6.46303	0.0505863	6.22851	lcPISA-8
SP600125	MAPK9	ATP6V1F	Q16864-2	0.101952	0.155998	1.0635	1.62728	6.67263	6.92734	6.38217	6.63688	0.0958645	6.21737	cePISA-5	0.172546	-0.221524	1.31372	-1.68661	7.00113	5.32772	7.10001	5.4266	0.131342	6.21192	lcPISA-8
SP600125	MAPK9	TMX3	Q96JJ7	-0.0317439	-0.0395648	-1.03163	-1.2858	6.11137	6.07833	6.13181	6.09877	0.0307705	6.24733	cePISA-5	-0.0121544	0.0126757	-0.34989	0.364895	6.19475	6.30229	6.18116	6.2887	0.0347378	6.24716	lcPISA-8
SP600125	MAPK9	SAMM50	Q9Y512	-0.0586445	-0.104112	-2.32511	-4.12777	6.00408	5.81781	6.04016	5.85389	0.0252222	6.25317	cePISA-5	0.00169459	-0.0531804	0.0518088	-1.62589	6.25687	6.02335	6.21946	5.98594	0.0327085	6.24953	lcPISA-8
SP600125	MAPK9	SLC38A1	Q9H2H9	-0.0631553	-0.058502	-1.07037	-0.991507	5.98337	6.0027	5.96258	5.98191	0.0590031	6.25112	cePISA-5	-0.124845	-0.0832275	-2.09925	-1.39946	5.75017	5.91846	5.83194	6.00023	0.0594712	6.26993	lcPISA-8
SP600125	MAPK9	SCD	O00767	0.0191642	0.00309302	0.181849	0.0293496	6.35773	6.2873	6.25467	6.18424	0.105385	6.27384	cePISA-5	-0.0106305	-0.00179104	-0.124574	-0.0209885	6.28069	6.31929	6.33048	6.36908	0.0853347	6.32714	lcPISA-8
SP600125	MAPK9	STX3	Q13277	0.0208213	-0.00653951	0.489603	-0.153773	6.31255	6.19397	6.29782	6.17923	0.0425269	6.2221	cePISA-5	-0.0320732	0.00172222	-0.597048	0.0320594	6.09999	6.24456	6.13537	6.27995	0.0537196	6.23712	lcPISA-8
SP600125	MAPK9	SLMAP	Q14BN4-3	-0.00769938	-0.00400664	-0.162352	-0.0844855	6.19222	6.20809	6.21008	6.22595	0.047424	6.22536	cePISA-5
SP600125	MAPK9	SH3BP5	O60239	-0.183385	0.00748131	-3.15513	0.128716	5.50405	6.28259	5.61229	6.39083	0.0581227	6.25009	cePISA-5	-0.150307	-0.0254415	-1.98895	-0.336657	5.64574	6.15616	5.65202	6.16243	0.075571	6.26568	lcPISA-8
SP600125	MAPK9	PUM3	Q15397	0.0628206	-0.037043	1.1601	-0.684066	6.51193	6.07642	6.45766	6.02215	0.0541512	6.23446	cePISA-5
SP600125	MAPK9	STX17	P56962	-0.12301	-0.116406	-1.96499	-1.8595	5.73461	5.76092	5.73081	5.75712	0.0626006	6.24502	cePISA-5	-0.0345743	0.152391	-0.368658	1.62491	6.1269	6.97466	6.06506	6.91282	0.0937843	6.2755	lcPISA-8
SP600125	MAPK9	ARG2	P78540	-0.0721241	-0.00396481	-1.63851	-0.0900721	5.93738	6.22462	5.96754	6.25478	0.0440182	6.24175	cePISA-5	0.000558944	0.00784112	0.0116797	0.163848	6.26039	6.29207	6.25485	6.28653	0.0478561	6.25797	lcPISA-8
SP600125	MAPK9	SUB1	P53999	0.00074381	0.00960072	0.023277	0.300447	6.24713	6.2856	6.25737	6.29584	0.0319548	6.24391	cePISA-5	0.0625746	0.0430605	1.73133	1.19141	6.52473	6.43706	6.50598	6.41832	0.0361426	6.24777	lcPISA-8
SP600125	MAPK9	PRR3	P79522	0.00677587	-0.182005	0.0544906	-1.46366	6.20083	5.44028	6.15157	5.39102	0.124349	6.17178	cePISA-5
SP600125	MAPK9	TBC1D2B	Q9UPU7	-0.213421	-0.00772172	-3.29117	-0.119077	5.41601	6.24599	5.42473	6.25471	0.0648467	6.27951	cePISA-5
SP600125	MAPK9	KCTD3	Q9Y597	-0.0890471	-0.0223306	-2.31956	-0.581682	5.87805	6.15625	5.88097	6.15918	0.0383896	6.25228	cePISA-5	-0.091166	0.0177483	-1.54341	0.300474	5.8651	6.32502	5.84419	6.30411	0.0590678	6.24768	lcPISA-8
SP600125	MAPK9	SHKBP1	Q8TBC3	-0.0541349	0.0178382	-0.822438	0.271005	6.02463	6.33282	5.92546	6.23364	0.0658225	6.255	cePISA-5	-0.0241954	-0.0461064	-0.433321	-0.825731	6.1455	6.05288	6.07018	5.97755	0.055837	6.24944	lcPISA-8
SP600125	MAPK9	TBC1D7	Q9P0N9	0.00962222	0.189352	0.117382	2.30992	6.31748	7.15564	6.24185	7.08	0.0819734	6.27549	cePISA-5
SP600125	MAPK9	NOB1	Q9ULX3	-0.0264626	-0.0054238	-0.562757	-0.115343	6.13962	6.2298	6.13964	6.22983	0.0470232	6.25327	cePISA-5	0.0802613	0.0259833	1.11271	0.360224	6.57708	6.33423	6.60436	6.36151	0.0721311	6.22117	lcPISA-8
SP600125	MAPK9	TMEM30A	Q9NV96	-0.024435	0.0137067	-0.498254	0.279493	6.1257	6.28981	6.15555	6.31966	0.0490414	6.23033	cePISA-5	0.0187617	-0.0616242	0.400028	-1.31392	6.31715	5.97478	6.28418	5.94182	0.0469009	6.23552	lcPISA-8
SP600125	MAPK9	PSMD7	P51665	0.0139201	-0.0450083	0.571884	-1.8491	6.3256	6.07243	6.37053	6.11736	0.0243407	6.26486	cePISA-5	-0.0382512	0.0192803	-0.633442	0.319282	6.08133	6.32874	6.1482	6.39561	0.0603862	6.24472	lcPISA-8
SP600125	MAPK9	TWNK	Q96RR1	-0.449568	0.156865	-2.43958	0.851227	4.54606	6.92133	4.78943	7.1647	0.184281	6.20824	cePISA-5	-0.06355	0.0489197	-0.484406	0.372888	5.95493	6.43774	5.89106	6.37387	0.131192	6.22311	lcPISA-8
SP600125	MAPK9	TRAF3	Q13114	0.060297	0.00340727	0.489348	0.0276521	6.49104	6.24007	6.51688	6.2659	0.123219	6.22534	cePISA-5
SP600125	MAPK9	NMI	Q13287	-0.0110443	0.0290418	-0.552744	1.45348	6.20581	6.38066	6.18457	6.35942	0.0199809	6.2535	cePISA-5	-0.00161455	0.00161275	-0.0461555	0.0461039	6.24247	6.25645	6.21066	6.22464	0.0349807	6.24946	lcPISA-8
SP600125	MAPK9	YOD1	Q5VVQ6	0.0369621	0.00503397	1.05991	0.144352	6.41774	6.27726	6.38314	6.24267	0.0348729	6.2554	cePISA-5	-0.0191464	0.043062	-0.282008	0.634262	6.15282	6.42393	6.13906	6.41017	0.0678931	6.23502	lcPISA-8
SP600125	MAPK9	MYD88	Q99836-6	-0.0156941	-0.0333613	-0.367413	-0.781018	6.19736	6.12193	6.21429	6.13886	0.0427152	6.26515	cePISA-5	-0.112292	0.379874	-0.478647	1.61922	5.67199	7.97797	5.50306	7.80904	0.234603	6.13111	lcPISA-8
SP600125	MAPK9	CLPTM1L	Q96KA5	-0.155904	-0.238935	-2.41249	-3.69734	5.62669	5.31201	5.70297	5.38828	0.0646235	6.26881	cePISA-5	-0.0314162	-0.0422036	-0.592786	-0.796331	6.16697	6.12103	6.15434	6.1084	0.0529975	6.30274	lcPISA-8
SP600125	MAPK9	FAM185A	Q8N0U4	-0.108509	0.187891	-1.05194	1.8215	5.82081	7.14841	5.73466	7.06225	0.103152	6.2755	cePISA-5	0.070683	0.0784714	0.570154	0.632978	6.54708	6.58252	6.57986	6.6153	0.123972	6.23405	lcPISA-8
SP600125	MAPK9	GGPS1	O95749	0.0166535	-0.071769	0.559375	-2.41065	6.31832	5.9427	6.30467	5.92905	0.0297716	6.2458	cePISA-5	0.000707012	-0.0279931	0.0160611	-0.635914	6.25582	6.1326	6.2852	6.16198	0.0440203	6.25276	lcPISA-8
SP600125	MAPK9	PAXIP1	Q6ZW49	0.0654295	-0.0066704	1.23141	-0.125539	6.55232	6.23291	6.55687	6.23746	0.053134	6.2618	cePISA-5	-0.108678	0.184732	-0.887422	1.50845	5.81691	7.12882	6.0064	7.31831	0.122465	6.27203	lcPISA-8
SP600125	MAPK9	GNE	Q9Y223-2	-0.0161099	-0.0456887	-0.282454	-0.801058	6.1955	6.06977	6.20121	6.07548	0.0570355	6.26508	cePISA-5	-0.0201456	-7.27243e-05	-0.363723	-0.00131302	6.16244	6.24878	6.18332	6.26966	0.0553872	6.24909	lcPISA-8
SP600125	MAPK9	BID	P55957-2	0.00192611	-0.0155558	0.0376509	-0.30408	6.25849	6.18311	6.24648	6.1711	0.0511571	6.25014	cePISA-5	0.0534496	0.00261328	0.997377	0.0487642	6.50225	6.27712	6.53593	6.3108	0.0535901	6.26576	lcPISA-8
SP600125	MAPK9	GGT7	Q9UJ14	0.0385249	-0.00214983	0.586448	-0.0327259	6.38709	6.20953	6.33493	6.15737	0.0656919	6.21879	cePISA-5	0.0281537	-0.0478932	0.46258	-0.786909	6.3605	6.03392	6.35751	6.03092	0.0608625	6.23759	lcPISA-8
SP600125	MAPK9	TXNDC12	O95881	0.0118264	0.0546366	0.345054	1.5941	6.30577	6.4957	6.32081	6.51073	0.0342742	6.25429	cePISA-5	-0.0152139	-0.00854728	-0.294288	-0.165333	6.19217	6.22086	6.15414	6.18282	0.0516974	6.25782	lcPISA-8
SP600125	MAPK9	TRMT10C	Q7L0Y3	-0.005754	-0.019143	-0.130101	-0.432833	6.23322	6.17563	6.24972	6.19214	0.0442272	6.25812	cePISA-5	0.015887	0.0559246	0.300822	1.05894	6.33924	6.51762	6.35312	6.53151	0.052812	6.26981	lcPISA-8
SP600125	MAPK9	SCO2	O43819	0.0309887	0.0382628	0.348257	0.430006	6.42757	6.46005	6.43419	6.46668	0.0889821	6.29098	cePISA-5	0.242732	0.0837405	2.40271	0.828914	7.37296	6.6036	7.23918	6.46982	0.101024	6.23121	lcPISA-8
SP600125	MAPK9	TXN2	Q99757	0.12709	-0.0773978	1.77129	-1.07871	6.82033	5.91899	6.73205	5.83072	0.0717503	6.24521	cePISA-5	0.0579682	-0.00091812	0.701301	-0.0111075	6.5043	6.24416	6.34031	6.08017	0.082658	6.24814	lcPISA-8
SP600125	MAPK9	TECR	Q9NZ01	-0.0345016	-0.0978725	-0.533621	-1.51375	6.10174	5.83952	6.11791	5.85569	0.0646557	6.24942	cePISA-5	-0.0721873	-0.0450184	-1.17737	-0.734249	5.99092	6.1048	5.99308	6.10697	0.0613122	6.29831	lcPISA-8
SP600125	MAPK9	ENGASE	Q8NFI3	-0.0549517	-0.025918	-1.10177	-0.51965	6.0265	6.14901	6.06268	6.18519	0.0498758	6.26047	cePISA-5	0.0160974	0.0971425	0.319419	1.92759	6.30867	6.67321	6.32788	6.69242	0.0503958	6.23867	lcPISA-8
SP600125	MAPK9	RHOB	P62745	-0.0132962	-0.0122192	-0.192629	-0.177026	6.13251	6.1371	6.15801	6.16259	0.0690249	6.1893	cePISA-5	-0.0446366	-0.159273	-0.405295	-1.44618	6.04423	5.58254	6.05508	5.59339	0.110134	6.23416	lcPISA-8
SP600125	MAPK9	RHOC	P08134	0.0308977	0.0983361	0.722732	2.30019	6.35614	6.66031	6.35965	6.66382	0.0427513	6.22147	cePISA-5	0.0427772	-0.0777527	1.07089	-1.94648	6.43491	5.91915	6.4654	5.94964	0.0399453	6.24691	lcPISA-8
SP600125	MAPK9	RHOA	P61586	0.114147	-0.0383511	1.24114	-0.417	6.66682	5.99808	6.78661	6.11787	0.0919691	6.15967	cePISA-5	0.0329052	0.0031708	0.367251	0.0353889	6.39579	6.26532	6.38784	6.25737	0.0895987	6.25157	lcPISA-8
SP600125	MAPK9	TLE5	Q08117-2	0.0300699	-0.141232	0.383312	-1.80034	6.38528	5.67038	6.47819	5.7633	0.0784476	6.25357	cePISA-5	0.144336	0.0327778	1.41579	0.321518	6.91368	6.39922	6.99575	6.48129	0.101947	6.25547	lcPISA-8
SP600125	MAPK9	TANGO2	Q6ICL3-4	0.00664575	0.0492749	0.138852	1.02952	6.29694	6.48578	6.36163	6.55047	0.0478622	6.26799	cePISA-5	-0.102141	-0.0329574	-1.86708	-0.602443	5.83009	6.11648	5.76166	6.04805	0.0547062	6.25781	lcPISA-8
SP600125	MAPK9	RNF4	P78317	0.00695046	-0.0872749	0.0391858	-0.492045	6.32425	5.9244	6.35411	5.95426	0.177372	6.29385	cePISA-5	0.095354	-0.247868	0.502933	-1.30735	6.67099	5.25861	6.66371	5.25132	0.189596	6.24434	lcPISA-8
SP600125	MAPK9	MRPS33	Q9Y291	0.037921	-0.00226064	0.519898	-0.0309934	6.4356	6.25884	6.41456	6.23779	0.0729393	6.26865	cePISA-5	0.0221474	0.0132091	0.309167	0.184393	6.33544	6.29631	6.37978	6.34065	0.0716355	6.23892	lcPISA-8
SP600125	MAPK9	PMPCA	Q10713	-0.00204708	-0.0255046	-0.0462365	-0.576063	6.20099	6.10098	6.19815	6.09814	0.044274	6.2098	cePISA-5	0.0826942	0.0473735	1.46481	0.839156	6.61024	6.45038	6.63649	6.47662	0.0564538	6.242	lcPISA-8
SP600125	MAPK9	ATG4B	Q9Y4P1	0.0434595	-0.0581931	0.83569	-1.11901	6.43799	5.99998	6.45816	6.02015	0.0520043	6.24695	cePISA-5
SP600125	MAPK9	TRAPPC6B	Q86SZ2	-0.00344694	-0.0169222	-0.102882	-0.505084	6.22468	6.16681	6.24978	6.19191	0.0335038	6.23956	cePISA-5	0.0138476	-0.0413709	0.340439	-1.01709	6.31508	6.07794	6.29236	6.05522	0.0406758	6.25476	lcPISA-8
SP600125	MAPK9	CWC22	Q9HCG8	-0.0897951	-0.0933289	-1.34927	-1.40236	5.8861	5.87171	5.90192	5.88752	0.0665511	6.2641	cePISA-5
SP600125	MAPK9	RPL9	P32969	-0.0342944	-0.00378076	-1.03884	-0.114527	6.10227	6.23271	6.12706	6.2575	0.0330121	6.24906	cePISA-5	-0.061146	0.142461	-0.18563	0.43249	5.82654	6.70969	5.81489	6.69804	0.329397	6.0788	lcPISA-8
SP600125	MAPK9	KLHDC4	Q8TBB5	0.0386256	-0.0230921	0.773095	-0.462192	6.4123	6.14377	6.43161	6.16308	0.0499623	6.2429	cePISA-5	0.00478093	0.135825	0.0424447	1.20584	6.29307	6.89145	6.12304	6.72142	0.112639	6.27224	lcPISA-8
SP600125	MAPK9	PNPLA2	Q96AD5	0.0375834	-0.0141831	0.775003	-0.292467	6.39058	6.16533	6.35256	6.12732	0.0484945	6.22624	cePISA-5	0.00443287	-0.0577344	0.041914	-0.545895	6.27136	6.00686	6.17595	5.91145	0.105761	6.25212	lcPISA-8
SP600125	MAPK9	AMFR	Q9UKV5	-0.0873398	-0.349828	-0.757658	-3.0347	5.90889	4.92594	5.90056	4.91761	0.115276	6.27766	cePISA-5	-0.101842	-0.0225134	-1.66281	-0.367582	5.85141	6.18217	5.87959	6.21035	0.0612473	6.2794	lcPISA-8
SP600125	MAPK9	PLCG2	P16885	0.114756	-0.0244696	1.02427	-0.218407	6.79885	6.1734	6.53871	5.91326	0.112036	6.279	cePISA-5	-0.130689	-0.0391237	-0.977363	-0.292588	5.72722	6.1025	5.73445	6.10973	0.133716	6.27025	lcPISA-8
SP600125	MAPK9	PIK3R2	O00459	0.104709	-0.0114297	1.17546	-0.12831	6.59788	6.08756	6.52346	6.01314	0.0890787	6.13598	cePISA-5	0.0831379	0.0961393	0.952531	1.10149	6.61686	6.67676	6.56073	6.62063	0.0872811	6.24634	lcPISA-8
SP600125	MAPK9	PIK3R1	P27986	0.141969	0.0360212	1.50523	0.381916	6.73377	6.25697	6.86271	6.38592	0.094317	6.10269	cePISA-5	-0.0403577	-0.0134598	-0.693346	-0.23124	6.06459	6.17872	6.07944	6.19357	0.0582072	6.23663	lcPISA-8
SP600125	MAPK9	IQCB1	Q15051	0.0778419	0.0395946	0.673252	0.342452	6.55321	6.38176	6.6854	6.51395	0.115621	6.209	cePISA-5
SP600125	MAPK9	TERF2	Q15554	-0.0276966	-0.00888272	-0.55974	-0.179517	6.12744	6.20787	6.07753	6.15796	0.0494811	6.24622	cePISA-5	-0.154647	0.0319161	-1.22856	0.253551	5.57005	6.33899	5.73461	6.50355	0.125877	6.20029	lcPISA-8
SP600125	MAPK9	NKTR	P30414	-0.498988	-0.0115749	-3.14097	-0.0728602	4.44477	6.23125	4.65866	6.44514	0.158864	6.28144	cePISA-5
SP600125	MAPK9	NUP58	Q9BVL2	-0.0519335	-0.040448	-1.12914	-0.87942	6.04038	6.08866	6.07189	6.12017	0.045994	6.26178	cePISA-5	-0.0284634	-0.0485708	-0.700852	-1.19595	6.13192	6.04704	6.15021	6.06534	0.0406126	6.2541	lcPISA-8
SP600125	MAPK9	PPP6R1	Q9UPN7	0.0130668	0.00445014	0.477079	0.162478	6.30244	6.26492	6.30192	6.26439	0.0273892	6.24562	cePISA-5	-0.0714934	-0.00598247	-1.75646	-0.146978	5.95624	6.23294	5.94211	6.21881	0.0407031	6.25884	lcPISA-8
SP600125	MAPK9	TTL	Q8NG68	0.237467	-0.0441643	2.60275	-0.484061	7.39236	6.0814	7.31769	6.00673	0.0912371	6.27044	cePISA-5	-0.0364275	-0.0267292	-0.591611	-0.434103	6.08597	6.12702	6.08597	6.12702	0.0615734	6.2416	lcPISA-8
SP600125	MAPK9	DSCC1	Q9BVC3	0.1038	-0.0646544	1.38059	-0.85993	6.70742	5.96823	6.69894	5.95975	0.0751856	6.24178	cePISA-5
SP600125	MAPK9	SLC25A46	Q96AG3	0.000413588	-0.000413706	0.00921632	-0.00921896	6.24485	6.24127	6.24485	6.24127	0.0448756	6.24306	cePISA-5	-0.0130992	0.0590355	-0.224906	1.01361	6.15338	6.46887	6.15383	6.46932	0.0582428	6.20951	lcPISA-8
SP600125	MAPK9	TNFRSF1B	P20333	-0.108293	-0.0073063	-1.17171	-0.0790524	5.79488	6.21506	5.82944	6.24961	0.0924235	6.24661	cePISA-5	-0.0409662	-0.0557246	-0.51147	-0.695731	6.07411	6.01229	6.05356	5.99174	0.080095	6.24906	lcPISA-8
SP600125	MAPK9	NDFIP1	Q9BT67	-0.27003	0.0829798	-2.50435	0.769583	5.17394	6.60827	5.25145	6.68578	0.107824	6.2389	cePISA-5	0.0619283	0.181469	0.3639	1.06634	6.56613	7.13337	6.71404	7.28128	0.17018	6.29024	lcPISA-8
SP600125	MAPK9	NFE2	Q16621	-0.0838123	-0.0039157	-1.77679	-0.0830115	5.8849	6.22	5.85596	6.19106	0.0471706	6.23691	cePISA-5	-0.106436	0.0884364	-1.44229	1.19838	5.79113	6.62866	5.80515	6.64268	0.0737964	6.23454	lcPISA-8
SP600125	MAPK9	PAK1IP1	Q9NWT1	0.0172546	0.0707802	0.533687	2.18924	6.31437	6.55304	6.3414	6.58007	0.032331	6.2393	cePISA-5	-0.0541179	0.0577921	-0.239289	0.255535	5.91721	6.39448	5.99626	6.47353	0.226161	6.14339	lcPISA-8
SP600125	MAPK9	CAPZB	P47756	0.0276122	0.0167398	0.907806	0.550352	6.37061	6.32278	6.37535	6.32752	0.0304165	6.24984	cePISA-5	0.000416892	-0.0333636	0.0119074	-0.952941	6.24728	6.10271	6.24946	6.10488	0.0350112	6.24548	lcPISA-8
SP600125	MAPK9	CAPZB	P47756-2	-0.0229973	-0.0496882	-0.409099	-0.883903	6.17274	6.05959	6.29374	6.18059	0.0562145	6.27192	cePISA-5	-0.00913455	-0.0176091	-0.175167	-0.337677	6.19443	6.15815	6.18929	6.15301	0.0521476	6.23377	lcPISA-8
SP600125	MAPK9	MYO10	Q9HD67	-0.263887	-0.0562493	-1.40862	-0.300256	5.11602	5.90796	4.76467	5.55661	0.187338	6.14285	cePISA-5
SP600125	MAPK9	CTIF	O43310	-0.508892	0.261547	-2.00731	1.03167	4.43817	7.57058	4.43817	7.57058	0.253519	6.31532	cePISA-5
SP600125	MAPK9	CTIF	O43310-2	-0.130225	0.131821	-2.4868	2.51727	5.70385	6.83993	5.75193	6.88801	0.0523665	6.24266	cePISA-5	-0.0680424	0.0458599	-0.681981	0.459648	5.96874	6.45908	5.94029	6.43063	0.0997717	6.25699	lcPISA-8
SP600125	MAPK9	LACTB	P83111	0.00414833	0.00831234	0.0778925	0.156079	6.26203	6.28012	6.25042	6.26852	0.0532572	6.24404	cePISA-5	0.11601	0.0269251	1.17582	0.272902	6.77596	6.37021	6.76721	6.36146	0.0986622	6.25242	lcPISA-8
SP600125	MAPK9	ATP6V1G1	O75348	-0.0128859	0.064678	-0.382485	1.9198	6.20552	6.54828	6.16355	6.50631	0.03369	6.26119	cePISA-5	0.0522153	-0.0193115	1.08902	-0.402768	6.51751	6.20226	6.46103	6.14578	0.0479471	6.28584	lcPISA-8
SP600125	MAPK9	ARHGEF7	Q14155-5	0.226726	-0.0378713	4.6865	-0.782813	7.27791	6.05836	7.21625	5.9967	0.0483785	6.2195	cePISA-5	-0.152876	0.042638	-1.49953	0.418226	5.6337	6.45132	5.73	6.54763	0.10195	6.26345	lcPISA-8
SP600125	MAPK9	ARHGEF6	Q15052	-0.00624153	0.0381802	-0.0969866	0.59328	6.23318	6.42809	6.1495	6.34441	0.0643545	6.26021	cePISA-5
SP600125	MAPK9	SCRN2	Q96FV2	0.0209669	-0.255058	0.266077	-3.23677	6.34145	5.23717	6.24774	5.14346	0.0788003	6.24996	cePISA-5	0.0778653	0.125129	0.81763	1.31393	6.59004	6.8095	6.58992	6.80939	0.0952329	6.24378	lcPISA-8
SP600125	MAPK9	FUCA1	P04066	-0.0147733	0.0122049	-0.344966	0.284994	6.19471	6.31164	6.1595	6.27643	0.0428252	6.25847	cePISA-5	0.0205277	0.0666827	0.366466	1.19043	6.40184	6.60996	6.33065	6.53877	0.0560154	6.31139	lcPISA-8
SP600125	MAPK9	CWC25	Q9NXE8	-0.00335731	0.0587391	-0.0208801	0.365315	6.17643	6.44808	6.13454	6.40619	0.16079	6.19083	cePISA-5	-0.159661	0.0938987	-0.865178	0.508823	5.45292	6.50067	5.58089	6.62864	0.184541	6.09105	lcPISA-8
SP600125	MAPK9	C4A	P0C0L4	0.0771823	-0.0311055	1.02771	-0.414179	6.61291	6.13472	6.63443	6.15624	0.0751016	6.26842	cePISA-5	-0.135129	-0.128259	-0.877953	-0.833316	5.63957	5.66648	5.68924	5.71616	0.153914	6.19332	lcPISA-8
SP600125	MAPK9	POGLUT3	Q7Z4H8	-0.0561133	-0.0235628	-1.73332	-0.727843	6.0161	6.15338	6.00378	6.14106	0.0323734	6.25471	cePISA-5	-0.0150329	0.0800992	-0.365974	1.95	6.18119	6.60252	6.15429	6.57562	0.0410766	6.24594	lcPISA-8
SP600125	MAPK9	GRK2	P25098	-0.0473717	-0.149434	-0.823062	-2.59635	5.99225	5.58298	5.98751	5.57824	0.0575555	6.19228	cePISA-5	0.0551366	0.0110638	1.26478	0.253793	6.4895	6.29425	6.49667	6.30142	0.0435938	6.24617	lcPISA-8
SP600125	MAPK9	MRPS35	P82673	-0.0480154	-0.0402737	-1.0279	-0.862171	6.0514	6.08396	6.10447	6.13703	0.0467119	6.25619	cePISA-5	0.0473211	0.145487	0.61564	1.89276	6.44951	6.90362	6.46541	6.91953	0.0768648	6.24139	lcPISA-8
SP600125	MAPK9	PYURF	Q96I23	0.00588695	-0.221733	0.0768706	-2.89535	6.26074	5.34694	6.3248	5.411	0.0765825	6.23524	cePISA-5	0.075373	-0.0274442	0.800103	-0.291327	6.57826	6.12575	6.5438	6.0913	0.0942041	6.2434	lcPISA-8
SP600125	MAPK9	PARP16	Q8N5Y8-3	0.00456194	-0.255021	0.0526998	-2.94601	6.24624	5.21767	6.37399	5.34542	0.0865647	6.22652	cePISA-5	0.0375782	-0.0636334	0.480085	-0.812957	6.39009	5.95716	6.41304	5.98011	0.078274	6.22579	lcPISA-8
SP600125	MAPK9	TBC1D20	Q96BZ9-3	0.00204216	-0.0373509	0.0189955	-0.347427	6.24596	6.07773	6.19157	6.02333	0.107507	6.23713	cePISA-5	0.0213676	-0.118084	0.208508	-1.15228	6.33598	5.75221	6.33586	5.75209	0.102479	6.24284	lcPISA-8
SP600125	MAPK9	MMADHC	Q9H3L0	0.0236207	2.87662e-05	0.479553	0.000584016	6.37249	6.26912	6.33548	6.23212	0.0492558	6.269	cePISA-5	0.106779	0.0389771	1.00354	0.36632	6.71629	6.40796	6.73888	6.43054	0.106402	6.23715	lcPISA-8
SP600125	MAPK9	TXNDC9	O14530	0.0503824	-0.0272705	1.41046	-0.763441	6.47705	6.13764	6.45154	6.11213	0.0357205	6.25476	cePISA-5	0.0775196	0.0050091	2.1608	0.139625	6.58652	6.26366	6.61612	6.29326	0.0358754	6.24195	lcPISA-8
SP600125	MAPK9	SYAP1	Q96A49	0.0331976	0.0759436	0.421366	0.963926	6.33833	6.52894	6.37121	6.56182	0.0787858	6.19414	cePISA-5	0.00541347	-0.013952	0.140164	-0.361243	6.26919	6.1856	6.30054	6.21695	0.0386223	6.24571	lcPISA-8
SP600125	MAPK9	VPS33A	Q96AX1	-0.00330229	-0.0418803	-0.0816267	-1.03521	6.21619	6.05218	6.2183	6.05428	0.040456	6.23044	cePISA-5	-0.0477745	0.00103584	-0.665704	0.0144337	6.08138	6.29065	6.0633	6.27257	0.0717654	6.28613	lcPISA-8
SP600125	MAPK9	KLHDC3	Q9BQ90	0.338745	0.0126594	3.50546	0.131004	7.87772	6.28404	7.6961	6.10242	0.0966334	6.22914	cePISA-5	-0.0758231	-0.0277147	-0.951804	-0.347902	5.90562	6.10586	5.81963	6.01988	0.0796626	6.22429	lcPISA-8
SP600125	MAPK9	SMCR8	Q8TEV9	-0.221323	0.0300112	-3.3872	0.459302	5.36743	6.38889	5.33001	6.35147	0.0653409	6.25736	cePISA-5	-0.019412	-0.00164935	-0.249038	-0.0211596	6.19136	6.26806	6.0794	6.1561	0.0779479	6.27523	lcPISA-8
SP600125	MAPK9	D2HGDH	Q8N465	-0.0611759	-0.0966637	-1.19162	-1.88287	5.96422	5.8193	5.94349	5.79857	0.0513384	6.22257	cePISA-5	0.155144	0.0761323	1.96936	0.966403	6.9531	6.58254	6.93776	6.5672	0.0787791	6.24418	lcPISA-8
SP600125	MAPK9	TMX1	Q9H3N1	-0.00441402	-0.00565641	-0.136063	-0.17436	6.21522	6.20987	6.21059	6.20524	0.032441	6.23426	cePISA-5	-0.00901094	-0.00977406	-0.313773	-0.340346	6.22142	6.21813	6.21835	6.21506	0.028718	6.2604	lcPISA-8
SP600125	MAPK9	TMEM65	Q6PI78	0.190271	0.0154143	1.97538	0.16003	7.15339	6.33687	7.14475	6.32823	0.0963214	6.26952	cePISA-5	0.00930467	-0.144205	0.0941624	-1.45934	6.3006	5.66462	6.38657	5.75059	0.0988152	6.26009	lcPISA-8
SP600125	MAPK9	ADAL	Q6DHV7	-0.0798914	0.0491358	-2.09295	1.28723	5.85948	6.40767	5.91118	6.45937	0.0381717	6.19311	cePISA-5	0.0262847	0.000123541	0.571821	0.00268763	6.36224	6.24791	6.40135	6.28702	0.0459667	6.24737	lcPISA-8
SP600125	MAPK9	MICU2	Q8IYU8	-0.117367	-0.0700854	-1.99585	-1.19181	5.7888	5.98166	5.80893	6.00179	0.0588056	6.27942	cePISA-5	0.0422037	-0.00653304	0.47295	-0.0732115	6.44961	6.23537	6.46817	6.25393	0.0892351	6.26367	lcPISA-8
SP600125	MAPK9	MRPL44	Q9H9J2	0.0287857	-0.021148	0.507486	-0.372836	6.38903	6.17167	6.33357	6.11622	0.0567221	6.26281	cePISA-5	0.0964421	0.178498	0.864981	1.60093	6.64088	7.02954	6.64724	7.0359	0.111496	6.21145	lcPISA-8
SP600125	MAPK9	IBTK	Q9P2D0	-0.0824405	-0.0619514	-1.48285	-1.11432	5.91683	6.00146	5.85725	5.94188	0.0555959	6.26479	cePISA-5	-0.0588169	0.0715086	-0.395227	0.480511	5.92497	6.48512	5.81412	6.37427	0.148818	6.17151	lcPISA-8
SP600125	MAPK9	VWA8	A3KMH1	0.0270174	-0.269175	0.179473	-1.78809	6.40633	5.21731	6.59198	5.40296	0.150537	6.28747	cePISA-5	0.0808018	0.0568222	1.50791	1.06041	6.62398	6.51479	6.57998	6.47079	0.0535852	6.26319	lcPISA-8
SP600125	MAPK9	RPL38	P63173	-0.0380883	-0.0463896	-1.23961	-1.50978	6.10544	6.07041	6.11001	6.07498	0.030726	6.26877	cePISA-5	0.00440072	0.0479436	0.0718953	0.783262	6.28099	6.47344	6.36773	6.56019	0.0612101	6.26185	lcPISA-8
SP600125	MAPK9	TIMM10B	Q9Y5J6	0.103483	0.102581	1.0286	1.01964	6.657	6.65285	6.75766	6.7535	0.100605	6.19623	cePISA-5	0.701975	0.383202	5.27143	2.87763	10.0497	8.05737	9.74341	7.75107	0.133166	6.17786	lcPISA-8
SP600125	MAPK9	TAF1	P21675-4	0.0489641	-0.0715288	0.463113	-0.676535	6.45552	5.93827	6.46239	5.94513	0.105728	6.2401	cePISA-5
SP600125	MAPK9	SUCO	Q9UBS9-2	0.0307171	-0.152868	0.24794	-1.2339	6.40451	5.63924	6.43888	5.67362	0.12389	6.26959	cePISA-5
SP600125	MAPK9	PPIB	P23284	0.0142015	-0.0209697	0.709935	-1.04828	6.30291	6.15111	6.32452	6.17272	0.020004	6.24118	cePISA-5	-0.0036982	0.0305138	-0.098536	0.81302	6.24151	6.39129	6.2185	6.36828	0.0375315	6.25753	lcPISA-8
SP600125	MAPK9	PPIC	P45877	0.205144	-0.132757	1.37529	-0.890004	7.09005	5.60959	6.92005	5.43959	0.149164	6.15028	cePISA-5	-0.155548	0.15038	-1.39982	1.35331	5.57697	6.89433	5.5469	6.86426	0.111121	6.21188	lcPISA-8
SP600125	MAPK9	PPIL1	Q9Y3C6	-0.0205902	-0.0243017	-0.554681	-0.654665	6.16897	6.15312	6.12448	6.10863	0.0371208	6.25765	cePISA-5	-0.0300727	-0.0197068	-0.58411	-0.38277	6.11149	6.15557	5.97452	6.01859	0.0514846	6.24022	lcPISA-8
SP600125	MAPK9	HAX1	O00165	-0.0225181	-0.0456077	-0.464681	-0.941154	6.15352	6.05582	6.13859	6.04089	0.0484594	6.25032	cePISA-5	0.14529	0.167457	1.79846	2.07286	6.96662	7.07449	6.86322	6.97109	0.0807858	6.2992	lcPISA-8
SP600125	MAPK9	UNC13B	O14795-2	-0.0543782	-0.150523	-0.44905	-1.243	5.9809	5.59531	6.02037	5.63478	0.121096	6.21063	cePISA-5
SP600125	MAPK9	KBTBD8	Q8NFY9	-0.130728	-0.0485208	-2.43261	-0.902883	5.70139	6.03569	5.69705	6.03136	0.0537399	6.24214	cePISA-5	0.0444174	0.225765	0.400476	2.03555	6.4429	7.30588	6.4079	7.27088	0.110911	6.24756	lcPISA-8
SP600125	MAPK9	COPS8	Q99627	0.139567	-0.0252398	2.76891	-0.500737	6.90027	6.15538	6.94762	6.20272	0.0504052	6.26401	cePISA-5	-0.0112841	-0.071811	-0.16144	-1.02739	6.1887	5.93443	6.26573	6.01146	0.0698967	6.2373	lcPISA-8
SP600125	MAPK9	IFRD1	O00458	0.0443894	0.0829042	0.776197	1.44967	6.45218	6.62675	6.47084	6.64541	0.0571883	6.25668	cePISA-5	0.104604	0.0313705	0.996805	0.29894	6.71164	6.37945	6.70519	6.373	0.104939	6.24223	lcPISA-8
SP600125	MAPK9	MAD2L2	Q9UI95	-0.124451	-0.0779118	-1.24633	-0.780259	5.71705	5.90448	5.70298	5.89041	0.0998538	6.23212	cePISA-5	-0.153835	-0.00294646	-1.1183	-0.0214194	5.60177	6.21938	5.57811	6.19572	0.137561	6.23209	lcPISA-8
SP600125	MAPK9	RCOR3	Q9P2K3-3	-0.0101764	-0.0146847	-0.313787	-0.452801	6.1954	6.17607	6.20105	6.18172	0.0324308	6.23925	cePISA-5	0.0420258	-0.00667734	0.524953	-0.0834081	6.42235	6.20916	6.48835	6.27516	0.0800563	6.23797	lcPISA-8
SP600125	MAPK9	RCOR1	Q9UKL0	-0.0394839	-0.0296235	-0.959458	-0.71985	6.05851	6.10006	6.07799	6.11954	0.0411523	6.22661	cePISA-5	-0.0671358	0.0454703	-0.983656	0.666219	5.93758	6.41959	5.95907	6.44108	0.0682513	6.22042	lcPISA-8
SP600125	MAPK9	GSTZ1	G3V4T6	0.0802735	-0.0278057	1.51049	-0.523216	6.57241	6.09803	6.5676	6.09322	0.0531439	6.2167	cePISA-5	-0.043815	0.0906046	-0.805715	1.66613	6.03465	6.62394	5.98989	6.57918	0.0543802	6.22074	lcPISA-8
SP600125	MAPK9	PXK	Q7Z7A4	-0.063299	-0.0374057	-1.47322	-0.870578	5.97684	6.08508	5.93242	6.04066	0.0429665	6.24491	cePISA-5	-0.000766377	0.038427	-0.0120682	0.605112	6.2482	6.42027	6.21401	6.38608	0.0635039	6.25152	lcPISA-8
SP600125	MAPK9	GPR108	Q9NPR9	-0.0517297	-0.00390868	-0.806592	-0.0609458	6.0316	6.23488	5.97202	6.1753	0.0641337	6.2518	cePISA-5	0.00243084	-0.0143763	0.0403875	-0.238857	6.25182	6.17941	6.30394	6.23153	0.0601878	6.2413	lcPISA-8
SP600125	MAPK9	INTS6	Q9UL03	-0.135516	-0.113605	-1.02551	-0.8597	5.70977	5.79716	5.7647	5.85208	0.132144	6.2721	cePISA-5
SP600125	MAPK9	MPC1	Q9Y5U8	0.29917	0.292191	2.5487	2.48925	7.65024	7.61332	7.86456	7.82764	0.117381	6.21751	cePISA-5	0.175012	-0.146877	1.2019	-1.00869	7.06497	5.65213	7.06235	5.64951	0.145612	6.25787	lcPISA-8
SP600125	MAPK9	PODXL2	Q9NZ53	0.00123723	-0.00123829	0.0107966	-0.0108058	6.24697	6.23625	6.15914	6.14843	0.114595	6.24161	cePISA-5	0.0430349	-0.102492	0.425218	-1.0127	6.4257	5.80915	6.484	5.86745	0.101207	6.23686	lcPISA-8
SP600125	MAPK9	USP12	O75317	-0.151801	0.0455094	-1.15907	0.347485	5.61871	6.44217	5.57815	6.40162	0.130968	6.24213	cePISA-5	0.166268	0.0274777	1.44414	0.238662	7.04268	6.39673	7.02017	6.37422	0.115132	6.27606	lcPISA-8
SP600125	MAPK9	PPME1	Q9Y570-4	0.0783175	0.0511332	3.22368	2.10473	6.59369	6.47061	6.57062	6.44754	0.0242944	6.24529	cePISA-5
SP600125	MAPK9	WDSUB1	Q8N9V3	0.011867	0.0111469	0.358012	0.336287	6.3124	6.30925	6.31245	6.3093	0.0331468	6.26069	cePISA-5	-0.00788243	0.0018871	-0.169339	0.0405405	6.22691	6.26922	6.21995	6.26226	0.0465484	6.26103	lcPISA-8
SP600125	MAPK9	NAF1	Q96HR8	0.00101038	0.023338	0.0202968	0.46882	6.27055	6.36835	6.26804	6.36584	0.0497803	6.26616	cePISA-5	0.122846	-0.0422787	2.12073	-0.729868	6.8083	6.07199	6.75764	6.02133	0.0579265	6.25256	lcPISA-8
SP600125	MAPK9	MCUR1	Q96AQ8	-0.0020233	-0.0110446	-0.0568454	-0.310301	6.22759	6.18877	6.21439	6.17557	0.0355931	6.23634	cePISA-5	0.008542	0.00171199	0.153263	0.030717	6.282	6.25234	6.36376	6.33409	0.0557343	6.24492	lcPISA-8
SP600125	MAPK9	NSUN4	Q96CB9	0.319507	0.117318	1.93389	0.710092	7.66326	6.66113	7.54636	6.54424	0.165215	6.1409	cePISA-5	0.0432734	0.0475852	0.538051	0.591664	6.41789	6.4371	6.44115	6.46036	0.0804261	6.22824	lcPISA-8
SP600125	MAPK9	PHYKPL	Q8IUZ5	-0.0401687	-0.00521132	-0.599006	-0.0777126	6.06609	6.21486	6.16869	6.31747	0.0670589	6.23735	cePISA-5
SP600125	MAPK9	GPCPD1	Q9NPB8	-0.0355756	-0.021124	-0.691592	-0.410652	6.08896	6.15026	6.09016	6.15146	0.0514402	6.24097	cePISA-5
SP600125	MAPK9	ATRX	P46100	-0.066779	0.147052	-0.534005	1.17591	5.94197	6.89128	5.90161	6.85092	0.125053	6.22347	cePISA-5	-0.110766	-0.0411271	-0.846471	-0.314292	5.78253	6.0685	5.77558	6.06155	0.130856	6.24399	lcPISA-8
SP600125	MAPK9	PMVK	Q15126	-0.0690298	0.00365283	-1.08833	0.0575911	5.98254	6.29166	5.98869	6.29781	0.063427	6.27574	cePISA-5	-0.225369	-0.00504516	-1.60625	-0.035958	5.34774	6.23008	5.53782	6.42017	0.140307	6.25191	lcPISA-8
SP600125	MAPK9	DHX40	Q8IX18	0.0351374	-0.0195551	0.786811	-0.437886	6.40907	6.17066	6.32023	6.08181	0.044658	6.25486	cePISA-5	-0.0324631	-0.0349058	-0.350657	-0.377043	6.08258	6.0723	6.08541	6.07512	0.0925778	6.221	lcPISA-8
SP600125	MAPK9	MIEF1	L0R8F8	0.0428222	-0.00851013	0.714518	-0.141997	6.4674	6.24133	6.50547	6.2794	0.0599316	6.27825	cePISA-5	0.0434576	-0.00314102	0.636526	-0.0460067	6.45647	6.25126	6.40675	6.20154	0.068273	6.26488	lcPISA-8
SP600125	MAPK9	GAR1	Q9NY12	-0.0192971	-0.00821898	-0.497432	-0.211865	6.14529	6.19266	6.19396	6.24133	0.0387935	6.22804	cePISA-5	0.0081046	-0.0138573	0.0609929	-0.104286	6.20946	6.11566	6.2241	6.13029	0.132878	6.17468	lcPISA-8
SP600125	MAPK9	PRKAA1	Q13131-2	0.175958	0.182681	2.7126	2.81625	7.03275	7.0656	6.98198	7.01483	0.0648669	6.22525	cePISA-5	-0.0369955	-0.0654027	-0.812859	-1.43702	6.10992	5.9908	6.24356	6.12443	0.0455128	6.26863	lcPISA-8
SP600125	MAPK9	PANX1	Q96RD7	-0.0738113	0.0527913	-1.51213	1.0815	5.92816	6.47189	5.95336	6.49709	0.0488129	6.23935	cePISA-5	-0.00865391	-0.0280234	-0.174562	-0.565275	6.23041	6.14732	6.21584	6.13275	0.0495749	6.2679	lcPISA-8
SP600125	MAPK9	FAM160A2	Q8N612-2	-0.120668	-0.00381746	-1.01319	-0.0320534	5.74989	6.23498	5.69096	6.17605	0.119097	6.2515	cePISA-5
SP600125	MAPK9	SLC43A3	Q8NBI5-2	-0.0419427	0.0177832	-1.01862	0.431883	6.07864	6.33556	6.05381	6.31074	0.0411759	6.25795	cePISA-5	-0.0801524	-0.0979975	-1.39064	-1.70026	5.90577	5.83317	5.90221	5.82961	0.0576369	6.24317	lcPISA-8
SP600125	MAPK9	RBPJ	Q06330	-0.0454071	-0.009574	-1.29082	-0.272166	6.05799	6.21033	6.03379	6.18614	0.0351771	6.25169	cePISA-5	-0.0416178	-0.00805382	-0.943256	-0.182537	6.08305	6.22623	6.04857	6.19175	0.0441214	6.26108	lcPISA-8
SP600125	MAPK9	CALM2	P0DP24	0.0344644	-0.0321435	0.3093	-0.288471	6.38106	6.09315	6.37995	6.09204	0.111427	6.23043	cePISA-5	0.00668297	-0.0677944	0.124949	-1.26752	6.28574	5.96948	6.31825	6.00199	0.0534858	6.25669	lcPISA-8
SP600125	MAPK9	TNNC2	P02585	0.0288149	0.033668	0.526992	0.615749	6.38361	6.40512	6.37589	6.3974	0.0546782	6.25737	cePISA-5	-0.00124401	-0.0515983	-0.0245683	-1.01903	6.23075	6.01703	6.2353	6.02158	0.0506349	6.23613	lcPISA-8
SP600125	MAPK9	LSM4	Q9Y4Z0	0.0678149	-0.0709566	1.93388	-2.02347	6.54634	5.94599	6.58005	5.9797	0.0350668	6.24575	cePISA-5	0.0146418	-0.0387127	0.313859	-0.829838	6.32082	6.09133	6.26409	6.0346	0.0466509	6.25699	lcPISA-8
SP600125	MAPK9	CALU	O43852-3	-0.0104388	0.00533947	-0.309823	0.158475	6.20913	6.27741	6.24087	6.30915	0.0336929	6.25422	cePISA-5	0.00173731	-0.0549451	0.0477071	-1.50881	6.26929	6.02775	6.28007	6.03853	0.0364161	6.26175	lcPISA-8
SP600125	MAPK9	CALU	O43852-4	-0.0263663	-0.0367502	-0.528873	-0.737161	6.12403	6.08011	6.13996	6.09604	0.0498537	6.23698	cePISA-5	0.0163002	-0.0162171	0.398928	-0.396894	6.30004	6.15963	6.28785	6.14744	0.04086	6.22926	lcPISA-8
SP600125	MAPK9	HS2ST1	Q7LGA3	0.0601168	0.080275	1.22089	1.63027	6.51781	6.60952	6.5495	6.64121	0.0492403	6.2518	cePISA-5	0.061046	-0.0128505	1.18463	-0.249371	6.52094	6.19534	6.50853	6.18293	0.0515315	6.25077	lcPISA-8
SP600125	MAPK9	MED4	Q9NPJ6	-0.00902155	-0.00637888	-0.248221	-0.17551	6.2069	6.21828	6.17279	6.18417	0.0363448	6.24583	cePISA-5	-0.07114	-0.0614229	-1.31725	-1.13733	5.95135	5.99157	6.00693	6.04715	0.0540064	6.25217	lcPISA-8
SP600125	MAPK9	YTHDC1	Q96MU7	0.293871	-0.216425	1.80841	-1.33183	7.63938	5.36344	7.66379	5.38785	0.162503	6.23152	cePISA-5
SP600125	MAPK9	FDX1	P10109	0.0102372	-0.0302082	0.159842	-0.471666	6.23976	6.06726	6.24618	6.07368	0.0640458	6.19564	cePISA-5	-0.0289893	-0.142255	-0.514837	-2.52638	6.13043	5.66754	6.20944	5.74655	0.0563078	6.25486	lcPISA-8
SP600125	MAPK9	NSMCE3	Q96MG7	-0.0238717	-0.0527204	-0.514402	-1.13605	6.17948	6.05714	6.16368	6.04134	0.0464067	6.28258	cePISA-5	0.0433177	0.0141611	0.536645	0.175436	6.44726	6.31827	6.49539	6.3664	0.0807194	6.25655	lcPISA-8
SP600125	MAPK9	FKBP14	Q9NWM8	-0.0112891	0.00358567	-0.205148	0.0651593	6.21203	6.27641	6.14096	6.20534	0.0550293	6.26083	cePISA-5	-0.0255079	0.0250352	-0.350149	0.343661	6.14421	6.36327	6.13966	6.35873	0.0728487	6.2538	lcPISA-8
SP600125	MAPK9	TRAPPC1	Q9Y5R8	0.0126376	0.0101731	0.240958	0.193968	6.26903	6.25833	6.25836	6.24766	0.0524473	6.21435	cePISA-5	-0.149127	0.0949206	-1.90893	1.21505	5.62957	6.66716	5.54188	6.57947	0.0781207	6.24263	lcPISA-8
SP600125	MAPK9	UCHL5	Q5LJA9	-0.0686206	-0.0213507	-0.795847	-0.247621	6.00552	6.20556	5.92617	6.1262	0.0862233	6.29807	cePISA-5
SP600125	MAPK9	UCHL5	Q9Y5K5-3	-0.000394315	0.00235442	-0.0153865	0.0918713	6.25559	6.26752	6.27995	6.29188	0.0256274	6.2573	cePISA-5	0.434814	-0.23018	2.81379	-1.48956	8.38546	5.28864	8.26739	5.17057	0.154529	6.20347	lcPISA-8
SP600125	MAPK9	LGALS1	P09382	0.00502076	-0.0265271	0.106818	-0.564372	6.27649	6.14072	6.3873	6.25154	0.0470028	6.25468	cePISA-5	0.00883248	-0.049848	0.169597	-0.957155	6.3144	6.06272	6.33899	6.08731	0.0520793	6.27586	lcPISA-8
SP600125	MAPK9	RHOXF2	Q9BQY4	-0.054021	-0.131867	-0.892288	-2.1781	6.02015	5.70392	5.98116	5.66493	0.0605421	6.24984	cePISA-5	0.0155548	-0.067735	0.275144	-1.19814	6.33169	5.9765	6.43611	6.08092	0.0565332	6.26379	lcPISA-8
SP600125	MAPK9	RHOXF2B	P0C7M4	0.42262	-0.0342941	3.10631	-0.252067	8.44908	6.15552	8.05695	5.76339	0.136052	6.30359	cePISA-5	0.149109	-0.202414	0.773795	-1.05042	6.88367	5.39512	6.97954	5.49099	0.192698	6.20775	lcPISA-8
SP600125	MAPK9	SPRYD7	Q5W111	-0.00793341	-0.0210204	-0.159395	-0.422336	6.20583	6.14979	6.22131	6.16527	0.0497719	6.24005	cePISA-5	-0.0300392	0.0223826	-0.447848	0.333697	6.11174	6.3379	6.10176	6.32792	0.0670745	6.24033	lcPISA-8
SP600125	MAPK9	POSTN	Q15063	0.138277	0.0608735	1.27463	0.561131	6.92026	6.55875	6.92697	6.56547	0.108484	6.28777	cePISA-5	0.0127774	-0.0686641	0.104361	-0.560821	6.22623	5.88449	6.19985	5.85811	0.122435	6.17133	lcPISA-8
SP600125	MAPK9	GTF2A1	P52655	-0.0699909	-0.0516931	-1.12169	-0.828445	5.95352	6.02951	6.00815	6.08414	0.0623977	6.24947	cePISA-5	0.0756663	-0.133409	1.08339	-1.91015	6.59549	5.70571	6.56013	5.67034	0.0698425	6.25849	lcPISA-8
SP600125	MAPK9	SLC25A24	Q6NUK1	-0.026273	0.0503115	-0.822322	1.57471	6.13754	6.47215	6.11746	6.45207	0.0319498	6.25033	cePISA-5	0.0242081	-0.0472122	0.707508	-1.37983	6.35494	6.048	6.38454	6.0776	0.0342161	6.2492	lcPISA-8
SP600125	MAPK9	PNPO	Q9NVS9	0.17217	0.119533	2.52043	1.74987	7.06331	6.81025	7.12617	6.87311	0.0683099	6.26874	cePISA-5	-0.0376028	0.0093653	-0.823118	0.205004	6.07738	6.27849	6.12478	6.32589	0.0456834	6.23787	lcPISA-8
SP600125	MAPK9	TPT1	P13693	-0.000162968	-0.00959788	-0.00570194	-0.335812	6.24075	6.20007	6.241	6.20032	0.0285811	6.24146	cePISA-5	0.0636088	-0.0028084	1.22342	-0.0540152	6.4943	6.20211	6.48178	6.18958	0.0519928	6.21419	lcPISA-8
SP600125	MAPK9	C1orf174	Q8IYL3	-0.0710554	-0.024044	-0.794801	-0.268948	5.94852	6.14555	5.98621	6.18324	0.0894002	6.24883	cePISA-5	0.236222	0.343828	2.57544	3.74862	7.31667	7.88326	7.17843	7.74502	0.0917212	6.21159	lcPISA-8
SP600125	MAPK9	ZSWIM8	A7E2V4-4	-0.254525	-0.0706503	-1.57799	-0.438014	5.21361	5.9223	4.82589	5.53458	0.161297	6.21955	cePISA-5
SP600125	MAPK9	DNAJB11	Q9UBS4	-0.0408407	-0.00142816	-1.36465	-0.0477206	6.06675	6.23477	6.04332	6.21134	0.0299275	6.24094	cePISA-5	-0.0568912	-0.0623335	-1.84031	-2.01635	6.00768	5.98506	6.06156	6.03894	0.030914	6.24932	lcPISA-8
SP600125	MAPK9	INTS3	Q68E01	-0.0259252	0.0154826	-0.575897	0.343926	6.1506	6.32968	6.0816	6.26069	0.0450171	6.26212	cePISA-5	-0.114768	0.18128	-1.56331	2.46928	5.76767	7.08141	5.44533	6.75907	0.073414	6.24524	lcPISA-8
SP600125	MAPK9	DNAJA2	O60884	0.0334042	-0.0151554	1.33845	-0.60725	6.36731	6.15656	6.36543	6.15468	0.0249574	6.22157	cePISA-5	0.0272662	-0.0487156	0.718842	-1.28433	6.36738	6.0407	6.37461	6.04794	0.0379307	6.24817	lcPISA-8
SP600125	MAPK9	FKBP9	O95302	0.00819762	-0.0267056	0.22649	-0.737841	6.28128	6.13114	6.29461	6.14447	0.0361942	6.24569	cePISA-5	-0.0529225	0.0428481	-1.19687	0.969035	6.01244	6.42511	5.95289	6.36556	0.0442173	6.23709	lcPISA-8
SP600125	MAPK9	CYP20A1	Q6UW02	-0.0307287	-0.0978158	-0.832613	-2.65038	6.13272	5.85407	6.15876	5.88011	0.0369063	6.26474	cePISA-5	0.0664072	0.0102586	1.40197	0.216575	6.54805	6.2981	6.55129	6.30134	0.0473672	6.25347	lcPISA-8
SP600125	MAPK9	TRMT1L	Q7Z2T5	-0.00880465	-0.0203676	-0.225038	-0.520576	6.22715	6.17744	6.16437	6.11466	0.0391251	6.26527	cePISA-5	-0.098311	0.0430584	-0.483335	0.211692	5.74862	6.34046	5.79528	6.38711	0.203402	6.15402	lcPISA-8
SP600125	MAPK9	SLC39A7	Q92504	-0.00666114	-0.117635	-0.130161	-2.29863	6.2189	5.75847	6.195	5.73457	0.0511761	6.24768	cePISA-5	0.0140573	0.0122192	0.231879	0.201559	6.33015	6.32209	6.34655	6.33849	0.0606233	6.26877	lcPISA-8
SP600125	MAPK9	ECHDC3	Q96DC8	-0.0419158	0.0799725	-0.594013	1.13334	6.08667	6.62326	6.12309	6.65968	0.0705637	6.2661	cePISA-5
SP600125	MAPK9	DCAF11	Q8TEB1	-0.0156144	0.0483761	-0.366785	1.13637	6.16715	6.44685	6.15581	6.43551	0.0425709	6.23426	cePISA-5	-0.0693797	-0.0645049	-1.50221	-1.39666	5.9562	5.97636	5.92402	5.94418	0.046185	6.24963	lcPISA-8
SP600125	MAPK9	PSEN1	P49768	-0.0110535	0.0168347	-0.125459	0.191077	6.20585	6.32698	6.1796	6.30073	0.0881042	6.25359	cePISA-5
SP600125	MAPK9	COA1	Q9GZY4	-0.0396068	0.0251516	-0.945839	0.60064	6.09173	6.3714	6.11077	6.39044	0.0418748	6.26128	cePISA-5	-0.026528	0.0203727	-0.628001	0.482284	6.13861	6.34145	6.13364	6.33648	0.042242	6.25253	lcPISA-8
SP600125	MAPK9	WDR43	Q15061	0.0355628	-0.00320793	1.01163	-0.091254	6.40974	6.23977	6.44179	6.27183	0.0351539	6.25366	cePISA-5	0.0304327	0.00447001	0.773786	0.113655	6.37341	6.25974	6.41596	6.30229	0.0393296	6.24038	lcPISA-8
SP600125	MAPK9	RASSF5	Q8WWW0	0.107658	0.0939686	1.35598	1.18356	6.71105	6.64767	6.70247	6.63909	0.079395	6.22849	cePISA-5	-0.0657467	-0.0743064	-0.793965	-0.897333	5.9893	5.95387	5.95464	5.91921	0.0828081	6.26856	lcPISA-8
SP600125	MAPK9	ANGEL2	Q5VTE6	0.024811	-0.090991	0.3041	-1.11525	6.36632	5.87528	6.33338	5.84234	0.0815883	6.25777	cePISA-5
SP600125	MAPK9	CDC45	O75419-3	-0.0131574	-0.0213803	-0.337121	-0.547811	6.19864	6.16341	6.182	6.14677	0.0390286	6.25542	cePISA-5	0.153682	0.359762	0.97765	2.28862	6.99645	8.07075	6.81025	7.88455	0.157196	6.28948	lcPISA-8
SP600125	MAPK9	PSMB6	P28072	-0.045984	0.0104491	-1.27315	0.289301	6.0504	6.29176	6.10123	6.34259	0.0361183	6.24636	cePISA-5	-0.00326464	-0.0210061	-0.057501	-0.369986	6.22396	6.14789	6.25981	6.18374	0.0567753	6.23806	lcPISA-8
SP600125	MAPK9	POFUT1	Q9H488	0.0136623	0.0304016	0.371116	0.825814	6.29371	6.36716	6.31515	6.3886	0.0368142	6.23438	cePISA-5	-0.00438379	0.00437051	-0.0982757	0.097978	6.21544	6.25326	6.19531	6.23314	0.044607	6.23435	lcPISA-8
SP600125	MAPK9	PIGU	Q9H490	-0.0547415	-0.0820075	-0.728801	-1.09181	5.99087	5.87871	5.86989	5.75773	0.0751117	6.22255	cePISA-5	0.0756965	0.0554506	1.07489	0.7874	6.59617	6.50425	6.64378	6.55186	0.0704223	6.25899	lcPISA-8
SP600125	MAPK9	LBR	Q14739	-0.05655	-0.103991	-0.773795	-1.42295	6.01626	5.82163	6.04183	5.84721	0.0730815	6.25676	cePISA-5	0.00116318	-0.00604604	0.0152222	-0.0791229	6.24125	6.21014	6.26707	6.23596	0.0764132	6.23621	lcPISA-8
SP600125	MAPK9	NAA50	Q9GZZ1	0.0398542	-0.0220286	1.05408	-0.582623	6.41342	6.14414	6.3846	6.11532	0.0378093	6.23867	cePISA-5	0.0468477	-0.0569755	0.971039	-1.18096	6.45196	6.00396	6.43297	5.98497	0.0482449	6.24582	lcPISA-8
SP600125	MAPK9	MRPL41	Q8IXM3	-0.0277034	-0.11065	-0.546411	-2.18242	6.12697	5.78463	6.04162	5.69929	0.0507006	6.24575	cePISA-5	0.0513386	0.2729	0.426939	2.26948	6.44718	7.51738	6.49802	7.56822	0.120248	6.22179	lcPISA-8
SP600125	MAPK9	PTPMT1	Q8WUK0	0.0381032	0.0599681	0.295391	0.464897	6.45798	6.5566	6.35065	6.44927	0.128992	6.28965	cePISA-5	0.0257686	-0.00057739	0.275614	-0.00617561	6.44951	6.3328	6.50518	6.38847	0.0934953	6.33534	lcPISA-8
SP600125	MAPK9	KCTD7	Q96MP8	0.185683	0.0279321	1.03372	0.155502	7.10088	6.36538	7.07605	6.34055	0.179626	6.24332	cePISA-5
SP600125	MAPK9	MRI1	Q9BV20	-0.00256028	-0.00173023	-0.0968095	-0.0654237	6.23796	6.24155	6.22386	6.22745	0.0264465	6.24904	cePISA-5	-0.0506205	-0.0149695	-1.1998	-0.354804	6.03216	6.18308	6.01843	6.16935	0.0421909	6.24757	lcPISA-8
SP600125	MAPK9	TIMM17B	O60830	-0.0190878	-0.0438295	-0.412741	-0.947739	6.16169	6.05692	6.13925	6.03448	0.0462464	6.24376	cePISA-5	0.000280861	-0.0533413	0.0047764	-0.907138	6.26736	6.03869	6.22902	6.00035	0.0588018	6.26614	lcPISA-8
SP600125	MAPK9	RPL23	P62829	-0.0119158	-0.017656	-0.517489	-0.766779	6.21021	6.18555	6.28629	6.26163	0.0230261	6.26172	cePISA-5	-0.00867805	0.0864197	-0.0540112	0.537866	6.10778	6.52395	6.10698	6.52315	0.160671	6.14462	lcPISA-8
SP600125	MAPK9	VAV2	P52735	-0.0748097	-0.0104518	-0.400799	-0.0559966	5.86899	6.13673	5.86899	6.13673	0.186651	6.18135	cePISA-5
SP600125	MAPK9	NUP42	O15504	0.0475357	0.0765061	0.599506	0.964871	6.47515	6.60649	6.41836	6.5497	0.0792915	6.26528	cePISA-5	-0.175839	-0.0207366	-0.813193	-0.0958992	5.39997	6.01287	5.46042	6.07332	0.216233	6.09992	lcPISA-8
SP600125	MAPK9	BCL2L1	Q07817	-0.00400473	0.031437	-0.0969264	0.760868	6.22544	6.38026	6.24557	6.4004	0.0413173	6.24274	cePISA-5	0.113094	-0.00465119	1.76928	-0.0727643	6.76225	6.23227	6.76079	6.23081	0.0639213	6.25239	lcPISA-8
SP600125	MAPK9	LAMTOR3	Q9UHA4	-0.0116327	0.0653576	-0.247119	1.38843	6.19956	6.53939	6.2187	6.55853	0.0470731	6.24975	cePISA-5	-0.0285413	-0.00109665	-0.423842	-0.0162854	6.15456	6.27276	6.31662	6.43482	0.0673395	6.27753	lcPISA-8
SP600125	MAPK9	PIR	O00625	0.106646	0.195819	2.55318	4.68806	6.70414	7.13161	6.72873	7.15619	0.0417698	6.22644	cePISA-5	0.248954	0.201433	3.68587	2.98231	7.43473	7.19383	7.29386	7.05296	0.0675427	6.25637	lcPISA-8
SP600125	MAPK9	MPLKIP	Q8TAP9	0.0232974	-0.00349063	0.25939	-0.0388642	6.38593	6.26845	6.38481	6.26733	0.089816	6.28364	cePISA-5	0.0355285	-0.0555674	0.436559	-0.682789	6.43661	6.04275	6.51396	6.1201	0.081383	6.28003	lcPISA-8
SP600125	MAPK9	PPP3R1	P63098	0.0951323	0.0426503	1.98074	0.888018	6.67366	6.43525	6.608	6.36959	0.0480286	6.24779	cePISA-5	-0.0262414	-0.00283472	-0.540923	-0.058433	6.14063	6.24108	6.15407	6.25451	0.0485123	6.25335	lcPISA-8
SP600125	MAPK9	CAPRIN1	Q14444	-0.0193934	0.0552109	-0.411661	1.17195	6.14635	6.47255	6.15058	6.47678	0.0471102	6.22952	cePISA-5	-0.0515671	-0.102318	-0.444065	-0.881101	5.99573	5.78848	5.98127	5.77402	0.116125	6.21391	lcPISA-8
SP600125	MAPK9	FYB1	O15117-3	0.00921519	-0.060082	0.232008	-1.51267	6.29326	5.99812	6.30052	6.00538	0.0397193	6.25319	cePISA-5	-0.238997	0.0792674	-2.58724	0.858101	5.28092	6.58441	5.35919	6.66268	0.0923754	6.2324	lcPISA-8
SP600125	MAPK9	CD151	P48509	0.0596142	0.174442	0.592837	1.73475	6.52358	7.06403	6.51968	7.06013	0.100557	6.25951	cePISA-5	-0.0945684	-0.155004	-1.16779	-1.91409	5.82293	5.58404	5.87199	5.6331	0.0809807	6.21741	lcPISA-8
SP600125	MAPK9	UQCRH	P07919	-0.115594	0.0197461	-2.06063	0.352001	5.78474	6.35368	5.76017	6.32911	0.0560966	6.26731	cePISA-5	0.0102874	-0.200448	0.144596	-2.81742	6.30795	5.45068	6.36542	5.50815	0.071146	6.26312	lcPISA-8
SP600125	MAPK9	LMAN2	Q12907	-0.00381153	-0.0243931	-0.125612	-0.803896	6.21824	6.13016	6.21199	6.12391	0.0303436	6.23469	cePISA-5	0.0337041	0.0249679	1.08017	0.800185	6.39206	6.35347	6.39345	6.35486	0.0312027	6.24446	lcPISA-8
SP600125	MAPK9	DTWD1	Q8N5C7	0.0921547	-0.014335	1.8433	-0.286733	6.67743	6.2023	6.60526	6.13013	0.0499944	6.26423	cePISA-5	0.0210797	0.0255241	0.281285	0.340591	6.34605	6.36562	6.38043	6.40001	0.0749406	6.25399	lcPISA-8
SP600125	MAPK9	SEMA4B	Q9NPR2	-0.372234	-0.312763	-3.3973	-2.85452	4.84676	5.05073	5.22253	5.4265	0.109567	6.27343	cePISA-5	-0.157123	-0.118691	-1.44538	-1.09184	5.60502	5.75634	5.49616	5.64748	0.108707	6.24994	lcPISA-8
SP600125	MAPK9	CREG1	O75629	0.0522191	-0.0279502	0.971801	-0.520156	6.46768	6.11808	6.45591	6.10631	0.0537343	6.23776	cePISA-5	-0.0610333	-0.0500473	-0.949274	-0.778403	5.99291	6.03873	5.99399	6.0398	0.0642948	6.25188	lcPISA-8
SP600125	MAPK9	CASP9	P55211	0.0201754	-0.0362911	0.455856	-0.819983	6.35585	6.11189	6.3038	6.05984	0.0442583	6.26759	cePISA-5	-0.0633821	0.160116	-0.562974	1.42218	6.01292	7.02045	6.01366	7.02119	0.112584	6.28298	lcPISA-8
SP600125	MAPK9	MIS12	Q9H081	-0.00812822	0.0468955	-0.179962	1.03828	6.22129	6.46315	6.20228	6.44414	0.0451663	6.25644	cePISA-5	-0.0319005	-0.00395253	-0.474059	-0.0587367	6.11168	6.23123	5.98601	6.10556	0.0672922	6.24833	lcPISA-8
SP600125	MAPK9	NOP2	P46087-4	-0.00987407	0.0840934	-0.373499	3.18094	6.19498	6.61191	6.1989	6.61583	0.0264367	6.23752	cePISA-5	-0.0215441	0.177824	-0.0757553	0.625281	5.85632	6.72419	5.76936	6.63724	0.284391	5.94442	lcPISA-8
SP600125	MAPK9	RNPS1	Q15287	0.00260362	0.0509434	0.0406255	0.794893	6.25047	6.46345	6.34137	6.55435	0.0640884	6.2392	cePISA-5	-0.261728	-0.376019	-2.53944	-3.64837	5.22594	4.82791	5.06988	4.67185	0.103065	6.26545	lcPISA-8
SP600125	MAPK9	DYNC2LI1	Q8TCX1	-0.0528102	0.0645994	-0.707468	0.865401	6.01071	6.52033	6.03229	6.54191	0.0746467	6.23481	cePISA-5
SP600125	MAPK9	PTRHD1	Q6GMV3	-0.000970147	-0.139573	-0.0110243	-1.58604	6.23624	5.66499	6.19652	5.62527	0.088001	6.24043	cePISA-5	0.0740113	-0.138681	0.806381	-1.51098	6.52768	5.6329	6.58072	5.68594	0.0917821	6.20125	lcPISA-8
SP600125	MAPK9	TMEM263	Q8WUH6	-0.0433046	0.0187377	-0.272406	0.117869	5.93161	6.19226	5.88691	6.14756	0.158971	6.11235	cePISA-5	-0.128049	-0.0735691	-1.00437	-0.577051	5.85945	6.08495	5.8633	6.0888	0.127492	6.40329	lcPISA-8
SP600125	MAPK9	NUDCD1	Q96RS6	-0.0432124	0.00174243	-2.01242	0.0811459	6.06712	6.25915	6.1056	6.29763	0.0214728	6.2516	cePISA-5	0.00489686	-0.0250442	0.111791	-0.571737	6.27712	6.1482	6.25487	6.12594	0.0438036	6.25586	lcPISA-8
SP600125	MAPK9	ELOVL5	Q9NYP7-2	-0.128668	-0.241446	-1.36031	-2.55263	5.7036	5.27473	5.78453	5.35565	0.0945872	6.23566	cePISA-5	-0.133558	-0.00228291	-1.39831	-0.0239012	5.73651	6.28299	5.65206	6.19853	0.0955142	6.29293	lcPISA-8
SP600125	MAPK9	SMIM12	Q96EX1	0.0341632	-0.0526469	0.426589	-0.657391	6.41122	6.03682	6.49617	6.12177	0.0800846	6.26119	cePISA-5	0.210134	-0.145227	2.18752	-1.51184	7.21193	5.63738	7.34242	5.76787	0.0960601	6.2344	lcPISA-8
SP600125	MAPK9	NDUFAF7	Q7L592	0.0558981	-0.0670024	0.941272	-1.12826	6.48527	5.95568	6.45735	5.92776	0.0593857	6.23879	cePISA-5	0.0208622	0.124839	0.222532	1.33162	6.30722	6.77858	6.07437	6.54572	0.0937494	6.21668	lcPISA-8
SP600125	MAPK9	DNAAF2	Q9NVR5	-0.0460447	-0.0498303	-1.29205	-1.39828	6.04462	6.02878	6.04222	6.02638	0.0356369	6.24064	cePISA-5	-0.0424532	-0.00707093	-0.768623	-0.128021	6.08216	6.23318	6.06805	6.21906	0.0552328	6.2638	lcPISA-8
SP600125	MAPK9	DYNLL1	P63167	0.0464493	-0.108599	1.02389	-2.39386	6.48257	5.82201	6.47872	5.81816	0.0453657	6.27718	cePISA-5	-0.0273091	-0.104592	-0.379828	-1.45472	6.15426	5.83326	6.22436	5.90336	0.0718986	6.27187	lcPISA-8
SP600125	MAPK9	DYNLL2	Q96FJ2	-0.0106765	-0.0676206	-0.155737	-0.98637	6.21444	5.97393	6.29435	6.05384	0.068555	6.2606	cePISA-5	-0.00827757	-0.0576961	-0.109937	-0.766282	6.23473	6.02477	6.29075	6.0808	0.0752936	6.2706	lcPISA-8
SP600125	MAPK9	SH3BGRL	O75368	0.0426135	-0.0116713	0.967954	-0.265111	6.42354	6.18633	6.45706	6.21985	0.0440243	6.23658	cePISA-5	0.0580222	0.00985508	0.886933	0.150646	6.50268	6.28916	6.5689	6.35538	0.0654189	6.24634	lcPISA-8
SP600125	MAPK9	SLC35F2	Q8IXU6	-0.106914	-0.0228205	-1.39305	-0.297343	5.80361	6.15196	5.73658	6.08492	0.0767481	6.25004	cePISA-5	-0.0372542	-0.0110125	-0.450427	-0.133148	6.11742	6.22971	6.10726	6.21955	0.0827085	6.27745	lcPISA-8
SP600125	MAPK9	NOP9	Q86U38	0.0741163	0.0159307	0.969663	0.208421	6.56081	6.30147	6.63108	6.37174	0.0764351	6.23226	cePISA-5
SP600125	MAPK9	OSBPL9	Q96SU4-2	-0.0117154	-0.13225	-0.264093	-2.98122	6.19177	5.69548	6.21849	5.7222	0.0443609	6.24226	cePISA-5
SP600125	MAPK9	OSBPL11	Q9BXB4	-0.0813532	-0.0421154	-1.28477	-0.665108	5.90407	6.06686	6.00422	6.167	0.0633212	6.24657	cePISA-5
SP600125	MAPK9	GPX4	P36969	-0.0547766	-0.0655829	-1.63771	-1.9608	6.03296	5.98794	6.00133	5.95631	0.033447	6.26642	cePISA-5	-0.0705334	-0.0552139	-1.35784	-1.06293	5.98116	6.04501	5.89834	5.96219	0.0519451	6.28085	lcPISA-8
SP600125	MAPK9	TMEM161B	Q8NDZ6	-0.0940722	-0.171977	-1.0221	-1.86854	5.86179	5.55365	5.89487	5.58673	0.0920381	6.25675	cePISA-5	-0.0478306	-0.0049256	-0.696375	-0.0717127	6.02429	6.20614	6.08815	6.27	0.0686852	6.22736	lcPISA-8
SP600125	MAPK9	DYNLRB1	Q9NP97	0.07132	-0.0185165	1.1816	-0.306774	6.56394	6.16767	6.51359	6.11732	0.0603588	6.24734	cePISA-5	0.124216	-0.0208059	1.69943	-0.28465	6.83497	6.18131	6.84115	6.18749	0.0730929	6.2711	lcPISA-8
SP600125	MAPK9	ATP5MC2	Q06055-2	0.0198212	-0.019961	0.231959	-0.233595	6.31145	6.13979	6.30699	6.13533	0.0854513	6.22533	cePISA-5	0.0620108	0.000142008	0.648738	0.00148564	6.52205	6.24826	6.56139	6.28761	0.0955868	6.24765	lcPISA-8
SP600125	MAPK9	LYSMD3	Q7Z3D4	0.0467238	-0.267169	0.479692	-2.74291	6.41669	5.16202	6.49102	5.23635	0.0974037	6.21221	cePISA-5	0.152389	0.0243238	1.80177	0.287593	6.90916	6.32228	6.88977	6.30289	0.0845773	6.21659	lcPISA-8
SP600125	MAPK9	TSSC4	Q9Y5U2	-0.0733874	0.0741427	-1.04578	1.05654	5.9402	6.57979	5.88419	6.52378	0.0701748	6.25018	cePISA-5	-0.0809337	-0.0483844	-0.830521	-0.496508	5.87697	6.01107	5.89603	6.03013	0.0974493	6.21608	lcPISA-8
SP600125	MAPK9	ASH2L	Q9UBL3	0.0239273	-0.0232019	0.902552	-0.875187	6.3529	6.14872	6.37158	6.1674	0.0265107	6.2484	cePISA-5	-0.0725708	0.0142591	-1.72252	0.338451	5.93869	6.30708	5.96269	6.33109	0.0421305	6.24505	lcPISA-8
SP600125	MAPK9	SLC27A4	Q6P1M0	0.0408257	0.0418423	0.566349	0.580453	6.42598	6.43051	6.52082	6.52535	0.0720857	6.24669	cePISA-5	0.060356	0.0616403	0.991965	1.01307	6.48983	6.49561	6.47374	6.47952	0.0608449	6.22393	lcPISA-8
SP600125	MAPK9	VDAC2	P45880-2	0.00453032	-0.016227	0.196232	-0.702875	6.25627	6.1669	6.25365	6.16428	0.0230866	6.23665	cePISA-5
SP600125	MAPK9	VDAC2	Q5JSD1	-0.0136229	-0.0366451	-0.19672	-0.52917	6.28887	6.18931	6.16846	6.0689	0.0692502	6.34854	cePISA-5
SP600125	MAPK9	RPS29	P62273	-0.0458995	0.14793	-0.288048	0.928351	5.91896	6.77008	6.0827	6.93382	0.159347	6.1103	cePISA-5	0.164423	0.00148592	0.921963	0.00833195	6.9386	6.19759	6.85795	6.11694	0.17834	6.19121	lcPISA-8
SP600125	MAPK9	CDKAL1	Q5VV42	0.0506114	-0.124663	1.18997	-2.93106	6.46638	5.72662	6.43479	5.69503	0.0425318	6.24346	cePISA-5	0.0441216	0.0634385	0.815152	1.17203	6.46019	6.54727	6.53453	6.62161	0.0541268	6.26562	lcPISA-8
SP600125	MAPK9	RPL5	P46777	-0.0187633	-0.0417585	-0.691051	-1.53796	6.15707	6.05971	6.1948	6.09744	0.0271518	6.23767	cePISA-5	-0.0741325	0.00473597	-0.492937	0.0314913	5.86019	6.18947	6.01972	6.349	0.15039	6.16918	lcPISA-8
SP600125	MAPK9	NUP62	P37198	-0.0237111	0.0355962	-0.510636	0.76659	6.15198	6.41015	6.15608	6.41425	0.0464345	6.25392	cePISA-5	-0.0141045	0.0107253	-0.294808	0.224178	6.1856	6.29298	6.15792	6.2653	0.047843	6.24636	lcPISA-8
SP600125	MAPK9	CYB5R1	Q9UHQ9	0.0840373	0.0142361	1.15777	0.19613	6.5919	6.28056	6.70412	6.39278	0.0725852	6.21889	cePISA-5	0.00024242	-0.0152455	0.00614395	-0.386385	6.2493	6.18257	6.23927	6.17254	0.0394568	6.24824	lcPISA-8
SP600125	MAPK9	PIM1	P11309-2	0.0141867	-0.0818432	0.120892	-0.697426	6.18735	5.78891	6.4508	6.05236	0.11735	6.12681	cePISA-5
SP600125	MAPK9	CUL3	Q13618	-0.00590107	0.017717	-0.242333	0.727567	6.22638	6.32916	6.22686	6.32963	0.0243511	6.2519	cePISA-5	0.0257054	0.00105751	0.837824	0.0344677	6.3721	6.26416	6.3921	6.28416	0.0306811	6.25957	lcPISA-8
SP600125	MAPK9	CDC42BPB	Q9Y5S2	-0.0634622	0.0525112	-0.631866	0.522832	5.95513	6.45361	6.01875	6.51723	0.100436	6.22293	cePISA-5	-0.0147919	0.09573	-0.131863	0.853388	6.19365	6.68677	6.23577	6.7289	0.112176	6.25748	lcPISA-8
SP600125	MAPK9	CDC42BPA	Q5VT25-6	-0.0571833	-0.121957	-1.16356	-2.48157	6.02103	5.75668	6.00632	5.74197	0.049145	6.26448	cePISA-5	0.0302096	0.114989	0.230963	0.879132	6.51675	6.91118	6.98775	7.38218	0.130798	6.38171	lcPISA-8
SP600125	MAPK9	STK38	Q15208	0.196354	0.156394	1.96389	1.56422	6.97304	6.78255	6.79291	6.60242	0.099982	6.08575	cePISA-5	-0.0202428	0.117632	-0.289876	1.68448	6.16305	6.78111	6.21592	6.83397	0.0698327	6.25014	lcPISA-8
SP600125	MAPK9	THAP11	Q96EK4	-0.0533173	-0.0366162	-0.446798	-0.306843	5.99817	6.06801	5.93395	6.00379	0.119332	6.224	cePISA-5
SP600125	MAPK9	TRIM5	Q9C035	-0.105355	-0.147128	-1.462	-2.04168	5.81818	5.65214	5.88485	5.7188	0.0720624	6.25896	cePISA-5	-0.0355523	0.0739019	-0.245194	0.509681	6.08538	6.56503	6.11264	6.59229	0.144996	6.23721	lcPISA-8
SP600125	MAPK9	RPUSD3	Q6P087	0.0727278	-0.0316422	0.989212	-0.430384	6.62927	6.16662	6.6296	6.16695	0.0735209	6.30337	cePISA-5	-0.320652	-0.0759937	-1.85048	-0.438559	5.0342	5.96457	4.78857	5.71895	0.173281	6.28718	lcPISA-8
SP600125	MAPK9	IFT20	Q8IY31-2	0.0175528	-0.0721853	0.169891	-0.698669	6.38553	6.00044	6.34791	5.96282	0.103318	6.3083	cePISA-5
SP600125	MAPK9	NPL	Q9BXD5	-0.111754	-0.219577	-0.842763	-1.65588	5.79039	5.37341	5.86766	5.45068	0.132604	6.25676	cePISA-5	-0.104872	-0.183801	-1.08594	-1.90324	5.81182	5.50239	5.77948	5.47006	0.0965728	6.25002	lcPISA-8
SP600125	MAPK9	EXOSC2	Q13868	-0.0337211	0.0283576	-1.09431	0.920254	6.09476	6.36275	6.10544	6.37342	0.030815	6.2389	cePISA-5	0.00231746	-0.00507217	0.0639234	-0.139908	6.2615	6.2295	6.2664	6.23441	0.0362536	6.25145	lcPISA-8
SP600125	MAPK9	DOCK2	Q92608	-0.083029	-0.115433	-0.729143	-1.0137	5.90947	5.77822	5.84803	5.71678	0.113872	6.25955	cePISA-5
SP600125	MAPK9	TFB2M	Q9H5Q4	-0.045518	-0.0316645	-0.958944	-0.667088	6.05157	6.10996	5.92643	5.98482	0.0474668	6.24554	cePISA-5	-0.0393318	0.000666616	-0.743996	0.0126096	6.09547	6.26683	6.04971	6.22107	0.0528656	6.26394	lcPISA-8
SP600125	MAPK9	TADA1	Q96BN2	0.14433	-0.454089	1.6601	-5.22296	6.91624	4.56801	7.07908	4.73086	0.0869409	6.25781	cePISA-5
SP600125	MAPK9	MID1IP1	Q9NPA3	-0.00536703	-0.0436548	-0.0774355	-0.629851	6.2207	6.05778	6.20163	6.03871	0.0693097	6.24388	cePISA-5
SP600125	MAPK9	APBA3	O96018	-0.241481	-0.1858	-1.42774	-1.09853	5.34307	5.55333	5.22047	5.43072	0.169135	6.31661	cePISA-5
SP600125	MAPK9	CTSB	P07858	-0.00306903	0.0325989	-0.104464	1.1096	6.24779	6.40418	6.22137	6.37776	0.029379	6.26109	cePISA-5	0.00791078	-0.0419654	0.12268	-0.650798	6.38038	6.16357	6.2763	6.05949	0.0644829	6.34549	lcPISA-8
SP600125	MAPK9	RPS6	P62753	-0.0312987	0.000365947	-0.802192	0.00937929	6.11376	6.24944	6.08992	6.22559	0.0390165	6.24785	cePISA-5	0.0448299	0.0582717	0.181849	0.236374	6.335	6.39431	6.43399	6.49329	0.246523	6.14118	lcPISA-8
SP600125	MAPK9	MUCL1	Q96DR8	-0.218935	1.42732	-0.549449	3.58207	5.00045	15.6524	4.88481	15.5368	0.398464	5.81989	cePISA-5	-0.203349	-0.534475	-0.519924	-1.36655	4.91452	3.90663	5.10019	4.0923	0.391113	5.65842	lcPISA-8
SP600125	MAPK9	MRM1	Q6IN84	0.0185859	-0.0534908	0.364774	-1.04983	6.31635	6.00854	6.27147	5.96366	0.0509518	6.2355	cePISA-5	-0.00707663	0.0504324	-0.0541985	0.386252	6.18137	6.43274	6.2875	6.53888	0.130569	6.21176	lcPISA-8
SP600125	MAPK9	CAPZA2	P47755	0.00979633	0.0206151	0.398794	0.839208	6.30384	6.3513	6.30973	6.35718	0.0245649	6.26119	cePISA-5	0.0164427	-0.0301161	0.437558	-0.801424	6.32209	6.12132	6.34518	6.14441	0.0375783	6.25045	lcPISA-8
SP600125	MAPK9	CAPZA1	P52907	-0.0285239	-0.0251499	-0.757676	-0.668053	6.1288	6.14315	6.11623	6.13058	0.0376466	6.25118	cePISA-5	0.00367536	-0.00455871	0.104875	-0.13008	6.25707	6.22146	6.2558	6.22019	0.0350453	6.24115	lcPISA-8
SP600125	MAPK9	ZMPSTE24	O75844	-0.045744	-0.0132391	-1.00284	-0.29024	6.04308	6.18079	6.02198	6.15968	0.0456144	6.23776	cePISA-5	-0.0172801	0.00780285	-0.39288	0.177405	6.14373	6.25148	6.1709	6.27865	0.0439832	6.21776	lcPISA-8
SP600125	MAPK9	PHF19	Q5T6S3-2	-0.126534	0.0773994	-1.14681	0.701492	5.72992	6.59992	5.80228	6.67228	0.110336	6.25517	cePISA-5
SP600125	MAPK9	CARD6	Q9BX69	0.0119873	-0.223043	0.0658874	-1.22595	6.39494	5.43357	6.40776	5.44639	0.181935	6.34202	cePISA-5
SP600125	MAPK9	USP10	Q14694-2	-0.0321239	-0.0232429	-1.1912	-0.861876	6.14264	6.18058	6.09628	6.13421	0.0269678	6.28095	cePISA-5	-0.0563693	-0.0575716	-1.24901	-1.27565	6.00205	5.99705	5.96529	5.96029	0.0451311	6.2412	lcPISA-8
SP600125	MAPK9	RPS26	P62854	0.0478218	0.0788147	0.797712	1.3147	6.49089	6.63184	6.47178	6.61273	0.0599487	6.27926	cePISA-5	-0.229746	0.0630876	-0.944977	0.259488	5.25235	6.43436	5.42071	6.60272	0.243123	6.15906	lcPISA-8
SP600125	MAPK9	RPS26P11	Q5JNZ5	-0.0507708	-0.04221	-0.762055	-0.633559	6.02696	6.06283	6.03297	6.06884	0.0666236	6.24284	cePISA-5
SP600125	MAPK9	KMT2A	Q03164-3	-0.19113	0.182316	-1.85793	1.77226	5.48196	7.10158	5.18942	6.80903	0.102872	6.25852	cePISA-5
SP600125	MAPK9	MUC1	A0A087WWM1	-0.107632	0.0522726	-1.67673	0.814321	5.79713	6.47663	5.79057	6.47007	0.0641917	6.24617	cePISA-5	0.0268454	-0.154002	0.319232	-1.83132	6.35884	5.60968	6.37026	5.62109	0.0840936	6.24162	lcPISA-8
SP600125	MAPK9	SNW1	Q13573	-0.0166962	0.00866177	-0.552282	0.286517	6.17692	6.28644	6.18842	6.29795	0.0302312	6.24881	cePISA-5	0.00550153	-0.00658146	0.125292	-0.149887	6.24916	6.19704	6.1531	6.10098	0.0439096	6.22537	lcPISA-8
SP600125	MAPK9	METAP1D	Q6UB28	0.0474611	0.0304715	0.684414	0.439415	6.46694	6.39123	6.67486	6.59915	0.0693456	6.25765	cePISA-5	0.0605163	-0.0641688	0.693735	-0.735606	6.50927	5.97033	6.51575	5.97681	0.0872326	6.24188	lcPISA-8
SP600125	MAPK9	DCP1B	Q8IZD4	0.241727	0.0497905	1.63215	0.336188	7.35145	6.43568	7.14983	6.23406	0.148103	6.21736	cePISA-5
SP600125	MAPK9	RINT1	Q6NUQ1	-0.0863905	-0.00990011	-1.15361	-0.132201	5.87955	6.19968	5.8159	6.13604	0.074887	6.24238	cePISA-5	-0.103836	0.301514	-0.617012	1.79166	5.71678	7.57135	5.40337	7.25795	0.168288	6.1434	lcPISA-8
SP600125	MAPK9	RCAN1	P53805	0.0659609	0.0244152	0.890555	0.329636	6.5552	6.36913	6.59779	6.41171	0.0740672	6.26225	cePISA-5
SP600125	MAPK9	NQO2	P16083	-0.00409828	0.0555173	-0.110708	1.4997	6.22902	6.49181	6.2707	6.53349	0.037019	6.24674	cePISA-5	0.014032	-0.0595371	0.337473	-1.43188	6.30946	5.99578	6.38725	6.07357	0.0415797	6.24839	lcPISA-8
SP600125	MAPK9	PPIL3	Q9H2H8	-0.0582071	0.00146945	-0.960872	0.0242575	5.98479	6.23754	5.97789	6.23064	0.0605773	6.23119	cePISA-5
SP600125	MAPK9	NOC3L	Q8WTT2	0.108085	-0.00329634	1.73021	-0.0527672	6.76268	6.26022	6.78865	6.28619	0.0624694	6.27454	cePISA-5	-0.478539	0.0425579	-2.09049	0.185914	4.50725	6.46811	4.6396	6.60046	0.228912	6.28009	lcPISA-8
SP600125	MAPK9	PRIM2	P49643	0.0578043	-0.047562	1.18491	-0.974952	6.50608	6.04784	6.56299	6.10476	0.0487839	6.25055	cePISA-5	0.00167173	0.0690981	0.0194507	0.80396	6.26032	6.55985	6.21978	6.51931	0.0859472	6.25307	lcPISA-8
SP600125	MAPK9	RRN3	Q9NYV6	-0.306354	0.114487	-2.47592	0.925272	4.99941	6.69275	5.0166	6.70994	0.123733	6.18217	cePISA-5
SP600125	MAPK9	OSTF1	Q92882	-0.0163559	0.0960725	-0.50593	2.97176	6.16845	6.66838	6.08608	6.58601	0.0323285	6.23878	cePISA-5	0.0264219	0.23561	0.342169	3.05119	6.38598	7.38242	6.39567	7.39212	0.0772189	6.27008	lcPISA-8
SP600125	MAPK9	ADI1	Q9BV57	0.056537	-0.0783171	1.17634	-1.6295	6.50239	5.92213	6.52169	5.94143	0.0480619	6.25249	cePISA-5	-0.0174189	0.0248066	-0.214244	0.30511	6.19205	6.37596	6.24093	6.42484	0.0813039	6.26726	lcPISA-8
SP600125	MAPK9	EPHX1	P07099	-0.000959904	0.0212474	-0.0214946	0.475782	6.25774	6.3548	6.28618	6.38325	0.0446578	6.2619	cePISA-5	-0.027592	-0.0619111	-0.629349	-1.41214	6.11336	5.96965	6.15422	6.01051	0.0438421	6.2314	lcPISA-8
SP600125	MAPK9	PAFAH1B2	P68402	0.00788178	-0.0517772	0.136536	-0.896937	6.31661	6.06072	6.30901	6.05313	0.0577267	6.28219	cePISA-5	0.0570174	-0.00336751	0.684128	-0.0404053	6.49008	6.22405	6.51546	6.24942	0.0833432	6.23859	lcPISA-8
SP600125	MAPK9	PTGR2	Q8N8N7	0.0800516	-0.0474355	1.58055	-0.936573	6.55817	6.00351	6.57533	6.02067	0.0506479	6.20418	cePISA-5	-0.00406151	0.116731	-0.0283556	0.814963	6.04784	6.57601	6.00102	6.52919	0.143235	6.06489	lcPISA-8
SP600125	MAPK9	WTAP	Q15007	-0.0469201	0.00939535	-1.19378	0.239045	6.05074	6.2916	6.02555	6.26641	0.0393037	6.25075	cePISA-5	0.000753616	-0.222923	0.00490207	-1.45006	6.20416	5.31312	6.17087	5.27983	0.153734	6.20092	lcPISA-8
SP600125	MAPK9	CEP41	Q9BYV8	0.0587497	-0.0208098	0.793094	-0.280923	6.51961	6.16981	6.56454	6.21474	0.0740766	6.25945	cePISA-5
SP600125	MAPK9	EXOSC1	Q9Y3B2	0.00336524	-0.00153373	0.0595471	-0.0271391	6.22133	6.20024	6.30577	6.28468	0.0565139	6.20683	cePISA-5	-0.00120647	-0.00144233	-0.0157106	-0.018782	6.23947	6.23846	6.27163	6.27061	0.0767932	6.2447	lcPISA-8
SP600125	MAPK9	TRIO	O75962	-0.0592041	0.0728096	-0.702465	0.863896	6.01218	6.58828	5.95356	6.52966	0.0842805	6.26403	cePISA-5	-0.0319025	-0.076357	-0.263565	-0.630828	6.09518	5.91024	6.17658	5.99163	0.121043	6.23147	lcPISA-8
SP600125	MAPK9	LRRC4B	Q9NT99	-0.00668263	0.11696	-0.0662426	1.15939	6.23116	6.78874	6.1647	6.72228	0.100881	6.26009	cePISA-5	-0.125197	-0.0478749	-1.11317	-0.425673	5.75778	6.07479	5.66863	5.98564	0.112469	6.27976	lcPISA-8
SP600125	MAPK9	P2RX4	Q99571-2	-0.23364	0.047265	-2.09926	0.424678	5.28679	6.42321	5.29902	6.43545	0.111296	6.21619	cePISA-5	0.0150249	0.149785	0.128476	1.28079	6.30282	6.91993	6.35762	6.97473	0.116947	6.23752	lcPISA-8
SP600125	MAPK9	GTPBP3	Q969Y2-2	0.0112974	-0.214126	0.105946	-2.00807	6.30821	5.39569	6.45963	5.54711	0.106633	6.25901	cePISA-5	-0.0227012	-0.0219646	-0.512766	-0.49613	6.16846	6.17161	6.09928	6.10243	0.044272	6.26629	lcPISA-8
SP600125	MAPK9	HSD17B10	Q99714	-0.0471695	-0.0607288	-1.13996	-1.46765	6.08471	6.02779	6.08634	6.02942	0.0413783	6.28694	cePISA-5	0.0491052	0.0220441	0.782167	0.351128	6.4706	6.35037	6.49528	6.37504	0.062781	6.25407	lcPISA-8
SP600125	MAPK9	VPS26B	Q4G0F5	-0.0699258	0.0158943	-2.20945	0.502214	5.95064	6.31536	5.96156	6.32628	0.0316484	6.24617	cePISA-5	-0.0124002	0.0122946	-0.270861	0.268553	6.20291	6.31	6.22199	6.32908	0.0457809	6.25645	lcPISA-8
SP600125	MAPK9	VPS26A	O75436	-0.0260323	0.0335469	-0.982423	1.26601	6.13851	6.39731	6.13596	6.39477	0.0264981	6.25028	cePISA-5	0.0492694	-0.00204075	1.04751	-0.0433879	6.47473	6.2485	6.56123	6.335	0.0470349	6.25734	lcPISA-8
SP600125	MAPK9	FIBP	O43427	0.0920611	0.0666728	1.77904	1.28842	6.6476	6.53164	6.67917	6.56321	0.0517477	6.23665	cePISA-5	-0.105505	0.127021	-0.990326	1.19228	5.79655	6.81032	5.8284	6.84216	0.106536	6.23635	lcPISA-8
SP600125	MAPK9	SMAP2	Q8WU79	0.0503488	-0.0202889	1.13736	-0.45832	6.46715	6.15813	6.46134	6.15232	0.044268	6.24535	cePISA-5	0.0325161	0.00142808	0.546103	0.0239844	6.36691	6.23118	6.33534	6.19961	0.059542	6.22501	lcPISA-8
SP600125	MAPK9	ATRN	O75882	0.0254954	0.203178	0.268015	2.13586	6.37443	7.2099	6.44504	7.28051	0.095127	6.26277	cePISA-5	-0.182246	-0.150133	-2.10363	-1.73296	5.52018	5.64443	5.49772	5.62197	0.0866339	6.26347	lcPISA-8
SP600125	MAPK9	ZCCHC17	Q9NP64	0.0720958	0.257972	0.794164	2.84167	6.62223	7.53285	6.5359	7.44651	0.090782	6.29943	cePISA-5
SP600125	MAPK9	KXD1	Q9BQD3	-0.100565	0.0644513	-1.46431	0.938471	5.83347	6.54035	5.83936	6.54625	0.0686769	6.2546	cePISA-5	-0.00606007	0.0427628	-0.0677198	0.477864	6.20878	6.42249	6.18845	6.40216	0.0894875	6.23492	lcPISA-8
SP600125	MAPK9	BOLA2	Q9H3K6	0.0388211	0.0395983	0.606292	0.618429	6.3842	6.38764	6.47028	6.47372	0.0640305	6.21469	cePISA-5	0.0231307	0.00513634	0.43152	0.0958224	6.34356	6.26493	6.36867	6.29004	0.0536027	6.24266	lcPISA-8
SP600125	MAPK9	SMG1	Q96Q15	-0.0525983	-0.0912695	-1.23313	-2.13974	6.04413	5.88427	6.03191	5.87205	0.0426544	6.26855	cePISA-5	-0.009647	0.107556	-0.121785	1.3578	6.22579	6.75267	6.23134	6.75823	0.0792135	6.26755	lcPISA-8
SP600125	MAPK9	ATR	Q13535	0.16421	-0.0218481	1.54716	-0.205849	6.89933	6.06454	6.80203	5.96724	0.106136	6.15709	cePISA-5	0.0623	0.109833	1.07067	1.88756	6.53595	6.75488	6.50516	6.72409	0.0581878	6.25971	lcPISA-8
SP600125	MAPK9	FAM234A	Q9H0X4	-0.109319	-0.0827876	-1.62848	-1.23326	5.80175	5.90942	5.83956	5.94724	0.0671293	6.25845	cePISA-5	-0.0650216	0.0400939	-1.01285	0.624549	5.96305	6.41374	5.95134	6.40203	0.0641965	6.23795	lcPISA-8
SP600125	MAPK9	CD99L2	Q8TCZ2-5	-0.260197	-0.134796	-2.03261	-1.053	5.19816	5.67021	5.23134	5.70339	0.128011	6.22553	cePISA-5
SP600125	MAPK9	RTCB	Q9Y3I0	0.03473	-0.0399883	0.967835	-1.11437	6.40725	6.08386	6.39104	6.06765	0.0358842	6.25485	cePISA-5	-0.00808816	-0.00463805	-0.270994	-0.155398	6.22729	6.24219	6.20573	6.22064	0.0298463	6.26229	lcPISA-8
SP600125	MAPK9	APPL1	Q9UKG1	-0.000621547	-0.0462234	-0.0161646	-1.20213	6.2193	6.02579	6.19199	5.99848	0.0384511	6.22198	cePISA-5	-0.0638115	0.00585602	-0.90716	0.0832506	5.98527	6.28139	5.97453	6.27065	0.0703421	6.25594	lcPISA-8
SP600125	MAPK9	HERPUD1	Q15011	-0.0967156	0.10994	-0.679261	0.772142	5.83857	6.73778	5.89276	6.79196	0.142384	6.2434	cePISA-5
SP600125	MAPK9	UCK1	Q9HA47-4	0.0591301	-0.00576173	0.908452	-0.088521	6.53866	6.25107	6.56438	6.27679	0.0650889	6.27609	cePISA-5
SP600125	MAPK9	UCK2	Q9BZX2	-0.0098196	0.152964	-0.192821	3.00364	6.21116	6.95305	6.1518	6.89369	0.0509261	6.25358	cePISA-5	-0.0255151	0.0290321	-0.633483	0.720803	6.13265	6.36896	6.13395	6.37026	0.0402774	6.24207	lcPISA-8
SP600125	MAPK9	GTF2H1	P32780	-0.0169708	-0.00999414	-0.359883	-0.211936	6.18454	6.21452	6.11819	6.14817	0.0471564	6.25772	cePISA-5
SP600125	MAPK9	WDR18	Q9BV38	0.0836891	-0.0257373	2.0154	-0.619805	6.60771	6.12506	6.61438	6.13173	0.0415248	6.23531	cePISA-5	-0.0297915	0.0507959	-0.720512	1.22851	6.12113	6.47279	6.06407	6.41572	0.0413477	6.24885	lcPISA-8
SP600125	MAPK9	SSU72	Q9NP77	-0.0043194	0.015026	-0.0670706	0.23332	6.23651	6.32071	6.21358	6.29777	0.0644009	6.25521	cePISA-5	-0.0684329	0.11596	-0.438672	0.743331	5.94292	6.75317	5.74098	6.55123	0.156	6.23161	lcPISA-8
SP600125	MAPK9	NOC2L	Q9Y3T9	0.0958128	0.0574521	1.57851	0.946517	6.69418	6.51853	6.61807	6.44242	0.0606984	6.26405	cePISA-5	-0.0773681	-0.0624573	-0.947087	-0.764559	5.90146	5.96277	5.92281	5.98412	0.0816905	6.22658	lcPISA-8
SP600125	MAPK9	TCEAL1	Q15170-2	0.0986332	-0.12134	0.594872	-0.731818	6.63669	5.69814	6.51636	5.57781	0.165806	6.19812	cePISA-5
SP600125	MAPK9	DYM	Q7RTS9	-0.00308848	-0.121358	-0.0433832	-1.7047	6.2644	5.77134	6.6843	6.19124	0.0711906	6.27782	cePISA-5
SP600125	MAPK9	RPP14	O95059	0.144339	-0.214907	2.12387	-3.16224	6.94997	5.418	7.15624	5.62427	0.0679604	6.28829	cePISA-5	0.0223183	-0.065627	0.326963	-0.961438	6.36644	5.98994	6.31873	5.94223	0.0682592	6.26872	lcPISA-8
SP600125	MAPK9	PAGR1	Q9BTK6	0.0514869	-0.0421669	0.534937	-0.438104	6.48426	6.0767	6.47508	6.06752	0.0962486	6.25694	cePISA-5	0.117219	0.0058317	1.46068	0.0726694	6.77097	6.26786	6.74235	6.23925	0.0802498	6.24258	lcPISA-8
SP600125	MAPK9	STX16	O14662-2	-0.01553	-0.0317866	-0.233106	-0.477121	6.18562	6.1163	6.13696	6.06765	0.0666218	6.25256	cePISA-5	0.00357343	0.00835266	0.0499481	0.11675	6.24735	6.26809	6.25574	6.27647	0.0715428	6.2319	lcPISA-8
SP600125	MAPK9	UQCC2	Q9BRT2	-0.00320804	0.00320092	-0.0643214	0.0641786	6.23731	6.26509	6.22298	6.25075	0.0498752	6.2512	cePISA-5	0.0934467	-0.00254364	1.38816	-0.0377859	6.65929	6.23063	6.62754	6.19888	0.0673171	6.24162	lcPISA-8
SP600125	MAPK9	PLEKHH2	E5RGK1	-0.269907	0.126801	-2.90038	1.36258	5.16657	6.80178	5.25914	6.89436	0.0930592	6.22949	cePISA-5
SP600125	MAPK9	STX7	O15400	-0.0216157	0.0558262	-0.687685	1.77607	6.15609	6.49557	6.15517	6.49465	0.0314325	6.24901	cePISA-5	0.0283476	-0.0424292	0.6486	-0.970788	6.39271	6.08666	6.39382	6.08777	0.0437059	6.26833	lcPISA-8
SP600125	MAPK9	GDI2	P50395	-0.0178213	-0.0154471	-0.569874	-0.493953	6.1443	6.15442	6.13978	6.1499	0.0312724	6.22067	cePISA-5	0.026026	0.0247735	0.698666	0.665044	6.34966	6.34415	6.39749	6.39198	0.037251	6.23614	lcPISA-8
SP600125	MAPK9	GDI1	P31150	0.0345404	-0.00632861	1.61055	-0.295091	6.38937	6.21091	6.3761	6.19764	0.0214463	6.23822	cePISA-5	-0.0146675	0.0126627	-0.387918	0.334895	6.18527	6.30356	6.23214	6.35043	0.0378109	6.24848	lcPISA-8
SP600125	MAPK9	GDI2	Q5SX86	0.0328277	0.26096	0.176642	1.4042	6.36203	7.45197	6.56882	7.65875	0.185843	6.21891	cePISA-5
SP600125	MAPK9	PPP1R2	P41236	0.0424902	0.0114094	0.83364	0.223849	6.43829	6.30107	6.43363	6.29641	0.0509694	6.25143	cePISA-5	-0.0109424	-0.0936714	-0.253385	-2.16909	6.20345	5.85773	6.22029	5.87457	0.0431847	6.25068	lcPISA-8
SP600125	MAPK9	TUBD1	Q9UJT1	-0.00282046	-0.0321406	-0.025124	-0.286301	6.19345	6.06885	6.1344	6.0098	0.112262	6.20557	cePISA-5	-0.144334	-0.172578	-0.759448	-0.908061	5.45472	5.34896	5.37592	5.27017	0.190051	6.02866	lcPISA-8
SP600125	MAPK9	SMYD5	Q6GMV2	0.00139814	-0.0112108	0.0326258	-0.261607	6.24583	6.19149	6.20286	6.14851	0.0428537	6.23979	cePISA-5	0.0315682	-0.0020624	0.688595	-0.0449871	6.38591	6.23878	6.4003	6.25316	0.0458443	6.2477	lcPISA-8
SP600125	MAPK9	PISD	Q9UG56	-0.0177899	0.121587	-0.24583	1.68014	6.18423	6.81149	6.18486	6.81212	0.0723668	6.26096	cePISA-5	0.0660874	0.0496313	0.991159	0.744356	6.5396	6.46542	6.55432	6.48015	0.0666769	6.24679	lcPISA-8
SP600125	MAPK9	MRPS22	P82650	-0.0754264	-0.13947	-1.17819	-2.17858	5.91925	5.66223	5.91005	5.65303	0.0640189	6.23695	cePISA-5	0.00435092	0.131431	0.0554197	1.6741	6.26145	6.838	6.37352	6.95008	0.0785085	6.24259	lcPISA-8
SP600125	MAPK9	GPALPP1	Q8IXQ4	-0.00355931	0.0158513	-0.0863222	0.384434	6.21617	6.30037	6.24472	6.32892	0.0412329	6.23152	cePISA-5	0.0202549	-0.00931578	0.412993	-0.189947	6.3293	6.20089	6.32032	6.19191	0.0490441	6.24106	lcPISA-8
SP600125	MAPK9	CLCN3	P51790-2	0.0268418	-0.000444103	0.587831	-0.00972578	6.3388	6.22004	6.33504	6.21628	0.0456625	6.22195	cePISA-5	-0.00124343	-0.033012	-0.0281352	-0.746967	6.24528	6.10926	6.19653	6.06051	0.0441947	6.25067	lcPISA-8
SP600125	MAPK9	CLCN3	P51790	0.0569683	0.112023	0.656687	1.29131	6.48795	6.74032	6.47953	6.7319	0.086751	6.23675	cePISA-5	-0.0050867	-0.0557129	-0.0760565	-0.83302	6.26689	6.05079	6.26586	6.04976	0.0668805	6.28902	lcPISA-8
SP600125	MAPK9	AHSP	Q9NZD4	-0.000657566	-0.215457	-0.00471803	-1.5459	6.28436	5.41502	6.28436	5.41502	0.139373	6.28723	cePISA-5
SP600125	MAPK9	ELF1	P32519	-0.0659975	0.0959561	-1.34325	1.95299	5.96249	6.67084	5.96718	6.67553	0.0491329	6.24158	cePISA-5	-0.0986304	-0.082522	-0.685242	-0.573328	5.89239	5.95855	5.79564	5.8618	0.143935	6.30932	lcPISA-8
SP600125	MAPK9	RPS6KA5	O75582	0.155324	0.148803	1.37552	1.31777	7.01806	6.98641	7.05825	7.0266	0.112921	6.30173	cePISA-5
SP600125	MAPK9	MAP3K7	O43318	0.00375621	0.0540468	0.0982573	1.41379	6.26102	6.48311	6.2844	6.5065	0.0382283	6.24474	cePISA-5	0.136337	0.0890312	1.60102	1.0455	6.90064	6.67804	6.88114	6.65854	0.0851563	6.27839	lcPISA-8
SP600125	MAPK9	DPY19L4	Q7Z388	-0.0270277	0.146752	-0.191366	1.03906	6.06666	6.84325	5.89878	6.67537	0.141235	6.18138	cePISA-5	0.246872	0.345208	1.73611	2.42766	7.39586	7.91756	7.03055	7.55224	0.142198	6.23266	lcPISA-8
SP600125	MAPK9	CFLAR	O15519	-0.00107559	0.0813556	-0.0100898	0.763172	6.20791	6.57294	5.99913	6.36416	0.106602	6.21254	cePISA-5
SP600125	MAPK9	DNAJC19	Q96DA6	-0.039197	0.0272534	-1.19581	0.831436	6.08204	6.36874	6.08167	6.36836	0.0327787	6.24955	cePISA-5	0.0287545	-0.0728151	0.701976	-1.77762	6.39791	5.96297	6.36113	5.92619	0.0409622	6.27165	lcPISA-8
SP600125	MAPK9	FEM1A	Q9BSK4	-0.0812751	-0.0362047	-0.695419	-0.309781	5.88558	6.07235	5.84502	6.03179	0.116872	6.22666	cePISA-5
SP600125	MAPK9	ECHDC1	Q9NTX5	-0.035138	0.134769	-0.957039	3.67065	6.09556	6.85741	6.05687	6.81873	0.0367154	6.24584	cePISA-5	-0.0132449	8.90259e-05	-0.362508	0.0024366	6.18185	6.23925	6.1671	6.2245	0.0365369	6.23886	lcPISA-8
SP600125	MAPK9	RPS27L	Q71UM5	-0.0131624	0.0290216	-0.357578	0.788423	6.19081	6.3745	6.26365	6.44734	0.0368097	6.24755	cePISA-5	-0.0470587	-0.0584183	-0.607975	-0.754736	6.01814	5.97094	6.06755	6.02035	0.0774023	6.21768	lcPISA-8
SP600125	MAPK9	RPS27	P42677	-0.143263	0.0513141	-1.94919	0.698164	5.65025	6.46608	5.64418	6.46001	0.0734987	6.24014	cePISA-5	-0.0834428	-0.0232799	-0.8005	-0.223333	5.83019	6.07846	5.79563	6.0439	0.104238	6.17734	lcPISA-8
SP600125	MAPK9	PPP4R2	Q9NY27	0.0152502	0.0101348	0.420477	0.279433	6.32573	6.30334	6.30517	6.28278	0.036269	6.25922	cePISA-5	0.0229905	-0.00128934	0.492253	-0.0276062	6.35822	6.25211	6.35916	6.25305	0.0467045	6.2577	lcPISA-8
SP600125	MAPK9	UEVLD	Q8IX04	-0.112084	-0.00647551	-2.33555	-0.134934	5.78381	6.22309	5.74008	6.17935	0.0479904	6.25108	cePISA-5	0.0549634	-0.0101578	0.305067	-0.0563798	6.39855	6.11615	6.66149	6.37909	0.180168	6.15937	lcPISA-8
SP600125	MAPK9	RNASET2	O00584	-0.017921	0.0355117	-0.544213	1.07839	6.1803	6.4135	6.19158	6.42477	0.0329302	6.25755	cePISA-5	-0.0200782	-0.0344819	-0.36278	-0.623033	6.23501	6.17307	6.21387	6.15193	0.0553453	6.32238	lcPISA-8
SP600125	MAPK9	TRIP4	Q15650	-0.112466	-0.072107	-2.46903	-1.58301	5.80023	5.96478	5.81628	5.98083	0.0455506	6.27048	cePISA-5	0.105732	0.00729793	1.77596	0.122583	6.71762	6.27457	6.66187	6.21882	0.0595347	6.24291	lcPISA-8
SP600125	MAPK9	PSRC1	Q6PGN9	-0.0322781	0.0975834	-0.353302	1.06811	6.08226	6.65515	6.08284	6.65572	0.0913611	6.21988	cePISA-5	-0.0346949	0.06597	-0.436705	0.830365	6.10205	6.54303	6.0561	6.49708	0.0794469	6.25058	lcPISA-8
SP600125	MAPK9	MLF1	P58340-3	-0.0460502	-0.0261457	-0.494263	-0.280625	6.07456	6.15895	6.03694	6.12133	0.0931694	6.27158	cePISA-5
SP600125	MAPK9	TEX10	Q9NXF1	-0.0503886	-0.000139959	-0.690052	-0.00191668	6.02257	6.23602	6.02736	6.24082	0.0730215	6.23663	cePISA-5
SP600125	MAPK9	CDC42EP2	O14613	0.202819	-0.0830942	1.48488	-0.60835	7.2282	5.92873	7.07804	5.77857	0.13659	6.28024	cePISA-5
SP600125	MAPK9	LYRM7	Q5U5X0	0.064787	-0.033736	1.40638	-0.732333	6.52463	6.09394	6.52376	6.09306	0.0460665	6.23811	cePISA-5	0.00572993	0.0159385	0.114274	0.317869	6.29192	6.3366	6.31354	6.35822	0.0501419	6.26699	lcPISA-8
SP600125	MAPK9	FAM118A	Q9NWS6	-0.0369169	0.0244965	-0.716392	0.475367	6.13371	6.40045	6.09544	6.36218	0.0515317	6.29269	cePISA-5	0.160683	0.263419	1.01604	1.66566	7.01154	7.52905	6.99844	7.51595	0.158147	6.27254	lcPISA-8
SP600125	MAPK9	TAF1C	Q15572	-0.0857226	-0.132737	-0.785989	-1.21707	5.86941	5.68121	5.88265	5.69446	0.109063	6.22872	cePISA-5
SP600125	MAPK9	MACO1	Q8N5G2	-0.373743	-0.297377	-5.94131	-4.72735	4.79026	5.05065	4.93205	5.19244	0.0629058	6.20678	cePISA-5	0.0299264	-0.0179688	0.645719	-0.387711	6.38586	6.17734	6.36273	6.15421	0.0463458	6.25476	lcPISA-8
SP600125	MAPK9	STS	P08842	0.000740158	0.113296	0.0041778	0.639493	6.25845	6.76626	6.11161	6.61943	0.177165	6.25523	cePISA-5	0.0360756	-0.0225385	0.208235	-0.130096	6.18125	5.93515	6.46511	6.21901	0.173245	6.0286	lcPISA-8
SP600125	MAPK9	JAK2	O60674	0.0784205	0.131545	0.740755	1.24256	6.54293	6.78834	6.55095	6.79637	0.105866	6.19677	cePISA-5
SP600125	MAPK9	LIN9	Q5TKA1-2	-0.017315	0.0625101	-0.273844	0.988625	6.18388	6.53568	6.05925	6.41105	0.0632293	6.25854	cePISA-5	-0.0363264	-0.0485602	-0.245385	-0.328024	6.02919	5.97828	6.09925	6.04834	0.148039	6.18293	lcPISA-8
SP600125	MAPK9	CASTOR2	A6NHX0	-0.0515199	0.141535	-1.07964	2.96597	6.04175	6.90682	5.93069	6.79576	0.0477196	6.2614	cePISA-5	-0.0011071	-0.032376	-0.0143461	-0.419537	6.26565	6.13131	6.14387	6.00953	0.0771707	6.27046	lcPISA-8
SP600125	MAPK9	ARL8A	Q96BM9	-0.0175409	-0.0640272	-0.135631	-0.495075	6.15076	5.95573	6.12389	5.92886	0.129328	6.226	cePISA-5	0.0352009	0.0296978	0.465125	0.39241	6.3879	6.36358	6.38085	6.35653	0.0756805	6.23393	lcPISA-8
SP600125	MAPK9	ARL8B	Q9NVJ2	-0.0156658	-0.0477465	-0.381995	-1.16426	6.16972	6.03404	6.17134	6.03566	0.0410103	6.23707	cePISA-5	0.0120325	-0.0408583	0.30879	-1.04855	6.31744	6.09003	6.31891	6.0915	0.0389665	6.26497	lcPISA-8
SP600125	MAPK9	ENTPD7	Q9NQZ7	-0.101665	0.0423996	-0.710923	0.296493	5.81449	6.42509	5.74843	6.35903	0.143004	6.239	cePISA-5
SP600125	MAPK9	BLOC1S3	Q6QNY0	-0.0623457	0.0673225	-1.44824	1.56384	5.9988	6.56295	5.9972	6.56134	0.0430494	6.26372	cePISA-5	-0.0584634	-0.0450798	-1.03494	-0.798018	5.99683	6.05272	5.81795	5.87384	0.0564897	6.24484	lcPISA-8
SP600125	MAPK9	LCORL	Q8N3X6	-0.0468839	0.315548	-0.268953	1.81016	6.18232	7.94794	6.08933	7.85495	0.17432	6.38654	cePISA-5
SP600125	MAPK9	CWC15	Q9P013	0.0229519	0.0635731	0.445455	1.23384	6.33269	6.51353	6.33809	6.51893	0.0515246	6.23274	cePISA-5	0.00165377	-0.0777511	0.0320064	-1.50476	6.23226	5.89851	6.22836	5.89461	0.0516701	6.22512	lcPISA-8
SP600125	MAPK9	FBXO4	Q9UKT5	0.0258125	-0.0737308	0.722919	-2.06495	6.37887	5.95359	6.39744	5.97215	0.0357059	6.26576	cePISA-5	-0.00469852	0.0194452	-0.0709446	0.293609	6.24142	6.34675	6.14122	6.24655	0.0662281	6.26178	lcPISA-8
SP600125	MAPK9	DENND6A	Q8IWF6	0.109896	-0.104747	1.61267	-1.53711	6.75061	5.8174	6.57626	5.64305	0.0681455	6.25549	cePISA-5	-0.164677	0.0575511	-1.6914	0.591109	5.55046	6.4748	5.71265	6.63699	0.0973612	6.2216	lcPISA-8
SP600125	MAPK9	FN1	P02751	0.0857949	0.0323245	1.69792	0.639717	6.62425	6.38323	6.61731	6.37629	0.0505294	6.24181	cePISA-5
SP600125	MAPK9	UBXN2B	Q14CS0	0.158431	0.138586	1.40476	1.2288	6.93344	6.83872	6.87167	6.77695	0.112782	6.21235	cePISA-5
SP600125	MAPK9	GPBP1	Q86WP2-2	-0.0131101	0.0185653	-0.159815	0.226315	6.1833	6.32057	6.23767	6.37493	0.0820329	6.23975	cePISA-5	-0.0483663	-0.0613346	-0.689894	-0.874874	6.03888	5.98484	6.02347	5.96943	0.0701068	6.24477	lcPISA-8
SP600125	MAPK9	PDRG1	Q9NUG6	-0.0653133	0.150295	-1.27254	2.9283	5.96507	6.9266	6.03078	6.99231	0.051325	6.24132	cePISA-5	5.32072e-05	-0.101351	0.00105254	-2.00492	6.23649	5.81318	6.3336	5.9103	0.0505512	6.23625	lcPISA-8
SP600125	MAPK9	COMMD9	Q9P000	0.051632	-9.43783e-05	0.600134	-0.00109699	6.49596	6.26717	6.51516	6.28638	0.086034	6.26759	cePISA-5	0.208982	-0.0293262	1.9395	-0.272168	7.22457	6.12455	7.19026	6.09024	0.10775	6.25032	lcPISA-8
SP600125	MAPK9	DHODH	Q02127	-0.0380979	0.0139407	-1.09765	0.40165	6.08949	6.31315	6.06884	6.2925	0.0347086	6.25244	cePISA-5	0.0557504	-0.0286068	1.56	-0.800473	6.5	6.13084	6.46724	6.09807	0.0357374	6.25361	lcPISA-8
SP600125	MAPK9	DNPEP	Q9ULA0	-0.0711221	0.0340314	-2.32071	1.11045	5.95883	6.40937	5.91224	6.36278	0.0306466	6.25995	cePISA-5	0.00823268	-0.0544679	0.212702	-1.40725	6.30381	6.03571	6.29953	6.03143	0.0387053	6.26794	lcPISA-8
SP600125	MAPK9	DNPEP	C9JBE1	-0.10835	-0.303764	-0.706426	-1.98049	5.7205	4.99584	5.76583	5.04117	0.153378	6.16667	cePISA-5
SP600125	MAPK9	UBE3B	Q7Z3V4	-0.0368902	-0.00625718	-0.365769	-0.0620405	6.10945	6.24056	6.12277	6.25388	0.100856	6.26769	cePISA-5	-0.046194	-0.0402821	-0.295982	-0.258102	5.9616	5.98608	6.02718	6.05166	0.156071	6.15557	lcPISA-8
SP600125	MAPK9	KMT2E	Q8IZD2	-0.322326	-0.386096	-2.87031	-3.43818	5.00516	4.78874	5.05407	4.83765	0.112296	6.25818	cePISA-5
SP600125	MAPK9	LAGE3	Q14657	-0.112657	0.294246	-1.34615	3.51598	5.75171	7.62584	5.55127	7.42539	0.0836884	6.21885	cePISA-5	0.0662815	-0.000269462	0.905012	-0.00367926	6.53124	6.2368	6.56722	6.27278	0.0732382	6.23796	lcPISA-8
SP600125	MAPK9	L3HYPDH	Q96EM0	-0.00729997	-0.0895784	-0.20601	-2.52796	6.22835	5.88307	6.22065	5.87538	0.035435	6.25994	cePISA-5	0.00946606	-0.0470599	0.185016	-0.919796	6.27304	6.032	6.3788	6.13777	0.0511634	6.23201	lcPISA-8
SP600125	MAPK9	CYP2S1	Q96SQ9-2	-0.239814	-0.00607936	-1.80082	-0.0456513	5.29558	6.22694	5.40283	6.33419	0.133169	6.25324	cePISA-5	-0.234986	0.0551971	-1.56049	0.366553	5.22548	6.38969	5.17956	6.34377	0.150584	6.14984	lcPISA-8
SP600125	MAPK9	SRR	Q9GZT4	-0.054268	0.00163644	-0.665191	0.0200586	6.00371	6.24092	5.94613	6.18334	0.0815827	6.23384	cePISA-5	0.0637336	0.0161189	0.898136	0.227148	6.51311	6.30166	6.49941	6.28796	0.0709621	6.23164	lcPISA-8
SP600125	MAPK9	SIRT3	Q9NTG7	0.193929	0.207431	2.14059	2.28963	7.13915	7.20627	7.01445	7.08158	0.0905962	6.2412	cePISA-5	0.0689849	-0.0170946	0.53068	-0.131503	6.53566	6.15712	6.47507	6.09652	0.129994	6.2305	lcPISA-8
SP600125	MAPK9	HSPB11	Q9Y547	-0.121774	0.0118292	-2.14457	0.208324	5.74336	6.30065	5.75983	6.31711	0.0567824	6.2492	cePISA-5	0.0589112	0.0997481	0.877773	1.48624	6.48824	6.67452	6.48311	6.66939	0.0671144	6.22863	lcPISA-8
SP600125	MAPK9	CTTNBP2NL	Q9P2B4	-0.300038	0.0570851	-2.83982	0.540304	5.07604	6.50174	5.281	6.7067	0.105654	6.24949	cePISA-5
SP600125	MAPK9	TMEM43	Q9BTV4	-0.0784966	-0.0600717	-2.26781	-1.7355	5.90829	5.98423	5.9288	6.00474	0.0346134	6.23867	cePISA-5	-0.103827	0.0518312	-2.16803	1.0823	5.83678	6.50176	5.82848	6.49346	0.0478898	6.27231	lcPISA-8
SP600125	MAPK9	DSC2	Q02487	0.00660532	0.131309	0.058881	1.17051	6.19966	6.75939	6.30561	6.86534	0.112181	6.17134	cePISA-5	-0.146635	0.000595076	-1.41982	0.00576195	5.62735	6.23196	5.59161	6.19622	0.103277	6.2294	lcPISA-8
SP600125	MAPK9	ATP6AP1	Q15904	0.00988558	0.138574	0.18836	2.64038	6.29545	6.88281	6.27495	6.86231	0.0524824	6.25246	cePISA-5	-0.0245195	0.0157478	-0.403026	0.258846	6.14817	6.32219	6.29991	6.47393	0.0608386	6.25356	lcPISA-8
SP600125	MAPK9	TRAPPC6A	O75865-2	-0.137552	0.127095	-1.8807	1.73772	5.70945	6.859	5.80788	6.95743	0.0731386	6.28061	cePISA-5
SP600125	MAPK9	LZIC	Q8WZA0-2	-0.0085314	-0.019583	-0.259969	-0.596733	6.2114	6.16399	6.21942	6.17202	0.032817	6.24824	cePISA-5	0.00573744	-0.0393561	0.13034	-0.894071	6.28245	6.08912	6.31103	6.1177	0.044019	6.25751	lcPISA-8
SP600125	MAPK9	ODF2	Q5BJF6	0.0544247	-0.0079725	0.440234	-0.0644886	6.48972	6.21502	6.44951	6.17481	0.123627	6.24946	cePISA-5
SP600125	MAPK9	RPUSD4	Q96CM3	0.0308481	0.00610301	0.441385	0.0873238	6.42959	6.32026	6.46888	6.35954	0.0698894	6.29357	cePISA-5	-0.00691563	0.129213	-0.0407995	0.762307	6.16954	6.78003	6.14726	6.75775	0.169503	6.19918	lcPISA-8
SP600125	MAPK9	CCDC47	Q96A33	-0.0883036	-0.0976614	-1.96907	-2.17774	5.86357	5.82566	5.91821	5.8803	0.0448453	6.23368	cePISA-5	-0.0263244	-0.0219252	-0.541732	-0.4512	6.13956	6.15831	6.10516	6.12391	0.0485931	6.25261	lcPISA-8
SP600125	MAPK9	MKRN3	Q13064	-0.173291	0.0846773	-1.56227	0.763394	5.54524	6.63096	5.50087	6.58659	0.110922	6.25296	cePISA-5	-0.0227202	0.240906	-0.140444	1.48915	6.14403	7.37586	6.15184	7.38367	0.161775	6.24155	lcPISA-8
SP600125	MAPK9	MKRN1	Q9UHC7	-0.138067	-0.180744	-2.00922	-2.63027	5.7085	5.54211	5.7341	5.56771	0.068717	6.28181	cePISA-5
SP600125	MAPK9	DDX11	Q96FC9	0.167952	0.0133985	1.71108	0.136504	7.02583	6.31208	6.8477	6.13395	0.0981553	6.25373	cePISA-5	0.0278133	-0.0812523	0.268478	-0.784318	6.30642	5.84724	6.45169	5.99251	0.103596	6.186	lcPISA-8
SP600125	MAPK9	DCAF7	P61962	0.118041	0.0716342	3.36418	2.04158	6.77712	6.56259	6.70862	6.49409	0.0350876	6.2447	cePISA-5	-0.061773	0.00420717	-1.31908	0.0898387	5.99369	6.27416	5.98732	6.2678	0.0468303	6.25589	lcPISA-8
SP600125	MAPK9	SAP30BP	Q9UHR5	-0.0421226	0.0201743	-1.07977	0.517145	6.07862	6.34685	6.10291	6.37114	0.0390108	6.25871	cePISA-5	-0.0285308	-0.0172726	-0.664741	-0.402435	6.12831	6.17633	6.10031	6.14832	0.0429201	6.25071	lcPISA-8
SP600125	MAPK9	NDUFB8	O95169	-0.00104947	0.1525	-0.0144649	2.10191	6.22506	6.92415	6.21428	6.91337	0.0725531	6.22959	cePISA-5	0.15817	-0.0191436	1.95621	-0.236765	6.9699	6.16382	6.85739	6.05131	0.080855	6.24615	lcPISA-8
SP600125	MAPK9	ADA	P00813	0.00128482	-0.000148989	0.0269419	-0.0031242	6.25157	6.24536	6.2551	6.24889	0.0476887	6.24601	cePISA-5	-0.02021	-0.0281969	-0.357829	-0.499242	6.12953	6.0957	6.09974	6.0659	0.0564795	6.21601	lcPISA-8
SP600125	MAPK9	GPN1	Q9HCN4-5	0.0698486	0.0422983	1.59163	0.963844	6.53759	6.41394	6.50258	6.37892	0.043885	6.22861	cePISA-5	0.0212681	0.0171701	0.460835	0.372039	6.34934	6.33134	6.3622	6.34419	0.0461513	6.25643	lcPISA-8
SP600125	MAPK9	SNRNP70	P08621	0.0347763	0.039666	1.21867	1.39002	6.4152	6.43698	6.39498	6.41676	0.0285362	6.26241	cePISA-5	-0.0653039	-0.0484808	-0.451718	-0.33535	5.88107	5.95005	5.8984	5.96738	0.144568	6.15339	lcPISA-8
SP600125	MAPK9	EIF3L	Q9Y262	-0.00733993	0.00451734	-0.281418	0.173198	6.21494	6.26623	6.20019	6.25148	0.0260819	6.24664	cePISA-5	0.0380673	0.000714753	0.992494	0.0186351	6.42291	6.25875	6.42362	6.25946	0.0383552	6.25565	lcPISA-8
SP600125	MAPK9	RPS15	P62841	0.02962	-0.0230196	0.575367	-0.447154	6.37718	6.14869	6.29696	6.06847	0.0514802	6.24758	cePISA-5	-0.258703	-0.00412564	-2.11462	-0.0337227	5.19841	6.20162	5.34748	6.3507	0.12234	6.21938	lcPISA-8
SP600125	MAPK9	MRPL58	Q14197	-0.040992	-0.00923733	-0.668298	-0.150598	6.06884	6.2039	5.99383	6.12889	0.0613379	6.24376	cePISA-5	-0.00596351	0.138765	-0.0736208	1.71309	6.22624	6.88326	6.20031	6.85732	0.081003	6.25204	lcPISA-8
SP600125	MAPK9	DAAM1	Q9Y4D1	-0.278859	0.0409145	-1.63738	0.240239	5.16539	6.4471	5.34716	6.62887	0.170307	6.26683	cePISA-5
SP600125	MAPK9	EIF3I	Q13347	-0.0193547	-0.0334695	-0.468396	-0.809984	6.17095	6.11087	6.14953	6.08945	0.0413212	6.25429	cePISA-5	-0.0667401	0.0851066	-0.832296	1.06134	5.95491	6.61585	5.90245	6.56339	0.080188	6.23686	lcPISA-8
SP600125	MAPK9	EBAG9	O00559-2	0.0446429	-0.093278	0.575301	-1.20205	6.43333	5.8468	6.42263	5.83609	0.0775991	6.23731	cePISA-5	0.160038	-0.067668	1.9791	-0.836812	6.9659	5.94882	6.85687	5.83979	0.0808641	6.23449	lcPISA-8
SP600125	MAPK9	ACE	P12821	-0.0635631	0.0397726	-0.599252	0.374963	5.97244	6.41592	5.95035	6.39383	0.106071	6.24146	cePISA-5
SP600125	MAPK9	CCDC90B	Q9GZT6	-0.0463303	-0.103479	-0.758384	-1.69385	6.076	5.84002	6.06017	5.82419	0.0610909	6.27429	cePISA-5	0.145273	-0.0165638	2.21288	-0.252308	6.93086	6.1954	6.91554	6.18008	0.065649	6.26694	lcPISA-8
SP600125	MAPK9	PRKAR1A	P10644	-0.00187823	-0.0834195	-0.0437577	-1.94345	6.2292	5.88689	6.2467	5.90439	0.0429233	6.23731	cePISA-5	0.153398	0.125093	1.3641	1.11239	6.8116	6.67926	6.88441	6.75207	0.112454	6.12451	lcPISA-8
SP600125	MAPK9	PRKAR1B	P31321	0.0281627	-0.0295651	0.381737	-0.400746	6.36704	6.1173	6.45311	6.20337	0.0737751	6.24395	cePISA-5	0.146282	0.0567525	1.57417	0.610724	6.86411	6.45108	6.81002	6.397	0.0929266	6.20224	lcPISA-8
SP600125	MAPK9	GON7	Q9BXV9	-0.0618436	-0.127525	-0.693983	-1.43104	5.92163	5.65808	5.30556	5.04201	0.089114	6.18099	cePISA-5	0.153821	-0.408542	1.29492	-3.43926	6.9722	4.72152	7.20793	4.95725	0.118788	6.26708	lcPISA-8
SP600125	MAPK9	NUDT1	P36639	0.0126205	0.0170655	0.293501	0.396873	6.30961	6.32909	6.32221	6.34168	0.0429999	6.25466	cePISA-5	0.194577	0.179628	0.906385	0.836746	6.65449	6.58589	6.54442	6.47582	0.214674	5.81489	lcPISA-8
SP600125	MAPK9	CINP	Q9BW66-3	-0.00134064	-0.202596	-0.0149239	-2.25528	6.23325	5.42164	6.26194	5.45033	0.0898318	6.23904	cePISA-5	-0.00048403	-0.012331	-0.0103502	-0.263678	6.25819	6.20702	6.2711	6.21992	0.0467654	6.2603	lcPISA-8
SP600125	MAPK9	MOSPD2	Q8NHP6	-0.00260307	0.316948	-0.0352251	4.28898	6.23222	7.77745	6.12412	7.66935	0.0738982	6.24347	cePISA-5	-0.0233644	0.0113053	-0.449754	0.217622	6.14785	6.29738	6.0855	6.23503	0.0519494	6.24822	lcPISA-8
SP600125	MAPK9	KNSTRN	Q9Y448	0.0319709	-0.00869597	0.652121	-0.177375	6.39191	6.21425	6.41186	6.2342	0.049026	6.25181	cePISA-5	-0.192959	0.0333003	-2.68826	0.463933	5.47617	6.40601	5.52457	6.45441	0.0717783	6.25984	lcPISA-8
SP600125	MAPK9	GTF3C6	Q969F1	0.119039	-0.0265986	1.68715	-0.376986	6.77932	6.12837	6.72038	6.06943	0.0705558	6.2424	cePISA-5
SP600125	MAPK9	TBC1D17	Q9HA65	0.0445706	-0.119618	0.902578	-2.42233	6.46184	5.76674	6.41704	5.72194	0.0493815	6.26526	cePISA-5	0.0128585	-0.00215139	0.127776	-0.0213786	6.341	6.27537	6.37676	6.31113	0.100633	6.28474	lcPISA-8
SP600125	MAPK9	ADIPOR1	Q96A54	-0.00844771	0.0348463	-0.0847331	0.349519	6.18797	6.37648	6.21391	6.40242	0.0996979	6.22431	cePISA-5
SP600125	MAPK9	ATRIP	Q8WXE1	0.487331	0.0453076	6.17952	0.574515	8.75871	6.4473	8.42376	6.11235	0.0788623	6.24796	cePISA-5	-0.0246636	0.0716521	-0.340908	0.990396	6.15108	6.57575	6.16072	6.58539	0.0723469	6.25714	lcPISA-8
SP600125	MAPK9	CNOT6	Q9ULM6	0.0709444	-0.0604218	1.2227	-1.04135	6.5747	6.00249	6.5413	5.96908	0.0580225	6.25922	cePISA-5	0.184571	-0.0745453	1.48395	-0.599345	7.19482	6.01199	7.20875	6.02592	0.124378	6.3308	lcPISA-8
SP600125	MAPK9	CNOT6L	Q96LI5	0.0319943	-0.115411	0.58799	-2.12101	6.41964	5.79612	6.40504	5.78152	0.054413	6.27884	cePISA-5	0.0395317	-0.0706282	0.461205	-0.823997	6.40212	5.93147	6.40676	5.93611	0.0857141	6.22908	lcPISA-8
SP600125	MAPK9	EIF3E	P60228	0.00315195	-0.117828	0.0541936	-2.0259	6.2409	5.7389	6.24851	5.74651	0.0581608	6.22728	cePISA-5	-0.0733684	0.0856965	-0.610258	0.7128	5.88514	6.57113	5.92786	6.61385	0.120225	6.19217	lcPISA-8
SP600125	MAPK9	DDX6	P26196	0.00337457	-0.0209521	0.151738	-0.942112	6.25337	6.14881	6.27059	6.16603	0.0222395	6.23876	cePISA-5	-0.0551978	-0.015327	-1.33935	-0.371901	6.01425	6.18278	6.062	6.23053	0.0412124	6.24881	lcPISA-8
SP600125	MAPK9	COQ6	Q9Y2Z9	0.0449594	-0.019129	0.809688	-0.3445	6.46484	6.18394	6.50102	6.22012	0.0555268	6.26648	cePISA-5	0.10915	0.129036	1.60184	1.89368	6.74219	6.83577	6.74208	6.83566	0.0681405	6.25091	lcPISA-8
SP600125	MAPK9	PEA15	Q15121-2	0.0024018	-0.0801333	0.0451665	-1.50693	6.27625	5.92727	6.36582	6.01684	0.0531765	6.26581	cePISA-5	0.0673602	0.076658	1.2088	1.37565	6.56243	6.60485	6.52607	6.5685	0.0557249	6.26307	lcPISA-8
SP600125	MAPK9	NTMT1	Q9BV86	0.0862201	-0.0575317	1.58265	-1.05605	6.63754	6.00805	6.53844	5.90895	0.0544783	6.25248	cePISA-5	0.118291	0.053459	1.49911	0.677492	6.7683	6.47088	6.80573	6.50831	0.0789072	6.23548	lcPISA-8
SP600125	MAPK9	RCC1	P18754-2	-0.00937524	-0.0390359	-0.206394	-0.859367	6.2297	6.10292	6.17467	6.0479	0.045424	6.27031	cePISA-5	-0.0459823	0.082115	-0.428983	0.766076	6.05526	6.6175	5.99969	6.56193	0.107189	6.25136	lcPISA-8
SP600125	MAPK9	TMEM181	Q9P2C4	-0.141798	0.0565756	-1.96355	0.783435	5.66925	6.50493	5.80766	6.64333	0.0722148	6.25477	cePISA-5	0.0530224	-0.14943	0.540711	-1.52386	6.45889	5.61324	6.60092	5.75527	0.0980606	6.22581	lcPISA-8
SP600125	MAPK9	KIF26A	Q9ULI4	0.233685	0.0850763	2.84493	1.03573	7.26275	6.55187	7.2172	6.50632	0.082141	6.17668	cePISA-5
SP600125	MAPK9	MRPS36	P82909	-0.00298706	-0.0681503	-0.0423081	-0.965267	6.23126	5.95607	6.33149	6.0563	0.0706025	6.24418	cePISA-5	-0.00120737	-0.0238745	-0.0187137	-0.370042	6.22881	6.13171	6.2757	6.1786	0.0645183	6.23402	lcPISA-8
SP600125	MAPK9	RNF139	Q8WU17	-0.0705894	0.118557	-0.59593	1.00088	6.00791	6.84954	5.8365	6.67814	0.118452	6.30917	cePISA-5
SP600125	MAPK9	CAVIN2	O95810	-0.00115116	0.0248683	-0.0336706	0.72738	6.22619	6.3395	6.25618	6.36949	0.0341889	6.23116	cePISA-5	-0.000210476	0.0870534	-0.0024694	1.02135	6.27134	6.66238	6.21391	6.60495	0.085234	6.27226	lcPISA-8
SP600125	MAPK9	AFMID	Q63HM1-2	-0.10436	-0.0697412	-1.12847	-0.754126	5.76874	5.90883	5.85397	5.99407	0.0924795	6.20149	cePISA-5
SP600125	MAPK9	DGCR2	P98153	-0.0809278	-0.0872142	-0.6306	-0.679584	5.94543	5.91958	5.89191	5.86606	0.128335	6.28848	cePISA-5	-0.016571	-0.056603	-0.278063	-0.949802	6.20391	6.03413	6.1683	5.99852	0.0595945	6.27558	lcPISA-8
SP600125	MAPK9	WDR74	Q6RFH5	0.034306	0.0033573	0.759782	0.0743548	6.39762	6.26183	6.42799	6.29221	0.0451524	6.24728	cePISA-5	-0.157381	0.150857	-1.35721	1.30095	5.6154	6.95296	5.51455	6.85211	0.115959	6.26264	lcPISA-8
SP600125	MAPK9	UBE2E3	Q969T4	-0.0234114	-0.0193431	-0.659775	-0.545125	6.15468	6.17206	6.05722	6.0746	0.0354838	6.25537	cePISA-5	0.0413992	0.0481003	0.537622	0.624645	6.45451	6.48456	6.34387	6.37392	0.0770043	6.27193	lcPISA-8
SP600125	MAPK9	UBE2E1	P51965	0.241146	0.061237	2.73376	0.694215	7.34074	6.4801	7.3464	6.48576	0.0882104	6.2108	cePISA-5	0.0760463	0.00479017	0.64513	0.0406369	6.55142	6.23569	6.65541	6.33969	0.117877	6.21502	lcPISA-8
SP600125	MAPK9	RPS17	P08708	0.00134556	0.0288508	0.0401665	0.861229	6.24842	6.36869	6.24654	6.36681	0.0334995	6.24259	cePISA-5	-0.0323782	-0.000922355	-0.315374	-0.00898402	6.09673	6.23111	6.12544	6.25983	0.102666	6.2351	lcPISA-8
SP600125	MAPK9	ZNF511	Q8NB15	0.367625	-0.185903	3.65612	-1.84885	8.0602	5.49184	8.05215	5.48378	0.100551	6.24712	cePISA-5
SP600125	MAPK9	HM13	Q8TCT9-2	-0.0697085	-0.019392	-1.93033	-0.536992	5.95146	6.1627	5.95958	6.17081	0.0361122	6.24609	cePISA-5	-0.0291136	-0.0310779	-0.729284	-0.778487	6.13711	6.12875	6.12825	6.1199	0.0399208	6.26221	lcPISA-8
SP600125	MAPK9	HM13	Q8TCT9	-0.105191	-0.0402153	-1.1587	-0.442981	5.78502	6.05152	5.80232	6.06882	0.0907833	6.22258	cePISA-5	-0.018186	-0.0443354	-0.264099	-0.643842	6.14684	6.03643	6.16751	6.0571	0.0688607	6.22482	lcPISA-8
SP600125	MAPK9	TM6SF1	Q9BZW5	0.243122	-0.0247035	2.76577	-0.281028	7.37115	6.12226	7.35622	6.10733	0.0879038	6.228	cePISA-5	0.0221071	-0.319845	0.207604	-3.00361	6.32255	4.98832	6.45333	5.1191	0.106487	6.2264	lcPISA-8
SP600125	MAPK9	FARSA	Q9Y285	0.000870563	-0.0114871	0.0174041	-0.229648	6.21636	6.16334	6.25313	6.20011	0.0500205	6.21262	cePISA-5	0.0146264	0.054244	0.329368	1.2215	6.30215	6.4776	6.26397	6.43943	0.0444075	6.23857	lcPISA-8
SP600125	MAPK9	ALG5	Q9Y673	-0.035671	-0.0662637	-0.535201	-0.994208	6.07806	5.95054	6.09172	5.96419	0.0666497	6.23022	cePISA-5	0.0322508	0.0639301	0.542026	1.07445	6.38792	6.52974	6.61257	6.75439	0.0595005	6.24671	lcPISA-8
SP600125	MAPK9	GPD1	P21695	-0.214165	0.0640047	-1.47679	0.441348	5.33463	6.46907	5.38876	6.5232	0.145021	6.18834	cePISA-5	-0.146277	0.0531944	-0.876265	0.318658	5.65595	6.4946	5.96826	6.80691	0.166932	6.25949	lcPISA-8
SP600125	MAPK9	GBA	P04062	-0.0735785	0.0415554	-1.13868	0.643098	5.92581	6.4181	5.8729	6.36519	0.0646176	6.23587	cePISA-5	-0.121808	0.0762195	-2.29584	1.43659	5.7279	6.57064	5.8243	6.66704	0.0530559	6.23252	lcPISA-8
SP600125	MAPK9	FADS1	A0A0A0MR51	0.0944409	0.00518583	1.37863	0.0757019	6.62055	6.22337	6.61142	6.21424	0.0685033	6.20104	cePISA-5	0.0157066	-0.0317594	0.257001	-0.519667	6.30268	6.09869	6.32666	6.12267	0.0611149	6.23444	lcPISA-8
SP600125	MAPK9	SF3B4	Q15427	-0.00213502	-0.0783325	-0.0356933	-1.30957	6.25263	5.93096	6.32522	6.00355	0.0598156	6.26189	cePISA-5	-0.0756995	0.0609811	-0.855354	0.689046	5.93352	6.52315	5.86601	6.45564	0.0885008	6.25317	lcPISA-8
SP600125	MAPK9	MRPL54	Q6P161	0.026021	0.0225844	0.540996	0.469547	6.37186	6.3567	6.35153	6.33637	0.0480983	6.25797	cePISA-5	0.0601199	0.00463066	0.598392	0.0460904	6.51173	6.26603	6.49823	6.25253	0.100469	6.24595	lcPISA-8
SP600125	MAPK9	FADS3	Q9Y5Q0	-0.00916599	-0.238829	-0.0563503	-1.46826	6.23195	5.31482	6.17623	5.2591	0.162661	6.27167	cePISA-5	0.0028388	-0.000380931	0.0387613	-0.00520127	6.26217	6.2482	6.28078	6.26682	0.073238	6.24986	lcPISA-8
SP600125	MAPK9	VIL1	P09327	-0.0318837	-0.0482917	-0.253662	-0.384202	6.10061	6.03162	6.04876	5.97977	0.125693	6.23693	cePISA-5
SP600125	MAPK9	TWISTNB	Q3B726	0.035549	-0.0856594	0.582037	-1.40249	6.40459	5.88849	6.41731	5.90121	0.0610768	6.24871	cePISA-5
SP600125	MAPK9	DENND1A	Q8TEH3-6	-0.0196349	0.0193713	-0.158367	0.15624	6.24647	6.41766	6.23981	6.411	0.123984	6.33207	cePISA-5
SP600125	MAPK9	ZWILCH	Q9H900	-0.0501228	-0.0872907	-1.4637	-2.54909	6.05691	5.90285	6.03729	5.88324	0.0342438	6.27104	cePISA-5	0.0219268	-0.0363614	0.414542	-0.687438	6.35326	6.10169	6.37478	6.12321	0.0528941	6.25743	lcPISA-8
SP600125	MAPK9	MIF4GD	A9UHW6-3	-0.0663014	0.00629451	-1.34573	0.12776	5.99801	6.30755	5.94547	6.25501	0.0492681	6.28008	cePISA-5	0.0360594	-0.00984035	0.529465	-0.144487	6.40215	6.20167	6.59101	6.39053	0.0681053	6.24411	lcPISA-8
SP600125	MAPK9	ARSA	P15289	-0.027647	-0.0503833	-0.311424	-0.567533	6.12046	6.02476	6.15102	6.05532	0.0887759	6.23888	cePISA-5	-0.0466253	-0.0406346	-0.536966	-0.467973	6.02248	6.04755	6.08106	6.10612	0.086831	6.2203	lcPISA-8
SP600125	MAPK9	ILRUN	Q9H6K1	-0.0203288	0.0429351	-0.481173	1.01625	6.15055	6.42626	6.12601	6.40172	0.0422485	6.23783	cePISA-5	-0.115805	-0.0111655	-1.49155	-0.14381	5.76744	6.2013	5.85504	6.2889	0.0776405	6.24948	lcPISA-8
SP600125	MAPK9	KBTBD7	Q8WVZ9	0.00985924	-0.0200679	0.100719	-0.205007	6.24834	6.12006	6.19247	6.06419	0.0978889	6.20578	cePISA-5
SP600125	MAPK9	TMEM97	Q5BJF2	-0.0170399	0.0217448	-0.233334	0.297759	6.16225	6.33016	6.1469	6.31481	0.0730282	6.23546	cePISA-5	-0.0468706	-0.0171965	-0.795873	-0.292001	6.04768	6.17336	6.04273	6.16841	0.0588921	6.24739	lcPISA-8
SP600125	MAPK9	ELP5	Q8TE02-4	0.0164091	0.00132677	0.325165	0.0262915	6.31552	6.24984	6.34996	6.28428	0.0504638	6.24409	cePISA-5	-0.0425189	-0.0172427	-0.861495	-0.349362	6.0641	6.17129	6.02951	6.13669	0.0493548	6.24549	lcPISA-8
SP600125	MAPK9	MRPL37	Q9BZE1	-0.0329885	0.0403726	-0.738546	0.903862	6.12038	6.43964	6.03326	6.35253	0.0446668	6.26194	cePISA-5	0.0811104	0.177411	0.899608	1.96769	6.60058	7.05621	6.61872	7.07435	0.090162	6.23972	lcPISA-8
SP600125	MAPK9	DAZAP1	Q96EP5	-0.0647181	-0.0285144	-1.17804	-0.519036	5.9401	6.09105	5.96699	6.11794	0.0549371	6.21263	cePISA-5	0.0366205	-0.0446969	0.537035	-0.655474	6.39384	6.04343	6.36248	6.01206	0.0681901	6.23359	lcPISA-8
SP600125	MAPK9	TOX4	O94842	0.00110412	-0.00625957	0.017856	-0.101231	6.26778	6.23587	6.2725	6.24059	0.0618346	6.26298	cePISA-5	-0.0664761	-0.0613872	-0.533744	-0.492885	5.87786	5.89863	5.89863	5.9194	0.124547	6.15503	lcPISA-8
SP600125	MAPK9	DCTD	P32321-2	-0.0555694	0.0425441	-1.68258	1.28819	6.02903	6.45331	6.03656	6.46084	0.0330263	6.26579	cePISA-5	0.0235305	-0.0317161	0.571734	-0.770623	6.37076	6.13141	6.39071	6.15136	0.0411564	6.2677	lcPISA-8
SP600125	MAPK9	CLPTM1	O96005	-0.0639679	-0.173523	-1.41146	-3.82881	6.00483	5.56571	6.06337	5.62426	0.0453204	6.27707	cePISA-5	-7.71317e-05	0.0327059	-0.0017898	0.758923	6.26577	6.40979	6.24713	6.39114	0.0430951	6.26611	lcPISA-8
SP600125	MAPK9	MRPL49	Q13405	-0.0359119	-0.00951941	-0.681661	-0.180692	6.09947	6.21208	5.97969	6.0923	0.052683	6.25321	cePISA-5	0.0290534	0.0195633	0.255335	0.171932	6.37237	6.33059	6.58433	6.54255	0.113785	6.24533	lcPISA-8
SP600125	MAPK9	B3GAT3	O94766	0.0348711	-0.0302913	0.479244	-0.416303	6.39482	6.11242	6.38583	6.10342	0.0727627	6.24211	cePISA-5	0.0940283	0.0195452	1.44264	0.299874	6.65611	6.32119	6.67366	6.33874	0.0651781	6.23613	lcPISA-8
SP600125	MAPK9	FAT2	Q9NYQ8	-0.182488	-0.110731	-0.953249	-0.578419	5.51754	5.79891	5.25881	5.54018	0.191438	6.26152	cePISA-5
SP600125	MAPK9	ALDH4A1	P30038	0.022547	-0.0477528	0.364526	-0.772038	6.36524	6.0625	6.39647	6.09374	0.0618529	6.26653	cePISA-5	0.0634622	0.0261623	1.43899	0.593221	6.52431	6.35779	6.50412	6.3376	0.044102	6.24353	lcPISA-8
SP600125	MAPK9	UQCRFS1	P47985	0.0172928	0.045295	0.44723	1.17143	6.32066	6.44454	6.31932	6.4432	0.0386664	6.24535	cePISA-5	0.105253	-0.097483	1.97927	-1.83316	6.69526	5.81752	6.7709	5.89316	0.0531775	6.22419	lcPISA-8
SP600125	MAPK9	RAPGEF1	Q13905-3	0.0898474	0.075046	1.20121	1.00333	6.67769	6.60954	6.6315	6.56334	0.0747971	6.27451	cePISA-5
SP600125	MAPK9	XPC	Q01831	-0.0360446	0.0269807	-0.584146	0.437254	6.09709	6.36935	6.14484	6.4171	0.0617048	6.25134	cePISA-5	-0.0977073	0.041352	-0.470302	0.199043	5.90739	6.50514	5.89918	6.49693	0.207754	6.32133	lcPISA-8
SP600125	MAPK9	COG3	Q96JB2	-0.0579791	-0.05448	-1.15377	-1.08414	6.02477	6.03941	6.02069	6.03532	0.0502517	6.27183	cePISA-5
SP600125	MAPK9	UBN2	Q6ZU65	0.0264561	-0.194279	0.186434	-1.36907	6.32111	5.42432	6.43018	5.53339	0.141906	6.20625	cePISA-5
SP600125	MAPK9	SPCS2	Q15005	0.0795601	-0.0751211	1.59619	-1.50714	6.59571	5.92513	6.55468	5.8841	0.0498436	6.24183	cePISA-5	-0.0852599	-0.0743448	-1.65704	-1.4449	5.88456	5.92925	5.96058	6.00527	0.0514532	6.2428	lcPISA-8
SP600125	MAPK9	PIGH	Q14442	-0.0222475	-0.167457	-0.24612	-1.85254	6.16332	5.57317	6.1974	5.60725	0.0903931	6.2591	cePISA-5	-0.0163754	-0.0925131	-0.216058	-1.22062	6.17551	5.85806	6.18624	5.86878	0.0757918	6.24601	lcPISA-8
SP600125	MAPK9	TGFBR3	Q03167	-0.0462894	-0.0863089	-0.916787	-1.7094	6.04681	5.88138	6.04405	5.87862	0.0504908	6.24397	cePISA-5	-0.0606389	-0.0130123	-1.02891	-0.220791	5.98602	6.18692	5.97652	6.17743	0.058935	6.24298	lcPISA-8
SP600125	MAPK9	NDUFB11	Q9NX14-2	-0.00967606	-0.0492523	-0.181216	-0.92241	6.22411	6.05569	6.25732	6.0889	0.0533952	6.266	cePISA-5	0.0590417	-0.0913983	1.1418	-1.76753	6.52082	5.8751	6.54932	5.9036	0.0517095	6.25934	lcPISA-8
SP600125	MAPK9	MRPL28	Q13084	0.0574158	-0.00963927	0.552201	-0.0927065	6.46785	6.17411	6.52762	6.23388	0.103976	6.2155	cePISA-5	0.121922	0.198819	1.05818	1.72558	6.74826	7.1177	6.74909	7.11854	0.115219	6.20139	lcPISA-8
SP600125	MAPK9	COG5	Q9UP83-2	0.0366788	0.0249398	0.579644	0.39413	6.41549	6.3635	6.41354	6.36155	0.0632781	6.25443	cePISA-5
SP600125	MAPK9	ERVK3-1	A0A0U1RQV1	-0.0461803	-0.0151834	-0.635945	-0.209089	6.08714	6.21934	5.95312	6.08532	0.0726169	6.28514	cePISA-5	0.107685	-0.205691	0.889843	-1.69971	6.71455	5.40358	7.06013	5.74916	0.121015	6.23161	lcPISA-8
SP600125	MAPK9	BTN2A1	Q7KYR7	0.0711117	-0.448767	0.887933	-5.60351	6.58894	4.59532	6.63587	4.64226	0.0800868	6.27203	cePISA-5
SP600125	MAPK9	BCKDK	O14874	0.0081647	0.0117761	0.110238	0.158998	6.31185	6.32767	6.38236	6.39818	0.0740646	6.27623	cePISA-5	0.00195629	0.0191738	0.0331068	0.324483	6.26532	6.34054	6.21975	6.29497	0.0590903	6.25683	lcPISA-8
SP600125	MAPK9	DHDDS	Q86SQ9-2	-0.114962	-0.073071	-2.06772	-1.31426	5.78096	5.95128	5.80788	5.9782	0.0555985	6.26047	cePISA-5	-0.0361683	-0.00691819	-0.702159	-0.134307	6.09037	6.21511	6.11971	6.24445	0.0515101	6.24498	lcPISA-8
SP600125	MAPK9	AKAP8L	Q9ULX6	-0.0225228	-0.0223039	-0.439222	-0.434953	6.19481	6.19575	6.09096	6.0919	0.051279	6.29228	cePISA-5	-0.00829828	-0.0457031	-0.0858864	-0.473023	6.27026	6.10978	6.10318	5.9427	0.0966192	6.30643	lcPISA-8
SP600125	MAPK9	NDUFB6	O95139	-0.0219682	-0.028292	-0.439337	-0.565804	6.15268	6.12577	6.13198	6.10507	0.0500032	6.24708	cePISA-5	0.00562894	-0.0370427	0.0994219	-0.654272	6.30957	6.12568	6.3127	6.12881	0.0566167	6.285	lcPISA-8
SP600125	MAPK9	ZBTB11	O95625	-0.239051	-0.332594	-1.48281	-2.06306	5.32862	4.99407	5.49414	5.1596	0.161214	6.28892	cePISA-5
SP600125	MAPK9	DDA1	Q9BW61	0.0120261	0.0202602	0.284252	0.478878	6.3262	6.36241	6.33392	6.37013	0.0423078	6.27369	cePISA-5	-0.0417746	-0.00613041	-0.83495	-0.122529	6.0701	6.22194	6.05499	6.20683	0.0500324	6.24844	lcPISA-8
SP600125	MAPK9	DPH3	Q96FX2	-0.0412059	-0.118161	-0.325035	-0.932057	6.08106	5.76519	5.9699	5.65403	0.126774	6.25725	cePISA-5	0.00221133	-0.0456633	0.0168587	-0.348128	6.2614	6.05703	6.10682	5.90245	0.131168	6.25181	lcPISA-8
SP600125	MAPK9	ATP1B3	P54709	0.0305765	-0.00169688	0.942155	-0.052286	6.39096	6.24958	6.41954	6.27816	0.0324538	6.25694	cePISA-5	-0.0409674	-0.0634109	-0.89637	-1.38743	6.05847	5.96495	6.11411	6.02059	0.0457037	6.23297	lcPISA-8
SP600125	MAPK9	FER	P16591	0.000550959	0.0941117	0.00273125	0.466537	6.08922	6.49719	6.31221	6.72019	0.201724	6.08689	cePISA-5	-0.406274	-1.55834	-1.29134	-4.95317	4.49874	2.02435	3.97653	1.50214	0.314614	5.96199	lcPISA-8
SP600125	MAPK9	ABHD12	Q8N2K0-2	0.00783228	-0.00787503	0.130743	-0.131456	6.27607	6.20812	6.35654	6.28858	0.0599061	6.24209	cePISA-5	-0.102093	0.0117564	-1.73429	0.199711	5.80149	6.27786	5.77605	6.25242	0.0588673	6.22691	lcPISA-8
SP600125	MAPK9	BLVRA	P53004	0.0182586	0.00366748	0.689283	0.138452	6.33622	6.27245	6.3682	6.30444	0.0264892	6.25653	cePISA-5	0.0462655	-0.00114023	0.852701	-0.0210151	6.44358	6.23529	6.49903	6.29074	0.0542577	6.24022	lcPISA-8
SP600125	MAPK9	LPCAT3	Q6P1A2	0.0339105	-0.0688776	0.361486	-0.734237	6.37342	5.93513	6.2162	5.77791	0.0938084	6.22536	cePISA-5	0.025104	0.00216969	0.294274	0.0254336	6.37556	6.27501	6.2879	6.18735	0.0853083	6.26558	lcPISA-8
SP600125	MAPK9	BABAM2	Q9NXR7	-0.0290545	-0.0649338	-0.846302	-1.8914	6.14137	5.99052	6.16998	6.01913	0.0343311	6.26631	cePISA-5	-0.0166489	-0.00544655	-0.357412	-0.116924	6.18592	6.23414	6.14773	6.19595	0.0465819	6.25772	lcPISA-8
SP600125	MAPK9	SMAP1	Q8IYB5-2	0.0159576	-0.0782034	0.322123	-1.57863	6.31182	5.91301	6.30712	5.90832	0.0495389	6.24238	cePISA-5	-0.0711417	0.0652811	-1.28127	1.17572	5.93499	6.5236	5.90009	6.4887	0.0555244	6.23498	lcPISA-8
SP600125	MAPK9	STAT1	P42224	-0.00141428	-0.0902177	-0.0351861	-2.24454	6.2654	5.89137	6.28447	5.91044	0.0401942	6.27154	cePISA-5	-0.0169624	0.00991621	-0.107325	0.0627424	6.04559	6.15928	6.24768	6.36137	0.158046	6.11709	lcPISA-8
SP600125	MAPK9	TRMU	O75648	0.0224642	-0.0940758	0.309794	-1.29735	6.37232	5.87781	6.40775	5.91324	0.0725135	6.27386	cePISA-5	-0.00807059	-0.0639119	-0.145596	-1.15299	6.2186	5.9825	6.21445	5.97835	0.0554313	6.25349	lcPISA-8
SP600125	MAPK9	MRPL17	Q9NRX2	0.0158628	-0.0750017	0.285478	-1.34978	6.31273	5.92741	6.33177	5.94644	0.0555658	6.24371	cePISA-5	0.0661366	0.0840315	0.638512	0.811277	6.54031	6.62194	6.54123	6.62286	0.103579	6.24726	lcPISA-8
SP600125	MAPK9	METTL6	Q8TCB7	-0.0633949	0.12929	-0.528149	1.07713	5.99654	6.85338	6.06899	6.92583	0.120032	6.26591	cePISA-5	-0.0955533	-0.0848894	-0.644999	-0.573016	5.82825	5.87149	5.86298	5.90622	0.148145	6.22734	lcPISA-8
SP600125	MAPK9	SCAF11	Q99590	0.0813621	-0.0452141	1.63855	-0.910563	6.59486	6.04091	6.49141	5.93746	0.049655	6.23323	cePISA-5	-0.0970411	-0.0392052	-0.610717	-0.246733	5.67755	5.90978	5.51466	5.74689	0.158897	6.07258	lcPISA-8
SP600125	MAPK9	HINT3	Q9NQE9	0.169113	-0.0166233	3.06175	-0.300961	7.01782	6.17007	6.91866	6.07091	0.055234	6.24158	cePISA-5	0.0563895	-0.0341484	1.05513	-0.63897	6.52337	6.12657	6.45762	6.06082	0.0534429	6.27332	lcPISA-8
SP600125	MAPK9	DLG5	Q8TDM6	-0.141293	-0.0893736	-0.912389	-0.577124	5.66136	5.86881	5.58552	5.79297	0.15486	6.24388	cePISA-5
SP600125	MAPK9	UBE2K	P61086	0.017366	0.0288199	0.550613	0.913777	6.30923	6.35952	6.30891	6.3592	0.0315393	6.23374	cePISA-5	0.0648231	-0.0686013	1.2399	-1.31217	6.54134	5.96352	6.57092	5.99309	0.0522807	6.25394	lcPISA-8
SP600125	MAPK9	UBE2K	D6RDM7	-0.0911388	0.0794434	-0.504494	0.439755	5.85487	6.58973	5.9565	6.69136	0.180654	6.23667	cePISA-5
SP600125	MAPK9	RRAS	P10301	0.0716273	0.0420041	1.52703	0.895491	6.57601	6.44236	6.58288	6.44923	0.0469062	6.25749	cePISA-5	-0.045948	-0.0458527	-1.04163	-1.03947	6.05058	6.05098	6.09372	6.09412	0.0441115	6.24639	lcPISA-8
SP600125	MAPK9	RRAS2	P62070	0.0556978	-0.0841667	1.07553	-1.62526	6.4779	5.87937	6.55329	5.95476	0.0517865	6.23258	cePISA-5
SP600125	MAPK9	MANF	P55145	0.0139987	0.0756939	0.313653	1.69599	6.30009	6.57535	6.24315	6.51841	0.0446311	6.23925	cePISA-5	0.0232288	-0.0584804	0.642819	-1.61835	6.3655	6.01499	6.34548	5.99498	0.0361358	6.26382	lcPISA-8
SP600125	MAPK9	RPP21	Q9H633-4	-0.0656383	-0.0626221	-0.756042	-0.7213	5.94871	5.96117	5.87331	5.88576	0.0868184	6.22562	cePISA-5	0.0656206	0.0274998	0.687202	0.287987	6.53289	6.36252	6.50697	6.33661	0.0954895	6.2424	lcPISA-8
SP600125	MAPK9	SNRPA1	P09661	0.023947	-0.0269235	0.932812	-1.04876	6.3444	6.12459	6.33588	6.11607	0.0256718	6.23996	cePISA-5	0.00300778	-0.0348076	0.0541181	-0.626284	6.24442	6.08287	6.23044	6.06889	0.055578	6.23142	lcPISA-8
SP600125	MAPK9	NUP43	Q8NFH3	0.0163776	-0.0580926	0.473264	-1.67871	6.32271	6.00462	6.38087	6.06278	0.0346056	6.25134	cePISA-5	-0.055564	-0.0657024	-1.31297	-1.55253	6.01905	5.97691	6.02852	5.98637	0.0423194	6.2554	lcPISA-8
SP600125	MAPK9	CAMKK2	Q96RR4	-0.0942919	0.0976554	-1.38641	1.43587	5.81703	6.64482	5.81191	6.6397	0.0680114	6.20992	cePISA-5	-0.0284006	-0.0446664	-0.202959	-0.3192	6.0332	5.96556	6.22387	6.15623	0.139932	6.15315	lcPISA-8
SP600125	MAPK9	KPTN	Q9Y664	0.0423977	0.0849752	0.646958	1.29666	6.44057	6.63347	6.39471	6.58762	0.0655339	6.25404	cePISA-5	-0.0464179	0.00403903	-0.459639	0.0399952	5.99952	6.21306	6.14509	6.35863	0.100988	6.19569	lcPISA-8
SP600125	MAPK9	TMEM186	Q96B77	-0.013459	0.0961731	-0.182022	1.30067	6.2042	6.69404	6.28168	6.77152	0.0739413	6.26234	cePISA-5	-0.0666502	0.126171	-0.918163	1.73811	5.97393	6.82817	5.9642	6.81845	0.0725908	6.25638	lcPISA-8
SP600125	MAPK9	MDP1	Q86V88	0.011816	-0.0122353	0.234115	-0.242423	6.2911	6.18708	6.32742	6.22341	0.0504709	6.23978	cePISA-5	-0.0957132	0.0132376	-1.25838	0.17404	5.85121	6.3102	5.94997	6.40896	0.0760607	6.25256	lcPISA-8
SP600125	MAPK9	NEDD8	Q15843	0.120029	-0.225267	1.41308	-2.65202	6.76586	5.32573	6.87625	5.43611	0.0849417	6.22574	cePISA-5	0.136577	0.0406486	1.51606	0.451214	6.85729	6.41615	6.90247	6.46134	0.0900871	6.2379	lcPISA-8
SP600125	MAPK9	CLNS1A	P54105	0.00424866	-0.00314998	0.124433	-0.0922553	6.2793	6.24718	6.27172	6.2396	0.0341442	6.26083	cePISA-5	-0.00474849	-0.0130372	-0.1205	-0.330839	6.22114	6.1855	6.19542	6.15978	0.0394067	6.24165	lcPISA-8
SP600125	MAPK9	ICMT	O60725	0.0845016	-0.105696	0.78352	-0.980044	6.60489	5.78909	6.65772	5.84192	0.107849	6.22914	cePISA-5	-0.0513202	-0.0247572	-0.375711	-0.181245	5.99486	6.10625	5.98169	6.09309	0.136595	6.21195	lcPISA-8
SP600125	MAPK9	BRCC3	P46736	0.0211582	0.0876562	0.47485	1.96725	6.33983	6.63889	6.32509	6.62415	0.0445578	6.24753	cePISA-5	0.0143362	-0.0455885	0.353281	-1.12342	6.31228	6.05546	6.31409	6.05727	0.0405801	6.24986	lcPISA-8
SP600125	MAPK9	SNRPD2	P62316	-0.0492372	-0.0216121	-1.42699	-0.626362	6.01466	6.13094	6.0274	6.14368	0.0345041	6.22347	cePISA-5	-0.0456387	-0.0684797	-0.812478	-1.2191	6.04106	5.94618	6.06627	5.97138	0.0561722	6.23522	lcPISA-8
SP600125	MAPK9	SNRPD2	K7EJB5	0.0330072	0.0763647	0.350741	0.811466	6.3548	6.54868	6.30052	6.4944	0.0941071	6.21105	cePISA-5	-0.138923	-0.00600491	-1.07811	-0.0466008	5.66306	6.2096	5.56558	6.11212	0.128859	6.2355	lcPISA-8
SP600125	MAPK9	RAB6D	Q53S08	0.0448957	0.0426676	0.624121	0.593146	6.44743	6.43748	6.45776	6.44781	0.0719343	6.24988	cePISA-5	0.0503067	0.050788	0.799585	0.807234	6.47407	6.47623	6.45735	6.45951	0.0629161	6.25221	lcPISA-8
SP600125	MAPK9	RAB14	P61106	0.0325899	-0.041975	0.790164	-1.01771	6.40838	6.08558	6.39904	6.07624	0.0412445	6.26523	cePISA-5	-0.00365194	-0.0140887	-0.110044	-0.424535	6.2319	6.18698	6.23605	6.19113	0.0331861	6.2477	lcPISA-8
SP600125	MAPK9	RAB10	P61026	0.0589503	0.0230584	1.35707	0.530818	6.49901	6.33932	6.51227	6.35258	0.0434394	6.2388	cePISA-5	-0.00112485	-0.0440896	-0.0273609	-1.07243	6.24364	6.06044	6.24734	6.06414	0.0411117	6.24852	lcPISA-8
SP600125	MAPK9	RAB12	Q6IQ22	-0.0698761	-0.0126409	-1.96011	-0.354593	5.93775	6.17805	5.78772	6.02802	0.035649	6.23242	cePISA-5
SP600125	MAPK9	RAB8A	P61006	0.0305477	0.0489786	0.607863	0.974615	6.40027	6.48257	6.37245	6.45474	0.0502543	6.26618	cePISA-5	0.00589439	0.0125681	0.108948	0.2323	6.26755	6.29662	6.26173	6.29079	0.0541028	6.242	lcPISA-8
SP600125	MAPK9	RAB13	P51153	0.105708	-0.00948539	1.16874	-0.104874	6.74525	6.22761	6.6463	6.12866	0.0904458	6.26869	cePISA-5	0.0408613	-0.00643426	0.581392	-0.0915493	6.43943	6.23175	6.38783	6.18015	0.0702819	6.25961	lcPISA-8
SP600125	MAPK9	RAB3D	O95716	0.0356566	-0.168933	0.316301	-1.49856	6.39841	5.55244	6.4407	5.59474	0.11273	6.24221	cePISA-5	-0.00588981	-0.10972	-0.05367	-0.999805	6.21753	5.78578	6.21766	5.78591	0.109741	6.24296	lcPISA-8
SP600125	MAPK9	RAP1A	P62834	-0.00653605	0.00861301	-0.183621	0.241971	6.21267	6.27825	6.29318	6.35876	0.0355953	6.24088	cePISA-5	0.0243921	-0.0112614	0.512155	-0.236453	6.33874	6.18401	6.35793	6.2032	0.0476263	6.23247	lcPISA-8
SP600125	MAPK9	RAP1B	P61224	-0.012912	-0.0158633	-0.286138	-0.351541	6.18517	6.17253	6.1759	6.16326	0.0451249	6.24078	cePISA-5	0.0147087	-0.0472788	0.306413	-0.984916	6.29368	6.02898	6.33795	6.07326	0.0480029	6.22983	lcPISA-8
SP600125	MAPK9	RAP1B	F5GZG1	-0.163847	0.00303913	-1.48324	0.0275118	5.51768	6.19433	5.40726	6.08391	0.110466	6.1813	cePISA-5	0.011201	-0.0741954	0.104045	-0.689197	6.25495	5.89545	6.41508	6.05558	0.107655	6.20657	lcPISA-8
SP600125	MAPK9	RAB4A	P20338	-0.00859627	0.025522	-0.182679	0.542368	6.20622	6.35473	6.22142	6.36994	0.0470566	6.24331	cePISA-5	-0.0554179	-0.00581695	-1.3159	-0.138124	6.01225	6.22255	6.04105	6.25135	0.042114	6.24769	lcPISA-8
SP600125	MAPK9	RAB6A	P20340-4	-0.0497793	-0.0952419	-0.949099	-1.8159	6.03463	5.84743	6.07885	5.89165	0.052449	6.24648	cePISA-5
SP600125	MAPK9	RAB6B	Q9NRW1	-0.000474174	0.0489025	-0.011389	1.17457	6.23619	6.45332	6.30173	6.51886	0.0416345	6.23824	cePISA-5	0.0743006	0.00598751	1.41174	0.113765	6.58847	6.28377	6.59929	6.29459	0.0526304	6.25774	lcPISA-8
SP600125	MAPK9	RAB35	Q15286	-0.0189054	-0.0370282	-0.441649	-0.865017	6.16507	6.08811	6.16888	6.09192	0.0428064	6.24639	cePISA-5	0.0053328	-0.0724716	0.126846	-1.72381	6.25544	5.92702	6.30489	5.97647	0.0420415	6.23236	lcPISA-8
SP600125	MAPK9	RAB1A	P62820	0.0572372	-0.00895926	1.71904	-0.269079	6.50164	6.21006	6.51451	6.22293	0.033296	6.24875	cePISA-5	-0.00110833	-0.00941387	-0.0316894	-0.26916	6.25216	6.21627	6.27014	6.23425	0.034975	6.25697	lcPISA-8
SP600125	MAPK9	RAB1B	Q9H0U4	-0.0240341	0.00730906	-0.378112	0.114989	6.12846	6.26306	6.12947	6.26407	0.0635633	6.23141	cePISA-5	-0.111694	0.0192629	-1.9064	0.328782	5.77682	6.32573	5.83478	6.38369	0.0585887	6.24183	lcPISA-8
SP600125	MAPK9	RAB3A	P20336	-0.0011378	-0.0424534	-0.0183785	-0.685735	6.24229	6.06606	6.22197	6.04574	0.0619094	6.24721	cePISA-5	0.0844454	-0.0932965	1.00973	-1.11557	6.64733	5.87681	6.69564	5.92512	0.0836313	6.2694	lcPISA-8
SP600125	MAPK9	RAB4B	P61018-2	-0.0183239	-0.00753097	-0.391507	-0.160906	6.14449	6.19063	6.23892	6.28506	0.0468036	6.22303	cePISA-5	0.0240654	-0.0214191	0.61002	-0.542939	6.34819	6.15117	6.36177	6.16475	0.0394502	6.24317	lcPISA-8
SP600125	MAPK9	RAB33B	Q9H082	-0.172781	-0.331946	-2.04909	-3.9367	5.51893	4.94244	5.66238	5.08589	0.0843209	6.2211	cePISA-5	0.000266351	0.0492939	0.00439917	0.814161	6.22957	6.44491	6.22658	6.44192	0.0605457	6.22842	lcPISA-8
SP600125	MAPK9	RAB8B	Q92930	0.135285	0.114648	1.82946	1.55039	6.84943	6.75216	6.86736	6.77008	0.0739481	6.23634	cePISA-5	0.0263127	-0.00197555	0.295322	-0.0221727	6.32592	6.20309	6.32435	6.20152	0.0890983	6.21159	lcPISA-8
SP600125	MAPK9	RAB2A	P61019	0.0254143	0.0653766	0.543559	1.39827	6.36453	6.54329	6.41427	6.59303	0.0467554	6.2534	cePISA-5	-0.00311322	0.0433256	-0.0790585	1.10023	6.23308	6.43698	6.23984	6.44374	0.0393787	6.24654	lcPISA-8
SP600125	MAPK9	RAB2B	Q8WUD1	-0.0164579	0.0286637	-0.539637	0.939849	6.1775	6.37376	6.16247	6.35873	0.0304982	6.24837	cePISA-5	0.00234874	-0.0326286	0.052348	-0.727217	6.26729	6.11717	6.22954	6.07942	0.0448678	6.25709	lcPISA-8
SP600125	MAPK9	RAB30	Q15771	-0.0289124	-0.0388009	-0.332842	-0.446679	6.1311	6.08922	6.16876	6.12688	0.0868652	6.25521	cePISA-5	-0.134706	-0.222702	-1.49588	-2.47306	5.67269	5.33703	5.63016	5.2945	0.0900512	6.22787	lcPISA-8
SP600125	MAPK9	PRDM2	Q13029	-0.0369912	0.0971286	-0.363411	0.954215	6.0577	6.64786	6.09946	6.68962	0.101789	6.21503	cePISA-5	-0.162874	-0.172284	-1.14603	-1.21225	5.56157	5.52541	5.64123	5.60507	0.14212	6.22626	lcPISA-8
SP600125	MAPK9	LMTK2	Q8IWU2	-0.146019	0.0601127	-2.60956	1.07429	5.63691	6.50269	5.67629	6.54207	0.0559557	6.23731	cePISA-5	-0.024568	0.0458521	-0.240181	0.448257	6.13185	6.43858	6.18474	6.49147	0.10229	6.23717	lcPISA-8
SP600125	MAPK9	DTX3L	Q8TDB6	0.0591282	-0.245527	0.655593	-2.72232	6.50301	5.26507	6.53611	5.29817	0.0901904	6.24188	cePISA-5
SP600125	MAPK9	NRAS	P01111	0.0635324	-0.0110928	1.76213	-0.307668	6.53664	6.20712	6.65258	6.32306	0.0360543	6.25503	cePISA-5	-0.0359276	-0.0817406	-0.882291	-2.00735	6.10213	5.91141	6.15744	5.96671	0.0407207	6.25601	lcPISA-8
SP600125	MAPK9	KRAS	P01116	-0.0584464	-0.0228226	-0.900122	-0.351486	5.95882	6.10778	5.93947	6.08844	0.0649317	6.20517	cePISA-5
SP600125	MAPK9	ENDOD1	O94919	-0.0537915	-0.0290205	-1.08329	-0.584436	5.98445	6.0881	6.01692	6.12056	0.0496556	6.2118	cePISA-5	0.0187693	0.0226757	0.395058	0.47728	6.33627	6.35344	6.38182	6.399	0.0475101	6.25436	lcPISA-8
SP600125	MAPK9	MLF2	Q15773	0.0348704	-0.0760025	0.529509	-1.1541	6.42929	5.9537	6.3856	5.91001	0.0658542	6.27576	cePISA-5
SP600125	MAPK9	TADA2B	Q86TJ2	0.27081	0.0315245	1.95636	0.227737	7.51445	6.36597	7.71435	6.56588	0.138425	6.22838	cePISA-5
SP600125	MAPK9	SF3A2	Q15428	0.0321942	-0.0223571	0.906987	-0.629853	6.39382	6.15658	6.4825	6.24525	0.0354957	6.25272	cePISA-5	-0.14475	-0.0891362	-2.27443	-1.40058	5.66217	5.8847	5.72715	5.94968	0.0636424	6.25975	lcPISA-8
SP600125	MAPK9	FBLN1	P23142	0.303169	-0.0191879	2.68306	-0.169814	7.64341	6.11291	7.65196	6.12146	0.112994	6.19475	cePISA-5	-0.316652	-0.223106	-1.65557	-1.16647	4.94118	5.27219	5.09647	5.42748	0.191265	6.15393	lcPISA-8
SP600125	MAPK9	NDUFB7	P17568	-0.0249597	0.125899	-0.307729	1.55222	6.10386	6.77668	6.2108	6.88363	0.0811094	6.21037	cePISA-5	0.0421793	-0.0566767	0.798582	-1.07306	6.44618	6.01927	6.45773	6.03082	0.0528177	6.26044	lcPISA-8
SP600125	MAPK9	LMF2	Q9BU23	-0.158648	-0.104883	-1.75439	-1.15984	5.59574	5.80821	5.75279	5.96526	0.0904291	6.24618	cePISA-5	-0.00838222	0.112203	-0.158788	2.12551	6.20643	6.74748	6.1182	6.65925	0.0527886	6.24259	lcPISA-8
SP600125	MAPK9	DIPK2A	Q8NDZ4	0.0143466	0.37297	0.130583	3.39478	6.33401	8.12148	6.26074	8.04821	0.109866	6.27133	cePISA-5	-0.0434061	-0.0108232	-0.406906	-0.101461	6.01575	6.15316	5.93609	6.0735	0.106673	6.19949	lcPISA-8
SP600125	MAPK9	TMEM126B	Q8IUX1	0.00272659	-0.0436982	0.0452829	-0.725734	6.23363	6.03623	6.18924	5.99184	0.0602124	6.22186	cePISA-5	0.0787633	-0.0472468	1.27531	-0.765006	6.58937	6.03825	6.57348	6.02236	0.06176	6.23927	lcPISA-8
SP600125	MAPK9	RPS13	P62277	0.0205957	0.00509665	0.448605	0.111012	6.31876	6.25124	6.35859	6.29107	0.0459106	6.2292	cePISA-5	-0.0546317	0.0244585	-0.288732	0.129265	5.92671	6.26069	6.02695	6.36093	0.189212	6.15545	lcPISA-8
SP600125	MAPK9	POMP	Q9Y244	0.00638138	-0.166443	0.0934166	-2.43654	6.27058	5.56266	6.30149	5.59357	0.068311	6.24291	cePISA-5	0.0706593	-0.064693	0.762964	-0.69854	6.55905	5.97168	6.56505	5.97767	0.0926117	6.24555	lcPISA-8
SP600125	MAPK9	GLMP	Q8WWB7	-0.0853274	-0.197356	-0.728918	-1.68594	5.86918	5.43067	5.85378	5.41527	0.11706	6.22677	cePISA-5	-0.0417644	0.149573	-0.370481	1.32682	6.05748	6.91655	5.96535	6.82443	0.11273	6.23539	lcPISA-8
SP600125	MAPK9	GFOD2	Q3B7J2	-0.214861	0.0239297	-1.41845	0.157977	5.38019	6.34865	5.45805	6.4265	0.151475	6.24421	cePISA-5
SP600125	MAPK9	SH3GL3	Q99963-3	-0.174213	-0.0915305	-1.52606	-0.801784	5.57275	5.90146	5.51331	5.84202	0.114159	6.288	cePISA-5
SP600125	MAPK9	WDR89	Q96FK6	0.0617797	0.0821827	0.941228	1.25207	6.52611	6.61906	6.55396	6.64691	0.0656374	6.25255	cePISA-5	-0.00563961	-0.0217242	-0.139371	-0.536868	6.20543	6.13664	6.2016	6.1328	0.0404646	6.22974	lcPISA-8
SP600125	MAPK9	CISD2	Q8N5K1	-0.0407028	0.0046083	-1.05776	0.119758	6.06068	6.25405	6.07624	6.26961	0.0384802	6.2341	cePISA-5	0.0174897	-0.0365217	0.445844	-0.931003	6.34577	6.11259	6.35574	6.12256	0.0392283	6.26931	lcPISA-8
SP600125	MAPK9	POLG2	Q9UHN1	-0.0346042	-0.00230996	-0.832563	-0.0555768	6.13596	6.27485	6.15791	6.29681	0.0415635	6.28491	cePISA-5	-0.005805	0.00578173	-0.124593	0.124094	6.22423	6.27442	6.20021	6.2504	0.0465917	6.24932	lcPISA-8
SP600125	MAPK9	S100A13	Q99584	-0.0178957	0.0919836	-0.396811	2.0396	6.15306	6.63999	6.0772	6.56414	0.0450988	6.22985	cePISA-5	0.00608876	-0.0109924	0.137313	-0.2479	6.28634	6.21235	6.29994	6.22595	0.0443423	6.25986	lcPISA-8
SP600125	MAPK9	C2orf49	Q9BVC5	-0.0271245	-0.0280307	-0.750086	-0.775148	6.16257	6.1587	6.10505	6.10118	0.0361618	6.27953	cePISA-5	0.0997765	0.133465	0.789579	1.05617	6.65622	6.81348	6.57517	6.73243	0.126367	6.21143	lcPISA-8
SP600125	MAPK9	SLC26A2	P50443	-0.0164062	0.0945234	-0.164506	0.947797	6.13546	6.62584	6.12694	6.61731	0.0997296	6.20564	cePISA-5
SP600125	MAPK9	TMX4	Q9H1E5	-0.0517266	-0.0188905	-0.648903	-0.236979	6.02444	6.16313	5.63042	5.76911	0.0797139	6.24436	cePISA-5	-0.0613457	0.0176565	-0.96142	0.276716	5.98857	6.32564	5.94753	6.28461	0.0638074	6.2487	lcPISA-8
SP600125	MAPK9	RPL36A	P83881	-0.0465247	0.0445547	-0.779278	0.746281	6.03144	6.42449	6.05283	6.44588	0.0597024	6.22912	cePISA-5	-0.290676	0.0567022	-1.1157	0.21764	5.04953	6.42425	5.37873	6.75345	0.260532	6.17666	lcPISA-8
SP600125	MAPK9	RPL36AL	Q969Q0	0.0723925	0.0230529	0.958636	0.305272	6.55684	6.33638	6.57552	6.35507	0.0755162	6.23594	cePISA-5	0.0154301	0.0209131	0.0607502	0.0823374	6.19788	6.22148	6.29388	6.31748	0.253992	6.13194	lcPISA-8
SP600125	MAPK9	ST6GAL1	P15907	0.00221296	-0.0303342	0.0445316	-0.610417	6.25353	6.11403	6.13748	5.99798	0.0496943	6.24395	cePISA-5	0.0869861	0.00975178	1.29302	0.144957	6.6714	6.32364	6.57157	6.22381	0.0672737	6.28104	lcPISA-8
SP600125	MAPK9	IPP	Q9Y573	0.0496561	-0.25988	0.438526	-2.29507	6.52433	5.26449	6.69366	5.43382	0.113234	6.30359	cePISA-5	0.210598	0.0664772	1.24402	0.392687	7.38471	6.68265	7.12724	6.42518	0.169288	6.38171	lcPISA-8
SP600125	MAPK9	RAB21	Q9UL25	-0.0372923	-0.0302086	-0.660936	-0.535391	6.08683	6.11679	6.12518	6.15514	0.0564234	6.24622	cePISA-5	-0.0159058	-0.0305079	-0.386899	-0.742084	6.18252	6.12026	6.14786	6.0856	0.0411111	6.25106	lcPISA-8
SP600125	MAPK9	HPF1	Q9NWY4	-0.0434039	-0.0726275	-0.908064	-1.51946	6.05861	5.93712	6.02176	5.90027	0.0477983	6.24366	cePISA-5
SP600125	MAPK9	NFYA	P23511	-0.0576813	0.0347464	-0.738856	0.445077	6.04388	6.44376	5.97423	6.37411	0.0780684	6.29042	cePISA-5	-0.0820589	0.0204674	-0.931833	0.232421	5.90508	6.34	6.03142	6.46634	0.0880618	6.25068	lcPISA-8
SP600125	MAPK9	UQCC1	Q9NVA1	-0.0195601	-0.0685927	-0.538166	-1.88722	6.14562	5.94025	6.20779	6.00243	0.0363459	6.2295	cePISA-5	0.0171854	-0.072001	0.431235	-1.80672	6.32739	5.94808	6.3498	5.97049	0.0398517	6.25246	lcPISA-8
SP600125	MAPK9	C12orf45	Q8N5I9	0.00197212	0.0150405	0.0372224	0.28388	6.29925	6.35658	6.32857	6.38589	0.0529821	6.29065	cePISA-5	0.00177795	-0.0234653	0.0396383	-0.523144	6.25192	6.14348	6.2684	6.15996	0.0448543	6.24422	lcPISA-8
SP600125	MAPK9	CRKL	P46109	-0.0106021	0.014876	-0.370255	0.519514	6.19859	6.30903	6.18859	6.29903	0.0286346	6.24431	cePISA-5	-0.0161234	-0.0175321	-0.101118	-0.109954	6.29085	6.28471	6.6007	6.59456	0.15945	6.36155	lcPISA-8
SP600125	MAPK9	HACE1	Q8IYU2	-0.186299	-0.161877	-1.37608	-1.19569	5.45516	5.54828	5.42951	5.52264	0.135384	6.2071	cePISA-5
SP600125	MAPK9	RBM19	Q9Y4C8	0.0203997	-0.0979145	0.274235	-1.31627	6.36515	5.86398	6.38679	5.88562	0.0743876	6.27578	cePISA-5
SP600125	MAPK9	EDEM1	Q92611	0.00447835	-0.316915	0.0613209	-4.33943	6.22874	4.98484	6.29965	5.05575	0.0730315	6.20943	cePISA-5	-0.0904998	0.0856137	-1.00176	0.947674	5.86332	6.62458	5.84804	6.60931	0.0903409	6.2429	lcPISA-8
SP600125	MAPK9	CD55	P08174-7	-0.0305691	0.00467272	-0.601865	0.0919996	6.09457	6.24528	6.1177	6.26841	0.0507907	6.22508	cePISA-5	0.0369203	-0.16119	0.513885	-2.24356	6.38611	5.56672	6.48504	5.66565	0.0718456	6.22476	lcPISA-8
SP600125	MAPK9	TMEM177	Q53S58	0.184321	0.111086	2.19598	1.32347	7.06022	6.71077	7.09011	6.74066	0.0839357	6.21344	cePISA-5	0.0299087	-0.00891326	0.411822	-0.122729	6.37765	6.20833	6.40004	6.23071	0.0726254	6.2468	lcPISA-8
SP600125	MAPK9	MRPL10	Q7Z7H8-2	-0.0158716	-0.0168198	-0.25286	-0.267965	6.17965	6.17559	6.14919	6.14513	0.0627685	6.24801	cePISA-5	0.0199081	0.17708	0.197742	1.75888	6.31728	7.04439	6.32454	7.05165	0.100677	6.2307	lcPISA-8
SP600125	MAPK9	ZNF239	Q16600	0.135164	-0.0717666	1.471	-0.781044	6.89591	5.97447	6.93829	6.01685	0.0918855	6.27919	cePISA-5	-0.0598832	0.068259	-0.310423	0.353842	5.982	6.53763	6.26417	6.81981	0.192908	6.23552	lcPISA-8
SP600125	MAPK9	RGP1	Q92546	-0.14622	-0.129524	-1.32704	-1.17551	5.58662	5.65165	5.60253	5.66756	0.110185	6.18253	cePISA-5	-0.0165144	-0.0183433	-0.120561	-0.133912	6.15669	6.14888	5.98999	5.98219	0.13698	6.22757	lcPISA-8
SP600125	MAPK9	CD2BP2	O95400	0.0520962	0.0244716	1.43334	0.673295	6.48168	6.35874	6.45751	6.33458	0.036346	6.2518	cePISA-5
SP600125	MAPK9	AUNIP	Q9H7T9-2	-0.0196286	0.0678383	-0.183822	0.635305	6.1525	6.53705	6.13561	6.52016	0.106781	6.23679	cePISA-5	0.0828005	-0.0288241	0.524201	-0.182482	6.5977	6.10647	6.57181	6.08058	0.157956	6.2297	lcPISA-8
SP600125	MAPK9	SF3B5	Q9BWJ5	-0.0436837	0.15781	-0.552286	1.99517	6.06266	6.97138	6.08178	6.9905	0.079096	6.24904	cePISA-5	0.18284	0.0306772	1.52507	0.255878	7.09781	6.38732	7.06849	6.358	0.11989	6.25293	lcPISA-8
SP600125	MAPK9	ACOT9	Q9Y305-4	-0.021967	-0.00464172	-0.440385	-0.0930553	6.17812	6.25276	6.15183	6.22647	0.0498813	6.27291	cePISA-5	0.0814618	0.0847643	0.986359	1.02635	6.57153	6.58659	6.56856	6.58362	0.0825884	6.21075	lcPISA-8
SP600125	MAPK9	KCTD10	Q9H3F6	0.015729	0.0308931	0.232543	0.456735	6.33895	6.40593	6.42233	6.48931	0.0676391	6.27022	cePISA-5	0.128198	-0.0372591	1.80987	-0.526015	6.79966	6.06289	6.60422	5.86745	0.0708328	6.22151	lcPISA-8
SP600125	MAPK9	HAUS2	Q9NVX0	0.042811	0.018522	0.472382	0.204373	6.42289	6.31566	6.4665	6.35927	0.0906281	6.2351	cePISA-5	-0.070786	-0.0212337	-0.350255	-0.105066	5.95014	6.15806	6.05445	6.26237	0.202099	6.24937	lcPISA-8
SP600125	MAPK9	TST	Q16762	-0.042471	0.000173524	-0.594044	0.00242709	6.05431	6.23593	6.01896	6.20059	0.0714947	6.23519	cePISA-5	-0.015193	-0.466149	-0.121855	-3.73875	6.10865	4.46884	6.10417	4.46435	0.12468	6.17333	lcPISA-8
SP600125	MAPK9	PEF1	Q9UBV8	0.00959414	-0.0507602	0.204396	-1.08141	6.26802	6.01121	6.42876	6.17195	0.046939	6.22648	cePISA-5	0.0578537	0.0114521	0.693462	0.13727	6.51946	6.31311	6.48442	6.27807	0.0834273	6.26319	lcPISA-8
SP600125	MAPK9	BEND3	Q5T5X7	-0.281021	-0.12458	-2.4386	-1.08106	5.14817	5.73781	5.17251	5.76215	0.115239	6.2553	cePISA-5
SP600125	MAPK9	GYG1	P46976-2	0.0817971	0.836217	1.28653	13.1523	6.5937	11.1233	6.31004	10.8396	0.0635796	6.23025	cePISA-5
SP600125	MAPK9	PWP1	Q13610	0.0220016	0.0405192	0.410871	0.756681	6.30971	6.39121	6.3852	6.46671	0.0535486	6.21421	cePISA-5	-0.0472465	-0.0106704	-0.197038	-0.0445003	5.91197	6.06377	5.89113	6.04293	0.239783	6.10879	lcPISA-8
SP600125	MAPK9	STAR	P49675	-0.043447	-0.0718666	-0.402471	-0.665736	5.99758	5.88058	6.08264	5.96565	0.107951	6.18094	cePISA-5
SP600125	MAPK9	MPI	P34949	-0.00739837	-0.0327574	-0.185691	-0.822173	6.18516	6.0774	6.19471	6.08694	0.0398425	6.21697	cePISA-5	0.111703	0.0012059	1.93903	0.0209329	6.77079	6.27157	6.71322	6.214	0.0576078	6.26633	lcPISA-8
SP600125	MAPK9	NHLRC3	Q5JS37	-0.0804758	-0.0239107	-1.09001	-0.32386	5.86595	6.10051	5.95029	6.18485	0.0738303	6.20246	cePISA-5	-0.0847892	-0.191743	-0.812181	-1.83668	5.87723	5.45728	5.72249	5.30254	0.104397	6.23299	lcPISA-8
SP600125	MAPK9	RPS20	P60866-2	0.00240789	0.0176797	0.0527375	0.38722	6.25739	6.32398	6.2971	6.36369	0.045658	6.24695	cePISA-5	-0.0357107	-0.0149307	-0.393888	-0.164685	6.07601	6.16416	6.0864	6.17455	0.0906622	6.22828	lcPISA-8
SP600125	MAPK9	SIRT6	Q8N6T7	0.00193284	-0.111121	0.021762	-1.25112	6.24046	5.77011	6.25381	5.78346	0.0888171	6.2321	cePISA-5	-0.0162705	0.0542407	-0.150785	0.502671	6.17325	6.48246	6.15356	6.46277	0.107905	6.24327	lcPISA-8
SP600125	MAPK9	ANKRD49	Q8WVL7	0.030317	0.0386936	0.679125	0.866768	6.40038	6.43764	6.36653	6.4038	0.0446412	6.26728	cePISA-5	0.00144786	0.111514	0.0241251	1.85811	6.25573	6.75167	6.34618	6.84212	0.0600148	6.24946	lcPISA-8
SP600125	MAPK9	INPP5F	Q9Y2H2	-0.117437	-0.214002	-0.488427	-0.890048	5.56447	5.20421	5.4567	5.09644	0.240439	6.03637	cePISA-5
SP600125	MAPK9	ST7	Q9NRC1	-0.0999715	-0.16341	-1.35486	-2.21461	5.81898	5.56865	5.87048	5.62015	0.0737874	6.23651	cePISA-5	0.0127568	-0.0472308	0.216885	-0.802996	6.31463	6.05745	6.33696	6.07978	0.0588182	6.25904	lcPISA-8
SP600125	MAPK9	IGSF8	Q969P0	0.0081906	0.00053366	0.103	0.00671096	6.29283	6.25952	6.20452	6.17121	0.0795207	6.2572	cePISA-5	-0.0671657	-0.0403245	-0.564048	-0.338639	5.94012	6.05167	5.95563	6.06718	0.119078	6.22321	lcPISA-8
SP600125	MAPK9	TMEM104	Q8NE00	0.110935	0.10592	0.914209	0.872877	6.72549	6.70216	6.99625	6.97291	0.121346	6.22773	cePISA-5	-0.0147637	-0.0153829	-0.114471	-0.119273	6.19827	6.1956	6.08796	6.0853	0.128973	6.26202	lcPISA-8
SP600125	MAPK9	CDC25C	P30307	-0.0119171	-0.284135	-0.201499	-4.80426	6.18723	5.12331	6.3086	5.24468	0.0591422	6.23855	cePISA-5	-0.0212599	-0.201231	-0.119981	-1.13565	6.17331	5.44931	6.08366	5.35966	0.177193	6.26495	lcPISA-8
SP600125	MAPK9	DOLPP1	Q86YN1	-0.230344	-0.0918047	-2.83276	-1.12901	5.35253	5.89201	5.59382	6.1333	0.081314	6.27914	cePISA-5	0.121949	-0.100055	1.24717	-1.02326	6.77984	5.81285	6.9656	5.99862	0.0977804	6.2303	lcPISA-8
SP600125	MAPK9	RWDD2B	P57060	-0.183342	0.00511917	-2.26714	0.0633017	5.47898	6.24356	5.48417	6.24875	0.0808693	6.22145	cePISA-5	-0.225019	-0.030129	-1.38885	-0.185961	5.34178	6.1144	5.16349	5.93611	0.162018	6.24344	lcPISA-8
SP600125	MAPK9	CNOT9	Q92600	0.0205915	-0.0958529	0.579347	-2.69684	6.34368	5.85178	6.34501	5.85311	0.0355426	6.25378	cePISA-5
SP600125	MAPK9	MRRF	Q96E11	-0.0356671	0.00235491	-0.978045	0.0645752	6.07933	6.24168	6.08072	6.24307	0.0364678	6.2315	cePISA-5	0.0130985	0.0214673	0.284688	0.466578	6.27399	6.31049	6.36761	6.40411	0.0460101	6.21729	lcPISA-8
SP600125	MAPK9	RPP40	O75818	0.019774	0.0512057	0.445193	1.15285	6.34073	6.48039	6.32065	6.46031	0.0444167	6.25441	cePISA-5	-0.00504765	0.0479982	-0.10372	0.986274	6.23557	6.4691	6.27375	6.50729	0.0486662	6.25742	lcPISA-8
SP600125	MAPK9	SUPT6H	Q7KZ85	-0.0286559	-0.00188802	-0.667194	-0.0439587	6.13917	6.25415	6.07612	6.19109	0.0429499	6.26234	cePISA-5	-0.157551	-0.0782089	-1.14026	-0.566027	5.61285	5.93018	5.5908	5.90813	0.138172	6.26053	lcPISA-8
SP600125	MAPK9	ASDURF	L0R819	0.0198523	0.0124128	0.380809	0.238104	6.33822	6.30562	6.40164	6.36904	0.0521318	6.2516	cePISA-5	-0.0195717	-0.0927502	-0.40928	-1.93958	6.17931	5.87369	6.16757	5.86195	0.0478197	6.26372	lcPISA-8
SP600125	MAPK9	EMC10	Q5UCC4	-0.0583267	-0.0860275	-0.858424	-1.26611	5.97553	5.86189	5.97548	5.86184	0.0679463	6.22207	cePISA-5	-0.0239172	-0.151023	-0.49794	-3.1442	6.14999	5.63134	6.18684	5.66819	0.0480322	6.25279	lcPISA-8
SP600125	MAPK9	POGZ	Q7Z3K3	-0.143804	-0.00726255	-1.2137	-0.0612957	5.66183	6.22386	5.53114	6.09317	0.118484	6.25526	cePISA-5	0.194214	-0.0304423	1.50991	-0.236672	7.13094	6.10264	6.9725	5.94421	0.128627	6.23278	lcPISA-8
SP600125	MAPK9	DPM1	O60762	-0.0650347	0.146885	-1.16924	2.6408	5.94425	6.8848	5.82466	6.76521	0.0556216	6.21834	cePISA-5	-0.00621496	-0.0218992	-0.173251	-0.610473	6.22051	6.15325	6.20012	6.13286	0.0358726	6.24736	lcPISA-8
SP600125	MAPK9	CDC40	O60508	0.0568502	-0.175065	0.833067	-2.56535	6.47942	5.51725	6.57541	5.61324	0.0682421	6.22906	cePISA-5	-0.0212762	-0.0520078	-0.0986407	-0.241118	6.01911	5.89225	5.71351	5.58665	0.215694	6.10853	lcPISA-8
SP600125	MAPK9	SEC13	P55735-3	-0.00319593	-0.0636474	-0.0706426	-1.40686	6.22941	5.97378	6.24683	5.9912	0.0452409	6.24322	cePISA-5	-0.111897	-0.0823967	-2.68786	-1.97923	5.77816	5.89753	5.8428	5.96217	0.0416307	6.24416	lcPISA-8
SP600125	MAPK9	SSBP1	Q04837	-0.00527832	0.0544802	-0.151744	1.56623	6.20813	6.47068	6.17556	6.43811	0.0347843	6.23088	cePISA-5	0.0471645	0.00254809	0.91052	0.0491914	6.45564	6.25906	6.46684	6.27025	0.0517995	6.24801	lcPISA-8
SP600125	MAPK9	CBR1	P16152	-0.0199717	0.0171655	-0.50944	0.437858	6.15478	6.31527	6.13028	6.29077	0.0392032	6.24057	cePISA-5	-0.0025109	-0.0737615	-0.0549377	-1.61388	6.23731	5.93675	6.28713	5.98657	0.0457045	6.24817	lcPISA-8
SP600125	MAPK9	S100A1	P23297	-0.00363059	-0.00691463	-0.0421924	-0.0803575	6.24083	6.22663	6.26782	6.25363	0.0860484	6.25655	cePISA-5
SP600125	MAPK9	KATNBL1	Q9H079	-0.157864	0.156829	-1.14855	1.14102	5.58381	6.94485	5.63634	6.99738	0.137446	6.22949	cePISA-5
SP600125	MAPK9	RFXANK	O14593	0.140802	-0.0216568	1.71944	-0.264467	6.90034	6.16546	6.91549	6.18061	0.0818885	6.25871	cePISA-5
SP600125	MAPK9	CMTM4	Q8IZR5	-0.134534	0.0769303	-1.09561	0.626499	5.72694	6.63101	5.82401	6.72808	0.122794	6.28668	cePISA-5	-0.373074	-0.0317232	-2.31078	-0.19649	4.80258	6.08458	4.63669	5.9187	0.161449	6.21986	lcPISA-8
SP600125	MAPK9	SESN2	P58004	-0.0374249	-0.102573	-0.590206	-1.61762	6.07888	5.81048	6.06886	5.80046	0.0634098	6.23864	cePISA-5	-0.153672	0.137252	-1.28477	1.14749	5.61717	6.87218	5.6334	6.88841	0.119611	6.24853	lcPISA-8
SP600125	MAPK9	NUBP1	P53384	0.0108626	0.0410952	0.317547	1.20133	6.30173	6.43518	6.29289	6.42634	0.0342079	6.25446	cePISA-5	0.0566236	0.0169192	1.06172	0.317242	6.48094	6.30501	6.50166	6.32573	0.0533321	6.2315	lcPISA-8
SP600125	MAPK9	TAMM41	Q96BW9-3	0.0560247	0.0141043	1.0053	0.253087	6.49886	6.31274	6.56697	6.38085	0.0557292	6.25132	cePISA-5	-0.00521459	0.0190173	-0.0771677	0.281426	6.24686	6.35267	6.2509	6.35671	0.0675748	6.26948	lcPISA-8
SP600125	MAPK9	SKOR2	Q2VWA4	-0.11054	-0.137096	-0.773264	-0.959032	5.75861	5.65358	5.80331	5.69828	0.142952	6.21718	cePISA-5
SP600125	MAPK9	CXorf40B	Q96DE9	-0.315023	-0.0152688	-2.43785	-0.118159	4.97603	6.12517	4.71357	5.86271	0.129222	6.19034	cePISA-5	-0.168178	-0.273416	-1.3431	-2.18354	5.60027	5.2063	5.67039	5.27642	0.125217	6.29268	lcPISA-8
SP600125	MAPK9	UHRF2	Q96PU4	-0.30819	-0.113473	-1.07834	-0.397035	5.02638	5.75269	4.88482	5.61113	0.285802	6.22343	cePISA-5
SP600125	MAPK9	SWI5	Q1ZZU3	-0.0386101	0.0512486	-0.374232	0.496733	6.06386	6.45357	5.96109	6.35079	0.103171	6.22834	cePISA-5	-0.29158	-0.00887354	-2.59585	-0.0789984	5.13311	6.2443	5.40944	6.52063	0.112326	6.28282	lcPISA-8
SP600125	MAPK9	CCDC102A	Q96A19	-0.0202161	0.0273243	-0.151687	0.205022	6.18899	6.39633	6.18046	6.3878	0.133275	6.27632	cePISA-5	0.0112683	0.0534084	0.0688	0.326091	6.24729	6.43246	6.37181	6.55698	0.163784	6.19869	lcPISA-8
SP600125	MAPK9	RPS12	P25398	0.0392263	0.00993255	1.06639	0.270021	6.41885	6.28984	6.41628	6.28726	0.0367843	6.24668	cePISA-5	0.00658504	-0.0458634	0.0909522	-0.633463	6.29776	6.07292	6.27912	6.05428	0.0724011	6.26907	lcPISA-8
SP600125	MAPK9	TAF5L	O75529	0.00981333	0.00891173	0.100004	0.0908165	6.27452	6.2706	6.32999	6.32607	0.0981289	6.23199	cePISA-5
SP600125	MAPK9	C6orf62	Q9GZU0	0.26679	-0.0479937	1.15497	-0.207771	7.34776	5.9074	7.37997	5.9396	0.230993	6.10722	cePISA-5
SP600125	MAPK9	DYSF	O75923-13	0.0238486	0.0379193	0.225856	0.359111	6.324	6.38598	6.34606	6.40804	0.105592	6.22032	cePISA-5	-0.0285755	-0.0285446	-0.188837	-0.188633	6.07615	6.07627	6.06713	6.06726	0.151323	6.1977	lcPISA-8
SP600125	MAPK9	RTTN	Q86VV8	0.312855	-0.424639	1.73497	-2.35489	7.75946	4.65397	7.78381	4.67832	0.180322	6.24674	cePISA-5
SP600125	MAPK9	CSNK2A1	P68400	0.222809	0.215988	3.0974	3.00258	7.19107	7.15716	7.1258	7.09188	0.0719341	6.162	cePISA-5	0.0915942	0.0969137	1.80727	1.91223	6.63238	6.65688	6.40626	6.43076	0.0506809	6.22439	lcPISA-8
SP600125	MAPK9	CSNK2A2	P19784	0.369665	0.381004	2.75986	2.84452	7.79498	7.85649	7.65321	7.71472	0.133943	6.03303	cePISA-5	0.168896	0.201629	2.51137	2.9981	6.96871	7.12863	6.51038	6.6703	0.0672523	6.19883	lcPISA-8
SP600125	MAPK9	MAP2K2	P36507	0.26317	0.234273	2.84266	2.53053	7.27776	7.13344	7.24067	7.09635	0.0925789	6.06423	cePISA-5	-0.012862	-0.0446013	-0.237837	-0.824739	6.2009	6.06597	6.38416	6.24923	0.0540793	6.25643	lcPISA-8
SP600125	MAPK9	MAP2K1	Q02750	0.228302	0.147256	3.16575	2.04193	7.18317	6.79077	7.20807	6.81567	0.0721161	6.13183	cePISA-5	0.00358371	-0.0128592	0.075857	-0.272192	6.26774	6.19671	6.40818	6.33715	0.047243	6.25219	lcPISA-8
SP600125	MAPK9	NOP53	Q9NZM5	-0.162601	0.000120405	-2.19856	0.00162802	5.5663	6.2309	5.52555	6.19015	0.0739581	6.23039	cePISA-5	-0.230652	-0.0114336	-0.910155	-0.0451173	5.20113	6.05466	5.21874	6.07226	0.253421	6.10283	lcPISA-8
SP600125	MAPK9	TTPAL	Q9BTX7	0.0511251	-0.0187473	0.823828	-0.302093	6.48741	6.1807	6.32609	6.01938	0.0620579	6.26154	cePISA-5	-0.0263239	0.0355337	-0.362612	0.489477	6.12502	6.39335	6.17365	6.44198	0.0725952	6.2378	lcPISA-8
SP600125	MAPK9	CD9	P21926	-0.0913323	0.225986	-0.69511	1.71993	5.78775	7.21161	5.84608	7.26994	0.131393	6.166	cePISA-5	-0.400827	-0.204344	-2.21343	-1.12842	4.77672	5.47365	4.84461	5.54154	0.181089	6.30654	lcPISA-8
SP600125	MAPK9	MRPL45	Q9BRJ2	-0.0554039	-0.0248941	-1.01658	-0.45677	6.01367	6.1422	5.9965	6.12503	0.0545002	6.24911	cePISA-5	0.0728404	0.190587	0.710235	1.85833	6.56891	7.12752	6.57845	7.13706	0.102558	6.24549	lcPISA-8
SP600125	MAPK9	ZNF326	Q5BKZ1	-0.0231114	-0.174924	-0.326511	-2.47128	6.1479	5.53383	6.16133	5.54727	0.0707829	6.24718	cePISA-5
SP600125	MAPK9	INPP5K	Q9BT40	-0.106477	-0.334809	-0.93873	-2.95177	5.81689	4.96542	5.92075	5.06928	0.113427	6.26243	cePISA-5
SP600125	MAPK9	KCNK5	O95279	-0.212175	-0.0907109	-0.884189	-0.378017	5.49238	5.97483	5.39371	5.87615	0.239965	6.36256	cePISA-5
SP600125	MAPK9	MT-CYB	P00156	0.0268641	0.224476	0.188369	1.57401	6.30785	7.23383	6.2413	7.16728	0.142614	6.19147	cePISA-5	-0.00211137	0.0788715	-0.016937	0.632691	6.27832	6.64082	6.31051	6.67301	0.12466	6.28751	lcPISA-8
SP600125	MAPK9	PTCD2	Q8WV60	0.0346163	-0.0983178	0.292367	-0.830384	6.39999	5.83662	6.58052	6.01716	0.1184	6.24825	cePISA-5
SP600125	MAPK9	SLC25A22	Q9H936	-0.000898181	0.0992896	-0.0235561	2.60402	6.22225	6.66971	6.15158	6.59904	0.0381294	6.22612	cePISA-5	0.00688911	-0.0130864	0.189049	-0.359113	6.27757	6.19125	6.24759	6.16127	0.0364408	6.24767	lcPISA-8
SP600125	MAPK9	LLPH	Q9BRT6	0.109955	-0.00791736	1.5755	-0.113445	6.72023	6.19301	6.74634	6.21911	0.0697905	6.22708	cePISA-5	-0.0713123	0.185045	-0.247195	0.641434	5.90336	7.05132	5.66708	6.81504	0.288486	6.20249	lcPISA-8
SP600125	MAPK9	TAF12	Q16514	0.129754	-0.1173	2.09237	-1.89155	6.85162	5.77328	6.76396	5.68562	0.0620127	6.26229	cePISA-5
SP600125	MAPK9	ATG101	Q9BSB4	-0.00433269	0.0154508	-0.0759944	0.271004	6.22568	6.31164	6.21622	6.30218	0.0570132	6.24441	cePISA-5	-0.0578868	-0.0383284	-0.940862	-0.622971	6.01284	6.09491	6.04401	6.12608	0.0615252	6.25901	lcPISA-8
SP600125	MAPK9	RTN4IP1	Q8WWV3	0.0218865	0.0214028	0.250512	0.244975	6.35358	6.35145	6.391	6.38887	0.0873672	6.25792	cePISA-5	0.0253759	0.029501	0.165563	0.192477	6.20231	6.22007	5.73015	5.74791	0.15327	6.09417	lcPISA-8
SP600125	MAPK9	ITM2A	O43736	-0.0222038	0.0246174	-0.185803	0.206	6.12526	6.3273	6.13307	6.33512	0.119502	6.22025	cePISA-5	-0.156921	0.0519415	-2.16165	0.715516	5.58031	6.4496	5.59288	6.46216	0.072593	6.22152	lcPISA-8
SP600125	MAPK9	PTPN2	P17706	-0.016764	-0.0491201	-0.359011	-1.05194	6.1967	6.05927	6.10646	5.96903	0.0466949	6.26912	cePISA-5	-0.00310992	0.0368764	-0.0376207	0.446094	6.22117	6.396	6.32953	6.50437	0.082665	6.23459	lcPISA-8
SP600125	MAPK9	SNX14	Q9Y5W7	-0.0758049	0.0114128	-0.437079	0.0658042	5.87713	6.24339	6.0285	6.39476	0.173435	6.1942	cePISA-5	-0.181218	0.217485	-1.6189	1.9429	5.47539	7.21833	5.51777	7.26071	0.111939	6.20822	lcPISA-8
SP600125	MAPK9	FAF1	Q9UNN5	-0.0103937	0.0253054	-0.428363	1.04293	6.20714	6.36264	6.19301	6.34852	0.0242638	6.25202	cePISA-5	-0.0238755	-0.0206918	-0.705864	-0.61174	6.15153	6.16512	6.15427	6.16786	0.0338244	6.25418	lcPISA-8
SP600125	MAPK9	C6orf136	Q5SQH8-4	0.120549	-0.0337204	1.00997	-0.282512	6.81405	6.12301	7.19371	6.50268	0.119359	6.26781	cePISA-5	-0.067587	-0.0302401	-0.390878	-0.174889	5.92224	6.07755	5.80233	5.95764	0.172911	6.20629	lcPISA-8
SP600125	MAPK9	MOCS3	O95396	-0.0663738	0.0272789	-0.552438	0.227047	6.00267	6.40526	5.88664	6.28923	0.120147	6.28529	cePISA-5	-0.00395298	0.0975525	-0.0343187	0.846925	6.16127	6.61038	6.10298	6.55209	0.115184	6.17818	lcPISA-8
SP600125	MAPK9	WASF2	Q9Y6W5	-0.00733392	0.00363747	-0.281156	0.139447	6.21317	6.2606	6.20634	6.25377	0.0260849	6.24484	cePISA-5	-0.0292379	-0.0795621	-0.732378	-1.99295	6.13201	5.9218	6.12903	5.91882	0.0399218	6.25755	lcPISA-8
SP600125	MAPK9	WASF1	Q92558	0.0621362	-0.10324	1.03631	-1.72184	6.54629	5.8373	6.57921	5.87022	0.0599592	6.27032	cePISA-5	0.0793109	-0.0547763	0.948442	-0.655044	6.58146	5.99733	6.67848	6.09435	0.0836223	6.22942	lcPISA-8
SP600125	MAPK9	LSM2	Q9Y333	-0.0648343	0.00232128	-1.60149	0.0573387	5.97577	6.26051	6.00522	6.28996	0.0404837	6.25045	cePISA-5	0.0576083	-0.0276057	1.37704	-0.659871	6.50925	6.13591	6.44289	6.06955	0.041835	6.25445	lcPISA-8
SP600125	MAPK9	VTN	P04004	0.0158401	-0.27466	0.146884	-2.5469	6.34144	5.18488	6.2826	5.12604	0.107841	6.27219	cePISA-5	-0.126698	-0.0628823	-0.756981	-0.375703	5.6644	5.92058	5.77296	6.02914	0.167372	6.18435	lcPISA-8
SP600125	MAPK9	DPCD	Q9BVM2	-0.0159709	0.0128669	-0.329767	0.265676	6.19268	6.31771	6.21599	6.34102	0.048431	6.26161	cePISA-5	0.0339342	0.0647343	0.251679	0.480112	6.35633	6.49348	6.33118	6.46834	0.134832	6.20856	lcPISA-8
SP600125	MAPK9	DNAL1	Q4LDG9	-0.033615	-0.105783	-0.294751	-0.927549	6.08559	5.78866	6.04319	5.74626	0.114046	6.22905	cePISA-5	0.0772639	0.104853	0.559318	0.759033	6.7297	6.85963	6.67752	6.80745	0.13814	6.37877	lcPISA-8
SP600125	MAPK9	LINS1	Q8NG48	-0.0959005	0.110612	-1.04087	1.20054	5.79641	6.68844	5.90264	6.79468	0.0921349	6.1948	cePISA-5	0.394911	-0.343566	2.81731	-2.45101	8.2434	4.94086	8.03906	4.73652	0.140173	6.2694	lcPISA-8
SP600125	MAPK9	TMEM120A	Q9BXJ8	-0.101643	-0.193305	-0.910912	-1.73238	5.83242	5.47339	5.64705	5.28801	0.111583	6.25816	cePISA-5	0.012506	-0.0851931	0.105799	-0.72072	6.30459	5.89177	6.38768	5.97487	0.118206	6.25017	lcPISA-8
SP600125	MAPK9	SMUG1	Q53HV7	-0.0419363	-0.196453	-0.461047	-2.1598	6.08161	5.46392	6.07023	5.45254	0.0909588	6.26098	cePISA-5
SP600125	MAPK9	NIFK	Q9BYG3	-0.0183895	0.0376835	-0.494123	1.01255	6.15285	6.3967	6.15602	6.39987	0.0372164	6.23179	cePISA-5	-0.000241003	0.202447	-0.00145666	1.22362	6.19522	7.12971	6.09278	7.02727	0.165449	6.19625	lcPISA-8
SP600125	MAPK9	TSEN34	Q9BSV6	-0.0542989	-0.00727819	-1.19884	-0.160692	6.01704	6.21638	6.08115	6.28049	0.0452929	6.24782	cePISA-5	-0.120122	0.0637978	-1.47675	0.784312	5.73186	6.5112	5.73245	6.51179	0.0813424	6.22954	lcPISA-8
SP600125	MAPK9	B2M	P61769	0.0464237	-0.0496191	0.605661	-0.647349	6.45657	6.04073	6.48277	6.06694	0.0766496	6.25211	cePISA-5	-0.0253281	-0.0716218	-0.335509	-0.948737	6.16138	5.96681	6.2248	6.03023	0.0754917	6.2705	lcPISA-8
SP600125	MAPK9	DNAJC24	Q6P3W2	0.168327	-0.00656178	1.93835	-0.0755615	7.02663	6.22445	6.94731	6.14512	0.0868402	6.25282	cePISA-5
SP600125	MAPK9	TRAPPC3	O43617	-0.00092406	0.043149	-0.0206113	0.962448	6.23522	6.42865	6.26337	6.45679	0.0448326	6.23922	cePISA-5	0.00056666	-0.0373423	0.0120654	-0.795099	6.2643	6.10184	6.23302	6.07056	0.0469656	6.26184	lcPISA-8
SP600125	MAPK9	CLCN6	P51797-5	-0.0601029	-0.00313368	-0.615814	-0.0321077	5.99458	6.23602	6.00795	6.2494	0.0975991	6.24958	cePISA-5	-0.216395	0.328736	-1.64784	2.50331	5.4317	7.92568	5.20788	7.70186	0.131321	6.31069	lcPISA-8
SP600125	MAPK9	SPC25	Q9HBM1	0.0259638	-0.0377599	0.718958	-1.0456	6.38044	6.10475	6.34684	6.07115	0.0361131	6.26664	cePISA-5	-0.0505423	-0.0170457	-0.848733	-0.286241	6.04137	6.18328	5.94032	6.08223	0.0595503	6.25677	lcPISA-8
SP600125	MAPK9	ITIH2	P19823	-0.0172735	-0.00999601	-0.304112	-0.175986	6.18138	6.21263	6.15619	6.18745	0.0567999	6.25583	cePISA-5	-0.243856	-0.00169162	-1.17933	-0.00818098	5.19222	6.14118	5.20246	6.15142	0.206774	6.14839	lcPISA-8
SP600125	MAPK9	MRPL15	Q9P015	-0.0107582	0.017837	-0.125068	0.207362	6.23726	6.36212	6.27002	6.39488	0.0860188	6.28394	cePISA-5	0.00757121	0.13859	0.0678635	1.24223	6.24353	6.83708	6.26138	6.85493	0.111565	6.21085	lcPISA-8
SP600125	MAPK9	SUPT7L	O94864	0.00124626	-0.0835561	0.0147579	-0.989448	6.27121	5.91321	6.34234	5.98434	0.0844471	6.26579	cePISA-5
SP600125	MAPK9	MBOAT1	Q6ZNC8	-0.45312	-0.171983	-2.51091	-0.953023	4.48297	5.44749	4.77811	5.74263	0.180461	6.13718	cePISA-5	-0.215799	0.0813629	-2.13679	0.805636	5.44444	6.68971	5.50021	6.74549	0.100992	6.32288	lcPISA-8
SP600125	MAPK9	RALGPS2	Q86X27	-0.163616	0.0833102	-1.25441	0.638725	5.54164	6.57613	5.47178	6.50627	0.130432	6.20714	cePISA-5	-0.0323544	0.00750251	-0.167211	0.0387739	5.99854	6.16657	5.9654	6.13343	0.193494	6.13458	lcPISA-8
SP600125	MAPK9	MBOAT2	Q6ZWT7	-0.0145199	-0.137558	-0.160305	-1.51869	6.16346	5.65961	6.1903	5.68645	0.0905767	6.22581	cePISA-5	-0.0304322	0.0110626	-0.60855	0.221218	6.12791	6.30671	6.16227	6.34108	0.0500077	6.25854	lcPISA-8
SP600125	MAPK9	JMJD4	Q9H9V9	-0.00710245	-0.146716	-0.069212	-1.42972	6.23584	5.66066	6.29269	5.71751	0.102619	6.26661	cePISA-5	0.300596	0.043819	1.75741	0.256185	7.66473	6.41504	7.62278	6.37309	0.171045	6.22312	lcPISA-8
SP600125	MAPK9	APMAP	Q9HDC9	-0.0560757	0.0190195	-1.60685	0.545005	5.99209	6.31224	5.67592	5.99608	0.0348978	6.22957	cePISA-5	-0.0121565	0.0317661	-0.346584	0.905658	6.21259	6.40464	6.13706	6.32911	0.0350752	6.26516	lcPISA-8
SP600125	MAPK9	RFFL	Q8WZ73	0.0049432	-0.00496019	0.0448228	-0.0449769	6.28709	6.24409	6.10862	6.06561	0.110283	6.26559	cePISA-5	-0.178295	0.0118936	-1.49331	0.0996147	5.56635	6.35072	5.56836	6.35273	0.119396	6.29857	lcPISA-8
SP600125	MAPK9	DMAC2L	Q99766	-0.0381885	-0.0946171	-0.660032	-1.63532	6.12202	5.88718	6.09142	5.85659	0.0578586	6.28623	cePISA-5	0.00485633	0.0105627	0.0831048	0.180757	6.25504	6.27983	6.27976	6.30455	0.0584362	6.23402	lcPISA-8
SP600125	MAPK9	C12orf65	Q9H3J6	0.0779397	-0.0166319	1.21068	-0.258352	6.59294	6.17462	6.62178	6.20346	0.0643767	6.24622	cePISA-5	0.0795968	-0.0744271	0.579439	-0.541806	6.65842	5.98419	6.60977	5.93554	0.137369	6.30101	lcPISA-8
SP600125	MAPK9	MPZL1	O95297	-0.0338876	0.0231789	-0.673415	0.460612	6.10213	6.34834	6.10309	6.3493	0.050322	6.24716	cePISA-5	0.0254654	-0.0988148	0.492613	-1.91151	6.35959	5.83468	6.35984	5.83493	0.0516945	6.24832	lcPISA-8
SP600125	MAPK9	MTPN	P58546	0.0273859	-0.175389	0.325025	-2.08157	6.35787	5.52421	6.41752	5.58386	0.084258	6.23832	cePISA-5	0.0427328	-0.11713	0.362024	-0.992306	6.43722	5.76202	6.48756	5.81236	0.118039	6.24934	lcPISA-8
SP600125	MAPK9	ALKBH5	Q6P6C2	-0.110073	-0.144327	-1.29401	-1.69669	5.78226	5.64658	5.88818	5.75251	0.0850637	6.24069	cePISA-5	-0.0251602	-0.038167	-0.283074	-0.429411	6.1537	6.09847	6.40592	6.35069	0.0888821	6.26196	lcPISA-8
SP600125	MAPK9	BCAS2	O75934	-0.00119342	-0.0131753	-0.027978	-0.308874	6.25937	6.2076	6.22724	6.17547	0.0426558	6.26455	cePISA-5	-0.003593	-0.127533	-0.0500288	-1.77576	6.24404	5.73001	6.18877	5.67475	0.0718186	6.2596	lcPISA-8
SP600125	MAPK9	TAF11	Q15544	0.138588	0.110286	1.28009	1.01867	6.80767	6.67542	6.87561	6.74336	0.108265	6.18414	cePISA-5	0.0148434	0.0113222	0.160986	0.122796	6.30086	6.2855	6.22375	6.20839	0.0922028	6.23636	lcPISA-8
SP600125	MAPK9	HAGH	Q16775	-0.0778771	0.0112839	-1.66309	0.240971	5.89195	6.26757	5.95167	6.32729	0.0468268	6.21874	cePISA-5	0.00632524	0.0236761	0.130491	0.488443	6.28383	6.35985	6.29739	6.37342	0.0484727	6.25633	lcPISA-8
SP600125	MAPK9	LRIF1	Q5T3J3	0.199374	0.00157661	1.96778	0.0155608	7.17744	6.25786	7.05802	6.13845	0.10132	6.25103	cePISA-5	0.0875282	-0.0461169	1.18492	-0.624309	6.66113	6.07179	6.62959	6.04025	0.0738687	6.26901	lcPISA-8
SP600125	MAPK9	NDUFAF3	Q9BU61	-0.0740844	-0.0100947	-1.47954	-0.201602	5.93792	6.20721	5.98436	6.25366	0.0500725	6.2508	cePISA-5	0.0184122	0.00410082	0.312865	0.0696823	6.32468	6.26225	6.36916	6.30673	0.0588502	6.24448	lcPISA-8
SP600125	MAPK9	MEN1	O00255	0.301885	-0.417701	1.78695	-2.4725	7.72709	4.69244	7.47466	4.44001	0.168939	6.26815	cePISA-5
SP600125	MAPK9	BAG2	O95816	-0.0697302	0.00108069	-1.93423	0.0299769	5.95704	6.25673	5.99972	6.2994	0.0360506	6.25204	cePISA-5	0.0286415	0.0220712	0.257205	0.198203	6.31633	6.28763	6.34561	6.31691	0.111357	6.19217	lcPISA-8
SP600125	MAPK9	SP1	P08047	0.152246	-0.0718123	2.25803	-1.06508	6.95449	5.95411	6.94419	5.94381	0.0674246	6.25799	cePISA-5	-0.0123758	-0.0502189	-0.263619	-1.06972	6.20012	6.0396	6.20356	6.04304	0.0469458	6.25354	lcPISA-8
SP600125	MAPK9	KCTD21	Q4G0X4	-0.0202124	0.0237813	-0.158953	0.18702	6.19013	6.3818	6.05698	6.24865	0.12716	6.27746	cePISA-5	-0.217494	-0.05928	-1.162	-0.316713	5.25024	5.85877	5.37205	5.98058	0.187173	6.10452	lcPISA-8
SP600125	MAPK9	CPLX1	O14810	0.150693	0.0774768	0.6413	0.329715	6.85135	6.51232	6.88683	6.5478	0.234981	6.17181	cePISA-5	-0.12075	-0.349711	-0.820323	-2.37578	5.73395	4.89248	5.78226	4.9408	0.147199	6.23452	lcPISA-8
SP600125	MAPK9	WDR34	Q96EX3	-0.0218544	0.0927259	-0.240562	1.02068	6.13779	6.64514	6.10008	6.60743	0.0908472	6.23147	cePISA-5	-0.0500797	-0.0247058	-0.509321	-0.251264	6.04282	6.15003	6.06293	6.17015	0.0983264	6.25626	lcPISA-8
SP600125	MAPK9	SNX4	O95219	-0.0324708	-0.0778729	-0.514064	-1.23285	6.13164	5.94168	6.15048	5.96052	0.0631649	6.27121	cePISA-5
SP600125	MAPK9	NTRK1	P04629	0.0183095	0.145281	0.105157	0.834391	6.27626	6.85367	6.35747	6.93488	0.174116	6.19711	cePISA-5
SP600125	MAPK9	TCHP	Q9BT92	0.205293	-0.0338962	2.23241	-0.368597	7.22325	6.1197	7.16561	6.06205	0.0919602	6.26518	cePISA-5
SP600125	MAPK9	MED6	O75586	0.0130277	0.00442849	0.133006	0.0452127	6.3758	6.33791	6.40269	6.3648	0.0979479	6.31849	cePISA-5
SP600125	MAPK9	ATG5	Q9H1Y0	0.041115	-0.00473627	1.27413	-0.146774	6.42607	6.22504	6.39955	6.19853	0.0322691	6.24552	cePISA-5	0.0812657	0.0589922	1.77887	1.29131	6.59844	6.49735	6.58684	6.48575	0.045684	6.23703	lcPISA-8
SP600125	MAPK9	MBIP	Q9NS73	-0.0362602	-0.295472	-0.295628	-2.40897	6.10773	5.10328	6.1313	5.12685	0.122655	6.26319	cePISA-5	-0.0836705	-0.0212489	-0.637654	-0.161938	5.87692	6.13678	5.81097	6.07083	0.131216	6.22783	lcPISA-8
SP600125	MAPK9	OGFOD1	Q8N543	0.00948306	0.0467503	0.358592	1.76782	6.2916	6.45624	6.28527	6.44991	0.0264453	6.25038	cePISA-5	0.0760552	-0.0472211	1.82317	-1.13197	6.58953	6.04985	6.67361	6.13393	0.0417158	6.25114	lcPISA-8
SP600125	MAPK9	SZRD1	Q7Z422	-0.0764651	0.0336656	-1.56996	0.691213	5.93298	6.40362	5.95769	6.42833	0.0487052	6.25592	cePISA-5	-0.0274421	-0.0399888	-0.544744	-0.793803	6.12545	6.0724	6.17592	6.12288	0.0503762	6.24308	lcPISA-8
SP600125	MAPK9	ZBED1	O96006	0.0217957	0.000163245	0.414794	0.00310672	6.36984	6.27505	6.37334	6.27854	0.0525458	6.27433	cePISA-5	-0.0954346	-0.00444144	-0.604545	-0.028135	5.84948	6.23031	5.68329	6.06411	0.157862	6.24951	lcPISA-8
SP600125	MAPK9	MRPL57	Q9BQC6	0.0421823	0.0370822	0.659192	0.579491	6.46377	6.44096	6.59694	6.57413	0.0639909	6.27752	cePISA-5	-0.0772432	0.160972	-0.559148	1.16525	5.91408	6.97584	5.93304	6.99481	0.138144	6.23935	lcPISA-8
SP600125	MAPK9	PLSCR1	O15162	0.0158961	-0.0632474	0.269344	-1.07167	6.34614	6.00737	6.28682	5.94806	0.0590178	6.2766	cePISA-5	-0.059031	-0.0216367	-0.834049	-0.305705	6.0346	6.19306	6.0174	6.17586	0.0707764	6.28664	lcPISA-8
SP600125	MAPK9	FRMPD2	Q68DX3	-0.20884	0.0243505	-1.28055	0.14931	5.45011	6.40623	5.43094	6.38706	0.163086	6.29901	cePISA-5
SP600125	MAPK9	ATP5IF1	Q9UII2	-0.00897934	0.0907262	-0.172885	1.74681	6.20574	6.64979	6.16668	6.61073	0.0519382	6.24449	cePISA-5	0.148956	0.156581	2.15687	2.26728	6.91808	6.95474	6.90465	6.94131	0.0690612	6.23944	lcPISA-8
SP600125	MAPK9	CSPG5	O95196-2	-0.348187	0.216204	-1.67466	1.03986	4.96329	7.33953	5.16153	7.53777	0.207915	6.31808	cePISA-5
SP600125	MAPK9	NOP58	Q9Y2X3	0.0732119	0.0104583	2.51691	0.359541	6.58521	6.30492	6.53485	6.25455	0.029088	6.25938	cePISA-5	-0.13678	-0.114617	-1.25443	-1.05117	5.649	5.73645	5.63521	5.72266	0.109038	6.21078	lcPISA-8
SP600125	MAPK9	SCO1	O75880	-0.0239549	-0.066159	-0.417082	-1.1519	6.19635	6.01771	6.21717	6.03853	0.0574347	6.30009	cePISA-5	0.160274	-0.0416114	2.84734	-0.739243	6.95163	6.04385	6.85555	5.94776	0.0562892	6.2207	lcPISA-8
SP600125	MAPK9	DYNLT1	P63172	-0.0526422	0.0190806	-0.850924	0.308424	5.99714	6.30282	6.09287	6.39855	0.0618648	6.22001	cePISA-5	-0.0724633	-0.0653233	-0.739457	-0.666596	5.93587	5.96532	5.95734	5.98679	0.0979954	6.24163	lcPISA-8
SP600125	MAPK9	TTC13	Q8NBP0	-0.246497	0.0110093	-1.5364	0.0686205	5.25774	6.28517	5.29393	6.32135	0.160438	6.23738	cePISA-5	-0.0110839	0.165228	-0.0718811	1.07153	6.16348	6.96469	6.08989	6.89109	0.154198	6.21102	lcPISA-8
SP600125	MAPK9	BLOC1S1	P78537	-0.0764898	-0.000400864	-1.35054	-0.00707787	5.93965	6.26132	5.89747	6.21914	0.0566364	6.26306	cePISA-5	0.0149277	-0.135693	0.20332	-1.84819	6.33979	5.71128	6.39141	5.7629	0.0734195	6.27453	lcPISA-8
SP600125	MAPK9	TAF1B	Q53T94	-0.0441935	0.0700544	-0.246973	0.391495	5.95918	6.45029	5.15358	5.64468	0.178941	6.14456	cePISA-5
SP600125	MAPK9	TMEM68	Q96MH6	-0.0649522	-0.0348604	-1.26156	-0.677089	5.98281	6.10891	5.96877	6.09487	0.0514857	6.25832	cePISA-5	-0.0110582	-0.0199329	-0.212009	-0.382157	6.20453	6.16648	6.22339	6.18534	0.0521589	6.25227	lcPISA-8
SP600125	MAPK9	CYB561	P49447	0.0256645	-0.0261293	0.207508	-0.211266	6.32856	6.10539	6.50676	6.28359	0.12368	6.21697	cePISA-5	0.10618	-0.007283	0.873165	-0.0598912	6.70774	6.20041	6.82123	6.3139	0.121604	6.23179	lcPISA-8
SP600125	MAPK9	SLC33A1	O00400	-0.104766	0.0104838	-2.19602	0.219754	5.81693	6.30068	5.8656	6.34935	0.0477071	6.25506	cePISA-5	0.0429666	0.00640778	0.753039	0.112304	6.43747	6.27639	6.4312	6.27012	0.0570576	6.24857	lcPISA-8
SP600125	MAPK9	LONP2	Q86WA8	-0.183534	-0.472222	-0.912215	-2.34707	5.29854	4.33763	5.15429	4.19338	0.201196	6.01736	cePISA-5	0.0747337	0.05951	0.667407	0.531453	6.54869	6.47995	6.61258	6.54384	0.111976	6.21809	lcPISA-8
SP600125	MAPK9	PLSCR3	Q9NRY6	0.176735	0.120776	1.20573	0.82397	7.10291	6.83268	6.78652	6.51629	0.146579	6.28397	cePISA-5	-0.236193	-0.239166	-1.87069	-1.89423	5.25723	5.24641	5.27635	5.26553	0.12626	6.19239	lcPISA-8
SP600125	MAPK9	ARL13B	Q3SXY8	0.0933623	0.0946432	0.774877	0.785508	6.67612	6.68206	6.66813	6.67406	0.120487	6.25777	cePISA-5	0.0330728	0.152865	0.35533	1.64236	6.42574	6.98207	6.37035	6.92668	0.0930763	6.2801	lcPISA-8
SP600125	MAPK9	SLC5A6	Q9Y289	-0.0836268	0.061084	-1.61164	1.1772	5.90186	6.52456	5.89771	6.52041	0.0518891	6.25408	cePISA-5	0.0163223	-0.0399225	0.278218	-0.680489	6.29777	6.05696	6.26627	6.02547	0.0586674	6.22691	lcPISA-8
SP600125	MAPK9	DHFR	P00374	0.00807009	-0.0276919	0.138435	-0.475031	6.27808	6.12437	6.30458	6.15087	0.058295	6.24306	cePISA-5	0.0311523	0.0669982	0.216259	0.465102	6.09434	6.24765	6.28812	6.44144	0.144051	5.96415	lcPISA-8
SP600125	MAPK9	OBI1	Q5W0B1	0.068377	-0.00842291	0.868068	-0.106932	6.5735	6.23271	6.55311	6.21233	0.0787691	6.26921	cePISA-5
SP600125	MAPK9	SUMF1	Q8NBK3	-0.0809893	0.108515	-1.11126	1.48894	5.89377	6.7211	5.75656	6.58388	0.0728807	6.2341	cePISA-5
SP600125	MAPK9	KCTD20	Q7Z5Y7	-0.00150762	0.0777761	-0.0165767	0.855172	6.22161	6.5731	6.23899	6.59047	0.0909479	6.22812	cePISA-5
SP600125	MAPK9	RPL23A	P62750	0.0137459	0.0737031	0.3337	1.78925	6.28516	6.55187	6.30875	6.57546	0.0411923	6.22556	cePISA-5	-0.00453885	0.0399112	-0.0223702	0.196706	6.12336	6.31496	6.12259	6.31419	0.202898	6.14266	lcPISA-8
SP600125	MAPK9	AURKAIP1	Q9NWT8	-3.36217e-05	0.0506712	-0.000389566	0.587115	6.22183	6.44439	6.1948	6.41736	0.0863054	6.22197	cePISA-5	-0.0296052	0.135821	-0.137119	0.629065	6.05346	6.78894	6.15092	6.8864	0.21591	6.17896	lcPISA-8
SP600125	MAPK9	ALKBH4	Q9NXW9	-0.00462032	-0.133603	-0.0796677	-2.30371	6.22877	5.69606	6.08763	5.55492	0.0579949	6.24875	cePISA-5	-0.0251028	0.0137045	-0.276666	0.151042	6.15935	6.32728	6.08555	6.25348	0.0907332	6.26746	lcPISA-8
SP600125	MAPK9	RBM8A	Q9Y5S9	0.128556	0.0582972	1.53975	0.698242	6.81405	6.49017	6.76656	6.44267	0.0834913	6.23313	cePISA-5	-0.0656813	-0.00495529	-1.42533	-0.107534	5.94666	6.20231	5.92489	6.18054	0.0460814	6.22365	lcPISA-8
SP600125	MAPK9	MRPL55	Q7Z7F7-2	-0.0285424	0.090604	-0.359442	1.141	6.13506	6.66324	6.27314	6.80132	0.0794075	6.25765	cePISA-5	0.189353	0.47268	1.57143	3.92276	7.04605	8.57503	6.87396	8.40294	0.120497	6.17938	lcPISA-8
SP600125	MAPK9	TBC1D12	O60347	0.130526	-0.287955	0.938608	-2.07067	6.88321	5.1501	6.36767	4.63456	0.139064	6.2878	cePISA-5	-0.139526	0.0272761	-0.961151	0.187897	5.63682	6.32771	5.64521	6.3361	0.145165	6.2092	lcPISA-8
SP600125	MAPK9	TBC1D14	Q9P2M4	-0.0112444	-0.09185	-0.116862	-0.954591	6.21833	5.88042	6.17703	5.83913	0.0962192	6.26698	cePISA-5	-0.16992	-0.0551624	-0.894344	-0.290338	5.52402	5.98137	5.45899	5.91634	0.189994	6.2145	lcPISA-8
SP600125	MAPK9	SGMS1	Q86VZ5	-0.141158	-0.0631994	-2.45748	-1.10027	5.65908	5.97329	5.6371	5.95131	0.0574399	6.24078	cePISA-5	-0.0180849	-0.0720424	-0.394664	-1.57217	6.18936	5.96216	6.19966	5.97245	0.0458235	6.26744	lcPISA-8
SP600125	MAPK9	MBLAC1	A4D2B0	-0.351457	-0.194046	-2.84646	-1.57158	4.89245	5.45647	4.98024	5.54426	0.123472	6.24202	cePISA-5	0.0494496	-0.0983751	0.478369	-0.951667	6.44946	5.82134	6.46741	5.8393	0.103371	6.23214	lcPISA-8
SP600125	MAPK9	ISCA2	Q86U28	0.0332484	0.066039	0.579678	1.15137	6.39482	6.54183	6.47117	6.61818	0.0573567	6.24913	cePISA-5	-0.0250961	0.0299624	-0.444836	0.531092	6.16612	6.40599	6.17959	6.41946	0.0564167	6.27432	lcPISA-8
SP600125	MAPK9	CSK	P41240	0.147228	0.0647144	1.13432	0.498594	6.69648	6.32423	6.60914	6.23689	0.129794	6.04681	cePISA-5	-0.0698291	0.0308127	-1.10404	0.487168	5.94668	6.37633	5.92457	6.35422	0.0632486	6.24159	lcPISA-8
SP600125	MAPK9	STARD3	Q14849-3	0.126159	0.0880385	1.64498	1.14793	6.77996	6.60316	6.77871	6.60191	0.0766933	6.21225	cePISA-5
SP600125	MAPK9	TCF25	Q9BQ70	0.156967	-0.0992869	1.6087	-1.01756	6.97121	5.83671	6.95947	5.82497	0.0975736	6.25254	cePISA-5	0.0332437	0.0178604	0.241309	0.129644	6.40185	6.33395	6.85474	6.78684	0.137764	6.25602	lcPISA-8
SP600125	MAPK9	MRPS12	O15235	-0.323902	-0.177814	-5.60516	-3.0771	5.01321	5.54744	5.07485	5.60908	0.0577864	6.27508	cePISA-5	0.141863	0.188139	1.1991	1.59025	6.8588	7.08237	6.8529	7.07647	0.118308	6.21646	lcPISA-8
SP600125	MAPK9	DCAF13	Q9NV06	0.0234722	-0.00689969	0.435344	-0.12797	6.34309	6.21095	6.273	6.14086	0.0539163	6.24073	cePISA-5	-0.0875222	-0.00688562	-0.644142	-0.0506765	5.84087	6.17664	5.90884	6.2446	0.135874	6.20618	lcPISA-8
SP600125	MAPK9	TRMT61A	Q96FX7	-0.0307702	-0.00132408	-0.565908	-0.0243516	6.12506	6.25136	6.16427	6.29057	0.0543732	6.2571	cePISA-5	-0.0506384	-0.0414573	-0.486528	-0.398317	6.01487	6.05327	6.12408	6.16248	0.104081	6.22974	lcPISA-8
SP600125	MAPK9	RBL1	P28749	0.0451351	-0.153582	0.56634	-1.92709	6.43569	5.60757	6.43208	5.60397	0.079696	6.23746	cePISA-5
SP600125	MAPK9	ETHE1	O95571	0.0700171	-0.0450259	1.32519	-0.852187	6.56414	6.06103	6.57529	6.07218	0.0528357	6.25317	cePISA-5	0.0279692	-0.0741333	0.598862	-1.5873	6.36378	5.92897	6.36343	5.92862	0.0467039	6.2416	lcPISA-8
SP600125	MAPK9	CRYM	Q14894	-0.112175	0.0954519	-1.01888	0.866981	5.75655	6.64759	5.8509	6.74194	0.110097	6.22201	cePISA-5
SP600125	MAPK9	SFXN5	Q8TD22	-0.0633292	0.00459233	-0.755037	0.0547516	5.94663	6.23329	5.97346	6.26012	0.0838757	6.21347	cePISA-5	-0.0453529	0.0441271	-0.552133	0.53721	6.06049	6.44828	6.0872	6.47499	0.0821412	6.25404	lcPISA-8
SP600125	MAPK9	BMP2K	Q9NSY1	0.681991	0.66269	2.77878	2.70014	9.37818	9.25355	8.97447	8.84984	0.245428	5.84546	cePISA-5	0.406423	0.370343	3.98632	3.63244	8.10777	7.90752	7.76592	7.56567	0.101955	6.11724	lcPISA-8
SP600125	MAPK9	AAK1	Q2M2I8	0.337035	0.228415	2.33949	1.58551	7.7191	7.15927	7.55782	6.99799	0.144064	6.11095	cePISA-5	0.337813	0.299578	3.00777	2.66733	7.76264	7.55961	7.42338	7.22035	0.112314	6.1421	lcPISA-8
SP600125	MAPK9	AAK1	A0A096LP25	0.319086	0.289287	2.20913	2.00282	7.54516	7.39091	7.47832	7.32407	0.14444	6.04802	cePISA-5	0.28271	0.22527	2.70092	2.15216	7.52125	7.22768	7.33813	7.04456	0.104672	6.18281	lcPISA-8
SP600125	MAPK9	TSN	Q15631	-0.0613596	0.0134746	-1.74248	0.382649	5.98234	6.30084	6.00001	6.31851	0.0352139	6.24227	cePISA-5	0.0747423	-0.0118466	1.52819	-0.242216	6.57508	6.19207	6.53518	6.15216	0.0489092	6.24312	lcPISA-8
SP600125	MAPK9	DESI2	Q9BSY9	0.229819	0.00917	1.35331	0.0539985	7.30677	6.27051	7.18334	6.14709	0.169819	6.23079	cePISA-5
SP600125	MAPK9	SIDT2	Q8NBJ9-2	-0.0737899	0.00325525	-1.04499	0.0461	5.98538	6.31371	5.98633	6.31466	0.0706129	6.29948	cePISA-5	0.0651027	0.0100686	0.754001	0.116612	6.5405	6.2957	6.5132	6.2684	0.0863431	6.25192	lcPISA-8
SP600125	MAPK9	PPP1R8	Q12972	-0.0125595	0.0275037	-0.292996	0.641625	6.19771	6.37223	6.1625	6.33702	0.0428656	6.2519	cePISA-5	0.0340609	0.00153155	0.767178	0.0344963	6.39596	6.25336	6.45773	6.31513	0.0443976	6.24672	lcPISA-8
SP600125	MAPK9	NDUFV1	P49821	0.0111329	-0.0537692	0.293156	-1.41587	6.27872	6.00253	6.32106	6.04486	0.0379761	6.23046	cePISA-5	0.0356947	-0.00208105	0.821717	-0.0479074	6.40374	6.23824	6.3979	6.2324	0.0434391	6.24724	lcPISA-8
SP600125	MAPK9	HIST2H3A	Q71DI3	-0.0257547	0.0237408	-0.674329	0.6216	6.1184	6.33195	6.01631	6.22986	0.038193	6.2286	cePISA-5	-0.011935	0.00451508	-0.0531907	0.0201223	5.9594	6.02774	5.75079	5.81913	0.224382	6.00891	lcPISA-8
SP600125	MAPK9	H3-3A	P84243	0.00378286	0.108501	0.0509931	1.4626	6.26279	6.73428	6.22344	6.69493	0.0741837	6.24639	cePISA-5
SP600125	MAPK9	CT45A10	P0DMU9	0.00350388	0.0582966	0.0991165	1.64907	6.25577	6.49794	6.26561	6.50777	0.0353511	6.2406	cePISA-5	-0.102724	0.0377115	-0.715649	0.262726	5.80422	6.39764	5.73397	6.32738	0.143539	6.23257	lcPISA-8
SP600125	MAPK9	MRPS25	P82663	0.0882227	-0.0981443	1.22464	-1.36236	6.62662	5.82357	6.70704	5.904	0.0720399	6.23353	cePISA-5	-0.0219595	0.143035	-0.238767	1.55523	6.18642	6.93598	6.23685	6.98641	0.0919707	6.2813	lcPISA-8
SP600125	MAPK9	CDK2AP2	O75956	0.106115	0.0506955	1.05762	0.50527	6.66653	6.4153	6.8018	6.55057	0.100333	6.19378	cePISA-5	0.00710573	-0.0071409	0.0701151	-0.0704622	6.29934	6.23745	6.31111	6.24921	0.101344	6.26839	lcPISA-8
SP600125	MAPK9	CDK2AP1	O14519	-0.0363411	-0.0284107	-0.328553	-0.256856	6.07397	6.10745	6.1026	6.13608	0.11061	6.22892	cePISA-5	0.142182	-0.0581454	1.08191	-0.442447	6.89811	6.00379	7.14051	6.24619	0.131418	6.2507	lcPISA-8
SP600125	MAPK9	HMBOX1	Q6NT76-5	-0.0327277	-0.0811924	-0.545744	-1.35391	6.07927	5.87844	6.10435	5.90352	0.059969	6.21875	cePISA-5
SP600125	MAPK9	NDC1	Q9BTX1	-0.107181	-0.0464454	-1.45618	-0.631019	5.82829	6.07888	5.86268	6.11328	0.0736039	6.27777	cePISA-5	-0.140121	-0.0732587	-3.03717	-1.58791	5.67709	5.94639	5.66249	5.93179	0.0461354	6.25614	lcPISA-8
SP600125	MAPK9	GID8	Q9NWU2	0.0437972	-0.0098162	0.910214	-0.204005	6.44628	6.21112	6.47624	6.24108	0.0481175	6.25352	cePISA-5	0.0688727	-0.0145926	1.30723	-0.276973	6.54789	6.17982	6.55021	6.18214	0.0526861	6.24265	lcPISA-8
SP600125	MAPK9	MTX1	Q13505	0.000600742	-0.0127273	0.019746	-0.418339	6.24526	6.18783	6.26463	6.2072	0.0304235	6.24266	cePISA-5	0.0121023	-0.022064	0.264631	-0.482455	6.30445	6.15691	6.29982	6.15227	0.0457328	6.25179	lcPISA-8
SP600125	MAPK9	UPRT	Q96BW1	-0.0713609	-0.134476	-0.891777	-1.68051	5.93858	5.68438	5.86949	5.61529	0.0800211	6.23972	cePISA-5	-0.187481	-0.0478196	-2.63288	-0.671553	5.48696	6.04469	5.53319	6.09092	0.0712075	6.2484	lcPISA-8
SP600125	MAPK9	RP9	Q8TA86	-0.173418	-0.0947293	-1.9126	-1.04476	5.52914	5.83909	5.56681	5.87676	0.0906711	6.23536	cePISA-5	-0.109591	-0.093844	-0.828608	-0.709546	5.72405	5.78687	5.61019	5.67301	0.132259	6.17581	lcPISA-8
SP600125	MAPK9	CPSF4	O95639	-0.0402693	-0.0665423	-0.594403	-0.982209	6.04947	5.9403	6.02236	5.91319	0.0677476	6.2207	cePISA-5	-0.314317	0.0221869	-1.41636	0.0999781	5.00178	6.31571	5.09681	6.41074	0.221918	6.21932	lcPISA-8
SP600125	MAPK9	CCDC28B	Q9BUN5	-0.118775	-0.0206571	-0.948432	-0.16495	5.7423	6.14642	5.77969	6.18381	0.125233	6.23506	cePISA-5	-0.0878342	-0.00391797	-0.73694	-0.0328723	5.85645	6.2072	5.87011	6.22086	0.119188	6.22408	lcPISA-8
SP600125	MAPK9	UBL4A	P11441	0.0190317	0.0619384	0.31513	1.02558	6.31126	6.50178	6.32839	6.51891	0.0603933	6.22855	cePISA-5	0.0345489	-0.0584308	0.804869	-1.36123	6.38846	5.98972	6.3316	5.93286	0.0429248	6.23729	lcPISA-8
SP600125	MAPK9	NFYB	P25208	0.00697524	-0.0134167	0.106884	-0.205589	6.28421	6.19601	6.18721	6.09901	0.0652598	6.2539	cePISA-5	-0.0663346	-0.023264	-0.813674	-0.285361	5.96613	6.14693	5.95873	6.13953	0.0815248	6.24686	lcPISA-8
SP600125	MAPK9	BSG	P35613	-0.00949671	0.0115121	-0.228316	0.276769	6.1982	6.28913	6.18921	6.28013	0.0415946	6.23914	cePISA-5	-0.052743	-0.0861806	-1.15953	-1.89464	5.9946	5.85726	6.05017	5.91283	0.0454864	6.21781	lcPISA-8
SP600125	MAPK9	NDUFS4	O43181	-0.101974	0.0399168	-2.15453	0.843373	5.83956	6.44308	5.85407	6.45759	0.04733	6.26725	cePISA-5	-0.0803592	-0.0807261	-1.21543	-1.22098	5.89957	5.89808	5.93427	5.93277	0.0661159	6.23751	lcPISA-8
SP600125	MAPK9	TMEM106B	Q9NUM4	0.0053613	-0.0570706	0.100408	-1.06884	6.25999	5.99487	6.31227	6.04715	0.0533951	6.23677	cePISA-5	0.0107094	-0.0038095	0.160579	-0.0571204	6.28066	6.21776	6.2664	6.20351	0.0666926	6.23421	lcPISA-8
SP600125	MAPK9	S100PBP	Q96BU1	0.26258	-0.472219	2.81533	-5.06304	7.50577	4.51023	7.64183	4.64629	0.0932679	6.25678	cePISA-5	-0.234057	-0.0263001	-2.21915	-0.249357	5.30061	6.12164	5.23721	6.05823	0.105472	6.23426	lcPISA-8
SP600125	MAPK9	PLRG1	O43660	-0.049363	-0.0318966	-1.21511	-0.785161	6.04087	6.11444	6.02446	6.09804	0.0406243	6.25113	cePISA-5	-0.0447247	0.0265071	-0.819143	0.485484	6.06264	6.36949	6.01464	6.32149	0.0545993	6.25352	lcPISA-8
SP600125	MAPK9	PAGE1	O75459	0.0209371	-0.170901	0.264939	-2.16259	6.33794	5.5488	6.41541	5.62627	0.0790261	6.24662	cePISA-5	-0.0203563	-0.0372178	-0.264797	-0.484133	6.15346	6.08195	6.08912	6.01762	0.0768751	6.2409	lcPISA-8
SP600125	MAPK9	FAM162A	Q96A26	0.0258872	0.0856207	0.457082	1.51178	6.35698	6.62571	6.34864	6.61737	0.0566357	6.24393	cePISA-5	-0.0193089	-0.00454355	-0.336884	-0.0792719	6.17084	6.23431	6.10936	6.17284	0.0573161	6.25398	lcPISA-8
SP600125	MAPK9	ACP1	P24666-2	-0.0336957	0.00432369	-0.816834	0.104813	6.09138	6.25404	6.03827	6.20093	0.0412515	6.23532	cePISA-5	0.0452385	-0.045245	0.655719	-0.655812	6.45035	6.05821	6.43349	6.04136	0.0689908	6.25122	lcPISA-8
SP600125	MAPK9	ACP1	P24666	0.0704006	-0.00508638	0.979494	-0.0707676	6.55769	6.2234	6.48639	6.15209	0.0718745	6.24538	cePISA-5	-0.0199434	0.238074	-0.181223	2.16335	6.15315	7.35816	6.11777	7.32277	0.110049	6.23881	lcPISA-8
SP600125	MAPK9	DEGS1	O15121	0.0826323	-0.128281	0.947562	-1.47103	6.63033	5.72853	6.53483	5.63304	0.0872052	6.26124	cePISA-5	0.00572843	-0.198533	0.054923	-1.90349	6.28221	5.45285	6.01782	5.18846	0.104299	6.25732	lcPISA-8
SP600125	MAPK9	NR3C1	P04150-3	0.0167631	-0.025504	0.231755	-0.3526	6.35731	6.17375	6.48384	6.30029	0.0723311	6.28386	cePISA-5	-0.12451	-0.0451427	-0.694325	-0.251736	5.76292	6.08884	5.78625	6.11217	0.179325	6.28238	lcPISA-8
SP600125	MAPK9	SERPINF2	P08697	-0.104123	-0.00722071	-0.789441	-0.0547463	5.70614	6.10257	5.82319	6.21962	0.131894	6.13319	cePISA-5	-0.16468	0.065058	-0.759056	0.29987	5.48452	6.43128	5.51028	6.45703	0.216954	6.1477	lcPISA-8
SP600125	MAPK9	LCP2	Q13094	0.0484078	-0.0184183	1.27591	-0.485462	6.46497	6.17234	6.48856	6.19593	0.0379398	6.25164	cePISA-5	-0.0788405	0.00278686	-0.910765	0.0321939	5.92259	6.26735	5.90037	6.24513	0.0865651	6.25526	lcPISA-8
SP600125	MAPK9	TP53I3	Q53FA7	0.0178383	0.0602616	0.425932	1.43889	6.33969	6.52888	6.37497	6.56416	0.0418807	6.26178	cePISA-5	-0.0567616	-0.0900957	-1.23677	-1.96308	6.01781	5.88036	6.0611	5.92365	0.0458951	6.25929	lcPISA-8
SP600125	MAPK9	RFK	Q969G6	0.0986865	0.0559549	1.75285	0.993858	6.67777	6.48288	6.65243	6.45754	0.0563007	6.23625	cePISA-5	0.102589	0.0254423	1.8616	0.461683	6.70108	6.35216	6.69833	6.34941	0.0551077	6.24112	lcPISA-8
SP600125	MAPK9	RABGGTB	P53611	-0.0970845	-0.0894003	-2.28388	-2.10311	5.85342	5.88468	5.91181	5.94307	0.0425086	6.26088	cePISA-5	0.0546816	0.0400602	1.07599	0.788281	6.47688	6.41157	6.48131	6.416	0.0508197	6.23599	lcPISA-8
SP600125	MAPK9	METTL23	Q86XA0	0.115036	0.0342811	0.80883	0.241033	6.84308	6.47056	6.93484	6.56232	0.142226	6.31862	cePISA-5
SP600125	MAPK9	NFE2L1	Q14494	-0.00117052	-0.0137632	-0.0102248	-0.120225	6.20324	6.14933	6.07758	6.02367	0.114479	6.20828	cePISA-5
SP600125	MAPK9	PMS1	P54277	-0.056142	-0.131572	-1.10578	-2.59147	6.03111	5.72387	6.05437	5.74714	0.0507712	6.27043	cePISA-5
SP600125	MAPK9	ERCC1	P07992	-0.0397635	-0.212188	-0.60714	-3.23986	6.08725	5.40153	6.13702	5.45129	0.0654931	6.25737	cePISA-5
SP600125	MAPK9	HYPK	Q9NX55	0.00777112	-0.0154317	0.146553	-0.291023	6.30486	6.20427	6.33039	6.2298	0.0530259	6.27099	cePISA-5	0.00608818	-0.0184764	0.140597	-0.426685	6.26912	6.16329	6.29497	6.18913	0.0433023	6.24273	lcPISA-8
[truncated: 348,072+ more rows]
