# Supplementary material for: Large-scale characterization of drug mechanism of action using proteome-wide thermal shift assays
Source: bioRxiv. 2024 Aug 14:2024.01.26.577428. Originally published 2024 Jan 27. Preprint. [Version 4] doi: 10.1101/2024.01.26.577428 (PMC10849652; doi:10.1101/2024.01.26.577428)
Supplement: Supplement 8 [file media-8.xlsx]

## Sheet: Legend
This data contains PISA data for the cell- and lysate-based screen
This is Figure 1 - source data 2C (3 of 3 partial tables that when combined make the full table)
The full table was too large to upload as a single file.
The full table was seperated into 3 smaller tables (A, B, and C).
The full table contains 1,024,073 total rows.
Row 1 in all tables (A, B, and C) contains the column titles.
Figure 1 - source data 2A contains rows 2 though 350,000 (of the full unedited table).
Figure 1 - source data 2B contains rows 350,001 though 700,000 (of the full unedited table).
Figure 1 - source data 2C (this table) contains rows 700,000 through 1,024,073 (of the full unedited table).
The full table can be re-created by combining all three spreadsheets (Copy and paste C to the end of B; Copy and paste BC to the end of A).
Compound
Curated targets
Protein
Uniprot ID	Log2 fold change (Compound/DMSO) - Replicate 1 - Lysate
Rep1_Log2FC_Lysate	Log2 fold change (Compound/DMSO) - Replicate 2 - Lysate
Rep2_Log2FC_Lysate	Number of standard deviations from the mean - Replicate 1 - Lysate
Rep1_nSD_Lysate	Number of standard deviations from the mean - Replicate 2 - Lysate
Rep2_nSD_Lysate	TMT summed signal-to-noise after median normalization - Replicate 1 - Lysate
Rep1_SNnormed_Lysate	TMT summed signal-to-noise after median normalization - Replicate 2 - Lysate
Rep2_SNnormed_Lysate	TMT summed signal-to-noise before median normalization - Replicate 1 - Lysate
Rep1_SNori_Lysate	TMT summed signal-to-noise before median normalization - Replicate 2 - Lysate
Rep2_SNori_Lysate	Trimmed standard deviations of all measurements for a given protein - Lysate
trimSD_Lysate	Median of all measurements for a given protein - Lysate
median_Lysate	Plex identifier - Lysate
Plex_Lysate	Log2 fold change (Compound/DMSO) - Replicate 1 - Cell
Rep1_Log2FC_Cell	Log2 fold change (Compound/DMSO) - Replicate 2 - Cell
Rep2_Log2FC_Cell	Number of standard deviations from the mean - Replicate 1 - Cell
Rep1_nSD_Cell	Number of standard deviations from the mean - Replicate 2 - Cell
Rep2_nSD_Cell	TMT summed signal-to-noise after median normalization - Replicate 1 - Cell
Rep1_SNnormed_Cell	TMT summed signal-to-noise after median normalization - Replicate 2 - Cell
Rep2_SNnormed_Cell	TMT summed signal-to-noise before median normalization - Replicate 1 - Cell
Rep1_SNori_Cell	TMT summed signal-to-noise before median normalization - Replicate 2 - Cell
Rep2_SNori_Cell	Trimmed standard deviations of all measurements for a given protein - Cell
trimSD_Cell	Median of all measurements for a given protein - Cell
median_Cell	Plex identifier - Cell
Plex_Cell

## Sheet: Figure 1 - source data 2 - C
Compound	Curated targets	Protein	Uniprot ID	Rep1_Log2FC_Lysate	Rep2_Log2FC_Lysate	Rep1_nSD_Lysate	Rep2_nSD_Lysate	Rep1_SNnormed_Lysate	Rep2_SNnormed_Lysate	Rep1_SNori_Lysate	Rep2_SNori_Lysate	trimSD_Lysate	median_Lysate	Plex_Lysate	Rep1_Log2FC_Cell	Rep2_Log2FC_Cell	Rep1_nSD_Cell	Rep2_nSD_Cell	Rep1_SNnormed_Cell	Rep2_SNnormed_Cell	Rep1_SNori_Cell	Rep2_SNori_Cell	trimSD_Cell	median_Cell	Plex_Cell
DMSO22		PDCD2	Q16342												-0.0146476	0.121285	-0.0902487	0.747275	6.10996	6.71364	5.96071	6.56439	0.162303	6.17231	lcPISA-11
DMSO22		RPS6	P62753												-0.091149	0.208023	-0.369738	0.843829	5.76518	7.0937	5.85396	7.18248	0.246523	6.14118	lcPISA-11
DMSO22		MUCL1	Q96DR8												0.41519	-0.532425	1.06156	-1.36131	7.54535	3.91219	7.70046	4.06729	0.391113	5.65842	lcPISA-11
DMSO22		MRM1	Q6IN84												-0.084275	0.163632	-0.645445	1.25323	5.8593	6.95782	5.78308	6.8816	0.130569	6.21176	lcPISA-11
DMSO22		ZMPSTE24	O75844												0.00609871	-0.0152855	0.13866	-0.34753	6.2441	6.15223	6.26012	6.16825	0.0439832	6.21776	lcPISA-11
DMSO22		PHF19	Q5T6S3-2												0.404131	0.344921	3.87513	3.30738	8.25114	7.91936	8.0854	7.75362	0.104288	6.23531	lcPISA-11
DMSO22		ULBP2	Q9BZM5												0.188031	0.1989	1.08119	1.14368	7.12089	7.17474	7.11169	7.16554	0.173912	6.25073	lcPISA-11
DMSO22		SLC35B3	Q9H1N7												-0.291356	-0.133286	-2.88508	-1.31984	5.0978	5.68809	5.11326	5.70355	0.100987	6.23864	lcPISA-11
DMSO22		TAF2	Q6P1X5												-0.244818	0.0775277	-1.81992	0.576324	5.27732	6.59856	5.30527	6.62651	0.134521	6.25333	lcPISA-11
DMSO22		USP10	Q14694-2												-0.0551775	0.0965563	-1.22261	2.13946	6.00701	6.67321	6.03929	6.70549	0.0451311	6.2412	lcPISA-11
DMSO22		RPS26	P62854												-0.169382	0.169169	-0.696693	0.695814	5.47677	6.9253	5.61986	7.06839	0.243123	6.15906	lcPISA-11
DMSO22		MUC1	A0A087WWM1												-0.154274	-0.0179893	-1.83455	-0.21392	5.60862	6.16427	5.27346	5.82911	0.0840936	6.24162	lcPISA-11
DMSO22		SNW1	Q13573												0.0142902	0.0567428	0.325445	1.29226	6.28735	6.47511	6.33019	6.51795	0.0439096	6.22537	lcPISA-11
DMSO22		XIRP2	A4UGR9-8												-0.0395584	-0.0202261	-0.378308	-0.193427	6.09028	6.17244	6.05993	6.14209	0.104567	6.25959	lcPISA-11
DMSO22		RINT1	Q6NUQ1												-0.218087	0.336082	-1.29591	1.99706	5.28151	7.75496	5.16766	7.64111	0.168288	6.1434	lcPISA-11
DMSO22		NQO2	P16083												0.0262521	-0.0440429	0.631368	-1.05924	6.36313	6.06052	6.32331	6.0207	0.0415797	6.24839	lcPISA-11
DMSO22		PRIM2	P49643												-0.0504377	0.0415985	-0.586846	0.484001	6.03824	6.436	6.07817	6.47593	0.0859472	6.25307	lcPISA-11
DMSO22		DNPEP	Q9ULA0												0.0282264	0.000727156	0.729264	0.018787	6.39178	6.2711	6.40269	6.28201	0.0387053	6.26794	lcPISA-11
DMSO22		DNPEP	C9JBE1												0.0232815	-0.0606481	0.124811	-0.32513	6.38743	6.02644	6.40533	6.04434	0.186535	6.28518	lcPISA-11
DMSO22		DNPEP	B9ZVU2												0.134125	-0.0723152	1.17673	-0.634449	6.84872	5.9356	6.88216	5.96904	0.113981	6.2407	lcPISA-11
DMSO22		PIGH	Q14442												-0.0218254	0.0467937	-0.287966	0.617398	6.15223	6.45192	6.13189	6.43158	0.0757918	6.24601	lcPISA-11
DMSO22		MDH1	P40925-3												0.0365384	0.0115126	0.974031	0.3069	6.42323	6.31276	6.43356	6.3231	0.0375126	6.26259	lcPISA-11
DMSO22		COX5A	P20674												0.0395493	-0.113127	0.365963	-1.04681	6.41745	5.77301	6.48249	5.83805	0.108069	6.24392	lcPISA-11
DMSO22		C6orf136	Q5SQH8-4												0.0634445	-0.257091	0.366921	-1.48684	6.48531	5.19325	6.67526	5.38321	0.172911	6.20629	lcPISA-11
DMSO22		ADI1	Q9BV57												-0.177285	-0.179095	-2.18052	-2.20279	5.54255	5.5356	5.84017	5.83322	0.0813039	6.26726	lcPISA-11
DMSO22		EPHX1	P07099												0.034398	-0.0013249	0.784589	-0.0302199	6.38176	6.22569	6.44151	6.28543	0.0438421	6.2314	lcPISA-11
DMSO22		PAFAH1B2	P68402												-0.218277	-0.136836	-2.61901	-1.64184	5.36264	5.67407	5.49803	5.80946	0.0833432	6.23859	lcPISA-11
DMSO22		MEX3C	Q5U5Q3												0.0358462	-0.066658	0.265214	-0.493181	6.27921	5.84854	6.12741	5.69675	0.135159	6.12511	lcPISA-11
DMSO22		PTGR2	Q8N8N7												-0.0684551	-0.118133	-0.477922	-0.824749	5.78383	5.58806	5.86629	5.67052	0.143235	6.06489	lcPISA-11
DMSO22		CINP	Q9BW66-3												-0.057094	0.0314366	-1.22086	0.672219	6.01738	6.3982	6.07093	6.45175	0.0467654	6.2603	lcPISA-11
DMSO22		HSD17B12	Q53GQ0												-0.100446	-0.0327849	-1.344	-0.438674	5.771	6.0481	5.94898	6.22608	0.0747362	6.18712	lcPISA-11
DMSO22		MSMO1	Q15800												-0.024199	0.0424447	-0.379419	0.665497	6.17059	6.46232	6.16283	6.45456	0.063779	6.27497	lcPISA-11
DMSO22		ALKBH8	Q96BT7-4												-0.142964	0.293171	-0.889198	1.82345	5.57958	7.54903	5.51245	7.4819	0.160778	6.16081	lcPISA-11
DMSO22		THOC1	Q96FV9												0.0805535	0.0854412	0.925707	0.981876	6.54155	6.56374	6.63414	6.65634	0.0870183	6.1863	lcPISA-11
DMSO22		HMGB2	P26583												0.170751	0.0217922	3.08505	0.39373	6.99282	6.30684	6.89497	6.20898	0.0553481	6.21228	lcPISA-11
DMSO22		SP100	P23497-4												-0.0410712	0.049235	-0.76132	0.91265	6.08814	6.4814	6.02237	6.41564	0.0539474	6.26394	lcPISA-11
DMSO22		HMGB1	P09429												0.0629664	0.00956277	1.00339	0.152387	6.51544	6.27867	6.4964	6.25963	0.0627534	6.23719	lcPISA-11
DMSO22		HMGB3	O15347												0.222944	0.11225	3.08092	1.55121	7.29852	6.75947	6.99581	6.45676	0.0723626	6.25349	lcPISA-11
DMSO22		DAZAP1	Q96EP5												0.06753	0.1177	0.990319	1.72606	6.53231	6.76347	6.37947	6.61063	0.0681901	6.23359	lcPISA-11
DMSO22		TRIO	O75962												-0.000956485	-0.0161153	-0.00790205	-0.133138	6.22734	6.16225	6.23017	6.16508	0.121043	6.23147	lcPISA-11
DMSO22		HSD17B10	Q99714												0.0408309	-0.0478984	0.65037	-0.762943	6.4336	6.04984	6.48412	6.10036	0.062781	6.25407	lcPISA-11
DMSO22		NOP2	P46087-4												-0.0973388	0.189772	-0.342271	0.667295	5.55659	6.78012	5.57515	6.79868	0.284391	5.94442	lcPISA-11
DMSO22		SLC43A3	Q8NBI5-2												0.0317242	-0.0247769	0.550415	-0.429879	6.38197	6.13686	6.31997	6.07486	0.0576369	6.24317	lcPISA-11
DMSO22		FIBP	O43427												0.22558	0.0149556	2.11741	0.140381	7.29183	6.30133	7.19015	6.19965	0.106536	6.23635	lcPISA-11
DMSO22		SMAP2	Q8WU79												-0.0525835	-0.0610957	-0.883133	-1.02609	6.00221	5.9669	6.00235	5.96704	0.059542	6.22501	lcPISA-11
DMSO22		P2RY1	P47900												-0.163419	0.164103	-1.02524	1.02953	5.55274	6.96789	5.44363	6.85878	0.159396	6.21873	lcPISA-11
DMSO22		KXD1	Q9BQD3												0.0588874	0.0425078	0.658052	0.475014	6.49468	6.42136	6.41239	6.33907	0.0894875	6.23492	lcPISA-11
DMSO22		BOLA2	Q9H3K6												0.0103715	-0.0493785	0.193488	-0.921195	6.2877	6.03261	6.3716	6.11651	0.0536027	6.24266	lcPISA-11
DMSO22		SMG1	Q96Q15												0.000801971	-0.0236123	0.0101242	-0.298084	6.27104	6.16581	6.19457	6.08934	0.0792135	6.26755	lcPISA-11
DMSO22		FAM234A	Q9H0X4												0.0789	-0.0455803	1.22904	-0.710011	6.5886	6.04395	6.41251	5.86786	0.0641965	6.23795	lcPISA-11
DMSO22		SURF1	Q15526												0.111333	0.114221	1.6331	1.67547	6.7564	6.76994	6.77152	6.78506	0.0681723	6.25462	lcPISA-11
DMSO22		CCDC167	Q9P0B6												0.0278012	-0.00935484	0.27922	-0.0939548	6.36441	6.20259	6.35252	6.1907	0.0995674	6.24294	lcPISA-11
DMSO22		RTCB	Q9Y3I0												0.029322	0.0224521	0.982434	0.752258	6.39088	6.36052	6.40287	6.37251	0.0298463	6.26229	lcPISA-11
DMSO22		LONP2	Q86WA8												0.0328342	0.0316363	0.293225	0.282527	6.36123	6.35595	6.41665	6.41137	0.111976	6.21809	lcPISA-11
DMSO22		DYNC2LI1	Q8TCX1-2												0.0500102	-0.0870605	0.356135	-0.61998	6.53469	5.94241	6.67365	6.08137	0.140425	6.31205	lcPISA-11
DMSO22		UCK2	Q9BZX2												0.0395709	0.0263351	0.982457	0.653844	6.41566	6.35707	6.44621	6.38762	0.0402774	6.24207	lcPISA-11
DMSO22		UCK1	Q9HA47												-0.0219317	0.036058	-0.371511	0.610803	6.16104	6.41373	6.06114	6.31383	0.0590338	6.25542	lcPISA-11
DMSO22		GTF2H1	P32780												-0.0491655	0.0240382	-0.301663	0.14749	5.99574	6.30782	5.81266	6.12474	0.162982	6.20359	lcPISA-11
DMSO22		WDR18	Q9BV38												0.0570931	-0.0183787	1.38081	-0.444491	6.5011	6.16975	6.49799	6.16664	0.0413477	6.24885	lcPISA-11
DMSO22		SSU72	Q9NP77												-0.641584	-0.300996	-4.11271	-1.92946	3.99452	5.05815	4.06388	5.12751	0.156	6.23161	lcPISA-11
DMSO22		DYM	Q7RTS9												-0.0989292	-0.0643692	-0.826805	-0.537969	5.84672	5.98847	5.969	6.11075	0.119652	6.26171	lcPISA-11
DMSO22		RPP14	O95059												0.0662934	0.131624	0.971201	1.92829	6.56349	6.86754	6.57206	6.87611	0.0682592	6.26872	lcPISA-11
DMSO22		PAGR1	Q9BTK6												0.0538191	0.0476789	0.670645	0.594132	6.47985	6.45233	6.50382	6.4763	0.0802498	6.24258	lcPISA-11
DMSO22		UQCC2	Q9BRT2												-0.00528082	0.00796045	-0.078447	0.118253	6.21882	6.27616	6.23062	6.28796	0.0673171	6.24162	lcPISA-11
DMSO22		STX7	O15400												-0.00068718	-0.00529062	-0.0157228	-0.121051	6.26534	6.24538	6.27275	6.25279	0.0437059	6.26833	lcPISA-11
DMSO22		PPP1R2	P41236												0.0382264	0.0122784	0.885184	0.284323	6.41852	6.30411	6.34643	6.23202	0.0431847	6.25068	lcPISA-11
DMSO22		EMC3	Q9P0I2												0.0115772	-0.00947036	0.274219	-0.224316	6.31147	6.22006	6.35335	6.26194	0.0422188	6.26103	lcPISA-11
DMSO22		CNDP2	Q96KP4												-0.00397	-0.0590913	-0.0817641	-1.21702	6.24732	6.01312	6.2999	6.06571	0.0485543	6.26453	lcPISA-11
DMSO22		MRPS22	P82650												-0.0662165	0.0642632	-0.84343	0.81855	5.96255	6.52695	5.90789	6.47229	0.0785085	6.24259	lcPISA-11
DMSO22		NOC2L	Q9Y3T9												-0.0297218	0.0430756	-0.363834	0.527303	6.09962	6.4153	6.09613	6.41181	0.0816905	6.22658	lcPISA-11
DMSO22		RPS6KA5	O75582												0.277951	-0.15959	1.5862	-0.910748	7.54958	5.57455	7.5052	5.53017	0.17523	6.22661	lcPISA-11
DMSO22		AHSP	Q9NZD4												0.160315	-0.0550816	1.00232	-0.344379	6.85107	5.90089	6.87376	5.92358	0.159945	6.13054	lcPISA-11
DMSO22		PDIK1L	Q8N165												-0.148627	0.151612	-1.22503	1.24964	5.60383	6.90027	5.53838	6.83482	0.121325	6.21192	lcPISA-11
DMSO22		STK35	Q8TDR2												-0.132323	0.104632	-0.793297	0.627283	5.62228	6.62587	5.91174	6.91533	0.166801	6.16235	lcPISA-11
DMSO22		MAP3K7	O43318												-0.155613	-0.182367	-1.82738	-2.14155	5.63643	5.53287	5.69067	5.58711	0.0851563	6.27839	lcPISA-11
DMSO22		DDX18	Q9NVP1												-0.321326	0.0603537	-1.63182	0.306499	4.92128	6.41173	4.98047	6.47092	0.196913	6.14903	lcPISA-11
DMSO22		RAD18	Q9NS91												0.107724	-0.0460736	0.971326	-0.415435	6.68124	6.00563	6.38607	5.71047	0.110905	6.20052	lcPISA-11
DMSO22		DNAJC19	Q96DA6												0.0115964	-0.0141391	0.283101	-0.345174	6.32227	6.21049	6.32003	6.20825	0.0409622	6.27165	lcPISA-11
DMSO22		ZC3H7B	Q9UGR2												-0.14572	0.103481	-0.495714	0.352027	5.49221	6.52776	5.5595	6.59505	0.293959	6.07594	lcPISA-11
DMSO22		ECHDC1	Q9NTX5												0.00119041	-0.00241388	0.032581	-0.066067	6.24402	6.22844	6.19473	6.17915	0.0365369	6.23886	lcPISA-11
DMSO22		RPS27L	Q71UM5												0.0161468	0.114099	0.208609	1.47411	6.28766	6.72939	6.36189	6.80362	0.0774023	6.21768	lcPISA-11
DMSO22		RPS27	P42677												-0.0457755	0.106066	-0.439143	1.01753	5.98442	6.64861	6.04276	6.70695	0.104238	6.17734	lcPISA-11
DMSO22		PPP4R2	Q9NY27												0.000381505	-0.0152422	0.00816849	-0.326353	6.25935	6.19193	6.2062	6.13878	0.0467045	6.2577	lcPISA-11
DMSO22		ITM2A	O43736												-0.0520606	0.0772411	-0.717157	1.06403	6.00101	6.5637	6.08667	6.64935	0.072593	6.22152	lcPISA-11
DMSO22		TGFBI	Q15582												-0.0611674	0.00692956	-0.448106	0.0507652	5.94233	6.22954	6.08878	6.37599	0.136502	6.19968	lcPISA-11
DMSO22		RNASET2	O00584												-0.0442065	0.013525	-0.79874	0.244375	6.13159	6.38194	6.19683	6.44717	0.0553453	6.32238	lcPISA-11
DMSO22		PSRC1	Q6PGN9												-0.15287	0.141457	-1.92417	1.78052	5.62214	6.8945	5.72652	6.99888	0.0794469	6.25058	lcPISA-11
DMSO22		TAF13	Q15543												-0.358348	-0.214523	-2.31293	-1.38462	4.89904	5.41261	4.9328	5.44637	0.154932	6.28036	lcPISA-11
DMSO22		SDAD1	Q9NVU7												-0.447778	0.104995	-3.20609	0.751765	4.564	6.69494	4.75225	6.88319	0.139665	6.22501	lcPISA-11
DMSO22		FAM118A	Q9NWS6												0.0140284	-0.153181	0.0887049	-0.968599	6.33383	5.64068	6.18813	5.49498	0.158147	6.27254	lcPISA-11
DMSO22		MACO1	Q8N5G2												0.0546426	0.0672505	1.17902	1.45106	6.49621	6.55323	6.47125	6.52827	0.0463458	6.25476	lcPISA-11
DMSO22		ABCD3	P28288												-0.00613502	-0.0239415	-0.137593	-0.536947	6.20787	6.13172	6.2257	6.14955	0.0445883	6.23433	lcPISA-11
DMSO22		PACS1	Q6VY07												0.00555035	0.00461088	0.112273	0.0932696	6.28285	6.27876	6.31429	6.3102	0.0494361	6.25873	lcPISA-11
DMSO22		ARHGAP21	Q5T5U3												-0.130372	-0.0560636	-0.609442	-0.262077	5.60503	5.90128	5.58117	5.87743	0.21392	6.13513	lcPISA-11
DMSO22		CASTOR2	A6NHX0												0.0852354	0.046965	1.10451	0.608586	6.65208	6.47794	6.68887	6.51473	0.0771707	6.27046	lcPISA-11
DMSO22		ARL8A	Q96BM9												0.198127	-0.0574547	2.61794	-0.759175	7.15161	5.99055	6.70866	5.54759	0.0756805	6.23393	lcPISA-11
DMSO22		ARL8B	Q9NVJ2												0.0123567	0.0386617	0.317111	0.992178	6.31886	6.43513	6.39665	6.51292	0.0389665	6.26497	lcPISA-11
DMSO22		ALDH7A1	P49419												0.177593	-0.184213	1.13877	-1.18122	6.90663	5.37467	5.78113	4.24917	0.155952	6.10668	lcPISA-11
DMSO22		ENTPD7	Q9NQZ7												0.095436	-0.163738	0.609601	-1.04589	6.66772	5.57132	6.96216	5.86576	0.156555	6.24092	lcPISA-11
DMSO22		RBKS	Q9H477												-0.286102	0.272424	-1.40796	1.34065	5.06555	7.46037	4.90056	7.29537	0.203203	6.17664	lcPISA-11
DMSO22		BLOC1S3	Q6QNY0												-0.0483514	0.013421	-0.855932	0.237583	6.03901	6.3032	6.06114	6.32533	0.0564897	6.24484	lcPISA-11
DMSO22		CWC15	Q9P013												0.0532181	0.0213617	1.02996	0.413426	6.45904	6.31798	6.49047	6.34941	0.0516701	6.22512	lcPISA-11
DMSO22		FBXO4	Q9UKT5												0.0908511	-0.0217829	1.37179	-0.328908	6.66878	6.16794	6.68382	6.18298	0.0662281	6.26178	lcPISA-11
DMSO22		DENND6A	Q8IWF6												0.13535	0.0698261	1.39018	0.717186	6.83355	6.53013	6.78577	6.48235	0.0973612	6.2216	lcPISA-11
DMSO22		TMEM159	Q96B96-2												0.00777219	0.284673	0.0522338	1.91317	6.27328	7.60064	6.19644	7.5238	0.148796	6.23958	lcPISA-11
DMSO22		HGF	P14210												-0.291244	-0.296837	-2.04414	-2.0834	5.12484	5.10501	5.49376	5.47393	0.142477	6.27123	lcPISA-11
DMSO22		GPBP1	Q86WP2-2												0.104239	0.00405916	1.48687	0.0578997	6.71267	6.26236	6.82144	6.37113	0.0701068	6.24477	lcPISA-11
DMSO22		IQSEC2	Q5JU85												-0.0557908	-0.0341315	-0.327791	-0.200535	5.9955	6.0862	5.99443	6.08512	0.170203	6.2319	lcPISA-11
DMSO22		RMDN1	Q96DB5												0.0119103	-0.00136564	0.253546	-0.0290718	6.30351	6.24578	6.34388	6.28614	0.0469748	6.25169	lcPISA-11
DMSO22		MAP4K4	O95819-3												0.0475163	0.0625424	0.613456	0.80745	6.48918	6.55713	6.5577	6.62564	0.0774567	6.27894	lcPISA-11
DMSO22		MAP4K4	O95819-6												0.328256	0.295721	1.87675	1.69074	7.58221	7.41312	7.3851	7.21602	0.174907	6.03922	lcPISA-11
DMSO22		TNIK	Q9UKE5-6												0.0513109	0.0120895	1.32123	0.311298	6.48136	6.30753	6.48605	6.31222	0.0388358	6.2549	lcPISA-11
DMSO22		PICK1	Q9NRD5												0.0134071	0.0533065	0.0725289	0.288374	6.38753	6.56665	6.6669	6.84602	0.184852	6.32845	lcPISA-11
DMSO22		TNIK	Q9UKE5-3												0.0803085	-0.0577824	1.23756	-0.89043	6.61487	6.01107	6.56193	5.95813	0.0648927	6.25671	lcPISA-11
DMSO22		CCDC66	A2RUB6												-0.0326748	0.228154	-0.182804	1.27644	6.08179	7.287	5.8155	7.02071	0.178743	6.22111	lcPISA-11
DMSO22		TMTC3	Q6ZXV5												0.00179464	-0.0528587	0.038524	-1.13467	6.27827	6.04488	6.25239	6.019	0.046585	6.27046	lcPISA-11
DMSO22		MINK1	Q8N4C8												0.0187731	0.0438562	0.379503	0.886562	6.35353	6.46496	6.38089	6.49232	0.0494677	6.27139	lcPISA-11
DMSO22		MERTK	Q12866												-0.0660019	0.0195704	-0.786974	0.233348	5.97053	6.33537	5.97418	6.33903	0.0838679	6.25002	lcPISA-11
DMSO22		BAP1	Q92560												0.0114181	-0.132265	0.101146	-1.17165	6.30265	5.70519	6.3473	5.74984	0.112888	6.25297	lcPISA-11
DMSO22		EPC1	Q9H2F5												-0.221152	0.30508	-0.814174	1.12316	5.21863	7.51568	5.07318	7.37023	0.271628	6.08317	lcPISA-11
DMSO22		COMMD9	Q9P000												0.0529852	0.0244138	0.491741	0.226577	6.48414	6.35699	6.50245	6.3753	0.10775	6.25032	lcPISA-11
DMSO22		GON4L	Q3T8J9												0.131103	-0.318792	1.12178	-2.72774	6.84731	5.01289	6.90633	5.07191	0.11687	6.25251	lcPISA-11
DMSO22		DHODH	Q02127												-0.0192609	0.00166352	-0.538957	0.0465486	6.17068	6.26083	6.13751	6.22766	0.0357374	6.25361	lcPISA-11
DMSO22		TC2N	Q8N9U0												0.322865	-0.225191	1.70796	-1.19126	7.83101	5.35595	7.85317	5.37811	0.189036	6.26074	lcPISA-11
DMSO22		FUT8	Q9BYC5												0.19398	0.113148	1.99726	1.16499	7.1612	6.771	7.05142	6.66122	0.0971232	6.26025	lcPISA-11
DMSO22		SSR2	P43308												-0.0366027	-0.117631	-0.116651	-0.374884	6.00004	5.67234	5.84827	5.52057	0.313779	6.15421	lcPISA-11
DMSO22		LAGE3	Q14657												-0.107222	-0.0511071	-1.46401	-0.69782	5.79117	6.02086	5.7909	6.02059	0.0732382	6.23796	lcPISA-11
DMSO22		MMTAG2	Q9BU76												-0.0160321	0.085338	-0.100922	0.537202	6.17117	6.62038	6.05454	6.50375	0.158857	6.24012	lcPISA-11
DMSO22		L3HYPDH	Q96EM0												0.0796469	-0.0396336	1.55672	-0.774647	6.58573	6.06313	6.55647	6.03387	0.0511634	6.23201	lcPISA-11
DMSO22		CYP2S1	Q96SQ9-2												-0.0566318	-0.000459871	-0.376081	-0.00305392	5.9131	6.14787	5.46639	5.70116	0.150584	6.14984	lcPISA-11
DMSO22		KLHL20	Q9Y2M5												-0.0358607	-0.0873891	-0.310067	-0.755605	6.04392	5.83186	6.0142	5.80214	0.115655	6.19604	lcPISA-11
DMSO22		KLHL18	O94889												-0.0373679	0.0368743	-0.376837	0.371859	6.09359	6.41538	6.15339	6.47518	0.099162	6.25349	lcPISA-11
DMSO22		HSPB11	Q9Y547												-0.0246161	0.0633382	-0.366779	0.943735	6.12326	6.50817	6.0749	6.45982	0.0671144	6.22863	lcPISA-11
DMSO22		TMEM43	Q9BTV4												-0.0208345	0.0255609	-0.435051	0.533745	6.18239	6.38443	6.22664	6.42869	0.0478898	6.27231	lcPISA-11
DMSO22		DSC2	Q02487												-0.112203	-0.196675	-1.08643	-1.90435	5.76328	5.43551	5.78895	5.46119	0.103277	6.2294	lcPISA-11
DMSO22		ATP6AP1	Q15904												-0.0296335	0.0350253	-0.487083	0.575709	6.12641	6.40724	6.09045	6.37127	0.0608386	6.25356	lcPISA-11
DMSO22		TRAPPC6A	O75865-2												0.22461	0.23068	1.43565	1.47445	7.24263	7.27317	7.13967	7.17021	0.156452	6.19843	lcPISA-11
DMSO22		LZIC	Q8WZA0-2												0.0173664	-0.00614118	0.394522	-0.139512	6.33329	6.23093	6.40924	6.30688	0.044019	6.25751	lcPISA-11
DMSO22		RPUSD4	Q96CM3												0.0674864	-0.015615	0.398143	-0.0921223	6.49606	6.13245	6.69084	6.32723	0.169503	6.19918	lcPISA-11
DMSO22		APOBEC3G	Q9HC16												-0.00283245	0.110513	-0.0239198	0.933277	6.23081	6.74008	6.15506	6.66433	0.118414	6.24306	lcPISA-11
DMSO22		APOBEC3C	Q9NRW3												-0.091611	0.0216038	-0.637986	0.15045	5.82625	6.30187	5.84465	6.32028	0.143594	6.20821	lcPISA-11
DMSO22		APOBEC3D	Q96AK3												0.0631953	0.174602	0.396104	1.09439	6.51825	7.04154	6.36864	6.89193	0.159542	6.23889	lcPISA-11
DMSO22		MMGT1	Q8N4V1-2												-0.021672	-0.0339257	-0.376285	-0.589042	6.16605	6.1139	6.14475	6.0926	0.0575947	6.25937	lcPISA-11
DMSO22		CCDC47	Q96A33												0.012588	-0.0100569	0.25905	-0.206962	6.30741	6.20918	6.30955	6.21132	0.0485931	6.25261	lcPISA-11
DMSO22		MKRN1	Q9UHC7												0.0258195	0.178276	0.193698	1.33742	6.38901	7.10112	6.42499	7.13711	0.133298	6.27568	lcPISA-11
DMSO22		DCAF7	P61962												0.0335937	0.0239432	0.717349	0.511275	6.40327	6.36059	6.52534	6.48265	0.0468303	6.25589	lcPISA-11
DMSO22		NDUFB8	O95169												0.0116596	-0.000336105	0.144204	-0.00415689	6.29684	6.2447	6.29684	6.2447	0.080855	6.24615	lcPISA-11
DMSO22		GPN1	Q9HCN4-5												0.0379874	-0.0388086	0.823105	-0.8409	6.42335	6.09037	6.36865	6.03567	0.0461513	6.25643	lcPISA-11
DMSO22		SNRNP70	P08621												-0.0613256	0.252299	-0.424199	1.74519	5.89731	7.32933	5.80317	7.23519	0.144568	6.15339	lcPISA-11
DMSO22		EIF3L	Q9Y262												0.0447141	0.016975	1.16579	0.442575	6.45258	6.3297	6.48632	6.36344	0.0383552	6.25565	lcPISA-11
DMSO22		RPS15	P62841												0.000148452	0.181939	0.00121344	1.48716	6.22002	7.05532	6.21196	7.04725	0.12234	6.21938	lcPISA-11
DMSO22		RPL36	Q9Y3U8												-0.0346313	0.33101	-0.0986483	0.94289	5.93537	7.64745	5.93557	7.64765	0.351059	6.07956	lcPISA-11
DMSO22		MRPL58	Q14197												-0.0118855	-0.0307211	-0.146729	-0.379259	6.20074	6.12031	6.08741	6.00698	0.081003	6.25204	lcPISA-11
DMSO22		CHST2	Q9Y4C5												-0.0543065	-0.00444528	-0.520038	-0.0425679	6.01814	6.22978	6.02538	6.23701	0.104428	6.249	lcPISA-11
DMSO22		TCF25	Q9BQ70												0.0246003	-0.0490088	0.178568	-0.355744	6.36361	6.04707	6.23047	5.91393	0.137764	6.25602	lcPISA-11
DMSO22		PAGE5	Q96GU1												0.0438373	-0.0214928	0.249227	-0.122192	6.39887	6.11557	6.473	6.1897	0.175893	6.20736	lcPISA-11
DMSO22		EIF3I	Q13347												-0.114114	-0.0208376	-1.42308	-0.25986	5.76255	6.14743	5.82978	6.21466	0.080188	6.23686	lcPISA-11
DMSO22		EBAG9	O00559-2												-0.0629781	-0.0210417	-0.778814	-0.26021	5.96819	6.14422	6.01831	6.19434	0.0808641	6.23449	lcPISA-11
DMSO22		CCDC90B	Q9GZT6												0.0222974	-0.024503	0.339645	-0.373243	6.36454	6.16139	6.33737	6.13422	0.065649	6.26694	lcPISA-11
DMSO22		PRKAR1A	P10644												-0.0810509	0.00559783	-0.720747	0.0497788	5.78993	6.14832	5.74744	6.10584	0.112454	6.12451	lcPISA-11
DMSO22		PRKAR1B	P31321												-0.225934	-0.021107	-2.43132	-0.227137	5.30317	6.11216	5.43277	6.24176	0.0929266	6.20224	lcPISA-11
DMSO22		GON7	Q9BXV9												-0.0335618	-0.00563021	-0.282536	-0.0473972	6.12297	6.24267	6.10287	6.22257	0.118788	6.26708	lcPISA-11
DMSO22		NUDT1	P36639												-0.00168188	-0.0620681	-0.00783459	-0.289127	5.80811	5.57003	5.53193	5.29384	0.214674	5.81489	lcPISA-11
DMSO22		GBA2	Q9HCG7												0.0989538	-0.276766	0.999222	-2.79474	6.65634	5.13018	6.61088	5.08472	0.0990308	6.21509	lcPISA-11
DMSO22		DHDDS	Q86SQ9-2												-0.0474284	0.00639766	-0.92076	0.124202	6.04301	6.27273	6.05918	6.2889	0.0515101	6.24498	lcPISA-11
DMSO22		QKI	Q96PU8												-0.0465387	-0.00627523	-0.793888	-0.107047	6.07139	6.24322	6.14732	6.31915	0.0586212	6.27043	lcPISA-11
DMSO22		MOSPD2	Q8NHP6												-0.122136	0.00950237	-2.35105	0.182916	5.74104	6.28951	5.84855	6.39703	0.0519494	6.24822	lcPISA-11
DMSO22		PIP4K2B	P78356												0.0194791	-0.0244048	0.206338	-0.258514	6.16054	5.97597	6.17176	5.98719	0.0944041	6.07791	lcPISA-11
DMSO22		PIP4K2A	P48426												0.0498584	0.0303726	0.522454	0.318267	6.3202	6.23541	6.19838	6.11359	0.0954313	6.1055	lcPISA-11
DMSO22		TBC1D17	Q9HA65												0.0621924	-0.207682	0.618013	-2.06376	6.56159	5.44212	6.4934	5.37394	0.100633	6.28474	lcPISA-11
DMSO22		ADIPOR1	Q96A54												-0.208057	-0.185112	-1.84379	-1.64046	5.43701	5.52417	5.45036	5.53752	0.112842	6.28047	lcPISA-11
DMSO22		TRAPPC2L	Q9UL33												-0.00599606	-0.00958715	-0.0654601	-0.104665	6.2428	6.22728	6.25691	6.24139	0.0915987	6.2688	lcPISA-11
DMSO22		ATRIP	Q8WXE1												-0.100264	0.0652116	-1.38588	0.901374	5.83705	6.54646	5.84966	6.55907	0.0723469	6.25714	lcPISA-11
DMSO22		UBE2Q1	Q7Z7E8												0.0708866	-0.0823642	1.20015	-1.39448	6.59975	5.93464	6.62245	5.95734	0.0590647	6.28331	lcPISA-11
DMSO22		CNOT6	Q9ULM6												-0.0766321	-0.00767276	-0.616123	-0.061689	6.00329	6.29721	5.96226	6.25618	0.124378	6.3308	lcPISA-11
DMSO22		CNOT6L	Q96LI5												-0.040748	0.0468818	-0.475394	0.546956	6.0556	6.43483	6.10029	6.47951	0.0857141	6.22908	lcPISA-11
DMSO22		ASCC2	Q9H1I8												-0.0204081	0.0313063	-0.122494	0.187907	6.07383	6.29549	6.16256	6.38423	0.166606	6.16036	lcPISA-11
DMSO22		DDX6	P26196												-0.013529	0.0682096	-0.328275	1.65507	6.19049	6.55135	6.17603	6.53689	0.0412124	6.24881	lcPISA-11
DMSO22		COQ6	Q9Y2Z9												0.0963875	0.0133234	1.41454	0.195528	6.68281	6.30891	6.69805	6.32415	0.0681405	6.25091	lcPISA-11
DMSO22		PEA15	Q15121-2												0.0289482	-0.0349942	0.519484	-0.627981	6.39001	6.11297	6.41355	6.13652	0.0557249	6.26307	lcPISA-11
DMSO22		NTMT1	Q9BV86												-0.265487	-0.108307	-3.36455	-1.37259	5.18741	5.78451	5.25559	5.85269	0.0789072	6.23548	lcPISA-11
DMSO22		METTL21A	Q8WXB1												-0.0164476	-0.0585796	-0.240694	-0.857251	6.2141	6.03524	6.1227	5.94385	0.0683342	6.28535	lcPISA-11
DMSO22		RCC1	P18754-2												-0.0922911	-0.081184	-0.861011	-0.75739	5.86398	5.9093	5.75945	5.80477	0.107189	6.25136	lcPISA-11
DMSO22		KIF26A	Q9ULI4												0.0454396	0.00395568	0.651981	0.0567572	6.43676	6.25431	6.48208	6.29963	0.0696948	6.23719	lcPISA-11
DMSO22		MRPS36	P82909												0.0910041	-0.047738	1.41052	-0.739914	6.63993	6.03112	6.25215	5.64334	0.0645183	6.23402	lcPISA-11
DMSO22		VRK3	Q8IV63												-0.077107	0.113794	-0.778893	1.14948	5.93081	6.76989	5.90298	6.74205	0.0989956	6.25642	lcPISA-11
DMSO22		RNF139	Q8WU17												0.10175	-0.222802	1.21855	-2.66825	6.68477	5.3381	6.68705	5.34038	0.0835011	6.22955	lcPISA-11
DMSO22		CAVIN2	O95810												-0.0135119	0.0897782	-0.158527	1.05332	6.21378	6.67497	6.20451	6.6657	0.085234	6.27226	lcPISA-11
DMSO22		MIB1	Q86YT6												0.134156	-0.396433	1.04895	-3.09965	6.83347	4.73062	6.57701	4.47416	0.127896	6.22668	lcPISA-11
DMSO22		AFMID	Q63HM1-2												-0.147601	-0.166161	-0.928081	-1.04478	5.63767	5.56561	5.56382	5.49176	0.159039	6.245	lcPISA-11
DMSO22		SLC35A1	P78382												0.0108328	-0.0141079	0.127833	-0.16648	6.31832	6.21004	6.34718	6.23889	0.0847422	6.27106	lcPISA-11
DMSO22		WDR74	Q6RFH5												-0.0454144	0.104971	-0.391641	0.905244	6.06857	6.73529	6.05484	6.72157	0.115959	6.26264	lcPISA-11
DMSO22		RPS17	P08708												0.00486702	0.0845889	0.0474062	0.823921	6.25617	6.61161	6.183	6.53844	0.102666	6.2351	lcPISA-11
DMSO22		ZNF511	Q8NB15-1												-0.26327	-0.0726222	-2.07626	-0.572731	5.12289	5.84663	3.764	4.48774	0.1268	6.14846	lcPISA-11
DMSO22		HM13	Q8TCT9-2												0.00889518	-0.0199898	0.222821	-0.500736	6.30094	6.17604	6.28106	6.15616	0.0399208	6.26221	lcPISA-11
DMSO22		HM13	Q8TCT9												0.118018	-0.064299	1.71386	-0.933754	6.75544	5.95348	6.68034	5.87838	0.0688607	6.22482	lcPISA-11
DMSO22		FARSA	Q9Y285												-0.031523	0.000875031	-0.709858	0.0197046	6.10374	6.24236	6.18129	6.31991	0.0444075	6.23857	lcPISA-11
DMSO22		ALG5	Q9Y673												-0.108759	-0.173299	-1.82786	-2.91257	5.7931	5.53965	5.1823	4.92885	0.0595005	6.24671	lcPISA-11
DMSO22		ALKBH5	Q6P6C2												0.0468314	0.132768	0.526894	1.49376	6.46856	6.86559	6.28888	6.6859	0.0888821	6.26196	lcPISA-11
DMSO22		SCYL3	Q8IZE3-2												-0.0142924	-0.0200031	-0.202095	-0.282845	6.21938	6.19482	6.21895	6.19438	0.0707211	6.2813	lcPISA-11
DMSO22		LSM7	Q9UK45												-0.00251633	-0.0134339	-0.0541872	-0.289288	6.2582	6.21102	6.26183	6.21465	0.0464377	6.26912	lcPISA-11
DMSO22		SF3B4	Q15427												-0.0216644	0.128833	-0.244794	1.45572	6.15997	6.83727	6.11078	6.78808	0.0885008	6.25317	lcPISA-11
DMSO22		MRPL54	Q6P161												0.0378838	0.0174087	0.377069	0.173274	6.41214	6.32177	6.48016	6.3898	0.100469	6.24595	lcPISA-11
DMSO22		LMTK2	Q8IWU2												0.026887	0.0468119	0.262852	0.457641	6.3545	6.44287	6.31437	6.40274	0.10229	6.23717	lcPISA-11
DMSO22		DTWD2	Q8NBA8												0.0109575	0.155694	0.100943	1.43429	6.2943	6.95853	6.24185	6.90608	0.108551	6.24667	lcPISA-11
DMSO22		MRPS5	P82675												-0.0351444	-0.0216463	-0.369371	-0.227505	6.08612	6.14333	5.95943	6.01664	0.0951465	6.2362	lcPISA-11
DMSO22		TWISTNB	Q3B726												-0.080082	0.217323	-0.495612	1.34497	5.90647	7.25865	6.04155	7.39373	0.161582	6.2436	lcPISA-11
DMSO22		DET1	Q7L5Y6-2												-0.0195308	-0.0107438	-0.112327	-0.0617906	6.06942	6.1065	5.86178	5.89886	0.173874	6.15214	lcPISA-11
DMSO22		MIF4GD	A9UHW6-3												-0.000786936	-0.0586531	-0.0115547	-0.861212	6.24071	5.99535	6.25965	6.01429	0.0681053	6.24411	lcPISA-11
DMSO22		ILRUN	Q9H6K1												-0.0303754	-0.0740081	-0.391231	-0.953215	6.11928	5.93698	6.15197	5.96967	0.0776405	6.24948	lcPISA-11
DMSO22		MTMR1	Q13613												-0.105702	0.0491397	-0.933489	0.433969	5.81627	6.47525	5.8739	6.53288	0.113233	6.25841	lcPISA-11
DMSO22		EIF3E	P60228												-0.145543	0.0464283	-1.21058	0.386177	5.59796	6.39468	5.72255	6.51927	0.120225	6.19217	lcPISA-11
DMSO22		TMEM97	Q5BJF2												0.0237291	-0.0372699	0.402925	-0.63285	6.35099	6.08806	6.3213	6.05837	0.0588921	6.24739	lcPISA-11
DMSO22		ELP5	Q8TE02-4												0.0214769	-0.00379104	0.435154	-0.076812	6.33915	6.2291	6.42905	6.31899	0.0493548	6.24549	lcPISA-11
DMSO22		TOX4	O94842												-0.0119188	0.184645	-0.095697	1.48253	6.10439	6.99542	6.04221	6.93324	0.124547	6.15503	lcPISA-11
DMSO22		DCTD	P32321-2												0.0387661	-0.0174468	0.941921	-0.423914	6.4384	6.19236	6.42153	6.17549	0.0411564	6.2677	lcPISA-11
DMSO22		TREML2	Q5T2D2												0.0129351	-0.0249468	0.105597	-0.203657	6.30305	6.13971	6.27388	6.11053	0.122494	6.24679	lcPISA-11
DMSO22		MRPL49	Q13405												-0.0296022	0.0198584	-0.260158	0.174525	6.11849	6.33189	6.11972	6.33312	0.113785	6.24533	lcPISA-11
DMSO22		UQCRFS1	P47985												0.107207	-0.0614558	2.01602	-1.15567	6.70434	5.96462	6.63937	5.89966	0.0531775	6.22419	lcPISA-11
DMSO22		EVC2	Q86UK5												-0.15927	0.0370404	-1.4543	0.338217	5.64328	6.46587	5.56597	6.38856	0.109517	6.30198	lcPISA-11
DMSO22		POLR2J	P52435												-0.0426072	-0.0963394	-0.307528	-0.695354	6.02883	5.80842	5.54827	5.32786	0.138547	6.20954	lcPISA-11
DMSO22		BCKDHB	P21953												-0.0109635	0.00279692	-0.132367	0.0337684	6.18557	6.24485	6.16189	6.22117	0.0828263	6.23276	lcPISA-11
DMSO22		SPCS2	Q15005												0.047419	-0.00627173	0.921595	-0.121892	6.45141	6.21572	6.47956	6.24388	0.0514532	6.2428	lcPISA-11
DMSO22		TRAF7	Q6Q0C0												-0.0594223	-0.276489	-0.462589	-2.1524	6.00843	5.16913	6.20265	5.36335	0.128456	6.26107	lcPISA-11
DMSO22		NDUFB11	Q9NX14-2												0.0823257	-0.0044437	1.59208	-0.085936	6.62692	6.2401	6.61009	6.22327	0.0517095	6.25934	lcPISA-11
DMSO22		MRPL28	Q13084												-0.0213555	0.0467646	-0.185347	0.405876	6.11027	6.40571	6.0816	6.37703	0.115219	6.20139	lcPISA-11
DMSO22		ERVK3-1	A0A0U1RQV1												-0.0977964	0.0124765	-0.808132	0.103098	5.82319	6.28574	5.91235	6.3749	0.121015	6.23161	lcPISA-11
DMSO22		SLC50A1	Q9BRV3												-0.0526892	0.18335	-0.253487	0.882095	5.955	7.01353	6.06302	7.12155	0.207857	6.1765	lcPISA-11
DMSO22		PDRG1	Q9NUG6												-0.00962571	0.0594657	-0.190415	1.17634	6.19479	6.49868	6.22901	6.5329	0.0505512	6.23625	lcPISA-11
DMSO22		AKAP8L	Q9ULX6												-0.048433	0.0173569	-0.501277	0.179642	6.09823	6.38276	6.0587	6.34323	0.0966192	6.30643	lcPISA-11
DMSO22		G0S2	P27469												-0.0820379	-0.122231	-0.439069	-0.654183	5.91988	5.75723	5.91988	5.75723	0.186845	6.26626	lcPISA-11
DMSO22		NDUFB6	O95139												-0.122888	0.0291125	-2.17052	0.514204	5.77182	6.41312	5.77072	6.41202	0.0566167	6.285	lcPISA-11
DMSO22		DDA1	Q9BW61												0.00828929	-0.0344586	0.165678	-0.688725	6.28444	6.10097	6.30969	6.12621	0.0500324	6.24844	lcPISA-11
DMSO22		DPH3	Q96FX2												0.0129041	0.0547801	0.0983785	0.417632	6.30799	6.49376	6.36737	6.55315	0.131168	6.25181	lcPISA-11
DMSO22		ATP1B3	P54709												0.00752023	-0.00927549	0.164543	-0.202948	6.26555	6.19303	6.19665	6.12413	0.0457037	6.23297	lcPISA-11
DMSO22		INPP5K	Q9BT40												0.166505	-0.139855	1.2613	-1.05942	7.06715	5.71507	7.0666	5.71451	0.132011	6.29683	lcPISA-11
DMSO22		BLVRA	P53004												0.0945955	0.0155114	1.74345	0.285885	6.6631	6.30768	6.68664	6.33122	0.0542577	6.24022	lcPISA-11
DMSO22		BLVRA	C9J1E1												-0.351549	-0.00941232	-1.91248	-0.0512044	4.72386	5.98813	4.06684	5.3311	0.183819	6.02732	lcPISA-11
DMSO22		LPCAT3	Q6P1A2												0.00383903	-0.00384928	0.0450019	-0.045122	6.28227	6.24888	6.30174	6.26835	0.0853083	6.26558	lcPISA-11
DMSO22		CIR1	Q86X95												-0.0913398	0.263393	-0.589015	1.69852	5.8057	7.42403	5.6618	7.28013	0.155072	6.18515	lcPISA-11
DMSO22		BABAM2	Q9NXR7												-0.044737	0.0474015	-0.960395	1.0176	6.06665	6.46674	6.01342	6.41351	0.0465819	6.25772	lcPISA-11
DMSO22		STAT1	P42224												-0.144864	0.0133857	-0.916594	0.0846946	5.53269	6.17411	5.48678	6.1282	0.158046	6.11709	lcPISA-11
DMSO22		METTL6	Q8TCB7												0.111257	-0.0556531	0.751003	-0.375667	6.72658	5.99169	6.7498	6.01491	0.148145	6.22734	lcPISA-11
DMSO22		E2F3	O00716												-0.046653	-0.00169467	-0.588834	-0.0213894	6.06159	6.25347	6.01214	6.20401	0.0792295	6.26082	lcPISA-11
DMSO22		DNAJB14	H7C494												-0.066618	-0.0676856	-0.645867	-0.656217	5.96164	5.95723	5.96949	5.96508	0.103145	6.24338	lcPISA-11
DMSO22		HINT3	Q9NQE9												-0.0989922	-0.00540644	-1.8523	-0.101163	5.8573	6.24985	5.82837	6.22092	0.0534429	6.27332	lcPISA-11
DMSO22		GTF3C1	Q12789												0.0809584	-0.105839	0.412078	-0.538719	6.58202	5.78266	6.47017	5.67081	0.196464	6.22283	lcPISA-11
DMSO22		UBE2K	P61086												0.0351752	0.00348952	0.672814	0.0667457	6.40829	6.26908	6.39229	6.25308	0.0522807	6.25394	lcPISA-11
DMSO22		CMIP	Q8IY22												-0.317454	0.0708744	-1.53623	0.342977	5.03144	6.58553	5.14561	6.6997	0.206645	6.26982	lcPISA-11
DMSO22		MANF	P55145												-0.0273656	0.037335	-0.757299	1.03319	6.14613	6.42804	6.17914	6.46105	0.0361358	6.26382	lcPISA-11
DMSO22		SNRPA1	P09661												0.0511959	-0.0123814	0.921153	-0.222775	6.45651	6.17816	6.50722	6.22887	0.055578	6.23142	lcPISA-11
DMSO22		DCAF12	Q5T6F0												-0.420444	-0.0737041	-2.44607	-0.428798	4.68902	5.96296	4.70058	5.97451	0.171886	6.2755	lcPISA-11
DMSO22		NUP43	Q8NFH3												0.022992	-0.00523098	0.543297	-0.123607	6.35588	6.23276	6.38981	6.26668	0.0423194	6.2554	lcPISA-11
DMSO22		CAMKK2	Q96RR4												-0.121592	0.240354	-0.868931	1.71765	5.65581	7.26861	5.70268	7.31548	0.139932	6.15315	lcPISA-11
DMSO22		KPTN	Q9Y664												0.0264505	-0.00732789	0.261918	-0.0725621	6.31033	6.1643	6.39748	6.25145	0.100988	6.19569	lcPISA-11
DMSO22		TMEM186	Q96B77												-0.0368453	-0.051819	-0.507575	-0.71385	6.09863	6.03566	6.21171	6.14874	0.0725908	6.25638	lcPISA-11
DMSO22		CLNS1A	P54105												0.0769963	-0.0106497	1.95389	-0.270251	6.58382	6.19574	6.5974	6.20933	0.0394067	6.24165	lcPISA-11
DMSO22		PRPS2	P11908-2												-3.34153e-05	0.0187456	-0.00110584	0.620363	6.26025	6.34227	6.26645	6.34847	0.0302171	6.26039	lcPISA-11
DMSO22		PRPS1	P60891												0.0170795	0.0073314	0.420144	0.180348	6.32012	6.27756	6.3506	6.30804	0.0406514	6.24573	lcPISA-11
DMSO22		BRCC3	P46736												0.0497812	0.04624	1.22674	1.13948	6.46929	6.45343	6.53059	6.51473	0.0405801	6.24986	lcPISA-11
DMSO22		TMEM63B	Q5T3F8												0.0169381	-0.0136	0.313117	-0.25141	6.36956	6.23614	6.40667	6.27326	0.054095	6.29521	lcPISA-11
DMSO22		RAB6D	Q53S08												0.00238052	-0.0655398	0.0378365	-1.0417	6.26253	5.97454	6.25977	5.97177	0.0629161	6.25221	lcPISA-11
DMSO22		RAB12	A0A3B3ITT1												-0.028673	0.0394805	-0.601956	0.828848	6.13574	6.43255	6.10868	6.40549	0.047633	6.2589	lcPISA-11
DMSO22		RAB14	P61106												0.003493	0.0168973	0.105255	0.509167	6.26284	6.3213	6.25439	6.31285	0.0331861	6.2477	lcPISA-11
DMSO22		RAB10	P61026												0.0605762	-0.00461586	1.47345	-0.112276	6.51647	6.22856	6.44989	6.16198	0.0411117	6.24852	lcPISA-11
DMSO22		RAB8A	P61006												0.0177267	-0.0206785	0.327649	-0.382208	6.31917	6.15317	6.30334	6.13734	0.0541028	6.242	lcPISA-11
DMSO22		RAB8A	P61006-2												0.00646477	-0.0152214	0.151676	-0.357122	6.28046	6.18676	6.3104	6.2167	0.0426224	6.25238	lcPISA-11
DMSO22		RAB33B	Q9H082												0.0513899	-0.0793254	0.848778	-1.31017	6.45428	5.8952	6.46055	5.90147	0.0605457	6.22842	lcPISA-11
DMSO22		RAB13	P51153												0.00694137	0.0466602	0.0987647	0.6639	6.2898	6.46537	6.29504	6.47061	0.0702819	6.25961	lcPISA-11
DMSO22		RAB3D	O95716												-0.0565453	-0.00800289	-0.51526	-0.0729251	6.00301	6.20843	5.80011	6.00553	0.109741	6.24296	lcPISA-11
DMSO22		RAP1A	P62834												0.0462404	-0.0023155	0.970899	-0.0486182	6.43546	6.22248	6.46514	6.25215	0.0476263	6.23247	lcPISA-11
DMSO22		RAP1B	P61224												0.0373206	-0.0154125	0.777465	-0.321075	6.39309	6.16364	6.38774	6.15828	0.0480029	6.22983	lcPISA-11
DMSO22		RAP1B	F5GZG1												-0.00341286	-0.0365332	-0.0317018	-0.339354	6.19191	6.05138	6.20375	6.06322	0.107655	6.20657	lcPISA-11
DMSO22		RAB1A	P62820												0.0310312	0.0111763	0.88724	0.319552	6.393	6.30563	6.35695	6.26957	0.034975	6.25697	lcPISA-11
DMSO22		RAB3C	Q96E17												0.0270231	-0.0127265	0.510346	-0.240347	6.36808	6.19501	6.35008	6.17702	0.0529505	6.24991	lcPISA-11
DMSO22		RAB3A	P20336												0.0485811	-0.0246126	0.580897	-0.294299	6.48412	6.16336	6.42606	6.1053	0.0836313	6.2694	lcPISA-11
DMSO22		RAB4A	P20338												0.0411312	0.00277641	0.976664	0.065926	6.42837	6.25973	6.45258	6.28393	0.042114	6.24769	lcPISA-11
DMSO22		RAB6A	P20340-2												0.0371259	0.00875219	0.914084	0.215489	6.40513	6.28039	6.39381	6.26907	0.0406154	6.2424	lcPISA-11
DMSO22		RAB43	Q86YS6												-0.00150637	0.02735	-0.0192367	0.349266	6.22678	6.35258	6.27209	6.39789	0.0783069	6.23329	lcPISA-11
DMSO22		RAB6B	Q9NRW1												0.0506504	-0.0154157	0.962378	-0.292904	6.48135	6.19123	6.37271	6.0826	0.0526304	6.25774	lcPISA-11
DMSO22		RAB35	Q15286												-0.0200428	0.0235171	-0.476738	0.559378	6.14637	6.33479	6.19209	6.3805	0.0420415	6.23236	lcPISA-11
DMSO22		RAB1B	Q9H0U4												-0.0880999	-0.0513551	-1.5037	-0.876536	5.87207	6.02355	6.00234	6.15382	0.0585887	6.24183	lcPISA-11
DMSO22		RAB4B	P61018-2												0.0215861	-0.00283471	0.547174	-0.0718555	6.33729	6.23092	6.38524	6.27887	0.0394502	6.24317	lcPISA-11
DMSO22		RAB8B	Q92930												0.00143928	0.140299	0.0161539	1.57465	6.21779	6.846	6.26816	6.89637	0.0890983	6.21159	lcPISA-11
DMSO22		RAB2A	P61019												-0.00109401	-0.000756589	-0.0277817	-0.0192132	6.24181	6.24327	6.25373	6.25519	0.0393787	6.24654	lcPISA-11
DMSO22		RAB2B	Q8WUD1												0.0277445	0.0514156	0.618362	1.14593	6.37859	6.48411	6.31089	6.41641	0.0448678	6.25709	lcPISA-11
DMSO22		RAB30	Q15771												-0.0139735	-0.00341859	-0.155173	-0.0379627	6.16784	6.21313	6.16129	6.20658	0.0900512	6.22787	lcPISA-11
DMSO22		PSMG1	O95456												-0.025963	0.0257423	-0.684262	0.678448	6.13192	6.35567	6.24013	6.46388	0.037943	6.24327	lcPISA-11
DMSO22		YIPF6	Q96EC8												-0.0112843	0.0382759	-0.129316	0.438633	6.18093	6.39696	5.94249	6.15851	0.0872619	6.22947	lcPISA-11
DMSO22		NRAS	P01111												0.0441537	-0.012664	1.0843	-0.310996	6.45043	6.20133	6.46004	6.21094	0.0407207	6.25601	lcPISA-11
DMSO22		HRAS	P01112												-0.0160832	0.131907	-0.159492	1.30808	6.15635	6.82139	6.12991	6.79495	0.10084	6.22537	lcPISA-11
DMSO22		KRAS	P01116-2												-0.0215887	-0.0207365	-0.321837	-0.309132	6.1771	6.18075	6.10455	6.1082	0.0670795	6.27023	lcPISA-11
DMSO22		SF3A2	Q15428												-0.0459483	0.050157	-0.721977	0.788107	6.06353	6.48121	6.1034	6.52108	0.0636424	6.25975	lcPISA-11
DMSO22		NDUFB7	P17568												0.00821158	0.0727868	0.15547	1.37808	6.29618	6.5844	6.36216	6.65038	0.0528177	6.26044	lcPISA-11
DMSO22		LMF2	Q9BU23												-0.0218797	0.019769	-0.414478	0.374494	6.14863	6.32873	6.15454	6.33463	0.0527886	6.24259	lcPISA-11
DMSO22		MINDY2	Q8NBR6												0.195409	-0.00951647	1.08467	-0.0528236	7.15198	6.20493	7.39266	6.44562	0.180156	6.246	lcPISA-11
DMSO22		TMEM126B	Q8IUX1												0.0679123	0.00170892	1.09962	0.0276704	6.54	6.24667	6.58421	6.29088	0.06176	6.23927	lcPISA-11
DMSO22		RPS13	P62277												-0.0739692	0.126798	-0.390932	0.670134	5.8478	6.72093	6.07556	6.94869	0.189212	6.15545	lcPISA-11
DMSO22		MRPL17	Q9NRX2												-0.0742382	0.038527	-0.716728	0.371957	5.93391	6.41634	5.99676	6.47918	0.103579	6.24726	lcPISA-11
DMSO22		GLMP	Q8WWB7												-0.0744659	0.0189904	-0.660568	0.168459	5.92171	6.31801	5.932	6.3283	0.11273	6.23539	lcPISA-11
DMSO22		WDR89	Q96FK6												0.0493755	0.0456445	1.22021	1.12801	6.44664	6.42999	6.42532	6.40867	0.0404646	6.22974	lcPISA-11
DMSO22		CISD2	Q8N5K1												-0.00857324	0.0318545	-0.218547	0.812028	6.23217	6.40928	6.24445	6.42156	0.0392283	6.26931	lcPISA-11
DMSO22		POLG2	Q9UHN1												0.00897312	-0.00380722	0.192591	-0.0817146	6.28831	6.23285	6.35443	6.29897	0.0465917	6.24932	lcPISA-11
DMSO22		S100A13	Q99584												0.0636223	-0.0110087	1.4348	-0.248266	6.5421	6.21228	6.51533	6.18551	0.0443423	6.25986	lcPISA-11
DMSO22		C2orf49	Q9BVC5												-0.137285	0.11109	-1.0864	0.879112	5.64762	6.70862	5.63954	6.70055	0.126367	6.21143	lcPISA-11
DMSO22		RPL36A	P83881												-0.0804374	0.202425	-0.308743	0.776969	5.84171	7.10705	5.80746	7.07281	0.260532	6.17666	lcPISA-11
DMSO22		RPL36AL	Q969Q0												-0.0140102	0.269322	-0.0551601	1.06036	6.07268	7.39048	5.97109	7.28888	0.253992	6.13194	lcPISA-11
DMSO22		QPCTL	Q9NXS2												-0.0198291	-0.0254629	-0.338493	-0.434664	6.1502	6.12622	6.17546	6.15149	0.0585807	6.23531	lcPISA-11
DMSO22		RAB21	Q9UL25												0.0285632	0.0217774	0.694781	0.529719	6.37606	6.34614	6.39587	6.36595	0.0411111	6.25106	lcPISA-11
DMSO22		NFYA	P23511												0.0354095	-0.019125	0.402098	-0.217177	6.406	6.16837	6.4047	6.16707	0.0880618	6.25068	lcPISA-11
DMSO22		UQCC1	Q9NVA1												-0.028784	0.0403813	-0.722277	1.01329	6.12896	6.42995	6.10839	6.40938	0.0398517	6.25246	lcPISA-11
DMSO22		MRNIP	Q6NTE8												-0.0894679	-0.0571389	-0.644103	-0.411358	5.79038	5.9216	5.47351	5.60473	0.138903	6.16083	lcPISA-11
DMSO22		C12orf45	Q8N5I9												0.0647704	-0.0652581	1.44402	-1.45489	6.53095	5.96807	6.5643	6.00142	0.0448543	6.24422	lcPISA-11
DMSO22		CRKL	P46109												-0.0123478	-0.0581434	-0.0774396	-0.364649	6.30734	6.11027	6.14884	5.95177	0.15945	6.36155	lcPISA-11
DMSO22		C4A	P0C0L4												-0.123494	0.0192427	-0.80236	0.125023	5.68523	6.27648	5.95775	6.549	0.153914	6.19332	lcPISA-11
DMSO22		EDEM1	Q92611												0.00791286	-0.0324177	0.0875889	-0.358837	6.27724	6.10419	6.24342	6.07037	0.0903409	6.2429	lcPISA-11
DMSO22		IGKC	P01834												-0.443733	-0.912104	-0.786907	-1.61751	3.34626	2.41861	4.25287	3.32522	0.563895	4.55132	lcPISA-11
DMSO22		CD55	P08174-7												-0.0308844	0.068225	-0.429873	0.949607	6.09291	6.5262	6.1405	6.57378	0.0718456	6.22476	lcPISA-11
DMSO22		TDRD7	Q8NHU6												-0.225532	-0.242304	-1.38116	-1.48387	5.28041	5.21938	5.24934	5.18831	0.163292	6.1739	lcPISA-11
DMSO22		MRPL10	Q7Z7H8-2												-0.241762	0.0471746	-2.40136	0.468572	5.26938	6.4378	5.43806	6.60649	0.100677	6.2307	lcPISA-11
DMSO22		ZNF239	Q16600												-0.0180035	0.0177816	-0.0933268	0.0921765	6.15819	6.31285	6.16054	6.3152	0.192908	6.23552	lcPISA-11
DMSO22		TMEM106B	Q9NUM4												0.066578	0.0949407	0.998282	1.42356	6.52865	6.65827	6.49409	6.62371	0.0666926	6.23421	lcPISA-11
DMSO22		POMT1	Q9Y6A1												-0.17387	0.141268	-1.50972	1.22664	5.51183	6.85745	5.47637	6.82198	0.115167	6.21779	lcPISA-11
DMSO22		RGP1	Q92546												0.0930636	-0.0301463	0.679394	-0.220078	6.64253	6.09879	6.77523	6.23149	0.13698	6.22757	lcPISA-11
DMSO22		SF3B5	Q9BWJ5												-0.00350085	0.00813423	-0.0292005	0.0678475	6.23778	6.28829	6.32258	6.37309	0.11989	6.25293	lcPISA-11
DMSO22		ACOT9	Q9Y305-4												-0.00461601	0.0586369	-0.0558917	0.70999	6.19091	6.46838	6.18908	6.46655	0.0825884	6.21075	lcPISA-11
DMSO22		PEF1	Q9UBV8												-0.0233468	0.026315	-0.279846	0.315424	6.16265	6.37849	6.15817	6.374	0.0834273	6.26319	lcPISA-11
DMSO22		SERPINF1	P36955												-0.0535229	0.033726	-0.551716	0.347649	5.99191	6.36545	5.92718	6.30073	0.0970117	6.21837	lcPISA-11
DMSO22		COG3	Q96JB2												-0.201102	-0.161948	-1.19345	-0.961087	5.3716	5.51938	5.16146	5.30924	0.168505	6.17507	lcPISA-11
DMSO22		PWP1	Q13610												-0.0944668	0.224002	-0.393967	0.934183	5.7216	7.13487	5.63744	7.05071	0.239783	6.10879	lcPISA-11
DMSO22		ZWILCH	Q9H900												-0.0868544	0.0480594	-1.64205	0.908598	5.89183	6.46939	5.92306	6.50062	0.0528941	6.25743	lcPISA-11
DMSO22		STAR	P49675												0.19539	-0.181021	1.20762	-1.11881	7.29875	5.62261	7.44026	5.76411	0.161798	6.37427	lcPISA-11
DMSO22		MPI	P34949												-0.0129973	-0.0711349	-0.225616	-1.23481	6.21013	5.96485	6.25285	6.00757	0.0576078	6.26633	lcPISA-11
DMSO22		NHLRC3	Q5JS37												0.0370741	-0.0653457	0.355126	-0.625935	6.39525	5.95697	6.23138	5.79311	0.104397	6.23299	lcPISA-11
DMSO22		RPS20	P60866-2												-0.0194959	0.159109	-0.215039	1.75496	6.14468	6.95448	6.13926	6.94906	0.0906622	6.22828	lcPISA-11
DMSO22		ITFG2	Q969R8												-0.00870536	-0.160961	-0.0917864	-1.69712	6.19513	5.57464	6.26019	5.6397	0.0948437	6.23262	lcPISA-11
DMSO22		TMEM143	Q96AN5												0.441422	0.174535	3.2377	1.28017	8.49062	7.05665	8.40614	6.97217	0.136338	6.25256	lcPISA-11
DMSO22		IGSF8	Q969P0												0.0594544	0.0980973	0.499289	0.823807	6.48503	6.66108	6.46067	6.63672	0.119078	6.22321	lcPISA-11
DMSO22		CDC25C	P30307												-0.569219	-0.224556	-3.21241	-1.26729	4.22246	5.36191	4.45542	5.59487	0.177193	6.26495	lcPISA-11
DMSO22		DOLPP1	Q86YN1												-0.185774	0.0105506	-1.89991	0.107901	5.47754	6.27603	5.55411	6.3526	0.0977804	6.2303	lcPISA-11
DMSO22		CNOT9	Q92600-2												-0.0485708	0.0361589	-1.04207	0.775776	6.04953	6.41545	6.07227	6.4382	0.0466099	6.25666	lcPISA-11
DMSO22		MRRF	Q96E11												-0.0379803	0.0156889	-0.825477	0.340987	6.05574	6.28526	6.08403	6.31355	0.0460101	6.21729	lcPISA-11
DMSO22		F10	P00742												-0.137558	0.0569473	-0.784998	0.32498	5.5667	6.37015	5.86853	6.67198	0.175233	6.1236	lcPISA-11
DMSO22		SUPT6H	Q7KZ85												-0.0350841	0.191669	-0.253917	1.38718	6.11012	7.15005	5.77088	6.81081	0.138172	6.26053	lcPISA-11
DMSO22		ASDURF	L0R819												0.0152735	-0.00454341	0.319398	-0.0950113	6.33038	6.24402	6.32758	6.24122	0.0478197	6.26372	lcPISA-11
DMSO22		EMC10	Q5UCC4												0.00955389	-0.0163529	0.198906	-0.340456	6.29434	6.18232	6.34838	6.23636	0.0480322	6.25279	lcPISA-11
DMSO22		DPM1	O60762												0.00847784	-0.0034843	0.236332	-0.09713	6.28418	6.23229	6.31483	6.26294	0.0358726	6.24736	lcPISA-11
DMSO22		SEC13	P55735-3												-0.0801808	0.00434061	-1.926	0.104265	5.9066	6.26297	5.8847	6.24108	0.0416307	6.24416	lcPISA-11
DMSO22		SSBP1	Q04837												-0.0196013	0.0265926	-0.378407	0.513376	6.16369	6.36425	6.18841	6.38896	0.0517995	6.24801	lcPISA-11
DMSO22		KATNBL1	Q9H079												0.0639468	-0.0308425	0.547772	-0.264198	6.48252	6.07029	6.55932	6.14709	0.11674	6.20146	lcPISA-11
DMSO22		FLCN	Q8NFG4												-0.115956	-0.252864	-0.882564	-1.9246	5.75551	5.23445	5.79854	5.27747	0.131385	6.23721	lcPISA-11
DMSO22		HAUS3	Q68CZ6												0.0162873	-0.274616	0.0811349	-1.36799	6.32369	5.16892	6.61939	5.46462	0.200744	6.2527	lcPISA-11
DMSO22		CMTM4	Q8IZR5												0.299398	0.00283396	1.85444	0.0175532	7.65435	6.23209	7.46758	6.04532	0.161449	6.21986	lcPISA-11
DMSO22		NUBP1	P53384												0.011339	-0.00813989	0.212611	-0.152626	6.28067	6.19644	6.34519	6.26096	0.0533321	6.2315	lcPISA-11
DMSO22		TAMM41	Q96BW9-3												0.0391584	0.00258417	0.579482	0.0382416	6.44198	6.28072	6.44674	6.28548	0.0675748	6.26948	lcPISA-11
DMSO22		MTERF3	Q96E29												-0.0998118	-0.0386837	-0.563485	-0.218388	5.80321	6.05438	5.47193	5.7231	0.177133	6.21891	lcPISA-11
DMSO22		RPS12	P25398												-0.00119026	0.12031	-0.0164398	1.66171	6.26391	6.81428	6.33205	6.88243	0.0724011	6.26907	lcPISA-11
DMSO22		NOP53	Q9NZM5												-0.0364651	0.230229	-0.143892	0.908487	5.95051	7.15875	5.80898	7.01722	0.253421	6.10283	lcPISA-11
DMSO22		COCH	O43405												-0.0046153	0.102382	-0.0508013	1.12693	6.23087	6.71055	6.22759	6.70727	0.0908501	6.25084	lcPISA-11
DMSO22		TCP11L1	Q9NUJ3												-0.176521	-0.00667954	-0.910891	-0.034468	5.49094	6.17696	5.57001	6.25602	0.193789	6.20562	lcPISA-11
DMSO22		MXRA8	Q9BRK3-2												-0.327145	-0.216915	-1.99311	-1.32154	4.97832	5.37361	5.28976	5.68504	0.164138	6.24545	lcPISA-11
DMSO22		PTGES3	Q15185												0.0206148	0.0164453	0.263302	0.210047	6.36196	6.34359	6.39987	6.38151	0.0782932	6.2717	lcPISA-11
DMSO22		MT-CYB	P00156												0.0255842	0.110159	0.205231	0.88367	6.40001	6.78641	6.4261	6.8125	0.12466	6.28751	lcPISA-11
DMSO22		SLC25A22	Q9H936												0.0245864	-0.00367511	0.674694	-0.100852	6.35506	6.23177	6.32063	6.19735	0.0364408	6.24767	lcPISA-11
DMSO22		INAFM2	P0DMQ5												-0.292989	0.0352244	-2.35411	0.283021	5.1006	6.4036	5.10678	6.40977	0.124459	6.24914	lcPISA-11
DMSO22		FAHD1	Q6P587												-0.00898584	0.00893022	-0.223478	0.222095	6.19963	6.2771	6.22666	6.30413	0.0402091	6.23837	lcPISA-11
DMSO22		LLPH	Q9BRT6												-0.00177815	0.304431	-0.00616375	1.05527	6.19486	7.65965	5.8951	7.3599	0.288486	6.20249	lcPISA-11
DMSO22		TAF12	Q16514												-0.151084	-0.0498118	-1.78803	-0.589506	5.6047	6.01227	5.67116	6.07873	0.0844975	6.22347	lcPISA-11
DMSO22		ATG101	Q9BSB4												-0.0684695	-0.038931	-1.11287	-0.632764	5.96889	6.09237	5.96826	6.09173	0.0615252	6.25901	lcPISA-11
DMSO22		PTPN2	P17706												-0.00540176	-0.00488621	-0.0653452	-0.0591086	6.21129	6.21351	6.07864	6.08086	0.082665	6.23459	lcPISA-11
DMSO22		GPR107	Q5VW38												0.0245765	-0.0625358	0.520318	-1.32397	6.35431	5.98198	6.3535	5.98117	0.0472337	6.24698	lcPISA-11
DMSO22		FAF1	Q9UNN5												0.00576232	-0.0245417	0.17036	-0.72556	6.27921	6.14869	6.30503	6.17451	0.0338244	6.25418	lcPISA-11
DMSO22		NEO1	Q92859												-0.15747	-0.324662	-0.677175	-1.39616	5.49962	4.89783	5.63492	5.03312	0.23254	6.13389	lcPISA-11
DMSO22		WASF2	Q9Y6W5												-0.00233739	0.0217288	-0.0585492	0.544285	6.24742	6.35251	6.27015	6.37524	0.0399218	6.25755	lcPISA-11
DMSO22		LSM2	Q9Y333												0.00314287	0.00979997	0.0751255	0.234253	6.26809	6.29708	6.30521	6.3342	0.041835	6.25445	lcPISA-11
DMSO22		VTN	P04004												-0.514404	-0.00140387	-3.07341	-0.00838772	4.32955	6.17833	4.66161	6.51039	0.167372	6.18435	lcPISA-11
DMSO22		SLC40A1	Q9NP59												-0.0420134	0.166266	-0.417563	1.65248	6.05997	7.00113	5.92461	6.86578	0.100616	6.23904	lcPISA-11
DMSO22		SMUG1	Q53HV7												0.116137	0.133618	0.867076	0.997594	6.85993	6.94356	6.84338	6.92701	0.13394	6.32935	lcPISA-11
DMSO22		NIFK	Q9BYG3												-0.129812	0.0598295	-0.784604	0.361618	5.66306	6.45861	5.64316	6.43871	0.165449	6.19625	lcPISA-11
DMSO22		GSTO1	P78417												0.0286906	0.0110749	0.703938	0.271727	6.35133	6.27426	6.2915	6.21442	0.0407573	6.22628	lcPISA-11
DMSO22		DNAJC24	Q6P3W2												-0.023963	-0.0663308	-0.242186	-0.670384	6.15305	5.97498	6.16825	5.99018	0.0989445	6.2561	lcPISA-11
DMSO22		TRAPPC3	O43617												-0.0496658	-0.0261621	-1.05749	-0.557048	6.04994	6.14931	6.07321	6.17258	0.0469656	6.26184	lcPISA-11
DMSO22		MRPL15	Q9P015												-0.0228217	0.117839	-0.204559	1.05623	6.11337	6.73944	6.08929	6.71536	0.111565	6.21085	lcPISA-11
DMSO22		SUPT7L	O94864												-0.169464	0.112224	-1.14584	0.75881	5.4814	6.66327	5.53686	6.71874	0.147895	6.1646	lcPISA-11
DMSO22		MPC1	Q9Y5U8												0.0391987	0.0236386	0.269199	0.16234	6.43023	6.36125	6.52311	6.45413	0.145612	6.25787	lcPISA-11
DMSO22		ZBTB8OS	Q8IWT0												-0.0322825	0.0119268	-0.401213	0.148229	6.09424	6.28388	6.16793	6.35757	0.0804622	6.23214	lcPISA-11
DMSO22		C12orf65	Q9H3J6												-0.0321399	0.193237	-0.233968	1.4067	6.16219	7.20411	6.07407	7.11599	0.137369	6.30101	lcPISA-11
DMSO22		MPZL1	O95297												0.0330767	-0.0857446	0.639848	-1.65868	6.39323	5.88778	6.41601	5.91056	0.0516945	6.24832	lcPISA-11
DMSO22		MTPN	P58546												0.0160472	-0.0780481	0.135949	-0.661209	6.31924	5.92025	6.41235	6.01335	0.118039	6.24934	lcPISA-11
DMSO22		KPNA1	P52294												-0.124894	-0.0381306	-1.8156	-0.55431	5.74754	6.1038	5.75776	6.11402	0.0687893	6.26727	lcPISA-11
DMSO22		KPNA6	O60684												-0.178841	0.0840967	-2.00067	0.940779	5.52487	6.62941	5.4593	6.56383	0.0893905	6.25401	lcPISA-11
DMSO22		BCAS2	O75934												0.0817585	-0.0865394	1.1384	-1.20497	6.62458	5.89517	6.6339	5.90448	0.0718186	6.2596	lcPISA-11
DMSO22		HAGH	Q16775												0.00207043	-0.000213318	0.0427134	-0.0044008	6.26532	6.25541	6.27713	6.26722	0.0484727	6.25633	lcPISA-11
DMSO22		HAUS8	Q9BT25												-0.0436229	-0.396451	-0.231512	-2.10401	5.99223	4.69221	6.03808	4.73805	0.188427	6.17619	lcPISA-11
DMSO22		TMEM98	Q9Y2Y6												0.345713	0.442272	1.86416	2.38483	8.10107	8.66183	7.70645	8.26721	0.185452	6.37489	lcPISA-11
DMSO22		LRIF1	Q5T3J3												0.0994773	0.0650545	1.34668	0.880678	6.71653	6.55817	6.69898	6.54062	0.0738687	6.26901	lcPISA-11
DMSO22		NDUFAF3	Q9BU61												0.0306742	-0.0131409	0.521225	-0.223294	6.37867	6.18786	6.34173	6.15092	0.0588502	6.24448	lcPISA-11
DMSO22		BAG2	O95816												-0.0418288	0.0406501	-0.375629	0.365044	6.01522	6.36913	6.0986	6.45251	0.111357	6.19217	lcPISA-11
DMSO22		PISD	Q9UG56												-0.0664164	-0.0534019	-0.996093	-0.800906	5.96572	6.01978	5.94401	5.99807	0.0666769	6.24679	lcPISA-11
DMSO22		SP1	P08047												0.0287906	0.01175	0.613274	0.25029	6.37959	6.30468	6.36313	6.28822	0.0469458	6.25354	lcPISA-11
DMSO22		AKT1S1	Q96B36-3												0.0455759	-0.00785014	0.758439	-0.130636	6.41621	6.18295	6.45299	6.21973	0.0600917	6.21669	lcPISA-11
DMSO22		ATG5	Q9H1Y0												0.0480708	-0.0423248	1.05225	-0.92647	6.44836	6.05671	6.5523	6.16066	0.045684	6.23703	lcPISA-11
DMSO22		OGFOD1	Q8N543												0.041009	-0.000946546	0.983056	-0.0226903	6.43138	6.24704	6.45987	6.27553	0.0417158	6.25114	lcPISA-11
DMSO22		SZRD1	Q7Z422												-0.0127789	-0.0715899	-0.25367	-1.42111	6.18802	5.94084	6.16868	5.9215	0.0503762	6.24308	lcPISA-11
DMSO22		MRPL57	Q9BQC6												-0.0489865	0.113475	-0.354604	0.82142	6.03105	6.74992	5.90603	6.6249	0.138144	6.23935	lcPISA-11
DMSO22		PNPO	Q9NVS9												0.0421265	-0.0183738	0.922139	-0.402198	6.4227	6.15892	6.43334	6.16957	0.0456834	6.23787	lcPISA-11
DMSO22		DHRS13	Q6UX07												-0.107041	-0.103643	-0.805362	-0.779796	5.72923	5.74274	5.69239	5.7059	0.132911	6.17048	lcPISA-11
DMSO22		PLSCR1	O15162												0.00867026	-0.0354504	0.122502	-0.500879	6.32454	6.13405	6.22653	6.03604	0.0707764	6.28664	lcPISA-11
DMSO22		BCL2L1	Q07817												0.00200376	0.0152565	0.0313473	0.238677	6.26108	6.31886	6.27941	6.33719	0.0639213	6.25239	lcPISA-11
DMSO22		ATP5IF1	Q9UII2												0.0255116	-0.0162875	0.369405	-0.235842	6.35075	6.16939	6.40031	6.21895	0.0690612	6.23944	lcPISA-11
DMSO22		MSRB2	Q9Y3D2												0.0425849	-0.160084	0.350756	-1.31855	6.4417	5.59746	6.52545	5.68121	0.121409	6.25434	lcPISA-11
DMSO22		FOXJ3	Q9UPW0												-0.164515	-0.0611987	-1.31896	-0.490646	5.57582	5.98977	5.41014	5.82409	0.124731	6.24932	lcPISA-11
DMSO22		NOP58	Q9Y2X3												-0.0389844	0.149644	-0.357531	1.3724	6.04521	6.88959	5.85525	6.69964	0.109038	6.21078	lcPISA-11
DMSO22		SCO1	O75880												0.00172676	-0.0452515	0.0306765	-0.803911	6.22816	6.02862	6.32572	6.12618	0.0562892	6.2207	lcPISA-11
DMSO22		DYNLT1	P63172												0.0795778	-0.00125911	0.812057	-0.0128487	6.59558	6.23618	6.58953	6.23013	0.0979954	6.24163	lcPISA-11
DMSO22		BLOC1S1	P78537												0.0316596	-0.0580063	0.431215	-0.790066	6.41374	6.02726	6.46659	6.0801	0.0734195	6.27453	lcPISA-11
DMSO22		MOCS3	O95396												0.0871417	0.286381	0.756541	2.48628	6.56285	7.53476	6.18964	7.16155	0.115184	6.17818	lcPISA-11
DMSO22		TMEM68	Q96MH6												-0.0222111	0.0288168	-0.425835	0.55248	6.15675	6.37841	6.0895	6.31116	0.0521589	6.25227	lcPISA-11
DMSO22		CYB561	P49447												-0.0412266	-0.0246801	-0.339024	-0.202955	6.05623	6.12609	6.0645	6.13436	0.121604	6.23179	lcPISA-11
DMSO22		SLC33A1	O00400												0.0315774	0.0502586	0.553429	0.880839	6.38685	6.47009	6.38685	6.47009	0.0570576	6.24857	lcPISA-11
DMSO22		HGFAC	Q04756												-0.552621	0.00504378	-2.30656	0.021052	4.19908	6.18056	4.09194	6.07342	0.239587	6.15899	lcPISA-11
DMSO22		SLC5A6	Q9Y289												0.0628163	-0.00594923	1.07072	-0.101406	6.50403	6.20129	6.53676	6.23402	0.0586674	6.22691	lcPISA-11
DMSO22		DHFR	P00374												-0.129035	0.00881787	-0.895761	0.0612137	5.45388	6.00071	4.87013	5.41697	0.144051	5.96415	lcPISA-11
DMSO22		BUB1	O43683												-0.0157101	-0.0423225	-0.12332	-0.332218	6.09831	5.98685	6.1954	6.08394	0.127394	6.16508	lcPISA-11
DMSO22		SCG3	Q8WXD2												-0.14445	0.211569	-1.45942	2.13754	5.59354	7.15911	5.51629	7.08186	0.0989777	6.18259	lcPISA-11
DMSO22		ST6GALNAC1	Q9NSC7												-0.0360919	0.0272736	-0.475772	0.359528	6.09237	6.36592	6.1065	6.38005	0.0758595	6.2467	lcPISA-11
DMSO22		ZNF512B	Q96KM6												0.273133	0.334423	1.16823	1.43037	7.35189	7.67095	7.23024	7.5493	0.233801	6.08384	lcPISA-11
DMSO22		AURKAIP1	Q9NWT8												-0.137298	0.0339055	-0.635906	0.157036	5.61804	6.3259	5.59657	6.30443	0.21591	6.17896	lcPISA-11
DMSO22		HIGD1A	Q9Y241-2												0.289903	0.167424	1.9272	1.11299	7.57209	6.95578	7.51444	6.89813	0.150427	6.19364	lcPISA-11
DMSO22		ALKBH4	Q9NXW9												-0.141088	-0.0442343	-1.55498	-0.487521	5.68356	6.07822	5.87356	6.26822	0.0907332	6.26746	lcPISA-11
DMSO22		RBM8A	Q9Y5S9												-0.0468751	0.0144949	-1.01722	0.314551	6.02468	6.2865	6.06881	6.33062	0.0460814	6.22365	lcPISA-11
DMSO22		NELFA	Q9H3P2												-0.237893	-0.159658	-1.7862	-1.19879	5.28397	5.57841	5.27291	5.56736	0.133183	6.23121	lcPISA-11
DMSO22		CSK	P41240												-0.0649308	-0.0348662	-1.0266	-0.551257	5.9669	6.09255	5.99345	6.1191	0.0632486	6.24159	lcPISA-11
DMSO22		STARD3	Q14849												-0.0230287	0.00281245	-0.24353	0.0297419	6.17328	6.28484	6.26945	6.38102	0.0945618	6.27261	lcPISA-11
DMSO22		TAF6L	Q9Y6J9												-0.0161305	-0.197344	-0.109753	-1.34275	6.17955	5.45012	5.91442	5.18499	0.14697	6.24904	lcPISA-11
DMSO22		MRPS12	O15235												-0.0758234	0.0105256	-0.6409	0.0889684	5.89818	6.26198	5.93361	6.29741	0.118308	6.21646	lcPISA-11
DMSO22		POLR2I	P36954												0.0147833	-0.0388153	0.121306	-0.318505	6.22236	5.99543	6.27377	6.04684	0.121867	6.15892	lcPISA-11
DMSO22		ETHE1	O95571												0.0186557	0.0543907	0.399446	1.16459	6.32283	6.4814	6.28955	6.44812	0.0467039	6.2416	lcPISA-11
DMSO22		IFT80	Q9P2H3-3												0.100449	0.00454221	1.46436	0.0662169	6.70624	6.27492	6.63381	6.20249	0.0685959	6.25519	lcPISA-11
DMSO22		SFXN5	Q8TD22												0.0618891	0.214045	0.753448	2.60582	6.52816	7.25428	6.45324	7.17936	0.0821412	6.25404	lcPISA-11
DMSO22		BMP2K	Q9NSY1												-0.00869566	-0.0170383	-0.0852896	-0.167117	6.08049	6.04542	6.18462	6.14956	0.101955	6.11724	lcPISA-11
DMSO22		AAK1	Q2M2I8												-0.0521287	-0.0120197	-0.464134	-0.107019	5.92413	6.09115	5.54708	5.71409	0.112314	6.1421	lcPISA-11
DMSO22		AAK1	A0A096LP25												0.146914	0.151358	1.40357	1.44603	6.8456	6.86672	6.84963	6.87075	0.104672	6.18281	lcPISA-11
DMSO22		TSN	Q15631												0.0193889	-0.00762282	0.396427	-0.155857	6.32759	6.21022	6.34199	6.22462	0.0489092	6.24312	lcPISA-11
DMSO22		H3-2	Q5TEC6												-0.334237	-0.849443	-1.23701	-3.14379	4.93119	3.45032	5.06769	3.58682	0.270197	6.2168	lcPISA-11
DMSO22		HIST2H3A	Q71DI3												-0.115084	0.199803	-0.512892	0.890458	5.54819	6.90147	5.72743	7.08071	0.224382	6.00891	lcPISA-11
DMSO22		H3-3A	P84243												-0.0196747	-0.0343831	-0.158634	-0.277226	6.1045	6.04258	5.9506	5.88868	0.124025	6.18832	lcPISA-11
DMSO22		ZNF451	Q9Y4E5												0.382551	-0.342634	1.4762	-1.32216	7.79626	4.7161	7.57112	4.49097	0.259146	5.98035	lcPISA-11
DMSO22		CT45A5	P0DMU8												-0.0569633	0.168012	-0.494908	1.45972	5.99844	7.01072	5.88436	6.89664	0.115099	6.24002	lcPISA-11
DMSO22		CT45A10	P0DMU9												-0.0652509	0.181538	-0.454586	1.26473	5.95696	7.06831	5.82242	6.93377	0.143539	6.23257	lcPISA-11
DMSO22		TMED5	Q9Y3A6												0.0165897	0.0433019	0.407436	1.06348	6.33242	6.45076	6.36021	6.47855	0.0407173	6.26002	lcPISA-11
DMSO22		MRPS25	P82663												-0.0248588	0.0686273	-0.270291	0.746187	6.174	6.58732	6.17157	6.58489	0.0919707	6.2813	lcPISA-11
DMSO22		CDK2AP2	O75956												0.0641827	0.10671	0.633317	1.05295	6.55356	6.74962	6.54492	6.74098	0.101344	6.26839	lcPISA-11
DMSO22		CDK2AP1	O14519												0.00726703	-0.0891698	0.0552972	-0.678522	6.28227	5.87606	6.35929	5.95308	0.131418	6.2507	lcPISA-11
DMSO22		NDC1	Q9BTX1												-0.00436502	-0.00166131	-0.0946133	-0.0360094	6.23724	6.24894	6.24382	6.25552	0.0461354	6.25614	lcPISA-11
DMSO22		AMBP	P02760												-0.195501	0.101854	-0.812815	0.423471	5.42105	6.66186	5.37808	6.6189	0.240523	6.20775	lcPISA-11
DMSO22		MTX1	Q13505												0.0108031	-0.00903964	0.236222	-0.197662	6.29878	6.21274	6.28678	6.20074	0.0457328	6.25179	lcPISA-11
DMSO22		UPRT	Q96BW1												0.000693658	0.0921187	0.00974136	1.29366	6.25141	6.66039	6.30998	6.71896	0.0712075	6.2484	lcPISA-11
DMSO22		RP9	Q8TA86												0.0526333	0.215757	0.397956	1.63132	6.40527	7.17204	6.34699	7.11376	0.132259	6.17581	lcPISA-11
DMSO22		CPSF4	O95639												-0.310533	0.246811	-1.39932	1.11217	5.01491	7.37973	4.65935	7.02417	0.221918	6.21932	lcPISA-11
DMSO22		CCDC28B	Q9BUN5												0.049442	0.116593	0.414825	0.97823	6.44108	6.74797	6.40388	6.71077	0.119188	6.22408	lcPISA-11
DMSO22		UBL4A	P11441												-0.0266288	-0.0240394	-0.620359	-0.560035	6.12322	6.13422	6.16434	6.17534	0.0429248	6.23729	lcPISA-11
DMSO22		EZH2	Q15910-2												-0.0283183	-0.124763	-0.168195	-0.741021	6.02214	5.63272	5.42357	5.03415	0.168366	6.14152	lcPISA-11
DMSO22		NFYB	P25208												0.00989786	-0.110045	0.121409	-1.34984	6.28986	5.78808	6.29886	5.79708	0.0815248	6.24686	lcPISA-11
DMSO22		PRPF40A	O75400												-0.00300804	0.0764409	-0.0404151	1.02704	6.24524	6.5988	6.1989	6.55247	0.0744286	6.25827	lcPISA-11
DMSO22		NDUFS4	O43181												-0.00951084	0.0312186	-0.143851	0.47218	6.19653	6.37395	6.19825	6.37568	0.0661159	6.23751	lcPISA-11
DMSO22		FDX2	Q6P4F2												-0.0213398	0.0319851	-0.230673	0.345743	6.16143	6.39344	6.20147	6.43347	0.092511	6.25325	lcPISA-11
DMSO22		PAGE1	O75459												-0.0307813	0.0386682	-0.400406	0.503	6.10915	6.41043	6.07881	6.38009	0.0768751	6.2409	lcPISA-11
DMSO22		FAM162A	Q96A26												0.00365402	-0.0758256	0.0637521	-1.32294	6.26984	5.93377	6.3908	6.05473	0.0573161	6.25398	lcPISA-11
DMSO22		ACP1	P24666-2												-0.0296388	0.000681812	-0.429605	0.00988265	6.12411	6.25418	6.10178	6.23185	0.0689908	6.25122	lcPISA-11
DMSO22		ACP1	P24666												-0.0727061	0.00814226	-0.660671	0.0739876	5.93218	6.27412	5.88122	6.22315	0.110049	6.23881	lcPISA-11
DMSO22		DEGS1	O15121												-0.00354808	0.00353938	-0.0340183	0.0339348	6.24195	6.27269	6.21488	6.24562	0.104299	6.25732	lcPISA-11
DMSO22		SERPINF2	P08697												-0.127166	0.0521885	-0.586141	0.240551	5.62901	6.37416	5.93776	6.68291	0.216954	6.1477	lcPISA-11
DMSO22		TP53I3	Q53FA7												-0.0363764	0.0297921	-0.792599	0.649134	6.10344	6.3899	6.11227	6.39872	0.0458951	6.25929	lcPISA-11
DMSO22		RFK	Q969G6												-0.00486602	-0.0139308	-0.0883001	-0.252793	6.22011	6.18114	6.18741	6.14845	0.0551077	6.24112	lcPISA-11
DMSO22		FGB	P02675												0.118721	0.0064322	0.768994	0.0416635	6.65058	6.15258	6.5789	6.0809	0.154385	6.12521	lcPISA-11
DMSO22		TRMT2B	Q96GJ1												0.117209	-0.0369848	1.04986	-0.331278	6.79854	6.1094	6.70444	6.0153	0.111643	6.26805	lcPISA-11
DMSO22		USP54	Q70EL1												-0.0060977	-0.119251	-0.0447981	-0.876103	6.22352	5.75405	6.26854	5.79907	0.136115	6.24988	lcPISA-11
DMSO22		C9orf85	Q96MD7-1												0.00963688	0.156207	0.0859769	1.39362	6.22755	6.89349	6.06445	6.73039	0.112087	6.18609	lcPISA-11
DMSO22		HYPK	Q9NX55												0.0746471	0.0197048	1.72386	0.455052	6.57423	6.32857	6.60029	6.35463	0.0433023	6.24273	lcPISA-11
DMSO22		JPT1	Q9UK76												0.0704903	-0.0106471	1.56977	-0.237103	6.55795	6.1993	6.48543	6.12679	0.0449049	6.24522	lcPISA-11
DMSO22		MTERF4	Q7Z6M4												-0.162266	-0.0551271	-1.19095	-0.404606	5.54795	5.97564	5.59115	6.01884	0.136249	6.2084	lcPISA-11
DMSO22		HAUS4	Q9H6D7												-0.278786	-0.036513	-1.74076	-0.22799	5.11795	6.05379	5.33728	6.27312	0.160152	6.20896	lcPISA-11
DMSO22		NUDT15	Q9NV35												0.10516	-0.0159244	1.93817	-0.293497	6.72426	6.18293	6.76022	6.21889	0.0542576	6.25155	lcPISA-11
DMSO22		RAB23	Q9ULC3												-0.011037	-0.103695	-0.214903	-2.01907	6.19435	5.80903	6.14652	5.76119	0.0513579	6.24193	lcPISA-11
DMSO22		HMGN1	P05114												-0.0362693	0.0666336	-0.530596	0.974806	6.04608	6.49308	6.06697	6.51397	0.0683558	6.2	lcPISA-11
DMSO22		MTDH	Q86UE4												-0.00193452	0.228609	-0.0108193	1.27855	6.1745	7.2444	5.94781	7.01771	0.178804	6.18278	lcPISA-11
DMSO22		LCLAT1	Q6UWP7												0.0257156	-0.0395303	0.560589	-0.861744	6.36534	6.08389	6.34316	6.0617	0.0458724	6.25289	lcPISA-11
DMSO22		EIF5A	P63241-2												-0.0035297	0.00792677	-0.052842	0.118669	6.22755	6.27721	6.28443	6.33408	0.0667972	6.24281	lcPISA-11
DMSO22		EIF5A2	Q9GZV4												0.130182	0.0722369	1.16017	0.643766	6.76731	6.50089	6.80425	6.53783	0.11221	6.1834	lcPISA-11
DMSO22		TMEM8A	Q9HCN3												0.0815452	-0.0295577	0.66742	-0.24192	6.67809	6.18311	6.85541	6.36043	0.12218	6.31109	lcPISA-11
DMSO22		SRXN1	Q9BYN0												-0.0678681	-0.0102408	-0.536205	-0.0809093	5.95298	6.19557	5.89422	6.13682	0.126571	6.23971	lcPISA-11
DMSO22		MT-ND6	P03923												0.268642	0.00284377	1.95901	0.0207375	7.53113	6.26393	7.357	6.0898	0.137132	6.25159	lcPISA-11
DMSO22		COX5B	P10606												0.0552469	-0.0167956	0.53781	-0.163499	6.49582	6.17941	6.50271	6.1863	0.102726	6.25178	lcPISA-11
DMSO22		TIMM17A	Q99595												0.107942	-0.0359547	2.14557	-0.714671	6.75758	6.11609	6.70209	6.0606	0.0503095	6.27043	lcPISA-11
DMSO22		TMEM165	Q9HC07												0.173753	0.13108	2.79982	2.1122	7.05016	6.84467	6.84348	6.638	0.0620585	6.2502	lcPISA-11
DMSO22		B3GALNT2	Q8NCR0												0.106346	-0.137764	0.809514	-1.04867	6.78013	5.72471	6.59071	5.53529	0.13137	6.29833	lcPISA-11
DMSO22		PIGK	Q92643												-0.032884	-0.0017349	-0.656289	-0.0346245	6.11618	6.24967	6.13351	6.267	0.050106	6.2572	lcPISA-11
DMSO22		CD82	P27701												-0.183265	0.0503662	-1.23732	0.340049	5.53334	6.50605	5.63679	6.6095	0.148115	6.28284	lcPISA-11
DMSO22		TAF11	Q15544												0.11908	-0.22178	1.2915	-2.40535	6.77295	5.34772	6.91112	5.48589	0.0922028	6.23636	lcPISA-11
DMSO22		ADPRH	P54922												-0.132773	-0.0616969	-1.20801	-0.561338	5.68889	5.97618	5.79438	6.08167	0.10991	6.23729	lcPISA-11
DMSO22		CPVL	Q9H3G5												-0.00714476	-0.0492635	-0.0709646	-0.489305	6.21392	6.03514	6.25154	6.07275	0.100681	6.24477	lcPISA-11
DMSO22		MRGBP	Q9NV56												0.0523822	-0.0125777	0.813705	-0.195383	6.48563	6.20008	6.43071	6.14516	0.0643748	6.25437	lcPISA-11
DMSO22		CDC26	Q8NHZ8												0.0102641	0.00776868	0.0740619	0.0560559	6.26086	6.25004	6.27665	6.26583	0.138588	6.21647	lcPISA-11
DMSO22		TOMM5	Q8N4H5-2												0.0216998	-0.0507959	0.226111	-0.529291	6.27789	5.97021	6.3628	6.05513	0.0959698	6.18417	lcPISA-11
DMSO22		TRIM4	Q9C037												-0.162138	-0.145114	-1.53816	-1.37666	5.56632	5.63239	5.65915	5.72522	0.10541	6.22841	lcPISA-11
DMSO22		MED28	Q9H204												0.0229648	0.067212	0.220261	0.644649	6.35736	6.55536	6.35508	6.55308	0.104261	6.25697	lcPISA-11
DMSO22		NDUFC2	O95298												-0.00696622	-0.0343721	-0.0844907	-0.416887	6.23	6.11277	6.19034	6.07311	0.0824494	6.26016	lcPISA-11
DMSO22		STX4	Q12846												-0.0449884	-0.0133131	-0.840768	-0.248802	6.04501	6.1792	6.03662	6.17081	0.0535087	6.23649	lcPISA-11
DMSO22		TMEM120B	A0PK00												-0.494118	0.375723	-2.98596	2.2705	4.43985	8.11366	4.59113	8.26494	0.16548	6.25335	lcPISA-11
DMSO22		UCHL5	Q9Y5K5												-0.0731168	0.00184955	-1.32013	0.0333937	5.95765	6.27541	6.0073	6.32506	0.0553862	6.26737	lcPISA-11
DMSO22		UCHL5	Q9Y5K5-3												0.164472	0.096772	1.06434	0.626237	6.95258	6.63385	6.91803	6.59931	0.154529	6.20347	lcPISA-11
DMSO22		CNPY4	Q8N129												-0.121142	-0.0852007	-1.35442	-0.952583	5.71365	5.85778	5.82628	5.97041	0.0894418	6.21414	lcPISA-11
DMSO22		YIPF1	Q9Y548												0.0589551	0.0610431	0.680808	0.70492	6.48325	6.49265	6.41988	6.42927	0.0865957	6.22366	lcPISA-11
DMSO22		YEATS4	O95619												0.0529406	-0.0540431	1.01772	-1.03892	6.45869	5.99707	6.50249	6.04087	0.0520187	6.22598	lcPISA-11
DMSO22		SSR1	P43307												0.0206062	-0.0167133	0.586696	-0.475859	6.31769	6.15637	6.31065	6.14932	0.0351224	6.2281	lcPISA-11
DMSO22		HMGA1	P17096												0.0448682	0.133117	0.402024	1.19274	6.43466	6.84056	6.30725	6.71314	0.111606	6.23763	lcPISA-11
DMSO22		WASF1	Q92558												-0.0660566	0.102072	-0.78994	1.22064	5.95062	6.68612	5.9104	6.6459	0.0836223	6.22942	lcPISA-11
DMSO22		SP3	Q02447												0.0936894	0.0557129	1.28966	0.766904	6.66247	6.48938	6.73892	6.56583	0.0726465	6.24355	lcPISA-11
DMSO22		SARNP	P82979												-0.00947962	-0.00579971	-0.142602	-0.0872449	6.21776	6.23364	6.1316	6.14748	0.0664762	6.25875	lcPISA-11
DMSO22		SPA17	Q15506												0.035809	0.0780802	0.450449	0.98219	6.40822	6.59876	6.60431	6.79485	0.0794961	6.25112	lcPISA-11
DMSO22		DHCR24	Q15392												-0.041584	-0.00463857	-0.198383	-0.022129	5.73107	5.87972	5.62653	5.77519	0.209615	5.89866	lcPISA-11
DMSO22		KAT8	Q9H7Z6-2												-0.0239092	-0.0144763	-0.297401	-0.180067	6.15416	6.19453	6.12464	6.16501	0.0803938	6.257	lcPISA-11
DMSO22		MTCH2	Q9Y6C9												0.0207504	-0.00756313	0.434333	-0.158306	6.33782	6.21465	6.36377	6.2406	0.0477753	6.24732	lcPISA-11
DMSO22		MTCH2	E9PIE4												-0.0073235	-0.0697256	-0.103449	-0.984923	6.24071	5.97652	6.21669	5.95251	0.070793	6.27247	lcPISA-11
DMSO22		MCFD2	Q8NI22												0.0460698	0.00331252	0.28873	0.0207603	6.40705	6.21995	6.5333	6.3462	0.15956	6.20568	lcPISA-11
DMSO22		U2SURP	O15042												-0.0996404	0.0913678	-0.97302	0.892235	5.82137	6.64545	5.78204	6.60612	0.102403	6.23764	lcPISA-11
DMSO22		IFITM3	Q01628												0.114873	0.345867	0.930722	2.80228	6.74365	7.91464	6.662	7.83299	0.123424	6.22752	lcPISA-11
DMSO22		SIGMAR1	Q99720												0.0415115	0.0841334	0.662232	1.34218	6.45811	6.65175	6.45064	6.64428	0.0626842	6.27494	lcPISA-11
DMSO22		ZCCHC9	Q8N567												-0.0283814	0.160322	-0.174475	0.985577	6.05065	6.89616	6.04457	6.89008	0.162668	6.17087	lcPISA-11
DMSO22		TMEM135	Q86UB9												-0.087528	0.0159188	-1.40442	0.255422	5.8906	6.32849	5.9188	6.35669	0.0623233	6.25905	lcPISA-11
DMSO22		CENPQ	Q7L2Z9												0.227024	0.124505	1.78747	0.980294	7.21737	6.72229	7.25768	6.76261	0.127008	6.16648	lcPISA-11
DMSO22		AK6	Q9Y3D8												-0.0795741	-0.00674254	-0.806265	-0.0683172	5.92847	6.23544	5.90192	6.20889	0.0986947	6.26465	lcPISA-11
DMSO22		BEX4	Q9NWD9												-0.0850433	0.0328679	-0.580721	0.22444	5.81311	6.30818	5.95438	6.44944	0.146444	6.16608	lcPISA-11
DMSO22		SAR1B	Q9Y6B6												-0.0069474	0.0104282	-0.142872	0.214453	6.21377	6.28906	6.1995	6.27479	0.0486268	6.24376	lcPISA-11
DMSO22		SAR1A	Q9NR31												-0.0752059	0.00400778	-1.17204	0.062459	5.91155	6.24521	5.88499	6.21865	0.0641666	6.22788	lcPISA-11
DMSO22		HHEX	Q03014												0.0775583	-0.0492718	0.994609	-0.631861	6.55419	6.0026	6.55301	6.00142	0.0779787	6.21114	lcPISA-11
DMSO22		COMMD8	Q9NX08												-0.0652223	0.0180996	-0.645168	0.179038	5.99498	6.35142	6.04244	6.39887	0.101094	6.27223	lcPISA-11
DMSO22		TMEM184C	Q9NVA4												-0.125272	0.0442029	-1.30711	0.461222	5.76163	6.4798	5.89807	6.61625	0.0958388	6.28428	lcPISA-11
DMSO22		PSMG4	Q5JS54-2												0.241661	0.0542709	1.95196	0.43836	7.34194	6.44764	6.91469	6.02039	0.123804	6.2096	lcPISA-11
DMSO22		MCOLN1	Q9GZU1												0.0444096	-0.0252711	0.325389	-0.185161	6.42487	6.12193	6.43123	6.12829	0.136482	6.23011	lcPISA-11
DMSO22		MBIP	Q9NS73												-0.0135164	0.0296585	-0.103008	0.226028	6.16976	6.35719	6.21185	6.39928	0.131216	6.22783	lcPISA-11
DMSO22		FAM210A	Q96ND0												0.029925	-0.0600287	0.500149	-1.00329	6.37301	5.98778	6.35398	5.96875	0.0598321	6.24218	lcPISA-11
DMSO22		NA	B2RBV5												-0.0114833	0.00158902	-0.0659748	0.00912935	6.17103	6.2272	6.19528	6.25145	0.174056	6.22035	lcPISA-11
DMSO22		RAB5IF	Q9BUV8-5												0.105588	0.108613	0.966358	0.994042	6.71329	6.72738	6.53308	6.54717	0.109264	6.23951	lcPISA-11
DMSO22		MED6	O75586												-0.00773125	0.199966	-0.0423678	1.09583	6.19175	7.1505	6.16573	7.12448	0.182479	6.22502	lcPISA-11
DMSO22		NDUFAF2	Q8N183												0.0326465	-0.020831	0.839032	-0.535367	6.40411	6.17106	6.41879	6.18575	0.0389097	6.26082	lcPISA-11
DMSO22		SMAP	O00193												0.0625427	-0.125905	1.23887	-2.49397	6.52916	5.72966	6.50555	5.70605	0.0504838	6.25216	lcPISA-11
DMSO22		HMCES	Q96FZ2												0.112336	-0.329013	0.786576	-2.30376	6.68155	4.9206	6.82438	5.06343	0.142816	6.18103	lcPISA-11
DMSO22		MRPL43	Q8N983-4												-0.0629027	0.00847075	-0.596393	0.0803129	5.9387	6.23989	6.04093	6.34212	0.105472	6.20336	lcPISA-11
DMSO22		UBLCP1	Q8WVY7												-0.0984914	-0.0200443	-1.35189	-0.275129	5.80879	6.13338	5.82731	6.15191	0.0728544	6.2192	lcPISA-11
DMSO22		ASXL1	Q8IXJ9												-0.117633	0.0155252	-0.797007	0.105189	5.77926	6.33807	5.80845	6.36726	0.147594	6.27023	lcPISA-11
DMSO22		GINS2	Q9Y248												0.0278509	-0.000699755	0.246817	-0.00620129	6.33878	6.21457	6.42625	6.30204	0.11284	6.21758	lcPISA-11
DMSO22		GOLM1	Q8NBJ4												-0.272012	0.0180345	-1.59004	0.10542	5.12606	6.26753	5.24194	6.38341	0.171072	6.18968	lcPISA-11
DMSO22		ZNF346	Q9UL40												-0.112183	-0.106629	-1.14924	-1.09234	5.75267	5.77487	5.82907	5.85126	0.0976149	6.21785	lcPISA-11
DMSO22		SEPHS2	Q99611												-0.0315649	0.0138279	-0.468432	0.20521	6.09464	6.28946	6.03755	6.23236	0.0673842	6.22946	lcPISA-11
DMSO22		KNL1	Q8NG31												0.193979	0.00830647	1.1191	0.0479214	7.05361	6.20181	6.81198	5.96018	0.173335	6.16621	lcPISA-11
DMSO22		CPTP	Q5TA50												0.120589	0.135459	0.685076	0.769552	6.81834	6.88898	7.03886	7.1095	0.176023	6.27159	lcPISA-11
DMSO22		RING1	Q06587												-0.0419009	0.0270686	-0.428731	0.276966	6.08326	6.38115	6.11615	6.41403	0.0977325	6.26253	lcPISA-11
DMSO22		RNF2	Q99496												-0.207302	-0.0199958	-2.21309	-0.213469	5.41016	6.1602	5.45783	6.20787	0.0936706	6.24618	lcPISA-11
DMSO22		RAD51B	O15315												-0.0482357	0.0953136	-0.398278	0.786996	6.02594	6.65637	5.98832	6.61875	0.121111	6.23082	lcPISA-11
DMSO22		NOC3L	Q8WTT2												-0.041652	-0.15637	-0.181956	-0.683099	6.10137	5.635	5.83163	5.36526	0.228912	6.28009	lcPISA-11
DMSO22		TLCD4	Q96MV1												0.00967656	0.0826004	0.146671	1.252	6.28512	6.61098	6.38967	6.71553	0.0659748	6.2431	lcPISA-11
DMSO22		AFF4	Q9UHB7												0.305535	0.094255	1.66964	0.51507	7.66397	6.61991	7.64229	6.59823	0.182994	6.20123	lcPISA-11
DMSO22		CA13	Q8N1Q1												0.028625	-0.0293576	0.286857	-0.294198	6.37388	6.12279	6.19954	5.94845	0.0997886	6.24866	lcPISA-11
DMSO22		APOC1	P02654												-0.0211042	0.00550571	-0.186306	0.048604	6.13675	6.25099	6.16769	6.28193	0.113277	6.22719	lcPISA-11
DMSO22		SET	Q01105-2												0.00232307	0.0207423	0.0561171	0.50106	6.2557	6.33608	6.22508	6.30546	0.0413968	6.24564	lcPISA-11
DMSO22		PLOD2	O00469-2												0.0614078	-0.204448	0.390053	-1.29862	6.66307	5.54171	6.69213	5.57077	0.157435	6.38541	lcPISA-11
DMSO22		QRICH1	Q2TAL8												0.00285114	-0.12224	0.0233053	-0.999195	6.23763	5.71957	6.40488	5.88682	0.122339	6.22531	lcPISA-11
DMSO22		PPIG	Q13427												-0.0724566	0.10064	-0.386557	0.536916	5.92692	6.68246	5.90321	6.65875	0.187441	6.23219	lcPISA-11
DMSO22		CRNN	Q9UBG3												0.874165	-0.0881684	1.2818	-0.129282	9.11098	4.676	8.88707	4.45208	0.681983	4.97067	lcPISA-11
DMSO22		PLGRKT	Q9HBL7												-0.206998	0.0569815	-1.78825	0.492263	5.41561	6.503	5.67101	6.75839	0.115754	6.25115	lcPISA-11
DMSO22		NIPA1	Q7RTP0												0.017381	0.0050174	0.180157	0.0520063	6.30713	6.25331	6.29645	6.24263	0.0964769	6.23161	lcPISA-11
DMSO22		NAP1L5	Q96NT1												0.0264119	0.0137818	0.349525	0.182383	6.36163	6.30619	6.32859	6.27314	0.0755651	6.24623	lcPISA-11
DMSO22		HAUS6	Q7Z4H7												-0.297882	0.388132	-1.68312	2.19307	5.02571	8.08551	4.94354	8.00335	0.176981	6.17829	lcPISA-11
DMSO22		MRPL35	Q9NZE8												-0.00186815	0.0802315	-0.0136381	0.585716	6.22038	6.58463	6.20067	6.56492	0.13698	6.22844	lcPISA-11
DMSO22		COQ7	Q99807												0.00192404	-0.0551898	0.0328018	-0.940897	6.26898	6.02565	6.20753	5.9642	0.0586566	6.26063	lcPISA-11
DMSO22		NCAPH2	Q6IBW4-4												-0.153689	-0.00757967	-0.847125	-0.0417786	5.65784	6.26086	5.64139	6.24441	0.181424	6.29383	lcPISA-11
DMSO22		RPS28	P62857												-0.000917783	0.0594572	-0.0107683	0.697606	6.21502	6.48064	6.19111	6.45672	0.0852304	6.21898	lcPISA-11
DMSO22		GTF3C6	Q969F1												-0.000578506	-0.126371	-0.00500636	-1.09361	6.22086	5.70142	6.25653	5.73709	0.115554	6.22335	lcPISA-11
DMSO22		CDCA5	Q96FF9												0.00639257	-0.00642102	0.079079	-0.079431	6.26867	6.21324	6.21215	6.15672	0.0808377	6.24096	lcPISA-11
DMSO22		FAM219A	Q8IW50												-0.366562	0.0199256	-4.07798	0.221672	4.85715	6.34931	4.92964	6.42179	0.0898879	6.26222	lcPISA-11
DMSO22		NUP42	O15504												-0.00952133	-0.313659	-0.0440328	-1.45056	6.0598	4.90799	6.28116	5.12935	0.216233	6.09992	lcPISA-11
DMSO22		SLC7A11	Q9UPY5												0.0320494	0.0764362	0.595059	1.41918	6.37323	6.57236	6.43031	6.62944	0.0538592	6.23321	lcPISA-11
DMSO22		TST	Q16762												-0.0145059	-0.0651213	-0.116344	-0.522305	6.11156	5.90086	6.1405	5.9298	0.12468	6.17333	lcPISA-11
DMSO22		PAGE2	Q7Z2X7												-0.0614642	-0.00767975	-0.542197	-0.0677458	5.96195	6.18841	5.94378	6.17024	0.113361	6.22145	lcPISA-11
DMSO22		44625	Q9NX47												0.132376	-0.00223316	2.46891	-0.04165	6.85987	6.24877	6.81272	6.20162	0.0536172	6.25845	lcPISA-11
DMSO22		EMC6	Q9BV81												0.0111092	-0.0191535	0.124822	-0.215207	6.27709	6.14679	6.34271	6.21241	0.0890002	6.22894	lcPISA-11
DMSO22		NUP37	Q8NFH4												-0.0481177	0.00549591	-1.19699	0.136718	6.04761	6.27658	6.03426	6.26323	0.040199	6.25272	lcPISA-11
DMSO22		LSM12	Q3MHD2-2												-0.00540039	-0.00259078	-0.0915566	-0.0439233	6.19688	6.20895	6.2387	6.25078	0.0589841	6.22011	lcPISA-11
DMSO22		PAGE4	O60829												-0.100713	-0.00106097	-0.665864	-0.00701458	5.8164	6.23236	5.86739	6.28335	0.151251	6.23695	lcPISA-11
DMSO22		GM2A	P17900												0.00337208	-0.088918	0.0463932	-1.22334	6.20229	5.81795	6.18384	5.7995	0.0726848	6.18781	lcPISA-11
DMSO22		UBA5	Q9GZZ9												0.0517883	0.00196013	1.16435	0.0440696	6.48803	6.26778	6.52171	6.30145	0.0444782	6.25927	lcPISA-11
DMSO22		SH2D1B	O14796												0.078559	0.206623	0.384368	1.01095	6.72463	7.34885	6.81722	7.44144	0.204385	6.36824	lcPISA-11
DMSO22		SLC25A32	Q9H2D1												0.0161608	-0.0171495	0.355402	-0.377147	6.32041	6.17615	6.28612	6.14186	0.0454718	6.25001	lcPISA-11
DMSO22		SUMO3	P55854-2												0.0059781	0.0532481	0.0700625	0.624061	6.30694	6.51701	6.21252	6.42259	0.0853252	6.28086	lcPISA-11
DMSO22		SUMO2	P61956												-0.0018977	-0.00906144	-0.0171021	-0.081662	6.22222	6.19139	6.14126	6.11044	0.110963	6.23041	lcPISA-11
DMSO22		SNCA	P37840												0.0523334	-0.0483226	1.16665	-1.07724	6.49002	6.05265	6.4792	6.04183	0.0448579	6.25882	lcPISA-11
DMSO22		SNCG	O76070												0.0564756	-0.00395072	1.46802	-0.102695	6.48743	6.22133	6.51996	6.25385	0.0384705	6.23839	lcPISA-11
DMSO22		ZNF691	Q5VV52												-0.0528729	0.0322415	-0.69328	0.422757	6.01215	6.37753	5.97869	6.34406	0.0762649	6.23658	lcPISA-11
DMSO22		VMP1	Q96GC9												0.00636712	-0.0359606	0.113002	-0.638217	6.28573	6.10399	6.37474	6.193	0.0563454	6.25805	lcPISA-11
DMSO22		OXNAD1	Q96HP4												-0.021109	-0.00489942	-0.511567	-0.118735	6.15365	6.22318	6.18465	6.25418	0.0412634	6.24435	lcPISA-11
DMSO22		OPHN1	O60890												-0.0501597	-0.102694	-0.514119	-1.05257	6.03824	5.82231	6.05993	5.84401	0.0975645	6.25186	lcPISA-11
DMSO22		COMMD2	Q86X83												-0.0186661	-0.11665	-0.199566	-1.24715	6.17936	5.77361	6.2099	5.80415	0.0935331	6.25983	lcPISA-11
DMSO22		TMEM41B	Q5BJD5												-0.133295	-0.00418903	-1.50078	-0.0471644	5.71846	6.2538	5.77836	6.3137	0.0888176	6.27198	lcPISA-11
DMSO22		UBE2F	Q969M7-2												0.0590958	-0.0220952	1.06157	-0.396908	6.52121	6.16434	6.54122	6.18436	0.0556684	6.25948	lcPISA-11
DMSO22		APOH	P02749												0.125808	-0.164568	0.45492	-0.595075	6.61642	5.41017	6.58258	5.37633	0.276551	6.06388	lcPISA-11
DMSO22		IFI35	P80217-2												0.0353796	-0.0627843	0.858169	-1.5229	6.41073	5.98904	6.53843	6.11674	0.0412269	6.25542	lcPISA-11
DMSO22		IST1	P53990-5												-0.0637875	0.0672639	-1.21156	1.27759	5.9775	6.54591	5.94952	6.51793	0.052649	6.24772	lcPISA-11
DMSO22		AMBRA1	Q9C0C7-5												0.149384	0.364562	0.874989	2.13536	6.9612	8.08089	6.82955	7.94924	0.170727	6.27646	lcPISA-11
DMSO22		ETFB	P38117												-0.00846419	-0.0889979	-0.192501	-2.02408	6.19628	5.85987	6.23966	5.90325	0.0439696	6.23274	lcPISA-11
DMSO22		EPHB4	P54760												0.19152	-0.250066	0.719891	-0.939954	6.95324	5.11984	7.18905	5.35565	0.266041	6.08884	lcPISA-11
DMSO22		THOC7	Q6I9Y2												-0.0379786	-0.0363077	-0.683821	-0.653735	6.07494	6.08198	6.09323	6.10027	0.0555389	6.23698	lcPISA-11
DMSO22		MIS12	Q9H081												-0.0637547	0.00506843	-0.94743	0.0753196	5.97821	6.27032	5.91255	6.20465	0.0672922	6.24833	lcPISA-11
DMSO22		CIAO2B	Q9Y3D0												-0.00646125	0.522791	-0.0379934	3.07412	6.15554	8.88356	6.04817	8.77619	0.170062	6.18317	lcPISA-11
DMSO22		PMM1	Q92871												0.0601645	-0.126214	0.913025	-1.91536	6.53258	5.74089	6.57997	5.78828	0.0658958	6.26576	lcPISA-11
DMSO22		PMM2	O15305												0.0162158	-0.0500227	0.363674	-1.12187	6.34742	6.06258	6.32919	6.04435	0.0445888	6.27647	lcPISA-11
DMSO22		CFAP36	Q96G28-2												0.0578813	0.0208776	0.563485	0.203248	6.4428	6.27965	6.51444	6.35129	0.10272	6.18942	lcPISA-11
DMSO22		BRK1	Q8WUW1-2												0.00708624	0.0325618	0.0754041	0.346488	6.29521	6.40735	6.35279	6.46494	0.0939768	6.26436	lcPISA-11
DMSO22		FBH1	Q8NFZ0-2												-0.218506	-0.0376719	-1.6705	-0.288005	5.37297	6.09047	5.43223	6.14973	0.130803	6.2516	lcPISA-11
DMSO22		SRRD	Q9UH36												-0.163066	0.253901	-1.14354	1.78055	5.56712	7.43276	5.36891	7.23455	0.142597	6.2333	lcPISA-11
DMSO22		PCIF1	Q9H4Z3												0.00379251	-0.00380251	0.0321647	-0.0322495	6.24496	6.21218	6.1123	6.07951	0.117909	6.22857	lcPISA-11
DMSO22		TRIAP1	O43715												0.00832004	0.0268199	0.0758516	0.24451	6.3065	6.3879	6.31083	6.39222	0.109688	6.27024	lcPISA-11
DMSO22		SEC11A	P67812-3												0.043274	-0.0183651	1.34335	-0.570107	6.44995	6.18018	6.49649	6.22672	0.0322135	6.25936	lcPISA-11
DMSO22		NUF2	Q9BZD4												-0.162376	-0.0485495	-0.815045	-0.243694	5.51342	5.96603	5.19372	5.64634	0.199223	6.17022	lcPISA-11
DMSO22		CHCHD1	Q96BP2												-0.150414	-0.00648344	-1.4719	-0.0634444	5.64037	6.23211	5.80502	6.39676	0.102191	6.26018	lcPISA-11
DMSO22		RDH11	Q8TC12												-0.147948	-0.0287363	-1.34258	-0.260772	5.64203	6.12804	5.65949	6.1455	0.110197	6.25132	lcPISA-11
DMSO22		IMPA1	P29218-3												0.0322757	0.0279112	0.945239	0.817417	6.39255	6.37324	6.39575	6.37644	0.0341456	6.25112	lcPISA-11
DMSO22		MEA1	Q16626												-0.00675619	-0.000369337	-0.07555	-0.00413005	6.24092	6.26861	6.24966	6.27735	0.0894267	6.27022	lcPISA-11
DMSO22		NSL1	Q96IY1												-0.104703	0.0240357	-1.10042	0.252612	5.82776	6.37171	5.84035	6.3843	0.0951487	6.26644	lcPISA-11
DMSO22		B4GALNT1	Q00973												0.0756114	0.0167824	0.616955	0.136937	6.60712	6.34312	6.51744	6.25344	0.122556	6.26975	lcPISA-11
DMSO22		AGPAT1	Q99943												-0.0165992	-0.067711	-0.325518	-1.32784	6.18426	5.96899	6.21116	5.9959	0.0509932	6.25582	lcPISA-11
DMSO22		DPY19L4	Q7Z388												0.0357297	-0.0524027	0.251267	-0.368519	6.38894	6.01033	6.45254	6.07393	0.142198	6.23266	lcPISA-11
DMSO22		VPS26A	O75436												0.0338292	-0.0199704	0.719237	-0.424586	6.4058	6.17133	6.47515	6.24067	0.0470349	6.25734	lcPISA-11
DMSO22		VPS26B	Q4G0F5												0.010937	0.0297738	0.238898	0.650355	6.30406	6.38692	6.34661	6.42946	0.0457809	6.25645	lcPISA-11
DMSO22		LSM5	Q9Y4Y9												-0.29116	0.0924014	-1.45706	0.462407	5.07972	6.6268	5.07899	6.62606	0.199827	6.21567	lcPISA-11
DMSO22		RPL21	P46778												-0.140738	0.214738	-0.387672	0.591507	5.48521	7.01782	5.54937	7.08198	0.363035	6.04727	lcPISA-11
DMSO22		SLC2A1	P11166												0.0689129	-0.0320864	1.61353	-0.751274	6.56248	6.11878	6.5108	6.06709	0.0427094	6.25638	lcPISA-11
DMSO22		WDR75	Q8IWA0												0.190426	-0.0936126	1.03415	-0.508385	7.04818	5.78859	7.18915	5.92956	0.184137	6.17665	lcPISA-11
DMSO22		PPP1R8	Q12972												-0.0240686	0.0568302	-0.542114	1.28003	6.14337	6.4977	6.12459	6.47892	0.0443976	6.24672	lcPISA-11
DMSO22		SLC39A3	Q9BRY0												-0.0287908	-0.0232385	-0.341068	-0.275293	6.10218	6.12571	6.18496	6.20849	0.0844137	6.22518	lcPISA-11
DMSO22		MCUB	Q9NWR8												0.205058	-0.0512212	2.10214	-0.525091	7.19876	6.02712	7.16527	5.99363	0.0975472	6.24496	lcPISA-11
DMSO22		LRPAP1	P30533												0.0377452	-0.0065285	0.951717	-0.164611	6.41484	6.22098	6.41948	6.22561	0.0396601	6.24919	lcPISA-11
DMSO22		MYCBP	Q99417												-0.0143697	0.0118631	-0.24615	0.203213	6.18927	6.30284	6.08552	6.19909	0.0583777	6.25122	lcPISA-11
DMSO22		RAPGEF5	A0A590UJR0												0.0520986	-0.00801738	0.204732	-0.0315059	6.49548	6.23038	6.49316	6.22806	0.254472	6.2651	lcPISA-11
DMSO22		PPHLN1	Q8NEY8												0.485934	-0.3104	4.50225	-2.8759	8.70102	5.01014	8.5941	4.90322	0.107931	6.21283	lcPISA-11
DMSO22		ATP5ME	P56385												0.0133499	0.0213567	0.24652	0.394374	6.32848	6.36369	6.27127	6.30649	0.0541534	6.27018	lcPISA-11
DMSO22		BECN1	Q14457												0.0997861	0.00151344	1.84737	0.0280188	6.69257	6.25186	6.73814	6.29744	0.0540152	6.24531	lcPISA-11
DMSO22		DDT	P30046												0.0431064	0.000661315	0.663373	0.0101771	6.46072	6.27341	6.4947	6.30739	0.0649807	6.27053	lcPISA-11
DMSO22		AP1AR	Q63HQ0												-0.0295368	0.00759532	-0.447464	0.115064	6.11573	6.27518	6.02361	6.18306	0.0660093	6.24223	lcPISA-11
DMSO22		MOB1B	Q7L9L4-2												-0.0389198	-0.00582657	-0.908031	-0.135939	6.07621	6.2172	6.08786	6.22885	0.0428618	6.24236	lcPISA-11
DMSO22		SKA1	Q96BD8												-0.20858	0.0231631	-1.24603	0.138373	5.35032	6.28263	5.45067	6.38298	0.167396	6.18257	lcPISA-11
DMSO22		ERGIC2	Q96RQ1												0.0126325	-0.0557529	0.219006	-0.966576	6.33694	6.04357	6.33922	6.04585	0.0576809	6.28169	lcPISA-11
DMSO22		RNF121	Q9H920												0.052924	-0.0307989	0.681263	-0.396459	6.48221	6.11674	6.31245	5.94698	0.0776851	6.24872	lcPISA-11
DMSO22		ATP5PF	P18859-2												0.0728138	-0.0273378	0.600158	-0.225328	6.54514	6.10619	6.48817	6.04922	0.121324	6.223	lcPISA-11
DMSO22		ABCB4	P21439												0.0170496	-0.1106	0.134206	-0.870588	6.33962	5.80279	6.35477	5.81794	0.127041	6.26513	lcPISA-11
DMSO22		ABCB1	P08183												0.0870715	0.0178106	0.53599	0.109637	6.63441	6.32343	6.51029	6.19931	0.16245	6.24584	lcPISA-11
DMSO22		NCKAP5L	Q9HCH0												0.011757	-0.073478	0.0653937	-0.408692	6.20299	5.84713	6.05438	5.69852	0.179788	6.15265	lcPISA-11
DMSO22		NENF	Q9UMX5												0.0377577	0.00085676	0.988119	0.0224214	6.41101	6.24911	6.40328	6.24138	0.0382117	6.2454	lcPISA-11
DMSO22		ETFRF1	Q6IPR1												-0.0176514	0.0293494	-0.202483	0.336674	6.17214	6.37653	6.17524	6.37963	0.0871746	6.24812	lcPISA-11
DMSO22		NUDT5	Q9UKK9												0.00610069	0.00873626	0.146444	0.20971	6.27288	6.28435	6.24678	6.25825	0.0416588	6.24641	lcPISA-11
DMSO22		ARHGEF7	Q14155-5												0.108416	-0.337803	1.06343	-3.31344	6.75228	4.95592	6.78346	4.98711	0.10195	6.26345	lcPISA-11
DMSO22		HMG20A	Q9NP66												-0.0897626	-0.0863737	-0.865471	-0.832796	5.85091	5.86468	5.84217	5.85593	0.103715	6.22652	lcPISA-11
DMSO22		UXS1	Q8NBZ7-2												0.0109705	0.0524338	0.170968	0.817142	6.27428	6.45723	6.24571	6.42865	0.0641673	6.22675	lcPISA-11
DMSO22		METTL7A	Q9H8H3												0.0176045	-0.00797731	0.364896	-0.165349	6.32238	6.21127	6.31824	6.20712	0.0482452	6.24571	lcPISA-11
DMSO22		TIMM21	Q9BVV7												-0.0443357	-0.0532386	-0.858905	-1.03138	6.08253	6.04511	6.06632	6.0289	0.0516189	6.27236	lcPISA-11
DMSO22		TSPO	P30536												-0.0359794	-0.0017322	-0.55458	-0.0266998	6.076	6.22196	6.26695	6.41291	0.0648769	6.22943	lcPISA-11
DMSO22		PIP	P12273												0.676694	-0.866863	1.70609	-2.18555	9.23785	3.16894	9.47175	3.40284	0.396634	5.77918	lcPISA-11
DMSO22		NR3C1	P04150-3												-0.529822	-0.0326896	-2.95453	-0.182292	4.35142	6.14163	4.39122	6.18142	0.179325	6.28238	lcPISA-11
DMSO22		METAP1	P53582												-0.0535191	0.00461065	-1.38373	0.119207	6.00701	6.25399	6.07156	6.31854	0.0386776	6.23404	lcPISA-11
DMSO22		NELFE	P18615-3												-0.0258307	-0.00639447	-0.536048	-0.1327	6.14672	6.2301	6.14054	6.22391	0.0481872	6.25777	lcPISA-11
DMSO22		AUP1	Q9Y679												-0.0436764	0.0332766	-0.622507	0.474281	6.12599	6.46162	6.14547	6.4811	0.0701621	6.31428	lcPISA-11
DMSO22		FABP5	Q01469												-0.21011	-0.128602	-3.42375	-2.09557	5.3403	5.65071	4.63529	4.94569	0.0613684	6.17754	lcPISA-11
DMSO22		LRRC20	Q8TCA0												0.0886991	-0.0897986	1.03016	-1.04293	6.63763	5.86516	6.68758	5.91511	0.0861023	6.24183	lcPISA-11
DMSO22		FAM204A	Q9H8W3												-0.305865	-0.154873	-1.86828	-0.945994	4.92375	5.46701	4.16911	4.71236	0.163714	6.08655	lcPISA-11
DMSO22		NDUFB5	O43674												0.00218255	0.0226481	0.0497977	0.516747	6.26454	6.35404	6.25098	6.34048	0.0438283	6.25507	lcPISA-11
DMSO22		TRMT11	Q7Z4G4												0.0089157	-0.0123444	0.198141	-0.274339	6.27756	6.18572	6.23886	6.14703	0.0449968	6.23888	lcPISA-11
DMSO22		AP3M1	Q9Y2T2												-0.0198248	0.00742182	-0.44474	0.166498	6.17035	6.28799	6.17931	6.29695	0.044576	6.25573	lcPISA-11
DMSO22		AP3M2	P53677												-0.0611351	0.0917411	-0.526424	0.789967	6.00328	6.67436	5.91328	6.58435	0.116133	6.26314	lcPISA-11
DMSO22		TMC6	Q7Z403												-0.0597637	-0.078477	-0.455633	-0.598301	5.99349	5.91625	5.86449	5.78725	0.131166	6.24698	lcPISA-11
DMSO22		PIBF1	Q8WXW3												-0.178038	0.096466	-0.837026	0.453524	5.33624	6.4546	5.47722	6.59558	0.212703	6.03712	lcPISA-11
DMSO22		SCGB2A1	O75556												-0.238039	-0.441132	-0.476039	-0.882192	4.2454	3.68792	4.98417	4.42669	0.500041	5.00697	lcPISA-11
DMSO22		RPS9	P46781												-0.0256402	0.140292	-0.180616	0.988251	6.09242	6.83503	6.1338	6.87641	0.14196	6.20167	lcPISA-11
DMSO22		ATP6V1H	Q9UI12												0.0419021	-0.0288134	0.822681	-0.565704	6.47422	6.16453	6.53182	6.22213	0.0509336	6.28888	lcPISA-11
DMSO22		ROMO1	P60602												0.048239	-0.017082	0.727308	-0.257548	6.43521	6.15034	6.46013	6.17526	0.0663254	6.2236	lcPISA-11
DMSO22		SLC26A2	P50443												0.352993	-0.0895024	1.99285	-0.505292	7.8964	5.81065	7.91207	5.82632	0.17713	6.18255	lcPISA-11
DMSO22		PDE6D	O43924												-0.151062	-0.105557	-1.1777	-0.822935	5.61032	5.7901	5.31284	5.49262	0.128269	6.22963	lcPISA-11
DMSO22		NUDT6	P53370												0.0826878	-0.009689	0.538541	-0.0631038	6.59199	6.18313	6.86921	6.46035	0.153541	6.22479	lcPISA-11
DMSO22		S100P	P25815												0.189342	-0.00240226	1.44004	-0.0182703	7.08312	6.2016	7.03525	6.15373	0.131484	6.21194	lcPISA-11
DMSO22		MED19	A0JLT2												0.223167	0.101803	1.41214	0.644183	7.19568	6.61512	7.38112	6.80056	0.158035	6.16441	lcPISA-11
DMSO22		S100A2	P29034												-0.240566	-0.236658	-0.765357	-0.752924	4.87382	4.88704	4.72554	4.73876	0.314319	5.75821	lcPISA-11
DMSO22		NDUFB1	O75438												0.0589245	-0.0197251	0.629804	-0.210828	6.50704	6.1618	6.49822	6.15298	0.09356	6.24662	lcPISA-11
DMSO22		ARL2	P36404												0.00352037	-0.000683881	0.0831347	-0.0161501	6.27164	6.25339	6.29543	6.27718	0.0423454	6.25636	lcPISA-11
DMSO22		DPM3	Q9P2X0-2												0.105987	0.0083873	1.08703	0.0860225	6.68748	6.25003	6.67132	6.23387	0.0975012	6.2138	lcPISA-11
DMSO22		RNASEH2B	Q5TBB1												-0.069368	-0.084538	-0.582176	-0.709492	5.90921	5.84741	6.04406	5.98225	0.119153	6.20029	lcPISA-11
DMSO22		UBE2D1	P51668												-0.157304	-0.0367365	-1.74636	-0.407843	5.64844	6.14077	5.56591	6.05824	0.0900749	6.29915	lcPISA-11
DMSO22		UBE2D3	P61077-3												0.00162706	0.0249525	0.0302946	0.464598	6.25913	6.36114	6.31403	6.41605	0.0537078	6.25207	lcPISA-11
DMSO22		TMEM41A	Q96HV5												0.0137684	-0.00737689	0.188461	-0.100975	6.31758	6.22566	6.29335	6.20143	0.0730567	6.25758	lcPISA-11
DMSO22		FITM2	Q8N6M3												0.0459866	-0.150399	0.471326	-1.54147	6.43088	5.61245	6.56294	5.74451	0.0975685	6.22913	lcPISA-11
DMSO22		RWDD4	Q6NW29												-0.0285289	0.0705153	-0.365861	0.904305	6.16152	6.59938	6.19962	6.63748	0.0779773	6.28458	lcPISA-11
DMSO22		TRUB1	Q8WWH5												-0.000810573	0.000810118	-0.0154865	0.0154778	6.2544	6.26143	6.33537	6.3424	0.0523405	6.25791	lcPISA-11
DMSO22		S100A6	P06703												-0.0426173	-0.0205237	-0.401163	-0.193193	6.04589	6.13919	6.05544	6.14874	0.106234	6.22715	lcPISA-11
DMSO22		SAP18	O00422-2												-0.0332327	0.154712	-0.288838	1.34466	6.059	6.90205	5.88561	6.72866	0.115057	6.20019	lcPISA-11
DMSO22		RSL24D1	Q9UHA3												0.00349079	0.103836	0.0139123	0.413829	6.25852	6.70932	5.93329	6.38409	0.250915	6.24339	lcPISA-11
DMSO22		PACC1	Q9H813												-0.229796	0.0436239	-2.40377	0.456326	5.32257	6.43323	5.34743	6.45809	0.0955981	6.24162	lcPISA-11
DMSO22		DR1	Q01658												-0.00400077	0.0394977	-0.0867427	0.856371	6.23522	6.42607	6.27316	6.46402	0.0461222	6.25253	lcPISA-11
DMSO22		CYB5B	A0A499FJ32												0.0205856	0.0376307	0.233572	0.426973	6.29962	6.37449	6.39857	6.47344	0.0881336	6.21037	lcPISA-11
DMSO22		PET100	P0DJ07												-0.00578405	0.0546986	-0.0900993	0.852052	6.20326	6.46885	6.19141	6.457	0.0641964	6.22818	lcPISA-11
DMSO22		HDDC2	Q7Z4H3												0.0453911	-0.0221464	0.83872	-0.409213	6.43999	6.14546	6.3899	6.09537	0.0541195	6.24052	lcPISA-11
DMSO22		WDR20	Q8TBZ3-7												0.00510396	-0.0984961	0.0662476	-1.27844	6.26779	5.83348	6.15425	5.71994	0.0770438	6.24566	lcPISA-11
DMSO22		COMMD5	Q9GZQ3												0.00651994	-0.0141804	0.1149	-0.249899	6.28953	6.19993	6.34134	6.25174	0.0567443	6.26117	lcPISA-11
DMSO22		CCNC	P24863												-0.00876287	-0.00361348	-0.0928725	-0.0382971	6.15271	6.17471	6.20361	6.22561	0.0943538	6.19019	lcPISA-11
DMSO22		BORCS5	Q969J3												0.0480333	-0.0365383	0.579299	-0.440666	6.43957	6.07293	6.30129	5.93465	0.0829162	6.2287	lcPISA-11
DMSO22		KNSTRN	Q9Y448												-0.0407369	0.0953401	-0.567539	1.32826	6.08556	6.6875	6.05364	6.65558	0.0717783	6.25984	lcPISA-11
DMSO22		NUSAP1	Q9BXS6												-0.211734	-0.0540049	-1.76913	-0.451234	5.34813	5.966	5.46631	6.08418	0.119683	6.19356	lcPISA-11
DMSO22		ARL2BP	Q9Y2Y0												-0.0168549	-0.0240407	-0.184557	-0.26324	6.15883	6.12824	6.17029	6.13969	0.0913262	6.23121	lcPISA-11
DMSO22		RPL31	P62899												-0.0255738	0.147825	-0.150275	0.868637	6.08518	6.86233	6.09786	6.87501	0.17018	6.19401	lcPISA-11
DMSO22		COX15	Q7KZN9												0.0251943	-0.0072285	0.528837	-0.151728	6.35058	6.20946	6.39647	6.25534	0.0476411	6.24064	lcPISA-11
DMSO22		RNGTT	O60942												-0.207638	-0.000185367	-2.14401	-0.00191405	5.42575	6.26483	5.50234	6.34142	0.0968456	6.26563	lcPISA-11
DMSO22		TNFAIP8	O95379-4												-0.10245	0.00808579	-1.50271	0.1186	5.83443	6.29902	5.77758	6.24217	0.0681767	6.26382	lcPISA-11
DMSO22		IL18	Q14116												0.0257913	-0.0364152	0.555691	-0.784588	6.35161	6.08357	6.3472	6.07915	0.0464131	6.23907	lcPISA-11
DMSO22		GMDS	O60547												0.0171986	-0.00768548	0.422542	-0.18882	6.3209	6.21281	6.3076	6.19951	0.0407027	6.24599	lcPISA-11
DMSO22		SLC25A42	Q86VD7												-0.00243762	-0.0266874	-0.0391266	-0.428363	6.22983	6.12599	6.23563	6.13179	0.0623008	6.24037	lcPISA-11
DMSO22		CD99	P14209												0.0581778	-0.0956521	0.650976	-1.07029	6.48564	5.82968	6.5137	5.85775	0.0893701	6.2293	lcPISA-11
DMSO22		FADD	Q13158												0.0190634	0.119687	0.211273	1.32644	6.36977	6.82989	6.32842	6.78855	0.0902312	6.28615	lcPISA-11
DMSO22		WIPI1	Q5MNZ9												0.0366402	0.0659326	0.444396	0.799673	6.43152	6.56344	6.49926	6.63118	0.0824495	6.27023	lcPISA-11
DMSO22		NFU1	Q9UMS0												0.0867065	-0.0207889	1.70068	-0.40776	6.65901	6.18088	6.68026	6.20213	0.0509833	6.27059	lcPISA-11
DMSO22		C5orf34	Q96MH7												-0.150639	-0.149903	-0.958864	-0.954176	5.75765	5.76059	5.75765	5.76059	0.157102	6.39135	lcPISA-11
DMSO22		TESC	Q96BS2												-0.0400451	0.00946796	-0.472353	0.11168	6.04172	6.25267	5.76648	5.97743	0.0847778	6.21178	lcPISA-11
DMSO22		TPD52L2	O43399-7												0.0323461	0.000337477	0.924849	0.00964926	6.38218	6.24214	6.36782	6.22778	0.0349744	6.24068	lcPISA-11
DMSO22		TPD52L2	O43399-3												0.122761	-0.865916	0.655454	-4.62334	6.63316	3.34272	7.1794	3.88895	0.187292	6.09208	lcPISA-11
DMSO22		NDUFA13	Q9P0J0												0.0664551	0.0184288	1.19774	0.332148	6.5651	6.35015	6.57102	6.35607	0.0554837	6.26954	lcPISA-11
DMSO22		SUDS3	Q9H7L9												-0.125995	-0.0520157	-1.08608	-0.448377	5.65663	5.95426	5.73336	6.03099	0.116009	6.17286	lcPISA-11
DMSO22		N6AMT1	Q9Y5N5												0.0399918	-0.0210464	0.568235	-0.299044	6.44379	6.17685	6.41673	6.14979	0.070379	6.26762	lcPISA-11
DMSO22		ASF1B	Q9NVP2												-0.0511593	0.0494071	-0.370657	0.357962	6.01459	6.44881	5.88603	6.32025	0.138023	6.2317	lcPISA-11
DMSO22		ASF1A	Q9Y294												-0.0116715	-0.034067	-0.234518	-0.684516	6.19793	6.10246	6.17514	6.07967	0.049768	6.24827	lcPISA-11
DMSO22		PER3	P56645-2												0.0970916	0.00903412	1.40565	0.130792	6.68081	6.28523	6.68073	6.28515	0.0690723	6.24599	lcPISA-11
DMSO22		BST2	Q10589												0.0349359	-0.0177787	0.614237	-0.312582	6.40171	6.17202	6.49187	6.26218	0.0568769	6.24855	lcPISA-11
DMSO22		WDR61	Q9GZS3												0.0186713	-0.0175835	0.332056	-0.31271	6.31952	6.16269	6.33083	6.174	0.0562294	6.23826	lcPISA-11
DMSO22		UMAD1	C9J7I0												0.125474	-0.137281	0.709286	-0.77603	6.73834	5.61637	6.82826	5.70629	0.176902	6.17706	lcPISA-11
DMSO22		FAT2	Q9NYQ8												0.00546343	-0.0849458	0.0292	-0.454004	6.25694	5.87687	6.09639	5.71632	0.187104	6.23329	lcPISA-11
DMSO22		TRAPPC5	Q8IUR0												-0.0420925	-0.020974	-0.625315	-0.311584	6.03963	6.12869	6.01542	6.10448	0.067314	6.21845	lcPISA-11
DMSO22		BSCL2	Q96G97-4												-0.0167066	-0.0365936	-0.170122	-0.372632	6.1855	6.10081	6.02699	5.94231	0.0982032	6.25754	lcPISA-11
DMSO22		EID1	Q9Y6B2												0.253232	0.177013	1.29071	0.902227	7.40367	7.02267	7.27559	6.8946	0.196195	6.21178	lcPISA-11
DMSO22		ISOC2	Q96AB3												0.0161629	0.0439154	0.168471	0.457742	6.28592	6.40801	6.32708	6.44917	0.0959392	6.21589	lcPISA-11
DMSO22		MNT	Q99583												0.00473753	-0.12494	0.0344483	-0.908485	6.21641	5.68203	5.97511	5.44072	0.137526	6.19604	lcPISA-11
DMSO22		COL6A1	P12109												-0.151111	0.0108513	-0.915595	0.0657492	5.53163	6.18882	5.57539	6.23259	0.165041	6.14245	lcPISA-11
DMSO22		C15orf40	Q8WUR7												-0.00161722	-0.0039033	-0.0254008	-0.0613072	6.25892	6.24901	6.16829	6.15838	0.0636679	6.26595	lcPISA-11
DMSO22		GOT1	P17174												0.0262437	0.0194648	0.850182	0.630576	6.35489	6.3251	6.37495	6.34516	0.0308683	6.24033	lcPISA-11
DMSO22		ZNF581	Q9P0T4												-0.173451	0.108365	-0.964873	0.602813	5.55208	6.7498	5.59502	6.79274	0.179766	6.26138	lcPISA-11
DMSO22		IGFBP2	P18065												-0.00366303	0.100211	-0.0161887	0.442884	6.13041	6.58808	6.10527	6.56294	0.22627	6.146	lcPISA-11
DMSO22		TIMP1	P01033												0.0128337	0.0341356	0.202244	0.537936	6.30122	6.39495	6.25904	6.35277	0.0634567	6.24542	lcPISA-11
DMSO22		IL17RA	Q96F46												-0.0944298	0.0460062	-0.716184	0.348925	5.8529	6.4513	5.9459	6.54429	0.131851	6.24881	lcPISA-11
DMSO22		PSME3	P61289-2												0.0791296	-0.0249199	2.10932	-0.66428	6.60513	6.14553	6.54376	6.08416	0.0375142	6.2526	lcPISA-11
DMSO22		SLC35A2	P78381-4												0.0770358	0.177762	0.820941	1.89434	6.60351	7.08103	6.57838	7.0559	0.0938384	6.26016	lcPISA-11
DMSO22		SLC35A3	Q9Y2D2-2												0.0657911	0.173003	0.566498	1.48966	6.56311	7.06942	6.32008	6.82639	0.116136	6.27053	lcPISA-11
DMSO22		CYBRD1	Q53TN4												-0.149067	0.0578752	-1.30673	0.507336	5.63443	6.50347	5.75813	6.62718	0.114077	6.24775	lcPISA-11
DMSO22		FAM83A	Q86UY5												-0.0753582	-0.360259	-0.483131	-2.30967	5.92521	4.8634	5.948	4.88619	0.155979	6.24294	lcPISA-11
DMSO22		LAPTM4B	Q86VI4												-0.313637	-0.0760706	-2.29873	-0.557541	4.9997	5.89466	5.17763	6.07259	0.13644	6.21382	lcPISA-11
DMSO22		SH2D2A	Q9NP31-2												0.0193423	0.0386057	0.121191	0.241888	6.31607	6.40097	6.43213	6.51703	0.159602	6.23196	lcPISA-11
DMSO22		CYB5A	P00167												-0.000483584	0.000483422	-0.00549354	0.0054917	6.24904	6.25324	6.23093	6.23512	0.0880278	6.25114	lcPISA-11
DMSO22		TRIM29	Q14134												-0.0129115	-0.13249	-0.0620603	-0.636827	5.59028	5.1456	6.31239	5.86772	0.208047	5.64053	lcPISA-11
DMSO22		CASP8	Q14790-9												0.0714748	-0.211758	0.796176	-2.35882	6.58224	5.40894	6.68579	5.51249	0.0897727	6.26408	lcPISA-11
DMSO22		GID4	Q8IVV7												0.0444787	-0.0360141	0.564314	-0.456921	6.46544	6.11459	6.4424	6.09155	0.078819	6.26915	lcPISA-11
DMSO22		LMBR1	Q8WVP7-3												0.173069	-0.00699888	1.23311	-0.0498665	7.08692	6.25535	7.05263	6.22106	0.140352	6.28577	lcPISA-11
DMSO22		APOA1	P02647												-0.0225346	0.0662308	-0.157377	0.462541	6.08134	6.46725	5.99611	6.38203	0.143189	6.17707	lcPISA-11
DMSO22		RNF170	Q96K19												0.340625	0.2202	2.43424	1.57363	7.81993	7.19368	7.71329	7.08704	0.139931	6.17539	lcPISA-11
DMSO22		CLEC3B	P05452												0.01712	-0.0173256	0.0776309	-0.0785632	6.18696	6.04099	6.25661	6.11064	0.220531	6.11398	lcPISA-11
DMSO22		NUBP2	Q9Y5Y2												0.00136808	0.0336206	0.024759	0.608454	6.26695	6.40863	6.39111	6.53279	0.0552557	6.26101	lcPISA-11
DMSO22		ALG6	Q9Y672												0.0169558	-0.114307	0.2367	-1.59571	6.34025	5.78885	6.36399	5.81259	0.071634	6.26617	lcPISA-11
DMSO22		ABCD4	O14678												-0.0414043	0.00319559	-0.328897	0.0253843	6.0582	6.24841	6.22172	6.41193	0.125888	6.23459	lcPISA-11
DMSO22		KCNN4	O15554												-0.0255141	0.154534	-0.194139	1.17586	6.12083	6.93443	6.00982	6.82341	0.131422	6.23004	lcPISA-11
DMSO22		ITFG1	Q8TB96												-0.0325048	0.106706	-0.381988	1.25398	6.10694	6.72559	6.09759	6.71624	0.0850938	6.2461	lcPISA-11
DMSO22		URM1	Q9BTM9-2												0.0524624	-0.0263195	0.370273	-0.18576	6.4217	6.08043	6.51448	6.17321	0.141686	6.19238	lcPISA-11
DMSO22		SLC2A4	P14672												-0.0526698	-0.151283	-0.462371	-1.32806	5.9973	5.60107	6.06304	5.6668	0.113913	6.2203	lcPISA-11
DMSO22		CYBA	P13498												0.0477806	0.0286624	0.821209	0.492624	6.52372	6.43783	6.49717	6.41129	0.0581832	6.31119	lcPISA-11
DMSO22		GYG1	P46976												-0.0426499	0.134034	-0.362411	1.13894	5.98704	6.76705	6.11589	6.8959	0.117684	6.16667	lcPISA-11
DMSO22		PTPN11	Q06124-1												-0.0265861	-0.0125002	-0.73456	-0.345373	6.14283	6.2031	6.13084	6.19111	0.0361932	6.25708	lcPISA-11
DMSO22		CCS	O14618												0.0319025	-0.0578185	0.572738	-1.038	6.35288	5.96983	6.39163	6.00858	0.0557017	6.21394	lcPISA-11
DMSO22		HECTD4	Q9Y4D8												-0.0211651	-0.235191	-0.121948	-1.35512	6.05976	5.22429	5.91978	5.08431	0.173558	6.14931	lcPISA-11
DMSO22		BIN1	O00499												0.0380277	-0.220809	0.248157	-1.44093	6.34954	5.30671	6.45405	5.41121	0.153241	6.18436	lcPISA-11
DMSO22		YPEL5	P62699												0.00647648	-0.170506	0.0492769	-1.29731	6.25127	5.52957	6.35786	5.63616	0.13143	6.22327	lcPISA-11
DMSO22		RBFOX2	O43251-8												-0.0154785	0.0494703	-0.126235	0.403456	6.15578	6.43924	6.13986	6.42332	0.122616	6.22218	lcPISA-11
DMSO22		HSF1	Q00613												-0.179176	-0.233513	-1.21824	-1.58768	5.4974	5.2942	5.8404	5.6372	0.147078	6.22436	lcPISA-11
DMSO22		FAM241A	Q8N8J7												0.0954821	0.0756595	1.27849	1.01307	6.67155	6.58052	6.62053	6.52949	0.0746832	6.2443	lcPISA-11
DMSO22		MED8	Q96G25-2												-0.0104021	0.148162	-0.110688	1.57657	6.24287	6.96814	6.14657	6.87184	0.0939774	6.28804	lcPISA-11
DMSO22		TPK1	Q9H3S4												-0.412039	0.142335	-3.54526	1.22468	4.71049	6.91749	4.66489	6.8719	0.116222	6.2676	lcPISA-11
DMSO22		ASPM	Q8IZT6												-0.0254936	0.0030749	-0.299395	0.0361114	6.13814	6.26091	6.15335	6.27611	0.0851503	6.24758	lcPISA-11
DMSO22		COMMD1	Q8N668												0.0128542	-0.185466	0.118825	-1.71445	6.32841	5.51562	6.42518	5.61239	0.108178	6.27228	lcPISA-11
DMSO22		EMP3	P54852												-0.118412	-0.0399284	-1.27933	-0.43139	5.78367	6.10702	5.98164	6.30499	0.0925575	6.2784	lcPISA-11
DMSO22		FBXL12	Q9NXK8												0.000373382	0.00980644	0.0039365	0.103387	6.24093	6.28187	6.38831	6.42925	0.0948513	6.23932	lcPISA-11
DMSO22		SH3BGRL2	Q9UJC5												0.0406158	0.0334819	0.659762	0.543878	6.43872	6.40696	6.43566	6.4039	0.0615614	6.25999	lcPISA-11
DMSO22		MRPS18A	Q9NVS2-2												-0.00172536	-0.00061654	-0.0153254	-0.00547638	6.22994	6.23473	6.23209	6.23688	0.112582	6.2374	lcPISA-11
DMSO22		NECAP1	Q8NC96												0.00496818	-0.0449639	0.0952302	-0.86187	6.26136	6.04835	6.24939	6.03639	0.0521702	6.23983	lcPISA-11
DMSO22		MT-CO3	P00414												0.0459813	0.0127658	0.286897	0.0796515	6.36946	6.22448	6.76527	6.6203	0.160271	6.16965	lcPISA-11
DMSO22		ASNA1	O43681												-0.00893045	0.027406	-0.247743	0.760281	6.21727	6.37585	6.23285	6.39143	0.0360472	6.25588	lcPISA-11
DMSO22		EXTL3	O43909												0.18744	0.278501	1.59387	2.36819	7.08887	7.55073	6.94845	7.41031	0.117601	6.22518	lcPISA-11
DMSO22		GMFG	O60234												0.0265474	-0.109709	0.494458	-2.04339	6.37828	5.80345	6.42683	5.852	0.0536898	6.26199	lcPISA-11
DMSO22		GMFB	P60983												0.048492	-0.0640317	1.16349	-1.53634	6.45863	5.97403	6.49905	6.01445	0.0416782	6.24515	lcPISA-11
DMSO22		MTRF1L	Q9UGC7												-0.0519766	-0.0111268	-0.736699	-0.157707	5.97013	6.14159	5.93165	6.10311	0.0705534	6.18914	lcPISA-11
DMSO22		EXOSC1	Q9Y3B2												-0.00427919	0.0577553	-0.0557235	0.752089	6.2262	6.49976	6.16521	6.43877	0.0767932	6.2447	lcPISA-11
DMSO22		ARPIN	Q7Z6K5-2												0.203142	-0.266597	1.37102	-1.79928	7.19934	5.19861	7.12198	5.12125	0.148169	6.25375	lcPISA-11
DMSO22		AAMDC	Q9H7C9												-0.00677972	-0.0513635	-0.0913858	-0.692344	6.21284	6.02379	6.22357	6.03451	0.0741879	6.24211	lcPISA-11
DMSO22		TMSB10	P63313												0.14025	-0.0229739	1.0273	-0.168279	6.84145	6.1096	6.82893	6.09708	0.136523	6.20767	lcPISA-11
DMSO22		TMSB4X	P62328												-0.337025	-1.41128	-0.818272	-3.4265	4.79253	2.27604	4.85067	2.33418	0.411874	6.05368	lcPISA-11
DMSO22		GFM2	Q969S9												0.137469	-0.281246	0.948337	-1.94019	6.78594	5.0765	6.77841	5.06897	0.144958	6.16918	lcPISA-11
DMSO22		TMCO1	Q9UM00												0.118182	-0.0437923	1.66695	-0.61769	6.79659	6.0748	6.73547	6.01368	0.0708969	6.26203	lcPISA-11
DMSO22		ITIH4	Q14624												-0.0821528	0.025894	-0.477771	0.150591	5.8524	6.30753	5.98228	6.43741	0.17195	6.19533	lcPISA-11
DMSO22		TMEM184B	Q9Y519												0.0666229	0.043619	0.632743	0.414267	6.54673	6.44317	6.50829	6.40473	0.105292	6.25128	lcPISA-11
DMSO22		TIMM23	O14925												-0.00750938	0.00374008	-0.146731	0.0730802	6.21614	6.2648	6.27084	6.3195	0.0511778	6.24857	lcPISA-11
DMSO22		SLC39A10	Q9ULF5												0.00155648	-0.00155816	0.0298826	-0.0299148	6.21821	6.20479	6.20738	6.19397	0.0520864	6.2115	lcPISA-11
DMSO22		ADGB	Q8N7X0												0.147763	-0.150754	0.521241	-0.531794	6.66681	5.4207	6.38266	5.13655	0.283483	6.01779	lcPISA-11
DMSO22		CCDC32	Q9BV29-2												-0.0203524	-0.0939579	-0.305625	-1.41093	6.17293	5.86588	6.20285	5.89581	0.0665927	6.26063	lcPISA-11
DMSO22		ZFC3H1	O60293												-0.106326	-0.0392375	-0.736659	-0.27185	5.72708	5.9997	5.5398	5.81241	0.144335	6.16511	lcPISA-11
DMSO22		RAB18	Q9NP72												0.024385	-0.0188445	0.623853	-0.482107	6.37875	6.19046	6.35495	6.16665	0.0390877	6.27184	lcPISA-11
DMSO22		RAB18	H0Y6T8												-0.359249	0.0304481	-2.16404	0.183413	4.83199	6.33048	5.24049	6.73898	0.166008	6.19827	lcPISA-11
DMSO22		GNPNAT1	Q96EK6												-0.00178346	0.0461597	-0.0369752	0.956997	6.23705	6.4478	6.24696	6.45771	0.0482339	6.24476	lcPISA-11
DMSO22		PON2	Q15165												0.00120797	0.0411633	0.0234037	0.797509	6.24885	6.42433	6.23635	6.41183	0.0516148	6.24362	lcPISA-11
DMSO22		APPL1	Q9UKG1												0.0325544	0.0291933	0.462801	0.415019	6.39872	6.38382	6.40521	6.39032	0.0703421	6.25594	lcPISA-11
DMSO22		XK	P51811												-0.0792941	-0.104423	-0.750486	-0.988316	5.94317	5.84055	5.9082	5.80558	0.105657	6.27897	lcPISA-11
DMSO22		LSM4	Q9Y4Z0												-0.0236349	0.033527	-0.506634	0.718679	6.15533	6.40411	6.20442	6.4532	0.0466509	6.25699	lcPISA-11
DMSO22		STK11	Q15831												0.0383452	0.00722523	0.659224	0.124215	6.40824	6.27149	6.40851	6.27176	0.0581671	6.24015	lcPISA-11
DMSO22		AMN1	Q8IY45												0.117447	0.0545939	0.816385	0.379488	6.75963	6.47146	6.69216	6.40399	0.143862	6.23114	lcPISA-11
DMSO22		MRPS16	Q9Y3D3												-0.0462177	-0.00944192	-0.521202	-0.106478	6.05957	6.21601	6.00108	6.15753	0.0886751	6.25683	lcPISA-11
DMSO22		NDUFS6	O75380												0.10964	0.000476627	1.66014	0.00721692	6.69397	6.20615	6.65598	6.16816	0.0660429	6.20409	lcPISA-11
DMSO22		NDUFA6	P56556												-0.0233346	-0.0477085	-0.272265	-0.556657	6.11838	6.01588	6.07495	5.97245	0.0857054	6.21814	lcPISA-11
DMSO22		ITIH3	Q06033												-0.101271	0.0376283	-0.580986	0.215871	5.69733	6.27313	5.81487	6.39067	0.174309	6.11163	lcPISA-11
DMSO22		NKIRAS2	Q9NYR9												0.0956758	0.124854	0.753021	0.982669	6.58422	6.71875	6.63714	6.77166	0.127056	6.16174	lcPISA-11
DMSO22		MOSPD1	Q9UJG1-3												0.00910931	-0.483658	0.0531957	-2.82442	6.18586	4.39604	6.25468	4.46487	0.171242	6.14692	lcPISA-11
DMSO22		RAPGEF1	Q13905-3												0.0341765	-0.263592	0.190095	-1.46614	6.44848	5.2459	6.1973	4.99472	0.179786	6.29751	lcPISA-11
DMSO22		UEVLD	Q8IX04												0.231009	0.193352	1.28219	1.07318	7.22898	7.04272	7.13068	6.94443	0.180168	6.15937	lcPISA-11
DMSO22		MFSD8	Q8NHS3												-0.00842419	-0.00684177	-0.0895165	-0.0727015	6.2053	6.21211	6.29462	6.30143	0.0941077	6.24164	lcPISA-11
DMSO22		NDUFS5	O43920												0.0796803	-0.00779443	1.9029	-0.186144	6.59887	6.21065	6.53405	6.14583	0.0418731	6.2443	lcPISA-11
DMSO22		FAM185A	Q8N0U4												0.179849	0.122282	1.45072	0.986371	7.06171	6.78548	7.06998	6.79375	0.123972	6.23405	lcPISA-11
DMSO22		FRA10AC1	Q70Z53-3												0.0190131	0.180683	0.199888	1.89956	6.34643	7.09901	6.32511	7.07768	0.0951185	6.26335	lcPISA-11
DMSO22		MRPL55	Q7Z7F7-2												0.0388003	0.0262549	0.322003	0.217889	6.34782	6.29286	6.48222	6.42726	0.120497	6.17938	lcPISA-11
DMSO22		GINM1	Q9NU53												0.0991058	0.180555	0.688451	1.25425	6.74032	7.1318	6.92507	7.31655	0.143955	6.29284	lcPISA-11
DMSO22		NDUFB4	O95168												0.150642	0.0383553	2.8636	0.729104	6.92471	6.40618	6.87117	6.35265	0.0526061	6.23811	lcPISA-11
DMSO22		CREB3L2	Q70SY1												-0.0907551	-0.0896204	-0.447154	-0.441564	5.77006	5.7746	5.70281	5.70735	0.202961	6.14469	lcPISA-11
DMSO22		RAMAC	Q9BTL3												0.019724	0.0471312	0.290388	0.693892	6.32209	6.44334	6.36653	6.48778	0.0679229	6.23624	lcPISA-11
DMSO22		FEZ2	Q9UHY8-2												-0.15538	-0.114412	-1.39163	-1.02471	5.60757	5.7691	5.6114	5.77292	0.111653	6.24524	lcPISA-11
DMSO22		ERGIC1	Q969X5												-0.0391331	0.00311584	-1.0346	0.0823762	6.08592	6.26678	6.09094	6.2718	0.0378245	6.25326	lcPISA-11
DMSO22		UFM1	P61960-2												0.00710434	0.027049	0.0827242	0.314963	6.26699	6.35422	6.24514	6.33238	0.0858798	6.2362	lcPISA-11
DMSO22		UFM1	P61960												0.0352327	-0.00681867	0.338616	-0.0655331	6.35672	6.1741	6.39631	6.2137	0.104049	6.20336	lcPISA-11
DMSO22		EIF1	P41567												0.0228783	-0.0587973	0.424305	-1.09047	6.35641	6.00655	6.36136	6.0115	0.0539194	6.2564	lcPISA-11
DMSO22		EIF1B	O60739												-0.465611	0.188046	-2.98183	1.20427	4.529	7.12479	4.62581	7.22161	0.156149	6.2541	lcPISA-11
DMSO22		PPP1R3D	O95685												0.00138952	0.0506078	0.0131258	0.478059	6.26899	6.48655	6.32638	6.54394	0.105861	6.26295	lcPISA-11
DMSO22		VPS37B	Q9H9H4												0.0414355	-0.103878	0.446008	-1.11814	6.43235	5.81602	6.40159	5.78526	0.0929029	6.25023	lcPISA-11
DMSO22		TRPT1	Q86TN4-4												-0.0711599	0.166541	-0.620308	1.45176	5.94214	7.00645	5.8818	6.94611	0.114717	6.24258	lcPISA-11
DMSO22		SDHC	Q99643												0.018827	0.0402256	0.168474	0.359961	6.30732	6.40158	6.37704	6.47129	0.11175	6.22555	lcPISA-11
DMSO22		ANGPTL3	Q9Y5C1												-0.0909192	-0.262545	-0.57335	-1.65565	5.83203	5.17792	5.88529	5.23118	0.158575	6.2114	lcPISA-11
DMSO22		TM7SF3	Q9NS93												-0.0263885	-0.00497846	-0.266223	-0.0502258	6.18222	6.27465	6.11861	6.21104	0.0991216	6.29634	lcPISA-11
DMSO22		LEG1	Q6P5S2												0.0540047	-0.551382	0.266524	-2.72119	6.50618	4.27648	6.87235	4.64265	0.202626	6.26713	lcPISA-11
DMSO22		SNF8	Q96H20												-0.0506691	-0.0236613	-1.15794	-0.54073	6.03704	6.15111	6.06891	6.18299	0.0437581	6.25283	lcPISA-11
DMSO22		TIMM8B	Q9Y5J9												0.0504073	0.0398305	0.297601	0.235156	6.48234	6.43499	6.61643	6.56908	0.169379	6.25976	lcPISA-11
DMSO22		SLC66A3	Q8N755												-0.0571519	-0.0581658	-0.348854	-0.355043	5.93544	5.93127	5.91081	5.90664	0.163827	6.17529	lcPISA-11
DMSO22		CERS5	Q8N5B7												-0.0288256	-0.00360301	-0.382045	-0.047753	6.11679	6.22466	6.12688	6.23476	0.0754509	6.24023	lcPISA-11
DMSO22		CERS6	Q6ZMG9-2												0.0501018	-0.05111	0.826308	-0.842935	6.48735	6.04782	6.5195	6.07998	0.0606333	6.26592	lcPISA-11
DMSO22		TMEM62	Q0P6H9												0.101093	-0.0879813	1.38085	-1.20176	6.66857	5.84946	6.60021	5.7811	0.0732105	6.21729	lcPISA-11
DMSO22		SDHAF4	Q5VUM1												-0.155077	0.0805286	-1.6356	0.849338	5.56103	6.54756	5.6432	6.62973	0.0948133	6.1921	lcPISA-11
DMSO22		SCGB1D2	O95969												1.28889	-0.777384	2.99927	-1.80899	13.4855	3.22	13.5538	3.28835	0.429733	5.51914	lcPISA-11
DMSO22		CLN3	Q13286												0.00524889	0.0264934	0.0540385	0.272756	6.2988	6.39224	6.22349	6.31693	0.0971323	6.27593	lcPISA-11
DMSO22		MED10	Q9BTT4												0.0565769	0.185756	0.437292	1.43574	6.50946	7.11921	6.39054	7.00029	0.12938	6.25913	lcPISA-11
DMSO22		NOP10	Q9NPE3												0.187992	-0.0243267	1.52072	-0.196785	7.1666	6.18584	6.96426	5.9835	0.123621	6.29103	lcPISA-11
DMSO22		MRPL14	Q6P1L8												-0.0162372	0.00824491	-0.219214	0.111313	6.2041	6.31028	6.21865	6.32483	0.0740699	6.27432	lcPISA-11
DMSO22		SERPINC1	P01008												-0.0750892	0.00254719	-0.366383	0.0124285	5.79894	6.11954	5.97884	6.29945	0.204947	6.10875	lcPISA-11
DMSO22		PRUNE1	Q86TP1												0.0053778	-0.034379	0.0911289	-0.582565	6.26097	6.09079	6.24252	6.07234	0.0590132	6.23768	lcPISA-11
DMSO22		POU2F1	P14859-6												-0.0212663	-0.00652691	-0.240818	-0.07391	6.13305	6.19603	6.13955	6.20253	0.0883088	6.22412	lcPISA-11
DMSO22		CHST11	Q9NPF2												0.107216	0.0123147	1.02479	0.117707	6.71924	6.29147	6.90033	6.47256	0.104622	6.23799	lcPISA-11
DMSO22		ARL3	P36405												-0.0063492	-0.0496093	-0.168679	-1.31797	6.23381	6.04966	6.2908	6.10665	0.0376406	6.26131	lcPISA-11
DMSO22		DXO	O77932												-0.0676948	0.0651302	-0.695168	0.668831	5.96462	6.53984	6.00873	6.58395	0.0973791	6.25117	lcPISA-11
DMSO22		TFPI	P10646												0.0707714	0.16215	0.507485	1.16274	6.58882	7.01966	6.70326	7.13409	0.139455	6.27341	lcPISA-11
DMSO22		TMEM134	Q9H6X4												-0.113729	-0.00943033	-0.838314	-0.0695125	5.76338	6.19547	5.79997	6.23206	0.135664	6.2361	lcPISA-11
DMSO22		MRPL47	Q9HD33												-0.111418	0.0654616	-0.843735	0.49572	5.77745	6.53104	5.86815	6.62174	0.132054	6.24132	lcPISA-11
DMSO22		SSR4	P51571												0.085428	-0.0201381	2.02609	-0.477615	6.61935	6.15229	6.64057	6.17351	0.0421639	6.23876	lcPISA-11
DMSO22		CMC2	Q9NRP2												-0.028015	0.00333728	-0.408738	0.0486909	6.15123	6.28637	6.1421	6.27724	0.0685401	6.27184	lcPISA-11
DMSO22		SERAC1	Q96JX3												0.321909	-0.206713	2.09802	-1.34723	7.66592	5.31414	7.57859	5.22681	0.153435	6.13282	lcPISA-11
DMSO22		CNOT11	Q9UKZ1												-0.0368771	-0.0530611	-0.440528	-0.633859	6.0734	6.00565	6.1775	6.10975	0.0837112	6.23064	lcPISA-11
DMSO22		PDXDC1	Q6P996												-0.0670469	0.125694	-0.359837	0.674594	5.92598	6.773	5.73732	6.58434	0.186326	6.20788	lcPISA-11
DMSO22		TBC1D10B	Q4KMP7												-0.0792356	0.00775647	-1.67287	0.163759	5.9313	6.29995	5.96545	6.3341	0.0473652	6.26616	lcPISA-11
DMSO22		R3HDM4	Q96D70												0.121526	0.531094	0.867757	3.7923	6.75059	8.96673	6.40869	8.62483	0.140046	6.20524	lcPISA-11
DMSO22		GPR89A	B7ZAQ6												-0.0585132	-0.064115	-1.01149	-1.10833	6.0072	5.98393	6.00207	5.97879	0.0578484	6.25586	lcPISA-11
DMSO22		SUMF1	Q8NBK3-3												0.175186	0.0643715	1.4142	0.519644	6.99833	6.48092	6.97995	6.46253	0.123876	6.1981	lcPISA-11
DMSO22		TXNL4A	P83876												0.0147421	0.0168414	0.356439	0.407197	6.31785	6.32705	6.32288	6.33208	0.0413594	6.25363	lcPISA-11
DMSO22		CYP46A1	Q9Y6A2												-0.106371	-0.125629	-0.589044	-0.695682	5.82686	5.7496	5.95183	5.87457	0.180583	6.27271	lcPISA-11
DMSO22		SBSN	Q6UWP8												-0.351662	-0.810619	-0.817527	-1.88449	4.31626	3.14013	3.60419	2.42806	0.430153	5.50767	lcPISA-11
DMSO22		DMBT1	Q9UGM3-6												-0.647823	-1.01076	-1.37072	-2.13865	3.21246	2.49795	3.38945	2.67494	0.472615	5.03329	lcPISA-11
DMSO22		MPLKIP	Q8TAP9												-0.122973	-0.114905	-1.51104	-1.41191	5.76691	5.79925	5.95274	5.98508	0.081383	6.28003	lcPISA-11
DMSO22		XRCC3	O43542												-0.0137641	0.023478	-0.167809	0.286239	6.19954	6.36166	6.28029	6.44241	0.0820223	6.25897	lcPISA-11
DMSO22		PIN4	Q9Y237-2												-0.0678407	-0.00571618	-1.73865	-0.146497	5.957	6.21912	6.00235	6.26447	0.0390191	6.24381	lcPISA-11
DMSO22		SRP9	P49458												-0.0642729	0.192261	-0.393772	1.1779	5.89788	7.04565	5.86381	7.01157	0.163224	6.16658	lcPISA-11
DMSO22		AP2S1	P53680												-0.00287244	0.0631104	-0.0452256	0.99365	6.2644	6.55755	6.32179	6.61495	0.0635137	6.27688	lcPISA-11
DMSO22		MCRIP1	I3L4Q0												-0.0215415	-0.00850133	-0.34388	-0.135712	6.16979	6.22581	6.12146	6.17748	0.0626424	6.26261	lcPISA-11
DMSO22		COG7	P83436												-0.123219	-0.185989	-0.699412	-1.0557	5.71243	5.46922	5.66526	5.42205	0.176176	6.22177	lcPISA-11
DMSO22		WEE1	P30291												0.0594967	0.273465	0.360281	1.65596	6.4935	7.53163	6.62548	7.66362	0.16514	6.23115	lcPISA-11
DMSO22		COA3	Q9Y2R0												-0.0290822	-0.0219959	-0.50602	-0.382721	6.14553	6.17579	6.11348	6.14374	0.0574724	6.27067	lcPISA-11
DMSO22		ATPAF2	Q8N5M1												-0.0171671	-0.0111036	-0.305405	-0.197535	6.18986	6.21593	6.26189	6.28796	0.0562108	6.26396	lcPISA-11
DMSO22		UCHL3	P15374												0.00800198	0.00812115	0.170654	0.173195	6.2952	6.29572	6.40471	6.40523	0.0468902	6.26038	lcPISA-11
DMSO22		VPS37C	A5D8V6												-0.0618015	-0.0318252	-0.798479	-0.411184	6.01086	6.13706	5.99494	6.12114	0.0773991	6.27394	lcPISA-11
DMSO22		PIGQ	Q9BRB3												-0.29465	-0.3329	-2.04356	-2.30884	5.0564	4.9241	5.30237	5.17007	0.144185	6.20212	lcPISA-11
DMSO22		SUMO1	P63165												0.0194597	-0.0263224	0.186536	-0.252321	6.35846	6.15986	6.35629	6.15768	0.104321	6.27327	lcPISA-11
DMSO22		SNRPD3	P62318												-0.0495383	0.0384148	-0.75436	0.584974	6.01898	6.39734	6.12133	6.49969	0.0656692	6.22925	lcPISA-11
DMSO22		POP5	Q969H6												0.0266267	0.0237615	0.380327	0.339401	6.36575	6.35311	6.3488	6.33617	0.07001	6.24934	lcPISA-11
DMSO22		TET1	Q8NFU7												-0.185634	-0.358557	-1.08236	-2.0906	5.49904	4.87789	5.8372	5.21605	0.171509	6.25415	lcPISA-11
DMSO22		ADAMTS5	Q9UNA0												-0.0716307	-0.0827622	-0.590137	-0.681845	5.96791	5.92204	6.1065	6.06063	0.12138	6.2717	lcPISA-11
DMSO22		TNXB	P22105-4												0.171254	-0.405355	0.853364	-2.01989	6.91944	4.63974	7.03841	4.75872	0.200681	6.14494	lcPISA-11
DMSO22		ALG2	Q9H553												0.00120992	-0.0114895	0.024678	-0.234345	6.22093	6.16641	6.17181	6.11729	0.0490282	6.21572	lcPISA-11
DMSO22		RPP21	Q9H633-4												-0.024425	0.0165734	-0.255788	0.173563	6.1376	6.31452	6.17989	6.35681	0.0954895	6.2424	lcPISA-11
DMSO22		TMUB2	Q71RG4												-0.0724597	-0.108474	-1.02974	-1.54154	5.92725	5.78111	5.88613	5.74	0.0703672	6.23255	lcPISA-11
DMSO22		ALG3	Q92685												-0.0243425	0.0711548	-0.260502	0.761465	6.12068	6.53953	6.16842	6.58728	0.0934446	6.22483	lcPISA-11
DMSO22		DHCR7	Q9UBM7												-0.0878678	-0.130367	-0.720493	-1.06898	5.7371	5.57056	5.76073	5.59419	0.121955	6.09738	lcPISA-11
DMSO22		DCTN5	Q9BTE1												0.0500632	0.0286049	1.13006	0.645688	6.4713	6.37576	6.45462	6.35908	0.0443015	6.25059	lcPISA-11
DMSO22		TDRD3	Q9H7E2-3												0.000576094	-0.0533607	0.0037249	-0.345019	6.17426	5.94769	6.18103	5.95446	0.15466	6.1718	lcPISA-11
DMSO22		AGA	P20933												0.0166087	-0.0538963	0.123878	-0.401994	6.35973	6.0564	6.38934	6.08601	0.134072	6.28694	lcPISA-11
DMSO22		ALG12	Q9BV10												-0.129389	-0.169215	-1.49085	-1.94973	5.72944	5.57344	5.77179	5.61579	0.0867888	6.26703	lcPISA-11
DMSO22		HBQ1	P09105												0.00966509	0.00313224	0.112421	0.0364331	6.29705	6.2686	6.31058	6.28213	0.0859722	6.255	lcPISA-11
DMSO22		RHAG	Q02094												0.0416931	0.0131747	0.41191	0.13016	6.40616	6.28078	6.48372	6.35833	0.101219	6.22368	lcPISA-11
DMSO22		RABIF	P47224												0.0550104	-0.0100687	0.913983	-0.167289	6.46268	6.17764	6.56688	6.28183	0.0601875	6.2209	lcPISA-11
DMSO22		MAP1LC3B2	A6NCE7												0.0180411	0.0360753	0.383415	0.766686	6.33205	6.4117	6.35964	6.43929	0.0470536	6.25336	lcPISA-11
DMSO22		RASSF3	Q86WH2												-0.116244	-0.0578001	-0.95106	-0.472895	5.69345	5.92883	5.60743	5.84281	0.122226	6.17119	lcPISA-11
DMSO22		CABLES2	Q9BTV7												-0.0675698	-0.180223	-0.480985	-1.28289	6.00658	5.5554	6.08675	5.63557	0.140482	6.2946	lcPISA-11
DMSO22		RPE	Q96AT9												0.0611627	-0.0131073	0.649666	-0.139225	6.55574	6.22679	6.40405	6.0751	0.0941449	6.28362	lcPISA-11
DMSO22		FKBP1A	P62942												0.116299	0.00689788	1.21432	0.0720236	6.69794	6.20881	6.81453	6.3254	0.0957725	6.17919	lcPISA-11
DMSO22		ETNPPL	Q8TBG4												-0.142427	0.0689506	-0.895382	0.433466	5.61742	6.50381	5.55233	6.43872	0.159068	6.20029	lcPISA-11
DMSO22		CRYM-AS1	A6NIL9												-0.00126707	0.170363	-0.00718545	0.966115	6.24254	7.03116	6.12361	6.91223	0.176338	6.24802	lcPISA-11
DMSO22		SLC6A6	P31641												-0.0147704	0.0142123	-0.239727	0.230669	6.19688	6.32263	6.28338	6.40913	0.0616136	6.26065	lcPISA-11
DMSO22		SLC6A8	P48029												0.0616173	0.0338274	0.731821	0.401763	6.4938	6.36991	6.48378	6.35989	0.0841972	6.22229	lcPISA-11
DMSO22		DDB2	Q92466												-0.15584	-0.00627126	-1.83722	-0.0739328	5.60091	6.21274	5.64836	6.26019	0.0848237	6.23981	lcPISA-11
DMSO22		CTSZ	Q9UBR2												-0.000657218	0.00197213	-0.00884849	0.0265519	6.34255	6.35412	6.46054	6.47211	0.0742746	6.34544	lcPISA-11
DMSO22		MRPL21	Q7Z2W9												-0.0476609	0.0493859	-0.401469	0.416	6.07156	6.49403	6.06043	6.4829	0.118716	6.27549	lcPISA-11
DMSO22		RNASE4	P34096												-0.352478	0.33815	-2.51645	2.41415	4.88509	7.88448	4.93984	7.93922	0.14007	6.23705	lcPISA-11
DMSO22		NDUFA12	Q9UI09												-0.0776413	-0.0608824	-0.946022	-0.741823	5.94397	6.01342	5.85221	5.92166	0.0820713	6.27262	lcPISA-11
DMSO22		GOLGA7	Q7Z5G4												-0.045225	-0.0467903	-0.78562	-0.812811	6.06799	6.06142	6.10141	6.09483	0.0575661	6.26122	lcPISA-11
DMSO22		GOLGA7B	Q2TAP0												-0.055533	-0.0347634	-0.643445	-0.402794	5.99152	6.0784	6.04552	6.1324	0.0863058	6.22665	lcPISA-11
DMSO22		ATPSCKMT	Q6P4H8												0.020533	0.0293989	0.264354	0.378498	6.35597	6.39515	6.32587	6.36505	0.0776724	6.26616	lcPISA-11
DMSO22		SELENOF	O60613												-0.000228108	-0.0233073	-0.00581557	-0.594214	6.26088	6.16151	6.26303	6.16367	0.0392237	6.26187	lcPISA-11
DMSO22		PRR4	Q16378												-0.297902	-0.115901	-1.28916	-0.501557	4.86008	5.51354	4.93293	5.5864	0.231082	5.97476	lcPISA-11
DMSO22		SERPIND1	P05546												-0.287366	0.0761481	-1.07489	0.284832	5.00577	6.4402	5.29229	6.72672	0.267343	6.10909	lcPISA-11
DMSO22		PBX2	P40425												-0.10795	0.0105148	-1.09136	0.106303	5.83132	6.33035	5.88514	6.38418	0.0989134	6.28439	lcPISA-11
DMSO22		DENR	O43583												0.0344504	0.0141024	0.808714	0.331049	6.40121	6.31156	6.39478	6.30513	0.042599	6.25016	lcPISA-11
DMSO22		BAZ1B	Q9UIG0												-0.0790496	-0.0277975	-0.660786	-0.232363	5.90729	6.12092	5.96931	6.18294	0.11963	6.24	lcPISA-11
DMSO22		ALG11	Q2TAA5												0.00708189	0.021845	0.106916	0.329796	6.26026	6.32465	6.3282	6.39259	0.0662378	6.22961	lcPISA-11
DMSO22		TASP1	Q9H6P5												-0.0189854	-0.334571	-0.069153	-1.21865	6.1963	4.97888	5.94213	4.72471	0.274542	6.27837	lcPISA-11
DMSO22		ISCA2	Q86U28												0.0213144	-0.131341	0.377803	-2.32805	6.3677	5.72835	6.45316	5.8138	0.0564167	6.27432	lcPISA-11
DMSO22		TMED3	Q9Y3Q3												0.0303139	0.0462404	0.363428	0.554367	6.39428	6.46526	6.49287	6.56385	0.0834112	6.26133	lcPISA-11
DMSO22		TRAPPC2	P0DI81-3												0.148372	0.33964	1.37777	3.15386	6.97745	7.96662	6.78698	7.77615	0.10769	6.29553	lcPISA-11
DMSO22		C11orf74	Q86VG3												0.174721	-0.0698498	1.37104	-0.548115	6.99538	5.90456	7.02557	5.93476	0.127436	6.19747	lcPISA-11
DMSO22		ANKRD29	Q8N6D5												0.00459188	0.108073	0.0328619	0.773426	6.22759	6.69069	6.34874	6.81184	0.139733	6.2078	lcPISA-11
DMSO22		OPRPN	Q99935												0.0224118	-0.137958	0.0791655	-0.487311	6.18958	5.53841	6.18958	5.53841	0.2831	6.09417	lcPISA-11
DMSO22		WASHC3	Q9Y3C0												0.00921926	-0.0769563	0.164815	-1.37577	6.29991	5.93462	6.37532	6.01003	0.0559371	6.25978	lcPISA-11
DMSO22		RBBP9	O75884												0.0566721	-0.153561	0.289578	-0.784654	6.49419	5.61356	6.49971	5.61908	0.195706	6.24403	lcPISA-11
DMSO22		WWOX	Q9NZC7												0.223168	-0.150523	1.29442	-0.87306	7.25617	5.60035	7.27939	5.62357	0.172408	6.21623	lcPISA-11
DMSO22		CLP1	Q92989												-0.129034	-0.0317979	-1.14	-0.280929	5.7412	6.14149	5.83588	6.23617	0.113188	6.27836	lcPISA-11
DMSO22		PTPN9	P43378												0.0181747	0.631213	0.0819574	2.84641	6.2123	9.50157	6.43106	9.72033	0.221758	6.13453	lcPISA-11
DMSO22		TMEM87B	Q96K49												-0.0760579	-0.00227062	-0.812601	-0.0242593	5.98998	6.30431	6.04268	6.35701	0.0935981	6.31424	lcPISA-11
DMSO22		MRPS7	Q9Y2R9												-0.117113	0.0800891	-1.47001	1.00528	5.73764	6.57805	5.82269	6.6631	0.0796685	6.22283	lcPISA-11
DMSO22		RUNX1	Q01196-8												0.0806552	-0.0582134	0.605635	-0.437121	6.66097	6.04971	6.61612	6.00485	0.133175	6.2988	lcPISA-11
DMSO22		NRM	Q8IXM6												0.0543443	-0.00479321	0.526831	-0.0464669	6.48818	6.2276	6.47687	6.21629	0.103153	6.24833	lcPISA-11
DMSO22		FAU	P62861												-0.0165618	0.201257	-0.083741	1.01761	6.10994	7.10571	6.10843	7.10419	0.197774	6.18049	lcPISA-11
DMSO22		RNF166	Q96A37												-0.22367	0.0319345	-2.84025	0.405516	5.35323	6.39088	5.3475	6.38515	0.0787503	6.25097	lcPISA-11
DMSO22		RER1	O15258												0.0203609	0.0196177	0.358178	0.345104	6.32975	6.3265	6.37179	6.36853	0.0568457	6.24105	lcPISA-11
DMSO22		SNRPC	P09234												-0.00687775	0.0585509	-0.0935976	0.796805	6.24754	6.5374	6.15058	6.44044	0.0734822	6.2774	lcPISA-11
DMSO22		SNRPC	Q5TAL2												0.0700003	0.010511	0.457471	0.0686922	6.55258	6.28789	6.5294	6.2647	0.153016	6.24224	lcPISA-11
DMSO22		UBE2H	P62256												-0.0129458	0.0535417	-0.247551	1.02383	6.19942	6.49181	6.21035	6.50274	0.0522956	6.2553	lcPISA-11
DMSO22		NDUFA4	O00483												0.00993537	0.0185229	0.113674	0.211927	6.29461	6.33219	6.3269	6.36448	0.0874022	6.25141	lcPISA-11
DMSO22		SEC61B	P60468												-0.00558166	-0.0178975	-0.112381	-0.360347	6.23386	6.18088	6.18963	6.13664	0.0496674	6.25803	lcPISA-11
DMSO22		ZNF512	Q96ME7												-0.213521	-0.0581214	-1.07084	-0.291486	5.31337	5.91765	5.22126	5.82555	0.199397	6.16092	lcPISA-11
DMSO22		ANKRD16	Q6P6B7												-0.349438	0.14309	-2.00367	0.820473	4.88605	6.87422	4.77041	6.75858	0.174399	6.22514	lcPISA-11
DMSO22		TOMM7	Q9P0U1												0.0245596	-0.0175016	0.340294	-0.242499	6.35421	6.17163	6.36439	6.18181	0.0721717	6.24695	lcPISA-11
DMSO22		CLN5	O75503												0.0413172	-0.0359431	0.190828	-0.166007	6.6067	6.2622	6.68636	6.34186	0.216516	6.42017	lcPISA-11
DMSO22		ELOA	Q14241												0.186086	-0.442694	0.854584	-2.03303	7.12246	4.60625	6.87895	4.36275	0.217751	6.26054	lcPISA-11
DMSO22		TMEM38B	Q9NVV0												-0.129956	-0.0414747	-2.24601	-0.716799	5.72944	6.09183	5.74177	6.10416	0.057861	6.2695	lcPISA-11
DMSO22		ZNHIT2	Q9UHR6												-0.0264869	-0.105375	-0.129602	-0.515606	6.00737	5.6877	6.00015	5.68048	0.204371	6.11868	lcPISA-11
DMSO22		RHBDD2	Q6NTF9-2												-0.233967	0.0826524	-1.87755	0.663273	5.34542	6.65723	5.35712	6.66893	0.124613	6.28655	lcPISA-11
DMSO22		TMEM164	Q5U3C3												-0.0418674	-0.043009	-0.321234	-0.329993	6.04304	6.03826	6.02391	6.01913	0.130333	6.22098	lcPISA-11
DMSO22		PIGW	Q7Z7B1												0.031794	0.0457745	0.398263	0.573388	6.3578	6.41971	6.44516	6.50707	0.0798317	6.21922	lcPISA-11
DMSO22		CDKN2C	P42773												-0.00682777	-0.0254066	-0.0563577	-0.209711	6.20697	6.12754	6.24772	6.1683	0.121151	6.23641	lcPISA-11
DMSO22		PTPN18	Q99952												-0.0802528	0.0843117	-0.551143	0.579018	5.90238	6.61555	5.91055	6.62372	0.145612	6.24001	lcPISA-11
DMSO22		DCAF4	Q8WV16												0.0379429	-0.0301746	0.294952	-0.234565	6.44562	6.14836	6.41984	6.12258	0.128641	6.27831	lcPISA-11
DMSO22		ACOT13	Q9NPJ3												0.0322167	0.0553294	0.577627	0.992027	6.40142	6.50479	6.38157	6.48495	0.0557741	6.26005	lcPISA-11
DMSO22		FKBP2	P26885												0.0657749	0.0441803	1.55546	1.04478	6.50411	6.40748	6.49459	6.39796	0.0422865	6.21424	lcPISA-11
DMSO22		HPS1	Q92902												-0.208779	0.00491527	-2.02485	0.047671	5.39016	6.25073	5.7641	6.62466	0.103108	6.22947	lcPISA-11
DMSO22		ABITRAM	Q9NX38												-0.0162559	-0.0494354	-0.174003	-0.529155	6.17528	6.03489	6.23349	6.09309	0.0934233	6.24526	lcPISA-11
DMSO22		CCDC28A	Q8IWP9												0.00386354	-0.0620953	0.0418624	-0.672818	6.25556	5.976	6.28127	6.00171	0.0922913	6.23883	lcPISA-11
DMSO22		POP7	O75817												-0.0504924	0.0507533	-0.554399	0.557263	6.05082	6.49071	6.07863	6.51852	0.091076	6.26633	lcPISA-11
DMSO22		SH3PXD2B	A1X283												0.0699834	0.0369526	0.560432	0.295919	6.70154	6.54985	6.55129	6.3996	0.124874	6.38422	lcPISA-11
DMSO22		NR2C2AP	Q86WQ0-2												-0.00533133	-0.102843	-0.0654286	-1.26214	6.22462	5.8178	6.19248	5.78566	0.0814832	6.24766	lcPISA-11
DMSO22		IFT74	Q96LB3												-0.0149966	-0.146461	-0.104025	-1.01594	6.13932	5.60461	6.23585	5.70114	0.144163	6.20347	lcPISA-11
DMSO22		F2	P00734												-0.116065	0.113324	-0.869039	0.848517	5.70273	6.68553	5.50868	6.49148	0.133556	6.18048	lcPISA-11
DMSO22		TOMM22	Q9NS69												0.0161623	-0.0178523	0.183391	-0.202568	6.28977	6.14321	6.28449	6.13793	0.0881298	6.21971	lcPISA-11
DMSO22		GRSF1	Q12849												-0.0356902	0.124009	-0.313653	1.08982	6.1041	6.8186	6.121	6.83551	0.113789	6.25699	lcPISA-11
DMSO22		POLR3GL	Q9BT43												0.0234092	-0.0136417	0.15906	-0.092692	6.34635	6.18544	6.34635	6.18544	0.147172	6.24421	lcPISA-11
DMSO22		LEPROT	O15243												0.142104	-0.132282	0.91892	-0.855407	6.86529	5.67624	6.95522	5.76617	0.154642	6.2213	lcPISA-11
DMSO22		HNRNPC	P07910-2												-0.279392	0.365187	-1.05624	1.38059	4.99761	7.81268	4.8283	7.64337	0.264516	6.06552	lcPISA-11
DMSO22		RTN2	O75298												0.0823766	-0.00876383	0.962158	-0.102361	6.60916	6.20455	6.67863	6.27402	0.0856165	6.24235	lcPISA-11
DMSO22		LSM3	P62310												0.00706055	-0.0319697	0.101612	-0.460093	6.3201	6.1514	6.47433	6.30564	0.0694854	6.28924	lcPISA-11
DMSO22		ORAI1	Q96D31												-0.175913	-0.060295	-1.14285	-0.391718	5.52583	5.98691	5.51931	5.98038	0.153925	6.24242	lcPISA-11
DMSO22		IMMP1L	Q96LU5												-0.272407	-0.0410602	-4.13012	-0.622538	5.16495	6.06328	5.26902	6.16736	0.0659562	6.23833	lcPISA-11
DMSO22		IMMP2L	Q96T52												0.00474253	0.00943745	0.074748	0.148746	6.2769	6.29736	6.24053	6.26099	0.0634469	6.2563	lcPISA-11
DMSO22		MRPS24	Q96EL2												0.0163685	-0.0137556	0.156273	-0.131327	6.3231	6.19245	6.30725	6.17659	0.104743	6.25177	lcPISA-11
DMSO22		ATRAID	Q6UW56-3												0.0615304	-0.0889057	0.956088	-1.38146	6.51583	5.87062	6.5352	5.88999	0.0643564	6.24378	lcPISA-11
DMSO22		CAMLG	P49069												-0.00756322	-0.0630271	-0.145119	-1.20933	6.22218	5.98752	6.19684	5.96217	0.0521175	6.25489	lcPISA-11
DMSO22		SNRPE	P62304												0.0024792	-0.00248347	0.0532012	-0.0532928	6.25809	6.2366	6.36448	6.34299	0.0466006	6.24735	lcPISA-11
DMSO22		TMEM179B	Q7Z7N9												0.00773125	0.0846544	0.0623582	0.682799	6.30828	6.65376	6.32753	6.67301	0.123981	6.27456	lcPISA-11
DMSO22		TSEN15	Q8WW01												0.0184105	-0.064818	0.263573	-0.927963	6.32605	5.97143	6.32257	5.96795	0.0698497	6.24583	lcPISA-11
DMSO22		DCTN6	O00399												-0.000582552	0.0419212	-0.0123149	0.886193	6.23954	6.4261	6.23718	6.42374	0.0473048	6.24206	lcPISA-11
DMSO22		LGALSL	Q3ZCW2												-0.131769	-0.158091	-0.513921	-0.616584	5.13164	5.03885	4.46252	4.36974	0.256399	5.6224	lcPISA-11
DMSO22		SS18	Q15532												-0.0877668	0.0513034	-0.435114	0.254343	5.89504	6.4916	5.99688	6.59343	0.20171	6.2648	lcPISA-11
DMSO22		LAMA2	P24043												0.0809728	0.0265062	0.4359	0.14269	6.5469	6.30434	6.57263	6.33007	0.18576	6.18957	lcPISA-11
DMSO22		VAMP8	Q9BV40												-0.00263417	0.019442	-0.0470761	0.347455	6.25432	6.35076	6.21723	6.31367	0.0559556	6.26576	lcPISA-11
DMSO22		MLLT10	P55197												0.0188103	-0.0828625	0.108016	-0.475829	6.25924	5.83331	6.17881	5.75288	0.174143	6.17816	lcPISA-11
DMSO22		COQ3	Q9NZJ6												0.0548192	-0.0523772	0.721406	-0.68927	6.51617	6.04955	6.45992	5.9933	0.0759894	6.27322	lcPISA-11
DMSO22		VSIR	Q9H7M9												0.00600028	0.0332126	0.081157	0.449218	6.28849	6.40823	6.29852	6.41826	0.0739342	6.26239	lcPISA-11
DMSO22		OTC	P00480												-0.984263	-0.583235	-4.84904	-2.87335	3.14594	4.15404	3.45235	4.46046	0.202981	6.22361	lcPISA-11
DMSO22		BRMS1	Q9HCU9												0.0958217	-0.0670908	0.705346	-0.493857	6.69264	5.978	6.4794	5.76476	0.135851	6.26257	lcPISA-11
DMSO22		GOLT1B	Q9Y3E0												-0.00191634	0.0290768	-0.0368289	0.558806	6.24816	6.38384	6.19869	6.33437	0.0520337	6.25647	lcPISA-11
DMSO22		MED20	Q9H944												0.000634982	-0.0620661	0.0118891	-1.1621	6.24944	5.98365	6.27859	6.0128	0.0534086	6.24669	lcPISA-11
DMSO22		MSI2	Q96DH6												-0.00115036	0.112029	-0.0141549	1.37849	6.20545	6.71187	6.21095	6.71737	0.0812692	6.2104	lcPISA-11
DMSO22		MSI1	O43347												-0.0349386	0.177743	-0.355253	1.80728	6.05142	7.01263	6.09428	7.05549	0.0983487	6.19976	lcPISA-11
DMSO22		TRMT112	Q9UI30												-0.00109603	-0.00972288	-0.0142874	-0.126743	6.26317	6.22583	6.30534	6.268	0.0767131	6.26793	lcPISA-11
DMSO22		SLC9A8	Q9Y2E8-2												-0.0273696	-0.0271556	-0.329531	-0.326954	6.13399	6.1349	6.15246	6.15337	0.0830564	6.25148	lcPISA-11
DMSO22		PHOSPHO2	Q8TCD6												0.0800961	0.0715357	0.647571	0.57836	6.6311	6.59187	6.67806	6.63883	0.123687	6.27299	lcPISA-11
DMSO22		RNF5	Q99942												0.0573309	-0.0426317	0.648772	-0.482432	6.5305	6.09333	6.52414	6.08697	0.0883683	6.27607	lcPISA-11
DMSO22		RNF185	Q96GF1												0.0174215	0.0593497	0.131249	0.447124	6.34172	6.52873	6.41865	6.60566	0.132737	6.2656	lcPISA-11
DMSO22		SPRY4	Q9C004												-0.0328767	-0.0594756	-0.648153	-1.17254	6.12928	6.01731	6.12601	6.01404	0.0507236	6.27056	lcPISA-11
DMSO22		ZDHHC4	Q9NPG8												0.125648	-0.103412	0.995152	-0.81904	6.76795	5.77435	6.77931	5.78571	0.12626	6.20345	lcPISA-11
DMSO22		SCAF11	Q99590												-0.0395543	-0.00129299	-0.24893	-0.00813727	5.90835	6.06714	6.09025	6.24904	0.158897	6.07258	lcPISA-11
DMSO22		AGTRAP	Q6RW13												-0.0224464	0.0302521	-0.281501	0.379392	6.14463	6.37323	6.17094	6.39954	0.0797384	6.24098	lcPISA-11
DMSO22		MME	P08473												-0.35225	-0.00780351	-2.53193	-0.0560907	4.83939	6.1444	4.9369	6.24191	0.139123	6.17773	lcPISA-11
DMSO22		SNRNP27	Q8WVK2												-0.105624	-0.169009	-1.65267	-2.64444	5.83796	5.58702	5.97149	5.72055	0.0639111	6.28141	lcPISA-11
DMSO22		BAX	Q07812-2												0.00998648	-0.0372052	0.198107	-0.738059	6.30672	6.10376	6.32147	6.11851	0.0504095	6.26321	lcPISA-11
DMSO22		CRTC2	Q53ET0												-0.0477551	-0.0699708	-0.519239	-0.760789	6.06384	5.97117	6.03011	5.93745	0.0919713	6.26792	lcPISA-11
DMSO22		TMEM185B	Q9H7F4												-0.0304752	0.0322787	-0.393071	0.416333	6.12854	6.401	6.15551	6.42797	0.0775309	6.25938	lcPISA-11
DMSO22		ICAM2	P13598												0.0552234	0.00943285	0.997779	0.170433	6.5036	6.30042	6.45649	6.25331	0.0553463	6.25936	lcPISA-11
DMSO22		TCEAL8	Q8IYN2												-0.390025	0.108238	-3.03284	0.841659	4.72244	6.6705	4.74047	6.68853	0.128601	6.18836	lcPISA-11
DMSO22		SUCLG1	P53597												0.0770269	0.00764336	1.65581	0.164306	6.59868	6.28884	6.73022	6.42038	0.0465192	6.25561	lcPISA-11
DMSO22		COX7A2	P14406												0.0810445	-0.0929696	1.04773	-1.20189	6.63865	5.88432	6.70384	5.94951	0.0773526	6.276	lcPISA-11
DMSO22		DERL1	Q9BUN8												0.0621044	0.00389861	0.895764	0.0562316	6.53177	6.27348	6.60133	6.34305	0.0693312	6.25655	lcPISA-11
DMSO22		CDC42SE2	Q9NRR3												0.101346	0.00159283	0.772047	0.012134	6.66675	6.22136	6.6553	6.20991	0.13127	6.2145	lcPISA-11
DMSO22		CRIPT	Q9P021												0.0713673	0.0787994	1.03904	1.14724	6.56944	6.60337	6.52589	6.55982	0.0686859	6.25237	lcPISA-11
DMSO22		SVIP	Q8NHG7												0.0759937	0.0124782	1.01814	0.167179	6.57991	6.2965	6.5198	6.2364	0.0746399	6.24228	lcPISA-11
DMSO22		CTSH	P09668												0.00655502	-0.00542832	0.104157	-0.0862544	6.29124	6.23921	6.19668	6.14464	0.0629338	6.26272	lcPISA-11
DMSO22		CHST10	O43529												0.13558	-0.0662858	1.41769	-0.693113	6.90011	5.99913	6.91752	6.01654	0.0956349	6.2812	lcPISA-11
DMSO22		CKMT1A	P12532												0.0138719	0.0139951	0.342948	0.345996	6.31977	6.32031	6.23282	6.23336	0.0404489	6.25929	lcPISA-11
DMSO22		CKMT2	P17540												-0.0787307	-0.059612	-0.861026	-0.651937	5.87394	5.9523	5.71134	5.7897	0.0914382	6.2034	lcPISA-11
DMSO22		CUTA	O60888-2												0.0728049	0.0523585	0.630085	0.453133	6.59449	6.50169	6.43205	6.33925	0.115548	6.26996	lcPISA-11
DMSO22		RPL27A	P46776												-0.118004	0.235093	-0.410949	0.818709	5.63076	7.19217	5.72085	7.28226	0.287151	6.11069	lcPISA-11
DMSO22		NTPCR	Q9BSD7												0.0599309	0.00879122	1.12451	0.164953	6.51487	6.28798	6.6357	6.40881	0.0532952	6.24979	lcPISA-11
DMSO22		ADAD1	Q96M93												-0.106628	-0.254154	-0.696258	-1.65957	5.78155	5.21957	5.92185	5.35987	0.153145	6.22504	lcPISA-11
DMSO22		GINS3	Q9BRX5												0.0456591	-0.0370766	0.8636	-0.701269	6.45237	6.09274	6.42802	6.0684	0.0528707	6.25136	lcPISA-11
DMSO22		TMEM205	Q6UW68												-0.00281109	-0.030776	-0.0203626	-0.222931	6.19104	6.07219	6.15517	6.03632	0.138051	6.20311	lcPISA-11
DMSO22		BAD	Q92934												0.0794182	0.00409419	0.983143	0.0506832	6.58626	6.2512	6.47086	6.13581	0.08078	6.23349	lcPISA-11
DMSO22		CD58	P19256												0.0582159	-0.0571716	0.977617	-0.960082	6.50525	6.00521	6.42882	5.92879	0.0595487	6.24797	lcPISA-11
DMSO22		SLC11A2	P49281-3												-0.354576	0.246586	-3.40701	2.36936	4.88482	7.40997	4.9981	7.52325	0.104073	6.24578	lcPISA-11
DMSO22		KIFC1	Q9BW19												0.26919	0.025098	1.45329	0.135499	7.29547	6.15991	7.40195	6.26639	0.185227	6.05368	lcPISA-11
DMSO22		POLR1D	P0DPB6												-0.182513	0.00189893	-1.65343	0.0172029	5.49263	6.24157	5.52806	6.277	0.110385	6.23336	lcPISA-11
DMSO22		FXN	Q16595												0.0851869	-0.0587825	1.0769	-0.743103	6.6657	6.03263	6.61027	5.9772	0.0791041	6.2835	lcPISA-11
DMSO22		SLC10A7	Q0GE19-1												0.103571	0.14376	0.928857	1.28928	6.77416	6.96552	6.6846	6.87596	0.111504	6.30489	lcPISA-11
DMSO22		SERPINA12	Q8IW75												-0.137563	-0.349882	-0.325249	-0.827247	4.82385	4.1637	4.66688	4.00673	0.422948	5.30645	lcPISA-11
DMSO22		CD53	P19397												0.0159433	-0.0662938	0.144052	-0.598981	6.28969	5.94118	6.25751	5.90901	0.110678	6.22056	lcPISA-11
DMSO22		GAMT	Q14353												0.0125104	-0.00256714	0.149637	-0.0307055	6.28094	6.21563	6.36054	6.29524	0.0836053	6.2267	lcPISA-11
DMSO22		ICOSLG	O75144-2												-0.43457	-0.492402	-1.81648	-2.05822	4.55058	4.37178	4.7936	4.61479	0.239237	6.15015	lcPISA-11
DMSO22		LACRT	Q9GZZ8												-0.607113	-0.681494	-1.67317	-1.87816	3.68134	3.49635	4.25257	4.06758	0.362853	5.60745	lcPISA-11
DMSO22		LAMTOR4	Q0VGL1												-0.00384835	0.077562	-0.0534054	1.07636	6.25975	6.62314	6.4117	6.77509	0.0720592	6.27647	lcPISA-11
DMSO22		MRPL34	Q9BQ48												-0.0544131	0.0172113	-0.452685	0.143188	6.00912	6.31498	6.05182	6.35768	0.120201	6.24009	lcPISA-11
DMSO22		SLC36A4	Q6YBV0												-0.0738994	0.0650559	-0.367906	0.323879	5.94308	6.54397	5.71991	6.3208	0.200865	6.25544	lcPISA-11
DMSO22		SLC36A1	Q7Z2H8												0.262444	0.247562	1.71799	1.62057	7.3831	7.30734	7.40422	7.32845	0.152763	6.1551	lcPISA-11
DMSO22		CHMP1B	Q7LBR1												-0.0408535	-0.0172402	-0.747671	-0.315518	6.08588	6.18631	6.05015	6.15058	0.054641	6.26068	lcPISA-11
DMSO22		LSM6	P62312												0.0134422	0.0100046	0.201032	0.149621	6.31111	6.29608	6.34722	6.3322	0.0668659	6.25258	lcPISA-11
DMSO22		ANKRD46	Q86W74												-0.167713	-0.0585092	-1.41965	-0.495268	5.56004	5.99723	5.45263	5.88983	0.118136	6.24545	lcPISA-11
DMSO22		SC5D	O75845												-0.126853	0.0671757	-1.7859	0.945738	5.70406	6.52518	5.79465	6.61577	0.0710299	6.22832	lcPISA-11
DMSO22		RPUSD3	Q6P087												-0.290725	-0.184991	-1.67777	-1.06758	5.13971	5.53055	5.37136	5.76219	0.173281	6.28718	lcPISA-11
DMSO22		MT-ND1	P03886												0.0136201	0.165564	0.0979123	1.19022	6.16202	6.8464	6.18676	6.87115	0.139105	6.10412	lcPISA-11
DMSO22		NUDT22	Q9BRQ3												-0.0285045	0.0117673	-0.157427	0.0649896	6.02102	6.19146	5.62511	5.79555	0.181064	6.14116	lcPISA-11
DMSO22		SYNJ2BP-COX16	A0A087WYV9												0.0235095	0.00778593	0.475256	0.157396	6.3628	6.29383	6.33654	6.26757	0.0494671	6.25995	lcPISA-11
DMSO22		PPIC	P45877												0.0865079	0.1226	0.778504	1.10331	6.59575	6.76285	6.59577	6.76286	0.111121	6.21188	lcPISA-11
DMSO22		CDKN1C	P49918												0.515321	-0.371069	2.09043	-1.50527	8.92037	4.82562	8.77015	4.6754	0.246514	6.24102	lcPISA-11
DMSO22		ODF2L	Q9ULJ1-4												-0.274377	0.106844	-2.19771	0.855801	5.14945	6.70688	5.15745	6.71487	0.124847	6.22812	lcPISA-11
DMSO22		HERPUD1	Q15011												-0.0807763	-0.0238261	-0.826704	-0.243848	5.87989	6.11664	5.70157	5.93832	0.0977088	6.21849	lcPISA-11
DMSO22		SLC35F6	Q8N357												0.0300265	-0.093131	0.274482	-0.851343	6.37062	5.84935	6.48531	5.96404	0.109393	6.2394	lcPISA-11
DMSO22		MZT2B	Q6NZ67												-0.0106073	-0.0559044	-0.114614	-0.604061	6.19351	6.00206	6.19957	6.00813	0.0925476	6.23921	lcPISA-11
DMSO22		MZT2A	Q6P582												0.134941	-0.083938	1.4862	-0.924465	6.86217	5.8962	6.87067	5.9047	0.0907963	6.24942	lcPISA-11
DMSO22		COPS5	Q92905												0.0191755	0.00109532	0.509373	0.0290957	6.35778	6.2786	6.37672	6.29754	0.0376453	6.27384	lcPISA-11
DMSO22		GPR180	Q86V85												0.244974	0.0168192	1.27104	0.0872662	7.38141	6.30171	7.30858	6.22887	0.192735	6.22867	lcPISA-11
DMSO22		INO80E	Q8NBZ0												0.0631858	-0.146362	0.570652	-1.32184	6.56238	5.67521	6.58083	5.69365	0.110726	6.28118	lcPISA-11
DMSO22		XP32	Q5T750												-0.209127	-0.444476	-0.446971	-0.949988	4.66301	3.96113	4.0601	3.35822	0.467876	5.39039	lcPISA-11
DMSO22		CDKN1B	P46527												0.205648	0.168286	2.00461	1.64041	7.15123	6.9684	7.0597	6.87688	0.102587	6.20118	lcPISA-11
DMSO22		EEF1AKMT2	Q5JPI9												-0.164484	-0.190444	-1.2962	-1.50077	5.61093	5.51088	5.80606	5.706	0.126897	6.28854	lcPISA-11
DMSO22		RNF181	Q9P0P0												0.0488956	-0.0250385	0.915746	-0.468935	6.47147	6.14818	6.42541	6.10212	0.0533943	6.25581	lcPISA-11
DMSO22		ACVR1	Q04771												-0.0917289	0.273181	-0.598275	1.78174	5.77396	7.43571	5.92446	7.58621	0.153322	6.153	lcPISA-11
DMSO22		SMAGP	Q0VAQ4												-0.117158	0.00711826	-0.539345	0.0327696	5.73852	6.25476	5.37964	5.89588	0.217222	6.22398	lcPISA-11
DMSO22		SNX13	Q9Y5W8												-0.789295	-0.543128	-4.83549	-3.32739	3.59056	4.25859	4.18885	4.85688	0.16323	6.20531	lcPISA-11
DMSO22		SF3B6	Q9Y3B4												0.0392272	0.0055398	0.486908	0.0687629	6.41946	6.2713	6.49819	6.35003	0.0805638	6.24727	lcPISA-11
DMSO22		METTL5	Q9NRN9												0.0359173	0.0191484	0.958704	0.511108	6.40012	6.32615	6.36888	6.29492	0.0374644	6.24275	lcPISA-11
DMSO22		MFSD11	O43934												0.000650466	-0.0431179	0.00724973	-0.480568	6.30037	6.1121	6.34173	6.15346	0.0897228	6.29753	lcPISA-11
DMSO22		POT1	Q9NUX5												-0.228064	-0.385302	-1.67472	-2.82934	5.32978	4.77943	5.25094	4.70059	0.136181	6.24257	lcPISA-11
DMSO22		GYPC	P04921												0.0317692	-0.0139438	0.223339	-0.0980257	6.34548	6.14757	6.33175	6.13384	0.142246	6.20728	lcPISA-11
DMSO22		OSBPL2	Q9H1P3												-0.419188	-0.680857	-1.41667	-2.301	4.34405	3.62347	4.92409	4.20351	0.295896	5.80875	lcPISA-11
DMSO22		LAMTOR5	O43504												0.134568	0.0259336	1.03914	0.200261	6.7984	6.30528	6.71717	6.22405	0.129499	6.19296	lcPISA-11
DMSO22		ORMDL1	Q9P0S3												0.100668	-0.00764316	0.768103	-0.0583177	6.69988	6.2153	6.66683	6.18225	0.131061	6.24831	lcPISA-11
DMSO22		RAD51D	O75771												-0.013131	-0.0493175	-0.0942929	-0.354147	6.25216	6.09729	6.225	6.07013	0.139257	6.30933	lcPISA-11
DMSO22		RFFL	Q8WZ73												-0.0630361	-0.16814	-0.52796	-1.40826	6.0293	5.60567	6.1025	5.67887	0.119396	6.29857	lcPISA-11
DMSO22		ACYP2	P14621												0.271691	-0.393533	1.64959	-2.38936	7.45204	4.69919	7.52772	4.77487	0.164702	6.17288	lcPISA-11
DMSO22		FAM32A	Q9Y421												-0.0237782	0.104769	-0.235098	1.03586	6.08483	6.65189	6.07822	6.64528	0.101142	6.18595	lcPISA-11
DMSO22		NUDT17	P0C025												0.0143064	0.00360887	0.0760399	0.0191815	6.23212	6.18609	6.401	6.35496	0.188143	6.17063	lcPISA-11
DMSO22		UGCG	Q16739												-0.0503843	-0.0660882	-0.392597	-0.514963	6.04743	5.98196	6.01691	5.95144	0.128336	6.26236	lcPISA-11
DMSO22		CHFR	Q96EP1												-0.335282	-0.0793939	-1.92674	-0.456246	4.89841	5.84905	4.92316	5.8738	0.174016	6.17996	lcPISA-11
DMSO22		PFN3	P60673												-0.178249	-0.279287	-0.5186	-0.81256	5.71736	5.33065	5.91616	5.52945	0.343712	6.46925	lcPISA-11
DMSO22		TMCO3	Q6UWJ1												-0.0170742	-0.107783	-0.092013	-0.580841	6.10025	5.72851	6.1052	5.73346	0.185563	6.17288	lcPISA-11
DMSO22		ABCA4	P78363												0.00317071	-0.101603	0.0209003	-0.669736	6.18579	5.75249	6.23541	5.8021	0.151706	6.17221	lcPISA-11
DMSO22		ADGRD1	Q6QNK2-4												0.338413	-0.06751	1.9253	-0.384078	7.83224	5.91141	7.75123	5.8304	0.175772	6.19461	lcPISA-11
DMSO22		SRA1	Q9HD15												-0.0423974	-0.00142421	-1.01772	-0.0341871	6.06715	6.24193	6.05602	6.2308	0.0416594	6.24809	lcPISA-11
DMSO22		APOO	Q9BUR5												-0.0211935	0.0124941	-0.402313	0.237173	6.15866	6.30416	6.21233	6.35783	0.0526793	6.2498	lcPISA-11
DMSO22		PHPT1	Q9NRX4												0.0536294	-0.0386695	1.06511	-0.768	6.46797	6.06712	6.5017	6.10086	0.0503508	6.23194	lcPISA-11
DMSO22		KCT2	Q8NC54												0.0118199	0.0118405	0.202545	0.202898	6.30985	6.30994	6.48258	6.48267	0.0583568	6.25837	lcPISA-11
DMSO22		AFP	P02771												-0.292486	0.00674091	-1.04068	0.0239846	4.97039	6.11599	5.24379	6.38939	0.281052	6.08749	lcPISA-11
DMSO22		TMEM230	Q96A57-2												0.00390382	0.00411634	0.0608692	0.064183	6.24477	6.24569	6.3215	6.32242	0.0641345	6.2279	lcPISA-11
DMSO22		EIF4EBP2	Q13542												0.0165018	-0.0327768	0.139286	-0.276656	6.33164	6.11902	6.27432	6.0617	0.118475	6.25963	lcPISA-11
DMSO22		HAUS2	Q9NVX0												-0.186416	-0.121078	-0.922402	-0.599102	5.49186	5.74629	5.4891	5.74354	0.202099	6.24937	lcPISA-11
DMSO22		ATOX1	O00244												0.0946462	0.110226	0.713048	0.830423	6.62579	6.69773	6.53339	6.60533	0.132735	6.20507	lcPISA-11
DMSO22		MRPS17	Q9Y2R5												-0.0206327	0.0442633	-0.217089	0.465721	6.18741	6.4721	6.07653	6.36121	0.0950425	6.27654	lcPISA-11
DMSO22		FAM172A	Q8WUF8												-0.505311	0.217284	-4.43423	1.90672	4.41824	7.29075	4.35918	7.23169	0.113957	6.27139	lcPISA-11
DMSO22		RBM7	Q9Y580												-0.0822906	0.0941676	-0.597948	0.68425	5.90203	6.66992	5.75519	6.52308	0.137622	6.24847	lcPISA-11
DMSO22		SYF2	O95926												0.0724097	0.0190088	0.705772	0.185277	6.48852	6.25274	6.60183	6.36605	0.102596	6.17089	lcPISA-11
DMSO22		SHROOM2	Q13796												-0.0327651	-0.110129	-0.209425	-0.703915	6.0137	5.69971	6.01897	5.70498	0.156453	6.15184	lcPISA-11
DMSO22		C22orf39	Q6P5X5												0.00275806	-0.0981769	0.0237248	-0.844516	6.25945	5.83648	6.22658	5.80362	0.116252	6.24749	lcPISA-11
DMSO22		C12orf73	Q69YU5												-0.0878378	0.0042594	-0.794186	0.0385113	5.90638	6.29572	5.90939	6.29873	0.110601	6.27716	lcPISA-11
DMSO22		DUSP14	O95147												-0.111249	-0.0173288	-0.724838	-0.112905	5.71194	6.09616	5.1398	5.52402	0.153481	6.16983	lcPISA-11
DMSO22		VAMP4	O75379												-0.0602114	0.0145104	-0.977752	0.235629	5.99892	6.3178	6.03527	6.35416	0.0615815	6.25458	lcPISA-11
DMSO22		MGST2	Q99735												-0.0266523	-0.0430561	-0.316484	-0.511272	6.10303	6.03403	6.16775	6.09875	0.0842137	6.21683	lcPISA-11
DMSO22		MAP2K7	O14733-4												-0.0184866	0.00256139	-0.386898	0.0536061	6.16141	6.25197	6.2155	6.30605	0.0477816	6.24087	lcPISA-11
DMSO22		B2M	P61769												0.0770854	-0.0439433	1.02111	-0.582095	6.61466	6.08239	6.59009	6.05782	0.0754917	6.2705	lcPISA-11
DMSO22		GPS2	Q13227												-0.22704	-0.0729979	-2.27	-0.72985	5.35884	5.96269	5.29174	5.89559	0.100018	6.27215	lcPISA-11
DMSO22		BAK1	Q16611												0.00812106	-0.0534879	0.0839032	-0.552613	6.28153	6.01893	6.29911	6.03651	0.0967908	6.24627	lcPISA-11
DMSO22		ADNP	Q9H2P0												0.0263389	-0.0210912	0.243598	-0.195064	6.37911	6.17281	6.5408	6.33449	0.108124	6.26371	lcPISA-11
DMSO22		PLP2	Q04941												-0.0893346	-0.207543	-0.543898	-1.26359	5.82223	5.36419	5.80767	5.34964	0.164249	6.19414	lcPISA-11
DMSO22		DCAKD	Q8WVC6												0.0164366	0.0339877	0.226336	0.468021	6.36857	6.44651	6.40462	6.48257	0.07262	6.29642	lcPISA-11
DMSO22		DHRSX	Q8N5I4												-0.186909	-0.137169	-1.74396	-1.27986	5.52512	5.71892	5.58979	5.7836	0.107175	6.28936	lcPISA-11
DMSO22		DAPK2	Q9UIK4-2												0.269767	0.126313	1.61757	0.757395	7.62837	6.90634	7.62837	6.90634	0.166773	6.32738	lcPISA-11
DMSO22		DAPK1	P53355-3												-0.0921431	-0.266939	-0.5483	-1.58843	5.87764	5.20696	6.08602	5.41534	0.168053	6.26529	lcPISA-11
DMSO22		C4BPA	P04003												-0.130417	-0.22375	-0.563427	-0.966641	5.6105	5.25903	5.74281	5.39134	0.231471	6.14131	lcPISA-11
DMSO22		LGALS3	P17931												-0.0734852	-0.132201	-0.397042	-0.714285	5.7302	5.50167	3.97723	3.7487	0.185082	6.02963	lcPISA-11
DMSO22		CHMP6	Q96FZ7												0.000891011	-0.0900046	0.0172415	-1.74164	6.22762	5.84736	6.23204	5.85178	0.0516782	6.22377	lcPISA-11
DMSO22		MT-ATP8	P03928												0.0237175	0.000520118	0.200974	0.0044073	6.34332	6.24214	6.38569	6.28451	0.118013	6.23989	lcPISA-11
DMSO22		CCDC58	Q4VC31												0.00943935	0.00366613	0.218701	0.0849407	6.29993	6.27477	6.33982	6.31466	0.043161	6.25884	lcPISA-11
DMSO22		CD81	P60033												-0.0249232	0.0502915	-0.249248	0.502946	6.09105	6.41704	6.04288	6.36886	0.0999938	6.19719	lcPISA-11
DMSO22		PAF1	Q8N7H5												-0.166719	0.164612	-1.04137	1.02821	5.60302	7.04957	5.36205	6.8086	0.160096	6.2894	lcPISA-11
DMSO22		APOA4	P06727												0.0410303	-0.0808194	0.282374	-0.556206	6.34178	5.82815	6.33002	5.81639	0.145305	6.16397	lcPISA-11
DMSO22		AKTIP	Q9H8T0-2												0.341735	-0.35582	1.98493	-2.06674	7.88336	4.86101	7.91158	4.88923	0.172164	6.2207	lcPISA-11
DMSO22		DOP1A	Q5JWR5												0.0182798	0.0168966	0.160091	0.147977	6.27172	6.26571	6.36129	6.35528	0.114184	6.19276	lcPISA-11
DMSO22		SELENOT	P62341												0.0151332	-0.0653311	0.1789	-0.772327	6.33033	5.98693	6.3667	6.0233	0.08459	6.26427	lcPISA-11
DMSO22		PCF11	O94913												0.021661	0.000684449	0.139689	0.00441391	6.4283	6.33551	6.31909	6.2263	0.155066	6.3325	lcPISA-11
DMSO22		NDUFB3	O43676												-0.0390456	0.00382234	-0.960708	0.0940477	6.08826	6.27188	6.12886	6.31248	0.0406426	6.25528	lcPISA-11
DMSO22		LYRM1	O43325												-0.123688	0.013509	-1.4794	0.161578	5.69864	6.26717	5.75921	6.32774	0.0836066	6.20876	lcPISA-11
DMSO22		COX11	Q9Y6N1												-0.0204678	-0.0527524	-0.293518	-0.756495	6.16237	6.026	6.15917	6.0228	0.0697327	6.25042	lcPISA-11
DMSO22		BOLA3	Q53S33												-0.00598617	-0.0140989	-0.148199	-0.349046	6.22909	6.19416	6.20766	6.17273	0.0403928	6.25498	lcPISA-11
DMSO22		PDE3B	Q13370												-0.00885419	-0.0839898	-0.037542	-0.356118	5.98103	5.67751	5.81557	5.51205	0.235848	6.01785	lcPISA-11
DMSO22		MT-CO2	P00403												0.0154024	0.067804	0.199246	0.877115	6.31959	6.55335	6.3226	6.55636	0.0773035	6.25248	lcPISA-11
DMSO22		STAB1	Q9NY15												-0.279905	0.272264	-1.37728	1.33968	5.06843	7.43178	4.98512	7.34847	0.203231	6.15365	lcPISA-11
DMSO22		GLRX2	Q9NS18-2												0.277173	0.126967	2.91577	1.33565	7.58437	6.83444	7.39174	6.64181	0.0950601	6.25868	lcPISA-11
DMSO22		BCL2L11	O43521												0.103322	0.0682862	0.929512	0.614323	6.73385	6.57229	6.65804	6.49648	0.111157	6.26846	lcPISA-11
DMSO22		TMEM11	P17152												0.0560005	-0.0797458	0.911912	-1.29858	6.50148	5.91763	6.55977	5.97593	0.06141	6.25394	lcPISA-11
DMSO22		B3GNT5	Q9BYG0												0.160073	-0.0533163	1.63049	-0.543076	6.97156	6.01302	6.99811	6.03958	0.0981748	6.2394	lcPISA-11
DMSO22		PCMTD2	Q9NV79												0.117068	-0.170972	0.671286	-0.980377	6.61182	5.41517	6.50108	5.30443	0.174394	6.09649	lcPISA-11
DMSO22		CARD19	Q96LW7-2												-0.0202124	-0.0918553	-0.195806	-0.889842	6.15115	5.85315	6.21501	5.91701	0.103227	6.23794	lcPISA-11
DMSO22		EFR3A	Q14156												-0.161759	0.0038803	-0.837735	0.0200957	5.42686	6.08711	5.57033	6.23058	0.193091	6.07076	lcPISA-11
DMSO22		CST4	P01036												-0.092928	0.00470673	-0.338289	0.0171341	5.60944	6.0022	5.28276	5.67552	0.2747	5.98264	lcPISA-11
DMSO22		CST1	P01037												-0.00412718	-0.793417	-0.0170262	-3.27316	5.80312	3.35785	5.59427	3.149	0.242401	5.81975	lcPISA-11
DMSO22		VWA3B	Q502W6-6												-0.135428	0.174499	-0.913689	1.17729	5.69782	7.06327	5.64963	7.01508	0.148221	6.25859	lcPISA-11
DMSO22		CEP120	Q8N960												-0.0214626	-0.15888	-0.0951987	-0.704722	6.13727	5.57967	6.07527	5.51767	0.225451	6.22925	lcPISA-11
DMSO22		JCHAIN	P01591												-0.496425	-1.07932	-1.00466	-2.1843	3.52047	2.35035	3.86712	2.697	0.494123	4.96638	lcPISA-11
DMSO22		CNRIP1	Q96F85												0.138516	0.564439	0.781468	3.1844	6.82852	9.17365	6.55698	8.90211	0.177251	6.20338	lcPISA-11
DMSO22		YIF1B	Q5BJH7												-0.00986364	-0.040093	-0.138621	-0.563459	6.18989	6.06154	6.28192	6.15357	0.0711552	6.23236	lcPISA-11
DMSO22		AP4S1	Q9Y587												0.0318177	-0.0753469	0.343129	-0.812558	6.42165	5.96193	6.40882	5.9491	0.092728	6.28158	lcPISA-11
DMSO22		GOSR2	O14653-2												0.0366267	0.00867751	0.513018	0.121543	6.44203	6.31844	6.44303	6.31943	0.0713946	6.28055	lcPISA-11
DMSO22		POC1A	Q8NBT0												-0.682779	0.0608152	-3.64556	0.32471	3.91148	6.54917	3.73382	6.3715	0.187291	6.27883	lcPISA-11
DMSO22		NDUFA5	Q16718												0.0318233	-0.0527264	0.349569	-0.579183	6.38937	6.02568	6.42222	6.05853	0.0910358	6.24998	lcPISA-11
DMSO22		SLC35B1	P78383-2												-0.248844	-0.00322639	-1.65714	-0.0214857	5.29498	6.27773	5.4059	6.38865	0.150165	6.29178	lcPISA-11
DMSO22		ABCB11	O95342												-0.268987	-0.0861252	-2.05062	-0.656574	5.16068	5.85806	5.23078	5.92816	0.131174	6.21842	lcPISA-11
DMSO22		NFATC2IP	Q8NCF5												-0.0479303	0.00288793	-0.660616	0.0398038	6.04648	6.26326	6.0355	6.25228	0.072554	6.25074	lcPISA-11
DMSO22		LRRC8B	Q6P9F7												-0.328894	0.107328	-1.97593	0.644803	4.96207	6.71396	4.83545	6.58734	0.16645	6.23261	lcPISA-11
DMSO22		HACD2	Q6Y1H2												0.0370535	0.0170574	0.366108	0.168536	6.33073	6.24359	6.36955	6.28241	0.101209	6.1702	lcPISA-11
DMSO22		COX20	Q5RI15-2												0.141406	-0.0631933	2.12371	-0.949073	6.90469	5.99175	6.64984	5.7369	0.0665842	6.26004	lcPISA-11
DMSO22		SPCS3	P61009												-0.0535366	0.0174647	-1.35196	0.441038	6.01361	6.31698	6.01738	6.32074	0.0395992	6.24097	lcPISA-11
DMSO22		CEP152	O94986												-0.134074	-0.128768	-0.739161	-0.709908	5.69114	5.71211	5.75927	5.78024	0.181387	6.2454	lcPISA-11
DMSO22		TMBIM6	P55061-2												0.0481352	0.0253359	0.459649	0.241935	6.50356	6.40159	5.80437	5.7024	0.104722	6.29015	lcPISA-11
DMSO22		SLC6A19	Q695T7												-0.0293512	0.00148974	-0.155039	0.00786914	6.13631	6.2689	6.26308	6.39567	0.189315	6.26243	lcPISA-11
DMSO22		THAP9	Q9H5L6												-0.228834	-0.217007	-1.28055	-1.21437	5.41101	5.45555	5.48753	5.53207	0.178699	6.3411	lcPISA-11
DMSO22		PSIP1	V9GYT7												0.40899	0.289703	3.192	2.26101	8.30293	7.64403	8.01302	7.35412	0.12813	6.25336	lcPISA-11
DMSO22		C1D	Q13901												-0.0230026	0.057636	-0.275608	0.690573	6.12775	6.48001	6.14337	6.49563	0.0834611	6.22623	lcPISA-11
DMSO22		ARL4A	P40617												0.137768	-0.0933664	0.909801	-0.616581	6.86601	5.8496	6.8284	5.81199	0.151426	6.24069	lcPISA-11
DMSO22		MTMR10	Q9NXD2												-0.106471	0.0886274	-0.73158	0.608975	5.75137	6.58418	5.83166	6.66447	0.145535	6.19187	lcPISA-11
DMSO22		SH3GL3	Q99963-3												-0.274814	-0.232057	-1.55891	-1.31637	5.16988	5.32538	5.3536	5.50911	0.176286	6.25471	lcPISA-11
DMSO22		TLCD1	Q96CP7												0.112912	-0.0392234	1.03561	-0.359749	6.76391	6.08696	6.77944	6.10249	0.10903	6.25472	lcPISA-11
DMSO22		CNTN4	Q8IWV2												0.495855	0.040737	3.10558	0.255138	8.83442	6.44427	7.976	5.58585	0.159666	6.26485	lcPISA-11
DMSO22		KRTCAP2	Q8N6L1-2												0.0917274	0.00890738	1.00855	0.0979377	6.70284	6.32889	6.83665	6.4627	0.0909495	6.28993	lcPISA-11
DMSO22		JTB	O76095												0.030226	-0.244229	0.318284	-2.57177	6.37772	5.27286	6.37621	5.27135	0.0949655	6.24549	lcPISA-11
DMSO22		POLR2F	P61218												0.154922	-0.517512	1.08967	-3.63999	6.91072	4.33611	6.49884	3.92423	0.142174	6.20707	lcPISA-11
DMSO22		NATD1	Q8N6N6												0.175587	-0.446337	1.26594	-3.21799	7.04681	4.57904	7.05509	4.58732	0.138701	6.2393	lcPISA-11
DMSO22		IFT20	Q8IY31-2												0.244936	-0.130395	1.56514	-0.833229	7.22263	5.56813	7.05194	5.39744	0.156494	6.09484	lcPISA-11
DMSO22		MGST1	P10620												-0.0012593	0.00709249	-0.017568	0.0989444	6.26958	6.30598	6.30138	6.33778	0.0716815	6.27506	lcPISA-11
DMSO22		SMAP1	Q8IYB5-2												0.0236006	0.00677873	0.425049	0.122086	6.33782	6.26435	6.33516	6.26169	0.0555244	6.23498	lcPISA-11
DMSO22		RPL35	P42766												-0.0899599	0.148809	-0.380957	0.630168	5.77808	6.81805	5.86261	6.90258	0.236142	6.14985	lcPISA-11
DMSO22		AMZ2	Q86W34												-0.134489	0.0577963	-0.868069	0.37305	5.60452	6.40358	5.52602	6.32507	0.154929	6.15211	lcPISA-11
DMSO22		SSR3	Q9UNL2-2												0.0720634	-0.00402385	0.757045	-0.0422716	6.55966	6.22267	6.5587	6.22171	0.0951904	6.24005	lcPISA-11
DMSO22		C8orf88	P0DMB2												-0.067723	-0.2665	-0.347341	-1.36684	5.98456	5.21427	6.15734	5.38706	0.194976	6.27218	lcPISA-11
DMSO22		WDR91	A4D1P6												-0.46982	-0.168981	-3.1209	-1.1225	4.47131	5.50802	4.4049	5.44162	0.15054	6.19247	lcPISA-11
DMSO22		CCNL1	Q9UK58												-0.419492	0.0377751	-2.34564	0.211224	4.79312	6.58066	4.87488	6.66242	0.178839	6.41059	lcPISA-11
DMSO22		LOR	P23490												0.16871	-0.353358	0.344888	-0.722356	5.32975	3.7115	5.17513	3.55687	0.489174	4.74155	lcPISA-11
DMSO22		CFB	P00751												-0.0931664	-0.0104701	-0.429396	-0.0482556	5.78214	6.12326	5.97114	6.31226	0.216971	6.16786	lcPISA-11
DMSO22		ATP5MD	Q96IX5												0.0433642	0.0227879	0.480092	0.252288	6.41613	6.32527	6.36108	6.27022	0.0903248	6.22614	lcPISA-11
DMSO22		TMEM268	Q5VZI3-3												-0.040537	0.000842224	-0.264201	0.0054892	6.06897	6.24556	6.06273	6.23932	0.153433	6.24191	lcPISA-11
DMSO22		NIP7	Q9Y221												0.0179818	0.0464435	0.108013	0.278976	6.22765	6.35173	6.47518	6.59926	0.166479	6.15051	lcPISA-11
DMSO22		ZC3H13	Q5T200												-0.161321	-0.0219491	-0.626954	-0.0853025	5.50334	6.06152	5.02842	5.5866	0.25731	6.15444	lcPISA-11
DMSO22		BCL2L12	Q9HB09												0.0455027	-0.112955	0.320559	-0.795748	6.51832	5.8403	6.44746	5.76944	0.141948	6.31593	lcPISA-11
DMSO22		HIKESHI	Q53FT3												0.015167	-0.0296703	0.259241	-0.507138	6.34067	6.14664	6.37766	6.18363	0.0585054	6.27436	lcPISA-11
DMSO22		CTNS	O60931-2												-0.00283546	-0.150197	-0.024156	-1.27957	6.24707	5.64048	6.29911	5.69252	0.117381	6.25936	lcPISA-11
DMSO22		DPAGT1	Q9H3H5												0.0602443	-0.0447888	0.764054	-0.568038	6.50504	6.04828	6.48888	6.03212	0.0788482	6.23899	lcPISA-11
DMSO22		SURF4	O15260												0.0383199	-0.0347162	0.902436	-0.81757	6.42119	6.10421	6.46117	6.14419	0.0424627	6.25288	lcPISA-11
DMSO22		OSTM1	Q86WC4												0.0197789	-0.00656686	0.280945	-0.0932777	6.37442	6.25908	6.49462	6.37927	0.0704012	6.28763	lcPISA-11
DMSO22		BTBD6	Q96KE9												0.140612	0.128659	0.816907	0.747463	6.80398	6.74784	6.72788	6.67174	0.172127	6.17212	lcPISA-11
DMSO22		BPIFA1	Q9NP55												0.0541777	-0.585165	0.113157	-1.22219	4.92976	3.16493	5.12253	3.3577	0.478783	4.74807	lcPISA-11
DMSO22		C1orf167	Q5SNV9-2												-0.110557	-0.00701336	-0.763299	-0.0484212	5.81677	6.24958	5.83581	6.26863	0.144841	6.28004	lcPISA-11
DMSO22		GNG5	P63218												-0.0335066	-0.00434658	-0.359347	-0.0466156	6.07508	6.19912	6.07914	6.20318	0.0932431	6.21783	lcPISA-11
DMSO22		RFXAP	O00287												0.0140873	-0.015189	0.204206	-0.220175	6.32906	6.20192	6.3574	6.23026	0.0689861	6.26756	lcPISA-11
DMSO22		C9orf16	Q9BUW7												0.0368662	0.0154238	0.299163	0.125162	6.46454	6.36917	6.4658	6.37043	0.123231	6.30144	lcPISA-11
DMSO22		ACBD5	Q5T8D3												-0.171112	-0.154385	-1.20221	-1.08469	5.49747	5.56158	5.70642	5.77053	0.142332	6.18975	lcPISA-11
DMSO22		LYST	Q99698												-0.123068	0.00143159	-0.542404	0.00630951	5.65573	6.16549	5.45153	5.96128	0.226894	6.15937	lcPISA-11
DMSO22		ZG16B	Q96DA0												0.0280929	-0.668012	0.0538827	-1.28126	5.24862	3.23964	5.43285	3.42387	0.52137	5.14741	lcPISA-11
DMSO22		CDC42SE1	Q9NRR8												0.0102643	-0.0103378	0.0955889	-0.0962738	6.40817	6.31731	6.61677	6.52591	0.107379	6.36274	lcPISA-11
DMSO22		DMKN	Q6E0U4												-0.468587	-0.6696	-1.6446	-2.3501	4.3353	3.77144	3.51192	2.94807	0.284924	5.99898	lcPISA-11
DMSO22		YIF1A	O95070												-0.0162349	-0.0601658	-0.158424	-0.58711	6.18907	6.00345	6.20584	6.02022	0.102478	6.2591	lcPISA-11
DMSO22		EVA1B	Q9NVM1												0.416862	-0.0506896	1.33683	-0.162556	8.47079	6.126	8.47079	6.126	0.311828	6.34506	lcPISA-11
DMSO22		DRAM2	Q6UX65												-0.0876052	0.139669	-0.719752	1.1475	5.84108	6.83769	5.97875	6.97536	0.121716	6.20676	lcPISA-11
DMSO22		PIM1	P11309-2												-0.445019	-0.390153	-0.713779	-0.625779	3.35197	3.4819	4.27115	4.40108	0.623468	4.56315	lcPISA-11
DMSO22		ATXN3	P54252-1												-0.114972	-0.000490868	-1.07213	-0.0045774	5.74096	6.21508	5.6302	6.10432	0.107237	6.2172	lcPISA-11
DMSO22		SEC61G	P60059												-0.302027	-0.0322443	-1.86019	-0.198593	5.13061	6.1856	5.30733	6.36232	0.162364	6.3254	lcPISA-11
DMSO22		UQCR11	O14957												-0.334459	-0.0511075	-2.02973	-0.310156	4.92427	5.99294	4.90785	5.97651	0.16478	6.20904	lcPISA-11
DMSO22		MT-ATP6	P00846												-0.00134582	-0.14247	-0.00518302	-0.548681	5.74849	5.2128	6.19713	5.66144	0.25966	5.75385	lcPISA-11
DMSO22		MT-ND2	P03891												0.0868137	0.120345	0.610984	0.846971	6.61859	6.77421	6.67996	6.83559	0.142088	6.23206	lcPISA-11
DMSO22		CRLS1	Q9UJA2												0.187525	0.270331	2.02167	2.91438	7.11144	7.53155	6.98597	7.40608	0.0927576	6.24463	lcPISA-11
DMSO22		ERAP2	Q6P179												-0.233888	-0.220321	-1.22989	-1.15855	5.2473	5.29688	5.12408	5.17366	0.19017	6.17082	lcPISA-11
DMSO22		MPC2	O95563												-0.00540735	0.00771177	-0.128319	0.183003	6.22882	6.28572	6.28111	6.33801	0.04214	6.25221	lcPISA-11
DMSO22		TMEM101	Q96IK0												0.00907334	0.145704	0.122749	1.97116	6.28845	6.91312	6.30456	6.92922	0.0739178	6.24903	lcPISA-11
DMSO22		SCO2	O43819												0.0332739	0.119284	0.329366	1.18075	6.37659	6.76831	6.33991	6.73163	0.101024	6.23121	lcPISA-11
DMSO22		FAAP20	Q6NZ36-2												0.0162151	0.157722	0.103184	1.00366	6.31548	6.96633	6.31548	6.96633	0.157147	6.24489	lcPISA-11
DMSO22		IL18R1	Q13478												-0.17537	-0.0730281	-0.921765	-0.383845	5.47728	5.87994	5.45149	5.85415	0.190254	6.18524	lcPISA-11
DMSO22		POLR2L	P62875												0.00594297	-0.142238	0.0435343	-1.04194	6.2736	5.66122	6.36717	5.75479	0.136512	6.24781	lcPISA-11
DMSO22		PTPRN2	Q92932-3												-0.218664	-0.103598	-0.893929	-0.423524	5.14764	5.57501	3.81955	4.24693	0.24461	5.99008	lcPISA-11
DMSO22		PCNX1	Q96RV3												-0.072087	0.000637612	-0.466462	0.00412587	5.98228	6.29157	6.02422	6.33351	0.15454	6.28879	lcPISA-11
DMSO22		NDUFAB1	O14561												0.163389	-0.0318723	1.07071	-0.208863	6.98192	6.09811	7.05271	6.1689	0.1526	6.23433	lcPISA-11
DMSO22		OSTC	Q9NRP0												0.0550428	0.0185102	0.718429	0.241598	6.53001	6.36673	6.60821	6.44493	0.0766154	6.28557	lcPISA-11
DMSO22		LYRM2	Q9NU23												0.0178785	-0.0319768	0.358985	-0.642069	6.33	6.115	6.37529	6.16028	0.0498028	6.25204	lcPISA-11
DMSO22		MRPL30	Q8TCC3-2												-0.0238722	0.0744338	-0.186237	0.58069	6.07055	6.49862	6.06587	6.49394	0.128182	6.17184	lcPISA-11
DMSO22		CYB561A3	Q8NBI2-2												0.0533992	-0.0654432	0.580081	-0.710916	6.49381	5.98032	6.52304	6.00955	0.0920548	6.25785	lcPISA-11
DMSO22		TRIQK	Q629K1												0.00407645	-0.0113377	0.043804	-0.121831	6.29786	6.23093	6.30243	6.2355	0.0930612	6.28009	lcPISA-11
DMSO22		CD68	P34810												0.0310425	0.0575575	0.228292	0.423288	6.59505	6.71738	6.55853	6.68086	0.135977	6.45466	lcPISA-11
DMSO22		RGS14	O43566												0.0766064	-0.173546	0.398532	-0.902843	6.57293	5.52657	6.73535	5.68899	0.192222	6.23301	lcPISA-11
DMSO22		UBE2A	P49459												0.0523017	0.0215833	0.762231	0.31455	6.48827	6.35158	6.48098	6.34429	0.0686165	6.25727	lcPISA-11
DMSO22		UBE2B	P63146												0.0549045	0.00288982	0.686273	0.0361211	6.46822	6.23917	6.59995	6.3709	0.0800038	6.22668	lcPISA-11
DMSO22		DEF6	Q9H4E7												0.0149543	-0.153634	0.0780235	-0.801582	6.35088	5.65046	6.43168	5.73126	0.191664	6.28538	lcPISA-11
DMSO22		C17orf99	Q6UX52												0.29781	-0.151223	1.43529	-0.728815	7.59588	5.56424	7.5185	5.48686	0.207491	6.17914	lcPISA-11
DMSO22		NCCRP1	Q6ZVX7												-0.141307	-0.537788	-0.36227	-1.37873	5.08422	3.86253	3.73952	2.51783	0.39006	5.6074	lcPISA-11
DMSO22		MRPL18	Q9H0U6												-0.0765304	0.0271076	-0.581247	0.205882	5.93935	6.38171	6.04587	6.48823	0.131666	6.26292	lcPISA-11
DMSO22		CLDN12	P56749												-0.000330586	-0.0989226	-0.00175279	-0.524494	6.21806	5.80732	6.21806	5.80732	0.188606	6.21948	lcPISA-11
DMSO22		TMEM35B	Q8NCS4												-0.0461557	0.0732157	-0.33228	0.527087	6.11397	6.64137	6.09039	6.61779	0.138906	6.31273	lcPISA-11
DMSO22		SFR1	Q86XK3-2												-0.0812918	0.00985816	-0.521064	0.0631888	5.89262	6.27693	5.98447	6.36878	0.156011	6.23418	lcPISA-11
DMSO22		PRRG1	O14668												0.00399059	0.126182	0.0448866	1.41931	6.21776	6.76734	6.22121	6.77078	0.0889039	6.20059	lcPISA-11
DMSO22		DMAC1	Q96GE9												0.0400398	0.00751979	0.344181	0.06464	6.44712	6.30342	6.51319	6.36949	0.116333	6.27065	lcPISA-11
DMSO22		EYA3	Q99504												-0.0768497	-0.220555	-0.379251	-1.08843	5.88258	5.32486	5.7767	5.21898	0.202636	6.20442	lcPISA-11
DMSO22		RNFT1	Q5M7Z0												0.201251	-0.193243	1.34921	-1.29553	7.19292	5.47206	7.31978	5.59892	0.149161	6.25637	lcPISA-11
DMSO22		MRPL33	O75394												0.0244828	-0.0107518	0.170302	-0.0747892	6.28841	6.13668	6.41363	6.26191	0.143761	6.18259	lcPISA-11
DMSO22		TMEM248	Q9NWD8												0.241095	-0.079238	2.82783	-0.929391	7.39652	5.92376	7.32186	5.8491	0.085258	6.25821	lcPISA-11
DMSO22		PSD3	Q9NYI0												-0.0327062	0.0667886	-0.464716	0.948985	6.0748	6.50853	6.15324	6.58697	0.070379	6.21409	lcPISA-11
DMSO22		LEPROTL1	O95214-2												0.0663892	0.104425	0.418399	0.658106	6.51065	6.68459	6.65636	6.83029	0.158674	6.21784	lcPISA-11
DMSO22		CHAC2	Q8WUX2												-0.085501	0.0018213	-1.38459	0.0294938	5.89023	6.25777	5.89024	6.25777	0.061752	6.24987	lcPISA-11
DMSO22		CKS1B	P61024												-0.0788823	-0.0136778	-1.24397	-0.215698	5.94961	6.22468	6.09329	6.36836	0.0634115	6.28397	lcPISA-11
DMSO22		CKS2	P33552												-0.15954	-0.0787877	-1.20498	-0.595069	5.592	5.91393	5.37918	5.70111	0.132401	6.24588	lcPISA-11
DMSO22		POLR2K	P53803												0.0165274	0.157138	0.194752	1.85165	6.31445	6.96087	6.46607	7.11249	0.0848637	6.24253	lcPISA-11
DMSO22		GYG2	O15488												0.200121	0.0186691	1.1515	0.107422	6.97989	6.15498	6.90934	6.08442	0.173792	6.07584	lcPISA-11
DMSO22		MRFAP1	Q9Y605												0.167147	0.251474	1.3207	1.98701	6.98921	7.40991	7.04049	7.46119	0.126559	6.22461	lcPISA-11
DMSO22		CYREN	Q9BWK5												0.0502537	-0.404367	0.407355	-3.27778	6.49232	4.73746	6.38944	4.63458	0.123366	6.27006	lcPISA-11
DMSO22		CYREN	Q9BWK5-4												0.0317747	-0.0996538	0.191207	-0.599676	6.28014	5.73331	6.21792	5.67109	0.166179	6.14334	lcPISA-11
DMSO22		NLRC3	Q7RTR2-2												-0.207509	-0.150387	-0.855469	-0.619979	5.39215	5.60993	5.11776	5.33554	0.242567	6.22628	lcPISA-11
DMSO22		SMDT1	Q9H4I9												-0.00282838	0.0747444	-0.038559	1.01898	6.22706	6.57104	6.28932	6.63331	0.073352	6.23928	lcPISA-11
DMSO22		VPS37A	Q8NEZ2												0.0168569	-0.173328	0.173486	-1.78383	6.31998	5.53942	6.53208	5.75152	0.0971661	6.24657	lcPISA-11
DMSO22		SLC35B4	Q969S0												0.0186835	0.0789418	0.182984	0.773146	6.37291	6.64473	6.3111	6.58292	0.102105	6.29092	lcPISA-11
DMSO22		USF3	Q68DE3												-0.204012	-0.031712	-1.19662	-0.186005	5.42871	6.11736	5.45833	6.14698	0.17049	6.25331	lcPISA-11
DMSO22		CTNNBIP1	Q9NSA3												-0.0123362	-0.00282852	-0.104125	-0.0238743	6.15547	6.19617	6.13253	6.17323	0.118476	6.20833	lcPISA-11
DMSO22		CEBPZOS	A8MTT3												0.00346974	-0.00719859	0.0462568	-0.0959678	6.24232	6.19633	6.27244	6.22645	0.0750105	6.22733	lcPISA-11
DMSO22		SPCS1	A0A5F9YFS9												0.000106196	0.0244441	0.00105944	0.24386	6.24941	6.35572	6.28704	6.39336	0.100238	6.24894	lcPISA-11
DMSO22		NME4	O00746												-0.0944734	-0.00572232	-0.977276	-0.0591942	5.9104	6.28541	5.87895	6.25396	0.0966702	6.31039	lcPISA-11
DMSO22		ATP5MPL	P56378												0.00235363	-0.0383673	0.0299209	-0.487751	6.22975	6.05638	6.25467	6.08129	0.0786616	6.2196	lcPISA-11
DMSO22		PIGBOS1	A0A0B4J2F0												-0.0388721	-0.0995843	-0.366543	-0.939027	6.07023	5.82008	6.13225	5.8821	0.10605	6.23601	lcPISA-11
DMSO22		CYP24A1	Q07973												-0.152465	0.0388407	-0.745109	0.189818	5.52065	6.30347	5.62758	6.41039	0.204621	6.13603	lcPISA-11
DMSO22		ELOF1	P60002												0.0198502	0.279136	0.155599	2.18804	6.38131	7.63769	6.15466	7.41105	0.127573	6.29411	lcPISA-11
DMSO22		CXCL14	O95715												-0.204654	0.197914	-1.10603	1.0696	5.47806	7.24122	5.54413	7.30729	0.185035	6.31297	lcPISA-11
DMSO22		PKIG	Q9Y2B9												-0.187471	-0.0197058	-0.448596	-0.0471536	5.18168	5.82067	5.18168	5.82067	0.417906	5.90072	lcPISA-11
DMSO22		MKKS	Q9HB66												-0.145436	-0.098203	-1.44273	-0.974177	5.66659	5.85518	5.72054	5.90913	0.100806	6.26762	lcPISA-11
DMSO22		DNLZ	Q5SXM8												-0.170154	0.03615	-1.88812	0.401139	5.56459	6.42004	5.65399	6.50943	0.0901186	6.26117	lcPISA-11
DMSO22		IER3IP1	Q9Y5U9												-0.11314	-0.22531	-0.809876	-1.61281	5.76419	5.333	5.79442	5.36323	0.1397	6.23444	lcPISA-11
DMSO22		ARID4B	Q4LE39												-0.036603	0.114451	-0.191657	0.599277	6.12239	6.79818	5.97638	6.65217	0.190981	6.27971	lcPISA-11
DMSO22		COX7C	P15954												0.0621241	0.117801	0.569371	1.07966	6.51515	6.7715	6.3847	6.64105	0.10911	6.24055	lcPISA-11
DMSO22		BORCS7	Q96B45												0.0254155	-0.0165587	0.220229	-0.143484	6.35393	6.17173	6.36584	6.18364	0.115405	6.24298	lcPISA-11
DMSO22		CD63	P08962												0.0307505	0.023838	0.664396	0.515044	6.40592	6.3753	6.43119	6.40057	0.0462834	6.27083	lcPISA-11
DMSO22		CCDC158	Q5M9N0												-0.218376	0.0808674	-1.69475	0.627586	5.32458	6.55189	5.48257	6.70988	0.128855	6.19474	lcPISA-11
DMSO22		SECISBP2	Q96T21												-0.0653145	-0.740954	-0.230918	-2.61963	5.80258	3.63273	5.91554	3.74569	0.282847	6.07132	lcPISA-11
DMSO22		MRPL42	Q9Y6G3												0.00746648	0.0522134	0.0601905	0.420914	6.28052	6.47837	6.2725	6.47035	0.124047	6.2481	lcPISA-11
DMSO22		GAGE5	Q13069												0.0170721	-0.056269	0.257592	-0.849016	6.36066	6.04539	6.32927	6.014	0.0662755	6.28583	lcPISA-11
DMSO22		GAGE1	Q13065												0.136727	-0.0671594	0.932062	-0.457823	6.90266	5.99294	6.83799	5.92828	0.146693	6.27852	lcPISA-11
DMSO22		GAGE12F	P0CL80												-0.0400228	0.0120367	-0.513332	0.154383	6.10823	6.33267	6.09739	6.32183	0.0779667	6.28005	lcPISA-11
DMSO22		GAGE2A	Q6NT46												0.0475825	-0.021799	0.713849	-0.327036	6.47321	6.16927	6.49531	6.19137	0.0666562	6.2632	lcPISA-11
DMSO22		COX6A1	P12074												-0.0777391	-0.0141539	-0.618722	-0.11265	5.89086	6.1563	5.58077	5.84621	0.125645	6.217	lcPISA-11
DMSO22		UNC93B1	Q9H1C4												0.203573	-0.391497	1.87498	-3.60582	7.20747	4.77144	7.27134	4.8353	0.108574	6.25895	lcPISA-11
DMSO22		PRNP	P04156												-0.118221	-0.433923	-1.04769	-3.8455	5.73445	4.6074	5.95118	4.82413	0.112839	6.22414	lcPISA-11
DMSO22		RPL39P5	Q59GN2												-0.0721325	0.250832	-0.331337	1.15218	5.88605	7.36285	5.90213	7.37893	0.217702	6.18783	lcPISA-11
DMSO22		PVR	P15151												-0.0153524	-0.035501	-0.228094	-0.527446	6.20238	6.11636	6.18994	6.10392	0.0673074	6.26874	lcPISA-11
DMSO22		GP6	Q9HCN6-3												-0.16877	0.0928685	-1.00223	0.551495	5.49373	6.5861	5.66045	6.75282	0.168394	6.1755	lcPISA-11
DMSO22		TMEM69	Q5SWH9												-0.145641	0.235708	-1.38015	2.23367	5.67706	7.39471	5.79947	7.51712	0.105525	6.2801	lcPISA-11
DMSO22		CD164	Q04900												-0.291027	-0.193802	-1.55313	-1.03427	5.05884	5.41151	4.90476	5.25743	0.187381	6.18954	lcPISA-11
DMSO22		PCSK6	P29122-7												-0.165006	-0.215964	-0.976745	-1.27839	5.58913	5.39516	5.70721	5.51324	0.168935	6.26637	lcPISA-11
DMSO22		ATP5F1E	P56381												-0.0298762	0.0195538	-0.646767	0.423305	6.12749	6.34108	6.15452	6.3681	0.0461932	6.25571	lcPISA-11
DMSO22		SPPL3	Q8TCT6												0.053051	0.0736497	0.263835	0.366277	6.54922	6.6434	6.57943	6.67361	0.201076	6.31277	lcPISA-11
DMSO22		CENPS	Q8N2Z9												0.0237218	0.136097	0.284145	1.6302	6.33974	6.8533	6.42883	6.94239	0.0834847	6.23635	lcPISA-11
DMSO22		CHCHD10	Q8WYQ3												0.0737085	-0.0307487	0.721678	-0.30106	6.57841	6.11894	6.53135	6.07188	0.102135	6.25075	lcPISA-11
DMSO22		CLN6	Q9NWW5												0.00949589	-0.0370026	0.0862828	-0.336218	6.2816	6.08237	6.34596	6.14673	0.110055	6.24038	lcPISA-11
DMSO22		SPRR1B	P22528												-0.0809179	-0.00283415	-0.080767	-0.00282887	2.52917	2.66983	2.66737	2.80803	1.00187	2.67509	lcPISA-11
DMSO22		PLVAP	Q9BX97												-0.25477	0.14155	-1.74907	0.971781	5.1783	6.81539	5.33247	6.96957	0.14566	6.17846	lcPISA-11
DMSO22		RBX1	P62877												0.122835	0.00548732	1.71643	0.0766772	6.80194	6.27058	6.58159	6.05023	0.071564	6.24678	lcPISA-11
DMSO22		YIPF5	Q969M3-3												0.0157713	-0.0266504	0.197915	-0.334437	6.29444	6.11205	6.26877	6.08638	0.0796873	6.22601	lcPISA-11
DMSO22		KNG1	P01042												-0.00926429	-0.106777	-0.0555944	-0.640763	6.13612	5.73508	6.0024	5.60136	0.166641	6.17565	lcPISA-11
DMSO22		COX7B	P24311												-0.00293932	0.0679749	-0.036559	0.845463	6.23694	6.55117	6.24851	6.56274	0.0803996	6.24966	lcPISA-11
DMSO22		SERPINB6	A0A2R8Y7E5												0.408094	0.352616	1.78325	1.54083	7.78547	7.49177	5.00935	4.71565	0.228848	5.86728	lcPISA-11
DMSO22		C18orf21	Q32NC0												0.174825	0.010082	0.898677	0.0518259	6.95377	6.20337	6.95377	6.20337	0.194536	6.16017	lcPISA-11
DMSO22		SFT2D2	O95562												0.00251757	-0.0636049	0.0258531	-0.653163	6.28039	5.99904	6.27469	5.99334	0.0973798	6.26944	lcPISA-11
DMSO22		ATP6V0C	P27449												0.0657013	-0.145806	0.374749	-0.831653	6.52078	5.63157	6.52936	5.64015	0.175321	6.23048	lcPISA-11
DMSO22		NBDY	A0A0U1RRE5												0.13083	-0.184054	0.846698	-1.19115	6.72414	5.40564	6.82544	5.50694	0.154518	6.14119	lcPISA-11
DMSO22		CLDND1	Q9NY35												-0.135384	-0.0916353	-1.6554	-1.12046	5.66923	5.84378	5.71585	5.8904	0.0817833	6.22701	lcPISA-11
DMSO22		TMEM167A	Q8TBQ9												0.0691037	0.0104837	0.931572	0.141328	6.5865	6.32423	6.63515	6.37289	0.0741796	6.27844	lcPISA-11
DMSO22		CHCHD5	Q9BSY4												0.0973761	0.0196858	0.720995	0.145758	6.6968	6.34571	6.70042	6.34933	0.135058	6.25971	lcPISA-11
DMSO22		BRI3BP	Q8WY22												0.0134345	-0.184462	0.143229	-1.96661	6.3174	5.50763	6.46945	5.65969	0.0937972	6.25884	lcPISA-11
DMSO22		SLC66A1	Q6ZP29												-0.682857	-0.582913	-3.17085	-2.70675	3.81823	4.09212	4.39011	4.664	0.215355	6.12946	lcPISA-11
DMSO22		SLC66A2	Q8N2U9												-0.11739	-0.00729728	-0.634264	-0.0394275	5.62122	6.06696	5.90967	6.35542	0.185081	6.09773	lcPISA-11
DMSO22		MTRES1	Q9P0P8												-0.0644828	-0.100283	-0.586835	-0.912636	5.95165	5.80578	5.91086	5.76499	0.109882	6.2237	lcPISA-11
DMSO22		TMEM123	Q8N131												-0.000552155	0.180708	-0.00655596	2.14562	6.25656	7.09415	6.09503	6.93262	0.0842219	6.25896	lcPISA-11
DMSO22		SCGB2A2	Q13296												0.958306	-0.886035	2.27694	-2.10522	10.95	3.04938	11.2885	3.38789	0.420875	5.63553	lcPISA-11
DMSO22		DNAJC14	Q6Y2X3												0.0981038	0.0194065	0.341721	0.0675979	6.97864	6.60816	6.97864	6.60816	0.287088	6.51987	lcPISA-11
DMSO22		MTURN	Q8N3F0												0.143627	-0.0225031	1.0396	-0.162882	6.89098	6.14145	6.86498	6.11545	0.138156	6.23799	lcPISA-11
DMSO22		SELENOK	Q9Y6D0												-0.170768	0.108213	-1.16714	0.739597	5.55778	6.74346	5.5073	6.69298	0.146313	6.25615	lcPISA-11
DMSO22		LOX	P28300												-0.0202251	-0.0259589	-0.0936736	-0.12023	6.21205	6.18741	6.24414	6.2195	0.215911	6.29975	lcPISA-11
DMSO22		AGGF1	Q8N302												-0.0463787	-0.042469	-0.265466	-0.243087	6.0287	6.04506	5.80887	5.82523	0.174707	6.22565	lcPISA-11
DMSO22		CYSTM1	Q9H1C7												0.0581854	0.342274	0.472171	2.77753	6.45343	7.85797	6.15334	7.55787	0.123229	6.19834	lcPISA-11
DMSO22		TVP23C	Q96ET8												-0.217778	0.0755636	-2.14104	0.742888	5.38392	6.59786	5.26245	6.47639	0.101716	6.26118	lcPISA-11
DMSO22		APOC2	P02655												-0.0845936	0.0713271	-0.58781	0.495626	5.83244	6.4981	5.87894	6.54461	0.143913	6.18465	lcPISA-11
DMSO22		SLC10A3	P09131												-0.873391	0.0123463	-5.80907	0.0821174	3.47954	6.42919	3.64977	6.59941	0.15035	6.3744	lcPISA-11
DMSO22		BAP18	Q8IXM2-3												0.269215	0.143104	2.03646	1.0825	7.39842	6.77916	7.35242	6.73316	0.132197	6.139	lcPISA-11
DMSO22		SMIM4	Q8WVI0												-0.0597083	-0.17114	-0.530879	-1.52164	6.01526	5.56814	6.0446	5.59748	0.112471	6.26943	lcPISA-11
DMSO22		CDH5	P33151												0.0955383	-0.0570362	0.606545	-0.362106	6.47213	5.82261	6.68485	6.03533	0.157512	6.05742	lcPISA-11
DMSO22		RBP4	P02753												0.170729	-0.0149638	0.630361	-0.055249	6.83817	6.0123	6.82642	6.00055	0.270844	6.07498	lcPISA-11
DMSO22		SFT2D1	Q8WV19												0.000578844	0.0454407	0.00439967	0.345384	6.13246	6.32615	6.16868	6.36237	0.131565	6.13	lcPISA-11
DMSO22		CNIH4	Q9P003												0.00517408	-0.0156438	0.0432221	-0.130682	6.27658	6.18666	6.23333	6.14341	0.119709	6.25411	lcPISA-11
NVP-TAE 226	PTK2	SLC19A2	O60779												-0.73514	0.196314	-4.2734	1.14118	3.76707	7.18454	3.80751	7.22498	0.172027	6.2705	lcPISA-12
NVP-TAE 226	PTK2	POLG	A0A3B3IS91												0.295612	-0.165854	1.97927	-1.11047	7.63659	5.54606	7.51063	5.4201	0.149354	6.22173	lcPISA-12
NVP-TAE 226	PTK2	STRN3	Q13033-2												0.189989	0.0148972	1.54042	0.120786	7.20481	6.38138	7.1414	6.31797	0.123336	6.31583	lcPISA-12
NVP-TAE 226	PTK2	BMP1	P13497												-0.158651	-0.331952	-0.820289	-1.71632	5.40531	4.7935	5.58029	4.96847	0.193409	6.03364	lcPISA-12
NVP-TAE 226	PTK2	WARS1	G3V277												-0.0820985	-0.021314	-0.59622	-0.154788	5.86902	6.12157	5.78907	6.04163	0.137698	6.21268	lcPISA-12
NVP-TAE 226	PTK2	CTNNA1	P35221-2												0.000235309	-0.00596936	0.0066255	-0.168077	6.2542	6.22736	6.24584	6.219	0.0355156	6.25319	lcPISA-12
NVP-TAE 226	PTK2	PM20D2	Q8IYS1												-0.110819	0.0796719	-0.904944	0.650599	5.89096	6.72248	6.04952	6.88104	0.122459	6.3613	lcPISA-12
NVP-TAE 226	PTK2	CTNND1	O60716												0.131486	0.156813	0.672266	0.801758	6.75823	6.87791	6.77534	6.89503	0.195587	6.16952	lcPISA-12
NVP-TAE 226	PTK2	NDFIP2	Q9NV92												-0.000284787	0.336963	-0.0011793	1.39536	6.30638	7.96713	6.32682	7.98757	0.241489	6.30763	lcPISA-12
NVP-TAE 226	PTK2	RBM23	Q86U06												-0.0306618	0.0743771	-0.145703	0.353434	6.02264	6.47748	6.15971	6.61456	0.210441	6.152	lcPISA-12
NVP-TAE 226	PTK2	DBN1	Q16643-3												-0.135661	0.052646	-1.98631	0.770829	5.68899	6.48218	5.73358	6.52677	0.0682978	6.2499	lcPISA-12
NVP-TAE 226	PTK2	NAP1L1	B7Z9C2												-0.0600866	0.14206	-0.334145	0.790007	5.87385	6.75732	4.76399	5.64747	0.179822	6.12365	lcPISA-12
NVP-TAE 226	PTK2	PIGB	Q92521												-0.075665	-0.310345	-0.893676	-3.66547	5.96518	5.06965	5.90131	5.00578	0.0846672	6.28638	lcPISA-12
NVP-TAE 226	PTK2	ODC1	P11926												-0.0131905	0.02938	-0.0863246	0.192277	6.04964	6.23081	5.57634	5.75751	0.152801	6.1052	lcPISA-12
NVP-TAE 226	PTK2	ADCK5	Q3MIX3												-0.148608	-0.053868	-0.909529	-0.329689	5.71683	6.10485	5.66997	6.05799	0.163391	6.33711	lcPISA-12
NVP-TAE 226	PTK2	TPM2	P07951												0.0381988	-0.0298931	0.332116	-0.259903	6.32282	6.03134	6.42601	6.13452	0.115016	6.15761	lcPISA-12
NVP-TAE 226	PTK2	TPM3	P06753-4												-0.112057	-0.087419	-1.82749	-1.42568	5.76501	5.86431	5.81918	5.91848	0.0613176	6.23064	lcPISA-12
NVP-TAE 226	PTK2	TPM4	A0A2R8Y5V9												-0.0634542	-0.00697946	-1.39113	-0.153013	5.97647	6.21506	5.99837	6.23696	0.0456134	6.24519	lcPISA-12
NVP-TAE 226	PTK2	CCDC57	Q2TAC2												-0.0115656	0.0915171	-0.170728	1.35095	6.19529	6.65414	6.11852	6.57738	0.0677426	6.24515	lcPISA-12
NVP-TAE 226	PTK2	VDAC1	C9JI87												-0.111376	-0.159215	-0.674097	-0.963641	5.77053	5.58232	5.65048	5.46227	0.165222	6.23366	lcPISA-12
NVP-TAE 226	PTK2	WIZ	O95785												-0.12449	-0.091403	-2.99933	-2.20217	5.74891	5.88228	5.78234	5.91571	0.0415059	6.26701	lcPISA-12
NVP-TAE 226	PTK2	BOD1	Q96IK1												-0.059907	-0.0946195	-0.534378	-0.844019	5.93806	5.79689	6.01885	5.87768	0.112106	6.18982	lcPISA-12
NVP-TAE 226	PTK2	TRPM7	Q96QT4												-0.00807123	0.148417	-0.0721312	1.32638	6.21989	6.93251	6.22786	6.94048	0.111896	6.25479	lcPISA-12
NVP-TAE 226	PTK2	PPP1R12C	Q9BZL4												0.0929476	0.132167	0.673257	0.957336	6.68204	6.86618	6.65535	6.83949	0.138057	6.26512	lcPISA-12
NVP-TAE 226	PTK2	PCM1	Q15154-5												-0.0572334	0.0211155	-0.554197	0.204464	5.99885	6.33364	6.03806	6.37285	0.103273	6.24162	lcPISA-12
NVP-TAE 226	PTK2	SLC20A2	Q08357												0.117718	6.47093e-05	1.81222	0.00099617	6.77319	6.24275	6.80843	6.27799	0.0649581	6.24247	lcPISA-12
NVP-TAE 226	PTK2	CALM1	G3V361												-0.283893	0.0730467	-1.45961	0.375563	5.14616	6.59072	5.19178	6.63634	0.194499	6.26533	lcPISA-12
NVP-TAE 226	PTK2	RNF213	Q63HN8-4												-0.0804324	0.0668686	-0.662147	0.550485	5.91428	6.55004	5.85872	6.49448	0.121472	6.25338	lcPISA-12
NVP-TAE 226	PTK2	NRSN2	Q9GZP1												0.149348	0.045234	0.839836	0.254366	6.98667	6.50023	7.09358	6.60714	0.17783	6.29958	lcPISA-12
NVP-TAE 226	PTK2	CCAR2	Q8N163-2												-0.165861	0.000475021	-2.02858	0.00580977	5.63021	6.31825	5.73516	6.4232	0.0817623	6.31617	lcPISA-12
NVP-TAE 226	PTK2	TSPAN31	Q12999												-0.338503	-0.00342773	-2.30347	-0.0233252	4.92727	6.21547	5.00921	6.29741	0.146954	6.23025	lcPISA-12
NVP-TAE 226	PTK2	MAP1A	P78559-2												-0.0643072	0.00070922	-0.771685	0.00851063	5.95182	6.22618	6.014	6.28836	0.0833334	6.22312	lcPISA-12
NVP-TAE 226	PTK2	TAGLN	Q01995												-0.362031	-0.671327	-1.18919	-2.20516	4.71777	3.80741	4.93455	4.02419	0.304435	6.06344	lcPISA-12
NVP-TAE 226	PTK2	MTHFD1	P11586												-0.0620044	0.0685717	-1.21989	1.34909	5.97346	6.53932	5.96881	6.53468	0.050828	6.23578	lcPISA-12
NVP-TAE 226	PTK2	MTHFD1L	Q6UB35												-0.045745	-0.00234083	-1.06698	-0.0545989	6.04139	6.22591	6.09022	6.27474	0.0428732	6.23602	lcPISA-12
NVP-TAE 226	PTK2	44626	O60337												0.0462263	-0.0604479	0.558829	-0.730753	6.42582	5.96783	6.46618	6.00819	0.08272	6.22318	lcPISA-12
NVP-TAE 226	PTK2	PRKCG	P05129												0.01308	0.162681	0.104391	1.29834	6.35927	7.0541	6.36316	7.05799	0.125299	6.30187	lcPISA-12
NVP-TAE 226	PTK2	PRKCE	Q02156												0.0765779	0.0726847	0.992974	0.942492	6.62725	6.6094	6.71462	6.69676	0.0771197	6.28465	lcPISA-12
NVP-TAE 226	PTK2	ATP12A	P54707-2												0.032167	-0.0280164	0.67688	-0.589542	6.36721	6.10705	6.29808	6.03793	0.0475224	6.22681	lcPISA-12
NVP-TAE 226	PTK2	AFDN	P55196-5												-0.10986	0.0240739	-2.01777	0.442162	5.81694	6.38282	5.82544	6.39132	0.054446	6.27719	lcPISA-12
NVP-TAE 226	PTK2	KIAA0930	Q6ICG6-2												-0.0667032	0.0183569	-0.560216	0.154173	5.96177	6.32384	5.97123	6.3333	0.119067	6.24388	lcPISA-12
NVP-TAE 226	PTK2	KSR2	Q6VAB6												-0.24646	0.0581068	-1.38644	0.326875	5.20767	6.43171	5.31514	6.53919	0.177765	6.17781	lcPISA-12
NVP-TAE 226	PTK2	VPS13A	Q96RL7-4												0.0464133	-0.252321	0.447858	-2.43474	6.4782	5.26656	6.50032	5.28867	0.103634	6.27311	lcPISA-12
NVP-TAE 226	PTK2	GALNT4	Q8N4A0												-0.0744475	-0.05113	-1.15218	-0.791311	5.94767	6.04458	5.91657	6.01348	0.0646143	6.26265	lcPISA-12
NVP-TAE 226	PTK2	XPO7	E7ESC6												0.00159255	-0.00331127	0.0392133	-0.0815336	6.28592	6.26459	6.29905	6.27772	0.0406124	6.27898	lcPISA-12
NVP-TAE 226	PTK2	GAPDH	P04406-2												0.0669226	0.00295102	0.405205	0.0178679	6.44064	6.16129	6.43979	6.16044	0.165158	6.1487	lcPISA-12
NVP-TAE 226	PTK2	ANO6	Q4KMQ2-2												-0.0668368	-0.0200352	-1.37329	-0.41166	5.96804	6.16481	5.98602	6.1828	0.0486692	6.25103	lcPISA-12
NVP-TAE 226	PTK2	SCAF8	Q9UPN6-2												-0.228301	0.0584911	-2.42876	0.622252	5.33906	6.51325	5.43368	6.60787	0.0939991	6.25446	lcPISA-12
NVP-TAE 226	PTK2	HUWE1	Q7Z6Z7-2												-0.279978	0.147839	-1.40553	0.742177	5.26952	7.08854	5.2963	7.11532	0.199197	6.39813	lcPISA-12
NVP-TAE 226	PTK2	HUWE1	A0A087X1S3												-0.183478	0.0781241	-1.5336	0.652999	5.50854	6.60369	5.52603	6.62118	0.119639	6.2556	lcPISA-12
NVP-TAE 226	PTK2	EEF1A1	P68104												0.0441353	-0.0305192	0.370701	-0.256338	6.48992	6.16263	6.52015	6.19286	0.119059	6.29439	lcPISA-12
NVP-TAE 226	PTK2	GART	C9JZG2												0.0251615	0.0435386	0.168261	0.291153	6.32238	6.40343	6.33642	6.41747	0.149539	6.21307	lcPISA-12
NVP-TAE 226	PTK2	KIAA2013	Q8IYS2-2												0.00167371	-0.0335135	0.0339171	-0.679138	6.24864	6.09807	6.23274	6.08218	0.0493471	6.24139	lcPISA-12
NVP-TAE 226	PTK2	C11orf24	Q96F05												-0.486972	-0.265164	-2.54839	-1.38764	4.42447	5.15979	4.53477	5.27009	0.19109	6.2009	lcPISA-12
NVP-TAE 226	PTK2	PEX7	O00628												0.00961163	0.000778705	0.154961	0.0125545	6.26494	6.2267	6.20428	6.16604	0.0620262	6.22334	lcPISA-12
NVP-TAE 226	PTK2	HMGN5	Q5JSK9												-0.337286	-0.0404179	-1.91071	-0.228965	4.95932	6.09239	4.82694	5.96002	0.176524	6.26549	lcPISA-12
NVP-TAE 226	PTK2	ASPSCR1	Q9BZE9-2												0.010662	0.0483404	0.230313	1.04422	6.27117	6.43711	6.31176	6.4777	0.0462933	6.22499	lcPISA-12
NVP-TAE 226	PTK2	TACC1	O75410-2												0.0199448	0.00537514	0.523277	0.141024	6.33852	6.27482	6.35616	6.29247	0.0381152	6.25149	lcPISA-12
NVP-TAE 226	PTK2	TACC2	O95359												0.0372613	0.111768	0.515593	1.54656	6.40215	6.74148	6.6944	7.03372	0.0722689	6.23892	lcPISA-12
NVP-TAE 226	PTK2	STXBP2	Q15833-3												-0.198804	0.0168707	-1.73154	0.146941	5.42131	6.29549	5.56954	6.44371	0.114813	6.22229	lcPISA-12
NVP-TAE 226	PTK2	SLC12A5	Q9H2X9												-0.00739443	-0.00692825	-0.0704856	-0.0660419	6.18848	6.19048	6.21456	6.21656	0.104907	6.22027	lcPISA-12
NVP-TAE 226	PTK2	EIF4G3	O43432-3												0.000290462	-0.0373558	0.00310961	-0.399921	6.25892	6.09771	6.25041	6.0892	0.0934078	6.25765	lcPISA-12
NVP-TAE 226	PTK2	EIF4G1	Q04637-8												-0.13292	-0.00112735	-1.05968	-0.0089876	5.79683	6.35131	5.90591	6.4604	0.125434	6.35628	lcPISA-12
NVP-TAE 226	PTK2	MYH16	Q9H6N6												-0.14349	-0.00675472	-0.689997	-0.0324812	5.55572	6.10804	5.71149	6.26381	0.207958	6.13671	lcPISA-12
NVP-TAE 226	PTK2	ERC1	Q8IUD2												-0.111564	-0.0324189	-1.00257	-0.291332	5.7675	6.09274	5.84393	6.16917	0.111278	6.23119	lcPISA-12
NVP-TAE 226	PTK2	PKIB	Q9C010-2												0.0569051	0.00778249	0.394196	0.0539113	6.45507	6.23897	6.48219	6.2661	0.144357	6.20541	lcPISA-12
NVP-TAE 226	PTK2	ITIH1	P19827												-0.20847	0.309127	-1.05598	1.56585	5.31037	7.60216	5.36932	7.66111	0.197418	6.13593	lcPISA-12
NVP-TAE 226	PTK2	EML3	Q32P44-2												-0.0184987	-0.00460364	-0.186154	-0.046327	6.13567	6.19505	6.11294	6.17232	0.0993727	6.21486	lcPISA-12
NVP-TAE 226	PTK2	ZNF598	Q86UK7												-0.0430007	0.031038	-0.708608	0.511476	6.07812	6.39819	6.04822	6.36829	0.0606833	6.26201	lcPISA-12
NVP-TAE 226	PTK2	ATXN2	F8W0B5												-0.0781605	0.0397115	-0.68117	0.346087	5.88572	6.3868	5.87116	6.37223	0.114744	6.21339	lcPISA-12
NVP-TAE 226	PTK2	PEX26	Q7Z412												-0.124733	0.0318289	-0.964905	0.246221	5.70744	6.36167	5.85489	6.50912	0.12927	6.22285	lcPISA-12
NVP-TAE 226	PTK2	SNAPC5	O75971												0.074153	-0.220059	0.613392	-1.82033	6.54885	5.3407	6.4739	5.26575	0.12089	6.22075	lcPISA-12
NVP-TAE 226	PTK2	SPTAN1	Q13813-2												0.0135715	0.0548476	0.299705	1.21122	6.28489	6.4673	6.30312	6.48553	0.0452829	6.22604	lcPISA-12
NVP-TAE 226	PTK2	RPP30	Q5VU11												0.163339	-0.64607	1.09411	-4.32763	6.97457	3.9798	7.14376	4.14899	0.149289	6.22798	lcPISA-12
NVP-TAE 226	PTK2	VMA21	Q3ZAQ7-2												0.0560824	-0.0167214	0.407451	-0.121485	6.46962	6.15123	6.35648	6.0381	0.137642	6.22295	lcPISA-12
NVP-TAE 226	PTK2	TGDS	O95455												0.0117972	0.0828863	0.0951923	0.668815	6.26853	6.58516	6.37474	6.69136	0.12393	6.21748	lcPISA-12
NVP-TAE 226	PTK2	COPS2	P61201												0.0450981	-0.0141661	1.29745	-0.407551	6.44429	6.18493	6.44212	6.18276	0.034759	6.24596	lcPISA-12
NVP-TAE 226	PTK2	TUBB2B	Q9BVA1												-0.058311	-0.0380922	-0.605822	-0.395759	5.99791	6.08256	5.95392	6.03857	0.0962511	6.2453	lcPISA-12
NVP-TAE 226	PTK2	TUBB8B	A6NNZ2												-0.140308	-0.0166397	-2.03925	-0.241843	5.67932	6.18763	5.68692	6.19523	0.068804	6.25941	lcPISA-12
NVP-TAE 226	PTK2	TUBB8	Q3ZCM7												0.0226812	0.275545	0.198673	2.4136	6.29293	7.49848	6.27443	7.47997	0.114164	6.19477	lcPISA-12
NVP-TAE 226	PTK2	GGT2	P36268-3												-0.0862972	0.0738663	-1.24539	1.06599	5.85519	6.54267	5.97189	6.65937	0.0692935	6.21612	lcPISA-12
NVP-TAE 226	PTK2	IMMT	Q16891-4												-0.00305774	-0.0243129	-0.0757547	-0.602344	6.27559	6.18381	6.33346	6.24168	0.0403638	6.2889	lcPISA-12
NVP-TAE 226	PTK2	IMMT	Q16891-2												0.0970044	0.165424	1.22108	2.08234	6.64333	6.96598	6.58255	6.9052	0.0794415	6.21133	lcPISA-12
NVP-TAE 226	PTK2	ICMT	O60725												0.0739864	0.0471203	0.541648	0.344964	6.53883	6.41819	6.67292	6.55228	0.136595	6.21195	lcPISA-12
NVP-TAE 226	PTK2	STK24	Q9Y6E0												-0.00194315	-0.0124389	-0.0434022	-0.277836	6.22868	6.18353	6.21562	6.17047	0.0447708	6.23707	lcPISA-12
NVP-TAE 226	PTK2	MAP7	Q14244-7												0.0691127	0.210814	0.388893	1.18624	6.4298	7.0934	6.24348	6.90707	0.177717	6.12904	lcPISA-12
NVP-TAE 226	PTK2	ACIN1	Q9UKV3												-0.098296	-0.231512	-1.88911	-4.44935	5.862	5.34495	5.84242	5.32537	0.0520328	6.27532	lcPISA-12
NVP-TAE 226	PTK2	CALD1	Q05682												-0.273904	0.100138	-1.61272	0.589602	5.31684	6.89051	5.24027	6.81394	0.169839	6.42847	lcPISA-12
NVP-TAE 226	PTK2	NA	A0A0B4J2A0												-0.167249	0.0125382	-2.82755	0.211973	5.57564	6.31562	5.59919	6.33917	0.0591499	6.26096	lcPISA-12
NVP-TAE 226	PTK2	ESYT2	A0FGR8-2												-0.0230106	0.0322255	-0.499886	0.700071	6.14644	6.38633	6.16968	6.40957	0.0460317	6.24526	lcPISA-12
NVP-TAE 226	PTK2	NUP214	P35658-5												-0.0429618	0.102202	-0.494067	1.17534	6.04169	6.68124	6.08633	6.72588	0.0869555	6.22431	lcPISA-12
NVP-TAE 226	PTK2	SAYSD1	Q9NPB0												0.0577285	-0.196353	0.393053	-1.3369	6.42101	5.38415	6.58746	5.5506	0.146872	6.16915	lcPISA-12
NVP-TAE 226	PTK2	PEX1	O43933												-0.0117295	0.0156181	-0.322705	0.429692	6.19229	6.31079	6.21383	6.33233	0.0363473	6.24284	lcPISA-12
NVP-TAE 226	PTK2	ANK2	Q01484												-0.00381861	0.104687	-0.0313835	0.860375	6.23498	6.72201	6.3119	6.79892	0.121676	6.25151	lcPISA-12
NVP-TAE 226	PTK2	PRKAG1	P54619-3												-0.18259	-0.186194	-3.61769	-3.6891	5.51849	5.50472	5.5739	5.56013	0.0504714	6.26304	lcPISA-12
NVP-TAE 226	PTK2	UBR4	Q5T4S7-2												-0.0617512	0.0868777	-0.936792	1.31797	5.9867	6.63636	6.07577	6.72542	0.0659177	6.24852	lcPISA-12
NVP-TAE 226	PTK2	PPP3CB	P16298-4												0.00709055	-0.0585596	0.122786	-1.01407	6.2924	6.01248	6.34849	6.06857	0.0577474	6.26155	lcPISA-12
NVP-TAE 226	PTK2	PPP3CA	Q08209												-0.0968754	-0.027424	-1.23205	-0.348774	5.85288	6.14153	5.84857	6.13722	0.0786296	6.25939	lcPISA-12
NVP-TAE 226	PTK2	PPP3CC	P48454-3												0.0418538	0.0122658	0.944214	0.276714	6.44435	6.31353	6.45664	6.32582	0.0443266	6.26008	lcPISA-12
NVP-TAE 226	PTK2	ALDOA	P04075-2												0.306774	-0.0515061	8.33324	-1.39912	7.72745	6.02813	7.58406	5.88475	0.0368132	6.24723	lcPISA-12
NVP-TAE 226	PTK2	FCGR2C	P31995												-0.00206632	-0.0732565	-0.0408981	-1.44995	6.23043	5.93045	6.21231	5.91233	0.0505235	6.23936	lcPISA-12
NVP-TAE 226	PTK2	MBNL1	Q9NR56												-0.00225835	0.00866867	-0.0507524	0.194813	6.2556	6.30316	6.31501	6.36257	0.0444974	6.2654	lcPISA-12
NVP-TAE 226	PTK2	HKDC1	Q2TB90												-0.0689066	-0.0808693	-1.03526	-1.21499	5.95813	5.90893	5.94239	5.89319	0.0665594	6.24961	lcPISA-12
NVP-TAE 226	PTK2	HSPBP1	Q9NZL4-3												-0.00429405	0.150236	-0.0850526	2.97574	6.24488	6.95092	6.19889	6.90493	0.050487	6.26349	lcPISA-12
NVP-TAE 226	PTK2	CSNK1A1L	Q8N752												-0.0579575	0.0679959	-0.72972	0.856109	6.00645	6.55441	6.02582	6.57378	0.0794243	6.25266	lcPISA-12
NVP-TAE 226	PTK2	CSNK1D	P48730												0.14581	0.0769242	1.44326	0.761412	6.87595	6.55535	7.02172	6.70112	0.101028	6.21497	lcPISA-12
NVP-TAE 226	PTK2	HMGCLL1	Q8TB92												-0.0130296	0.0886356	-0.182338	1.24038	6.17316	6.62387	6.14098	6.59169	0.0714587	6.22916	lcPISA-12
NVP-TAE 226	PTK2	FRY	Q5TBA9												-0.357018	-0.140743	-2.1145	-0.833572	4.85437	5.63947	4.84494	5.63004	0.168843	6.21736	lcPISA-12
NVP-TAE 226	PTK2	B3GNTL1	Q67FW5												-0.0814904	0.0177202	-0.925614	0.201276	5.91287	6.33378	5.88614	6.30706	0.0880393	6.25647	lcPISA-12
NVP-TAE 226	PTK2	WASHC2C	A0A096LPC5												-0.0128036	-0.025993	-0.10558	-0.21434	6.20295	6.1465	6.26177	6.20532	0.12127	6.25824	lcPISA-12
NVP-TAE 226	PTK2	IDI1	Q13907-2												0.0179654	-0.0228199	0.341394	-0.433643	6.33915	6.16245	6.40502	6.22832	0.0526238	6.2607	lcPISA-12
NVP-TAE 226	PTK2	DLG3	Q92796												-0.0122999	-0.0904551	-0.154717	-1.13781	6.18715	5.8609	6.09915	5.77289	0.0794993	6.24013	lcPISA-12
NVP-TAE 226	PTK2	DLG2	Q15700-2												0.0110296	0.00626023	0.118278	0.0671329	6.27495	6.25424	6.32152	6.30081	0.0932514	6.22716	lcPISA-12
NVP-TAE 226	PTK2	SCAMP2	H3BUB6												-0.0425378	-0.0434663	-0.22518	-0.230095	6.09278	6.08886	6.09331	6.08939	0.188906	6.2751	lcPISA-12
NVP-TAE 226	PTK2	FAM234B	A2RU67												0.166727	-0.00586728	1.19829	-0.042169	6.97241	6.18625	6.98715	6.20098	0.139137	6.21145	lcPISA-12
NVP-TAE 226	PTK2	R3HDM1	Q15032-2												-0.236576	0.0143049	-2.09784	0.126849	5.31754	6.32752	5.44884	6.45882	0.112771	6.26509	lcPISA-12
NVP-TAE 226	PTK2	TMF1	P82094												-0.00397632	0.00131763	-0.120639	0.039976	6.23193	6.25484	6.25637	6.27928	0.0329604	6.24913	lcPISA-12
NVP-TAE 226	PTK2	GPAM	Q9HCL2												0.199562	0.076758	1.21831	0.468601	7.1105	6.53029	7.14356	6.56335	0.163802	6.19193	lcPISA-12
NVP-TAE 226	PTK2	LRRC8E	Q6NSJ5												0.0453422	0.104716	0.364736	0.842345	6.45054	6.72155	6.59394	6.86495	0.124315	6.25096	lcPISA-12
NVP-TAE 226	PTK2	ARFIP1	P53367-2												-0.19672	-0.338838	-1.4942	-2.57365	5.50763	4.99095	5.62978	5.1131	0.131656	6.31224	lcPISA-12
NVP-TAE 226	PTK2	MAT1A	Q00266												-0.0138727	-0.0560624	-0.265672	-1.07363	6.1849	6.00666	6.12646	5.94821	0.0522176	6.24467	lcPISA-12
NVP-TAE 226	PTK2	EWSR1	H7BY36												-0.120778	-0.160619	-0.722505	-0.960835	5.69247	5.53742	5.53571	5.38066	0.167166	6.18955	lcPISA-12
NVP-TAE 226	PTK2	CHD6	Q8TD26												-0.333626	0.817921	-1.30049	3.18829	4.89246	10.8687	4.40336	10.3796	0.256539	6.16537	lcPISA-12
NVP-TAE 226	PTK2	ALAD	P13716-2												-0.0497705	-0.118785	-0.976168	-2.32978	6.02275	5.74142	6.07516	5.79383	0.0509856	6.23415	lcPISA-12
NVP-TAE 226	PTK2	ARL5A	Q9Y689												-0.0319186	0.0195838	-0.350926	0.215312	6.09901	6.32066	6.14534	6.367	0.0909555	6.23545	lcPISA-12
NVP-TAE 226	PTK2	ENO1	P06733												-0.0332948	-0.0296939	-0.963502	-0.859299	6.1144	6.12968	6.10459	6.11987	0.034556	6.25715	lcPISA-12
NVP-TAE 226	PTK2	HBD	E9PEW8												-0.32488	0.00765055	-2.09506	0.0493362	4.53158	5.70627	5.1126	6.28728	0.15507	5.67608	lcPISA-12
NVP-TAE 226	PTK2	HBZ	A0A494C057												0.0197487	-0.0103084	0.130746	-0.0682466	5.87143	5.75037	6.34902	6.22796	0.151047	5.7916	lcPISA-12
NVP-TAE 226	PTK2	OPA3	Q9H6K4-2												0.0478462	0.0298697	0.36461	0.22762	6.5097	6.42909	6.55639	6.47578	0.131226	6.29735	lcPISA-12
NVP-TAE 226	PTK2	RPS19BP1	Q86WX3												-0.126888	0.0356563	-0.832271	0.233873	5.6616	6.3368	5.45159	6.12679	0.15246	6.1821	lcPISA-12
NVP-TAE 226	PTK2	HMGCR	P04035-3												-0.203614	-0.0631938	-1.95428	-0.606532	5.4048	5.95731	5.59546	6.14797	0.104189	6.22405	lcPISA-12
NVP-TAE 226	PTK2	IKZF1	Q13422-2												0.179881	-0.0802122	1.44688	-0.645188	6.9724	5.82219	7.0374	5.88719	0.124324	6.15506	lcPISA-12
NVP-TAE 226	PTK2	ARRB2	P32121-4												-0.0203821	-0.0154114	-0.379203	-0.286725	6.13962	6.16081	6.16288	6.18407	0.0537499	6.22698	lcPISA-12
NVP-TAE 226	PTK2	SNU13	A0A3B3IUA2												0.036979	-0.0319296	0.333592	-0.288041	6.40594	6.10716	6.39964	6.10086	0.110851	6.24383	lcPISA-12
NVP-TAE 226	PTK2	RNF123	Q5XPI4-2												-0.0510187	0.0534816	-0.805228	0.844099	6.05522	6.5101	5.99906	6.45394	0.0633594	6.27318	lcPISA-12
NVP-TAE 226	PTK2	PSMC1	G3V4X1												-0.0490941	0.0268551	-0.310283	0.169729	6.02339	6.34898	5.96954	6.29513	0.158223	6.23189	lcPISA-12
NVP-TAE 226	PTK2	RIMKLB	Q9ULI2												-0.0354664	-0.251021	-0.254361	-1.8003	6.05208	5.21214	6.19331	5.35337	0.139433	6.20271	lcPISA-12
NVP-TAE 226	PTK2	PI4KB	Q9UBF8-2												-0.310493	-0.242496	-2.50169	-1.95383	5.01803	5.2602	5.19584	5.43801	0.124113	6.22302	lcPISA-12
NVP-TAE 226	PTK2	TMEM59	Q9BXS4												0.00228414	0.347607	0.0145976	2.22151	6.23898	7.92622	6.26153	7.94877	0.156473	6.22911	lcPISA-12
NVP-TAE 226	PTK2	DRAP1	E9PQX9												-0.0767497	-0.270298	-0.466829	-1.64408	5.83508	5.1025	5.74046	5.00788	0.164407	6.1539	lcPISA-12
NVP-TAE 226	PTK2	SACS	Q9NZJ4												-0.0477736	0.0487199	-0.456269	0.465307	6.03383	6.4512	6.12005	6.53742	0.104705	6.23698	lcPISA-12
NVP-TAE 226	PTK2	SEPTIN7	Q16181-2												-0.0406525	-0.148794	-0.255124	-0.933794	5.8041	5.38495	6.07397	5.65481	0.159344	5.96998	lcPISA-12
NVP-TAE 226	PTK2	SEPTIN4	O43236-4												0.0573482	0.00773764	0.416418	0.0561848	6.45685	6.23858	6.46284	6.24458	0.137718	6.20521	lcPISA-12
NVP-TAE 226	PTK2	SEPTIN10	Q9P0V9-2												0.00296906	-0.0673559	0.0399535	-0.906384	6.24551	5.94837	6.21579	5.91865	0.0743128	6.23267	lcPISA-12
NVP-TAE 226	PTK2	MAP3K4	Q9Y6R4-2												0.143157	0.163132	2.97437	3.38938	6.87289	6.96871	6.8602	6.95602	0.0481303	6.22365	lcPISA-12
NVP-TAE 226	PTK2	ACLY	P53396-2												0.0647723	-0.114933	0.561701	-0.996692	6.58974	5.81797	6.56735	5.79558	0.115315	6.30043	lcPISA-12
NVP-TAE 226	PTK2	UBAP1	Q9NZ09-4												-0.00117839	-0.0549769	-0.0142181	-0.663337	6.21688	5.98932	6.20373	5.97617	0.0828793	6.22196	lcPISA-12
NVP-TAE 226	PTK2	OCIAD1	D6RDK6												-0.191785	-0.0294735	-1.22454	-0.188187	5.47639	6.12851	5.41725	6.06937	0.156618	6.255	lcPISA-12
NVP-TAE 226	PTK2	JUNB	P17275												-0.150256	-0.021493	-0.978857	-0.140018	5.55832	6.07722	5.54601	6.06491	0.153501	6.16843	lcPISA-12
NVP-TAE 226	PTK2	TJP1	Q07157												-0.135556	-0.0618384	-2.65881	-1.2129	5.71099	6.01039	5.62707	5.92647	0.0509838	6.27362	lcPISA-12
NVP-TAE 226	PTK2	CD84	Q9UIB8												-0.17983	-0.0576657	-1.13683	-0.364544	5.57611	6.06885	5.41888	5.91162	0.158186	6.31634	lcPISA-12
NVP-TAE 226	PTK2	CNTNAP4	Q9C0A0												-0.0297289	0.0708748	-0.163558	0.389928	6.0566	6.49402	6.00675	6.44417	0.181764	6.1827	lcPISA-12
NVP-TAE 226	PTK2	NCAPG2	Q86XI2-2												0.0567931	0.295421	0.409444	2.12981	6.50576	7.67595	6.51083	7.68102	0.138708	6.25463	lcPISA-12
NVP-TAE 226	PTK2	ARHGEF1	Q92888-3												-0.106244	0.0600206	-1.08925	0.615355	5.75403	6.45688	5.89975	6.6026	0.0975383	6.19376	lcPISA-12
NVP-TAE 226	PTK2	SLC3A2	F5H867												-0.159877	-0.118485	-1.36668	-1.01285	5.61942	5.78298	5.64956	5.81312	0.116982	6.27797	lcPISA-12
NVP-TAE 226	PTK2	NA	A0A096LPI6												0.0392813	-0.0288271	0.955413	-0.701144	6.42825	6.13183	6.38578	6.08936	0.0411144	6.25558	lcPISA-12
NVP-TAE 226	PTK2	SERPINB8	P50452												-0.00792398	-0.111339	-0.12034	-1.69088	6.23321	5.80204	6.23102	5.79985	0.0658468	6.26754	lcPISA-12
NVP-TAE 226	PTK2	GTPBP8	Q8N3Z3												-0.189251	0.251838	-1.24005	1.65014	5.42084	7.35949	5.33674	7.27539	0.152616	6.18069	lcPISA-12
NVP-TAE 226	PTK2	CEND1	Q8N111												0.00300284	-0.130857	0.0201524	-0.878194	6.22583	5.67415	6.21763	5.66596	0.149007	6.21288	lcPISA-12
NVP-TAE 226	PTK2	ZNF618	Q5T7W0-2												0.180103	0.371779	1.19919	2.47545	7.04934	8.05098	7.16708	8.16872	0.150186	6.22203	lcPISA-12
NVP-TAE 226	PTK2	ZC3H18	Q86VM9												0.014066	-0.0344866	0.178166	-0.436821	6.32468	6.11538	6.29897	6.08966	0.078949	6.26332	lcPISA-12
NVP-TAE 226	PTK2	RPS6KA1	Q15418-2												-0.130333	-0.0449359	-1.41826	-0.488983	5.78372	6.13642	5.69334	6.04603	0.0918967	6.33056	lcPISA-12
NVP-TAE 226	PTK2	RPS6KA2	Q15349-2												-0.482344	-0.36185	-5.08823	-3.81714	4.51766	4.91118	4.54874	4.94226	0.0947959	6.31121	lcPISA-12
NVP-TAE 226	PTK2	TLK1	Q9UKI8												-0.0974721	-0.0312337	-2.0856	-0.668303	5.8325	6.10653	5.8576	6.13163	0.0467358	6.24017	lcPISA-12
NVP-TAE 226	PTK2	GATB	O75879												-0.116128	-0.0676783	-0.562292	-0.327699	5.69469	5.88918	5.6971	5.89159	0.206526	6.17203	lcPISA-12
NVP-TAE 226	PTK2	MRPS21	P82921												0.00506277	0.0717505	0.0378999	0.537125	6.22307	6.51748	6.30301	6.59742	0.133583	6.20127	lcPISA-12
NVP-TAE 226	PTK2	LIMD2	Q9BT23												0.0236743	-0.138901	0.189956	-1.1145	6.34589	5.6696	6.33146	5.65517	0.124631	6.24261	lcPISA-12
NVP-TAE 226	PTK2	EFEMP1	Q12805												-0.0781775	-0.156483	-0.490227	-0.981258	5.90623	5.5942	5.76781	5.45578	0.159472	6.23511	lcPISA-12
NVP-TAE 226	PTK2	ALG14	Q96F25												-0.0464027	0.0434193	-0.330831	0.309561	6.00197	6.38753	5.995	6.38056	0.140261	6.19816	lcPISA-12
NVP-TAE 226	PTK2	TMEM201	Q5SNT2												-0.0509081	-0.0026313	-0.419269	-0.0216709	6.06834	6.27484	6.07395	6.28045	0.121421	6.28629	lcPISA-12
NVP-TAE 226	PTK2	TBC1D9B	Q66K14												-0.0870718	-0.0525527	-0.905449	-0.546489	5.89131	6.03397	5.9312	6.07386	0.0961641	6.25781	lcPISA-12
NVP-TAE 226	PTK2	TBC1D9	Q6ZT07												-0.0605543	-0.0141193	-0.379606	-0.0885118	5.90067	6.09368	6.02009	6.2131	0.159519	6.1536	lcPISA-12
NVP-TAE 226	PTK2	METTL25	Q8N6Q8												-0.0567426	0.0255442	-0.393898	0.177324	5.95555	6.30511	5.97208	6.32164	0.144054	6.19445	lcPISA-12
NVP-TAE 226	PTK2	EHMT2	Q96KQ7												-0.0949133	0.0354648	-1.16709	0.436089	5.83556	6.38748	5.82293	6.37486	0.0813246	6.23238	lcPISA-12
NVP-TAE 226	PTK2	ATP2B2	Q01814												-0.0120773	0.097888	-0.0580277	0.470323	6.06081	6.54084	6.20501	6.68504	0.208129	6.11176	lcPISA-12
NVP-TAE 226	PTK2	MRM2	Q9UI43												0.0405934	0.0259171	0.298493	0.190574	6.44386	6.37864	6.38283	6.31761	0.135995	6.26508	lcPISA-12
NVP-TAE 226	PTK2	KDM5D	Q9BY66-3												0.045925	0.00567377	0.348831	0.0430961	6.43954	6.26236	6.49403	6.31685	0.131654	6.23778	lcPISA-12
NVP-TAE 226	PTK2	CCDC71L	Q8N9Z2-2												-0.0187328	0.129757	-0.123594	0.856096	6.15451	6.82171	5.79704	6.46424	0.151568	6.23494	lcPISA-12
NVP-TAE 226	PTK2	CHURC1-FNTB	B4DL54												-0.0967315	0.0317871	-1.14736	0.377035	5.87341	6.42065	5.78315	6.33038	0.0843081	6.28073	lcPISA-12
NVP-TAE 226	PTK2	UTP14C	Q5TAP6												-0.103059	-0.259254	-0.869176	-2.18649	5.78298	5.18957	5.77514	5.18174	0.118571	6.2112	lcPISA-12
NVP-TAE 226	PTK2	KIF23	Q02241												-0.144098	-0.209763	-1.34404	-1.95651	5.65161	5.40015	5.59361	5.34214	0.107213	6.24526	lcPISA-12
NVP-TAE 226	PTK2	RNF130	Q86XS8												-0.0305349	0.0690174	-0.187498	0.423799	6.04164	6.47325	6.05144	6.48306	0.162854	6.17087	lcPISA-12
NVP-TAE 226	PTK2	PPP1R15A	O75807												0.128238	-0.0408296	0.605124	-0.192664	6.76651	6.01825	6.6315	5.88324	0.211921	6.191	lcPISA-12
NVP-TAE 226	PTK2	EXOSC9	Q06265-2												0.0501363	-0.0158918	1.26873	-0.40215	6.46978	6.18035	6.43102	6.14159	0.039517	6.24881	lcPISA-12
NVP-TAE 226	PTK2	CCDC175	P0C221												-0.0700641	0.0435826	-0.932453	0.580022	5.92303	6.40848	5.95536	6.44081	0.0751396	6.21779	lcPISA-12
NVP-TAE 226	PTK2	ARL6IP6	Q8N6S5												-0.0813047	-0.116825	-0.968474	-1.39158	5.89476	5.7514	5.8935	5.75014	0.0839513	6.23651	lcPISA-12
NVP-TAE 226	PTK2	IDE	P14735												-0.0533003	-0.00906269	-1.06921	-0.181798	5.98205	6.16833	5.97767	6.16394	0.0498502	6.20719	lcPISA-12
NVP-TAE 226	PTK2	SUN2	Q9UH99												-0.0833121	-0.0519628	-1.60331	-1	5.92649	6.05668	6.02263	6.15282	0.0519627	6.27881	lcPISA-12
NVP-TAE 226	PTK2	SUN1	O94901-9												-0.195347	-0.0205911	-1.87661	-0.197809	5.42861	6.12767	5.35637	6.05543	0.104096	6.21575	lcPISA-12
NVP-TAE 226	PTK2	ING4	Q9UNL4												0.230319	0.188554	1.23989	1.01506	7.27931	7.0716	7.28159	7.07388	0.185757	6.20522	lcPISA-12
NVP-TAE 226	PTK2	KIF1B	O60333-4												0.0300328	0.0023099	0.558289	0.0429394	6.39428	6.27259	6.35241	6.23071	0.0537944	6.26255	lcPISA-12
NVP-TAE 226	PTK2	KIF13A	Q9H1H9												0.0155861	0.183771	0.225482	2.6586	6.27623	7.05225	6.32463	7.10065	0.0691235	6.2088	lcPISA-12
NVP-TAE 226	PTK2	TTC13	Q8NBP0												0.00715503	-0.0780477	0.0464017	-0.506154	6.2419	5.88394	6.28501	5.92705	0.154198	6.21102	lcPISA-12
NVP-TAE 226	PTK2	POLR2A	P24928												-0.0685694	-0.00208291	-0.988531	-0.0300282	5.87596	6.15309	5.8885	6.16563	0.069365	6.16198	lcPISA-12
NVP-TAE 226	PTK2	GARS1	H7C443												-0.0503307	-0.0898802	-0.267773	-0.478187	6.00342	5.84108	5.92803	5.76569	0.18796	6.21655	lcPISA-12
NVP-TAE 226	PTK2	ADCK1	Q86TW2												-0.109998	-0.156265	-0.951793	-1.35213	5.74756	5.56616	5.73951	5.55811	0.115569	6.20291	lcPISA-12
NVP-TAE 226	PTK2	COX10	Q12887												-0.221152	-0.103866	-1.86466	-0.87575	5.38877	5.84516	5.44947	5.90586	0.118602	6.28149	lcPISA-12
NVP-TAE 226	PTK2	GTPBP6	O43824												-0.215798	-0.081229	-2.41616	-0.909473	5.3868	5.91345	5.32099	5.84763	0.0893144	6.25594	lcPISA-12
NVP-TAE 226	PTK2	ACTN1	P12814												0.00249432	-0.0296206	0.078539	-0.932669	6.26361	6.12573	6.23095	6.09306	0.031759	6.25279	lcPISA-12
NVP-TAE 226	PTK2	ACTN1	H9KV75												-0.0833976	-0.458989	-0.523674	-2.88211	5.86487	4.52058	5.87361	4.52932	0.159255	6.21389	lcPISA-12
NVP-TAE 226	PTK2	ACTN4	K7EJH8												-0.00769922	0.0104276	-0.104023	0.140885	6.24655	6.32552	6.19712	6.2761	0.0740149	6.27997	lcPISA-12
NVP-TAE 226	PTK2	SLC41A3	Q96GZ6-9												0.108273	0.0046583	0.80937	0.0348221	6.71772	6.25216	6.78878	6.32323	0.133774	6.23201	lcPISA-12
NVP-TAE 226	PTK2	TAOK2	Q9UL54												0.125733	0.361607	1.27277	3.66046	6.75009	7.94904	6.98759	8.18654	0.0987874	6.18672	lcPISA-12
NVP-TAE 226	PTK2	MAGEA8	P43361												0.14081	0.105469	1.35211	1.01275	6.90198	6.73496	6.85171	6.68469	0.10414	6.26016	lcPISA-12
NVP-TAE 226	PTK2	SIK3	H0Y4E8												-0.0173895	0.000349886	-0.161946	0.00325845	6.17124	6.24759	6.01139	6.08774	0.107378	6.24608	lcPISA-12
NVP-TAE 226	PTK2	SIK2	Q9H0K1												-0.700711	-0.405401	-3.24759	-1.87891	3.75948	4.61343	3.6039	4.45786	0.215764	6.11029	lcPISA-12
NVP-TAE 226	PTK2	HOXD9	P28356												-0.106757	0.264014	-0.841409	2.08083	5.78671	7.48247	5.89491	7.59067	0.126879	6.23116	lcPISA-12
NVP-TAE 226	PTK2	RACK1	D6RF23												-0.170556	0.0083171	-0.944396	0.046053	5.56539	6.30002	5.63057	6.3652	0.180598	6.26381	lcPISA-12
NVP-TAE 226	PTK2	RACK1	D6RHH4												-0.113231	0.0801483	-0.467929	0.331214	5.55065	6.34683	5.77734	6.57352	0.241984	6.00385	lcPISA-12
NVP-TAE 226	PTK2	NR2F6	P10588												-0.0488005	0.236165	-0.455433	2.20402	6.0415	7.36085	6.03515	7.3545	0.107152	6.24936	lcPISA-12
NVP-TAE 226	PTK2	LRRFIP1	Q32MZ4-4												0.0849176	-0.305949	0.431401	-1.55429	6.6284	5.05529	6.66434	5.09123	0.196842	6.24951	lcPISA-12
NVP-TAE 226	PTK2	CDS1	Q92903												-0.214142	-0.0424076	-1.90132	-0.376527	5.38152	6.06182	5.38323	6.06352	0.112628	6.24265	lcPISA-12
NVP-TAE 226	PTK2	SLC9A6	Q92581-3												-0.00503989	0.213957	-0.0503787	2.13872	6.20805	7.22569	6.28043	7.29808	0.10004	6.22977	lcPISA-12
NVP-TAE 226	PTK2	CEP170	Q5SW79-3												-0.0627285	-0.154348	-0.297866	-0.732921	5.96264	5.59575	5.98157	5.61468	0.210593	6.22762	lcPISA-12
NVP-TAE 226	PTK2	CNOT10	Q9H9A5-6												-0.00172174	0.0284915	-0.0352575	0.583443	6.24721	6.37942	6.22356	6.35577	0.0488334	6.25467	lcPISA-12
NVP-TAE 226	PTK2	XRCC2	O43543												-0.00413311	-0.0452367	-0.0376969	-0.412591	6.19214	6.01821	6.15184	5.97791	0.109641	6.20991	lcPISA-12
NVP-TAE 226	PTK2	GPS1	Q13098-7												0.0215308	-0.00779047	0.761483	-0.275526	6.35177	6.22398	6.3302	6.20241	0.0282748	6.25767	lcPISA-12
NVP-TAE 226	PTK2	USP47	Q96K76												-0.064921	0.0413383	-0.745558	0.474732	5.97565	6.43239	6.04168	6.49842	0.087077	6.2507	lcPISA-12
NVP-TAE 226	PTK2	FOPNL	Q96NB1												-0.0559445	-0.0211372	-0.467567	-0.176658	5.99756	6.14402	5.95059	6.09705	0.11965	6.2347	lcPISA-12
NVP-TAE 226	PTK2	TMPO	G5E972												-0.10751	0.0122124	-0.652737	0.074147	5.80928	6.31192	5.9684	6.47105	0.164706	6.25872	lcPISA-12
NVP-TAE 226	PTK2	TMPO	P42167-2												-0.0399249	-0.00507575	-0.340925	-0.0433426	6.05161	6.19957	6.03635	6.18431	0.117108	6.22142	lcPISA-12
NVP-TAE 226	PTK2	SIGIRR	H0YDR5												0.0371694	0.0562519	0.196892	0.297974	6.16006	6.24208	6.24007	6.32209	0.188781	6.00338	lcPISA-12
NVP-TAE 226	PTK2	CEP97	Q8IW35-2												-0.0555632	0.0744824	-0.481831	0.645894	6.04665	6.61702	6.05471	6.62508	0.115317	6.28407	lcPISA-12
NVP-TAE 226	PTK2	TRIM33	Q9UPN9												-0.000455991	0.126269	-0.00377875	1.04638	6.23184	6.804	6.27419	6.84635	0.120672	6.23381	lcPISA-12
NVP-TAE 226	PTK2	PNPLA4	P41247												-0.0548068	0.170021	-0.287104	0.890652	5.89192	6.88551	4.92646	5.92006	0.190895	6.12005	lcPISA-12
NVP-TAE 226	PTK2	NAA16	Q6N069												-0.071706	-0.00113586	-1.20067	-0.0190192	5.96051	6.25932	5.95625	6.25506	0.0597216	6.26425	lcPISA-12
NVP-TAE 226	PTK2	PCBP2	F8VZX2												0.0898698	0.0293599	0.624737	0.204098	6.69388	6.41894	6.81346	6.53851	0.143852	6.28963	lcPISA-12
NVP-TAE 226	PTK2	EGR1	P18146												-0.115219	-0.178364	-0.468351	-0.72503	5.86667	5.61543	5.84318	5.59194	0.246009	6.35442	lcPISA-12
NVP-TAE 226	PTK2	CHST12	Q9NRB3												0.0498318	-0.20536	0.396757	-1.63506	6.44266	5.39815	6.27794	5.23343	0.125598	6.22392	lcPISA-12
NVP-TAE 226	PTK2	SPAG9	O60271-4												0.0434313	0.119064	0.34688	0.950949	6.41564	6.76095	6.56087	6.90618	0.125206	6.22538	lcPISA-12
NVP-TAE 226	PTK2	PCCB	P05166-2												-0.0116091	-0.0225441	-0.301313	-0.585128	6.19794	6.15114	6.2121	6.1653	0.0385285	6.24802	lcPISA-12
NVP-TAE 226	PTK2	ALDH9A1	P49189												0.0347005	-0.00217254	0.344401	-0.0215623	6.3615	6.20097	6.46791	6.30738	0.100756	6.21031	lcPISA-12
NVP-TAE 226	PTK2	EFCAB2	Q5VUJ9												0.258606	-0.310456	1.49394	-1.79347	7.44954	5.0214	7.15372	4.72558	0.173104	6.22703	lcPISA-12
NVP-TAE 226	PTK2	CTBP1	E7ESU7												0.00845082	-0.0374802	0.0440942	-0.195562	6.41636	6.2153	6.41636	6.2153	0.191654	6.37889	lcPISA-12
NVP-TAE 226	PTK2	ZFYVE21	Q9BQ24-2												-0.207101	-0.0526087	-1.12077	-0.284703	5.40529	6.01625	5.49728	6.10824	0.184785	6.23968	lcPISA-12
NVP-TAE 226	PTK2	CUL4B	K4DI93												0.0216746	-0.020573	0.572577	-0.543476	6.35117	6.16788	6.29474	6.11145	0.0378546	6.25647	lcPISA-12
NVP-TAE 226	PTK2	MRPL39	Q9NYK5												-0.0569126	0.0881187	-0.733212	1.13524	5.98376	6.61656	5.96539	6.5982	0.077621	6.22452	lcPISA-12
NVP-TAE 226	PTK2	FADS2	O95864												0.330733	0.1531	1.37717	0.637511	7.68392	6.79376	7.69769	6.80753	0.240153	6.10973	lcPISA-12
NVP-TAE 226	PTK2	CDC25B	P30305-4												-0.00651594	-0.0305193	-0.0658902	-0.308616	6.22415	6.12145	6.1407	6.038	0.098891	6.25232	lcPISA-12
NVP-TAE 226	PTK2	APOM	O95445												-0.0804391	0.263128	-0.468127	1.53131	5.85187	7.42537	5.99972	7.57323	0.171832	6.18741	lcPISA-12
NVP-TAE 226	PTK2	RPL3L	Q92901												-0.00127537	0.200551	-0.00332732	0.523218	6.06053	6.97055	6.06204	6.97205	0.383303	6.0659	lcPISA-12
NVP-TAE 226	PTK2	STEAP3	Q658P3-2												-0.0444911	-0.00457	-0.991272	-0.101821	6.05968	6.2297	5.9774	6.14742	0.0448828	6.24946	lcPISA-12
NVP-TAE 226	PTK2	KIF21A	Q7Z4S6-4												-0.161911	0.164031	-1.99431	2.02042	5.57233	6.98482	5.58205	6.99454	0.0811867	6.23414	lcPISA-12
NVP-TAE 226	PTK2	KIF21B	O75037												-0.315477	-0.341349	-1.64183	-1.77647	5.0035	4.91458	5.17884	5.08991	0.19215	6.22647	lcPISA-12
NVP-TAE 226	PTK2	SMC6	Q96SB8-2												0.0372572	0.126396	0.683521	2.31887	6.39677	6.80448	6.35232	6.76002	0.0545077	6.23369	lcPISA-12
NVP-TAE 226	PTK2	CLASP2	O75122												-0.00708752	0.00705287	-0.0465043	0.046277	6.17387	6.23468	6.31179	6.3726	0.152406	6.20428	lcPISA-12
NVP-TAE 226	PTK2	VEZT	Q9HBM0												-0.0335818	-0.0535167	-0.284592	-0.453532	6.08042	5.99698	6.22212	6.13868	0.118	6.22361	lcPISA-12
NVP-TAE 226	PTK2	HTD2	P86397												-0.00568671	-0.00930292	-0.0405738	-0.0663749	6.25142	6.23577	6.25191	6.23626	0.140157	6.27611	lcPISA-12
NVP-TAE 226	PTK2	ATAD3A	Q9NVI7-2												-0.198521	-0.0788248	-2.39844	-0.952322	5.47232	5.94571	5.69168	6.16507	0.0827711	6.2796	lcPISA-12
NVP-TAE 226	PTK2	CLTB	P09497												-0.00114293	-0.0678448	-0.0208267	-1.23628	6.22685	5.94552	6.22515	5.94381	0.0548782	6.23179	lcPISA-12
NVP-TAE 226	PTK2	MBTPS2	O43462												-0.0653821	-0.042656	-0.431388	-0.281442	5.97708	6.07198	5.99966	6.09456	0.151562	6.2542	lcPISA-12
NVP-TAE 226	PTK2	CHST14	Q8NCH0												-0.168347	0.0660619	-1.85377	0.727446	5.59382	6.58071	5.47559	6.46248	0.0908134	6.28618	lcPISA-12
NVP-TAE 226	PTK2	CAMK2G	Q13555-6												0.137745	0.361428	1.30572	3.42607	6.80373	7.94479	6.75515	7.89621	0.105493	6.18417	lcPISA-12
NVP-TAE 226	PTK2	OGFOD3	Q6PK18-2												0.147112	0.0542663	2.15703	0.795681	6.93053	6.49855	6.87385	6.44188	0.0682011	6.25866	lcPISA-12
NVP-TAE 226	PTK2	SDHB	A0A087WXX8												0.0393643	-0.0523665	0.289064	-0.384544	6.36082	5.96897	6.41735	6.0255	0.136178	6.18961	lcPISA-12
NVP-TAE 226	PTK2	HDGFL2	Q7Z4V5												-0.0310814	-0.0906151	-0.632522	-1.84406	6.14114	5.89288	6.14787	5.89961	0.0491389	6.27487	lcPISA-12
NVP-TAE 226	PTK2	TOP2B	Q02880												-0.0888906	0.163604	-0.37733	0.694479	5.72995	6.82589	5.49579	6.59173	0.235578	6.0941	lcPISA-12
NVP-TAE 226	PTK2	GOLGB1	Q14789-2												-0.0148427	0.110923	-0.195904	1.46404	6.16412	6.72559	6.21144	6.77291	0.0757653	6.22787	lcPISA-12
NVP-TAE 226	PTK2	MED22	Q15528												-0.18179	0.0795071	-2.01032	0.879227	5.49346	6.58422	5.6223	6.71306	0.0904284	6.23118	lcPISA-12
NVP-TAE 226	PTK2	KIDINS220	Q9ULH0												-0.0140023	-0.0037725	-0.466269	-0.125622	6.18328	6.22727	6.13974	6.18374	0.0300305	6.24358	lcPISA-12
NVP-TAE 226	PTK2	ACTC1	P68032												0.432738	0.106343	1.93114	0.474565	7.93606	6.32922	8.06357	6.45673	0.224085	5.87946	lcPISA-12
NVP-TAE 226	PTK2	ACTB	E7EVS6												0.137	-0.761994	0.36515	-2.03096	7.32864	3.93006	7.32864	3.93006	0.375189	6.66472	lcPISA-12
NVP-TAE 226	PTK2	ACTB	A0A2R8YEA7												0.00807464	-0.0234403	0.0479205	-0.139111	6.24409	6.10916	5.99792	5.863	0.168501	6.20923	lcPISA-12
NVP-TAE 226	PTK2	FGL2	Q14314												0.208293	-0.0350347	1.60036	-0.269178	7.22396	6.10276	7.22396	6.10276	0.130154	6.25277	lcPISA-12
NVP-TAE 226	PTK2	BRAF	A0A2R8Y8E0												0.142547	0.142839	0.704791	0.706234	6.96793	6.96934	6.94569	6.9471	0.202255	6.31238	lcPISA-12
NVP-TAE 226	PTK2	RBBP5	Q15291-2												-0.270659	0.0176411	-1.77865	0.11593	5.25577	6.41835	5.58699	6.74957	0.152171	6.34035	lcPISA-12
NVP-TAE 226	PTK2	GNMT	Q14749												0.164991	0.227769	1.0529	1.45352	7.02457	7.33699	7.17226	7.48468	0.156701	6.26546	lcPISA-12
NVP-TAE 226	PTK2	PLOD1	Q02809-2												-0.00766349	-0.00312375	-0.0995213	-0.0405663	6.23163	6.25127	6.24291	6.26255	0.0770035	6.26481	lcPISA-12
NVP-TAE 226	PTK2	KALRN	O60229												-0.182843	0.104778	-1.07514	0.616108	5.49391	6.70601	5.25528	6.46738	0.170065	6.23624	lcPISA-12
NVP-TAE 226	PTK2	OSGEPL1	Q9H4B0												0.0740594	0.10372	0.419804	0.587934	6.49866	6.63366	6.48538	6.62037	0.176414	6.17348	lcPISA-12
NVP-TAE 226	PTK2	SLC27A1	Q6PCB7												-0.136129	0.114402	-1.29466	1.08802	5.62571	6.69261	5.68546	6.75235	0.105147	6.18239	lcPISA-12
NVP-TAE 226	PTK2	ZDHHC20	Q5W0Z9												0.192651	-0.193555	1.84049	-1.84913	7.14653	5.46809	6.88163	5.20319	0.104674	6.25319	lcPISA-12
NVP-TAE 226	PTK2	CCT6B	Q92526-3												-0.373051	-0.139891	-1.9051	-0.714395	4.70751	5.53324	4.58335	5.40908	0.195817	6.09665	lcPISA-12
NVP-TAE 226	PTK2	RPL22L1	Q6P5R6												0.0112174	0.0766288	0.0697099	0.476205	6.26649	6.55715	6.31495	6.60561	0.160916	6.21795	lcPISA-12
NVP-TAE 226	PTK2	MACF1	Q9UPN3												-0.0372792	0.149454	-0.495724	1.98738	6.05347	6.88995	6.16299	6.99948	0.0752016	6.21192	lcPISA-12
NVP-TAE 226	PTK2	TNK2	Q07912-3												-0.221736	0.0792071	-2.08266	0.743955	5.32353	6.55832	5.1604	6.39519	0.106468	6.20796	lcPISA-12
NVP-TAE 226	PTK2	CNN3	Q15417												-0.00211612	0.0734606	-0.0272823	0.9471	6.20632	6.54012	6.26273	6.59652	0.0775638	6.21544	lcPISA-12
NVP-TAE 226	PTK2	THBS1	P07996												-0.173119	0.0954451	-1.24521	0.686517	5.51204	6.63985	5.56944	6.69725	0.139028	6.21479	lcPISA-12
NVP-TAE 226	PTK2	THBS4	P35443												0.225356	0.266788	1.29773	1.53631	7.20417	7.41406	6.88128	7.09117	0.173655	6.16233	lcPISA-12
NVP-TAE 226	PTK2	COMP	P49747												-0.000954989	0.127629	-0.00483635	0.646352	6.15404	6.72771	6.1956	6.76928	0.197461	6.15811	lcPISA-12
NVP-TAE 226	PTK2	GATA2	P23769												-0.0458178	-0.150202	-0.425182	-1.39385	6.02839	5.60762	6.0316	5.61083	0.10776	6.22291	lcPISA-12
NVP-TAE 226	PTK2	TXNRD1	Q16881-7												-0.0537081	-0.675135	-0.250912	-3.15408	6.12139	3.97907	6.15006	4.00774	0.214051	6.35358	lcPISA-12
NVP-TAE 226	PTK2	FAH	P16930-2												0.0384062	0.00349919	0.368018	0.0335302	6.44083	6.28686	6.44913	6.29516	0.104359	6.27163	lcPISA-12
NVP-TAE 226	PTK2	LRP8	E9PP15												-0.0682027	-0.221104	-0.549048	-1.77994	5.96408	5.36433	5.8182	5.21845	0.12422	6.25281	lcPISA-12
NVP-TAE 226	PTK2	TRAF2	Q12933												0.0275131	0.00965397	0.81324	0.285356	6.3661	6.28778	6.38536	6.30704	0.0338314	6.24585	lcPISA-12
NVP-TAE 226	PTK2	ALAS1	P13196												0.0646554	0.14523	0.477716	1.07306	6.43461	6.8042	6.38916	6.75876	0.135343	6.1526	lcPISA-12
NVP-TAE 226	PTK2	AMDHD2	Q9Y303												0.329025	0.0128388	2.7415	0.106976	7.82528	6.28519	7.733	6.19291	0.120016	6.2295	lcPISA-12
NVP-TAE 226	PTK2	PPP2CB	E5RHC1												0.0708899	-0.422087	0.301354	-1.7943	6.39205	4.54192	6.39205	4.54192	0.235238	6.08556	lcPISA-12
NVP-TAE 226	PTK2	CLCNKB	P51801												0.0535465	0.155747	0.46031	1.33887	6.40327	6.87333	6.39537	6.86543	0.116327	6.16997	lcPISA-12
NVP-TAE 226	PTK2	HOMER3	Q9NSC5												-0.0545202	0.0320935	-0.628732	0.370106	6.04786	6.42206	6.08094	6.45515	0.0867145	6.28078	lcPISA-12
NVP-TAE 226	PTK2	ITPR1	Q14643												-0.138842	0.133655	-0.614717	0.591753	5.51168	6.65754	5.51906	6.66492	0.225863	6.06848	lcPISA-12
NVP-TAE 226	PTK2	USP25	Q9UHP3-3												0.0145346	0.0733461	0.387284	1.95436	6.29936	6.56147	6.26904	6.53114	0.0375296	6.23622	lcPISA-12
NVP-TAE 226	PTK2	DNAH11	Q96DT5												-0.180766	0.0941116	-0.869871	0.452878	5.44572	6.58873	5.43436	6.57737	0.207808	6.17265	lcPISA-12
NVP-TAE 226	PTK2	ZFAND1	Q8TCF1												0.0723907	0.140697	0.37058	0.720252	6.56262	6.88081	6.71811	7.0363	0.195344	6.24145	lcPISA-12
NVP-TAE 226	PTK2	POLR1D	P0DPB5												-0.058785	-0.0750372	-0.456702	-0.582966	5.93378	5.86731	6.04446	5.97799	0.128716	6.18056	lcPISA-12
NVP-TAE 226	PTK2	LIN7A	O14910												-0.0482432	-0.0631982	-0.739636	-0.968916	6.02573	5.96359	6.02229	5.96015	0.0652256	6.23063	lcPISA-12
NVP-TAE 226	PTK2	STXBP5L	Q9Y2K9												0.000837976	0.0401576	0.00720246	0.345158	6.25138	6.4241	6.32633	6.49905	0.116346	6.24775	lcPISA-12
NVP-TAE 226	PTK2	CBWD1	Q9BRT8												-0.120183	0.0114204	-1.1157	0.10602	5.71089	6.25634	5.91991	6.46536	0.10772	6.20701	lcPISA-12
NVP-TAE 226	PTK2	RBBP4	Q09028-2												-0.00173847	-0.0610454	-0.0226759	-0.796251	6.1912	5.94185	6.19955	5.9502	0.0766659	6.19867	lcPISA-12
NVP-TAE 226	PTK2	NUBPL	Q8TB37												0.0123994	0.0136341	0.184901	0.203312	6.30713	6.31252	6.34114	6.34654	0.0670598	6.25315	lcPISA-12
NVP-TAE 226	PTK2	C2CD5	Q86YS7-4												-0.0705951	-0.0905339	-0.948178	-1.21598	5.94151	5.85996	5.90602	5.82447	0.0744534	6.23947	lcPISA-12
NVP-TAE 226	PTK2	KIAA1755	Q5JYT7												-0.00510346	-0.0136391	-0.0641821	-0.171527	6.21805	6.18137	6.26564	6.22896	0.0795153	6.24008	lcPISA-12
NVP-TAE 226	PTK2	CDC42BPG	Q6DT37												0.162613	-0.0464146	1.00121	-0.285775	7.01831	6.07168	7.07387	6.12724	0.162417	6.2702	lcPISA-12
NVP-TAE 226	PTK2	RFX3	P48380												-0.0772683	-0.0306592	-0.446711	-0.17725	6.01807	6.21567	5.85496	6.05256	0.172972	6.34917	lcPISA-12
NVP-TAE 226	PTK2	BRD8	Q9H0E9												-0.0336597	-0.000121992	-0.757512	-0.00274542	6.12359	6.2676	6.15563	6.29965	0.0444346	6.26814	lcPISA-12
NVP-TAE 226	PTK2	DAAM2	Q86T65												0.109748	-0.331433	0.816217	-2.46492	6.74714	4.96948	6.71259	4.93493	0.13446	6.25291	lcPISA-12
NVP-TAE 226	PTK2	SNX6	Q9UNH7												-0.166653	-0.0836084	-1.58082	-0.793086	5.62592	5.95926	5.55256	5.8859	0.105422	6.31482	lcPISA-12
NVP-TAE 226	PTK2	UBAP2L	Q14157-1												0.0291503	0.0459715	0.395023	0.622972	6.3584	6.43297	6.44067	6.51524	0.0737938	6.23121	lcPISA-12
NVP-TAE 226	PTK2	UBAP2L	F8W726												-0.0238573	-0.0751472	-0.282317	-0.88926	6.13137	5.91722	6.14955	5.9354	0.0845053	6.2336	lcPISA-12
NVP-TAE 226	PTK2	CPLX1	O14810												0.0466355	-0.0843703	0.31682	-0.573173	6.43935	5.88037	6.64307	6.0841	0.147199	6.23452	lcPISA-12
NVP-TAE 226	PTK2	ABCB5	Q2M3G0												0.010106	0.145492	0.114514	1.6486	6.35342	6.97851	6.32132	6.94641	0.0882517	6.30907	lcPISA-12
NVP-TAE 226	PTK2	SAMSN1	Q9NSI8-3												-0.0419599	0.0460046	-0.899112	0.985781	6.07814	6.46027	6.07057	6.4527	0.0466682	6.25751	lcPISA-12
NVP-TAE 226	PTK2	HTR1F	P30939												0.0178376	-0.00236308	0.141543	-0.0187512	6.39651	6.30757	6.39723	6.30829	0.126023	6.3179	lcPISA-12
NVP-TAE 226	PTK2	REL	Q04864												-0.00590401	0.109366	-0.0736893	1.36502	6.22572	6.74355	6.11349	6.63133	0.0801203	6.25124	lcPISA-12
NVP-TAE 226	PTK2	DPYSL3	Q14195-2												0.189433	0.199969	0.853417	0.900881	7.04955	7.10122	7.11427	7.16594	0.22197	6.1821	lcPISA-12
NVP-TAE 226	PTK2	CRMP1	Q14194-2												-0.0278951	0.0751235	-0.196738	0.529828	6.18023	6.63767	6.36962	6.82707	0.141788	6.30089	lcPISA-12
NVP-TAE 226	PTK2	PSMA8	Q8TAA3												0.00730257	-0.0272548	0.160892	-0.600485	6.3003	6.15118	6.31295	6.16383	0.0453879	6.26849	lcPISA-12
NVP-TAE 226	PTK2	PSMA7	O14818-2												-0.266607	0.084827	-1.3367	0.4253	5.20948	6.6464	5.1646	6.60152	0.199452	6.26687	lcPISA-12
NVP-TAE 226	PTK2	DDX39B	H0Y400												0.169222	0.00294835	0.976539	0.0170143	6.92019	6.16687	6.87531	6.12199	0.173287	6.15428	lcPISA-12
NVP-TAE 226	PTK2	HMCN1	Q96RW7												0.0655928	0.580213	0.294288	2.60318	6.37113	9.10191	6.46199	9.19277	0.222886	6.08795	lcPISA-12
NVP-TAE 226	PTK2	URGCP	Q8TCY9												0.0375391	-0.00628516	0.403517	-0.0675606	6.39607	6.2047	6.39226	6.20089	0.0930298	6.23179	lcPISA-12
NVP-TAE 226	PTK2	ICA1	Q05084-2												0.0525028	0.259171	0.445849	2.20085	6.44735	7.44036	6.43346	7.42648	0.117759	6.21693	lcPISA-12
NVP-TAE 226	PTK2	RAC1	P63000												0.0335797	-0.052015	0.380174	-0.58889	6.36831	6.00146	6.45705	6.09021	0.0883272	6.22179	lcPISA-12
NVP-TAE 226	PTK2	ARPP19	P56211												0.0611708	-0.0902267	1.00822	-1.48711	6.55717	5.90393	6.52755	5.87431	0.0606723	6.28496	lcPISA-12
NVP-TAE 226	PTK2	FCSK	Q8N0W3-2												0.0191547	-0.0543754	0.432267	-1.2271	6.33848	6.02352	6.29553	5.98057	0.0443122	6.25488	lcPISA-12
NVP-TAE 226	PTK2	WDR46	A0A0G2JJL1												0.0620465	-0.0480369	0.241495	-0.186968	6.40233	5.93198	6.76185	6.2915	0.256926	6.13281	lcPISA-12
NVP-TAE 226	PTK2	ATG13	O75143-5												0.0621741	0.0447147	1.11081	0.798881	6.52674	6.44822	6.55961	6.4811	0.0559716	6.25143	lcPISA-12
NVP-TAE 226	PTK2	TTC14	Q96N46												-0.259851	-0.204208	-1.34659	-1.05824	5.09384	5.29413	4.87624	5.07654	0.192969	6.09913	lcPISA-12
NVP-TAE 226	PTK2	IMPDH2	H0Y4R1												0.0207853	0.0590817	0.169607	0.482105	6.33705	6.50752	6.45319	6.62366	0.122549	6.24641	lcPISA-12
NVP-TAE 226	PTK2	SLC30A7	Q8NEW0												0.0206664	0.0110483	0.26778	0.143156	6.36762	6.32531	6.41236	6.37005	0.0771767	6.27705	lcPISA-12
NVP-TAE 226	PTK2	PNKD	Q8N490-3												0.041463	-0.0818842	0.676925	-1.33684	6.41774	5.89184	6.46111	5.93521	0.0612519	6.23592	lcPISA-12
NVP-TAE 226	PTK2	MAP4K3	Q8IVH8												0.085455	-0.218781	0.330159	-0.845267	6.49586	5.26081	6.58148	5.34643	0.25883	6.12226	lcPISA-12
NVP-TAE 226	PTK2	SIAE	Q9HAT2												-0.21356	0.110179	-1.59064	0.820634	5.4117	6.77312	5.39918	6.7606	0.13426	6.27512	lcPISA-12
NVP-TAE 226	PTK2	SHTN1	A0MZ66-3												0.102008	0.11058	1.69615	1.83869	6.71512	6.75514	6.71815	6.75817	0.0601409	6.25671	lcPISA-12
NVP-TAE 226	PTK2	RNF138	Q8WVD3												-0.0349478	-0.0911834	-0.341271	-0.89042	6.09162	5.85874	6.06443	5.83155	0.102405	6.24098	lcPISA-12
NVP-TAE 226	PTK2	PRKX	P51817												-0.275322	-0.00169454	-1.81881	-0.0111944	5.21572	6.30499	5.16837	6.25764	0.151375	6.31241	lcPISA-12
NVP-TAE 226	PTK2	RBMY1E	A6NEQ0												-0.171697	0.0741333	-1.28462	0.554657	5.55888	6.59158	5.54342	6.57612	0.133656	6.26143	lcPISA-12
NVP-TAE 226	PTK2	CHIC1	Q5VXU3												0.0183853	0.0259081	0.136955	0.192995	6.38285	6.41622	6.44564	6.47901	0.134243	6.30203	lcPISA-12
NVP-TAE 226	PTK2	PUM1	Q14671												-0.521543	-0.174857	-2.62724	-0.88083	4.37894	5.56843	4.30219	5.49167	0.198514	6.28593	lcPISA-12
NVP-TAE 226	PTK2	SCRIB	Q14160-3												-0.318634	-0.228174	-1.65354	-1.1841	4.95753	5.27832	5.18717	5.50797	0.192698	6.18278	lcPISA-12
NVP-TAE 226	PTK2	PRG4	Q92954												0.3583	-0.0790156	2.57106	-0.566995	8.03905	5.9369	7.80483	5.70268	0.139359	6.27113	lcPISA-12
NVP-TAE 226	PTK2	DOCK1	Q14185												-0.0631588	-0.0795634	-0.360728	-0.454422	5.91521	5.84833	5.93907	5.87219	0.175087	6.17992	lcPISA-12
NVP-TAE 226	PTK2	BAHD1	Q8TBE0												0.0201355	-0.141801	0.177682	-1.2513	6.3377	5.66479	6.29392	5.62101	0.113323	6.24986	lcPISA-12
NVP-TAE 226	PTK2	NMNAT3	Q96T66												0.0493612	-0.20312	0.286323	-1.17821	6.35304	5.33307	6.03187	5.0119	0.172397	6.13935	lcPISA-12
NVP-TAE 226	PTK2	RNF167	Q9H6Y7												-0.0235224	0.0933582	-0.395594	1.57007	6.14485	6.66341	6.14467	6.66322	0.0594611	6.24587	lcPISA-12
NVP-TAE 226	PTK2	FOSL1	P15407												0.239932	-0.0482475	2.31167	-0.464851	7.39845	6.05885	7.26146	5.92186	0.103791	6.2649	lcPISA-12
NVP-TAE 226	PTK2	TMEM242	Q9NWH2												0.057861	0.0183424	0.562014	0.178163	6.46511	6.29042	6.39759	6.2229	0.102953	6.21095	lcPISA-12
NVP-TAE 226	PTK2	UNC13D	Q70J99-3												-0.152858	0.094879	-0.971149	0.602792	5.5442	6.58287	5.55779	6.59646	0.157399	6.16388	lcPISA-12
NVP-TAE 226	PTK2	ABI1	Q8IZP0												-0.0677836	0.0955443	-1.07792	1.51938	5.96317	6.67796	5.95932	6.67411	0.0628839	6.25003	lcPISA-12
NVP-TAE 226	PTK2	HAGHL	Q6PII5												0.0165578	-0.0207211	0.163616	-0.204757	6.29549	6.1349	6.20415	6.04356	0.101199	6.22365	lcPISA-12
NVP-TAE 226	PTK2	UFSP1	Q6NVU6												0.026142	-0.279839	0.134725	-1.44217	6.35515	5.14063	6.35515	5.14063	0.19404	6.24103	lcPISA-12
NVP-TAE 226	PTK2	RIC8A	Q9NPQ8-3												-0.218346	0.0265459	-2.19352	0.266682	5.35664	6.34764	5.56132	6.55232	0.0995413	6.23191	lcPISA-12
NVP-TAE 226	PTK2	ARV1	Q9H2C2												-0.00716531	0.0714379	-0.112096	1.1176	6.22518	6.57376	6.23253	6.58111	0.0639209	6.25618	lcPISA-12
NVP-TAE 226	PTK2	MCOLN3	Q8TDD5												-0.0172072	-0.264581	-0.126804	-1.94977	6.17993	5.20615	6.07151	5.09773	0.135699	6.25408	lcPISA-12
NVP-TAE 226	PTK2	VPS72	Q15906-2												0.00920038	-0.0516079	0.0866651	-0.486132	6.29392	6.03416	6.24739	5.98762	0.10616	6.25392	lcPISA-12
NVP-TAE 226	PTK2	ABHD13	Q7L211												0.15089	-0.127853	1.31347	-1.11294	6.94778	5.72712	6.78125	5.56059	0.114878	6.25783	lcPISA-12
NVP-TAE 226	PTK2	PHLDB1	Q86UU1-2												-0.223457	-0.103813	-2.07774	-0.965276	5.39135	5.85752	5.4229	5.88907	0.107548	6.29455	lcPISA-12
NVP-TAE 226	PTK2	MFSD9	Q8NBP5												-0.173424	-0.0259255	-1.52744	-0.228341	5.54878	6.14609	5.61993	6.21724	0.113539	6.25754	lcPISA-12
NVP-TAE 226	PTK2	TGM2	A2A299												-0.326807	0.123409	-1.76343	0.665906	4.97223	6.79328	5.044	6.86505	0.185325	6.23634	lcPISA-12
NVP-TAE 226	PTK2	SLC8B1	Q6J4K2												0.147698	-0.186517	1.04709	-1.3223	6.98405	5.53986	6.98185	5.53766	0.141055	6.30443	lcPISA-12
NVP-TAE 226	PTK2	ZDHHC14	Q8IZN3												0.028778	-0.153563	0.311817	-1.6639	6.35805	5.60317	6.3905	5.63562	0.0922913	6.23248	lcPISA-12
NVP-TAE 226	PTK2	TMEM237	Q96Q45-3												-0.00464704	-0.0555177	-0.021074	-0.251769	6.24249	6.02621	6.26072	6.04444	0.220511	6.26262	lcPISA-12
NVP-TAE 226	PTK2	RAI1	Q7Z5J4												0.059217	-0.376431	0.190795	-1.21285	6.59715	4.87768	6.71598	4.99651	0.310369	6.33185	lcPISA-12
NVP-TAE 226	PTK2	TSC2	P49815												-0.316909	-0.889094	-1.9175	-5.37957	4.96499	3.33944	5.12471	3.49916	0.165272	6.18468	lcPISA-12
NVP-TAE 226	PTK2	RHBDD1	Q8TEB9												0.0218582	-0.0738312	0.191741	-0.647651	6.33549	5.92891	6.31642	5.90984	0.113998	6.24022	lcPISA-12
NVP-TAE 226	PTK2	DENND4C	Q5VZ89-7												-0.0224816	0.118242	-0.267134	1.40499	6.16743	6.79933	6.14715	6.77905	0.0841585	6.26429	lcPISA-12
NVP-TAE 226	PTK2	CHEK2	O96017-9												-0.177292	-0.144252	-3.27371	-2.66362	5.5323	5.66045	5.60146	5.72962	0.0541564	6.2557	lcPISA-12
NVP-TAE 226	PTK2	NA	Q4G0T1-3												-0.0376111	0.0516859	-0.429036	0.58959	6.05842	6.44526	6.08715	6.47399	0.0876641	6.21844	lcPISA-12
NVP-TAE 226	PTK2	IGFBP5	P24593												0.00880352	-0.0726194	0.0364468	-0.300646	5.97595	5.64802	5.53749	5.20956	0.241544	5.93959	lcPISA-12
NVP-TAE 226	PTK2	UBQLN3	Q9H347												-0.0594781	-0.0583355	-0.390798	-0.383291	5.94506	5.94977	5.98414	5.98885	0.152197	6.19529	lcPISA-12
NVP-TAE 226	PTK2	RANBP3	Q9H6Z4-2												-0.121249	0.0357457	-1.41981	0.418579	5.71502	6.37202	5.70411	6.36112	0.0853977	6.21608	lcPISA-12
NVP-TAE 226	PTK2	PRF1	P14222												-0.136388	-0.187773	-0.937363	-1.29052	5.59663	5.4008	5.59529	5.39946	0.145502	6.15153	lcPISA-12
NVP-TAE 226	PTK2	AARSD1	Q9BTE6												0.0217985	0.138084	0.130797	0.828545	6.37905	6.91451	6.43762	6.97308	0.166658	6.28339	lcPISA-12
NVP-TAE 226	PTK2	OSBPL3	Q9H4L5												0.297708	0.326118	1.13752	1.24607	7.4121	7.55951	5.77897	5.92638	0.261717	6.03007	lcPISA-12
NVP-TAE 226	PTK2	NDUFA7	M0R0N0												-0.414667	0.024705	-2.41777	0.144045	4.61257	6.25471	4.80715	6.44929	0.171508	6.14851	lcPISA-12
NVP-TAE 226	PTK2	TTC17	Q96AE7-2												-0.581974	-0.26263	-4.04031	-1.82329	4.14832	5.17612	3.87684	4.90464	0.144042	6.20961	lcPISA-12
NVP-TAE 226	PTK2	GNAI2	P04899-4												0.0976872	0.00668978	1.67775	0.114895	6.66976	6.26206	6.79026	6.38256	0.0582251	6.23309	lcPISA-12
NVP-TAE 226	PTK2	GNA12	Q03113												-0.0964142	0.00311674	-0.527074	0.0170385	5.81491	6.23024	5.74287	6.1582	0.182923	6.21679	lcPISA-12
NVP-TAE 226	PTK2	ITIH2	P19823												-0.0385453	0.339375	-0.186413	1.64128	5.98629	7.77899	6.00183	7.79453	0.206774	6.14839	lcPISA-12
NVP-TAE 226	PTK2	PAK1	Q13153-2												0.0769597	-0.0581202	0.965289	-0.728989	6.58051	5.99234	6.5791	5.99093	0.0797271	6.23867	lcPISA-12
NVP-TAE 226	PTK2	PAK3	O75914-3												0.0359058	-0.0321567	0.840312	-0.75257	6.39949	6.10459	6.37496	6.08006	0.0427292	6.24218	lcPISA-12
NVP-TAE 226	PTK2	NOSTRIN	Q8IVI9-4												0.0420108	0.186885	0.181313	0.806569	6.38525	7.05975	6.44387	7.11837	0.231703	6.20199	lcPISA-12
NVP-TAE 226	PTK2	PIGX	Q8TBF5-2												0.0577635	-0.0581064	0.439973	-0.442584	6.46471	5.9658	6.54897	6.05006	0.131289	6.21099	lcPISA-12
NVP-TAE 226	PTK2	SDF2	Q99470												0.089047	0.221529	0.502196	1.24935	6.6982	7.34241	6.62461	7.26883	0.177315	6.29727	lcPISA-12
NVP-TAE 226	PTK2	NUP35	Q8NFH5												-0.00162246	-0.0637803	-0.0314824	-1.2376	6.24313	5.97985	6.22776	5.96449	0.0515355	6.25015	lcPISA-12
NVP-TAE 226	PTK2	JPT2	Q9H910-2												-0.0960473	-0.0153968	-0.866378	-0.138884	5.85479	6.19141	5.84212	6.17874	0.110861	6.25784	lcPISA-12
NVP-TAE 226	PTK2	CCNE1	P24864												-0.250447	-0.268202	-1.78352	-1.90996	5.21793	5.15412	5.27426	5.21044	0.140423	6.20713	lcPISA-12
NVP-TAE 226	PTK2	CCNE2	O96020												-0.397937	-0.26045	-1.95306	-1.27828	4.7656	5.24209	4.87545	5.35195	0.20375	6.27926	lcPISA-12
NVP-TAE 226	PTK2	SLC35E3	Q7Z769												0.0171282	-0.0536946	0.0971858	-0.304664	6.24547	5.94627	6.23802	5.93883	0.176242	6.17176	lcPISA-12
NVP-TAE 226	PTK2	AK2	P54819-2												0.00725552	-0.0545947	0.229279	-1.72522	6.28424	6.02052	6.2754	6.01168	0.031645	6.25272	lcPISA-12
NVP-TAE 226	PTK2	UBR2	Q8IWV8												0.0449673	-0.0728963	0.505804	-0.819956	6.44205	5.93668	6.30559	5.80022	0.0889026	6.24435	lcPISA-12
NVP-TAE 226	PTK2	HDAC3	O15379-2												-0.0820186	0.0033769	-1.07009	0.0440582	5.91208	6.27259	5.91988	6.28039	0.0766463	6.25793	lcPISA-12
NVP-TAE 226	PTK2	PSMD6	Q15008												0.00352413	0.0219345	0.0579354	0.360595	6.26495	6.34542	6.24492	6.32538	0.0608287	6.24967	lcPISA-12
NVP-TAE 226	PTK2	AIF1L	Q9BQI0-2												-0.201947	-0.0636738	-1.24465	-0.392439	5.40487	5.94853	5.43062	5.97428	0.162252	6.21694	lcPISA-12
NVP-TAE 226	PTK2	GOSR1	E9PCW1												0.0214083	-0.0622471	0.168612	-0.490259	6.3909	6.03086	6.38149	6.02145	0.126968	6.29676	lcPISA-12
NVP-TAE 226	PTK2	BCAS1	O75363												-0.00398876	-0.00928449	-0.0411252	-0.0957256	6.18178	6.15913	6.24145	6.2188	0.0969906	6.1989	lcPISA-12
NVP-TAE 226	PTK2	SLC44A2	Q8IWA5-2												-0.122243	0.0126725	-1.45379	0.15071	5.73325	6.29527	5.62153	6.18355	0.0840853	6.24022	lcPISA-12
NVP-TAE 226	PTK2	TMEM260	Q9NX78												-0.185363	0.22956	-1.51748	1.8793	5.42197	7.22872	5.36345	7.1702	0.122152	6.16533	lcPISA-12
NVP-TAE 226	PTK2	DGKA	P23743												-0.037027	-0.0575371	-0.18107	-0.281368	6.05274	5.9673	6.06023	5.97479	0.20449	6.21009	lcPISA-12
NVP-TAE 226	PTK2	C11orf68	Q9H3H3												-0.0363712	-1.26804e-05	-0.756226	-0.00026365	6.10177	6.25751	6.06836	6.22409	0.0480957	6.25756	lcPISA-12
NVP-TAE 226	PTK2	HDLBP	Q00341												-0.0391869	0.108441	-0.241765	0.669033	5.96723	6.61018	6.0445	6.68745	0.162087	6.13154	lcPISA-12
NVP-TAE 226	PTK2	SMARCA1	P28370												0.117197	-0.284165	0.936756	-2.27134	6.75196	5.1122	6.79601	5.15625	0.125109	6.22515	lcPISA-12
NVP-TAE 226	PTK2	PMAIP1	Q13794												-0.0211476	-0.0366804	-0.146146	-0.25349	6.19212	6.1258	6.18004	6.11373	0.144702	6.28355	lcPISA-12
NVP-TAE 226	PTK2	SH2D3A	Q9BRG2												-0.329773	-0.207707	-2.14298	-1.34975	5.0136	5.45626	5.00395	5.44661	0.153885	6.30117	lcPISA-12
NVP-TAE 226	PTK2	LPL	P06858												-0.145098	0.0726632	-1.09198	0.546849	5.64496	6.56468	5.62745	6.54717	0.132876	6.24223	lcPISA-12
NVP-TAE 226	PTK2	JAK3	P52333												0.107074	0.124035	1.26765	1.46844	6.7431	6.82284	6.74352	6.82326	0.084467	6.26075	lcPISA-12
NVP-TAE 226	PTK2	MYLK	Q15746												0.52371	0.907596	2.93694	5.08975	8.64873	11.2853	8.52412	11.1607	0.178318	6.01589	lcPISA-12
NVP-TAE 226	PTK2	IDH3A	P50213-2												-0.0127222	-0.222001	-0.0929025	-1.62114	6.22984	5.38862	6.16735	5.32613	0.136942	6.28502	lcPISA-12
NVP-TAE 226	PTK2	ROS1	P08922												0.00560381	-0.313486	0.0317047	-1.77361	6.19207	4.96341	6.19048	4.96182	0.17675	6.16807	lcPISA-12
NVP-TAE 226	PTK2	GEMIN7	Q9H840												0.280782	-0.00148157	1.30406	-0.00688097	7.69329	6.3262	7.69568	6.32858	0.215314	6.3327	lcPISA-12
NVP-TAE 226	PTK2	VEGFA	H0YBI8												0.193518	-0.143128	1.14557	-0.84728	7.13772	5.65221	6.90938	5.42388	0.168927	6.24172	lcPISA-12
NVP-TAE 226	PTK2	ZNF576	Q9H609												-1.10507	0.130643	-2.86027	0.338145	2.87674	6.77468	2.87674	6.77468	0.386353	6.18816	lcPISA-12
NVP-TAE 226	PTK2	MAGI1	Q96QZ7												-0.0291818	0.0710209	-0.634014	1.54302	6.11381	6.55354	6.0926	6.53233	0.0460271	6.23874	lcPISA-12
NVP-TAE 226	PTK2	MADD	Q8WXG6-2												-0.0838321	0.0131293	-0.801767	0.125568	5.86334	6.27095	5.92517	6.33278	0.104559	6.21413	lcPISA-12
NVP-TAE 226	PTK2	CAPN1	E9PLX0												0.815747	-0.0275242	4.82322	-0.162741	10.8472	6.04601	10.5744	5.77318	0.169129	6.16247	lcPISA-12
NVP-TAE 226	PTK2	ZFAND3	Q9H8U3												-0.060918	0.122209	-0.891816	1.78909	5.99372	6.80492	5.93118	6.74238	0.0683078	6.25223	lcPISA-12
NVP-TAE 226	PTK2	CREM	Q03060-1												0.0841862	-0.0743032	0.728275	-0.642779	6.5886	5.90314	6.61349	5.92803	0.115597	6.21514	lcPISA-12
NVP-TAE 226	PTK2	FZD5	Q13467												-0.17583	-0.0776885	-0.890777	-0.393581	5.45336	5.83723	5.37836	5.76224	0.197389	6.16019	lcPISA-12
NVP-TAE 226	PTK2	PRR16	Q569H4												0.312991	-0.189567	1.78621	-1.08184	7.87756	5.56041	7.77148	5.45433	0.175226	6.34121	lcPISA-12
NVP-TAE 226	PTK2	PTBP2	Q9UKA9-3												0.355957	-0.0731827	2.28998	-0.470807	7.90057	5.86778	7.8104	5.77762	0.155441	6.17312	lcPISA-12
NVP-TAE 226	PTK2	UBE2J2	Q8N2K1-3												-0.171457	-0.0566426	-1.32953	-0.439223	5.50814	5.96441	5.63464	6.09091	0.128961	6.20324	lcPISA-12
NVP-TAE 226	PTK2	SEC31A	O94979												-0.0200516	0.105145	-0.312766	1.64006	6.15686	6.71502	6.0611	6.61926	0.0641107	6.24303	lcPISA-12
NVP-TAE 226	PTK2	URB2	Q14146												-0.282853	-0.0763377	-1.63335	-0.440815	5.20002	6.00029	5.29762	6.09789	0.173174	6.32634	lcPISA-12
NVP-TAE 226	PTK2	CCDC59	Q9P031												0.0419863	-0.0279994	0.256905	-0.171322	6.34812	6.04753	6.37254	6.07194	0.163431	6.16604	lcPISA-12
NVP-TAE 226	PTK2	SLC6A9	P48067												-0.0837676	-0.0131604	-1.09462	-0.171972	5.89131	6.18682	5.99892	6.29442	0.0765267	6.24351	lcPISA-12
NVP-TAE 226	PTK2	EARS2	Q5JPH6-2												-0.140692	-0.109152	-0.945288	-0.733374	5.65904	5.78411	5.69715	5.82223	0.148835	6.23871	lcPISA-12
NVP-TAE 226	PTK2	G6PC3	Q9BUM1												0.00409503	-0.00915842	0.0280529	-0.0627396	6.26933	6.21199	6.20016	6.14283	0.145975	6.25155	lcPISA-12
NVP-TAE 226	PTK2	SAP30	O75446												0.0442045	0.198654	0.395917	1.77924	6.41744	7.1426	6.46808	7.19323	0.111651	6.22379	lcPISA-12
NVP-TAE 226	PTK2	DDR1	Q08345-5												-0.319827	-0.243673	-1.57418	-1.19935	4.95144	5.21983	4.89838	5.16677	0.20317	6.1803	lcPISA-12
NVP-TAE 226	PTK2	FPGS	Q05932												0.182269	-0.0348826	1.34713	-0.257812	7.00547	6.02653	7.04604	6.06711	0.135303	6.17403	lcPISA-12
NVP-TAE 226	PTK2	MICA	Q29983												0.0620258	-0.132695	0.653291	-1.39762	6.55103	5.72391	6.61687	5.78975	0.0949435	6.27536	lcPISA-12
NVP-TAE 226	PTK2	GCFC2	P16383-3												0.0443677	-0.0598864	0.275782	-0.372243	6.52149	6.06684	6.46966	6.01502	0.16088	6.32398	lcPISA-12
NVP-TAE 226	PTK2	TM7SF2	O76062												-0.113038	0.0263881	-0.691303	0.161381	5.75546	6.33945	5.83681	6.4208	0.163515	6.22455	lcPISA-12
NVP-TAE 226	PTK2	CIB1	Q99828-2												-0.128293	0.0661879	-1.53046	0.789582	5.72121	6.54685	5.77431	6.59995	0.0838265	6.25328	lcPISA-12
NVP-TAE 226	PTK2	USP5	P45974												0.00140532	-0.0300353	0.0354416	-0.757478	6.24988	6.11515	6.26474	6.13001	0.0396517	6.2438	lcPISA-12
NVP-TAE 226	PTK2	SERPINA7	P05543												0.00891469	0.284241	0.0434504	1.3854	6.13298	7.42255	6.26353	7.5531	0.205169	6.0952	lcPISA-12
NVP-TAE 226	PTK2	NSD3	Q9BZ95												0.0188698	-0.0868769	0.0940502	-0.433008	6.29193	5.84725	6.24443	5.79974	0.200636	6.21017	lcPISA-12
NVP-TAE 226	PTK2	CRYBB1	P53674												0.659493	1.07593	2.24014	3.65467	9.13494	12.1917	8.8892	11.946	0.294398	5.78334	lcPISA-12
NVP-TAE 226	PTK2	PANK2	Q9BZ23												-0.125613	-0.116134	-2.04127	-1.88723	5.72801	5.76577	5.75519	5.79295	0.0615368	6.24909	lcPISA-12
NVP-TAE 226	PTK2	ERCC8	Q13216												0.123793	-0.134183	1.20881	-1.31027	6.76806	5.65986	6.92005	5.81185	0.102409	6.21153	lcPISA-12
NVP-TAE 226	PTK2	SMPD4	Q9NXE4-4												-0.0787422	-0.00311238	-1.00018	-0.0395331	5.92073	6.2394	5.98205	6.30071	0.0787284	6.25287	lcPISA-12
NVP-TAE 226	PTK2	SPATA33	Q96N06-2												-0.0362425	-0.0827715	-0.374394	-0.85505	6.11055	5.91662	5.96628	5.77235	0.0968031	6.266	lcPISA-12
NVP-TAE 226	PTK2	SURF2	Q15527												-0.02114	-0.00841306	-0.367349	-0.146193	6.15642	6.21097	6.10218	6.15673	0.0575475	6.2473	lcPISA-12
NVP-TAE 226	PTK2	FBRSL1	Q9HCM7												-0.221106	-0.0705537	-1.32707	-0.423463	5.3582	5.94757	5.17575	5.76512	0.166611	6.24566	lcPISA-12
NVP-TAE 226	PTK2	KLF3	P57682												0.126694	0.143474	1.47934	1.67527	6.8083	6.88795	6.80914	6.88879	0.0856426	6.23592	lcPISA-12
NVP-TAE 226	PTK2	SLCO4A1	Q96BD0												0.201529	-0.0196389	1.4264	-0.139002	7.24587	6.21601	7.24415	6.2143	0.141285	6.30121	lcPISA-12
NVP-TAE 226	PTK2	KDM1A	O60341-2												-0.0905132	0.0267536	-1.4069	0.415848	5.83092	6.32467	5.86859	6.36234	0.0643351	6.20846	lcPISA-12
NVP-TAE 226	PTK2	NEMP1	O14524												-0.128944	-0.0938369	-1.86638	-1.35823	5.75739	5.89921	5.91282	6.05464	0.0690875	6.29567	lcPISA-12
NVP-TAE 226	PTK2	BNIP2	H7C096												-0.0163842	-0.140275	-0.119006	-1.01888	6.08113	5.58071	6.24231	5.74189	0.137676	6.15059	lcPISA-12
NVP-TAE 226	PTK2	SMIM10L1	P0DMW3												0.112764	0.0810221	0.536471	0.385458	7.19931	7.04264	7.19931	7.04264	0.210197	6.65803	lcPISA-12
NVP-TAE 226	PTK2	DCTN2	Q13561-2												0.00263179	0.108562	0.0693296	2.85987	6.26594	6.74333	6.19508	6.67247	0.0379605	6.25452	lcPISA-12
NVP-TAE 226	PTK2	ELP4	Q96EB1-3												-0.0302637	-0.0355386	-0.797853	-0.936918	6.12394	6.10159	6.09301	6.07066	0.0379314	6.25375	lcPISA-12
NVP-TAE 226	PTK2	SMIM26	A0A096LP01												-0.0542529	0.046651	-0.660993	0.568375	6.03477	6.47196	6.04605	6.48324	0.0820778	6.26603	lcPISA-12
NVP-TAE 226	PTK2	ACOX3	O15254												-0.0216528	-0.0467282	-0.153143	-0.330494	6.10478	5.99959	6.10081	5.99562	0.141389	6.1971	lcPISA-12
NVP-TAE 226	PTK2	CXXC5	Q7LFL8												-0.214669	-0.0565342	-1.8688	-0.492157	5.3996	6.02511	5.47707	6.10258	0.11487	6.2659	lcPISA-12
NVP-TAE 226	PTK2	PKMYT1	Q99640												0.0126823	-0.166768	0.0612258	-0.805097	6.28529	5.55016	6.49001	5.75488	0.20714	6.23027	lcPISA-12
NVP-TAE 226	PTK2	NAIP	Q13075												-0.216464	-0.0557769	-0.683543	-0.176131	5.29515	5.91902	5.22048	5.84435	0.316679	6.15234	lcPISA-12
NVP-TAE 226	PTK2	GPATCH2L	Q9NWQ4												-0.28482	0.0119999	-1.04235	0.043916	5.06467	6.22161	5.07184	6.22878	0.273248	6.17007	lcPISA-12
NVP-TAE 226	PTK2	FNIP1	Q8TF40												-0.0367201	0.104519	-0.276202	0.786171	6.08089	6.70632	6.08109	6.70652	0.132946	6.23766	lcPISA-12
NVP-TAE 226	PTK2	FN1	P02751-1												-0.181637	0.0389881	-1.59693	0.342778	5.48534	6.39173	5.5358	6.44219	0.113741	6.22131	lcPISA-12
NVP-TAE 226	PTK2	EIF3J	O75822-2												-0.0100443	-0.0323318	-0.100048	-0.322048	6.17553	6.08086	6.1746	6.07993	0.100394	6.21868	lcPISA-12
NVP-TAE 226	PTK2	TMEM44	Q2T9K0												-0.10605	-0.0649988	-0.717716	-0.439893	5.77274	5.93936	5.66325	5.82987	0.14776	6.21307	lcPISA-12
NVP-TAE 226	PTK2	SLMAP	Q14BN4												-0.114183	0.0938817	-1.68498	1.3854	5.77184	6.66728	5.80344	6.69887	0.067765	6.24723	lcPISA-12
NVP-TAE 226	PTK2	ZDHHC17	Q8IUH5												0.254276	0.0382467	3.59184	0.540263	7.4654	6.4272	7.39565	6.35745	0.0707927	6.25905	lcPISA-12
NVP-TAE 226	PTK2	PICALM	H0YEY8												0.000222106	-0.0521635	0.00242369	-0.569224	6.23618	6.0138	6.23364	6.01126	0.0916397	6.23522	lcPISA-12
NVP-TAE 226	PTK2	RNF220	Q5VTB9-3												-0.0902066	-0.0429008	-0.473513	-0.225195	5.84818	6.04312	5.84818	6.04312	0.190505	6.22552	lcPISA-12
NVP-TAE 226	PTK2	PZP	P20742												-0.0681321	0.193163	-0.386614	1.0961	5.89628	7.067	6.09974	7.27047	0.176228	6.18141	lcPISA-12
NVP-TAE 226	PTK2	DNPH1	O43598												0.213613	0.0020505	4.64113	0.0445508	7.23972	6.25223	7.14602	6.15853	0.0460262	6.24336	lcPISA-12
NVP-TAE 226	PTK2	CTSV	O60911												0.0740157	0.0221674	0.70613	0.211484	6.66878	6.43337	6.83153	6.59612	0.104819	6.33527	lcPISA-12
NVP-TAE 226	PTK2	FTSJ1	Q9UET6-2												-0.0709832	-0.0219729	-0.42815	-0.132534	5.88165	6.08489	5.88165	6.08489	0.16579	6.17828	lcPISA-12
NVP-TAE 226	PTK2	SPIN4	Q56A73												-0.656507	0.259197	-1.8524	0.731349	4.18457	7.89415	3.63844	7.34802	0.354409	6.59598	lcPISA-12
NVP-TAE 226	PTK2	CPEB2	Q7Z5Q1-9												-0.529658	0.157769	-3.13071	0.932544	4.32862	6.97085	4.11576	6.75799	0.169182	6.24874	lcPISA-12
NVP-TAE 226	PTK2	CHCHD7	Q9BUK0-4												-0.0899109	-0.0465876	-0.951352	-0.492946	5.87899	6.05821	5.87443	6.05365	0.0945085	6.25703	lcPISA-12
NVP-TAE 226	PTK2	ZFP36L2	P47974												0.0763365	-0.233034	0.462942	-1.41324	6.63408	5.35366	6.63237	5.35195	0.164894	6.29218	lcPISA-12
NVP-TAE 226	PTK2	TMEM131	Q92545												-0.0077588	0.0077173	-0.0493779	0.0491138	6.2105	6.27748	6.18	6.24698	0.157131	6.24399	lcPISA-12
NVP-TAE 226	PTK2	CFL1	E9PP50												0.510574	-0.00919666	1.54306	-0.0277941	7.4444	5.19233	8.19276	5.9407	0.330885	5.22554	lcPISA-12
NVP-TAE 226	PTK2	ACAD8	Q9UKU7												-0.0481639	-0.0957291	-0.721142	-1.43332	6.06497	5.86827	6.07489	5.87819	0.0667884	6.27087	lcPISA-12
NVP-TAE 226	PTK2	COL1A2	P08123												-0.301841	-0.37913	-1.68969	-2.12235	4.92687	4.66987	4.79005	4.53305	0.178637	6.07343	lcPISA-12
NVP-TAE 226	PTK2	S100A16	Q96FQ6												-0.0358813	0.444445	-0.109549	1.35694	5.42134	7.56309	6.31031	8.45206	0.327536	5.55786	lcPISA-12
NVP-TAE 226	PTK2	CPNE5	Q9HCH3												-0.0654715	0.164101	-0.331894	0.831877	5.93567	6.95951	5.92932	6.95315	0.197266	6.21125	lcPISA-12
NVP-TAE 226	PTK2	KIAA1109	Q2LD37												0.143502	-0.102941	0.684312	-0.49089	6.88057	5.80013	6.90305	5.82261	0.209703	6.22911	lcPISA-12
NVP-TAE 226	PTK2	CLYBL	Q8N0X4												-0.143699	-0.0516125	-0.644313	-0.231418	5.68357	6.05818	5.72997	6.10458	0.223027	6.27883	lcPISA-12
NVP-TAE 226	PTK2	SORBS1	Q9BX66-12												0.0190106	0.0105067	0.358895	0.198354	6.3484	6.31109	6.36596	6.32865	0.0529698	6.2653	lcPISA-12
NVP-TAE 226	PTK2	PTPA	Q15257												-0.054771	-0.0174552	-1.43539	-0.457451	6.01692	6.17459	5.98582	6.14348	0.0381575	6.24974	lcPISA-12
NVP-TAE 226	PTK2	PTPA	A6PVN8												-0.178643	-0.0867555	-1.43897	-0.698818	5.5213	5.88439	5.24528	5.60838	0.124146	6.24911	lcPISA-12
NVP-TAE 226	PTK2	SMG7	Q92540-4												0.0739377	0.100893	0.568979	0.776412	6.55893	6.68264	6.38652	6.51022	0.129948	6.23126	lcPISA-12
NVP-TAE 226	PTK2	MTO1	Q9Y2Z2-6												-0.0292918	0.147096	-0.306302	1.53817	6.10646	6.9006	6.13329	6.92744	0.0956305	6.2317	lcPISA-12
NVP-TAE 226	PTK2	LPCAT2	Q7L5N7												0.030935	0.129319	0.305378	1.27659	6.36766	6.81705	6.44161	6.891	0.101301	6.23257	lcPISA-12
NVP-TAE 226	PTK2	PORCN	Q9H237												0.1292	0.577576	0.708164	3.16577	6.77133	9.2395	6.72484	9.19301	0.182444	6.19129	lcPISA-12
NVP-TAE 226	PTK2	C19orf57	Q0VDD7												0.0792339	-0.0192187	0.768635	-0.186437	6.63148	6.19402	6.55025	6.1128	0.103084	6.27709	lcPISA-12
NVP-TAE 226	PTK2	WDR83	Q9BRX9												-0.113817	0.0429835	-0.541203	0.204388	5.6873	6.34027	5.6873	6.34027	0.210303	6.15416	lcPISA-12
NVP-TAE 226	PTK2	SLC1A3	P43003												-0.0274861	-0.0408498	-0.219364	-0.326019	6.05082	5.99503	5.99795	5.94216	0.125299	6.16721	lcPISA-12
NVP-TAE 226	PTK2	KISS1R	Q969F8												0.0271705	-0.0646008	0.172543	-0.41024	6.38422	5.99076	6.51972	6.12626	0.157471	6.26511	lcPISA-12
NVP-TAE 226	PTK2	DNAJC16	Q9Y2G8												0.0264924	0.176595	0.198971	1.32632	6.3367	7.03151	6.29743	6.99224	0.133147	6.2214	lcPISA-12
NVP-TAE 226	PTK2	TRAPPC13	A5PLN9-5												-0.0523578	0.132167	-0.687276	1.7349	6.01842	6.83958	5.91983	6.741	0.0761817	6.24085	lcPISA-12
NVP-TAE 226	PTK2	ACSS1	Q9NUB1												0.0632342	0.161781	0.589754	1.50885	6.5268	6.98821	6.52494	6.98635	0.107221	6.2469	lcPISA-12
NVP-TAE 226	PTK2	MFF	Q9GZY8												-0.108412	-0.146042	-1.58069	-2.12935	5.82036	5.67051	5.86765	5.7178	0.0685849	6.27459	lcPISA-12
NVP-TAE 226	PTK2	ERI3	H0Y4B0												0.47158	-0.0681715	1.65591	-0.239377	8.59051	5.90932	8.3833	5.70211	0.284787	6.19526	lcPISA-12
NVP-TAE 226	PTK2	ZNRF2	Q8NHG8												0.0138834	0.000991742	0.195435	0.0139607	6.30622	6.25012	6.32204	6.26594	0.0710382	6.24582	lcPISA-12
NVP-TAE 226	PTK2	ZNRF1	Q8ND25-2												-0.0141585	-0.0945438	-0.128987	-0.861315	6.20094	5.86488	6.21476	5.8787	0.109767	6.2621	lcPISA-12
NVP-TAE 226	PTK2	GPNMB	Q14956												-0.184439	-0.257183	-0.479049	-0.667988	4.72769	4.49522	5.17511	4.94264	0.385011	5.37244	lcPISA-12
NVP-TAE 226	PTK2	MT1L	Q93083												0.103755	-0.0948735	0.571527	-0.522603	6.68295	5.82338	6.72066	5.86109	0.18154	6.2192	lcPISA-12
NVP-TAE 226	PTK2	TMEM104	Q8NE00												0.00801593	-0.0215891	0.062152	-0.167393	6.29691	6.16901	6.48326	6.35536	0.128973	6.26202	lcPISA-12
NVP-TAE 226	PTK2	NOTCH2	Q04721												0.342541	-0.0696963	1.78339	-0.362863	7.81217	5.8705	7.59321	5.65155	0.192073	6.16107	lcPISA-12
NVP-TAE 226	PTK2	C7	P10643												-0.00238348	0.12168	-0.011144	0.56892	6.2384	6.79861	6.27061	6.83082	0.213879	6.24871	lcPISA-12
NVP-TAE 226	PTK2	CNBP	P62633-6												-0.00696762	0.00924386	-0.113107	0.150058	6.21222	6.28242	6.19138	6.26158	0.0616017	6.2423	lcPISA-12
NVP-TAE 226	PTK2	ANTKMT	Q9BQD7												-0.0805767	-0.234809	-0.531966	-1.5502	5.90949	5.31033	6.12105	5.52189	0.15147	6.24894	lcPISA-12
NVP-TAE 226	PTK2	ENTR1	Q96C92												-0.0598348	-0.000336333	-0.388764	-0.00218526	5.9266	6.17613	5.99506	6.24459	0.15391	6.17757	lcPISA-12
NVP-TAE 226	PTK2	WDR45	Q9Y484												-0.139641	-0.00730365	-3.54479	-0.185403	5.66878	6.21338	5.68665	6.23124	0.0393934	6.24491	lcPISA-12
NVP-TAE 226	PTK2	PPP1R14C	Q8TAE6												0.0665779	-0.0982316	0.499027	-0.736284	6.53132	5.82624	6.3582	5.65312	0.133415	6.23676	lcPISA-12
NVP-TAE 226	PTK2	PXN	P49023												0.0295002	-0.080483	0.634521	-1.73111	6.39663	5.92711	6.44777	5.97825	0.0464921	6.26716	lcPISA-12
NVP-TAE 226	PTK2	FBLN1	P23142												-0.0196844	0.143816	-0.102917	0.751917	6.07053	6.79901	6.00821	6.73668	0.191265	6.15393	lcPISA-12
NVP-TAE 226	PTK2	ERG28	Q9UKR5												0.0692902	0.00233581	0.496579	0.01674	6.48154	6.18761	6.64294	6.34901	0.139535	6.1776	lcPISA-12
NVP-TAE 226	PTK2	GSTM5	P46439												-0.0679079	0.0420696	-0.581157	0.360033	5.92503	6.39436	6.05606	6.52539	0.116849	6.21059	lcPISA-12
NVP-TAE 226	PTK2	FHL1	Q13642-4												-0.0470913	0.000270554	-0.302368	0.0017372	6.08955	6.29279	6.09234	6.29557	0.155742	6.2916	lcPISA-12
NVP-TAE 226	PTK2	PTPRS	Q13332												-0.0231165	0.0411154	-0.118068	0.209997	6.14652	6.42636	6.18271	6.46255	0.19579	6.2458	lcPISA-12
NVP-TAE 226	PTK2	USP33	Q8TEY7												0.023387	-0.122072	0.139418	-0.727714	6.30196	5.69755	6.29182	5.68741	0.167747	6.20062	lcPISA-12
NVP-TAE 226	PTK2	USP46	P62068												-0.265558	-0.174829	-2.37801	-1.56555	5.15005	5.48433	4.92097	5.25525	0.111672	6.19088	lcPISA-12
NVP-TAE 226	PTK2	TTR	P02766												-0.0046986	0.241339	-0.016867	0.866359	6.14169	7.28371	6.15222	7.29424	0.278567	6.16172	lcPISA-12
NVP-TAE 226	PTK2	APOD	P05090												-0.430179	1.89358	-1.30795	5.7574	4.16584	20.8557	3.78736	20.4772	0.328896	5.61305	lcPISA-12
NVP-TAE 226	PTK2	NDRG2	G3V2A6												0.180876	-0.0561676	1.38811	-0.431052	6.95311	5.89959	6.95311	5.89959	0.130303	6.1338	lcPISA-12
NVP-TAE 226	PTK2	KCTD2	Q14681												0.00605836	-0.158049	0.0318291	-0.83035	6.25457	5.58209	6.20273	5.53024	0.190341	6.22837	lcPISA-12
NVP-TAE 226	PTK2	PFN1	I3L3D5												0.00296393	-0.326281	0.014101	-1.5523	6.25875	4.98166	6.2524	4.97532	0.210192	6.2459	lcPISA-12
NVP-TAE 226	PTK2	PEX12	O00623												0.124448	-0.109019	1.682	-1.47347	6.78915	5.77477	6.7842	5.76982	0.0739882	6.22806	lcPISA-12
NVP-TAE 226	PTK2	GLS	O94925												-0.107164	0.0458232	-1.13288	0.48442	5.82385	6.47536	5.82804	6.47955	0.094594	6.27292	lcPISA-12
NVP-TAE 226	PTK2	PRELID1	Q9Y255												-0.192281	0.0948442	-1.59264	0.785584	5.43621	6.63331	5.33006	6.52715	0.120731	6.21125	lcPISA-12
NVP-TAE 226	PTK2	HNRNPD	Q14103												-0.00271811	0.0332054	-0.0245056	0.299369	6.17501	6.3307	6.38925	6.54494	0.110918	6.18666	lcPISA-12
NVP-TAE 226	PTK2	HNRNPD	Q14103-4												0.0415961	-0.085531	0.282529	-0.580943	6.43971	5.89654	6.44334	5.90017	0.147228	6.25669	lcPISA-12
NVP-TAE 226	PTK2	HNRNPD	D6RF44												0.113012	-0.208375	0.810892	-1.49515	6.87292	5.5004	6.87292	5.5004	0.139367	6.35508	lcPISA-12
NVP-TAE 226	PTK2	IKZF4	Q9H2S9												-0.228705	-0.00897651	-1.55539	-0.0610479	5.30664	6.17966	5.42345	6.29647	0.14704	6.21823	lcPISA-12
NVP-TAE 226	PTK2	CIRBP	Q14011-2												-0.0680928	0.069165	-0.566555	0.575475	5.93121	6.52322	6.04562	6.63763	0.120188	6.21786	lcPISA-12
NVP-TAE 226	PTK2	FZD1	Q9UP38												-0.329466	-0.198053	-1.39431	-0.838163	4.90006	5.36735	5.03955	5.50685	0.236294	6.15716	lcPISA-12
NVP-TAE 226	PTK2	TUBGCP5	Q96RT8												-0.0490262	0.284157	-0.458283	2.65622	6.00497	7.56499	5.83938	7.39941	0.106978	6.21253	lcPISA-12
NVP-TAE 226	PTK2	SELENOP	P49908												-0.194678	0.142684	-1.3274	0.972886	5.36815	6.78236	5.21011	6.62432	0.146661	6.14368	lcPISA-12
NVP-TAE 226	PTK2	RRAS2	P62070-4												0.0196353	-0.0212439	0.37816	-0.409141	6.32122	6.14462	6.3656	6.189	0.0519233	6.23577	lcPISA-12
NVP-TAE 226	PTK2	CTDSP1	Q9GZU7												-0.00010114	-0.0350196	-0.000736969	-0.255174	6.27606	6.12598	6.27606	6.12598	0.137238	6.2765	lcPISA-12
NVP-TAE 226	PTK2	SSBP4	Q9BWG4												-0.174901	-0.192266	-1.40706	-1.54676	5.49618	5.43042	5.63662	5.57086	0.124303	6.20456	lcPISA-12
NVP-TAE 226	PTK2	NCEH1	Q6PIU2-2												-0.00794365	0.0438967	-0.167307	0.924538	6.22226	6.44991	6.28528	6.51293	0.0474796	6.25662	lcPISA-12
NVP-TAE 226	PTK2	SUCO	Q9UBS9												-0.148275	-0.0101661	-1.13778	-0.0780088	5.58861	6.15005	5.55641	6.11785	0.13032	6.19354	lcPISA-12
NVP-TAE 226	PTK2	COQ2	Q96H96												0.000491325	-0.129223	0.000890557	-0.234225	6.24078	5.70415	6.24078	5.70415	0.551705	6.23865	lcPISA-12
NVP-TAE 226	PTK2	USP6NL	Q92738-2												-0.170998	0.0227018	-1.37911	0.183092	5.52532	6.31928	5.45986	6.25381	0.123991	6.22061	lcPISA-12
NVP-TAE 226	PTK2	KIAA0040	Q15053												-0.555399	0.167057	-4.16646	1.25322	4.23128	6.98156	4.38011	7.13039	0.133302	6.21817	lcPISA-12
NVP-TAE 226	PTK2	RNF4	P78317												0.227549	-0.40723	1.20018	-2.14788	7.31114	4.70866	7.57165	4.96917	0.189596	6.24434	lcPISA-12
NVP-TAE 226	PTK2	STAT3	P40763												-0.0479012	0.10549	-0.673869	1.48402	6.06414	6.74442	6.11075	6.79103	0.0710839	6.26886	lcPISA-12
NVP-TAE 226	PTK2	ATG4B	Q9Y4P1-2												-0.028937	0.0837688	-0.203471	0.589023	6.12534	6.62305	6.13315	6.63086	0.142217	6.24944	lcPISA-12
NVP-TAE 226	PTK2	GALNT3	Q14435												-0.0606818	-0.0453146	-0.466055	-0.348031	5.96809	6.032	5.95193	6.01584	0.130203	6.22447	lcPISA-12
NVP-TAE 226	PTK2	CWC25	Q9NXE8												-0.165672	0.0611377	-0.897755	0.331296	5.43025	6.35471	5.46484	6.38931	0.184541	6.09105	lcPISA-12
NVP-TAE 226	PTK2	PEX3	P56589												-0.209	-0.0103815	-1.58484	-0.0787227	5.39286	6.18884	5.42721	6.22319	0.131874	6.23354	lcPISA-12
NVP-TAE 226	PTK2	OGN	P20774												0.266102	0.431263	1.90157	3.08181	7.49461	8.40364	7.16177	8.0708	0.139938	6.23224	lcPISA-12
NVP-TAE 226	PTK2	MTG1	Q9BT17												-0.218811	0.215689	-1.99639	1.9679	5.3236	7.19454	5.33073	7.20167	0.109604	6.19548	lcPISA-12
NVP-TAE 226	PTK2	ATP5MF	P56134												-0.0361214	-0.0292183	-0.797787	-0.645324	6.10468	6.13396	6.12759	6.15687	0.045277	6.25945	lcPISA-12
NVP-TAE 226	PTK2	ICAM4	Q14773												-0.0480523	-0.0562452	-0.828196	-0.969402	6.04652	6.01228	6.01377	5.97953	0.0580205	6.25131	lcPISA-12
NVP-TAE 226	PTK2	CLDN6	P56747												0.0266215	-0.26461	0.133046	-1.32244	6.26005	5.11574	6.2793	5.13499	0.200093	6.1456	lcPISA-12
NVP-TAE 226	PTK2	PRG2	P13727												-0.0575754	-0.0176473	-0.451665	-0.138439	6.02046	6.18942	5.98309	6.15204	0.127474	6.26559	lcPISA-12
NVP-TAE 226	PTK2	TNFAIP1	Q13829												-0.19458	0.072986	-1.8827	0.706189	5.42332	6.52846	5.34779	6.45293	0.103352	6.2064	lcPISA-12
NVP-TAE 226	PTK2	ACSF2	Q96CM8-2												0.135048	-0.0357212	0.631037	-0.166913	6.77506	6.01875	6.83102	6.07471	0.214011	6.16964	lcPISA-12
NVP-TAE 226	PTK2	CAPNS1	U3KPR7												0.136305	-0.369067	0.624526	-1.69101	6.59743	4.64775	6.72471	4.77503	0.218253	6.00265	lcPISA-12
NVP-TAE 226	PTK2	FBXW2	Q9UKT8												0.00986498	0.0313957	0.0733236	0.233356	6.21978	6.3133	6.08455	6.17807	0.13454	6.17739	lcPISA-12
NVP-TAE 226	PTK2	SEC22A	Q96IW7												0.00549196	-0.175242	0.0557818	-1.77994	6.24293	5.50785	6.21344	5.47836	0.0984542	6.21921	lcPISA-12
NVP-TAE 226	PTK2	C1orf174	Q8IYL3												0.0523299	-0.0500421	0.570532	-0.54559	6.44104	5.99983	6.44077	5.99956	0.0917212	6.21159	lcPISA-12
NVP-TAE 226	PTK2	PSEN2	P49810												-0.047024	0.0119512	-0.332324	0.084461	6.00304	6.25352	6.13055	6.38103	0.1415	6.20193	lcPISA-12
NVP-TAE 226	PTK2	ELOVL5	Q9NYP7-2												-0.0605849	-0.00254584	-0.634302	-0.0266541	6.03414	6.28184	6.04924	6.29694	0.0955142	6.29293	lcPISA-12
NVP-TAE 226	PTK2	BNIP3L	O60238												-0.0113307	0.0149943	-0.0762722	0.100933	6.16251	6.27599	6.15509	6.26857	0.148556	6.2111	lcPISA-12
NVP-TAE 226	PTK2	OSBPL9	Q96SU4												-0.180068	0.098205	-1.19527	0.651874	5.41739	6.5699	5.37357	6.52608	0.15065	6.13757	lcPISA-12
NVP-TAE 226	PTK2	VDAC2	P45880												0.00521437	-0.0301478	0.160275	-0.926656	6.26559	6.11388	6.29509	6.14338	0.0325339	6.24299	lcPISA-12
NVP-TAE 226	PTK2	CDC42EP3	Q9UKI2												-0.407059	-0.0575518	-1.76154	-0.249054	4.66911	5.94902	4.84951	6.12943	0.231082	6.19114	lcPISA-12
NVP-TAE 226	PTK2	PHF19	Q5T6S3-2												-0.155632	-0.0575488	-1.49232	-0.551824	5.59769	5.99148	5.68683	6.08063	0.104288	6.23531	lcPISA-12
NVP-TAE 226	PTK2	XIRP2	A4UGR9-8												-0.0123812	-0.29073	-0.118405	-2.78033	6.2061	5.11714	6.40955	5.32059	0.104567	6.25959	lcPISA-12
NVP-TAE 226	PTK2	PPIL3	Q9H2H8-2												-0.0642869	0.00321488	-0.60042	0.0300261	5.97635	6.26262	6.02401	6.31028	0.10707	6.24868	lcPISA-12
NVP-TAE 226	PTK2	DNPEP	C9JBE1												-0.225975	-0.124657	-1.21144	-0.668279	5.37394	5.7649	5.19275	5.58372	0.186535	6.28518	lcPISA-12
NVP-TAE 226	PTK2	CINP	Q9BW66-3												0.00567177	-0.0723969	0.121282	-1.54809	6.28496	5.9539	6.266	5.93494	0.0467654	6.2603	lcPISA-12
NVP-TAE 226	PTK2	FAM178B	Q8IXR5												0.00650877	0.0928922	0.0345453	0.493025	6.11924	6.49683	6.11924	6.49683	0.188413	6.09169	lcPISA-12
NVP-TAE 226	PTK2	LONP2	Q86WA8												-0.00509593	0.00507799	-0.0455091	0.0453489	6.19617	6.24002	6.15099	6.19484	0.111976	6.21809	lcPISA-12
NVP-TAE 226	PTK2	DYNC2LI1	Q8TCX1-2												-0.0279991	0.110613	-0.199389	0.787707	6.19073	6.81504	6.14836	6.77267	0.140425	6.31205	lcPISA-12
NVP-TAE 226	PTK2	UCK1	Q9HA47												-0.0522945	-0.00654746	-0.885841	-0.11091	6.03273	6.2271	6.04133	6.23569	0.0590338	6.25542	lcPISA-12
NVP-TAE 226	PTK2	RRN3	Q9NYV6												-0.256461	-0.0603207	-1.12946	-0.265654	5.21399	5.9733	4.85834	5.61765	0.227065	6.22834	lcPISA-12
NVP-TAE 226	PTK2	AHSP	Q9NZD4												0.217661	0.0914157	1.36085	0.571546	7.12888	6.53157	7.27314	6.67583	0.159945	6.13054	lcPISA-12
NVP-TAE 226	PTK2	PDIK1L	Q8N165												0.215613	0.167446	1.77715	1.38015	7.21327	6.97642	7.18456	6.94771	0.121325	6.21192	lcPISA-12
NVP-TAE 226	PTK2	TGFBI	Q15582												-0.144936	0.117394	-1.06179	0.860016	5.60712	6.72525	5.74374	6.86188	0.136502	6.19968	lcPISA-12
NVP-TAE 226	PTK2	CDC42EP2	O14613												-0.119242	0.0176606	-0.713729	0.105708	5.63429	6.19515	5.7106	6.27145	0.167069	6.11977	lcPISA-12
NVP-TAE 226	PTK2	ENTPD7	Q9NQZ7												-0.306659	-0.0181962	-1.9588	-0.116229	5.04586	6.1627	5.10782	6.22466	0.156555	6.24092	lcPISA-12
NVP-TAE 226	PTK2	TNIK	Q9UKE5-6												-0.0072908	0.0107451	-0.187734	0.27668	6.22337	6.30166	6.20164	6.27993	0.0388358	6.2549	lcPISA-12
NVP-TAE 226	PTK2	TNIK	Q9UKE5-3												-0.0503804	0.0630346	-0.776365	0.971367	6.042	6.53615	6.00194	6.49609	0.0648927	6.25671	lcPISA-12
NVP-TAE 226	PTK2	SLC35A5	Q9BS91												-0.0699954	-0.000754183	-0.871366	-0.00938876	5.96058	6.25363	5.91279	6.20584	0.0803284	6.2569	lcPISA-12
NVP-TAE 226	PTK2	CTDNEP1	O95476												-0.0689445	0.253725	-0.479238	1.76366	5.88	7.35379	5.90109	7.37487	0.143863	6.16782	lcPISA-12
NVP-TAE 226	PTK2	MMGT1	Q8N4V1-2												-0.0279609	0.108424	-0.485477	1.88254	6.13922	6.74791	6.06552	6.67421	0.0575947	6.25937	lcPISA-12
NVP-TAE 226	PTK2	CHST2	Q9Y4C5												0.0625549	0.140103	0.599024	1.34162	6.52592	6.88629	6.52103	6.88141	0.104428	6.249	lcPISA-12
NVP-TAE 226	PTK2	ITGB3BP	Q13352-5												-0.149951	0.0594339	-1.10751	0.438968	5.64812	6.53033	5.87319	6.7554	0.135395	6.26677	lcPISA-12
NVP-TAE 226	PTK2	TSPAN17	Q96FV3-4												-0.417994	0.065613	-1.86816	0.293248	4.867	6.80521	4.97955	6.91776	0.223746	6.50265	lcPISA-12
NVP-TAE 226	PTK2	PCNX3	Q9H6A9												0.152479	-0.00295045	0.786665	-0.0152219	6.98548	6.27203	6.95842	6.24496	0.193829	6.28486	lcPISA-12
NVP-TAE 226	PTK2	ELP5	Q8TE02-2												-0.51903	-0.0101632	-2.62338	-0.0513687	4.19658	5.97145	4.10149	5.87636	0.197848	6.01366	lcPISA-12
NVP-TAE 226	PTK2	FAM135A	Q9P2D6												0.00585912	0.00118481	0.0485338	0.00981434	6.26943	6.24916	6.2833	6.26302	0.120722	6.24402	lcPISA-12
NVP-TAE 226	PTK2	TREML2	Q5T2D2												-0.130777	-0.221886	-1.06762	-1.8114	5.70545	5.35628	5.78028	5.43111	0.122494	6.24679	lcPISA-12
NVP-TAE 226	PTK2	EVC2	Q86UK5												-0.0244203	-0.0456048	-0.222982	-0.416418	6.1962	6.10588	6.14549	6.05517	0.109517	6.30198	lcPISA-12
NVP-TAE 226	PTK2	TRAF7	Q6Q0C0												-0.00994237	-0.00484933	-0.077399	-0.0377509	6.21807	6.24007	6.16734	6.18933	0.128456	6.26107	lcPISA-12
NVP-TAE 226	PTK2	DPH3	Q96FX2												0.0364397	0.110526	0.277809	0.842626	6.41174	6.7496	6.22861	6.56647	0.131168	6.25181	lcPISA-12
NVP-TAE 226	PTK2	BLVRA	C9J1E1												0.121603	-0.0140927	0.661537	-0.0766662	6.55738	5.96873	5.47812	4.88947	0.183819	6.02732	lcPISA-12
NVP-TAE 226	PTK2	CIR1	Q86X95												-0.118319	-0.0030226	-0.762991	-0.0194916	5.69813	6.1722	5.69311	6.16718	0.155072	6.18515	lcPISA-12
NVP-TAE 226	PTK2	METTL6	Q8TCB7												0.418492	-0.0148768	2.82489	-0.10042	8.32302	6.16345	8.1904	6.03083	0.148145	6.22734	lcPISA-12
NVP-TAE 226	PTK2	PRPS1	P60891												-0.0734143	-0.016215	-1.80595	-0.398878	5.93586	6.17593	5.92216	6.16223	0.0406514	6.24573	lcPISA-12
NVP-TAE 226	PTK2	RAB12	A0A3B3ITT1												-0.080691	-0.103117	-1.69401	-2.16483	5.91845	5.82716	5.9571	5.86581	0.047633	6.2589	lcPISA-12
NVP-TAE 226	PTK2	RAB8A	P61006-2												0.0231223	0.00155552	0.542491	0.0364955	6.35339	6.25913	6.33031	6.23604	0.0426224	6.25238	lcPISA-12
NVP-TAE 226	PTK2	RAB3C	Q96E17												0.0180704	0.0104523	0.341269	0.197398	6.32868	6.29535	6.34568	6.31235	0.0529505	6.24991	lcPISA-12
NVP-TAE 226	PTK2	RAB6A	P20340-2												0.0097006	-0.0161278	0.23884	-0.397087	6.28452	6.17301	6.28134	6.16983	0.0406154	6.2424	lcPISA-12
NVP-TAE 226	PTK2	RAB3B	P20337												-0.471911	-0.227843	-2.46303	-1.18917	4.50833	5.33934	4.66761	5.49862	0.191598	6.25282	lcPISA-12
NVP-TAE 226	PTK2	TSKU	Q8WUA8												0.138115	0.02729	0.884613	0.17479	6.82634	6.32158	6.94426	6.43951	0.15613	6.20313	lcPISA-12
NVP-TAE 226	PTK2	MINDY2	Q8NBR6												0.238854	-0.333368	1.32582	-1.85044	7.37063	4.95733	7.49136	5.07807	0.180156	6.246	lcPISA-12
NVP-TAE 226	PTK2	POMT1	Q9Y6A1												-0.0191093	0.147954	-0.165926	1.28469	6.13598	6.8893	6.28631	7.03963	0.115167	6.21779	lcPISA-12
NVP-TAE 226	PTK2	TMEM143	Q96AN5												0.0373744	-0.0801797	0.27413	-0.588095	6.41666	5.91455	6.43935	5.93724	0.136338	6.25256	lcPISA-12
NVP-TAE 226	PTK2	CNOT9	Q92600-2												-0.00754833	0.0354132	-0.161947	0.759778	6.22401	6.41214	6.18713	6.37526	0.0466099	6.25666	lcPISA-12
NVP-TAE 226	PTK2	F10	P00742												-0.226043	0.390629	-1.28996	2.2292	5.23553	8.02782	5.33892	8.13121	0.175233	6.1236	lcPISA-12
NVP-TAE 226	PTK2	POGZ	Q7Z3K3												-0.0467826	0.159238	-0.363708	1.23799	6.03392	6.96014	6.08524	7.01146	0.128627	6.23278	lcPISA-12
NVP-TAE 226	PTK2	ZDHHC7	Q9NXF8-2												-0.00714569	-0.0258485	-0.0576666	-0.2086	6.13659	6.05755	6.12894	6.0499	0.123914	6.16706	lcPISA-12
NVP-TAE 226	PTK2	GDPD3	Q7L5L3												-0.0374006	0.53915	-0.212775	3.06726	6.04308	9.01192	5.94005	8.90889	0.175776	6.20179	lcPISA-12
NVP-TAE 226	PTK2	MXRA8	Q9BRK3-2												-0.0857974	0.00379034	-0.522714	0.0230923	5.88486	6.26188	5.81505	6.19207	0.164138	6.24545	lcPISA-12
NVP-TAE 226	PTK2	INAFM2	P0DMQ5												-0.0849517	-0.0514662	-0.68257	-0.41352	5.89179	6.03014	5.93129	6.06964	0.124459	6.24914	lcPISA-12
NVP-TAE 226	PTK2	GPR107	Q5VW38												0.017432	-0.0186649	0.36906	-0.395161	6.32292	6.16669	6.26536	6.10912	0.0472337	6.24698	lcPISA-12
NVP-TAE 226	PTK2	CSPG5	O95196												-0.111046	-0.174251	-0.654634	-1.02724	5.65548	5.41306	5.60372	5.3613	0.16963	6.10798	lcPISA-12
NVP-TAE 226	PTK2	TCEAL4	Q96EI5-2												-0.0635669	-0.0515666	-0.536974	-0.435603	5.97175	6.02163	5.98088	6.03076	0.11838	6.24075	lcPISA-12
NVP-TAE 226	PTK2	CPN1	P15169												-0.0260965	0.331831	-0.130265	1.65639	6.1901	7.93314	6.34682	8.08985	0.200334	6.30309	lcPISA-12
NVP-TAE 226	PTK2	PLSCR3	Q9NRY6												-0.0772722	-0.108269	-0.612009	-0.857505	5.86944	5.74468	5.88245	5.75769	0.12626	6.19239	lcPISA-12
NVP-TAE 226	PTK2	HGFAC	Q04756												-0.178363	0.272077	-0.744462	1.13561	5.44273	7.43726	5.5754	7.56993	0.239587	6.15899	lcPISA-12
NVP-TAE 226	PTK2	ZNF512B	Q96KM6												-0.211573	0.0892907	-0.904926	0.381908	5.25397	6.47227	5.36854	6.58684	0.233801	6.08384	lcPISA-12
NVP-TAE 226	PTK2	STARD3	Q14849												-0.0664967	0.0273539	-0.703209	0.28927	5.99005	6.39267	6.23312	6.63574	0.0945618	6.27261	lcPISA-12
NVP-TAE 226	PTK2	TNFRSF1A	P19438												-0.100796	-0.14506	-0.530125	-0.762923	5.73619	5.56287	5.89907	5.72575	0.190137	6.15129	lcPISA-12
NVP-TAE 226	PTK2	DESI2	Q9BSY9												-0.069944	-0.0433186	-0.651066	-0.403226	5.91463	6.0248	5.86686	5.97703	0.10743	6.20845	lcPISA-12
NVP-TAE 226	PTK2	H3-2	Q5TEC6												-0.143892	-0.00012648	-0.532544	-0.000468104	5.62667	6.21626	5.52981	6.1194	0.270197	6.2168	lcPISA-12
NVP-TAE 226	PTK2	CT45A5	P0DMU8												0.0127359	0.0456691	0.110652	0.396782	6.29535	6.44071	6.32147	6.46683	0.115099	6.24002	lcPISA-12
NVP-TAE 226	PTK2	AMBP	P02760												0.101341	0.423	0.421337	1.75867	6.65949	8.32282	6.92465	8.58797	0.240523	6.20775	lcPISA-12
NVP-TAE 226	PTK2	SERPINF2	P08697												-0.319194	0.303487	-1.47125	1.39885	4.92749	7.58702	5.16406	7.82359	0.216954	6.1477	lcPISA-12
NVP-TAE 226	PTK2	FGB	P02675												-0.0203923	0.182096	-0.132088	1.17949	6.03924	6.94924	5.97298	6.88298	0.154385	6.12521	lcPISA-12
NVP-TAE 226	PTK2	USP54	Q70EL1												0.209797	-0.090833	1.54132	-0.667325	7.22814	5.86852	7.23581	5.87618	0.136115	6.24988	lcPISA-12
NVP-TAE 226	PTK2	C9orf85	Q96MD7-1												-0.0923135	-0.103054	-0.823588	-0.919414	5.80265	5.75962	5.82719	5.78415	0.112087	6.18609	lcPISA-12
NVP-TAE 226	PTK2	MTERF4	Q7Z6M4												-0.00518553	-0.0187334	-0.0380592	-0.137494	6.18612	6.1283	6.1624	6.10458	0.136249	6.2084	lcPISA-12
NVP-TAE 226	PTK2	B3GALNT2	Q8NCR0												-0.0911853	-0.158588	-0.694111	-1.20718	5.91256	5.64268	5.99003	5.72015	0.13137	6.29833	lcPISA-12
NVP-TAE 226	PTK2	TAF11	Q15544												-0.049628	0.022604	-0.538248	0.245155	6.02548	6.33484	6.02022	6.32958	0.0922028	6.23636	lcPISA-12
NVP-TAE 226	PTK2	TOMM5	Q8N4H5-2												0.145531	-0.027888	1.51643	-0.290592	6.84054	6.06577	6.80045	6.02568	0.0959698	6.18417	lcPISA-12
NVP-TAE 226	PTK2	UCHL5	Q9Y5K5												-0.0308697	0.0562615	-0.557354	1.0158	6.13469	6.51661	6.17373	6.55565	0.0553862	6.26737	lcPISA-12
[truncated: 322,075+ more rows]
