# Supplementary material for: Large-scale characterization of drug mechanism of action using proteome-wide thermal shift assays
Source: bioRxiv. 2024 Aug 14:2024.01.26.577428. Originally published 2024 Jan 27. Preprint. [Version 4] doi: 10.1101/2024.01.26.577428 (PMC10849652; doi:10.1101/2024.01.26.577428)
Supplement: Supplement 9 — This table contains cell-based PISA data for K562 cells treated with increasing concentrations of BI 2536 and palbocilicb. [file media-9.xlsx]

## Sheet: Legend
This table contains PISA data for K562 cells treated with increasing concentrations of Palbociclib and BI 2536
Full dataset
Unirpot Id
Gene Symbol
Description
Number of peptides	Number of quantified peptides
Veh_126	TMT SSN scaled to 100
Veh_127n	TMT SSN scaled to 100
100 nM Palbociclib_127c	TMT SSN scaled to 100
100 nM Palbociclib_128n	TMT SSN scaled to 100
100 nM BI 2536_128c	TMT SSN scaled to 100
100 nM BI 2536_129n	TMT SSN scaled to 100
1 uM Palbociclib_129c	TMT SSN scaled to 100
1uM Palbociclib_130n	TMT SSN scaled to 100
1 uM BI 2536_130c	TMT SSN scaled to 100
1uM BI 2536_131	TMT SSN scaled to 100
10 uM Palbociclib_131c	TMT SSN scaled to 100
10uM Palbociclib_132n	TMT SSN scaled to 100
10 uM BI 2536_132c	TMT SSN scaled to 100
10 uM BI 2536_133n	TMT SSN scaled to 100
500 nM Palbociclib_133c	TMT SSN scaled to 100
500 nM BI 2536_134n	TMT SSN scaled to 100
Veh_mean	Average of 4 vehicle-treated samples
Veh_126	Fold change (compared to Veh_mean)
Veh_127n	Fold change (compared to Veh_mean)
100 nM Palbociclib_127c	Fold change (compared to Veh_mean)
100 nM Palbociclib_128n	Fold change (compared to Veh_mean)
100 nM BI 2536_128c	Fold change (compared to Veh_mean)
100 nM BI 2536_129n	Fold change (compared to Veh_mean)
1 uM Palbociclib_129c	Fold change (compared to Veh_mean)
1uM Palbociclib_130n	Fold change (compared to Veh_mean)
1 uM BI 2536_130c	Fold change (compared to Veh_mean)
1uM BI 2536_131	Fold change (compared to Veh_mean)
10 uM Palbociclib_131c	Fold change (compared to Veh_mean)
10uM Palbociclib_132n	Fold change (compared to Veh_mean)
10 uM BI 2536_132c	Fold change (compared to Veh_mean)
10 uM BI 2536_133n	Fold change (compared to Veh_mean)
500 nM Palbociclib_133c	Fold change (compared to Veh_mean)
500 nM BI 2536_134n	Fold change (compared to Veh_mean)
Veh_126	Fold change (compared to Veh_mean) - log2 transformed
Veh_127n	Fold change (compared to Veh_mean) - log2 transformed
100 nM Palbociclib_127c	Fold change (compared to Veh_mean) - log2 transformed
100 nM Palbociclib_128n	Fold change (compared to Veh_mean) - log2 transformed
100 nM BI 2536_128c	Fold change (compared to Veh_mean) - log2 transformed
100 nM BI 2536_129n	Fold change (compared to Veh_mean) - log2 transformed
1 uM Palbociclib_129c	Fold change (compared to Veh_mean) - log2 transformed
1uM Palbociclib_130n	Fold change (compared to Veh_mean) - log2 transformed
1 uM BI 2536_130c	Fold change (compared to Veh_mean) - log2 transformed
1uM BI 2536_131	Fold change (compared to Veh_mean) - log2 transformed
10 uM Palbociclib_131c	Fold change (compared to Veh_mean) - log2 transformed
10uM Palbociclib_132n	Fold change (compared to Veh_mean) - log2 transformed
10 uM BI 2536_132c	Fold change (compared to Veh_mean) - log2 transformed
10 uM BI 2536_133n	Fold change (compared to Veh_mean) - log2 transformed
500 nM Palbociclib_133c	Fold change (compared to Veh_mean) - log2 transformed
500 nM BI 2536_134n	Fold change (compared to Veh_mean) - log2 transformed

## Sheet: Full dataset
				TMT SSN Scaled to 100																Vehicle mean	Fold change (treatment/vehicle_mean)																Fold change (treatment/vehicle_mean) - log2 transformed
Uniprot ID	Gene Symbol	Description	Number of peptides	Veh_126	Veh_127n	100 nM Palbociclib_127c	100 nM Palbociclib_128n	100 nM BI 2536_128c	100 nM BI 2536_129n	1 uM Palbociclib_129c	1uM Palbociclib_130n	1 uM BI 2536_130c	1uM BI 2536_131	10 uM Palbociclib_131c	10uM Palbociclib_132n	10 uM BI 2536_132c	10 uM BI 2536_133n	500 nM Palbociclib_133c	500 nM BI 2536_134n	Veh_mean	Veh_126	Veh_127n	100 nM Palbociclib_127c	100 nM Palbociclib_128n	100 nM BI 2536_128c	100 nM BI 2536_129n	1 uM Palbociclib_129c	1uM Palbociclib_130n	1 uM BI 2536_130c	1uM BI 2536_131	10 uM Palbociclib_131c	10uM Palbociclib_132n	10 uM BI 2536_132c	10 uM BI 2536_133n	500 nM Palbociclib_133c	500 nM BI 2536_134n	Veh_126	Veh_127n	100 nM Palbociclib_127c	100 nM Palbociclib_128n	100 nM BI 2536_128c	100 nM BI 2536_129n	1 uM Palbociclib_129c	1uM Palbociclib_130n	1 uM BI 2536_130c	1uM BI 2536_131	10 uM Palbociclib_131c	10uM Palbociclib_132n	10 uM BI 2536_132c
sp|O60341-2|KDM1A_HUMAN	KDM1A	KDM1A_HUMAN Isoform 2 of Lysine-specific histone demethylase 1A	7	6.77715	6.26971	6.47714	5.984	6.36036	5.81516	6.40838	6.13323	6.46269	6.01583	6.08463	5.85694	6.80794	5.77552	6.63477	6.13655	6.52343	1.03889	0.961106	0.992904	0.917309	0.975002	0.891427	0.982364	0.940185	0.990689	0.922188	0.932735	0.897831	1.04361	0.88535	1.01707	0.940694	0.055048	-0.057232	-0.0102738	-0.124521	-0.0365223	-0.165812	-0.025671	-0.0889837	-0.0134959	-0.116867	-0.100461	-0.155484	0.0615876
sp|Q8N697|S15A4_HUMAN	SLC15A4	S15A4_HUMAN Solute carrier family 15 member 4	5	6.34421	6.01728	6.59134	6.21185	6.54315	6.45869	6.33122	6.42737	6.28289	6.23445	6.01887	6.51194	5.59708	6.00401	6.24876	6.1769	6.18074	1.02645	0.973553	1.06643	1.00503	1.05863	1.04497	1.02435	1.0399	1.01653	1.00869	0.97381	1.05358	0.905567	0.971406	1.011	0.999378	0.0376598	-0.0386693	0.092791	0.00724225	0.0822046	0.0634608	0.0347028	0.0564478	0.0236476	0.0124815	-0.0382881	0.0753067	-0.143106
sp|Q9NYV4|CDK12_HUMAN	CDK12	CDK12_HUMAN Cyclin-dependent kinase 12	16	6.44237	6.41851	5.42122	6.10354	5.73568	6.09342	6.25226	6.64808	5.96275	5.83264	5.85161	5.3248	6.99522	5.87565	7.6623	7.37995	6.43044	1.00186	0.998145	0.843056	0.949164	0.891958	0.94759	0.972291	1.03385	0.927269	0.907036	0.909986	0.828062	1.08783	0.913724	1.19157	1.14766	0.00267406	-0.00267903	-0.2463	-0.0752712	-0.164953	-0.0776653	-0.0405397	0.0480203	-0.10894	-0.140768	-0.136084	-0.27219	0.121452
sp|P24941|CDK2_HUMAN	CDK2	CDK2_HUMAN Cyclin-dependent kinase 2	31	6.27867	6.32412	6.27535	6.47817	6.339	6.16783	6.16983	6.3206	6.28059	6.34659	6.01467	6.26505	5.99353	6.30373	6.2221	6.22015	6.30139	0.996394	1.00361	0.995867	1.02805	1.00597	0.978804	0.979121	1.00305	0.996698	1.00717	0.954498	0.994232	0.951143	1.00037	0.987416	0.987107	-0.00521226	0.0051935	-0.00597532	0.0399151	0.00858402	-0.0309082	-0.0304405	0.00439027	-0.00477115	0.0103104	-0.0671857	-0.00834522	-0.0722653
sp|P07948-2|LYN_HUMAN	LYN	LYN_HUMAN Isoform 2 of Tyrosine-protein kinase Lyn	14	6.19572	5.92457	6.10756	6.11086	6.30103	6.19903	6.47402	6.22762	6.00189	6.24888	6.09398	6.02632	6.5895	6.31557	6.60655	6.57691	6.06015	1.02237	0.977628	1.00782	1.00837	1.03975	1.02292	1.06829	1.02764	0.990387	1.03114	1.00558	0.994418	1.08735	1.04215	1.09016	1.08527	0.0319196	-0.0326419	0.0112438	0.0120231	0.0562354	0.0326902	0.0953095	0.0393286	-0.0139354	0.0442453	0.00803245	-0.00807503	0.120817
sp|Q00534|CDK6_HUMAN	CDK6	CDK6_HUMAN Cyclin-dependent kinase 6	22	5.13859	5.22702	5.65725	5.6715	5.17358	4.991	7.45166	7.03597	5.18996	5.55266	10.3656	10.3405	5.50526	5.11322	6.49036	5.09581	5.18281	0.991469	1.00853	1.09154	1.09429	0.99822	0.962992	1.43777	1.35756	1.00138	1.07136	2	1.99516	1.06222	0.986574	1.25229	0.983215	-0.0123606	0.0122556	0.126368	0.129997	-0.00257018	-0.0544042	0.523829	0.441016	0.00199031	0.0994459	0.999999	0.996501	0.0870776
sp|Q00536-2|CDK16_HUMAN	CDK16	CDK16_HUMAN Isoform 2 of Cyclin-dependent kinase 16	7	5.74981	5.97114	6.37856	6.09458	5.936	5.64855	6.46071	6.17116	5.78972	5.86997	8.30592	8.42014	5.85298	5.51	5.91599	5.92476	5.86048	0.981117	1.01888	1.0884	1.03995	1.01289	0.963838	1.10242	1.05301	0.987927	1.00162	1.41728	1.43677	0.998721	0.940197	1.00947	1.01097	-0.0275033	0.0269888	0.122213	0.0565092	0.0184735	-0.053137	0.140675	0.0745241	-0.017524	0.00233553	0.503122	0.522827	-0.00184625
sp|Q13188|STK3_HUMAN	STK3	STK3_HUMAN Serine/threonine-protein kinase 3	32	6.21169	6.33219	6.38861	6.51447	6.14731	6.17031	6.14125	6.38828	6.28298	6.40118	6.06592	6.11665	6.04959	6.24754	6.28145	6.26059	6.27194	0.990394	1.00961	1.0186	1.03867	0.980129	0.983796	0.979163	1.01855	1.00176	1.02061	0.967152	0.975241	0.964548	0.99611	1.00152	0.99819	-0.0139259	0.0137928	0.0265903	0.0547361	-0.0289565	-0.0235688	-0.0303794	0.0265158	0.00253723	0.0294261	-0.0481853	-0.03617	-0.0520744
sp|Q13043|STK4_HUMAN	STK4	STK4_HUMAN Serine/threonine-protein kinase 4	21	6.34968	6.35339	6.6152	6.47332	6.29613	6.00477	6.3091	6.14528	6.17051	6.20611	5.83445	6.10581	6.18445	6.22274	6.51172	6.21734	6.35154	0.999708	1.00029	1.04151	1.01917	0.991277	0.945405	0.993319	0.967527	0.971499	0.977104	0.918589	0.961313	0.973694	0.979722	1.02522	0.978872	-0.000421408	0.000421285	0.0586795	0.0274005	-0.01264	-0.0809963	-0.00967108	-0.0476265	-0.0417156	-0.033416	-0.122509	-0.0569226	-0.03846
sp|P06493|CDK1_HUMAN	CDK1	CDK1_HUMAN Cyclin-dependent kinase 1	46	6.30255	6.1309	6.21448	6.51414	6.19507	6.17055	6.18675	6.27513	6.29438	6.40166	6.02076	6.34163	6.29903	6.1343	6.20353	6.31512	6.21673	1.01381	0.986194	0.999639	1.04784	0.996517	0.992572	0.995178	1.00939	1.01249	1.02975	0.968478	1.02009	1.01324	0.986741	0.997877	1.01583	0.0197809	-0.0200559	-0.000521084	0.06742	-0.00503418	-0.0107557	-0.00697302	0.0134906	0.0179095	0.0422913	-0.0462092	0.0286989	0.0189749
sp|P11802|CDK4_HUMAN	CDK4	CDK4_HUMAN Cyclin-dependent kinase 4	2	4.78579	4.94084	5.28826	5.45126	4.4592	5.7424	6.16642	6.5701	5.22116	5.54445	11.5955	11.4964	5.38121	4.64206	6.91386	5.80112	4.86332	0.984059	1.01594	1.08738	1.12089	0.916905	1.18076	1.26795	1.35095	1.07358	1.14006	2.38428	2.3639	1.10649	0.954505	1.42164	1.19283	-0.0231829	0.0228163	0.120853	0.16465	-0.125155	0.239714	0.342493	0.433975	0.10243	0.189104	1.25355	1.24117	0.145991
sp|Q14004|CDK13_HUMAN	CDK13	CDK13_HUMAN Cyclin-dependent kinase 13	11	6.27029	6.3412	5.69184	6.27294	5.84037	6.04051	6.56262	6.30271	6.11892	6.12446	6.29121	5.53622	6.83406	5.99679	7.16709	6.60878	6.30574	0.994377	1.00562	0.902644	0.994798	0.926198	0.957938	1.04074	0.999519	0.970372	0.971251	0.997695	0.877964	1.08378	0.951004	1.1366	1.04806	-0.00813466	0.00808905	-0.147772	-0.00752507	-0.110607	-0.0619965	0.0576051	-0.000694547	-0.0433898	-0.0420842	-0.00332931	-0.187766	0.116076
sp|Q00535|CDK5_HUMAN	CDK5	CDK5_HUMAN Cyclin-dependent kinase 5	21	6.33908	6.13821	6.41629	6.26931	6.37074	5.95942	6.34073	6.12407	6.31813	6.22	6.30247	6.31905	6.1966	6.13916	6.16732	6.37943	6.23864	1.0161	0.983901	1.02847	1.00492	1.02117	0.955243	1.01636	0.981635	1.01274	0.997011	1.01023	1.01289	0.993261	0.984053	0.988567	1.02257	0.0230408	-0.0234147	0.0405066	0.00707395	0.0302282	-0.0660608	0.0234162	-0.0267419	0.0182649	-0.00431814	0.0146846	0.018475	-0.00975587
sp|P50750-2|CDK9_HUMAN	CDK9	CDK9_HUMAN Isoform 2 of Cyclin-dependent kinase 9	8	6.56158	6.50541	5.87784	6.08862	6.26538	6.18846	6.33304	5.97156	5.83766	5.95733	7.07778	7.08069	6.42893	5.68869	6.07293	6.06409	6.5335	1.0043	0.995701	0.899647	0.931909	0.958963	0.94719	0.969319	0.913992	0.893497	0.911814	1.08331	1.08375	0.983996	0.870696	0.929507	0.928154	0.0061883	-0.00621496	-0.152569	-0.10174	-0.0604529	-0.0782745	-0.0449568	-0.129747	-0.162465	-0.133189	0.115442	0.116035	-0.0232763
sp|P12931-2|SRC_HUMAN	SRC	SRC_HUMAN Isoform 2 of Proto-oncogene tyrosine-protein kinase Src	2	6.81737	6.57704	7.12196	6.7067	6.09734	5.9651	6.17711	5.88605	5.97159	5.59856	5.97458	6.54386	6.35818	5.78428	6.05568	6.36459	6.69721	1.01794	0.982057	1.06342	1.00142	0.910431	0.890685	0.922341	0.878882	0.891654	0.835955	0.892101	0.977103	0.949378	0.863686	0.90421	0.950335	0.0256562	-0.0261207	0.0887152	0.00204394	-0.135379	-0.167013	-0.116627	-0.186259	-0.165444	-0.258503	-0.164722	-0.0334172	-0.0749453
sp|P07947|YES_HUMAN	YES1	YES_HUMAN Tyrosine-protein kinase Yes	8	6.17138	6.30426	6.16595	6.04532	6.62315	6.27953	6.15556	6.09051	5.85593	6.01537	6.10059	5.64777	6.8711	6.02109	7.3731	6.27941	6.23782	0.989349	1.01065	0.988478	0.96914	1.06177	1.00669	0.986813	0.976384	0.938778	0.964339	0.978	0.905408	1.10152	0.965255	1.182	1.00667	-0.0154488	0.0152851	-0.0167187	-0.0452232	0.0864756	0.00961466	-0.0191518	-0.0344789	-0.0911436	-0.0523884	-0.0320931	-0.143361	0.139499
sp|Q9BZL6|KPCD2_HUMAN	PRKD2	KPCD2_HUMAN Serine/threonine-protein kinase D2	6	6.59309	6.36577	6.26768	6.58216	6.69584	6.22259	6.57067	6.03952	6.24424	6.30833	5.49294	5.43708	6.29153	5.76717	6.61737	6.50403	6.47943	1.01754	0.982458	0.96732	1.01585	1.0334	0.960361	1.01408	0.932107	0.963702	0.973593	0.84775	0.839129	0.971001	0.890074	1.02129	1.0038	0.0250879	-0.0255319	-0.0479354	0.0226942	0.0473982	-0.0583517	0.0201736	-0.101433	-0.0533409	-0.0386088	-0.238288	-0.253035	-0.042456
sp|P36578|RL4_HUMAN	RPL4	RL4_HUMAN 60S ribosomal protein L4	62	5.48021	5.82807	4.03489	5.37853	4.80738	5.92859	5.70491	7.49396	6.52636	6.20069	7.45715	5.57396	8.37894	5.8411	8.30367	7.06159	5.65414	0.969238	1.03076	0.713617	0.951255	0.850241	1.04854	1.00898	1.32539	1.15426	1.09666	1.31888	0.985819	1.48191	1.03307	1.4686	1.24892	-0.0450764	0.0437106	-0.486778	-0.0720957	-0.234057	0.0683814	0.0128965	0.406421	0.206971	0.133121	0.399317	-0.020605	0.56746
sp|Q8NCE2|MTMRE_HUMAN	MTMR14	MTMRE_HUMAN Myotubularin-related protein 14	17	9.26731	6.34219	6.75809	6.15697	6.20226	5.61758	6.05702	5.94048	5.88436	5.961	5.91617	6.09524	5.96426	5.83592	6.03125	5.96989	7.80475	1.18739	0.812606	0.865894	0.788875	0.794678	0.719764	0.776068	0.761136	0.753946	0.763766	0.758022	0.780965	0.764183	0.74774	0.772767	0.764905	0.247798	-0.299371	-0.207737	-0.342132	-0.331558	-0.474404	-0.365744	-0.393773	-0.407467	-0.388798	-0.399689	-0.356669	-0.388009
sp|O60779|S19A2_HUMAN	SLC19A2	S19A2_HUMAN Thiamine transporter 1	2	6.00366	5.74783	5.94796	6.33487	6.66352	6.11129	6.09761	7.05463	6.72876	6.2771	6.13967	6.27056	5.72845	6.24111	6.16667	6.48631	5.87575	1.02177	0.97823	1.01229	1.07814	1.13407	1.04009	1.03776	1.20064	1.14518	1.06831	1.04492	1.06719	0.974932	1.06218	1.04951	1.10391	0.0310705	-0.0317544	0.0176232	0.108543	0.181513	0.0567052	0.0534721	0.263799	0.195569	0.0953264	0.0633893	0.0938225	-0.036627
sp|O76031|CLPX_HUMAN	CLPX	CLPX_HUMAN ATP-dependent Clp protease ATP-binding subunit clpX-like, mitochondrial	29	6.16129	6.19445	6.34575	6.29933	6.367	6.21493	6.26957	6.26009	6.3864	6.37156	6.25136	6.19738	6.17415	6.25238	6.23269	6.02169	6.17787	0.997316	1.00268	1.02717	1.01966	1.03061	1.006	1.01484	1.01331	1.03375	1.03135	1.0119	1.00316	0.999398	1.01206	1.00887	0.974719	-0.00387707	0.00386668	0.0386812	0.0280889	0.0435043	0.00862863	0.021257	0.0190739	0.0478934	0.0445371	0.0170606	0.00454892	-0.000868979
sp|Q8WUQ7-2|CATIN_HUMAN	CACTIN	CATIN_HUMAN Isoform 2 of Cactin	5	5.58389	6.56995	6.20783	6.22866	5.66308	5.802	5.97527	6.05215	6.2592	6.35091	6.363	6.21852	6.59051	6.52852	6.62165	6.98485	6.07692	0.918868	1.08113	1.02154	1.02497	0.9319	0.95476	0.983273	0.995924	1.03	1.04509	1.04708	1.0233	1.08451	1.07431	1.08964	1.14941	-0.12207	0.112542	0.0307488	0.0355815	-0.101753	-0.06679	-0.0243364	-0.00589255	0.042638	0.063623	0.0663668	0.033231	0.11705
sp|P82914|RT15_HUMAN	MRPS15	RT15_HUMAN 28S ribosomal protein S15, mitochondrial	9	6.46951	6.29006	5.89504	5.93176	6.5024	6.49214	6.4211	6.13646	6.31852	5.90267	6.36671	5.90683	7.30865	5.90871	6.39952	5.74993	6.37979	1.01406	0.985936	0.924019	0.929774	1.01922	1.01761	1.00648	0.96186	0.990397	0.925215	0.997951	0.925867	1.1456	0.926161	1.00309	0.901273	0.0201486	-0.020434	-0.114006	-0.105048	0.0274645	0.0251863	0.00931266	-0.0561012	-0.0139211	-0.11214	-0.00295975	-0.111124	0.196097
sp|Q9BTD8|RBM42_HUMAN	RBM42	RBM42_HUMAN RNA-binding protein 42	8	6.02205	5.85307	5.78811	6.17196	5.76342	6.15091	6.04882	6.70049	6.73351	6.26795	6.52956	6.17659	6.47915	6.37849	6.34365	6.59227	5.93756	1.01423	0.98577	0.97483	1.03948	0.970671	1.03593	1.01874	1.12849	1.13405	1.05564	1.0997	1.04026	1.09121	1.07426	1.06839	1.11027	0.0203845	-0.0206767	-0.0367778	0.0558585	-0.042945	0.0509297	0.0267835	0.174396	0.181489	0.0781235	0.137116	0.0569404	0.125934
sp|Q9P258|RCC2_HUMAN	RCC2	RCC2_HUMAN Protein RCC2	74	6.24826	6.25381	6.46715	6.1872	6.33176	6.48421	6.26372	5.82681	6.24732	6.09231	6.12383	6.30529	6.36125	6.43627	6.03428	6.33653	6.25103	0.999556	1.00044	1.03457	0.989788	1.01291	1.0373	1.00203	0.932135	0.999406	0.974608	0.979651	1.00868	1.01763	1.02963	0.965325	1.01368	-0.000640593	0.000640308	0.049035	-0.0148084	0.0185115	0.0528357	0.00292464	-0.101389	-0.000857651	-0.0371057	-0.0296608	0.0124676	0.0252152
sp|P17542|TAL1_HUMAN	TAL1	TAL1_HUMAN T-cell acute lymphocytic leukemia protein 1	7	6.50413	6.41157	6.34998	6.31578	6.11122	5.97071	6.27853	6.12319	6.26746	6.25937	6.28921	6.27977	6.07482	6.31198	6.12384	6.32843	6.45785	1.00717	0.992834	0.983296	0.978	0.946324	0.924566	0.972232	0.948178	0.970518	0.969265	0.973886	0.972424	0.940688	0.977412	0.948278	0.979959	0.0103022	-0.0103763	-0.0243019	-0.032093	-0.0795935	-0.113151	-0.0406271	-0.0767705	-0.043173	-0.0450365	-0.0381751	-0.0403422	-0.0882123
sp|Q9UPT8|ZC3H4_HUMAN	ZC3H4	ZC3H4_HUMAN Zinc finger CCCH domain-containing protein 4	26	5.67762	6.06862	5.73635	5.89373	5.67357	6.09341	6.40643	6.54617	6.5517	6.48987	6.85533	6.44049	6.58597	6.22171	6.52558	6.23343	5.87312	0.966713	1.03329	0.976713	1.00351	0.966023	1.03751	1.09081	1.1146	1.11554	1.10501	1.16724	1.0966	1.12138	1.05935	1.11109	1.06135	-0.0488408	0.0472414	-0.0339941	0.00505385	-0.0498703	0.0531227	0.125394	0.156524	0.157742	0.144062	0.223099	0.133043	0.165269
sp|P52701|MSH6_HUMAN	MSH6	MSH6_HUMAN DNA mismatch repair protein Msh6	33	7.43777	5.84562	7.03985	5.93492	7.00348	5.85395	6.41145	5.87848	6.33012	5.72019	6.14162	5.45731	6.71491	5.32954	7.14977	5.75104	6.6417	1.11986	0.88014	1.05995	0.893585	1.05447	0.881394	0.965333	0.885087	0.953088	0.861255	0.924707	0.821674	1.01102	0.802437	1.0765	0.865899	0.163319	-0.184195	0.0839932	-0.162323	0.0765205	-0.182141	-0.0509008	-0.176108	-0.0693186	-0.215488	-0.112932	-0.283361	0.0158166
sp|P20585|MSH3_HUMAN	MSH3	MSH3_HUMAN DNA mismatch repair protein Msh3	18	6.26378	6.23298	6.50234	6.28448	6.1987	5.89459	6.4193	5.94613	5.89681	6.31703	6.2629	6.53137	6.52504	6.18155	6.09036	6.45264	6.24838	1.00246	0.997535	1.04064	1.00578	0.992049	0.943379	1.02735	0.951627	0.943734	1.01099	1.00232	1.04529	1.04428	0.989304	0.97471	1.03269	0.00355135	-0.00356011	0.0574768	0.00831118	-0.0115165	-0.0840907	0.0389338	-0.0715312	-0.0835475	0.0157642	0.00334865	0.0639034	0.0625046
sp|P55036|PSMD4_HUMAN	PSMD4	PSMD4_HUMAN 26S proteasome non-ATPase regulatory subunit 4	35	6.19824	6.24139	6.16279	6.04048	5.83654	6.17021	6.20127	6.41941	6.2503	6.14403	6.21972	6.06726	6.37981	6.37652	6.76162	6.53042	6.21982	0.996531	1.00347	0.990832	0.971167	0.938378	0.992025	0.997018	1.03209	1.0049	0.987816	0.999985	0.975473	1.02572	1.02519	1.08711	1.04994	-0.00501305	0.00499569	-0.013288	-0.0422085	-0.0917583	-0.0115521	-0.00430796	0.045569	0.00705377	-0.0176864	-2.20356e-05	-0.0358265	0.0366418
sp|Q99755|PI51A_HUMAN	PIP5K1A	PI51A_HUMAN Phosphatidylinositol 4-phosphate 5-kinase type-1 alpha	3	5.98688	6.47295	6.16941	6.67385	6.07961	5.98929	6.48417	6.74383	6.4539	6.05288	6.58036	6.05061	7.39402	6.63335	5.56823	4.66665	6.22992	0.960989	1.03901	0.990288	1.07126	0.975874	0.961376	1.04081	1.08249	1.03595	0.971583	1.05625	0.971219	1.18686	1.06476	0.893789	0.749071	-0.0574081	0.0552109	-0.01408	0.0993068	-0.0352337	-0.0568275	0.0577094	0.114356	0.0509587	-0.0415907	0.078954	-0.0421319	0.247146
tr|Q5VWC4|Q5VWC4_HUMAN	PSMD4	Q5VWC4_HUMAN 26S proteasome non-ATPase regulatory subunit 4	2	6.60455	6.53474	6.09746	6.24746	6.02098	6.03984	5.37288	6.43554	6.45386	6.75227	6.42371	6.29568	5.69471	6.25432	6.66002	6.11198	6.56964	1.00531	0.994687	0.928126	0.950959	0.916485	0.919356	0.817834	0.979587	0.982376	1.0278	0.977786	0.958298	0.866822	0.952003	1.01376	0.930336	0.00764485	-0.00768558	-0.107607	-0.0725457	-0.125817	-0.121305	-0.29012	-0.0297542	-0.0256531	0.0395572	-0.0324087	-0.0614532	-0.206193
sp|Q9NRL3|STRN4_HUMAN	STRN4	STRN4_HUMAN Striatin-4	6	6.39979	6.17431	6.46087	6.18297	6.43531	5.99747	6.26007	6.17466	6.21561	6.18032	6.32274	6.24142	6.27764	6.08707	6.37071	6.21906	6.28705	1.01793	0.982068	1.02765	0.983445	1.02358	0.95394	0.995709	0.982124	0.988637	0.983024	1.00568	0.992742	0.998503	0.968192	1.01331	0.989186	0.0256413	-0.0261053	0.0393452	-0.0240832	0.0336264	-0.0680292	-0.00620445	-0.0260235	-0.0164873	-0.0247017	0.00816666	-0.0105089	-0.00216094
sp|O43815|STRN_HUMAN	STRN	STRN_HUMAN Striatin	37	6.16489	6.10549	6.56367	6.19626	6.35063	6.05298	6.45473	6.27762	6.48237	6.30126	6.40694	6.2077	6.17616	6.06454	6.15847	6.03629	6.13519	1.00484	0.995159	1.06984	1.00995	1.03512	0.9866	1.05208	1.02322	1.05659	1.02707	1.04429	1.01182	1.00668	0.988484	1.00379	0.98388	0.00696713	-0.00700094	0.0973947	0.0142897	0.0497917	-0.0194624	0.0732487	0.0331097	0.0794133	0.0385323	0.0625275	0.0169508	0.0096021
sp|Q13033-2|STRN3_HUMAN	STRN3	STRN3_HUMAN Isoform Alpha of Striatin-3	16	6.29655	6.26926	6.63034	6.26484	6.32215	6.0015	6.3099	6.05013	6.29524	6.10876	6.17894	6.22801	6.20204	6.10276	6.37567	6.36392	6.2829	1.00217	0.997828	1.0553	0.997125	1.00625	0.955211	1.0043	0.962951	1.00196	0.972283	0.983453	0.991263	0.987129	0.971328	1.01476	1.01289	0.0031298	-0.0031366	0.0776511	-0.0041541	0.0089835	-0.0661086	0.00618538	-0.0544656	0.00282961	-0.0405522	-0.0240724	-0.0126605	-0.0186889
sp|Q9BQE4|SELS_HUMAN	VIMP	SELS_HUMAN Selenoprotein S	9	5.93545	6.20098	6.46139	6.45226	6.22504	6.32995	6.29764	6.28636	5.99833	6.58403	6.29963	6.32992	6.09115	6.5657	5.9773	5.96487	6.06822	0.978121	1.02188	1.06479	1.06329	1.02584	1.04313	1.03781	1.03595	0.988483	1.085	1.03814	1.04313	1.00378	1.08198	0.985018	0.982969	-0.0319148	0.031224	0.0905724	0.0885324	0.0368109	0.0609219	0.0535391	0.0509527	-0.0167113	0.117699	0.0539949	0.0609151	0.00544243
sp|O95159|ZFPL1_HUMAN	ZFPL1	ZFPL1_HUMAN Zinc finger protein-like 1	5	6.27164	6.23668	6.45152	6.53524	6.7407	6.06244	6.21469	5.77082	6.07222	6.07332	5.77809	6.36825	6.35078	6.53383	6.29354	6.24623	6.25416	1.00279	0.997205	1.03156	1.04494	1.07779	0.969345	0.993689	0.922717	0.970909	0.971085	0.923879	1.01824	1.01545	1.04472	1.0063	0.998732	0.00402662	-0.00403789	0.044823	0.0634241	0.108082	-0.0449176	-0.0091337	-0.11604	-0.0425921	-0.0423307	-0.114223	0.0260808	0.0221177
sp|Q6P2E9|EDC4_HUMAN	EDC4	EDC4_HUMAN Enhancer of mRNA-decapping protein 4	39	6.53129	6.38979	6.47813	6.19086	6.37765	5.95496	6.39489	6.31227	6.12207	6.20371	6.12831	5.95474	6.31364	5.76296	6.26641	6.61833	6.46054	1.01095	0.989049	1.00272	0.958257	0.98717	0.921743	0.989838	0.97705	0.94761	0.960246	0.948576	0.921709	0.977262	0.892025	0.969951	1.02442	0.0157132	-0.0158862	0.00392266	-0.0615149	-0.0186298	-0.117563	-0.0147352	-0.0334958	-0.0776352	-0.0585235	-0.0761655	-0.117616	-0.0331828
sp|Q9UNF1|MAGD2_HUMAN	MAGED2	MAGD2_HUMAN Melanoma-associated antigen D2	6	5.88428	6.00914	6.16628	6.00736	6.4412	5.97575	6.27615	6.69196	6.16428	6.2089	6.6557	6.47897	6.4831	5.76043	6.45311	6.34338	5.94671	0.989502	1.0105	1.03692	1.0102	1.08315	1.00488	1.0554	1.12532	1.03659	1.04409	1.11922	1.0895	1.0902	0.968675	1.08516	1.0667	-0.0152258	0.0150668	0.0523087	0.0146394	0.115238	0.00702807	0.0777881	0.170337	0.0518407	0.062246	0.162499	0.123673	0.124592
sp|Q9H2Y7|ZN106_HUMAN	ZNF106	ZN106_HUMAN Zinc finger protein 106	2	6.06183	6.76671	6.2806	6.07157	6.37715	6.32182	6.46408	6.23794	5.69982	6.4747	6.51325	5.67497	6.42291	6.58158	6.19051	5.86056	6.41427	0.945054	1.05495	0.979161	0.946572	0.994213	0.985587	1.00777	0.97251	0.888616	1.00942	1.01543	0.884741	1.00135	1.02608	0.965115	0.913675	-0.0815317	0.0771695	-0.0303827	-0.0792155	-0.00837327	-0.0209451	0.01116	-0.0402154	-0.170369	0.0135283	0.0220925	-0.176672	0.001942
sp|Q9NQP4|PFD4_HUMAN	PFDN4	PFD4_HUMAN Prefoldin subunit 4	19	6.28243	6.70054	6.502	6.55883	6.10846	6.02849	5.65119	5.98483	5.86242	6.04681	6.20682	6.64691	6.06329	6.6502	6.29326	6.41352	6.49148	0.967796	1.0322	1.00162	1.01037	0.940996	0.928677	0.870554	0.921951	0.903094	0.931499	0.956148	1.02394	0.934037	1.02445	0.969464	0.98799	-0.0472259	0.0457288	0.00233501	0.0148899	-0.0877398	-0.106752	-0.199994	-0.117238	-0.147052	-0.102374	-0.0646942	0.0341353	-0.0984477
sp|Q96P70|IPO9_HUMAN	IPO9	IPO9_HUMAN Importin-9	31	6.26557	6.22854	6.24305	6.45304	6.10698	6.32213	6.3337	6.38185	6.22239	6.36714	6.18785	6.45387	5.96007	6.06767	6.20092	6.20523	6.24705	1.00296	0.997036	0.999359	1.03297	0.977577	1.01202	1.01387	1.02158	0.996052	1.01922	0.990523	1.03311	0.954061	0.971285	0.992615	0.993305	0.00426953	-0.0042822	-0.000925211	0.0468027	-0.0327171	0.0172345	0.0198723	0.0307985	-0.00570741	0.0274693	-0.013738	0.0469883	-0.067847
sp|P30260-2|CDC27_HUMAN	CDC27	CDC27_HUMAN Isoform 2 of Cell division cycle protein 27 homolog	35	6.44054	6.36353	6.07303	6.04307	6.11351	6.19869	6.49941	6.36144	6.39057	6.13214	6.16423	5.88605	6.52753	5.98188	6.50271	6.32165	6.40203	1.00601	0.993986	0.948609	0.94393	0.954932	0.968237	1.01521	0.993659	0.998209	0.957842	0.962855	0.919403	1.0196	0.934372	1.01573	0.987444	0.00865109	-0.00870328	-0.0761141	-0.0832489	-0.0665296	-0.0465672	0.0217782	-0.00917719	-0.00258595	-0.0621399	-0.0546099	-0.121231	0.0280066
tr|G5EA36|G5EA36_HUMAN	CDC27	G5EA36_HUMAN Cell division cycle 27, isoform CRA_c	2	6.05351	5.85565	6.43694	5.97589	5.85471	6.50312	7.18817	6.70377	6.62112	6.07789	6.41718	6.01561	6.65415	6.33525	5.3306	5.97645	5.95458	1.01661	0.983386	1.08101	1.00358	0.983228	1.09212	1.20717	1.12582	1.11194	1.02071	1.07769	1.01025	1.11748	1.06393	0.89521	1.00367	0.0237721	-0.0241704	0.112375	0.00515384	-0.024402	0.127132	0.271625	0.170973	0.153076	0.0295708	0.10794	0.0147113	0.160255
sp|P02786|TFR1_HUMAN	TFRC	TFR1_HUMAN Transferrin receptor protein 1	117	6.34297	6.34353	6.39743	6.50516	6.54059	6.47633	6.35036	6.35778	6.25901	6.47247	6.20423	6.37024	5.25047	5.57739	6.25641	6.29565	6.34325	0.999956	1.00004	1.00854	1.02552	1.03111	1.02098	1.00112	1.00229	0.98672	1.02037	0.978084	1.00425	0.827726	0.879264	0.98631	0.992496	-6.3684e-05	6.36812e-05	0.0122703	0.0363623	0.0441986	0.0299543	0.00161618	0.00330089	-0.0192877	0.0290942	-0.03197	0.00612552	-0.272776
sp|Q9UP52|TFR2_HUMAN	TFR2	TFR2_HUMAN Transferrin receptor protein 2	17	6.61503	6.48146	6.74981	6.57867	6.28451	6.34123	6.35211	6.37819	6.34638	6.35824	6.00554	6.22258	5.16964	5.20401	6.42148	6.49114	6.54824	1.0102	0.989801	1.03078	1.00465	0.959724	0.968386	0.970048	0.97403	0.969173	0.970984	0.917122	0.950267	0.78947	0.794718	0.980641	0.991279	0.0146394	-0.0147895	0.0437386	0.00668765	-0.059308	-0.0463456	-0.0438724	-0.0379612	-0.0451744	-0.0424808	-0.124814	-0.0735954	-0.341044
sp|P07954|FUMH_HUMAN	FH	FUMH_HUMAN Fumarate hydratase, mitochondrial	93	6.22728	6.48981	6.36817	6.23756	6.46003	6.20253	6.29921	5.99973	6.39764	6.1593	6.10007	6.24668	6.35853	6.26471	6.08934	6.0994	6.35855	0.979356	1.02064	1.00151	0.980973	1.01596	0.975464	0.990668	0.94357	1.00615	0.968665	0.95935	0.982407	0.999998	0.985243	0.957662	0.959245	-0.0300945	0.0294796	0.00218217	-0.0277149	0.0228442	-0.0358399	-0.0135258	-0.0837991	0.00884314	-0.0459303	-0.0598709	-0.0256071	-3.40337e-06
sp|Q9Y490|TLN1_HUMAN	TLN1	TLN1_HUMAN Talin-1	127	6.52029	6.11153	6.5183	6.03358	6.4751	6.07058	6.47977	6.07613	6.2499	6.25897	6.36882	6.20597	6.4566	6.02924	5.94163	6.20359	6.31591	1.03236	0.96764	1.03204	0.955299	1.0252	0.961157	1.02594	0.962036	0.989549	0.990985	1.00838	0.982593	1.02228	0.954611	0.94074	0.982216	0.0459455	-0.047457	0.0455051	-0.0659763	0.0359119	-0.0571563	0.036952	-0.0558379	-0.0151575	-0.0130654	0.0120355	-0.0253339	0.031784
sp|Q9Y4G6|TLN2_HUMAN	TLN2	TLN2_HUMAN Talin-2	26	6.70627	6.27125	6.59643	6.13602	6.57686	5.87278	6.22371	6.00305	5.84835	6.09812	6.25407	6.1778	6.317	5.90622	5.9005	7.11156	6.48876	1.03352	0.966479	1.01659	0.945638	1.01358	0.90507	0.959152	0.925146	0.901305	0.939797	0.963831	0.952077	0.97353	0.910223	0.909342	1.09598	0.0475678	-0.0491898	0.0237426	-0.0806396	0.0194562	-0.143899	-0.060168	-0.112247	-0.149913	-0.0895783	-0.0531474	-0.0708496	-0.0387032
sp|P18621-3|RL17_HUMAN	RPL17	RL17_HUMAN Isoform 3 of 60S ribosomal protein L17	68	5.46609	5.6659	4.89605	5.80468	5.04659	5.88473	6.00614	6.81626	6.56468	6.09072	7.04115	5.7277	7.49007	6.54771	7.90274	7.04878	5.566	0.982051	1.01795	0.879636	1.04288	0.906682	1.05726	1.07908	1.22463	1.17943	1.09427	1.26503	1.02905	1.34568	1.17638	1.41983	1.2664	-0.0261304	0.0256655	-0.185021	0.0605769	-0.141331	0.0803366	0.109798	0.292341	0.238085	0.129973	0.339171	0.0413163	0.42834
sp|O94826|TOM70_HUMAN	TOMM70A	TOM70_HUMAN Mitochondrial import receptor subunit TOM70	54	6.57032	6.23415	6.55408	6.05142	6.51477	5.84487	6.39078	5.89608	6.2233	6.05631	6.11993	6.27164	6.54298	6.2568	5.99736	6.47522	6.40223	1.02625	0.973746	1.02372	0.945204	1.01758	0.912942	0.998211	0.920941	0.972051	0.945968	0.955905	0.979602	1.02198	0.977284	0.93676	1.0114	0.037388	-0.0383828	0.0338176	-0.0813019	0.0251386	-0.131405	-0.00258361	-0.11882	-0.0408958	-0.0801366	-0.0650605	-0.0297329	0.0313722
sp|Q8N4T8|CBR4_HUMAN	CBR4	CBR4_HUMAN Carbonyl reductase family member 4	8	6.12368	6.11158	6.27519	6.44677	6.37737	6.19321	6.70311	6.4608	6.69457	6.46856	6.03501	6.22454	5.68215	6.41879	5.81956	5.9651	6.11763	1.00099	0.999011	1.02576	1.0538	1.04246	1.01235	1.0957	1.0561	1.09431	1.05736	0.986495	1.01748	0.928816	1.04923	0.951277	0.975067	0.00142604	-0.00142745	0.0366863	0.0756037	0.0599887	0.0177145	0.131858	0.07874	0.130019	0.0804717	-0.0196167	0.0249944	-0.106536
sp|P23381|SYWC_HUMAN	WARS	SYWC_HUMAN Tryptophan--tRNA ligase, cytoplasmic	85	6.4585	7.09229	7.18209	6.17228	5.93889	4.85816	5.19446	6.64876	6.77241	6.46447	5.67265	8.72658	4.54699	6.81793	4.50313	6.9504	6.77539	0.953229	1.04677	1.06003	0.910985	0.876538	0.71703	0.766665	0.98131	0.999559	0.95411	0.837243	1.28798	0.671103	1.00628	0.66463	1.02583	-0.0691059	0.0659465	0.0840987	-0.134502	-0.190112	-0.479895	-0.383331	-0.0272198	-0.000635741	-0.067773	-0.256282	0.365111	-0.575393
sp|P35221-2|CTNA1_HUMAN	CTNNA1	CTNA1_HUMAN Isoform 2 of Catenin alpha-1	31	6.17671	6.16494	6.15775	6.21093	6.44922	6.21992	6.3912	6.33407	6.45446	6.23199	6.17098	6.26758	6.33623	6.16915	6.17112	6.09375	6.17082	1.00095	0.999046	0.997881	1.0065	1.04511	1.00796	1.03571	1.02645	1.04596	1.00991	1.00003	1.01568	1.0268	0.999729	1.00005	0.98751	0.00137522	-0.00137653	-0.00306009	0.00934593	0.0636613	0.0114326	0.0506235	0.0376694	0.064833	0.0142295	3.62374e-05	0.0224451	0.0381613
sp|P26232|CTNA2_HUMAN	CTNNA2	CTNA2_HUMAN Catenin alpha-2	6	6.17274	6.29645	6.10097	6.87086	6.33763	6.23823	6.12578	6.07326	6.51362	6.34659	5.98684	5.95932	6.30753	6.35668	6.38271	5.93079	6.2346	0.990079	1.00992	0.978567	1.10205	1.01653	1.00058	0.982547	0.974123	1.04475	1.01796	0.960261	0.955847	1.0117	1.01958	1.02376	0.951271	-0.0143848	0.0142428	-0.0312572	0.140195	0.0236476	0.0008409	-0.0254023	-0.0378247	0.0631637	0.0256858	-0.0585011	-0.0651481	0.0167793
sp|Q96C19|EFHD2_HUMAN	EFHD2	EFHD2_HUMAN EF-hand domain-containing protein D2	24	6.46904	6.30342	6.51289	6.29409	6.41213	6.03359	6.50392	6.09025	6.4026	6.12136	6.33708	6.11085	6.00012	5.76481	6.40283	6.24103	6.38623	1.01297	0.987033	1.01983	0.985572	1.00406	0.944781	1.01843	0.953653	1.00256	0.958525	0.992304	0.956879	0.93954	0.902694	1.0026	0.977264	0.0185871	-0.0188297	0.0283333	-0.0209667	0.00583916	-0.0819478	0.026345	-0.0684631	0.00369337	-0.0611123	-0.0111463	-0.0635914	-0.0899732
sp|Q9Y3B7|RM11_HUMAN	MRPL11	RM11_HUMAN 39S ribosomal protein L11, mitochondrial	9	6.62863	6.35703	5.98858	6.00098	6.06777	6.04862	6.2054	6.00862	6.24371	5.88045	6.30026	5.8009	7.20954	6.27892	6.54224	6.43834	6.49283	1.02092	0.979085	0.922337	0.924247	0.934534	0.931585	0.955731	0.925424	0.961632	0.905684	0.970341	0.893432	1.11038	0.967054	1.00761	0.991608	0.0298633	-0.0304945	-0.116633	-0.113649	-0.097681	-0.102241	-0.0653232	-0.111814	-0.0564439	-0.142921	-0.0434361	-0.162571	0.15106
sp|P17544-6|ATF7_HUMAN	ATF7	ATF7_HUMAN Isoform 6 of Cyclic AMP-dependent transcription factor ATF-7	4	5.71433	6.20947	6.31324	6.26017	6.55129	6.59652	7.13727	6.31776	6.46336	6.5498	6.88571	5.84948	6.06817	6.01721	5.35375	5.71245	5.9619	0.958475	1.04153	1.05893	1.05003	1.09886	1.10645	1.19715	1.05969	1.08411	1.09861	1.15495	0.981144	1.01782	1.00928	0.897994	0.958159	-0.0611878	0.058698	0.0826084	0.0704297	0.136007	0.145933	0.2596	0.083641	0.116512	0.135679	0.207833	-0.0274638	0.0254893
sp|P15336|ATF2_HUMAN	ATF2	ATF2_HUMAN Cyclic AMP-dependent transcription factor ATF-2	8	5.96356	5.93423	6.24616	6.71443	6.14668	6.12403	6.02786	6.27634	6.24267	6.47196	6.08611	6.46623	6.03637	6.56694	6.39695	6.29948	5.9489	1.00247	0.997535	1.04997	1.12869	1.03325	1.02944	1.01327	1.05504	1.04938	1.08793	1.02307	1.08696	1.0147	1.10389	1.07532	1.05893	0.0035521	-0.00356087	0.0703478	0.174643	0.0471857	0.0418596	0.0190242	0.0773018	0.0695415	0.121581	0.0328987	0.120303	0.0210595
sp|Q8TAP8|PPR35_HUMAN	PPP1R35	PPR35_HUMAN Protein phosphatase 1 regulatory subunit 35	3	5.9925	5.65724	6.45086	6.63356	5.96669	5.85745	6.36884	6.52824	6.38199	6.46473	6.22029	6.55697	5.93514	6.49055	6.16143	6.33351	5.82487	1.02878	0.971222	1.10747	1.13883	1.02435	1.00559	1.09339	1.12075	1.09565	1.10985	1.06788	1.12569	1.01893	1.11428	1.05778	1.08732	0.0409322	-0.0421275	0.147266	0.187557	0.034705	0.00804688	0.128805	0.164468	0.13178	0.150364	0.094756	0.170803	0.0270562
sp|Q9NUP1|BL1S4_HUMAN	BLOC1S4	BL1S4_HUMAN Biogenesis of lysosome-related organelles complex 1 subunit 4	4	5.7038	6.31166	6.72457	6.62374	5.82102	6.02887	6.19274	6.74386	6.25348	6.23909	6.16055	6.76428	5.90567	6.61529	5.89826	6.01312	6.00773	0.94941	1.05059	1.11932	1.10254	0.968922	1.00352	1.0308	1.12253	1.04091	1.03851	1.02544	1.12593	0.983012	1.10113	0.981778	1.0009	-0.0748966	0.0711995	0.162622	0.140826	-0.045548	0.00506764	0.0437579	0.166755	0.0578393	0.0545156	0.0362392	0.171116	-0.0247192
sp|P08107|HSP71_HUMAN	HSPA1A	HSP71_HUMAN Heat shock 70 kDa protein 1A/1B	162	5.78585	6.00507	6.66872	5.91304	6.32272	6.99173	6.17994	5.7216	6.30092	6.4071	6.56455	6.1841	6.27101	6.22292	6.03893	6.42182	5.89546	0.981408	1.01859	1.13116	1.00298	1.07247	1.18595	1.04825	0.97051	1.06877	1.08679	1.11349	1.04896	1.0637	1.05554	1.02434	1.08928	-0.0270755	0.0265767	0.177805	0.00429565	0.100941	0.246045	0.0679884	-0.0431857	0.0959581	0.120067	0.155092	0.0689593	0.0890934
sp|P34931|HS71L_HUMAN	HSPA1L	HS71L_HUMAN Heat shock 70 kDa protein 1-like	8	6.04303	6.49654	6.14853	6.29047	6.49524	6.26337	6.14608	5.98819	6.02024	6.45901	6.27105	6.26443	6.3153	6.62404	5.99772	6.17673	6.26979	0.963834	1.03617	0.98066	1.0033	1.03596	0.998977	0.98027	0.955087	0.960199	1.03018	1.0002	0.999146	1.00726	1.0565	0.956607	0.985158	-0.0531439	0.0512556	-0.0281744	0.00475184	0.0509669	-0.00147687	-0.0287494	-0.066296	-0.058595	0.0428971	0.000291051	-0.00123273	0.0104353
sp|P11021|GRP78_HUMAN	HSPA5	GRP78_HUMAN 78 kDa glucose-regulated protein	212	6.16187	6.21002	6.32291	6.13872	6.25523	6.54882	6.00153	5.99529	5.96863	6.30969	6.0634	6.35867	6.14437	6.44862	6.20873	6.86351	6.18595	0.996108	1.00389	1.02214	0.992366	1.0112	1.05866	0.970188	0.969179	0.96487	1.02	0.98019	1.02792	0.993279	1.04246	1.00368	1.10953	-0.00562576	0.00560391	0.0315947	-0.0110561	0.0160689	0.082241	-0.0436637	-0.0451645	-0.0515942	0.0285751	-0.028867	0.039731	-0.00972891
sp|P17066|HSP76_HUMAN	HSPA6	HSP76_HUMAN Heat shock 70 kDa protein 6	23	6.71313	6.38982	6.401	5.97478	6.39078	5.71627	6.16193	6.02169	5.98831	6.04936	5.9283	6.02979	6.42121	6.553	6.4624	6.79823	6.55147	1.02467	0.975325	0.977032	0.911975	0.975472	0.872516	0.940541	0.919135	0.91404	0.923358	0.90488	0.920371	0.980117	1.00023	0.986404	1.03766	0.0351658	-0.0360445	-0.0335224	-0.132934	-0.0358277	-0.196746	-0.0884375	-0.121651	-0.129671	-0.115037	-0.144201	-0.119712	-0.0289746
sp|P38646|GRP75_HUMAN	HSPA9	GRP75_HUMAN Stress-70 protein, mitochondrial	255	6.12647	6.11468	6.58974	6.28109	6.43541	6.87448	6.10463	5.92408	6.15008	6.35986	6.01649	6.2653	5.96622	6.24388	6.15694	6.39065	6.12058	1.00096	0.999037	1.07665	1.02623	1.05144	1.12318	0.997395	0.967896	1.00482	1.0391	0.982994	1.02365	0.974781	1.02015	1.00594	1.04413	0.00138886	-0.00139019	0.106554	0.0373477	0.0723649	0.167583	-0.00376334	-0.0470761	0.00693798	0.0553278	-0.0247451	0.0337164	-0.03685
sp|P11142|HSP7C_HUMAN	HSPA8	HSP7C_HUMAN Heat shock cognate 71 kDa protein	306	6.21425	6.25395	6.31044	6.14919	6.28982	6.26325	6.11025	6.06912	6.09919	6.29607	6.23106	6.3279	6.27392	6.47734	6.22597	6.40827	6.2341	0.996816	1.00318	1.01225	0.98638	1.00894	1.00468	0.980133	0.973536	0.978359	1.00994	0.999512	1.01505	1.00639	1.03902	0.998696	1.02794	-0.00460101	0.00458639	0.0175593	-0.0197849	0.0128374	0.00673017	-0.0289499	-0.038694	-0.0315636	0.0142703	-0.000703688	0.0215455	0.00918584
tr|E9PN89|E9PN89_HUMAN	HSPA8	E9PN89_HUMAN Heat shock cognate 71 kDa protein (Fragment)	3	6.79591	6.82227	5.93396	7.23318	5.88353	5.67938	5.33272	5.81271	5.48881	5.92132	5.7696	7.22358	6.24192	7.14462	6.36463	6.35186	6.80909	0.998064	1.00194	0.871476	1.06228	0.86407	0.834088	0.783177	0.853669	0.8061	0.86962	0.847338	1.06087	0.916704	1.04928	0.934725	0.93285	-0.00279526	0.00278985	-0.198467	0.0871681	-0.21078	-0.261729	-0.35259	-0.228251	-0.310969	-0.201543	-0.238991	0.085252	-0.125472
sp|Q96NB2|SFXN2_HUMAN	SFXN2	SFXN2_HUMAN Sideroflexin-2	7	6.01107	6.04437	6.4359	6.35031	6.44258	5.93673	6.2264	6.47295	6.36033	6.38198	6.25349	6.44084	6.02952	6.21111	6.20403	6.19839	6.02772	0.997238	1.00276	1.06772	1.05352	1.06883	0.984905	1.03296	1.07386	1.05518	1.05877	1.03746	1.06854	1.0003	1.03042	1.02925	1.02831	-0.00399058	0.00397957	0.0945295	0.0752146	0.0960261	-0.0219439	0.0467859	0.102811	0.0774892	0.0823917	0.0530492	0.0956365	0.000430754
sp|Q9Y618|NCOR2_HUMAN	NCOR2	NCOR2_HUMAN Nuclear receptor corepressor 2	9	6.29794	6.03523	6.70117	6.87651	6.31707	5.55446	6.61317	6.19079	6.63522	6.24979	6.28266	6.48078	6.12329	5.83914	5.79434	6.00843	6.16658	1.0213	0.978699	1.08669	1.11512	1.0244	0.900735	1.07242	1.00393	1.076	1.01349	1.01882	1.05095	0.992979	0.9469	0.939635	0.974353	0.0304083	-0.031063	0.119941	0.157205	0.0347838	-0.150825	0.10087	0.00565176	0.105673	0.019336	0.0269037	0.0716957	-0.0101647
sp|Q8TAE8|G45IP_HUMAN	GADD45GIP1	G45IP_HUMAN Growth arrest and DNA damage-inducible proteins-interacting protein 1	9	6.1716	6.30728	5.77884	6.17728	5.90692	6.01281	6.10735	6.38514	6.28441	6.24661	6.27722	6.32744	6.64378	6.4455	6.60361	6.32422	6.23944	0.989127	1.01087	0.926179	0.990038	0.946707	0.963678	0.97883	1.02335	1.00721	1.00115	1.00606	1.0141	1.0648	1.03303	1.05837	1.01359	-0.015772	0.0156014	-0.110637	-0.0144448	-0.0790105	-0.0533772	-0.03087	0.0333017	0.0103608	0.00165691	0.00870922	0.0202054	0.0905878
sp|Q7Z392|TPC11_HUMAN	TRAPPC11	TPC11_HUMAN Trafficking protein particle complex subunit 11	18	6.54772	6.39279	6.16663	6.12152	6.35111	5.8768	6.32152	6.2251	6.1731	6.35183	6.44301	6.08368	6.45694	6.11055	6.21705	6.16066	6.47025	1.01197	0.988028	0.953074	0.946102	0.981586	0.90828	0.977012	0.96211	0.954074	0.981697	0.995789	0.940254	0.997942	0.944406	0.960866	0.952151	0.0171701	-0.0173769	-0.0693403	-0.0799326	-0.0268138	-0.138792	-0.0335511	-0.0557256	-0.0678274	-0.0266503	-0.00608774	-0.0888783	-0.00297195
sp|P31948|STIP1_HUMAN	STIP1	STIP1_HUMAN Stress-induced-phosphoprotein 1	137	6.39298	6.27925	6.40534	6.18864	6.36656	6.51676	6.18007	6.10737	6.27881	6.17617	6.14247	6.39832	6.08242	6.15023	6.04648	6.28813	6.33611	1.00897	0.991025	1.01093	0.976725	1.0048	1.02851	0.975372	0.963898	0.990956	0.974757	0.969438	1.00982	0.95996	0.970663	0.954288	0.992427	0.0128901	-0.0130063	0.0156766	-0.0339761	0.00691554	0.0405563	-0.0359753	-0.0530473	-0.0131074	-0.0368861	-0.0447796	0.0140946	-0.0589531
sp|P50502|F10A1_HUMAN	ST13	F10A1_HUMAN Hsc70-interacting protein	35	6.1773	6.14971	6.59532	6.16285	6.68282	6.1915	6.47555	6.21459	6.45534	6.23258	6.03093	6.07191	6.38969	6.32241	5.90543	5.94209	6.1635	1.00224	0.997762	1.07006	0.999894	1.08426	1.00454	1.05063	1.00829	1.04735	1.01121	0.97849	0.985139	1.0367	1.02578	0.958129	0.964076	0.0032254	-0.00323262	0.0976917	-0.000153324	0.116706	0.00653797	0.0712517	0.0119082	0.0667421	0.0160785	-0.0313705	-0.0216006	0.0519949
sp|Q13423|NNTM_HUMAN	NNT	NNTM_HUMAN NAD(P) transhydrogenase, mitochondrial	90	6.43266	6.18666	6.2852	6.2302	6.4432	6.06101	6.27732	6.11614	6.23849	6.24854	6.1058	6.21474	6.32223	6.51708	6.31194	6.0088	6.30966	1.01949	0.980506	0.996123	0.987407	1.02116	0.960592	0.994875	0.96933	0.98872	0.990313	0.967691	0.984956	1.00199	1.03287	1.00036	0.952318	0.0278532	-0.0284015	-0.00560361	-0.0182838	0.0302151	-0.058004	-0.00741351	-0.0449408	-0.0163654	-0.0140431	-0.0473819	-0.0218682	0.00287125
sp|Q92575|UBXN4_HUMAN	UBXN4	UBXN4_HUMAN UBX domain-containing protein 4	13	6.61167	6.37256	6.43414	6.48203	6.68822	5.86595	5.93081	5.85121	5.89325	6.30459	6.11831	6.29545	6.25755	6.35279	6.15989	6.38158	6.49212	1.01842	0.981585	0.99107	0.998447	1.03021	0.90355	0.913541	0.901279	0.907755	0.971115	0.942422	0.969707	0.963869	0.978539	0.948826	0.982974	0.0263262	-0.0268155	-0.0129412	-0.00224286	0.0429337	-0.146324	-0.130459	-0.149954	-0.139625	-0.042286	-0.0855553	-0.044379	-0.0530906
sp|O95273|CCDB1_HUMAN	CCNDBP1	CCDB1_HUMAN Cyclin-D1-binding protein 1	7	6.1447	6.27624	6.21733	6.02032	6.23441	6.18357	5.99625	6.32796	6.54762	6.30054	6.33724	5.94731	6.48993	6.14591	6.32791	6.50276	6.21047	0.98941	1.01059	1.0011	0.969382	1.00385	0.995669	0.965507	1.01892	1.05429	1.0145	1.02041	0.957626	1.045	0.989605	1.01891	1.04706	-0.0153599	0.0151981	0.0015927	-0.0448623	0.00555058	-0.00626245	-0.0506419	0.027038	0.0762681	0.020773	0.0291522	-0.0624652	0.0635005
sp|Q96GI7|FA89A_HUMAN	FAM89A	FA89A_HUMAN Protein FAM89A	3	6.34828	6.15629	6.51399	7.02167	6.07304	6.18503	6.40725	6.43023	5.90043	6.36044	5.63917	6.56647	5.76831	6.15038	5.97099	6.50803	6.25229	1.01535	0.984646	1.04186	1.12306	0.971331	0.989243	1.02479	1.02846	0.943724	1.0173	0.901937	1.05025	0.922592	0.983701	0.955009	1.0409	0.0219822	-0.0223223	0.059158	0.167431	-0.0419647	-0.0156029	0.0353217	0.0404868	-0.0835634	0.024743	-0.148901	0.0707345	-0.116235
sp|O60885|BRD4_HUMAN	BRD4	BRD4_HUMAN Bromodomain-containing protein 4	13	3.8287	3.50606	3.88053	3.73169	4.0664	3.92838	3.61098	3.67039	7.80098	7.18831	3.60792	4.7618	18.5915	18.2786	4.18764	5.36019	3.66738	1.04399	0.956012	1.05812	1.01754	1.1088	1.07117	0.984621	1.00082	2.12713	1.96007	0.983787	1.29842	5.06942	4.9841	1.14186	1.46159	0.0621049	-0.0648991	0.0815039	0.0250794	0.149002	0.0991847	-0.0223593	0.00118361	1.08891	0.970903	-0.0235824	0.376757	2.34182
sp|Q15059|BRD3_HUMAN	BRD3	BRD3_HUMAN Bromodomain-containing protein 3	9	4.24547	3.80988	4.35372	3.99682	4.70686	4.30663	4.16588	4.23699	7.55633	7.53424	4.38701	4.69004	16.0006	15.3586	4.2463	6.40467	4.02768	1.05407	0.945925	1.08095	0.992339	1.16863	1.06926	1.03431	1.05197	1.8761	1.87062	1.08922	1.16445	3.97266	3.81327	1.05428	1.59017	0.075977	-0.0802017	0.112301	-0.0110947	0.224818	0.0966121	0.048674	0.0730924	0.907738	0.903515	0.123291	0.219653	1.99011
sp|P25440-2|BRD2_HUMAN	BRD2	BRD2_HUMAN Isoform 2 of Bromodomain-containing protein 2	7	4.14222	3.58549	4.64869	3.99953	4.82353	4.57068	3.87859	3.98472	7.59942	7.64929	3.56038	4.48005	16.0125	16.0084	4.45707	6.59943	3.86386	1.07204	0.927957	1.20312	1.03511	1.24837	1.18293	1.00381	1.03128	1.9668	1.9797	0.921458	1.15948	4.14418	4.14312	1.15353	1.70799	0.100363	-0.107871	0.266783	0.0497895	0.320048	0.242368	0.00549132	0.0444374	0.975848	0.985285	-0.11801	0.213474	2.05109
sp|Q14498|RBM39_HUMAN	RBM39	RBM39_HUMAN RNA-binding protein 39	19	6.17288	6.52107	6.06339	6.28714	6.30227	6.11919	6.38038	6.0977	6.0215	6.26346	6.43961	5.85138	6.56826	6.09238	6.33865	6.48073	6.34698	0.97257	1.02743	0.95532	0.990573	0.992956	0.964111	1.00526	0.960725	0.94872	0.986842	1.0146	0.921916	1.03486	0.959887	0.998688	1.02107	-0.0401254	0.0390395	-0.0659445	-0.0136653	-0.0101976	-0.0527285	0.00757319	-0.057804	-0.0759462	-0.0191093	0.0209042	-0.117292	0.0494421
sp|Q86U06|RBM23_HUMAN	RBM23	RBM23_HUMAN Probable RNA-binding protein 23	3	5.72005	5.88356	6.23081	6.06142	5.91402	5.70653	5.90096	6.64384	6.33539	6.37973	6.04252	6.41379	7.29422	6.59268	6.43078	6.44971	5.8018	0.985909	1.01409	1.07394	1.04475	1.01934	0.983578	1.01709	1.14513	1.09197	1.09961	1.04149	1.10548	1.25723	1.13632	1.10841	1.11167	-0.020474	0.0201876	0.102918	0.063154	0.0276373	-0.0238881	0.0244479	0.195516	0.126932	0.136994	0.0586485	0.144675	0.330252
sp|Q15042|RB3GP_HUMAN	RAB3GAP1	RB3GP_HUMAN Rab3 GTPase-activating protein catalytic subunit	25	6.61748	5.91988	6.28875	5.78988	6.1285	5.75077	6.3559	6.44795	6.352	5.90068	6.84411	5.67165	6.85008	5.37997	7.1695	6.5329	6.26868	1.05564	0.944358	1.0032	0.92362	0.977638	0.917381	1.01391	1.0286	1.01329	0.941295	1.09179	0.90476	1.09275	0.85823	1.1437	1.04215	0.0781202	-0.0825938	0.0046116	-0.114628	-0.0326277	-0.124407	0.0199347	0.0406789	0.0190492	-0.0872805	0.126701	-0.144393	0.127959
sp|Q9NX63|CHCH3_HUMAN	CHCHD3	CHCH3_HUMAN Coiled-coil-helix-coiled-coil-helix domain-containing protein 3, mitochondrial	33	6.41311	6.17251	6.49934	6.40457	6.26621	6.15957	6.21275	6.12286	6.16282	6.33594	5.95981	6.33202	5.93345	6.3768	6.25398	6.39424	6.29281	1.01912	0.980883	1.03282	1.01776	0.995773	0.978827	0.987278	0.972993	0.979343	1.00685	0.947082	1.00623	0.942894	1.01335	0.993829	1.01612	0.0273198	-0.0278471	0.0465888	0.0253973	-0.00611126	-0.0308747	-0.0184724	-0.0394987	-0.0301137	0.00985429	-0.078438	0.00896143	-0.0848332
sp|P26641|EF1G_HUMAN	EEF1G	EF1G_HUMAN Elongation factor 1-gamma	65	6.42453	6.11857	6.42094	5.90926	6.39159	6.12115	6.61233	6.24193	6.66329	6.19915	6.42639	5.96959	6.47585	5.71033	6.05427	6.26083	6.27155	1.02439	0.975607	1.02382	0.942233	1.01914	0.976019	1.05434	0.995277	1.06246	0.988456	1.02469	0.951852	1.03258	0.910513	0.965355	0.998291	0.0347689	-0.0356275	0.0339625	-0.0858446	0.0273528	-0.0350193	0.0763367	-0.00682987	0.0874126	-0.0167516	0.0351865	-0.0711902	0.0462475
sp|P31350-2|RIR2_HUMAN	RRM2	RIR2_HUMAN Isoform 2 of Ribonucleoside-diphosphate reductase subunit M2	50	6.06203	6.18	6.40118	6.39133	6.30237	6.33147	6.27291	6.33685	6.31984	6.42011	6.20207	6.43284	5.95973	6.32523	6.07217	5.98987	6.12101	0.990364	1.00964	1.04577	1.04416	1.02963	1.03438	1.02482	1.03526	1.03248	1.04886	1.01324	1.05094	0.973651	1.03336	0.99202	0.978575	-0.0139699	0.0138359	0.064567	0.0623453	0.0421236	0.0487696	0.035364	0.049995	0.0461171	0.0688271	0.0189789	0.0716849	-0.0385239
sp|Q7LG56-6|RIR2B_HUMAN	RRM2B	RIR2B_HUMAN Isoform 6 of Ribonucleoside-diphosphate reductase subunit M2 B	4	6.28038	6.48261	6.25216	6.13079	6.68687	6.37643	6.4358	6.155	5.70479	6.0458	5.98487	6.46787	6.05876	6.399	6.10731	6.43155	6.3815	0.984155	1.01585	0.979733	0.960714	1.04785	0.999206	1.00851	0.964508	0.893958	0.947396	0.937848	1.01354	0.949426	1.00274	0.957034	1.00784	-0.0230426	0.0226803	-0.0295397	-0.0578215	0.0674366	-0.00114552	0.012225	-0.0521356	-0.161721	-0.0779612	-0.0925745	0.0193962	-0.0748719
sp|Q8TF74|WIPF2_HUMAN	WIPF2	WIPF2_HUMAN WAS/WASL-interacting protein family member 2	10	5.88569	6.28618	6.40042	6.56204	6.30712	6.33268	6.06924	6.28783	6.15107	6.36828	6.03729	6.61323	5.9364	6.48784	6.05044	6.22429	6.08594	0.967097	1.0329	1.05167	1.07823	1.03634	1.04054	0.997257	1.03317	1.0107	1.04639	0.992007	1.08664	0.975429	1.06604	0.994168	1.02273	-0.0482674	0.0467047	0.0726877	0.108665	0.0515025	0.0573373	-0.00396305	0.0470833	0.0153585	0.0654248	-0.0115778	0.119876	-0.0358906
sp|P53618|COPB_HUMAN	COPB1	COPB_HUMAN Coatomer subunit beta	76	6.34928	6.08712	6.12391	6.09274	6.39298	6.34011	6.66524	6.33452	6.37863	6.11808	6.46627	6.28232	6.17343	6.1294	5.95879	6.10717	6.2182	1.02108	0.97892	0.984836	0.979824	1.02811	1.01961	1.07189	1.01871	1.0258	0.983899	1.03989	1.01031	0.9928	0.985719	0.958282	0.982144	0.030096	-0.0307372	-0.0220439	-0.0294058	0.0399916	0.0280109	0.10016	0.0267383	0.0367496	-0.023418	0.0564367	0.0148004	-0.0104247
sp|O95801|TTC4_HUMAN	TTC4	TTC4_HUMAN Tetratricopeptide repeat protein 4	14	6.69067	6.03077	6.52269	5.9531	6.40348	6.12559	6.42569	5.88863	6.37046	6.13228	6.27814	5.8809	6.63211	5.98882	6.20665	6.47002	6.36072	1.05187	0.948127	1.02546	0.935916	1.00672	0.963034	1.01021	0.92578	1.00153	0.964086	0.987017	0.924565	1.04267	0.941532	0.975778	1.01718	0.0729606	-0.0768479	0.036277	-0.095549	0.00966608	-0.0543413	0.0146613	-0.111258	0.00220747	-0.0527665	-0.0188529	-0.113153	0.0602779
sp|P30153|2AAA_HUMAN	PPP2R1A	2AAA_HUMAN Serine/threonine-protein phosphatase 2A 65 kDa regulatory subunit A alpha isoform	56	6.25664	6.19288	6.55156	6.24182	6.32181	6.21252	6.24741	6.05062	6.33078	6.19222	6.19507	6.36211	6.13646	6.26625	6.27102	6.17083	6.22476	1.00512	0.994879	1.0525	1.00274	1.01559	0.998034	1.00364	0.972025	1.01703	0.994772	0.99523	1.02207	0.985815	1.00667	1.00743	0.991336	0.00736988	-0.00740772	0.0738203	0.00394854	0.0223195	-0.00283962	0.00524	-0.0409352	0.024365	-0.00756149	-0.00689763	0.0314871	-0.0206116
sp|P30154-2|2AAB_HUMAN	PPP2R1B	2AAB_HUMAN Isoform 2 of Serine/threonine-protein phosphatase 2A 65 kDa regulatory subunit A beta isoform	24	6.56136	6.03678	6.28381	6.08166	6.2961	5.91184	6.29778	6.38478	6.47367	6.29147	6.28216	6.134	6.42888	5.87032	6.45001	6.21537	6.29907	1.04164	0.958361	0.997577	0.965485	0.999529	0.938526	0.999795	1.01361	1.02772	0.998793	0.997315	0.973795	1.02061	0.931934	1.02396	0.986712	0.058856	-0.0613596	-0.00349928	-0.0506737	-0.000680388	-0.0915316	-0.000295483	0.0194981	0.039445	-0.0017417	-0.00387816	-0.0383107	0.0294286
sp|P08559-4|ODPA_HUMAN	PDHA1	ODPA_HUMAN Isoform 4 of Pyruvate dehydrogenase E1 component subunit alpha, somatic form, mitochondrial	23	6.8125	6.0936	6.05026	5.86064	5.75452	5.81007	6.11683	6.23382	6.18157	6.10708	6.33727	5.46226	7.61371	6.15487	7.04944	6.36158	6.45305	1.0557	0.944298	0.937581	0.908197	0.891752	0.90036	0.947898	0.966027	0.95793	0.946387	0.982058	0.846462	1.17986	0.953792	1.09242	0.985825	0.0782031	-0.0826864	-0.0929841	-0.138923	-0.165286	-0.151426	-0.077197	-0.0498647	-0.0620079	-0.0794985	-0.0261197	-0.240483	0.238618
sp|Q99733|NP1L4_HUMAN	NAP1L4	NP1L4_HUMAN Nucleosome assembly protein 1-like 4	17	6.25433	6.21131	6.40022	6.22709	6.24548	6.06621	6.21452	6.13344	6.28649	6.19132	6.36797	6.48226	6.26971	6.18362	6.21242	6.25362	6.23282	1.00345	0.996549	1.02686	0.999081	1.00203	0.973269	0.997064	0.984055	1.00861	0.993342	1.02168	1.04002	1.00592	0.992106	0.996727	1.00334	0.00497029	-0.00498748	0.0382364	-0.00132692	0.00292741	-0.0390896	-0.00424209	-0.0231886	0.0123697	-0.00963802	0.0309485	0.0566118	0.00851366
sp|P55209|NP1L1_HUMAN	NAP1L1	NP1L1_HUMAN Nucleosome assembly protein 1-like 1	47	5.96486	6.01452	6.33875	6.2463	6.21948	5.79628	6.22948	6.08468	6.3618	6.39889	6.40575	6.18333	6.5845	6.4901	6.25738	6.42389	5.98969	0.995855	1.00415	1.05828	1.04284	1.03836	0.96771	1.04003	1.01586	1.06213	1.06832	1.06946	1.03233	1.09931	1.08355	1.04469	1.07249	-0.00599306	0.00596827	0.081717	0.0605205	0.0543126	-0.047354	0.0566304	0.0227001	0.0869537	0.0953403	0.0968862	0.0459027	0.136593
tr|B7Z9C2|B7Z9C2_HUMAN	NAP1L1	B7Z9C2_HUMAN Nucleosome assembly protein 1-like 1	2	6.03488	6.66131	7.98465	5.67153	6.5962	5.8085	4.92438	5.91792	4.21243	5.82905	5.53061	5.68819	6.26315	6.78356	5.79629	10.2973	6.3481	0.95066	1.04934	1.2578	0.893422	1.03908	0.914999	0.775726	0.932236	0.663574	0.918236	0.871224	0.896047	0.986619	1.0686	0.913075	1.62211	-0.0729986	0.0694822	0.330905	-0.162586	0.0553114	-0.128158	-0.366382	-0.101234	-0.591671	-0.123063	-0.198885	-0.158354	-0.0194353
sp|Q8N1S5|S39AB_HUMAN	SLC39A11	S39AB_HUMAN Zinc transporter ZIP11	2	5.86333	5.74203	6.48335	6.13043	6.23354	5.90589	6.88237	6.18637	6.1978	8.08053	6.39488	6.04813	6.01459	6.01058	5.53608	6.29011	5.80268	1.01045	0.989548	1.1173	1.05648	1.07425	1.01779	1.18607	1.06612	1.06809	1.39255	1.10206	1.0423	1.03652	1.03583	0.954056	1.084	0.0150009	-0.0151585	0.16002	0.0792689	0.103332	0.0254351	0.246186	0.0923738	0.0950368	0.477731	0.140198	0.0597698	0.051747
sp|P19338|NUCL_HUMAN	NCL	NUCL_HUMAN Nucleolin	87	6.15705	6.62996	5.00621	5.66079	5.78271	6.57051	6.28596	6.55765	6.05439	6.18623	6.58995	5.80553	6.94246	6.10052	6.62718	7.04292	6.3935	0.963016	1.03698	0.783015	0.885397	0.904466	1.02769	0.983179	1.02567	0.946959	0.96758	1.03073	0.908036	1.08586	0.954175	1.03655	1.10157	-0.0543678	0.0523931	-0.352888	-0.175604	-0.144861	0.0393983	-0.024474	0.0365719	-0.0786254	-0.0475466	0.0436605	-0.139179	0.11884
sp|Q6UWP2|DHR11_HUMAN	DHRS11	DHR11_HUMAN Dehydrogenase/reductase SDR family member 11	14	6.26051	6.27988	6.56627	6.52406	6.00517	6.04424	6.27306	6.13026	6.19507	6.11836	6.01733	6.43545	6.19257	6.39655	6.42892	6.13229	6.2702	0.998455	1.00154	1.04722	1.04049	0.957733	0.963964	1.00046	0.977683	0.988019	0.975785	0.959672	1.02636	0.98762	1.02015	1.02531	0.978006	-0.00223012	0.00222668	0.0665638	0.0572597	-0.0623052	-0.0529494	0.000659051	-0.032562	-0.0173897	-0.0353653	-0.0593868	0.0375307	-0.017972
sp|Q9NXC5|MIO_HUMAN	MIOS	MIO_HUMAN WD repeat-containing protein mio	19	6.30051	6.56867	6.03351	6.08209	6.10168	6.18363	5.87988	6.15466	6.20199	6.35347	6.46315	6.48008	6.34594	6.4226	6.0736	6.35456	6.43459	0.979163	1.02084	0.937668	0.945218	0.948262	0.960998	0.913792	0.956496	0.963852	0.987393	1.00444	1.00707	0.986223	0.998137	0.943899	0.987563	-0.0303796	0.0297531	-0.0928507	-0.0812811	-0.0766417	-0.0573942	-0.130062	-0.0641691	-0.053117	-0.0183035	0.00638925	0.0101634	-0.0200143
sp|P18206|VINC_HUMAN	VCL	VINC_HUMAN Vinculin	259	6.04718	6.16341	6.31671	6.32634	6.37788	6.51045	6.18082	6.34686	6.22728	6.43902	6.2178	6.44203	5.93679	6.29492	6.03407	6.13843	6.10529	0.990481	1.00952	1.03463	1.03621	1.04465	1.06636	1.01237	1.03957	1.01998	1.05466	1.01843	1.05515	0.9724	1.03106	0.988334	1.00543	-0.0137985	0.0136678	0.0491123	0.0513101	0.0630159	0.0926963	0.0177372	0.055982	0.0285411	0.0767801	0.0263432	0.0774544	-0.0403779
sp|P19404|NDUV2_HUMAN	NDUFV2	NDUV2_HUMAN NADH dehydrogenase [ubiquinone] flavoprotein 2, mitochondrial	25	6.41699	6.46886	6.52056	6.39404	6.30021	6.16332	6.29106	6.01602	6.31655	6.26774	6.02955	6.29904	6.05517	6.20191	6.08768	6.1713	6.44293	0.995975	1.00403	1.01205	0.992413	0.977849	0.956603	0.976429	0.93374	0.980385	0.97281	0.93584	0.977668	0.939817	0.962592	0.944863	0.957841	-0.00581907	0.00579569	0.0172801	-0.010988	-0.0323159	-0.0640081	-0.0344127	-0.0989064	-0.028579	-0.0397705	-0.0956655	-0.0325838	-0.0895483
sp|O43837|IDH3B_HUMAN	IDH3B	IDH3B_HUMAN Isocitrate dehydrogenase [NAD] subunit beta, mitochondrial	28	6.50282	6.28521	6.56881	6.3567	6.62322	6.14966	6.28259	6.04858	6.09697	6.19104	5.99455	6.06102	6.25028	6.45317	6.02918	6.10621	6.39401	1.01702	0.982983	1.02734	0.994164	1.03585	0.961784	0.982574	0.945975	0.953543	0.968255	0.937525	0.947921	0.97752	1.00925	0.942941	0.954988	0.0243434	-0.0247612	0.0389099	-0.00844413	0.0508107	-0.0562155	-0.0253627	-0.0801256	-0.0686297	-0.0465403	-0.0930707	-0.0771615	-0.0328013
sp|Q9UBF2|COPG2_HUMAN	COPG2	COPG2_HUMAN Coatomer subunit gamma-2	36	6.3948	6.2746	6.52776	6.16812	6.12041	5.97179	6.54255	6.01816	6.48293	6.12711	6.30295	6.35915	6.21204	6.09309	6.25468	6.14986	6.3347	1.00949	0.990513	1.03048	0.973704	0.966172	0.942711	1.03281	0.950031	1.0234	0.96723	0.994988	1.00386	0.980637	0.961859	0.987368	0.970821	0.0136229	-0.0137528	0.0433117	-0.0384455	-0.049648	-0.0851129	0.0465767	-0.0739538	0.0333697	-0.0480695	-0.00724908	0.00555764	-0.0282092
sp|Q9Y678|COPG1_HUMAN	COPG1	COPG1_HUMAN Coatomer subunit gamma-1	46	6.22102	6.1896	6.30905	6.15734	6.27571	6.08834	6.42634	6.12519	6.41798	6.23378	6.40896	6.30576	6.3887	6.24434	6.18004	6.02786	6.20531	1.00253	0.997468	1.01672	0.99227	1.01135	0.98115	1.03562	0.987088	1.03427	1.00459	1.03282	1.01619	1.02955	1.00629	0.995928	0.971404	0.00364786	-0.00365711	0.0239195	-0.0111961	0.0162754	-0.0274544	0.050494	-0.0187487	0.048616	0.00660396	0.046587	0.023167	0.0420191
sp|O00330|ODPX_HUMAN	PDHX	ODPX_HUMAN Pyruvate dehydrogenase protein X component, mitochondrial	21	6.41721	6.13894	5.60139	5.82506	5.24131	5.76057	6.1321	7.05925	6.37354	6.26825	6.37801	5.68186	7.03654	5.94365	7.58675	6.55555	6.27807	1.02216	0.977838	0.892215	0.927842	0.834859	0.917569	0.976748	1.12443	1.01521	0.998435	1.01592	0.905032	1.12081	0.946731	1.20845	1.0442	0.0316239	-0.0323327	-0.164537	-0.108049	-0.260395	-0.124111	-0.033941	0.169193	0.0217726	-0.00225954	0.0227841	-0.143959	0.164544
sp|P13995|MTDC_HUMAN	MTHFD2	MTDC_HUMAN Bifunctional methylenetetrahydrofolate dehydrogenase/cyclohydrolase, mitochondrial	33	6.23285	6.12191	6.36296	6.29333	6.48179	5.99632	6.2055	6.32978	6.3319	6.17565	6.01497	6.25094	6.1065	6.35152	6.38797	6.35611	6.17738	1.00898	0.99102	1.03004	1.01877	1.04928	0.97069	1.00455	1.02467	1.02501	0.99972	0.973709	1.01191	0.988526	1.02819	1.03409	1.02893	0.0128969	-0.0130132	0.042703	0.0268285	0.0693972	-0.0429177	0.00655238	0.0351603	0.0356434	-0.000404089	-0.0384375	0.0170781	-0.0166494
sp|P49585|PCY1A_HUMAN	PCYT1A	PCY1A_HUMAN Choline-phosphate cytidylyltransferase A	14	6.70763	6.49573	6.62617	6.5499	6.45537	6.15062	6.37864	6.04366	6.08521	6.15908	5.9996	6.16223	5.75776	5.77086	6.31023	6.34732	6.60168	1.01605	0.983951	1.00371	0.992157	0.977837	0.931675	0.966215	0.915473	0.921767	0.932956	0.908799	0.933434	0.872166	0.87415	0.955852	0.96147	0.0229699	-0.0233415	0.00534201	-0.0113603	-0.0323334	-0.102101	-0.0495844	-0.127411	-0.117526	-0.100118	-0.137967	-0.0993807	-0.197326
sp|Q96F24|NRBF2_HUMAN	NRBF2	NRBF2_HUMAN Nuclear receptor-binding factor 2	10	6.41995	6.2817	6.77209	6.66876	5.86798	5.82899	6.1451	6.05959	6.07533	6.086	6.18196	6.57379	6.18865	6.25629	6.23658	6.35724	6.35083	1.01088	0.989116	1.06633	1.05006	0.923971	0.917832	0.967607	0.954142	0.956621	0.958301	0.973411	1.03511	0.974464	0.985115	0.982011	1.00101	0.015618	-0.015789	0.0926571	0.0704745	-0.11408	-0.123698	-0.0475075	-0.0677238	-0.0639812	-0.0614497	-0.0388797	0.0497814	-0.0373193
sp|P17858-2|K6PL_HUMAN	PFKL	K6PL_HUMAN Isoform 2 of 6-phosphofructokinase, liver type	62	6.09947	6.10563	6.39119	6.39942	6.31102	6.77734	6.21881	6.25157	6.10409	6.19221	5.99804	6.47175	5.91123	6.35141	6.05659	6.36024	6.10255	0.999495	1.0005	1.0473	1.04865	1.03416	1.11058	1.01905	1.02442	1.00025	1.01469	0.982874	1.0605	0.968649	1.04078	0.992469	1.04223	-0.000728322	0.000727955	0.0666724	0.0685289	0.048461	0.151307	0.0272263	0.0348063	0.000364023	0.0210422	-0.0249211	0.0847437	-0.0459539
sp|Q01813|K6PP_HUMAN	PFKP	K6PP_HUMAN 6-phosphofructokinase type C	98	5.89188	6.14652	6.45877	6.33033	6.30408	6.72182	6.15632	6.11845	6.16579	6.2513	6.15542	6.48629	5.95334	6.48815	6.1193	6.25225	6.0192	0.978848	1.02115	1.07303	1.05169	1.04733	1.11673	1.02278	1.01649	1.02435	1.03856	1.02263	1.0776	0.989058	1.07791	1.01663	1.03872	-0.0308437	0.0301981	0.101688	0.072709	0.0667141	0.15928	0.0324965	0.0235945	0.034714	0.0545845	0.0322855	0.107822	-0.0158725
sp|P08237-3|K6PF_HUMAN	PFKM	K6PF_HUMAN Isoform 3 of 6-phosphofructokinase, muscle type	55	6.18869	6.15438	6.38882	6.49302	6.08522	6.26355	6.09621	6.28926	6.1832	6.46551	6.07627	6.51374	6.02476	6.37786	6.11835	6.28117	6.17154	1.00278	0.99722	1.03521	1.05209	0.986014	1.01491	0.987795	1.01908	1.00189	1.04763	0.984564	1.05545	0.976217	1.03343	0.991382	1.01776	0.00400469	-0.00401584	0.0499201	0.0732603	-0.0203199	0.0213512	-0.0177168	0.0272609	0.00272431	0.0671348	-0.0224434	0.0778568	-0.0347256
sp|P55060|XPO2_HUMAN	CSE1L	XPO2_HUMAN Exportin-2	85	6.6642	6.42836	6.61996	6.28875	6.66475	6.14853	6.56009	6.14983	6.38417	6.2666	6.09156	6.24751	5.92128	5.83454	5.72195	6.00791	6.54628	1.01801	0.981987	1.01126	0.96066	1.0181	0.93924	1.00211	0.939439	0.975236	0.957276	0.930538	0.95436	0.904526	0.891276	0.874077	0.917759	0.0257564	-0.0262246	0.0161472	-0.057902	0.0258754	-0.0904338	0.0030403	-0.0901288	-0.0361762	-0.0629924	-0.103864	-0.067394	-0.144766
sp|Q9BUH6|CI142_HUMAN	C9orf142	CI142_HUMAN Uncharacterized protein C9orf142	18	6.21604	6.23798	6.56118	6.47394	6.16256	6.09932	6.11408	6.34269	6.13533	6.31867	6.07925	6.57706	6.12932	6.31909	6.16669	6.06679	6.22701	0.998238	1.00176	1.05366	1.03965	0.98965	0.979494	0.981864	1.01858	0.985277	1.01472	0.976271	1.05621	0.984312	1.01479	0.990313	0.97427	-0.00254381	0.00253933	0.0754157	0.0561044	-0.0150098	-0.0298912	-0.0264042	0.0265552	-0.0213987	0.0210813	-0.0346462	0.0789032	-0.0228126
sp|O15269|SPTC1_HUMAN	SPTLC1	SPTC1_HUMAN Serine palmitoyltransferase 1	14	6.33998	6.19709	6.36412	6.05438	6.31493	5.81126	6.41182	6.03818	6.33884	6.00533	6.09203	6.12322	6.56277	6.46784	6.72677	6.15142	6.26853	1.0114	0.988603	1.01525	0.965837	1.0074	0.927052	1.02286	0.963252	1.01122	0.958012	0.971843	0.976818	1.04694	1.03179	1.0731	0.981317	0.01635	-0.0165374	0.0218327	-0.0501491	0.0106384	-0.109277	0.0326056	-0.0540145	0.0160905	-0.0618848	-0.0412053	-0.0338378	0.0661766
sp|Q9P265|DIP2B_HUMAN	DIP2B	DIP2B_HUMAN Disco-interacting protein 2 homolog B	57	6.40268	6.26943	6.18761	6.3606	6.22293	6.21819	6.40963	6.23129	6.16719	6.30705	6.28682	6.39985	6.19662	6.23072	6.24203	5.86737	6.33605	1.01052	0.989485	0.976571	1.00387	0.982146	0.981398	1.01161	0.983465	0.973349	0.995422	0.992229	1.01007	0.977993	0.983375	0.98516	0.926029	0.015091	-0.0152506	-0.0342026	0.005578	-0.0259908	-0.0270902	0.0166562	-0.024054	-0.0389716	-0.00661949	-0.0112544	0.0144532	-0.0321034
sp|Q14689|DIP2A_HUMAN	DIP2A	DIP2A_HUMAN Disco-interacting protein 2 homolog A	8	5.79907	6.89074	6.72087	6.29698	6.49153	6.13773	5.9918	6.014	6.09674	6.2176	6.35475	6.48118	6.10563	6.55522	6.14253	5.70363	6.34491	0.913973	1.08603	1.05925	0.992447	1.02311	0.967348	0.944348	0.947847	0.960888	0.979936	1.00155	1.02148	0.962289	1.03315	0.968104	0.898931	-0.129777	0.11906	0.0830494	-0.0109385	0.03296	-0.0478934	-0.0826091	-0.0772737	-0.0575605	-0.0292408	0.00223681	0.0306579	-0.0554584
sp|Q8TDX7|NEK7_HUMAN	NEK7	NEK7_HUMAN Serine/threonine-protein kinase Nek7	14	6.38131	6.29894	6.51716	6.17829	6.44734	6.13568	6.40751	6.07866	6.36672	6.18131	6.15206	6.33533	6.12336	6.1049	6.09818	6.19325	6.34013	1.0065	0.993504	1.02792	0.974474	1.01691	0.967754	1.01063	0.95876	1.00419	0.974951	0.970337	0.999244	0.965811	0.962899	0.961839	0.976834	0.00934134	-0.00940222	0.0397321	-0.0373037	0.0241928	-0.047288	0.0152525	-0.060758	0.00603903	-0.0365987	-0.0434417	-0.00109151	-0.0501878
sp|P13796|PLSL_HUMAN	LCP1	PLSL_HUMAN Plastin-2	109	6.20653	6.26973	6.28235	6.29615	6.28719	6.53985	6.05894	6.15569	6.08609	6.33363	6.16234	6.42841	6.08451	6.38694	6.12269	6.29893	6.23813	0.994934	1.00507	1.00709	1.0093	1.00786	1.04837	0.971275	0.986785	0.975627	1.01531	0.987851	1.0305	0.975374	1.02385	0.981494	1.00975	-0.00732672	0.0072897	0.0101907	0.0133563	0.0113017	0.0681439	-0.0420482	-0.019193	-0.0355979	0.021919	-0.0176353	0.0433483	-0.0359725
sp|Q14651|PLSI_HUMAN	PLS1	PLSI_HUMAN Plastin-1	19	6.35082	6.20023	6.41101	6.33845	6.41467	6.05288	6.43238	6.08581	6.19951	6.28948	6.3577	6.25068	6.25998	6.13355	6.0034	6.21945	6.27553	1.012	0.988002	1.02159	1.01003	1.02217	0.964522	1.02499	0.969769	0.987887	1.00222	1.01309	0.996041	0.997523	0.977376	0.956637	0.991064	0.0172067	-0.0174144	0.0308155	0.0143939	0.0316389	-0.0521144	0.0356165	-0.0442869	-0.017582	0.00320459	0.0187688	-0.00572301	-0.00357811
sp|P13797|PLST_HUMAN	PLS3	PLST_HUMAN Plastin-3	28	6.18509	6.49279	6.27757	6.55305	6.41691	6.1807	5.99448	6.36985	6.04134	6.29305	6.06382	6.4451	6.00191	6.30785	6.14153	6.23495	6.33894	0.975729	1.02427	0.990319	1.03378	1.0123	0.975037	0.94566	1.00488	0.953052	0.992761	0.956598	1.01675	0.946832	0.995095	0.968858	0.983595	-0.035447	0.0345969	-0.0140354	0.0479249	0.0176371	-0.0364714	-0.080607	0.00701779	-0.069373	-0.0104822	-0.0640147	0.0239611	-0.0788199
sp|Q9HC38-2|GLOD4_HUMAN	GLOD4	GLOD4_HUMAN Isoform 2 of Glyoxalase domain-containing protein 4	40	6.44479	6.26611	6.64501	6.11925	6.5366	6.18071	6.275	5.87823	6.29386	6.17493	6.12517	6.11426	6.44095	6.10629	6.0567	6.34215	6.35545	1.01406	0.985943	1.04556	0.962835	1.0285	0.972505	0.987342	0.924912	0.990309	0.971596	0.963767	0.96205	1.01345	0.960796	0.952993	0.997907	0.0201391	-0.0204242	0.0642771	-0.0546394	0.0405461	-0.0402217	-0.0183788	-0.112612	-0.0140492	-0.0415715	-0.0532444	-0.0558164	0.0192792
sp|Q99575|POP1_HUMAN	POP1	POP1_HUMAN Ribonucleases P/MRP protein subunit POP1	47	6.12128	6.2518	6.11055	6.36737	6.07736	6.29034	6.3831	6.52669	6.24256	6.44385	6.33139	6.32027	6.11076	6.16297	6.128	6.13173	6.18654	0.989451	1.01055	0.987717	1.02923	0.982352	1.01678	1.03177	1.05498	1.00906	1.04159	1.02341	1.02162	0.987751	0.99619	0.990538	0.99114	-0.0152994	0.0151389	-0.0178305	0.0415648	-0.025688	0.0240052	0.0451245	0.0772188	0.013005	0.0587901	0.0333895	0.0308534	-0.0177809
sp|Q53H12|AGK_HUMAN	AGK	AGK_HUMAN Acylglycerol kinase, mitochondrial	27	6.274	6.2585	6.39926	6.30321	6.25244	6.14074	6.17173	6.33866	6.50184	6.30412	6.16627	6.41221	6.07905	6.11992	6.22237	6.05567	6.26625	1.00124	0.998763	1.02123	1.0059	0.997796	0.97997	0.984916	1.01156	1.0376	1.00604	0.984045	1.02329	0.970126	0.976648	0.992997	0.966395	0.0017832	-0.00178541	0.0303028	0.0084844	-0.00318302	-0.0291898	-0.0219274	0.0165756	0.0532457	0.00869267	-0.0232043	0.0332193	-0.0437564
sp|Q05086|UBE3A_HUMAN	UBE3A	UBE3A_HUMAN Ubiquitin-protein ligase E3A	38	5.95661	5.98665	6.21016	6.23555	6.30274	6.47452	6.67456	6.32593	6.7112	6.27988	6.39556	6.33526	5.95961	6.00599	6.02492	6.12085	5.97163	0.997485	1.00252	1.03994	1.0442	1.05545	1.08421	1.11771	1.05933	1.12385	1.05162	1.07099	1.06089	0.997987	1.00575	1.00892	1.02499	-0.00363328	0.00362415	0.0565057	0.062392	0.0778544	0.116648	0.160548	0.0831528	0.168446	0.0726122	0.0989459	0.085279	-0.00290686
sp|O60749|SNX2_HUMAN	SNX2	SNX2_HUMAN Sorting nexin-2	24	6.74226	6.46565	6.81944	6.47136	6.82413	6.28227	6.37739	6.10123	6.5744	6.12348	5.47212	5.46183	6.15814	5.84247	6.24618	6.03765	6.60396	1.02094	0.979057	1.03263	0.979922	1.03334	0.951289	0.965693	0.923875	0.995525	0.927244	0.828613	0.827054	0.932493	0.884693	0.945824	0.914248	0.029902	-0.0305349	0.046323	-0.0292614	0.0473148	-0.0720443	-0.0503642	-0.11423	-0.00647105	-0.108979	-0.27123	-0.273946	-0.100836
sp|Q13596|SNX1_HUMAN	SNX1	SNX1_HUMAN Sorting nexin-1	25	6.87933	6.48294	6.97989	6.4763	6.81036	6.34108	6.26829	6.05927	6.57745	6.18892	5.37325	5.19248	6.19339	5.74123	6.22769	6.20813	6.68114	1.02966	0.970335	1.04472	0.969341	1.01934	0.949102	0.938207	0.906922	0.984481	0.926328	0.804242	0.777185	0.926997	0.85932	0.932131	0.929203	0.0421749	-0.043445	0.0631111	-0.0449234	0.0276379	-0.0753646	-0.0920213	-0.140949	-0.0225648	-0.110406	-0.314298	-0.363669	-0.109364
sp|Q9UBQ7|GRHPR_HUMAN	GRHPR	GRHPR_HUMAN Glyoxylate reductase/hydroxypyruvate reductase	36	6.36513	6.03426	6.51778	6.41255	6.20028	6.00198	6.28133	6.10181	6.34726	6.09589	5.92579	6.26294	6.42712	6.46	6.49918	6.06669	6.1997	1.02668	0.973316	1.05131	1.03433	1.00009	0.968109	1.01317	0.984211	1.0238	0.983256	0.95582	1.0102	1.03668	1.04199	1.04831	0.978547	0.0379927	-0.0390204	0.0721834	0.0487009	0.000136126	-0.0467587	0.0188728	-0.02296	0.0339367	-0.0243604	-0.0651897	0.0146428	0.0519752
sp|P29353-6|SHC1_HUMAN	SHC1	SHC1_HUMAN Isoform 6 of SHC-transforming protein 1	24	6.33745	6.15158	6.37012	6.56372	6.14853	6.16883	6.21194	6.28029	6.36056	6.36376	6.12222	6.46083	5.89386	6.20192	6.0551	6.30931	6.24451	1.01488	0.985117	1.02011	1.05112	0.984629	0.98788	0.994783	1.00573	1.01858	1.0191	0.980416	1.03464	0.943846	0.993179	0.969667	1.01038	0.0213129	-0.0216325	0.028731	0.0719242	-0.022348	-0.0175926	-0.00754563	0.00824165	0.0265643	0.0272899	-0.0285346	0.04913	-0.0833767
sp|Q9NXH9|TRM1_HUMAN	TRMT1	TRM1_HUMAN tRNA (guanine(26)-N(2))-dimethyltransferase	41	6.17398	6.18864	6.45173	6.48421	6.24818	6.20844	6.20394	6.34567	6.29568	6.31476	6.24212	6.39762	5.90114	6.24662	6.08132	6.21594	6.18131	0.998814	1.00119	1.04375	1.049	1.01082	1.00439	1.00366	1.02659	1.0185	1.02159	1.00984	1.03499	0.954675	1.01057	0.983824	1.0056	-0.00171181	0.00170978	0.0617734	0.0690182	0.0155234	0.00631819	0.00527211	0.0378599	0.0264496	0.0308153	0.0141235	0.0496227	-0.0669189
sp|Q96EV2|RBM33_HUMAN	RBM33	RBM33_HUMAN RNA-binding protein 33	11	6.08491	6.16406	6.02321	6.60361	6.00882	5.83892	6.11378	6.33999	6.27832	6.36354	6.50461	6.84881	6.23758	6.14095	6.30356	6.14533	6.12448	0.993538	1.00646	0.983464	1.07823	0.981114	0.953373	0.998252	1.03519	1.02512	1.03903	1.06207	1.11827	1.01847	1.00269	1.02924	1.0034	-0.00935261	0.00929237	-0.024056	0.108666	-0.0275068	-0.068887	-0.0025239	0.049892	0.03579	0.055241	0.086874	0.161265	0.0263979
sp|P06753|TPM3_HUMAN	TPM3	TPM3_HUMAN Tropomyosin alpha-3 chain	83	6.066	5.79124	7.00047	5.9213	6.30023	6.7532	5.91408	6.50882	6.17443	6.38024	6.05648	6.5941	5.91297	6.07091	6.15104	6.4045	5.92862	1.02317	0.976828	1.18079	0.998765	1.06268	1.13908	0.997547	1.09786	1.04146	1.07618	1.02157	1.11225	0.99736	1.024	1.03752	1.08027	0.0330492	-0.033824	0.239755	-0.00178238	0.0877082	0.187875	-0.00354257	0.1347	0.0586096	0.105914	0.0307832	0.153479	-0.00381337
sp|P67936-2|TPM4_HUMAN	TPM4	TPM4_HUMAN Isoform 2 of Tropomyosin alpha-4 chain	23	5.90349	6.14325	6.29791	6.11592	6.46087	6.50895	6.41242	6.86701	6.53988	6.54464	6.43634	6.45875	5.81845	5.88433	5.85239	5.7554	6.02337	0.980098	1.0199	1.04558	1.01537	1.07263	1.08062	1.06459	1.14006	1.08575	1.08654	1.06856	1.07228	0.965979	0.976917	0.971614	0.955512	-0.0290028	0.0284312	0.0643023	0.0219987	0.101158	0.111854	0.090298	0.189111	0.118693	0.119743	0.0956697	0.100684	-0.049936
sp|P67936|TPM4_HUMAN	TPM4	TPM4_HUMAN Tropomyosin alpha-4 chain	5	6.09252	6.09177	6.66382	6.08045	6.50263	6.5025	6.09587	6.86629	6.37911	6.36933	5.84034	6.39232	5.87698	6.04285	5.94215	6.26106	6.09215	1.00006	0.999938	1.09384	0.99808	1.06738	1.06736	1.00061	1.12707	1.0471	1.0455	0.958667	1.04927	0.964682	0.991908	0.975379	1.02773	8.88019e-05	-8.88074e-05	0.129399	-0.00277218	0.0940731	0.0940442	0.000881856	0.172581	0.0664049	0.0641913	-0.0608979	0.0693894	-0.0518753
sp|P06753-2|TPM3_HUMAN	TPM3	TPM3_HUMAN Isoform 2 of Tropomyosin alpha-3 chain	50	6.24537	6.48813	6.68695	6.2617	6.2186	6.41956	5.85208	6.34911	5.99852	6.2513	5.92848	6.47091	5.92485	6.31312	6.13041	6.4609	6.36675	0.980935	1.01906	1.05029	0.9835	0.976731	1.00829	0.919163	0.997229	0.942164	0.981867	0.931163	1.01636	0.930593	0.991577	0.962879	1.01479	-0.0277701	0.0272456	0.0707912	-0.0240027	-0.0339673	0.0119173	-0.121608	-0.00400274	-0.0859505	-0.0264009	-0.102895	0.0234115	-0.103778
tr|H0YL52|H0YL52_HUMAN	TPM1	H0YL52_HUMAN Tropomyosin alpha-1 chain (Fragment)	12	5.736	6.55677	7.1421	5.99732	6.21598	6.83919	6.02874	6.29218	6.14011	5.79868	6.04252	6.71691	6.01935	6.07158	5.8623	6.54027	6.14639	0.933231	1.06677	1.162	0.975748	1.01132	1.11272	0.980859	1.02372	0.998979	0.943429	0.983101	1.09282	0.979332	0.987829	0.95378	1.06408	-0.0996931	0.0932472	0.21661	-0.0354202	0.0162437	0.154087	-0.0278816	0.0338218	-0.00147364	-0.0840136	-0.0245878	0.12806	-0.0301304
tr|H7BYY1|H7BYY1_HUMAN	TPM1	H7BYY1_HUMAN Tropomyosin 1 (Alpha), isoform CRA_m	20	6.26093	6.41224	6.37938	6.44417	6.39364	6.33022	6.04863	6.48345	6.01428	6.38447	6.09079	6.45252	5.87129	6.39759	5.92266	6.11373	6.33658	0.988061	1.01194	1.00675	1.01698	1.009	0.998996	0.954557	1.02318	0.949136	1.00756	0.96121	1.0183	0.92657	1.00963	0.934677	0.96483	-0.0173286	0.0171229	0.00971069	0.024289	0.012932	-0.00144989	-0.0670971	0.0330562	-0.0753135	0.0108613	-0.0570762	0.0261572	-0.110028
sp|O75061-2|AUXI_HUMAN	DNAJC6	AUXI_HUMAN Isoform 2 of Putative tyrosine-protein phosphatase auxilin	18	6.06907	6.30847	6.69252	6.38468	6.35891	5.85553	6.4487	5.97921	6.54435	6.18998	6.23375	6.23225	6.3528	6.31182	5.94276	6.09519	6.18877	0.980659	1.01934	1.0814	1.03166	1.02749	0.946154	1.042	0.966139	1.05746	1.0002	1.00727	1.00703	1.0265	1.01988	0.960249	0.984879	-0.0281772	0.0276374	0.112897	0.0449616	0.0391268	-0.0798529	0.0593556	-0.0496978	0.0805972	0.000282042	0.0104476	0.0101004	0.0377399
sp|P51452|DUS3_HUMAN	DUSP3	DUS3_HUMAN Dual specificity protein phosphatase 3	6	6.24228	5.9706	7.26758	6.31514	6.49685	6.035	6.52173	5.89766	6.17793	6.05188	6.04608	6.18207	5.95337	6.24291	5.89523	6.70371	6.10644	1.02225	0.977755	1.19015	1.03418	1.06393	0.988301	1.06801	0.96581	1.01171	0.991065	0.990115	1.01239	0.974933	1.02235	0.965412	1.09781	0.0317415	-0.0324556	0.251144	0.0484832	0.0894088	-0.0169778	0.0949232	-0.0501889	0.016792	-0.0129482	-0.0143315	0.0177584	-0.036625
sp|Q9Y277|VDAC3_HUMAN	VDAC3	VDAC3_HUMAN Voltage-dependent anion-selective channel protein 3	68	6.21454	6.19283	6.21464	6.42439	6.39142	6.24978	6.34419	6.33996	6.15424	6.46129	6.01533	6.37983	6.02062	6.59234	6.11428	5.89032	6.20369	1.00175	0.99825	1.00177	1.03558	1.03026	1.00743	1.02265	1.02197	0.99203	1.04152	0.969638	1.02839	0.970491	1.06265	0.985588	0.949487	0.00252217	-0.00252659	0.00254539	0.050434	0.0430111	0.01068	0.0323105	0.0313483	-0.0115447	0.0586968	-0.0444815	0.0403925	-0.0432134
sp|P21796|VDAC1_HUMAN	VDAC1	VDAC1_HUMAN Voltage-dependent anion-selective channel protein 1	120	6.04324	6.07344	6.32071	6.39535	6.32597	6.24178	6.23769	6.2673	6.24742	6.3754	6.15668	6.36926	6.08311	6.506	6.08759	6.26906	6.05834	0.997508	1.00249	1.04331	1.05563	1.04418	1.03028	1.0296	1.03449	1.03121	1.05233	1.01623	1.05132	1.00409	1.07389	1.00483	1.03478	-0.00360031	0.00359135	0.0611641	0.0781008	0.0623642	0.043035	0.0420893	0.0489215	0.044338	0.0735933	0.02323	0.0722032	0.00588655
sp|Q92979|NEP1_HUMAN	EMG1	NEP1_HUMAN Ribosomal RNA small subunit methyltransferase NEP1	23	6.06664	6.23477	5.47339	6.16666	5.97072	6.26802	6.24476	6.58766	6.11678	6.45893	6.70936	6.38021	6.50717	6.66662	6.23767	5.91063	6.15071	0.986332	1.01367	0.88988	1.00259	0.970738	1.01907	1.01529	1.07104	0.994484	1.05011	1.09083	1.03731	1.05796	1.08388	1.01414	0.960968	-0.0198541	0.0195846	-0.168317	0.00373752	-0.0428469	0.027258	0.0218943	0.0990143	-0.00797939	0.0705434	0.125423	0.0528521	0.0812785
sp|O95671|ASML_HUMAN	ASMTL	ASML_HUMAN N-acetylserotonin O-methyltransferase-like protein	6	6.15116	7.40725	5.08018	7.75064	5.47146	5.26145	4.53305	5.79291	5.33736	7.04574	4.77975	8.33909	5.45697	7.15369	7.17662	7.26267	6.77921	0.907357	1.09264	0.749377	1.1433	0.807095	0.776116	0.66867	0.854512	0.787314	1.03932	0.705061	1.2301	0.804957	1.05524	1.05862	1.07132	-0.140258	0.127822	-0.416236	0.193199	-0.30919	-0.365656	-0.580634	-0.226828	-0.34499	0.0556351	-0.504181	0.298774	-0.313016
sp|Q86VP6|CAND1_HUMAN	CAND1	CAND1_HUMAN Cullin-associated NEDD8-dissociated protein 1	98	6.20182	6.26528	6.23685	6.28544	6.47651	6.32379	6.23211	6.37548	6.13258	6.38143	6.28098	6.3542	5.98471	6.32856	6.12823	6.01203	6.23355	0.99491	1.00509	1.00053	1.00832	1.03898	1.01448	0.999769	1.02277	0.983802	1.02372	1.00761	1.01935	0.960081	1.01524	0.983104	0.964463	-0.00736236	0.00732498	0.000763551	0.0119597	0.0551626	0.0207354	-0.000333313	0.03248	-0.0235599	0.0338257	0.0109357	0.0276565	-0.0587727
sp|O75155|CAND2_HUMAN	CAND2	CAND2_HUMAN Cullin-associated NEDD8-dissociated protein 2	10	6.47263	6.40163	6.34611	6.45017	6.39792	6.10729	6.04313	6.02271	6.02722	6.26062	6.07352	6.44217	6.11412	6.37838	6.32843	6.13395	6.43713	1.00551	0.994485	0.98586	1.00203	0.993909	0.94876	0.938793	0.93562	0.936321	0.972579	0.943514	1.00078	0.949821	0.990873	0.983114	0.952901	0.00793443	-0.00797831	-0.0205451	0.00291958	-0.00881465	-0.0758853	-0.0911216	-0.0960048	-0.0949249	-0.0401121	-0.0838847	0.00112913	-0.0742727
sp|Q96ST3|SIN3A_HUMAN	SIN3A	SIN3A_HUMAN Paired amphipathic helix protein Sin3a	6	6.61805	6.54877	6.27075	5.85723	6.26884	5.86174	6.56075	6.15566	5.99648	5.99755	6.12957	6.1719	6.95196	5.69987	6.5362	6.37468	6.58341	1.00526	0.994738	0.952508	0.889695	0.952218	0.890381	0.996558	0.935026	0.910847	0.91101	0.931063	0.937493	1.05598	0.865793	0.992829	0.968295	0.00757114	-0.00761109	-0.070197	-0.168617	-0.0706365	-0.167506	-0.0049743	-0.0969215	-0.134719	-0.134462	-0.103049	-0.0931204	0.0785847
sp|Q12888-2|TP53B_HUMAN	TP53BP1	TP53B_HUMAN Isoform 2 of Tumor suppressor p53-binding protein 1	33	6.16883	5.96235	6.67812	6.15094	6.31603	5.9616	6.46289	6.22129	6.1098	6.10215	6.17582	5.93508	6.66174	6.20733	6.59851	6.2875	6.06559	1.01702	0.982979	1.10098	1.01407	1.04129	0.982856	1.0655	1.02567	1.00729	1.00603	1.01817	0.978484	1.09828	1.02337	1.08786	1.03659	0.0243489	-0.0247669	0.138794	0.0201589	0.05837	-0.0249484	0.0915315	0.0365658	0.0104772	0.00866966	0.0259827	-0.0313805	0.135251
sp|Q9H0R6|GATA_HUMAN	QRSL1	GATA_HUMAN Glutamyl-tRNA(Gln) amidotransferase subunit A, mitochondrial	14	6.27946	6.1293	6.58319	6.29852	6.44454	5.95504	6.38505	5.7443	6.17187	6.16425	6.21851	6.28732	6.49033	6.55426	5.96704	6.32702	6.20438	1.0121	0.987899	1.06106	1.01517	1.03871	0.959812	1.02912	0.925846	0.99476	0.993532	1.00228	1.01337	1.04609	1.05639	0.961746	1.01977	0.0173535	-0.0175647	0.0854998	0.0217258	0.0547903	-0.0591759	0.0414109	-0.111156	-0.00757938	-0.00936168	0.00328189	0.0191581	0.0650048
sp|Q8NFC6|BD1L1_HUMAN	BOD1L1	BD1L1_HUMAN Biorientation of chromosomes in cell division protein 1-like 1	57	5.99527	6.22201	6.09144	6.42135	5.86394	6.0606	6.11012	6.42444	6.28491	6.30956	6.16886	6.31734	6.34245	6.3218	6.56381	6.5021	6.10864	0.981441	1.01856	0.997184	1.05119	0.959942	0.992136	1.00024	1.0517	1.02886	1.03289	1.00986	1.03416	1.03828	1.03489	1.07451	1.06441	-0.0270265	0.0265295	-0.0040679	0.0720254	-0.0589809	-0.0113906	0.000349494	0.0727195	0.0410409	0.0466882	0.0141527	0.048466	0.054189
sp|Q96QT4|TRPM7_HUMAN	TRPM7	TRPM7_HUMAN Transient receptor potential cation channel subfamily M member 7	4	5.97511	6.3947	6.14767	6.42521	5.97774	5.89191	5.95229	5.74254	5.87819	6.16806	6.06449	6.79829	6.7309	6.2452	6.67733	6.93037	6.18491	0.96608	1.03392	0.99398	1.03885	0.966505	0.952627	0.96239	0.928477	0.950409	0.997276	0.980531	1.09917	1.08828	1.00975	1.07962	1.12053	-0.0497862	0.0481252	-0.00871171	0.0549922	-0.0491513	-0.070016	-0.0553066	-0.107062	-0.0733794	-0.00393464	-0.0283651	0.13642	0.122048
sp|P78362-2|SRPK2_HUMAN	SRPK2	SRPK2_HUMAN Isoform 2 of SRSF protein kinase 2	13	5.81367	6.21184	4.94283	5.95641	5.47705	6.19098	6.14652	6.93743	6.41508	6.23719	7.08856	5.91066	7.25693	6.00902	7.06393	6.3419	6.01276	0.96689	1.03311	0.822057	0.990629	0.910905	1.02964	1.02225	1.15379	1.06691	1.03733	1.17892	0.98302	1.20692	0.999379	1.17482	1.05474	-0.048577	0.0469945	-0.282689	-0.0135831	-0.134627	0.0421416	0.0317437	0.206375	0.0934411	0.05287	0.237466	-0.0247069	0.271333
sp|Q96SB4-3|SRPK1_HUMAN	SRPK1	SRPK1_HUMAN Isoform 1 of SRSF protein kinase 1	17	6.12475	6.25518	4.88175	5.67211	5.3583	5.82413	6.32239	6.86068	6.24176	5.86714	6.85645	5.55357	7.8217	6.23099	7.3781	6.75099	6.18996	0.989464	1.01054	0.788656	0.91634	0.865643	0.940899	1.02139	1.10836	1.00837	0.947847	1.10767	0.897189	1.26361	1.00663	1.19195	1.09063	-0.0152803	0.0151201	-0.342533	-0.126046	-0.208156	-0.0878887	0.0305388	0.14842	0.0120216	-0.0772738	0.147531	-0.156516	0.337551
sp|O95782|AP2A1_HUMAN	AP2A1	AP2A1_HUMAN AP-2 complex subunit alpha-1	63	6.08341	6.27508	5.84569	6.03438	6.09169	6.09586	6.36938	6.43799	6.43009	6.26449	6.53744	6.30608	6.62506	6.22738	6.29659	6.07938	6.17924	0.984491	1.01551	0.94602	0.976556	0.985831	0.986506	1.03077	1.04187	1.04059	1.0138	1.05797	1.02053	1.07215	1.00779	1.01899	0.983839	-0.0225503	0.0222033	-0.0800573	-0.034225	-0.020588	-0.0196008	0.0437224	0.0591798	0.0574084	0.0197665	0.0812952	0.0293129	0.100503
sp|O94973-2|AP2A2_HUMAN	AP2A2	AP2A2_HUMAN Isoform 2 of AP-2 complex subunit alpha-2	15	5.87741	6.20403	5.9877	6.21941	6.02066	5.98315	6.41627	6.2995	6.24029	6.30936	6.59195	6.39948	6.69501	6.56416	6.20673	5.9849	6.04072	0.972965	1.02703	0.991223	1.02958	0.996679	0.99047	1.06217	1.04284	1.03304	1.04447	1.09125	1.05939	1.10831	1.08665	1.02748	0.990759	-0.03954	0.0384851	-0.0127186	0.0420572	-0.00479887	-0.0138153	0.0870143	0.0605168	0.0468926	0.0627732	0.125985	0.0832342	0.148366
sp|O15382|BCAT2_HUMAN	BCAT2	BCAT2_HUMAN Branched-chain-amino-acid aminotransferase, mitochondrial	32	6.07497	6.04339	6.16358	6.47046	6.29499	6.29962	6.02912	6.37635	6.03161	6.46076	6.18392	6.40468	6.08105	6.68268	6.08963	6.31319	6.05918	1.00261	0.997394	1.01723	1.06788	1.03892	1.03968	0.995039	1.05235	0.99545	1.06628	1.02059	1.05702	1.00361	1.1029	1.00503	1.04192	0.00375472	-0.00376452	0.024646	0.0947457	0.0550815	0.0561422	-0.00717512	0.0736083	-0.00657942	0.0925813	0.0293991	0.0800039	0.00519789
sp|Q9UIW2|PLXA1_HUMAN	PLXNA1	PLXA1_HUMAN Plexin-A1	39	6.32551	6.3682	6.31141	6.27546	6.21823	6.01344	6.23997	6.13127	6.36004	6.30121	6.34334	6.41867	6.22864	6.29147	6.20908	5.96405	6.34685	0.996637	1.00336	0.994415	0.988751	0.979734	0.947468	0.983159	0.966033	1.00208	0.992808	0.999446	1.01132	0.981374	0.991274	0.978292	0.939686	-0.00486008	0.00484376	-0.00807954	-0.0163207	-0.0295379	-0.0778514	-0.0245028	-0.0498559	0.00299396	-0.010413	-0.000799211	0.0162325	-0.0271247
sp|P51805|PLXA3_HUMAN	PLXNA3	PLXA3_HUMAN Plexin-A3	2	6.74052	6.52108	6.46034	6.69112	6.9815	5.62358	5.82418	5.82369	5.70278	5.80543	5.28352	6.40964	6.66933	6.5442	6.79922	6.11987	6.6308	1.01655	0.983453	0.974293	1.0091	1.05289	0.8481	0.878353	0.878279	0.860044	0.875525	0.796815	0.966647	1.00581	0.98694	1.0254	0.922946	0.023677	-0.024072	-0.0375728	0.0130648	0.0743541	-0.237694	-0.187128	-0.187249	-0.217518	-0.19178	-0.327684	-0.0489396	0.0083589
sp|P30038|AL4A1_HUMAN	ALDH4A1	AL4A1_HUMAN Delta-1-pyrroline-5-carboxylate dehydrogenase, mitochondrial	36	6.46204	6.3252	6.52808	6.38375	6.52567	6.27469	6.20213	6.00593	6.19573	6.20164	5.97906	6.19699	6.20193	6.33366	6.09394	6.08957	6.39362	1.0107	0.989299	1.02103	0.998456	1.02065	0.981399	0.97005	0.939363	0.969049	0.969973	0.93516	0.969246	0.970019	0.990622	0.953128	0.952445	0.0153567	-0.0155219	0.0300257	-0.00222885	0.029493	-0.0270888	-0.0438692	-0.0902453	-0.0453587	-0.0439832	-0.0967143	-0.0450654	-0.0439158
sp|O60784-2|TOM1_HUMAN	TOM1	TOM1_HUMAN Isoform 2 of Target of Myb protein 1	5	6.36295	6.17799	6.80932	6.62782	6.32434	6.32954	6.09348	5.96122	6.12595	6.20427	6.52906	6.07208	5.95411	5.9425	6.25959	6.22578	6.27047	1.01475	0.985252	1.08593	1.05699	1.00859	1.00942	0.971774	0.950682	0.976952	0.989443	1.04124	0.968361	0.949548	0.947696	0.998265	0.992873	0.0211222	-0.021436	0.118937	0.0799608	0.0123413	0.0135271	-0.0413072	-0.072966	-0.03364	-0.0153121	0.0583017	-0.0463828	-0.0746877
sp|Q08357|S20A2_HUMAN	SLC20A2	S20A2_HUMAN Sodium-dependent phosphate transporter 2	5	6.175	6.93865	6.44536	6.21492	6.06785	6.14685	6.22791	5.89753	6.09889	6.06116	6.09325	6.77943	5.96214	6.23306	6.44193	6.21606	6.55682	0.941767	1.05823	0.983	0.947855	0.925425	0.937474	0.949836	0.899449	0.930159	0.924405	0.929299	1.03395	0.909303	0.950622	0.982477	0.948029	-0.0865583	0.0816576	-0.0247364	-0.0772616	-0.111812	-0.0931501	-0.0742493	-0.152887	-0.104451	-0.113403	-0.105785	0.0481666	-0.137167
sp|Q9NU22|MDN1_HUMAN	MDN1	MDN1_HUMAN Midasin	104	6.67249	6.45888	6.64998	6.3331	6.58295	6.07327	6.58391	5.91925	6.21898	6.1399	6.20468	5.97613	6.14886	5.85935	6.16712	6.01116	6.56569	1.01627	0.983733	1.01284	0.964576	1.00263	0.925002	1.00278	0.901543	0.947194	0.93515	0.945016	0.910207	0.936515	0.89242	0.939296	0.915542	0.0232797	-0.0236615	0.0184045	-0.0520337	0.0037887	-0.112472	0.00399908	-0.149531	-0.0782676	-0.0967304	-0.0815887	-0.135734	-0.0946266
sp|Q9NWX5|ASB6_HUMAN	ASB6	ASB6_HUMAN Ankyrin repeat and SOCS box protein 6	2	6.07241	5.31326	7.70586	7.22715	6.32624	5.45203	5.31263	6.17174	5.95112	5.92764	5.66262	6.5014	5.95785	6.81731	6.96347	6.63726	5.69283	1.06668	0.933324	1.35361	1.26952	1.11126	0.9577	0.933213	1.08412	1.04537	1.04125	0.994692	1.14203	1.04655	1.19752	1.2232	1.1659	0.0931219	-0.09955	0.436809	0.34428	0.152201	-0.0623538	-0.099721	0.11653	0.0640139	0.0583105	-0.00767757	0.191603	0.0656445
sp|Q969T9|WBP2_HUMAN	WBP2	WBP2_HUMAN WW domain-binding protein 2	21	5.44676	5.72354	6.89851	6.37771	6.29184	6.17307	6.52738	6.37753	6.92868	6.56353	6.65277	6.36452	5.76841	5.90055	6.13336	5.87185	5.58515	0.975222	1.02478	1.23515	1.1419	1.12653	1.10526	1.1687	1.14187	1.24055	1.17518	1.19115	1.13954	1.03281	1.05647	1.09815	1.05133	-0.0361977	0.0353117	0.304689	0.191442	0.171886	0.144392	0.224908	0.191402	0.310984	0.232876	0.252359	0.188456	0.0465777
sp|Q8N163-2|CCAR2_HUMAN	CCAR2	CCAR2_HUMAN Isoform 2 of Cell cycle and apoptosis regulator protein 2	25	6.93578	6.61872	6.27046	6.20669	6.47819	6.41501	6.46442	6.25972	6.13622	5.89771	6.09521	5.737	6.3782	5.56121	6.36276	6.18269	6.77725	1.02339	0.976609	0.925222	0.915812	0.955873	0.946551	0.953841	0.923637	0.905414	0.870222	0.899363	0.846509	0.941119	0.82057	0.938841	0.912271	0.0333581	-0.0341478	-0.112129	-0.126876	-0.0651092	-0.0792485	-0.0681791	-0.114602	-0.14335	-0.200545	-0.153024	-0.240403	-0.0875507
sp|P46821|MAP1B_HUMAN	MAP1B	MAP1B_HUMAN Microtubule-associated protein 1B	153	6.17399	6.21738	6.14285	6.25784	6.00466	6.12168	6.25749	6.48175	6.21196	6.38668	6.20716	6.23375	6.25715	6.35201	6.37724	6.31641	6.19569	0.996498	1.0035	0.991472	1.01003	0.969168	0.988055	1.00998	1.04617	1.00263	1.03083	1.00185	1.00614	1.00992	1.02523	1.0293	1.01949	-0.00506065	0.00504296	-0.0123556	0.014401	-0.0451812	-0.0173362	0.0143203	0.0651196	0.00378474	0.0438024	0.00266954	0.0088365	0.0142419
sp|P78559-2|MAP1A_HUMAN	MAP1A	MAP1A_HUMAN Isoform 2 of Microtubule-associated protein 1A	75	6.349	6.20628	6.0917	6.00615	5.8548	6.07021	6.25432	6.41338	6.31935	6.19073	6.39871	6.05724	6.56371	5.94279	6.82619	6.45545	6.27764	1.01137	0.988633	0.970381	0.956753	0.932643	0.966957	0.996285	1.02162	1.00664	0.986156	1.01929	0.964891	1.04557	0.94666	1.08738	1.02832	0.0163071	-0.0164935	-0.0433774	-0.0637818	-0.100602	-0.0484759	-0.00536926	0.0308626	0.00955387	-0.0201128	0.0275588	-0.0515617	0.0642892
sp|P55263|ADK_HUMAN	ADK	ADK_HUMAN Adenosine kinase	41	5.97834	5.98442	5.93082	6.05786	6.02172	5.8019	5.77958	5.94089	6.25675	6.6	6.16793	6.50893	7.12446	7.65911	5.92896	6.25833	5.98138	0.999492	1.00051	0.991547	1.01279	1.00674	0.969994	0.966262	0.993231	1.04604	1.10342	1.03119	1.0882	1.19111	1.28049	0.991236	1.0463	-0.000733427	0.000733055	-0.0122468	0.0183299	0.00969725	-0.0439529	-0.0495137	-0.0097993	0.0649351	0.141988	0.044308	0.121942	0.252302
sp|Q14554|PDIA5_HUMAN	PDIA5	PDIA5_HUMAN Protein disulfide-isomerase A5	22	6.07884	6.21239	6.24943	6.07528	5.98185	5.98862	6.13731	6.41657	6.15305	6.27639	6.36939	6.23744	6.53805	6.48592	6.55204	6.24743	6.14561	0.989135	1.01087	1.01689	0.988555	0.973353	0.974454	0.998649	1.04409	1.00121	1.02128	1.03641	1.01494	1.06386	1.05537	1.06613	1.01657	-0.0157613	0.015591	0.0241672	-0.0166065	-0.0389657	-0.0373338	-0.00195093	0.0622449	0.00174433	0.0303776	0.0515978	0.0213966	0.089303
sp|P53992|SC24C_HUMAN	SEC24C	SC24C_HUMAN Protein transport protein Sec24C	36	6.814	6.12282	6.46112	6.04514	6.59228	5.98642	6.38758	5.95119	6.23266	6.09946	6.28841	6.29097	6.5548	6.0364	6.05972	6.07703	6.46841	1.05343	0.946573	0.998873	0.934564	1.01915	0.925486	0.987504	0.920039	0.963554	0.942961	0.972172	0.972568	1.01336	0.933212	0.936818	0.939494	0.0750908	-0.0792149	-0.00162686	-0.0976354	0.0273664	-0.111718	-0.0181417	-0.120233	-0.0535631	-0.0847296	-0.0407158	-0.0401286	0.0191406
sp|O94855-2|SC24D_HUMAN	SEC24D	SC24D_HUMAN Isoform 2 of Protein transport protein Sec24D	18	6.4321	6.40063	6.68846	6.21306	6.459	6.03819	6.29114	6.11235	6.27075	6.25071	6.38124	6.50896	6.03295	6.0767	5.81567	6.02808	6.41636	1.00245	0.997548	1.04241	0.968315	1.00664	0.941061	0.980483	0.952619	0.977306	0.974182	0.994526	1.01443	0.940244	0.947063	0.906381	0.939485	0.00353362	-0.0035423	0.0599179	-0.0464522	0.00955461	-0.0876401	-0.0284347	-0.0700291	-0.0331182	-0.0377361	-0.00791942	0.0206708	-0.0888926
sp|Q08211|DHX9_HUMAN	DHX9	DHX9_HUMAN ATP-dependent RNA helicase A	84	6.08434	6.57585	5.26801	5.92468	5.92898	6.2944	6.71974	6.44158	6.08936	6.37104	6.61939	5.81589	6.94501	6.38179	6.00064	6.53929	6.3301	0.961177	1.03882	0.832217	0.935954	0.936634	0.994361	1.06155	1.01761	0.96197	1.00647	1.0457	0.918768	1.09714	1.00817	0.947954	1.03305	-0.0571264	0.0549502	-0.264969	-0.0954899	-0.0944432	-0.00815829	0.0861783	0.0251874	-0.0559365	0.00930174	0.0644711	-0.122227	0.13375
sp|P06454|PTMA_HUMAN	PTMA	PTMA_HUMAN Prothymosin alpha	21	5.30637	5.84001	6.3455	5.817	6.73406	7.51319	6.99911	7.0014	6.34911	6.71895	6.63522	6.52295	5.25824	5.52249	5.46563	5.97077	5.57319	0.952124	1.04788	1.13858	1.04375	1.2083	1.3481	1.25585	1.25626	1.13922	1.20558	1.19056	1.17042	0.943488	0.990903	0.9807	1.07134	-0.0707781	0.0674675	0.187231	0.061772	0.272973	0.430922	0.328668	0.32914	0.188051	0.269732	0.251641	0.227021	-0.0839233
sp|Q9NW82|WDR70_HUMAN	WDR70	WDR70_HUMAN WD repeat-containing protein 70	33	6.40867	6.1988	6.41066	6.35262	6.28937	6.04262	6.23926	6.15646	6.24907	6.32071	6.2469	6.40632	6.13689	6.31753	6.20352	6.0206	6.30373	1.01665	0.983354	1.01696	1.00775	0.997721	0.958578	0.989772	0.976637	0.991328	1.00269	0.990984	1.01627	0.973532	1.00219	0.984102	0.955085	0.0238181	-0.0242179	0.024266	0.0111448	-0.00329138	-0.0610327	-0.014832	-0.0341059	-0.0125654	0.00387974	-0.0130665	0.023289	-0.0386992
sp|P09496-2|CLCA_HUMAN	CLTA	CLCA_HUMAN Isoform Non-brain of Clathrin light chain A	20	6.17318	6.18562	6.37498	6.30564	6.32853	6.20894	6.02117	6.38516	6.08691	6.33893	6.19427	6.48567	6.14379	6.32602	5.99964	6.44155	6.1794	0.998993	1.00101	1.03165	1.02043	1.02413	1.00478	0.974394	1.0333	0.985033	1.02582	1.00241	1.04956	0.994237	1.02373	0.97091	1.04242	-0.00145291	0.00145144	0.0449541	0.029176	0.0344037	0.00688023	-0.0374229	0.047256	-0.0217567	0.0367726	0.00346751	0.0697889	-0.00833786
sp|P20962|PTMS_HUMAN	PTMS	PTMS_HUMAN Parathymosin	20	6.10751	6.18504	6.78201	6.29273	6.28991	6.07077	6.09937	6.36236	6.20727	6.25868	5.94056	6.63481	5.96515	6.31148	6.15845	6.33391	6.14628	0.993693	1.00631	1.10343	1.02383	1.02337	0.987715	0.992369	1.03516	1.00992	1.01829	0.96653	1.07948	0.970531	1.02688	1.00198	1.03053	-0.009128	0.00907061	0.142001	0.0339737	0.0333271	-0.0178328	-0.0110521	0.0498497	0.0142466	0.0261461	-0.0491134	0.110343	-0.0431539
tr|F5H2F4|F5H2F4_HUMAN	MTHFD1	F5H2F4_HUMAN C-1-tetrahydrofolate synthase, cytoplasmic	71	6.38656	6.05812	6.63111	6.11412	6.4939	5.94414	6.59606	5.96041	6.52773	6.15612	6.36898	6.25867	6.40603	6.04385	6.02949	6.02472	6.22234	1.02639	0.973608	1.06569	0.982608	1.04364	0.95529	1.06006	0.957905	1.04908	0.989358	1.02357	1.00584	1.02952	0.971315	0.969007	0.96824	0.0375818	-0.0385871	0.0917932	-0.0253124	0.0616279	-0.0659891	0.0841473	-0.0620457	0.0691242	-0.0154359	0.0336051	0.00839888	0.0419733
sp|Q6UB35|C1TM_HUMAN	MTHFD1L	C1TM_HUMAN Monofunctional C1-tetrahydrofolate synthase, mitochondrial	47	6.38193	6.26901	6.55539	6.24294	6.46265	5.93018	6.44129	5.9116	6.31752	6.25351	6.24584	6.22857	6.22553	6.27305	5.96919	6.29181	6.32547	1.00893	0.991074	1.03635	0.986953	1.02169	0.937508	1.01831	0.934571	0.998743	0.988624	0.987411	0.984681	0.9842	0.991713	0.943675	0.994679	0.0128201	-0.012935	0.0515089	-0.0189471	0.0309532	-0.0930968	0.026177	-0.097624	-0.00181435	-0.0165065	-0.0182771	-0.0222717	-0.022976
sp|Q8WUM4|PDC6I_HUMAN	PDCD6IP	PDC6I_HUMAN Programmed cell death 6-interacting protein	61	7.09125	5.95508	6.52933	5.71113	7.04078	6.2095	6.38811	6.09152	6.44754	6.01211	6.57821	5.77016	6.76076	5.13456	6.48877	5.7912	6.52316	1.08709	0.912913	1.00095	0.875515	1.07935	0.951915	0.979296	0.933829	0.988407	0.921655	1.00844	0.884564	1.03642	0.787127	0.994727	0.88779	0.120468	-0.131451	0.00136284	-0.191796	0.110163	-0.071095	-0.030183	-0.0987699	-0.0168233	-0.117701	0.0121229	-0.176961	0.0516133
sp|P29966|MARCS_HUMAN	MARCKS	MARCS_HUMAN Myristoylated alanine-rich C-kinase substrate	6	5.12485	5.58245	5.63485	5.58064	5.46082	5.73934	7.42307	7.6914	7.25319	6.67581	7.39615	7.0466	6.12957	5.34156	5.60642	6.31328	5.35365	0.957263	1.04274	1.05252	1.0424	1.02002	1.07204	1.38654	1.43666	1.35481	1.24696	1.38152	1.31622	1.14493	0.997742	1.04721	1.17925	-0.063013	0.0603756	0.0738544	0.0599078	0.0285948	0.100362	0.471493	0.522723	0.438093	0.31842	0.466252	0.396404	0.195263
sp|Q96T51|RUFY1_HUMAN	RUFY1	RUFY1_HUMAN RUN and FYVE domain-containing protein 1	18	6.59979	6.26257	6.46179	5.99664	6.42987	6.13013	6.32359	6.38227	6.2487	6.32518	6.29926	5.88837	6.18535	5.68056	6.37334	6.4126	6.43118	1.02622	0.973782	1.00476	0.932432	0.999796	0.953189	0.983271	0.992395	0.971626	0.983518	0.979487	0.915597	0.961775	0.883284	0.991006	0.997111	0.0373367	-0.0383286	0.0068504	-0.100929	-0.0002939	-0.0691658	-0.0243396	-0.0110138	-0.0415274	-0.0239769	-0.0299011	-0.127215	-0.0562282
sp|P54578|UBP14_HUMAN	USP14	UBP14_HUMAN Ubiquitin carboxyl-terminal hydrolase 14	62	6.20219	6.32553	6.55827	5.94377	6.56886	6.02289	6.61722	6.09924	6.63106	6.33898	6.40351	6.27004	6.17785	5.87502	5.92136	6.04421	6.26386	0.990155	1.00985	1.047	0.948899	1.04869	0.96153	1.05641	0.973719	1.05862	1.01199	1.02229	1.00099	0.986269	0.937923	0.945321	0.964934	-0.0142742	0.0141344	0.0662633	-0.0756737	0.0685911	-0.0565961	0.0791733	-0.0384225	0.0821875	0.0171987	0.0318109	0.00142268	-0.0199471
sp|P42338|PK3CB_HUMAN	PIK3CB	PK3CB_HUMAN Phosphatidylinositol 4,5-bisphosphate 3-kinase catalytic subunit beta isoform	11	6.39813	6.15619	6.26565	6.07934	6.28568	5.66862	6.55728	6.09603	6.32254	6.2081	6.34125	6.47267	6.5738	6.12877	6.21855	6.2274	6.27716	1.01927	0.980729	0.998166	0.968486	1.00136	0.903055	1.04463	0.971145	1.00723	0.988998	1.01021	1.03115	1.04726	0.97636	0.990663	0.992073	0.0275383	-0.0280742	-0.0026478	-0.0461973	0.00195684	-0.147114	0.0629855	-0.042242	0.0103923	-0.0159602	0.0146553	0.044249	0.0666156
sp|O00329|PK3CD_HUMAN	PIK3CD	PK3CD_HUMAN Phosphatidylinositol 4,5-bisphosphate 3-kinase catalytic subunit delta isoform	4	6.29739	5.53036	6.94968	5.93027	5.66364	5.80646	6.86701	6.10819	6.43659	5.8671	6.39624	6.59323	6.70219	6.69263	6.18988	5.96912	5.91387	1.06485	0.93515	1.17515	1.00277	0.957687	0.981837	1.16117	1.03286	1.08839	0.992091	1.08156	1.11487	1.1333	1.13168	1.04667	1.00934	0.0906503	-0.0967304	0.232843	0.00399404	-0.0623742	-0.0264449	0.215578	0.0466412	0.122193	-0.0114562	0.11312	0.156882	0.180529
sp|Q16706|MA2A1_HUMAN	MAN2A1	MA2A1_HUMAN Alpha-mannosidase 2	20	6.2772	6.12118	6.53563	6.45975	6.26754	6.06956	6.61493	6.34628	6.26093	6.334	6.24407	6.38632	6.19785	6.17004	5.91279	5.80191	6.19919	1.01258	0.987416	1.05427	1.04203	1.01103	0.979089	1.06706	1.02373	1.00996	1.02175	1.00724	1.03019	0.999784	0.995298	0.9538	0.935914	0.0180415	-0.0182699	0.0762466	0.0593986	0.0158196	-0.0304878	0.0936462	0.0338315	0.0142972	0.0310371	0.010407	0.0429051	-0.000311883
sp|P49641|MA2A2_HUMAN	MAN2A2	MA2A2_HUMAN Alpha-mannosidase 2x	11	6.62765	6.44102	6.48284	6.56047	6.17217	6.0635	6.31093	6.13266	6.06773	6.13321	6.15866	6.0736	5.91733	6.39112	6.4367	6.03042	6.53434	1.01428	0.985719	0.992119	1.004	0.944575	0.927944	0.965811	0.938529	0.928592	0.938613	0.942508	0.92949	0.905575	0.978083	0.985058	0.922882	0.020457	-0.0207512	-0.0114145	0.00575875	-0.0822626	-0.10789	-0.0501878	-0.0915275	-0.106884	-0.0913981	-0.0854239	-0.105489	-0.143094
sp|Q5VYK3|ECM29_HUMAN	ECM29	ECM29_HUMAN Proteasome-associated protein ECM29 homolog	55	6.61333	6.01563	6.33565	5.91553	6.48459	5.82791	6.49544	6.18704	6.38043	6.09829	6.65753	6.04743	6.61854	5.59422	6.55541	6.17303	6.31448	1.04733	0.952672	1.00335	0.93682	1.02694	0.922944	1.02866	0.979818	1.01044	0.965763	1.05433	0.957708	1.04815	0.885935	1.03816	0.977599	0.066713	-0.0699481	0.00482871	-0.0941565	0.0383514	-0.115685	0.0407633	-0.0294146	0.0149897	-0.0502592	0.0763231	-0.0623418	0.0678491
sp|Q9UHV9|PFD2_HUMAN	PFDN2	PFD2_HUMAN Prefoldin subunit 2	43	6.20339	6.36472	6.44712	6.4634	6.26026	6.11003	6.03929	6.13127	6.09988	6.38827	6.30149	6.4721	6.07879	6.46322	6.00172	6.17504	6.28406	0.987164	1.01284	1.02595	1.02854	0.996213	0.972307	0.96105	0.975687	0.970692	1.01658	1.00277	1.02992	0.967336	1.02851	0.955071	0.982652	-0.018639	0.0184012	0.036959	0.0405975	-0.00547323	-0.0405163	-0.0573169	-0.0355099	-0.0429149	0.0237295	0.00399719	0.0425381	-0.0479116
sp|Q9NR33|DPOE4_HUMAN	POLE4	DPOE4_HUMAN DNA polymerase epsilon subunit 4	2	5.27052	6.4399	6.16359	6.76062	6.66577	7.23075	5.75606	7.31131	6.32877	6.60971	5.29355	6.64626	5.27936	6.76353	5.01582	6.46449	5.85521	0.900142	1.09986	1.05267	1.15463	1.13843	1.23493	0.983066	1.24868	1.08088	1.12886	0.904075	1.1351	0.901652	1.15513	0.856642	1.10406	-0.151776	0.137317	0.07405	0.207435	0.187051	0.304424	-0.0246393	0.320409	0.112204	0.174866	-0.145485	0.182822	-0.149358
sp|O94822-3|LTN1_HUMAN	LTN1	LTN1_HUMAN Isoform 3 of E3 ubiquitin-protein ligase listerin	22	6.64248	6.11736	6.43862	6.21023	6.36422	6.10943	6.41952	6.33748	6.53176	6.02128	6.40387	5.80496	6.53056	5.48334	6.45609	6.1288	6.37992	1.04115	0.958846	1.0092	0.973402	0.997539	0.957603	1.00621	0.993348	1.0238	0.943786	1.00375	0.90988	1.02361	0.859468	1.01194	0.960639	0.0581836	-0.0606292	0.0132132	-0.0388916	-0.00355463	-0.0625005	0.00892709	-0.00962904	0.0339334	-0.0834681	0.00540569	-0.136252	0.0336684
sp|P05023|AT1A1_HUMAN	ATP1A1	AT1A1_HUMAN Sodium/potassium-transporting ATPase subunit alpha-1	115	6.11654	6.22458	6.35471	6.25372	6.31244	6.27824	6.1396	6.29567	6.16608	6.32313	6.25704	6.55218	6.18978	6.48699	5.99922	6.05009	6.17056	0.991246	1.00875	1.02984	1.01348	1.02299	1.01745	0.994983	1.02028	0.999274	1.02473	1.01401	1.06185	1.00311	1.05128	0.972233	0.980477	-0.0126856	0.0125751	0.0424249	0.0193132	0.0327963	0.0249588	-0.00725676	0.0289585	-0.00104782	0.0352375	0.0200789	0.0865736	0.00448671
sp|P55196-5|AFAD_HUMAN	MLLT4	AFAD_HUMAN Isoform 5 of Afadin	61	6.32149	6.35288	6.59312	6.14822	6.47701	6.17793	6.63986	6.0764	6.43527	6.23759	6.28673	6.17213	6.17879	5.84772	5.95646	6.09841	6.33718	0.997523	1.00248	1.04039	0.970182	1.02206	0.97487	1.04776	0.958848	1.01548	0.984284	0.992038	0.973955	0.975005	0.922763	0.939922	0.962322	-0.00357749	0.00356864	0.0571192	-0.0436733	0.0314858	-0.0367186	0.0673107	-0.0606253	0.0221585	-0.0228534	-0.0115323	-0.0380737	-0.0365178
sp|P55196-3|AFAD_HUMAN	MLLT4	AFAD_HUMAN Isoform 3 of Afadin	2	5.84957	6.58712	7.06317	6.54555	6.44005	5.71229	5.65507	6.05405	6.68762	5.44886	6.30652	6.09802	6.15538	6.79595	6.4189	6.18189	6.21834	0.940696	1.0593	1.13586	1.05262	1.03565	0.918619	0.909417	0.973579	1.07547	0.876256	1.01418	0.98065	0.989874	1.09289	1.03225	0.994138	-0.0882001	0.0831172	0.183785	0.0739838	0.0505412	-0.122461	-0.136986	-0.0386301	0.104962	-0.190576	0.0203135	-0.0281898	-0.0146827
sp|Q96I15|SCLY_HUMAN	SCLY	SCLY_HUMAN Selenocysteine lyase	16	6.05174	6.10546	6.45783	6.18536	6.25158	6.20997	6.33102	6.3845	6.21227	6.40312	6.34532	6.49398	5.91292	6.359	6.21753	6.07841	6.0786	0.995581	1.00442	1.06239	1.01756	1.02846	1.02161	1.04153	1.05032	1.02199	1.05339	1.04388	1.06833	0.972744	1.04613	1.02286	0.999969	-0.00638908	0.00636091	0.0873104	0.0251185	0.0404818	0.0308472	0.0586989	0.0708346	0.0313814	0.075036	0.0619538	0.0953639	-0.0398683
sp|Q08379|GOGA2_HUMAN	GOLGA2	GOGA2_HUMAN Golgin subfamily A member 2	16	6.16016	6.16138	5.92553	5.99299	6.22245	5.80439	6.07808	6.29921	6.23977	5.84688	6.49437	6.01939	7.17213	6.12237	6.84961	6.61128	6.16077	0.999901	1.0001	0.961816	0.972766	1.01001	0.942153	0.986578	1.02247	1.01282	0.94905	1.05415	0.977052	1.16416	0.993767	1.11181	1.07313	-0.000142853	0.000142839	-0.0561665	-0.0398347	0.0143721	-0.0859662	-0.019495	0.0320602	0.0183822	-0.0754437	0.0760789	-0.0334934	0.219291
sp|Q86TM6|SYVN1_HUMAN	SYVN1	SYVN1_HUMAN E3 ubiquitin-protein ligase synoviolin	9	6.69686	6.38759	6.19817	6.12459	6.50152	6.42137	6.28246	6.36721	6.12601	6.0588	6.24082	6.2684	5.93968	6.10455	6.03822	6.24374	6.54223	1.02364	0.976364	0.94741	0.936163	0.993778	0.981527	0.960294	0.973248	0.93638	0.926107	0.953929	0.958145	0.907899	0.9331	0.922961	0.954376	0.0337034	-0.0345097	-0.0779391	-0.0951681	-0.00900433	-0.0269002	-0.0584518	-0.03912	-0.0948337	-0.110749	-0.0680458	-0.0616841	-0.139396
sp|P78318|IGBP1_HUMAN	IGBP1	IGBP1_HUMAN Immunoglobulin-binding protein 1	13	6.10289	6.18682	6.16189	6.06453	6.69908	6.593	6.94739	6.51994	6.88843	6.32403	6.34258	6.07066	5.71748	5.74259	5.72746	5.91122	6.14485	0.993171	1.00683	1.00277	0.986928	1.09019	1.07293	1.1306	1.06104	1.12101	1.02916	1.03218	0.987926	0.93045	0.934536	0.932074	0.961979	-0.00988638	0.00981909	0.00399396	-0.0189831	0.124584	0.101556	0.177092	0.0854797	0.164796	0.0414652	0.0456908	-0.0175256	-0.104
sp|P33176|KINH_HUMAN	KIF5B	KINH_HUMAN Kinesin-1 heavy chain	71	6.10052	6.12118	6.52913	6.0714	6.39546	6.11505	6.62543	6.13715	6.55489	6.19111	6.28514	6.27185	6.38782	6.14634	5.91963	6.14791	6.11085	0.99831	1.00169	1.06845	0.993544	1.04657	1.00069	1.08421	1.0043	1.07266	1.01313	1.02852	1.02635	1.04532	1.00581	0.968708	1.00606	-0.00244085	0.00243672	0.0955177	-0.00934384	0.0656751	0.000991227	0.116641	0.00619578	0.101199	0.018825	0.0405718	0.037518	0.0639506
sp|Q12840|KIF5A_HUMAN	KIF5A	KIF5A_HUMAN Kinesin heavy chain isoform 5A	30	6.18281	6.35127	6.46596	6.19555	6.40354	5.83218	6.24974	5.98998	6.18371	6.06787	6.25764	6.19811	6.43814	6.48636	6.31928	6.37788	6.26704	0.98656	1.01344	1.03174	0.988593	1.02178	0.930612	0.99724	0.955791	0.986703	0.968219	0.9985	0.989001	1.0273	1.035	1.00834	1.01769	-0.0195215	0.0192609	0.0450804	-0.0165518	0.0310855	-0.103749	-0.00398803	-0.065233	-0.0193115	-0.046594	-0.00216554	-0.0159558	0.0388597
sp|Q6ZVM7|TM1L2_HUMAN	TOM1L2	TM1L2_HUMAN TOM1-like protein 2	4	6.09967	6.37486	6.73377	6.04727	6.37229	5.80532	6.39199	6.38261	6.15959	6.26296	6.10792	6.40138	6.34519	6.26427	5.70192	6.54899	6.23726	0.97794	1.02206	1.0796	0.969539	1.02165	0.930748	1.02481	1.0233	0.987547	1.00412	0.979263	1.02631	1.0173	1.00433	0.91417	1.04998	-0.0321824	0.0314801	0.110501	-0.0446296	0.0308984	-0.103538	0.0353516	0.0332329	-0.0180792	0.00593111	-0.0302324	0.0374694	0.0247498
sp|Q96CW6|S7A6O_HUMAN	SLC7A6OS	S7A6O_HUMAN Probable RNA polymerase II nuclear localization protein SLC7A6OS	3	6.25413	6.1415	6.59692	6.56403	6.54382	6.51886	6.32744	6.01264	6.22044	6.13289	6.10875	5.99443	5.63461	6.3216	6.12246	6.50549	6.19782	1.00909	0.990914	1.06439	1.05909	1.05583	1.0518	1.02091	0.970123	1.00365	0.989525	0.98563	0.967184	0.909128	1.01997	0.987842	1.04964	0.0130495	-0.0131686	0.0900329	0.0828221	0.0783734	0.07286	0.0298622	-0.0437611	0.00525694	-0.0151926	-0.0208825	-0.0481371	-0.137444
sp|O60524|NEMF_HUMAN	NEMF	NEMF_HUMAN Nuclear export mediator factor NEMF	15	6.20842	6.36226	5.21285	5.71943	5.76611	5.71204	6.18695	6.70164	6.09185	5.91983	6.68481	5.86129	7.62857	5.77667	7.43958	6.72769	6.28534	0.987762	1.01224	0.829366	0.909964	0.91739	0.908788	0.984346	1.06623	0.969216	0.941847	1.06356	0.932533	1.21371	0.91907	1.18364	1.07038	-0.0177646	0.0175485	-0.269918	-0.136119	-0.124392	-0.137985	-0.0227624	0.0925234	-0.0451104	-0.086435	0.0888958	-0.100773	0.279422
sp|Q9C0C2|TB182_HUMAN	TNKS1BP1	TB182_HUMAN 182 kDa tankyrase-1-binding protein	64	6.05832	6.16452	6.392	6.54909	6.07072	6.20323	5.99792	6.18428	5.9858	6.39372	6.12705	6.545	6.10835	6.63512	6.24347	6.3414	6.11142	0.991311	1.00869	1.04591	1.07162	0.99334	1.01502	0.981428	1.01192	0.979445	1.04619	1.00256	1.07095	0.999498	1.08569	1.02161	1.03763	-0.0125898	0.0124809	0.0647598	0.0997868	-0.00964	0.021512	-0.0270454	0.017098	-0.0299636	0.0651479	0.00368499	0.0988856	-0.000724903
sp|Q8IXQ3|CI040_HUMAN	C9orf40	CI040_HUMAN Uncharacterized protein C9orf40	4	5.78431	6.58372	6.40046	6.41843	5.98259	6.58646	6.20986	6.23164	5.7514	6.70592	6.02945	6.32153	5.90797	6.93891	5.72024	6.42711	6.18401	0.935365	1.06464	1.035	1.03791	0.967428	1.06508	1.00418	1.0077	0.930043	1.0844	0.975006	1.02224	0.955362	1.12207	0.925004	1.03931	-0.0963989	0.0903592	0.0496318	0.0536766	-0.0477736	0.0909595	0.00601692	0.0110681	-0.104631	0.116891	-0.0365174	0.03173	-0.0658813
sp|Q00610|CLH1_HUMAN	CLTC	CLH1_HUMAN Clathrin heavy chain 1	144	6.12834	6.12207	6.16155	5.95196	6.20301	5.93499	6.35681	6.17343	6.1775	6.14709	6.40785	6.42276	6.91155	6.60701	5.97692	6.31718	6.1252	1.00051	0.999488	1.00593	0.971716	1.0127	0.968946	1.03781	1.00787	1.00854	1.00357	1.04614	1.04858	1.12838	1.07866	0.975791	1.03134	0.000738211	-0.000738589	0.00853519	-0.0413933	0.0182103	-0.0455125	0.0535448	0.0113142	0.012265	0.00514548	0.0650822	0.0684353	0.174251
sp|Q9UBV2|SE1L1_HUMAN	SEL1L	SE1L1_HUMAN Protein sel-1 homolog 1	29	6.02023	5.97459	5.77881	5.90889	6.32687	7.02427	6.70315	6.43714	6.59452	6.68302	6.63938	6.33016	5.89	5.90621	5.85166	5.93109	5.99741	1.0038	0.996195	0.963551	0.98524	1.05493	1.17122	1.11767	1.07332	1.09956	1.11432	1.10704	1.05548	0.982091	0.984793	0.975698	0.988942	0.005479	-0.00549989	-0.0535672	-0.0214525	0.0771523	0.228009	0.1605	0.10208	0.136928	0.156161	0.146709	0.0779024	-0.026072
sp|Q16877|F264_HUMAN	PFKFB4	F264_HUMAN 6-phosphofructo-2-kinase/fructose-2,6-bisphosphatase 4	11	6.26168	6.57428	6.62572	6.44479	6.25822	5.9698	6.26428	6.05172	6.05268	6.25565	6.23826	6.14617	5.97889	6.40357	6.19693	6.27735	6.41798	0.975647	1.02435	1.03237	1.00418	0.975107	0.930168	0.976052	0.942932	0.943082	0.974707	0.971997	0.957649	0.931584	0.997755	0.965558	0.978088	-0.0355695	0.0347136	0.0459579	0.00601406	-0.0363669	-0.104437	-0.0349706	-0.0847741	-0.0845452	-0.0369595	-0.0409756	-0.0624316	-0.102242
sp|O60825|F262_HUMAN	PFKFB2	F262_HUMAN 6-phosphofructo-2-kinase/fructose-2,6-bisphosphatase 2	28	6.27942	6.32847	6.34339	6.27489	6.30187	6.16763	6.4762	6.14269	6.2463	6.33316	6.24123	6.29054	6.13328	6.21785	6.18129	6.04179	6.30395	0.99611	1.00389	1.00626	0.995391	0.999671	0.978376	1.02732	0.97442	0.990856	1.00463	0.990051	0.997874	0.972927	0.986343	0.980543	0.958414	-0.00562364	0.0056018	0.0089991	-0.00666478	-0.000474954	-0.0315387	0.0388926	-0.0373844	-0.0132531	0.00667058	-0.0144246	-0.00307108	-0.0395961
sp|Q16875|F263_HUMAN	PFKFB3	F263_HUMAN 6-phosphofructo-2-kinase/fructose-2,6-bisphosphatase 3	14	6.22863	6.27153	6.53112	6.25638	6.35221	5.97955	6.4346	6.32852	6.30036	6.20256	6.34314	6.33644	6.15724	6.06676	6.16294	6.048	6.25008	0.996568	1.00343	1.04497	1.00101	1.01634	0.956716	1.02952	1.01255	1.00804	0.992397	1.01489	1.01382	0.985146	0.970669	0.986058	0.967668	-0.00495978	0.00494279	0.0634558	0.00145349	0.023384	-0.0638377	0.0419758	0.0179935	0.0115596	-0.0110109	0.0213225	0.0197979	-0.0215909
sp|P49327|FAS_HUMAN	FASN	FAS_HUMAN Fatty acid synthase	284	7.33864	6.96169	7.01153	6.79031	7.10031	6.56938	6.04154	5.72624	5.97675	5.80444	5.76594	5.7734	5.90109	5.79407	5.7244	5.72028	7.15016	1.02636	0.97364	0.980611	0.949672	0.993027	0.918773	0.844951	0.800854	0.83589	0.811791	0.806407	0.80745	0.825308	0.810341	0.800597	0.800021	0.0375362	-0.038539	-0.0282472	-0.0744991	-0.0100945	-0.122219	-0.24306	-0.320388	-0.258615	-0.30082	-0.310421	-0.308555	-0.276995
sp|O76021|RL1D1_HUMAN	RSL1D1	RL1D1_HUMAN Ribosomal L1 domain-containing protein 1	13	5.97082	6.2283	4.71004	5.79656	5.39093	5.94731	6.28406	6.52343	6.09625	6.12438	6.86822	5.72427	7.90242	6.62256	6.9192	6.89124	6.09956	0.978894	1.02111	0.772193	0.950324	0.883823	0.975039	1.03025	1.06949	0.999457	1.00407	1.12602	0.938473	1.29557	1.08574	1.13438	1.12979	-0.0307761	0.0301333	-0.372966	-0.0735082	-0.178171	-0.0364679	0.0429918	0.0969256	-0.000783108	0.00585862	0.171231	-0.0916135	0.373589
sp|P35606|COPB2_HUMAN	COPB2	COPB2_HUMAN Coatomer subunit beta'	77	6.62705	6.3397	6.20743	6.26809	6.36367	5.92415	6.3593	6.07887	6.03495	6.08206	6.13277	6.14629	6.39389	6.34403	6.34154	6.35621	6.48337	1.02216	0.977839	0.957438	0.966794	0.981537	0.913745	0.980863	0.937609	0.930835	0.938101	0.945922	0.948008	0.986198	0.978507	0.978123	0.980386	0.0316218	-0.0323304	-0.0627489	-0.0487191	-0.026886	-0.130137	-0.0278771	-0.0929419	-0.103403	-0.092185	-0.0802062	-0.0770292	-0.0200511
sp|P53985|MOT1_HUMAN	SLC16A1	MOT1_HUMAN Monocarboxylate transporter 1	19	6.54379	6.31174	5.74869	6.14711	6.5032	6.76196	6.35789	6.29268	5.84234	6.22522	6.31915	6.51946	6.16381	6.54509	5.76219	5.95568	6.42777	1.01805	0.981949	0.894353	0.956337	1.01174	1.05199	0.989129	0.978984	0.908922	0.968489	0.983102	1.01427	0.958935	1.01825	0.896453	0.926555	0.0258093	-0.0262794	-0.161084	-0.0644089	0.0168326	0.0731243	-0.0157691	-0.0306426	-0.137771	-0.0461924	-0.0245867	0.0204353	-0.0604948
sp|Q709C8|VP13C_HUMAN	VPS13C	VP13C_HUMAN Vacuolar protein sorting-associated protein 13C	62	6.38657	6.30618	6.32748	6.44491	6.22301	6.01345	6.28894	6.17623	6.20717	6.43374	6.34161	6.48149	5.87362	5.93995	6.37207	6.18357	6.34638	1.00633	0.993666	0.997023	1.01553	0.980561	0.947541	0.99095	0.97319	0.978065	1.01377	0.999249	1.02129	0.925508	0.93596	1.00405	0.974347	0.00910855	-0.00916642	-0.00430173	0.0222274	-0.0283202	-0.0777398	-0.0131159	-0.0392063	-0.0319971	0.0197249	-0.00108361	0.0303927	-0.111683
sp|Q96RL7|VP13A_HUMAN	VPS13A	VP13A_HUMAN Vacuolar protein sorting-associated protein 13A	31	6.17688	6.2003	6.38954	6.42175	6.28424	6.17927	6.1739	6.30688	6.18719	6.35572	6.11468	6.42909	6.14288	6.36851	6.2295	6.03966	6.18859	0.998108	1.00189	1.03247	1.03768	1.01546	0.998494	0.997626	1.01911	0.999774	1.02701	0.988057	1.03886	0.992614	1.02907	1.00661	0.975935	-0.00273244	0.00272728	0.0461013	0.0533558	0.0221275	-0.00217433	-0.00342863	0.0273157	-0.000326407	0.0384448	-0.0173337	0.0550038	-0.0106955
sp|Q9P032|NDUF4_HUMAN	NDUFAF4	NDUF4_HUMAN NADH dehydrogenase [ubiquinone] 1 alpha subcomplex assembly factor 4	18	6.35311	6.13849	6.40272	6.31266	6.4691	6.08617	7.2066	6.09986	6.28952	6.27288	5.92769	6.05347	6.01359	6.0589	6.22702	6.08822	6.2458	1.01718	0.982819	1.02512	1.0107	1.03575	0.974442	1.15383	0.976634	1.007	1.00434	0.949068	0.969207	0.962821	0.970076	0.996993	0.97477	0.0245766	-0.0250026	0.0357985	0.0153617	0.0506786	-0.0373517	0.206432	-0.0341102	0.0100635	0.00624159	-0.0754164	-0.045124	-0.0546599
sp|Q9GZS1|RPA49_HUMAN	POLR1E	RPA49_HUMAN DNA-directed RNA polymerase I subunit RPA49	3	7.26148	5.97374	6.37931	6.03092	5.6509	5.70074	6.72511	6.59521	6.68728	5.58447	5.99485	5.27485	6.62016	5.26665	7.39671	6.85763	6.61761	1.0973	0.902704	0.96399	0.911344	0.853919	0.86145	1.01624	0.996615	1.01053	0.84388	0.905894	0.797093	1.00039	0.795854	1.11773	1.03627	0.133953	-0.147676	-0.0529099	-0.133932	-0.22783	-0.215161	0.0232476	-0.00489167	0.0151093	-0.24489	-0.142587	-0.32718	0.000555815
sp|P56192|SYMC_HUMAN	MARS	SYMC_HUMAN Methionine--tRNA ligase, cytoplasmic	65	6.25736	6.10433	6.10004	6.0493	6.10397	6.03366	6.07035	6.22789	6.2702	6.11902	6.34676	6.08842	6.74284	6.07728	6.76131	6.64728	6.18084	1.01238	0.987621	0.986927	0.978717	0.987562	0.976187	0.982123	1.00761	1.01446	0.989997	1.02684	0.985047	1.09093	0.983244	1.09391	1.07546	0.01775	-0.0179711	-0.0189854	-0.0310359	-0.0180562	-0.0347707	-0.0260244	0.0109394	0.0207074	-0.0145035	0.0382162	-0.0217362	0.125552
sp|P52272|HNRPM_HUMAN	HNRNPM	HNRPM_HUMAN Heterogeneous nuclear ribonucleoprotein M	26	6.35108	5.79225	5.21097	5.24942	5.61782	5.24649	6.96503	6.94477	6.31074	5.67797	6.76166	5.45068	7.89371	5.62683	7.50642	7.39416	6.07166	1.04602	0.95398	0.858244	0.864577	0.925252	0.864094	1.14714	1.1438	1.03938	0.935159	1.11364	0.897724	1.30009	0.926736	1.2363	1.21781	0.0649097	-0.0679683	-0.22054	-0.209934	-0.112082	-0.21074	0.198037	0.193835	0.055717	-0.096717	0.155285	-0.155656	0.378611
sp|Q8N4A0|GALT4_HUMAN	GALNT4	GALT4_HUMAN Polypeptide N-acetylgalactosaminyltransferase 4	7	6.29007	6.82787	6.57365	6.24849	6.18493	5.72439	6.35407	6.34942	6.13371	6.14153	5.99279	6.43667	6.03842	6.2188	6.0895	6.3957	6.55897	0.959003	1.041	1.00224	0.952663	0.942973	0.872757	0.96876	0.968051	0.935164	0.936356	0.913679	0.981354	0.920635	0.948137	0.928423	0.975107	-0.0603932	0.0579663	0.00322537	-0.0699617	-0.084712	-0.196347	-0.0457883	-0.0468445	-0.0967093	-0.0948712	-0.130241	-0.0271548	-0.119298
sp|Q10471|GALT2_HUMAN	GALNT2	GALT2_HUMAN Polypeptide N-acetylgalactosaminyltransferase 2	34	6.55668	6.22586	6.49796	6.07572	6.37341	5.77289	6.73006	6.18144	6.26078	6.09614	6.26124	6.24518	6.26834	6.07038	6.12929	6.25462	6.39127	1.02588	0.974119	1.01669	0.950628	0.997206	0.903246	1.05301	0.967169	0.979583	0.953823	0.979655	0.977142	0.980766	0.949792	0.95901	0.978619	0.0368629	-0.0378295	0.0238842	-0.0730473	-0.00403716	-0.146809	0.0745167	-0.0481597	-0.0297602	-0.0682066	-0.0296542	-0.0333595	-0.0280192
sp|Q8IXK2|GLT12_HUMAN	GALNT12	GLT12_HUMAN Polypeptide N-acetylgalactosaminyltransferase 12	4	6.55863	6.18371	6.21216	6.21783	6.32837	6.04598	6.63481	6.74556	6.2819	5.99819	6.24626	6.32672	6.15976	5.4612	6.42893	6.16998	6.37117	1.02942	0.970577	0.975042	0.975932	0.993282	0.948959	1.04138	1.05876	0.985988	0.941458	0.980394	0.993023	0.966818	0.857174	1.00907	0.968422	0.0418362	-0.0430857	-0.0364633	-0.0351472	-0.00972438	-0.0755821	0.0584968	0.0823799	-0.0203574	-0.0870311	-0.0285657	-0.0101006	-0.0486842
sp|Q9NVZ3|NECP2_HUMAN	NECAP2	NECP2_HUMAN Adaptin ear-binding coat-associated protein 2	17	5.87255	6.18308	6.48566	6.311	6.28726	6.13737	6.41445	6.17871	6.53807	6.47887	6.41412	6.12943	6.08354	6.30808	6.1535	6.0243	6.02782	0.974242	1.02576	1.07596	1.04698	1.04304	1.01817	1.06414	1.02503	1.08465	1.07483	1.06409	1.01686	1.00924	1.0465	1.02085	0.999417	-0.037648	0.0366905	0.105618	0.0662335	0.0607963	0.0259854	0.0896904	0.0356705	0.11723	0.104107	0.0896162	0.0241178	0.0132759
sp|Q13045|FLII_HUMAN	FLII	FLII_HUMAN Protein flightless-1 homolog	45	6.38401	6.19628	6.35157	6.13337	6.29655	5.97945	6.3202	6.0183	6.1986	6.12863	6.26777	6.24087	6.6442	6.231	6.32813	6.28108	6.29014	1.01492	0.985077	1.00977	0.975076	1.00102	0.950606	1.00478	0.956782	0.985446	0.974323	0.996443	0.992166	1.05629	0.990597	1.00604	0.998559	0.0213696	-0.0216909	0.01402	-0.0364133	0.00146829	-0.0730805	0.00687694	-0.0637373	-0.0211509	-0.0375287	-0.00514103	-0.0113461	0.0790022
sp|Q9NUQ6|SPS2L_HUMAN	SPATS2L	SPS2L_HUMAN SPATS2-like protein	2	5.66084	5.91387	4.69567	5.8828	4.41743	5.40603	6.48351	7.60867	5.72774	5.3722	7.64564	6.235	8.02714	5.87378	8.35656	6.69314	5.78735	0.978139	1.02186	0.811367	1.01649	0.76329	0.934111	1.12029	1.31471	0.989699	0.928265	1.32109	1.07735	1.38701	1.01493	1.44393	1.15651	-0.031888	0.0311984	-0.301573	0.0235988	-0.389697	-0.0983346	0.163871	0.39474	-0.0149381	-0.107391	0.401733	0.107485	0.471982
sp|Q9Y4A5|TRRAP_HUMAN	TRRAP	TRRAP_HUMAN Transformation/transcription domain-associated protein	89	6.30304	6.3801	6.13196	6.503	6.10685	6.24472	6.23174	6.409	6.25355	6.37675	6.23327	6.45975	5.89947	6.27098	6.13302	6.06279	6.34157	0.993924	1.00608	0.966947	1.02546	0.962987	0.984728	0.982681	1.01063	0.98612	1.00555	0.982922	1.01864	0.930285	0.988869	0.967114	0.956039	-0.00879224	0.00873898	-0.0484918	0.0362654	-0.0544116	-0.0222032	-0.025205	0.0152592	-0.0201646	0.00798126	-0.0248509	0.0266383	-0.104255
sp|P31483|TIA1_HUMAN	TIA1	TIA1_HUMAN Nucleolysin TIA-1 isoform p40	13	6.07081	6.34013	6.11202	6.14142	6.08066	6.17042	6.2601	6.24728	6.48255	6.27332	6.25189	6.51462	6.22073	6.62553	6.11495	6.09356	6.20547	0.9783	1.0217	0.984941	0.989678	0.979887	0.994352	1.0088	1.00674	1.04465	1.01093	1.00748	1.04982	1.00246	1.06769	0.985413	0.981966	-0.0316515	0.0309719	-0.0218912	-0.0149682	-0.0293126	-0.00817179	0.0126452	0.00968771	0.0630209	0.0156887	0.0107519	0.0701405	0.00354341
sp|Q01085-2|TIAR_HUMAN	TIAL1	TIAR_HUMAN Isoform 2 of Nucleolysin TIAR	24	6.07717	6.99523	5.93343	6.18676	6.19067	6.19708	6.51632	6.27524	6.29635	6.38706	6.37409	6.17346	6.29201	6.29734	5.71827	6.0895	6.5362	0.929771	1.07023	0.90778	0.946538	0.947136	0.948117	0.996958	0.960075	0.963304	0.977182	0.975198	0.944503	0.96264	0.963456	0.874862	0.931658	-0.105052	0.0979194	-0.139586	-0.0792681	-0.0783566	-0.0768635	-0.00439468	-0.0587815	-0.0539364	-0.0333001	-0.0362327	-0.0823728	-0.0549312
sp|Q15006|EMC2_HUMAN	EMC2	EMC2_HUMAN ER membrane protein complex subunit 2	16	6.00261	6.09498	6.44976	6.20325	6.41769	6.44405	6.55311	6.23598	6.42262	6.03689	6.36281	6.37418	6.18337	6.03453	6.10705	6.07712	6.0488	0.992365	1.00764	1.06629	1.02553	1.06099	1.06534	1.08337	1.03095	1.0618	0.998032	1.05191	1.05379	1.02225	0.997642	1.00963	1.00468	-0.0110578	0.0109737	0.0925977	0.0363765	0.0854063	0.0913199	0.115532	0.0439685	0.0865142	-0.00284225	0.0730163	0.075592	0.0317456
sp|P62258|1433E_HUMAN	YWHAE	1433E_HUMAN 14-3-3 protein epsilon	191	6.09967	6.41908	6.301	6.32195	6.23474	6.29609	5.95135	6.24054	6.00825	6.23165	6.21048	6.50588	6.13407	6.51452	6.18178	6.34894	6.25938	0.974485	1.02551	1.00665	1.01	0.996064	1.00587	0.95079	0.996991	0.95988	0.995571	0.992189	1.03938	0.979981	1.04076	0.987603	1.01431	-0.0372874	0.0363479	0.0095622	0.014351	-0.00568921	0.00843755	-0.0728016	-0.00434774	-0.0590738	-0.0064044	-0.0113138	0.0557256	-0.029174
sp|P63104|1433Z_HUMAN	YWHAZ	1433Z_HUMAN 14-3-3 protein zeta/delta	134	5.57681	5.91887	6.58856	5.98375	6.58794	6.79867	6.52724	6.24296	6.46491	6.44584	6.51235	6.19297	5.9401	5.99898	5.97539	6.24465	5.74784	0.970244	1.02976	1.14627	1.04104	1.14616	1.18282	1.1356	1.08614	1.12475	1.12144	1.13301	1.07744	1.03345	1.04369	1.03959	1.08643	-0.0435798	0.0423019	0.196943	0.05803	0.196808	0.242233	0.183453	0.11921	0.16961	0.165348	0.180158	0.107612	0.0474673
sp|P61981|1433G_HUMAN	YWHAG	1433G_HUMAN 14-3-3 protein gamma	55	5.80165	6.23195	6.50311	6.21932	6.45096	7.07871	6.0573	5.81983	6.1523	6.39067	6.1895	6.33201	5.99772	6.15922	6.16648	6.44927	6.0168	0.964242	1.03576	1.08083	1.03366	1.07216	1.17649	1.00673	0.967263	1.02252	1.06214	1.0287	1.05239	0.996829	1.02367	1.02488	1.07188	-0.0525331	0.0506873	0.112133	0.0477604	0.100517	0.23449	0.00967846	-0.0480194	0.0321295	0.0869708	0.0408265	0.0736671	-0.00458223
sp|Q04917|1433F_HUMAN	YWHAH	1433F_HUMAN 14-3-3 protein eta	35	6.23627	6.24296	6.55858	6.03138	6.62053	6.25407	6.2277	6.12956	6.14514	6.20276	6.29855	6.03139	6.31685	6.17712	6.22463	6.3025	6.23962	0.999464	1.00054	1.05112	0.966627	1.06105	1.00232	0.99809	0.982362	0.984859	0.994093	1.00945	0.966629	1.01238	0.989984	0.997598	1.01008	-0.000773623	0.000773208	0.0719265	-0.0489689	0.0854897	0.00333835	-0.00275757	-0.0256735	-0.0220111	-0.00854671	0.0135627	-0.0489665	0.0177483
sp|P27348|1433T_HUMAN	YWHAQ	1433T_HUMAN 14-3-3 protein theta	45	5.34931	5.44811	6.37312	5.64675	6.97522	7.15252	7.52833	6.55827	7.10548	6.72934	7.04927	6.18436	5.51803	5.2853	5.39696	5.69963	5.39871	0.99085	1.00915	1.18049	1.04594	1.29202	1.32486	1.39447	1.21478	1.31614	1.24647	1.30573	1.14553	1.0221	0.978993	0.999676	1.05574	-0.0132619	0.0131411	0.239385	0.064806	0.369624	0.405837	0.479715	0.280701	0.396317	0.31785	0.384859	0.19601	0.0315386
sp|P31946|1433B_HUMAN	YWHAB	1433B_HUMAN 14-3-3 protein beta/alpha	38	6.22759	6.26052	6.31756	6.19447	6.3203	6.01906	6.20116	6.13523	6.19391	6.30434	6.23098	6.45295	6.17532	6.4158	6.14954	6.40128	6.24405	0.997363	1.00264	1.01177	0.992059	1.01221	0.963967	0.99313	0.982571	0.991969	1.00965	0.997906	1.03346	0.988992	1.02751	0.984863	1.02518	-0.00380928	0.00379925	0.0168842	-0.0115024	0.0175098	-0.052945	-0.00994513	-0.0253658	-0.0116328	0.0138621	-0.00302416	0.0474756	-0.0159693
sp|P31947|1433S_HUMAN	SFN	1433S_HUMAN 14-3-3 protein sigma	19	6.10015	6.23725	6.27435	5.94064	6.11328	6.31815	6.26862	6.16686	5.98955	6.03427	6.00529	6.27957	6.45231	6.34186	6.51376	6.96411	6.1687	0.988887	1.01111	1.01713	0.963029	0.991016	1.02423	1.0162	0.999702	0.970958	0.978208	0.97351	1.01797	1.04598	1.02807	1.05594	1.12894	-0.0161218	0.0159436	0.0244995	-0.0543481	-0.0130198	0.0345357	0.0231814	-0.000430391	-0.0425189	-0.0317872	-0.0387326	0.0256993	0.0648493
sp|Q6UWE0|LRSM1_HUMAN	LRSAM1	LRSM1_HUMAN E3 ubiquitin-protein ligase LRSAM1	20	6.11503	6.28657	6.53692	6.42027	6.356	5.993	6.4423	5.98431	6.45678	6.48456	6.24644	6.43722	6.27973	5.94164	6.09111	5.92811	6.2008	0.986168	1.01383	1.05421	1.03539	1.02503	0.966488	1.03895	0.965087	1.04128	1.04576	1.00736	1.03813	1.01273	0.958205	0.98231	0.956023	-0.0200948	0.0198187	0.0761567	0.0501796	0.0356648	-0.049176	0.0551215	-0.0512694	0.0583605	0.0645543	0.0105798	0.0539834	0.0182482
sp|P50851-2|LRBA_HUMAN	LRBA	LRBA_HUMAN Isoform 2 of Lipopolysaccharide-responsive and beige-like anchor protein	96	6.509	6.33994	6.40387	6.27591	6.45132	6.10031	6.40922	6.15226	6.24922	6.21618	6.19112	6.2817	6.09459	6.06272	6.07092	6.19172	6.42447	1.01316	0.986842	0.996794	0.976876	1.00418	0.949543	0.997626	0.957629	0.972721	0.967579	0.963678	0.977777	0.948653	0.943692	0.944968	0.963771	0.0188585	-0.0191083	-0.00463342	-0.0337528	0.00601694	-0.0746949	-0.00342865	-0.062461	-0.0399013	-0.0475492	-0.053377	-0.0324224	-0.0760483
sp|P50416|CPT1A_HUMAN	CPT1A	CPT1A_HUMAN Carnitine O-palmitoyltransferase 1, liver isoform	10	6.90625	6.16087	6.23552	5.75282	6.67972	6.01554	6.30684	6.15073	5.84084	5.75347	6.33418	5.91518	7.411	6.40635	6.04464	6.08606	6.53356	1.05704	0.942958	0.954383	0.880503	1.02237	0.920714	0.965299	0.941406	0.893975	0.880603	0.969484	0.905353	1.1343	0.98053	0.925168	0.931507	0.0800333	-0.0847352	-0.0673594	-0.1836	0.0319183	-0.119175	-0.050952	-0.0871117	-0.161693	-0.183437	-0.0447114	-0.143447	0.181799
sp|O00273|DFFA_HUMAN	DFFA	DFFA_HUMAN DNA fragmentation factor subunit alpha	22	6.21015	6.11978	6.27996	6.34072	6.38848	6.40915	6.4198	6.40099	6.18315	6.42403	6.03799	6.4624	5.97196	6.2353	6.13519	5.98096	6.16497	1.00733	0.992671	1.01865	1.02851	1.03626	1.03961	1.04134	1.03828	1.00295	1.04202	0.979404	1.04825	0.968693	1.01141	0.99517	0.970153	0.0105354	-0.0106129	0.0266627	0.040554	0.05138	0.0560403	0.0584356	0.0542024	0.0042493	0.0593859	-0.0300243	0.0679773	-0.0458882
sp|P31040|DHSA_HUMAN	SDHA	DHSA_HUMAN Succinate dehydrogenase [ubiquinone] flavoprotein subunit, mitochondrial	73	6.29526	6.12598	6.27552	6.51175	6.27152	6.1265	6.25507	6.37623	6.14694	6.46634	5.89407	6.37559	6.02241	6.40927	6.05419	6.39336	6.21062	1.01363	0.986372	1.01045	1.04849	1.00981	0.986455	1.00716	1.02667	0.989747	1.04117	0.949031	1.02656	0.969695	1.03199	0.974812	1.02942	0.0195287	-0.0197966	0.0149977	0.068308	0.0140778	-0.0196742	0.0102887	0.0379664	-0.0148689	0.0582121	-0.0754731	0.0378216	-0.0443964
sp|Q9UID3|VPS51_HUMAN	VPS51	VPS51_HUMAN Vacuolar protein sorting-associated protein 51 homolog	10	6.19472	6.26572	6.5043	6.29042	6.47223	6.02117	6.06072	5.97824	6.17397	6.19804	6.3749	6.40358	6.3737	6.0175	6.34509	6.32569	6.23022	0.994302	1.0057	1.04399	1.00966	1.03884	0.966446	0.972794	0.959555	0.990971	0.994835	1.02322	1.02783	1.02303	0.965857	1.01844	1.01532	-0.00824403	0.00819719	0.0621107	0.0138732	0.0549798	-0.0492393	-0.0397939	-0.0595623	-0.0130846	-0.00747104	0.0331196	0.0395956	0.032848
sp|P04406|G3P_HUMAN	GAPDH	G3P_HUMAN Glyceraldehyde-3-phosphate dehydrogenase	338	5.8578	6.25476	6.27839	6.36295	6.23878	6.58803	6.13467	6.22234	6.33078	6.41196	6.38553	6.52995	5.92473	6.35812	6.09236	6.02885	6.05628	0.967227	1.03277	1.03667	1.05064	1.03013	1.0878	1.01294	1.02742	1.04532	1.05873	1.05437	1.07821	0.978279	1.04984	1.00596	0.995471	-0.048073	0.0465226	0.0519627	0.0712639	0.042832	0.121415	0.0185538	0.0390253	0.0639514	0.0823335	0.0763745	0.10864	-0.0316825
sp|Q4KMQ2-2|ANO6_HUMAN	ANO6	ANO6_HUMAN Isoform 2 of Anoctamin-6	14	6.24385	6.37644	6.14763	6.25743	6.11487	6.21947	6.30026	6.31019	6.17652	6.23997	6.14869	6.45573	6.31785	6.3137	6.31437	6.06302	6.31015	0.989494	1.01051	0.974245	0.991646	0.969054	0.98563	0.998433	1.00001	0.978824	0.988879	0.974413	1.02307	1.00122	1.00056	1.00067	0.960837	-0.0152373	0.015078	-0.0376428	-0.0121029	-0.0453513	-0.0208815	-0.00226179	1.02884e-05	-0.0308789	-0.0161341	-0.0373941	0.0329071	0.00176053
sp|Q9UHN6|TMEM2_HUMAN	TMEM2	TMEM2_HUMAN Transmembrane protein 2	6	6.06544	6.01826	5.98224	6.32388	6.15948	5.90451	6.59429	6.49495	6.34783	6.11998	6.30918	6.34401	6.38723	6.76875	6.26329	5.91669	6.04185	1.0039	0.996096	0.990134	1.04668	1.01947	0.977269	1.09144	1.07499	1.05064	1.01293	1.04425	1.05001	1.05716	1.12031	1.03665	0.979284	0.00562194	-0.00564393	-0.0143046	0.0658196	0.0278182	-0.033173	0.126227	0.104328	0.0712731	0.0185366	0.0624621	0.0704047	0.0802
sp|P05091|ALDH2_HUMAN	ALDH2	ALDH2_HUMAN Aldehyde dehydrogenase, mitochondrial	32	6.42154	6.34229	6.38682	6.3016	6.5361	6.08608	6.41026	6.2085	6.43681	6.16888	6.0944	6.36028	6.05182	6.11529	6.04541	6.03391	6.38192	1.00621	0.993791	1.00077	0.987415	1.02416	0.953645	1.00444	0.972827	1.0086	0.966619	0.954948	0.99661	0.948276	0.958222	0.947272	0.94547	0.00892993	-0.00898555	0.0011084	-0.0182712	0.0344407	-0.0684761	0.00639348	-0.0397446	0.0123565	-0.0489808	-0.0665052	-0.00489911	-0.0766203
sp|P30837|AL1B1_HUMAN	ALDH1B1	AL1B1_HUMAN Aldehyde dehydrogenase X, mitochondrial	35	6.35528	6.10822	6.58738	6.2526	6.32104	6.07596	6.58609	5.86506	6.45639	6.12465	6.33917	6.35694	6.31913	6.18357	5.97924	6.08929	6.23175	1.01982	0.980177	1.05707	1.00335	1.01433	0.975001	1.05686	0.941158	1.03605	0.982814	1.01724	1.02009	1.01402	0.992269	0.95948	0.97714	0.0283183	-0.0288853	0.0800674	0.00481887	0.0205246	-0.036525	0.0797849	-0.0874915	0.0510904	-0.02501	0.0246566	0.0286951	0.0200886
sp|O94788|AL1A2_HUMAN	ALDH1A2	AL1A2_HUMAN Retinal dehydrogenase 2	87	6.32962	6.21653	6.3099	6.23997	6.31651	6.22983	6.20833	6.15226	6.22743	6.33515	6.10291	6.374	6.08107	6.35973	6.15876	6.358	6.27308	1.00901	0.990986	1.00587	0.994723	1.00692	0.993106	0.989679	0.980741	0.992724	1.0099	0.972874	1.01609	0.969392	1.01381	0.981777	1.01354	0.0129461	-0.0130633	0.00844433	-0.00763372	0.00995485	-0.00998002	-0.0149676	-0.0280563	-0.0105359	0.014206	-0.0396755	0.0230262	-0.0448476
sp|P05091-2|ALDH2_HUMAN	ALDH2	ALDH2_HUMAN Isoform 2 of Aldehyde dehydrogenase, mitochondrial	2	8.52324	7.16141	5.15203	6.65144	5.7466	5.25724	5.35665	5.59945	5.04867	5.52898	5.14231	7.19737	7.17393	7.22494	6.60977	6.62596	7.84232	1.08683	0.913174	0.656952	0.848146	0.732767	0.670368	0.683044	0.714004	0.643772	0.705018	0.655712	0.91776	0.914771	0.921275	0.842833	0.844897	0.120121	-0.131038	-0.60614	-0.237615	-0.448573	-0.576976	-0.54995	-0.485996	-0.635378	-0.504268	-0.608865	-0.123812	-0.128518
sp|P00352|AL1A1_HUMAN	ALDH1A1	AL1A1_HUMAN Retinal dehydrogenase 1	33	6.29057	6.12374	6.17942	6.23891	6.45346	6.28533	6.28055	6.43219	6.24436	6.27958	6.15748	6.3558	6.0716	6.41373	6.11623	6.07705	6.20716	1.01344	0.986561	0.995532	1.00512	1.03968	1.01259	1.01182	1.03625	1.00599	1.01167	0.991997	1.02395	0.978161	1.03328	0.985352	0.97904	0.0192586	-0.0195191	-0.00646074	0.00736183	0.0561407	0.0180563	0.0169587	0.0513779	0.00862154	0.0167359	-0.0115921	0.0341416	-0.0318554
sp|Q9UBI1|COMD3_HUMAN	COMMD3	COMD3_HUMAN COMM domain-containing protein 3	4	5.58091	6.5382	5.7796	7.48442	6.70411	6.32284	5.9083	6.92259	6.10552	6.10842	5.35202	6.83187	5.7366	6.72695	5.48383	6.41383	6.05955	0.92101	1.07899	0.953799	1.23514	1.10637	1.04345	0.975039	1.14243	1.00759	1.00806	0.883236	1.12745	0.946703	1.11014	0.904989	1.05847	-0.118711	0.109682	-0.0682422	0.304679	0.145834	0.0613609	-0.0364688	0.1921	0.0109023	0.0115874	-0.179128	0.173069	-0.0790159
tr|R4GMX3|R4GMX3_HUMAN	COMMD3-BMI1	R4GMX3_HUMAN Protein COMMD3-BMI1	2	6.43686	6.31669	6.5126	6.17311	5.97448	6.05906	6.77724	6.14466	6.24157	6.45663	5.85962	6.16341	6.14141	6.28717	6.31967	6.13583	6.37678	1.00942	0.990578	1.0213	0.968061	0.936912	0.950176	1.0628	0.9636	0.978797	1.01252	0.9189	0.96654	0.96309	0.985948	0.991045	0.962215	0.0135301	-0.0136582	0.0304066	-0.0468295	-0.0940138	-0.073733	0.0878709	-0.0534938	-0.030918	0.0179544	-0.12202	-0.0490982	-0.0542571
sp|P35227|PCGF2_HUMAN	PCGF2	PCGF2_HUMAN Polycomb group RING finger protein 2	4	6.46908	6.55936	6.24644	6.35143	6.18935	6.13625	6.16019	6.16017	5.79213	6.29426	6.16429	6.2261	6.43444	6.41347	6.10025	6.30279	6.51422	0.993071	1.00693	0.958893	0.97501	0.950129	0.941978	0.945653	0.94565	0.889152	0.966234	0.946282	0.955771	0.987753	0.984534	0.936451	0.967543	-0.0100319	0.00996261	-0.0605582	-0.036511	-0.0738045	-0.0862352	-0.0806176	-0.0806223	-0.169498	-0.0495557	-0.0796577	-0.0652637	-0.0177778
sp|Q96CT7|CC124_HUMAN	CCDC124	CC124_HUMAN Coiled-coil domain-containing protein 124	24	6.23336	6.46003	5.88761	6.38895	5.97842	6.28663	5.96215	6.55182	6.1172	6.27352	6.43126	6.48307	6.16904	6.23431	6.10152	6.44111	6.3467	0.982143	1.01786	0.927666	1.00666	0.941974	0.990536	0.93941	1.03232	0.96384	0.98847	1.01332	1.02149	0.972008	0.982292	0.96137	1.01488	-0.0259955	0.0255354	-0.108323	0.00957334	-0.0862413	-0.0137187	-0.0901728	0.0458902	-0.0531341	-0.0167304	0.0190959	0.0306716	-0.0409595
sp|Q7Z6Z7|HUWE1_HUMAN	HUWE1	HUWE1_HUMAN E3 ubiquitin-protein ligase HUWE1	109	6.4544	6.20577	6.34579	6.23414	6.32546	5.96001	6.48165	6.23927	6.28622	6.17423	6.19741	6.14791	6.40221	6.16701	6.24506	6.13345	6.33009	1.01964	0.980361	1.00248	0.984843	0.999269	0.941537	1.02394	0.985653	0.99307	0.975379	0.979041	0.971221	1.01139	0.974238	0.986568	0.968936	0.0280581	-0.0286146	0.00357491	-0.0220343	-0.00105447	-0.0869101	0.0341362	-0.0208476	-0.0100321	-0.0359656	-0.0305595	-0.0421288	0.0163451
sp|Q9UKD2|MRT4_HUMAN	MRTO4	MRT4_HUMAN mRNA turnover protein 4 homolog	8	6.13264	6.31081	5.09953	5.68224	5.4565	5.94463	6.22034	6.74959	6.10226	5.91495	6.77951	5.7533	7.49558	6.01378	7.26358	7.08076	6.22173	0.985682	1.01432	0.819633	0.91329	0.877008	0.955463	0.999777	1.08484	0.980799	0.950693	1.08965	0.924711	1.20474	0.966578	1.16745	1.13807	-0.0208064	0.0205106	-0.28695	-0.130855	-0.189339	-0.0657276	-0.00032119	0.117485	-0.027971	-0.0729487	0.123866	-0.112925	0.268725
sp|Q6XQN6|PNCB_HUMAN	NAPRT1	PNCB_HUMAN Nicotinate phosphoribosyltransferase	32	6.39036	6.34982	6.27813	6.44499	6.09834	6.12808	6.04604	6.23415	6.18946	6.36184	6.06807	6.34263	6.16925	6.59329	6.0498	6.25575	6.37009	1.00318	0.996818	0.985564	1.01176	0.95734	0.962008	0.949129	0.97866	0.971644	0.998705	0.952588	0.995689	0.968471	1.03504	0.94972	0.98205	0.00458345	-0.00459806	-0.0209789	0.0168644	-0.0628972	-0.0558786	-0.0753232	-0.0311209	-0.0415002	-0.00186967	-0.070076	-0.00623257	-0.0462186
sp|P19623|SPEE_HUMAN	SRM	SPEE_HUMAN Spermidine synthase	46	6.43259	6.39399	6.61049	6.30583	6.44762	5.90293	6.28293	5.94822	6.01386	6.02129	5.82044	6.19069	6.77614	6.77962	6.05863	6.01471	6.41329	1.00301	0.996991	1.03075	0.983244	1.00535	0.920421	0.979673	0.927483	0.937718	0.938877	0.907559	0.965291	1.05658	1.05712	0.944699	0.937851	0.00433509	-0.00434816	0.0436926	-0.0243784	0.00770207	-0.119633	-0.0296271	-0.108607	-0.0927734	-0.090992	-0.139936	-0.0509644	0.079399
sp|Q96D46|NMD3_HUMAN	NMD3	NMD3_HUMAN 60S ribosomal export protein NMD3	33	6.42575	6.16002	6.15906	6.0862	6.64525	6.46607	6.45461	6.04651	6.35638	6.28667	6.38667	6.08799	6.30732	6.43523	6.00102	5.69524	6.29289	1.02111	0.978886	0.978734	0.967156	1.05599	1.02752	1.0257	0.960849	1.01009	0.999012	1.0149	0.96744	1.00229	1.02262	0.95362	0.905028	0.0301433	-0.0307865	-0.0310114	-0.0481798	0.0786019	0.0391675	0.0366083	-0.0576189	0.0144838	-0.00142554	0.0213423	-0.0477556	0.00330555
sp|O75175|CNOT3_HUMAN	CNOT3	CNOT3_HUMAN CCR4-NOT transcription complex subunit 3	11	6.2422	6.25366	6.74152	5.88833	6.29741	6.37464	6.47699	6.14123	6.47555	6.0797	6.51364	6.17211	6.11094	5.85798	6.06212	6.31199	6.24793	0.999083	1.00092	1.079	0.942445	1.00792	1.02028	1.03666	0.982922	1.03643	0.973074	1.04253	0.987865	0.978074	0.937587	0.970261	1.01025	-0.00132371	0.00132249	0.109696	-0.0855198	0.0113803	0.0289656	0.0519452	-0.0248507	0.0516244	-0.0393782	0.0600857	-0.0176145	-0.031984
sp|Q9H497|TOR3A_HUMAN	TOR3A	TOR3A_HUMAN Torsin-3A	13	6.27201	6.40671	6.34299	6.55323	6.2307	6.02531	6.2782	6.10461	6.111	6.42611	6.30492	6.38498	6.05109	6.03455	6.41524	6.05835	6.33936	0.989376	1.01062	1.00057	1.03374	0.982859	0.95046	0.990352	0.962969	0.963977	1.01368	0.994567	1.0072	0.954527	0.951918	1.01197	0.955672	-0.0154093	0.0152465	0.00082587	0.047869	-0.0249429	-0.0733017	-0.0139862	-0.0544381	-0.0529287	0.0196085	-0.00785913	0.0103449	-0.0671422
sp|Q9NSD9|SYFB_HUMAN	FARSB	SYFB_HUMAN Phenylalanine--tRNA ligase beta subunit	60	6.18771	6.21379	6.31172	6.02756	6.37783	6.07257	6.40866	6.11156	6.25007	6.20619	6.36758	6.28206	6.59185	6.22716	6.22025	6.14344	6.20075	0.997897	1.0021	1.0179	0.97207	1.02856	0.979328	1.03353	0.985616	1.00795	1.00088	1.0269	1.01311	1.06307	1.00426	1.00314	0.990758	-0.00303714	0.00303076	0.0255905	-0.0408686	0.0406229	-0.0301355	0.04758	-0.020902	0.0114296	0.00126514	0.0383025	0.018795	0.0882407
sp|P52758|UK114_HUMAN	HRSP12	UK114_HUMAN Ribonuclease UK114	7	6.12854	6.34383	5.88048	6.68441	6.36167	6.49549	6.00141	6.12456	6.17928	6.66252	5.82001	6.51258	5.73719	6.4863	6.19031	6.39143	6.23618	0.982739	1.01726	0.942961	1.07187	1.02012	1.04158	0.962353	0.9821	0.990875	1.06836	0.933264	1.04432	0.919984	1.04011	0.992644	1.02489	-0.0251203	0.0246904	-0.0847298	0.100136	0.0287418	0.0587746	-0.0553622	-0.0260575	-0.013225	0.0954042	-0.0996421	0.0625655	-0.120319
sp|Q9Y315|DEOC_HUMAN	DERA	DEOC_HUMAN Putative deoxyribose-phosphate aldolase	10	6.05185	5.95564	6.36679	6.44351	6.10484	6.28761	6.2004	6.39536	6.5816	6.41182	6.09333	6.3916	6.01153	6.32517	6.27555	6.10341	6.00375	1.00801	0.991988	1.06047	1.07325	1.01684	1.04728	1.03276	1.06523	1.09625	1.06797	1.01492	1.0646	1.0013	1.05354	1.04527	1.0166	0.0115135	-0.0116062	0.0847035	0.101984	0.0240908	0.066649	0.0464986	0.0911629	0.132576	0.0948712	0.0213682	0.0903144	0.00186952
sp|Q86UP2|KTN1_HUMAN	KTN1	KTN1_HUMAN Kinectin	56	6.16685	6.19758	5.76171	5.93761	5.9892	5.90086	6.4746	6.64849	6.29253	6.11744	6.75459	6.15251	6.6448	5.87996	6.72324	6.358	6.18222	0.997515	1.00249	0.931981	0.960434	0.968779	0.95449	1.04729	1.07542	1.01784	0.989522	1.09258	0.995195	1.07483	0.951109	1.08751	1.02843	-0.00359007	0.00358116	-0.101627	-0.0582415	-0.0457605	-0.0671986	0.0666672	0.104903	0.0255164	-0.0151958	0.127744	-0.00694873	0.104102
sp|Q9Y5K8|VATD_HUMAN	ATP6V1D	VATD_HUMAN V-type proton ATPase subunit D	20	5.79645	6.00296	6.38249	6.29383	6.53314	6.72989	6.83012	6.75469	6.36554	6.7356	6.70785	6.57868	5.28414	5.42944	5.81211	5.76307	5.8997	0.982498	1.0175	1.08183	1.0668	1.10737	1.14072	1.15771	1.14492	1.07896	1.14168	1.13698	1.11509	0.895662	0.92029	0.985153	0.97684	-0.0254732	0.0250312	0.113477	0.0932954	0.147134	0.18994	0.211268	0.195247	0.10964	0.191164	0.185208	0.157155	-0.158974
sp|Q0VDF9|HSP7E_HUMAN	HSPA14	HSP7E_HUMAN Heat shock 70 kDa protein 14	22	6.35057	6.21783	6.35046	5.85808	6.22213	5.95179	6.27608	6.41144	6.36291	6.0095	6.4825	5.97805	6.81946	5.80644	6.7331	6.16968	6.2842	1.01056	0.989439	1.01054	0.932192	0.990123	0.947104	0.998708	1.02025	1.01253	0.956287	1.03156	0.951283	1.08518	0.923974	1.07143	0.981777	0.015157	-0.0153179	0.015132	-0.101301	-0.0143206	-0.0784055	-0.00186535	0.0289193	0.0179576	-0.0644841	0.0448212	-0.0720541	0.117928
sp|P16403|H12_HUMAN	HIST1H1C	H12_HUMAN Histone H1.2	6	5.54207	5.16648	5.35729	5.51112	5.47221	6.24302	6.90721	7.09307	6.99544	6.23708	7.69514	5.0933	7.48203	5.35751	7.46842	6.37861	5.35427	1.03507	0.964926	1.00056	1.02929	1.02203	1.16599	1.29004	1.32475	1.30651	1.16488	1.4372	0.951259	1.39739	1.0006	1.39485	1.19131	0.0497337	-0.0515096	0.000812155	0.0416543	0.0314324	0.221553	0.367412	0.405719	0.385724	0.22018	0.523256	-0.0720905	0.482739
sp|P16402|H13_HUMAN	HIST1H1D	H13_HUMAN Histone H1.3	28	5.87103	6.21988	5.65349	6.29003	6.23497	5.61389	5.00047	7.42399	4.73401	6.46781	6.71581	5.95888	7.45258	6.45486	7.45848	6.44981	6.04546	0.971148	1.02885	0.935164	1.04046	1.03135	0.928613	0.827145	1.22803	0.783069	1.06986	1.11089	0.985679	1.23276	1.06772	1.23373	1.06689	-0.0422373	0.0410358	-0.0967092	0.057216	0.0445317	-0.10685	-0.273787	0.296344	-0.352788	0.0974264	0.15171	-0.0208097	0.301889
sp|P10412|H14_HUMAN	HIST1H1E	H14_HUMAN Histone H1.4	6	6.64889	5.64227	4.46161	5.94929	5.03045	5.43009	6.4936	7.1104	6.1185	6.24906	6.32811	5.61031	7.65635	5.9647	8.33225	6.97412	6.14558	1.0819	0.918102	0.725987	0.96806	0.818548	0.883576	1.05663	1.15699	0.995594	1.01684	1.0297	0.912902	1.24583	0.970567	1.35581	1.13482	0.113564	-0.123273	-0.461985	-0.0468317	-0.288862	-0.178573	0.0794693	0.210382	-0.00637117	0.02409	0.0422255	-0.131469	0.317108
sp|P16401|H15_HUMAN	HIST1H1B	H15_HUMAN Histone H1.5	19	6.45071	5.89435	5.2192	5.56493	5.58109	5.23939	5.913	5.97824	5.19947	5.61372	5.81998	5.1327	8.67391	6.58122	8.70923	8.42887	6.17253	1.04507	0.954933	0.845553	0.901564	0.904182	0.848824	0.957954	0.968523	0.842356	0.909468	0.942884	0.831539	1.40524	1.06621	1.41097	1.36555	0.063596	-0.0665292	-0.242033	-0.149498	-0.145315	-0.236463	-0.0619717	-0.0461411	-0.247497	-0.136905	-0.0848477	-0.266144	0.490821
sp|Q92499|DDX1_HUMAN	DDX1	DDX1_HUMAN ATP-dependent RNA helicase DDX1	47	6.08537	6.13064	5.38944	5.60548	5.83922	6.04032	6.43005	6.50169	6.54853	6.17652	7.09998	5.88484	7.43439	5.93967	6.65206	6.2418	6.10801	0.996294	1.00371	0.882357	0.917727	0.955995	0.988919	1.05273	1.06445	1.07212	1.01122	1.16241	0.963464	1.21716	0.97244	1.08907	1.0219	-0.00535626	0.00533645	-0.180566	-0.123863	-0.0649256	-0.0160763	0.0741287	0.0901135	0.10047	0.016093	0.217114	-0.0536981	0.283513
sp|P46926|GNPI1_HUMAN	GNPDA1	GNPI1_HUMAN Glucosamine-6-phosphate isomerase 1	27	6.00639	6.16476	6.28646	6.30626	6.22827	6.20931	6.15793	6.42121	6.2158	6.53371	6.07663	6.46728	5.97759	6.48453	6.11835	6.34551	6.08558	0.986988	1.01301	1.03301	1.03626	1.02345	1.02033	1.01189	1.05515	1.0214	1.07364	0.99853	1.06272	0.982256	1.06556	1.00539	1.04271	-0.0188954	0.0186511	0.0468543	0.0513911	0.0334379	0.0290394	0.0170519	0.0774516	0.0305465	0.102509	-0.00212213	0.0877655	-0.0258296
sp|Q8TDQ7|GNPI2_HUMAN	GNPDA2	GNPI2_HUMAN Glucosamine-6-phosphate isomerase 2	8	6.03275	6.32552	6.35851	6.44465	6.44612	6.36435	6.00168	6.37131	5.89652	6.30226	6.26007	6.44787	5.9249	6.65123	5.94893	6.22332	6.17914	0.97631	1.02369	1.02903	1.04297	1.04321	1.02997	0.971282	1.0311	0.954263	1.01993	1.0131	1.04349	0.958856	1.0764	0.962745	1.00715	-0.0345891	0.0337792	0.0412838	0.0606971	0.0610262	0.0426083	-0.0420385	0.0441851	-0.0675411	0.0284644	0.0187739	0.0614178	-0.0606141
sp|Q8IYS2-2|K2013_HUMAN	KIAA2013	K2013_HUMAN Isoform 2 of Uncharacterized protein KIAA2013	9	5.71764	6.00022	6.96256	6.58038	6.49118	6.30959	6.1837	5.75722	6.47634	6.59305	6.7739	6.40589	5.89582	6.1048	5.95655	5.79117	5.85893	0.975885	1.02412	1.18837	1.12314	1.10791	1.07692	1.05543	0.98264	1.10538	1.1253	1.15617	1.09335	1.0063	1.04197	1.01666	0.988435	-0.0352174	0.0343782	0.248981	0.167534	0.147844	0.106909	0.0778331	-0.0252649	0.144542	0.170309	0.209349	0.128762	0.00905527
sp|P28838|AMPL_HUMAN	LAP3	AMPL_HUMAN Cytosol aminopeptidase	78	6.11399	6.01806	6.26573	6.24707	6.34873	6.39947	6.37224	6.41932	6.48136	6.3838	6.25657	6.51842	5.93689	6.24966	6.00066	5.98802	6.06602	1.00791	0.992093	1.03292	1.02985	1.0466	1.05497	1.05048	1.05824	1.06847	1.05239	1.03141	1.07458	0.978712	1.03027	0.989224	0.987141	0.0113627	-0.011453	0.0467312	0.0424283	0.0657166	0.077201	0.0710492	0.081669	0.0955451	0.073664	0.0446205	0.103771	-0.0310441
sp|P30566|PUR8_HUMAN	ADSL	PUR8_HUMAN Adenylosuccinate lyase	42	6.08586	5.95923	6.17738	6.38606	6.12925	6.50778	6.07614	6.16623	6.15798	6.51295	6.12588	6.46337	6.14027	6.46669	6.28754	6.3574	6.02255	1.01051	0.989487	1.02571	1.06036	1.01772	1.08057	1.0089	1.02386	1.02249	1.08143	1.01716	1.0732	1.01955	1.07375	1.044	1.0556	0.0150879	-0.0152473	0.0366218	0.0845528	0.0253373	0.111792	0.0127818	0.0340154	0.0320839	0.112938	0.0245438	0.101913	0.0279288
sp|O75533|SF3B1_HUMAN	SF3B1	SF3B1_HUMAN Splicing factor 3B subunit 1	54	6.42975	6.40822	5.74516	6.07022	6.23192	6.14318	6.45884	6.42147	6.23438	6.21509	6.21301	5.88063	6.77631	6.22308	6.31201	6.23673	6.41899	1.00168	0.998323	0.895026	0.945667	0.970858	0.957033	1.00621	1.00039	0.971241	0.968236	0.967912	0.916131	1.05567	0.96948	0.983335	0.971607	0.00241745	-0.00242151	-0.159998	-0.0805964	-0.0426685	-0.0633595	0.00892989	0.000558407	-0.0420991	-0.0465699	-0.0470528	-0.126374	0.0781547
sp|P39059|COFA1_HUMAN	COL15A1	COFA1_HUMAN Collagen alpha-1(XV) chain	6	5.87497	6.24929	5.98407	5.87632	5.4502	5.48328	5.92419	6.45932	6.01988	5.76447	5.89215	6.37938	6.1884	5.50688	6.28923	10.658	6.06213	0.969126	1.03087	0.987123	0.969349	0.899057	0.904514	0.977246	1.06552	0.993031	0.950898	0.97196	1.05233	1.02083	0.908407	1.03746	1.75813	-0.0452433	0.0438675	-0.0186977	-0.0449118	-0.153516	-0.144786	-0.0332069	0.0915575	-0.0100901	-0.0726368	-0.0410306	0.0735914	0.0297417
tr|M0QXA7|M0QXA7_HUMAN	WIZ	M0QXA7_HUMAN Protein Wiz	5	5.86217	6.28563	6.091	6.60553	6.2037	6.27244	6.48902	6.24552	6.11751	6.46597	6.36881	6.41315	6.08873	6.22413	6.34294	5.92377	6.0739	0.965141	1.03486	1.00282	1.08753	1.02137	1.03269	1.06834	1.02826	1.00718	1.06455	1.04855	1.05585	1.00244	1.02473	1.04429	0.975283	-0.0511884	0.0494342	0.00405595	0.121051	0.0305058	0.0464036	0.0953775	0.0401985	0.0103214	0.0902437	0.0684007	0.07841	0.00351818
sp|O95785|WIZ_HUMAN	WIZ	WIZ_HUMAN Protein Wiz	20	6.17875	6.25404	6.24447	6.44926	6.07809	6.28488	6.3675	6.26943	6.23499	6.18661	6.30871	6.33739	6.11392	6.13252	6.41211	6.14734	6.2164	0.993944	1.00606	1.00452	1.03746	0.977752	1.01102	1.02431	1.00853	1.00299	0.995209	1.01485	1.01946	0.983515	0.986507	1.03148	0.988891	-0.00876318	0.00871027	0.00650095	0.0530555	-0.0324601	0.015807	0.0346489	0.0122561	0.00430907	-0.00692909	0.0212669	0.0278106	-0.0239805
sp|Q13144|EI2BE_HUMAN	EIF2B5	EI2BE_HUMAN Translation initiation factor eIF-2B subunit epsilon	18	6.62945	6.51867	5.76459	5.94868	6.14383	5.91439	6.66821	6.51962	6.45555	6.28562	6.46022	5.98449	6.51314	5.89326	6.38259	5.91768	6.57406	1.00843	0.991574	0.876869	0.904872	0.934556	0.899656	1.01432	0.991719	0.981973	0.956125	0.982683	0.910319	0.990733	0.896441	0.970875	0.900156	0.0121046	-0.012207	-0.189567	-0.144215	-0.0976463	-0.152555	0.0205149	-0.0119967	-0.0262446	-0.0647296	-0.0252013	-0.135556	-0.0134314
sp|Q9BQ69|MACD1_HUMAN	MACROD1	MACD1_HUMAN O-acetyl-ADP-ribose deacetylase MACROD1	3	8.26104	6.47222	7.67191	6.76087	7.73872	6.76333	5.51074	4.95108	5.08993	5.36093	5.48688	5.89053	6.13337	5.89713	5.88532	6.12601	7.36663	1.12141	0.878586	1.04144	0.91777	1.05051	0.918104	0.748068	0.672096	0.690944	0.727732	0.744829	0.799623	0.832588	0.800519	0.798916	0.831589	0.165319	-0.186744	0.058581	-0.123796	0.0710902	-0.123271	-0.418759	-0.573262	-0.533359	-0.458521	-0.425019	-0.322607	-0.264325
sp|O00628|PEX7_HUMAN	PEX7	PEX7_HUMAN Peroxisomal targeting signal 2 receptor	3	5.92034	6.26007	6.60993	6.84196	6.35959	6.4841	6.28812	5.63069	5.93018	6.27762	6.66393	6.35443	6.0882	6.42352	5.71961	6.14772	6.09021	0.972108	1.02789	1.08534	1.12344	1.04423	1.06468	1.0325	0.924549	0.973724	1.03077	1.0942	1.04339	0.999671	1.05473	0.939149	1.00944	-0.0408108	0.039688	0.118144	0.167919	0.062443	0.0904155	0.046138	-0.113179	-0.0384149	0.0437269	0.129882	0.0612719	-0.000475038
sp|P82970|HMGN5_HUMAN	HMGN5	HMGN5_HUMAN High mobility group nucleosome-binding domain-containing protein 5	15	5.62163	5.89713	6.70022	5.75564	6.94718	6.71069	6.76993	7.13722	6.944	6.94908	6.89395	6.40247	5.57665	5.25867	5.27443	5.16111	5.75938	0.976082	1.02392	1.16336	0.999351	1.20624	1.16518	1.17546	1.23923	1.20569	1.20657	1.197	1.11166	0.968273	0.913062	0.915798	0.896122	-0.034925	0.0340995	0.218295	-0.000937155	0.270514	0.220548	0.233227	0.309449	0.269853	0.270908	0.259417	0.152715	-0.0465148
tr|Q5JSK9|Q5JSK9_HUMAN	HMGN5	Q5JSK9_HUMAN High mobility group nucleosome-binding domain-containing protein 5 (Fragment)	2	7.44014	7.11461	5.80177	7.61219	5.36587	5.23944	4.74516	5.42186	4.30337	5.95765	5.08828	7.11921	6.8369	8.0281	6.68806	7.23738	7.27738	1.02237	0.977634	0.797234	1.04601	0.737336	0.719963	0.652043	0.74503	0.591335	0.818654	0.699192	0.978266	0.939473	1.10316	0.919021	0.994504	0.0319116	-0.0326335	-0.326925	0.0648934	-0.439606	-0.474006	-0.616961	-0.42463	-0.757951	-0.288675	-0.51624	-0.031701	-0.0900758
sp|O75369-8|FLNB_HUMAN	FLNB	FLNB_HUMAN Isoform 8 of Filamin-B	178	6.14216	6.11133	6.57667	6.1619	6.25616	5.8699	6.62498	6.33906	6.55837	6.31636	6.40675	6.41085	6.21904	6.02419	5.94365	6.03863	6.12674	1.00252	0.997484	1.07344	1.00574	1.02112	0.958078	1.08132	1.03465	1.07045	1.03095	1.0457	1.04637	1.01506	0.983261	0.970115	0.985618	0.00362529	-0.00363442	0.102236	0.00825446	0.0301566	-0.0617849	0.112795	0.0491481	0.0982165	0.0439726	0.0644719	0.0653948	0.0215711
sp|P21333|FLNA_HUMAN	FLNA	FLNA_HUMAN Filamin-A	168	6.29064	5.83417	6.38936	5.83416	6.22988	6.0167	6.55433	6.25844	6.63056	6.16872	6.48379	5.99135	6.6585	5.70103	6.57281	6.38556	6.06241	1.03765	0.962352	1.05393	0.962351	1.02763	0.992461	1.08114	1.03234	1.09372	1.01754	1.06951	0.988279	1.09833	0.940391	1.08419	1.0533	0.0533166	-0.0553628	0.0757812	-0.0553653	0.0393141	-0.0109178	0.112558	0.0459129	0.12924	0.0250809	0.0969471	-0.0170091	0.135307
sp|Q14315|FLNC_HUMAN	FLNC	FLNC_HUMAN Filamin-C	193	6.48751	6.11206	6.29439	6.19991	6.3268	5.99343	6.38435	6.18351	6.45359	6.19885	6.20252	6.24771	6.39355	6.24368	6.18651	6.09164	6.29978	1.0298	0.970201	0.999144	0.984146	1.00429	0.951371	1.01342	0.981543	1.02441	0.983978	0.984561	0.991734	1.01488	0.991094	0.982019	0.96696	0.0423623	-0.0436439	-0.00123602	-0.0230553	0.0061734	-0.0719207	0.0192372	-0.0268766	0.0347993	-0.023302	-0.0224481	-0.0119751	0.0213146
sp|Q9BZE9-2|ASPC1_HUMAN	ASPSCR1	ASPC1_HUMAN Isoform 2 of Tether containing UBX domain for GLUT4	13	6.14658	5.89766	6.53628	6.23287	6.30537	5.86662	6.47568	6.23773	6.64096	6.31012	6.75151	6.04507	6.46157	6.03323	6.10782	5.95094	6.02212	1.02067	0.979333	1.08538	1.035	1.04703	0.974179	1.07532	1.0358	1.10276	1.04782	1.12112	1.00381	1.07297	1.00184	1.01423	0.98818	0.0295125	-0.0301288	0.118198	0.0496252	0.0663096	-0.0377419	0.10476	0.0507497	0.14112	0.067396	0.164939	0.00548759	0.101613
sp|Q9HD40|SPCS_HUMAN	SEPSECS	SPCS_HUMAN O-phosphoseryl-tRNA(Sec) selenium transferase	10	6.21915	6.34993	6.09571	6.26941	6.29993	6.28424	6.06305	6.3355	6.11944	6.4346	6.67893	6.44149	5.90253	6.53791	6.16645	5.80172	6.28454	0.989595	1.0104	0.969953	0.997593	1.00245	0.999952	0.964756	1.00811	0.973729	1.02388	1.06276	1.02497	0.939214	1.04032	0.981209	0.923173	-0.0150897	0.0149335	-0.0440129	-0.00347747	0.00352865	-6.88704e-05	-0.0517634	0.0116513	-0.0384075	0.0340433	0.0878098	0.0355873	-0.0904737
sp|Q9Y3D6|FIS1_HUMAN	FIS1	FIS1_HUMAN Mitochondrial fission 1 protein	7	6.30759	6.4645	6.35145	6.30319	6.35895	6.51003	6.05954	6.23533	5.99275	6.52983	5.92318	6.69993	5.81704	6.28789	5.86207	6.29675	6.38605	0.987715	1.01229	0.994583	0.987026	0.995757	1.01941	0.948872	0.976399	0.938413	1.02252	0.927519	1.04915	0.910899	0.98463	0.91795	0.986017	-0.0178338	0.0176161	-0.00783673	-0.0188406	-0.00613415	0.0277415	-0.0757144	-0.0344568	-0.0917045	0.0321227	-0.108551	0.0692233	-0.134637
sp|Q5T653|RM02_HUMAN	MRPL2	RM02_HUMAN 39S ribosomal protein L2, mitochondrial	7	6.79189	6.36585	5.70269	5.91359	5.98054	5.74296	6.38762	6.32486	6.39226	5.98256	6.35434	5.56534	7.39048	6.16855	6.74123	6.19525	6.57887	1.03238	0.967621	0.866819	0.898876	0.909053	0.87294	0.97093	0.96139	0.971635	0.90936	0.965871	0.845942	1.12337	0.937631	1.02468	0.941689	0.0459733	-0.0474866	-0.206197	-0.153806	-0.137564	-0.196045	-0.0425613	-0.0568063	-0.0415137	-0.137077	-0.0500975	-0.24137	0.167828
sp|Q8N5M9|JAGN1_HUMAN	JAGN1	JAGN1_HUMAN Protein jagunal homolog 1	2	4.84535	6.54447	5.67154	6.50115	6.51276	6.48309	6.45277	7.29357	5.95772	5.92765	5.90982	6.2705	5.73408	7.06563	5.73218	7.09772	5.69491	0.850821	1.14918	0.995896	1.14157	1.14361	1.1384	1.13308	1.28072	1.04615	1.04087	1.03774	1.10107	1.00688	1.24069	1.00654	1.24633	-0.233072	0.200603	-0.00593252	0.191022	0.193596	0.187009	0.180246	0.356952	0.0650873	0.0577872	0.0534411	0.138907	0.00988899
sp|Q96EN8|MOCOS_HUMAN	MOCOS	MOCOS_HUMAN Molybdenum cofactor sulfurase	16	6.08458	6.17595	6.45733	6.41494	5.96601	5.83234	6.12722	6.17645	6.4206	6.27221	6.28442	6.30626	6.11424	6.4989	6.32311	6.54546	6.13026	0.992548	1.00745	1.05335	1.04644	0.973206	0.951401	0.999503	1.00753	1.04736	1.02315	1.02515	1.02871	0.997386	1.06013	1.03146	1.06773	-0.0107918	0.0107116	0.0749883	0.0654863	-0.039183	-0.0718746	-0.000716788	0.0108284	0.0667587	0.0330244	0.0358302	0.0408352	-0.00377626
sp|P05386|RLA1_HUMAN	RPLP1	RLA1_HUMAN 60S acidic ribosomal protein P1	5	4.18697	7.08466	4.61104	6.31704	4.95544	7.43848	4.92569	8.80244	5.64845	6.51115	5.5008	6.53312	7.0158	6.63669	5.9224	7.90983	5.63582	0.742922	1.25708	0.818167	1.12087	0.879277	1.31986	0.873998	1.56188	1.00224	1.15532	0.976043	1.15921	1.24486	1.17759	1.05085	1.40349	-0.428718	0.330074	-0.289532	0.164624	-0.185611	0.400384	-0.194298	0.643279	0.00323077	0.208288	-0.0349828	0.213148	0.315983
sp|P05387|RLA2_HUMAN	RPLP2	RLA2_HUMAN 60S acidic ribosomal protein P2	27	4.87588	6.10838	4.4344	5.87266	5.1412	7.39311	5.84667	7.76692	6.40329	6.69288	6.88703	6.17115	6.76926	6.23241	6.3746	7.03015	5.49213	0.887794	1.11221	0.80741	1.06929	0.936103	1.34613	1.06455	1.41419	1.1659	1.21863	1.25398	1.12364	1.23254	1.13479	1.16068	1.28004	-0.171703	0.153424	-0.308627	0.0966483	-0.0952606	0.428816	0.0902494	0.499977	0.221448	0.285261	0.326516	0.168174	0.301632
sp|Q9Y230|RUVB2_HUMAN	RUVBL2	RUVB2_HUMAN RuvB-like 2	90	5.91983	5.90993	6.27863	6.21956	6.24445	6.4073	6.42148	6.37553	6.30261	6.52102	6.32477	6.34265	6.09764	6.44679	5.99697	6.19085	5.91488	1.00084	0.999163	1.0615	1.05151	1.05572	1.08325	1.08565	1.07788	1.06555	1.10248	1.0693	1.07232	1.0309	1.08993	1.01388	1.04666	0.00120685	-0.00120786	0.0861009	0.0724636	0.0782256	0.115368	0.118557	0.108196	0.0916005	0.140749	0.0966641	0.100737	0.0439021
sp|Q9H0N5|PHS2_HUMAN	PCBD2	PHS2_HUMAN Pterin-4-alpha-carbinolamine dehydratase 2	9	6.07614	6.44365	6.0453	6.52121	6.68254	6.36913	6.16572	6.20001	6.14687	6.32726	5.92236	6.49955	5.88392	6.37114	6.06474	6.28045	6.2599	0.970646	1.02935	0.965719	1.04174	1.06752	1.01745	0.984956	0.990434	0.981945	1.01076	0.94608	1.03828	0.939939	1.01777	0.968825	1.00328	-0.0429833	0.0417397	-0.0503245	0.0590012	0.0942581	0.0249579	-0.0218691	-0.0138679	-0.0262865	0.0154424	-0.0799663	0.0542014	-0.0893608
sp|P61457|PHS_HUMAN	PCBD1	PHS_HUMAN Pterin-4-alpha-carbinolamine dehydratase	6	6.14415	6.22243	5.93306	6.65244	6.15938	6.18834	6.0517	6.5967	6.13946	6.38657	6.12172	6.62349	5.82901	6.68262	6.01095	6.25796	6.18329	0.99367	1.00633	0.959531	1.07587	0.996133	1.00082	0.978718	1.06686	0.992912	1.03288	0.990043	1.07119	0.942704	1.08075	0.972128	1.01208	-0.00916123	0.00910343	-0.0595983	0.105509	-0.00558953	0.00117779	-0.0310342	0.0933698	-0.0102629	0.0466666	-0.0144376	0.0992169	-0.0851238
sp|P33316|DUT_HUMAN	DUT	DUT_HUMAN Deoxyuridine 5'-triphosphate nucleotidohydrolase, mitochondrial	42	6.29812	6.08359	6.46247	6.44726	6.19074	5.91739	6.36926	6.13697	6.33412	6.26342	6.09453	6.43999	6.18583	6.28219	6.09824	6.39586	6.19085	1.01733	0.982674	1.04387	1.04142	0.999981	0.955828	1.02882	0.991296	1.02314	1.01172	0.984441	1.04024	0.999188	1.01475	0.98504	1.03311	0.0247826	-0.0252157	0.061947	0.0585475	-2.67994e-05	-0.0651777	0.0409871	-0.0126121	0.0330055	0.016812	-0.0226237	0.0569198	-0.00117148
sp|Q15907|RB11B_HUMAN	RAB11B	RB11B_HUMAN Ras-related protein Rab-11B	56	6.25823	6.27286	6.43988	6.48332	6.44597	5.92648	5.88956	6.18895	6.03679	6.19755	6.01554	6.37545	6.08868	6.6449	6.37516	6.36068	6.26554	0.998833	1.00117	1.02782	1.03476	1.0288	0.945884	0.939992	0.987775	0.96349	0.989148	0.960098	1.01754	0.971772	1.06055	1.01749	1.01518	-0.00168532	0.00168336	0.0395938	0.0492928	0.0409575	-0.0802645	-0.0892801	-0.0177453	-0.0536584	-0.015742	-0.0587458	0.0250872	-0.0413105
sp|P62491|RB11A_HUMAN	RAB11A	RB11A_HUMAN Ras-related protein Rab-11A	15	6.23574	5.89672	6.45708	6.7721	6.21467	6.0845	5.87995	6.11973	5.99128	6.35084	6.13806	6.57851	5.93271	6.87716	6.18276	6.28821	6.06623	1.02794	0.972057	1.06443	1.11636	1.02447	1.00301	0.969292	1.00882	0.987645	1.04692	1.01184	1.08445	0.97799	1.13368	1.01921	1.03659	0.0397606	-0.0408875	0.0900817	0.158803	0.0348776	0.00433851	-0.0449963	0.0126678	-0.0179359	0.0661472	0.0169825	0.116961	-0.0321089
sp|Q9H444|CHM4B_HUMAN	CHMP4B	CHM4B_HUMAN Charged multivesicular body protein 4b	26	6.27279	6.37315	6.49495	6.61929	6.3386	6.47638	5.95716	6.23797	5.97161	6.21738	5.97461	6.59693	5.82624	6.18567	6.14516	6.31211	6.32297	0.992064	1.00794	1.0272	1.04686	1.00247	1.02426	0.942146	0.986557	0.944431	0.983301	0.944906	1.04333	0.92144	0.978286	0.971879	0.998282	-0.0114951	0.0114042	0.038716	0.0660741	0.00356185	0.0345853	-0.0859777	-0.0195258	-0.0824824	-0.0242956	-0.0817578	0.0611924	-0.118037
sp|Q96CF2|CHM4C_HUMAN	CHMP4C	CHM4C_HUMAN Charged multivesicular body protein 4c	6	6.60902	6.7116	6.41733	6.42228	6.5175	5.98726	5.96633	6.14137	5.88767	6.25748	6.08669	6.45697	5.82813	6.56264	5.97596	6.17179	6.66031	0.992299	1.0077	0.963518	0.964261	0.978558	0.898946	0.895804	0.922085	0.883993	0.939518	0.913875	0.96947	0.875054	0.985336	0.89725	0.926652	-0.011153	0.0110674	-0.0536162	-0.0525038	-0.0312707	-0.153693	-0.158746	-0.117029	-0.177893	-0.0900076	-0.129931	-0.044732	-0.192556
sp|Q8TEX9-2|IPO4_HUMAN	IPO4	IPO4_HUMAN Isoform 2 of Importin-4	21	6.57407	6.07967	6.11846	5.84865	6.26618	6.02746	6.3484	6.4625	6.16475	6.17944	6.72394	5.57679	6.7537	5.52302	6.94807	6.40489	6.32687	1.03907	0.960929	0.96706	0.924414	0.990408	0.952676	1.0034	1.02144	0.974376	0.976698	1.06276	0.881445	1.06746	0.872947	1.09818	1.01233	0.0552949	-0.0574989	-0.0483234	-0.113388	-0.0139057	-0.0699418	0.00490108	0.0306004	-0.0374496	-0.0340159	0.0878149	-0.182057	0.0941861
sp|O75410|TACC1_HUMAN	TACC1	TACC1_HUMAN Transforming acidic coiled-coil-containing protein 1	23	6.41164	6.30099	6.4639	6.32222	6.25409	6.03294	6.07769	6.19152	6.31789	6.35288	6.1922	6.35387	6.12971	6.20022	6.18379	6.21445	6.35632	1.0087	0.991296	1.01693	0.994636	0.983918	0.949125	0.956166	0.974074	0.993955	0.99946	0.974181	0.999615	0.96435	0.975443	0.972858	0.977681	0.0125028	-0.0126121	0.0242143	-0.00775938	-0.0233906	-0.0753294	-0.0646675	-0.037897	-0.0087478	-0.000779854	-0.0377386	-0.000555049	-0.0523718
sp|Q8WZA9|IRGQ_HUMAN	IRGQ	IRGQ_HUMAN Immunity-related GTPase family Q protein	14	6.30653	6.28437	6.5148	6.39575	6.504	6.09057	6.31803	6.02775	6.17152	6.1903	6.24362	6.29449	6.35345	6.20043	6.02818	6.07624	6.29545	1.00176	0.99824	1.03484	1.01593	1.03313	0.967456	1.00359	0.957477	0.980314	0.983297	0.991767	0.999848	1.00921	0.984907	0.957546	0.96518	0.00253691	-0.00254138	0.0494114	0.022804	0.0470178	-0.0477323	0.00516528	-0.0626899	-0.0286836	-0.0243002	-0.0119268	-0.000220015	0.0132307
sp|Q15833|STXB2_HUMAN	STXBP2	STXB2_HUMAN Syntaxin-binding protein 2	14	6.96078	6.18933	6.64643	5.69615	6.38924	5.55383	6.1615	6.16748	6.12022	5.69339	6.48851	5.60202	7.26872	5.33867	7.43708	6.28665	6.57505	1.05866	0.941335	1.01086	0.866327	0.971739	0.844682	0.937102	0.938012	0.930824	0.865908	0.986837	0.852011	1.1055	0.811958	1.13111	0.956136	0.082246	-0.0872197	0.0155767	-0.207016	-0.0413586	-0.24352	-0.0937213	-0.0923218	-0.103419	-0.207715	-0.0191157	-0.231056	0.144698
sp|P78371|TCPB_HUMAN	CCT2	TCPB_HUMAN T-complex protein 1 subunit beta	152	6.15035	6.21104	6.18129	6.10224	6.25348	6.44585	6.27248	6.35886	6.29337	6.34732	6.28993	6.33174	6.0662	6.28664	6.3052	6.10402	6.1807	0.99509	1.00491	1.0001	0.987306	1.01178	1.0429	1.01485	1.02883	1.01823	1.02696	1.01767	1.02444	0.981475	1.01714	1.02014	0.987594	-0.00710056	0.00706579	0.000138878	-0.0184302	0.0168902	0.0606015	0.0212669	0.0409991	0.0260637	0.0383785	0.0252749	0.0348329	-0.026976
sp|P61764-2|STXB1_HUMAN	STXBP1	STXB1_HUMAN Isoform 2 of Syntaxin-binding protein 1	3	6.61774	6.04837	6.43906	5.59601	6.83017	6.02359	5.95772	6.0866	6.44923	6.1996	6.44393	5.97244	7.01564	5.34943	7.00951	5.96098	6.33305	1.04495	0.955048	1.01674	0.883619	1.0785	0.951135	0.940734	0.961084	1.01834	0.978927	1.01751	0.943058	1.10778	0.844684	1.10681	0.941249	0.063437	-0.0663552	0.0239485	-0.178503	0.10902	-0.072278	-0.0881413	-0.0572651	0.0262253	-0.0307265	0.0250392	-0.0845812	0.147673
sp|Q5SRE5|NU188_HUMAN	NUP188	NU188_HUMAN Nucleoporin NUP188 homolog	27	6.87277	6.26693	6.68882	6.2133	6.51071	5.98575	6.57766	6.02654	6.59512	5.95623	6.66972	5.83706	6.44229	5.63158	6.08423	5.64131	6.56985	1.04611	0.953892	1.01811	0.945729	0.990998	0.911094	1.00119	0.917303	1.00385	0.906601	1.0152	0.888462	0.980584	0.857185	0.926084	0.858666	0.0650312	-0.0681016	0.0258913	-0.0805007	-0.0130456	-0.134328	0.00171401	-0.12453	0.00553848	-0.141461	0.0217658	-0.170619	-0.0282868
sp|Q2TAY7|SMU1_HUMAN	SMU1	SMU1_HUMAN WD40 repeat-containing protein SMU1	16	6.20688	6.27965	6.06346	6.25403	6.206	6.38813	6.55358	6.15303	6.16528	6.2874	6.21218	6.10542	6.17952	6.3909	6.27368	6.28086	6.24327	0.994172	1.00583	0.9712	1.00172	0.994031	1.0232	1.0497	0.985547	0.987509	1.00707	0.995021	0.977921	0.98979	1.02365	1.00487	1.00602	-0.00843245	0.00838345	-0.0421594	0.00248544	-0.00863701	0.033093	0.0699825	-0.0210037	-0.0181343	0.0101628	-0.00720107	-0.0322102	-0.0148059
sp|Q8IYB8|SUV3_HUMAN	SUPV3L1	SUV3_HUMAN ATP-dependent RNA helicase SUPV3L1, mitochondrial	48	6.22751	6.25419	6.36924	6.41154	6.24564	6.13674	6.46364	6.18234	6.39225	6.27765	6.25151	6.31376	6.04315	6.06008	6.17936	6.19141	6.24085	0.997862	1.00214	1.02057	1.02735	1.00077	0.983318	1.0357	0.990625	1.02426	1.0059	1.00171	1.01168	0.968322	0.971034	0.990147	0.992078	-0.0030871	0.00308051	0.0293787	0.0389284	0.00110688	-0.0242701	0.0506043	-0.0135895	0.0345813	0.00848206	0.00246217	0.0167569	-0.0464418
sp|Q92804|RBP56_HUMAN	TAF15	RBP56_HUMAN TATA-binding protein-associated factor 2N	22	6.01458	6.47103	5.38919	6.09282	6.03199	6.31083	6.46988	6.49137	6.22943	6.37553	6.52431	6.0581	6.59855	6.56221	6.00092	6.37927	6.2428	0.963442	1.03656	0.863264	0.975975	0.966231	1.0109	1.03637	1.03982	0.997858	1.02126	1.04509	0.970413	1.05698	1.05116	0.961254	1.02186	-0.0537304	0.051801	-0.212126	-0.0350843	-0.0495604	0.0156354	0.0515446	0.0563286	-0.00309424	0.0303509	0.0636309	-0.043329	0.0799546
sp|P35637|FUS_HUMAN	FUS	FUS_HUMAN RNA-binding protein FUS	17	5.95312	6.43157	5.46261	6.05132	5.9101	7.27855	5.98854	6.23277	5.96942	6.34026	6.47878	6.37248	6.59811	6.51821	5.84716	6.56698	6.19234	0.961368	1.03863	0.882155	0.977226	0.95442	1.17541	0.967088	1.00653	0.964	1.02389	1.04626	1.02909	1.06553	1.05262	0.944256	1.0605	-0.0568399	0.0546851	-0.180895	-0.033236	-0.0673033	0.233165	-0.0482815	0.00938762	-0.0528951	0.0340562	0.0652363	0.0413691	0.091567
sp|Q9UGY1|NOL12_HUMAN	NOL12	NOL12_HUMAN Nucleolar protein 12	5	5.51932	6.17406	5.30653	5.89688	5.26487	6.05094	6.25559	6.82853	6.50926	6.11713	6.90863	5.88201	7.06733	6.47456	6.92517	6.8192	5.84669	0.944008	1.05599	0.907613	1.00858	0.900487	1.03493	1.06994	1.16793	1.11332	1.04626	1.18163	1.00604	1.20877	1.10739	1.18446	1.16634	-0.0831296	0.0785994	-0.139851	0.0123317	-0.151222	0.0495392	0.0975259	0.223955	0.154873	0.0652348	0.24078	0.00868914	0.273545
sp|P07741|APT_HUMAN	APRT	APT_HUMAN Adenine phosphoribosyltransferase	22	6.17801	6.79235	6.34829	6.40045	6.62944	6.4664	6.11207	6.31508	6.15638	6.25522	5.92543	6.43899	5.80674	6.18138	5.86481	6.12895	6.48518	0.952635	1.04736	0.978892	0.986935	1.02224	0.997104	0.942467	0.973771	0.9493	0.964541	0.913688	0.992878	0.895386	0.953155	0.90434	0.94507	-0.0700044	0.0667642	-0.0307786	-0.0189733	0.0317404	-0.00418387	-0.0854856	-0.0383456	-0.0750643	-0.052086	-0.130227	-0.0103122	-0.159418
sp|Q9Y2W6|TDRKH_HUMAN	TDRKH	TDRKH_HUMAN Tudor and KH domain-containing protein	3	6.05409	5.79425	5.90183	6.03437	6.34921	6.03791	6.80187	6.39268	6.22554	6.55121	6.67706	6.09653	6.49225	6.13449	6.30575	6.15097	5.92417	1.02193	0.97807	0.996229	1.0186	1.07175	1.0192	1.14816	1.07908	1.05087	1.10584	1.12709	1.02909	1.09589	1.0355	1.06441	1.03828	0.0312971	-0.0319911	-0.00545068	0.0265901	0.0999641	0.0274362	0.199318	0.109808	0.0715859	0.145148	0.1726	0.0413753	0.132106
sp|Q7Z6B0|CCD91_HUMAN	CCDC91	CCD91_HUMAN Coiled-coil domain-containing protein 91	18	6.32373	6.36211	6.5274	6.32159	6.29511	6.06155	6.37116	6.06422	6.40151	6.23736	6.31942	6.13527	6.21725	6.28751	5.94631	6.1285	6.34292	0.996975	1.00303	1.02908	0.996637	0.992462	0.95564	1.00445	0.956061	1.00924	0.983358	0.996295	0.967263	0.980187	0.991264	0.937472	0.966195	-0.00437138	0.00435817	0.0413613	-0.00485968	-0.0109156	-0.0654604	0.00640892	-0.0648251	0.0132651	-0.0242116	-0.00535499	-0.0480203	-0.0288706
sp|P35232|PHB_HUMAN	PHB	PHB_HUMAN Prohibitin	57	6.054	6.28716	6.04859	6.56515	6.29682	6.32296	6.11354	6.47557	6.23933	6.55379	5.97882	6.4735	5.74708	6.44653	5.93089	6.46627	6.17058	0.981107	1.01889	0.98023	1.06394	1.02046	1.02469	0.990756	1.04943	1.01114	1.0621	0.968924	1.04909	0.931368	1.04472	0.961156	1.04792	-0.0275174	0.0270024	-0.0288072	0.0894219	0.0292173	0.035194	-0.0133981	0.0696011	0.015985	0.0869233	-0.0455453	0.0691398	-0.102577
sp|Q15075|EEA1_HUMAN	EEA1	EEA1_HUMAN Early endosome antigen 1	86	6.0295	6.15778	6.39843	6.4236	6.3319	6.32314	6.25872	6.32189	6.31442	6.33555	6.23194	6.4102	5.92546	6.34169	6.04142	6.15438	6.09364	0.989474	1.01053	1.05002	1.05415	1.0391	1.03766	1.02709	1.03746	1.03623	1.0397	1.0227	1.05195	0.972401	1.04071	0.99143	1.00997	-0.0152659	0.0151061	0.0704137	0.0760778	0.0553342	0.0533369	0.0385634	0.0530517	0.051346	0.0561656	0.0323771	0.0730651	-0.0403771
sp|Q9P2E9|RRBP1_HUMAN	RRBP1	RRBP1_HUMAN Ribosome-binding protein 1	39	5.88023	6.47735	5.32076	5.88143	5.68777	6.14895	6.25772	7.29577	6.35486	6.02859	7.12888	6.0625	6.84296	5.32328	6.94885	6.3601	6.17879	0.95168	1.04832	0.861133	0.951874	0.920531	0.995171	1.01277	1.18078	1.0285	0.975691	1.15377	0.981179	1.10749	0.861541	1.12463	1.02934	-0.0714518	0.0680794	-0.215692	-0.0711574	-0.119461	-0.00698427	0.0183128	0.239736	0.040536	-0.0355037	0.206351	-0.0274115	0.147296
sp|Q6YHU6|THADA_HUMAN	THADA	THADA_HUMAN Thyroid adenoma-associated protein	35	6.35655	6.35499	6.26304	6.21133	6.6493	6.24434	6.51354	6.23992	6.47823	6.33768	6.27484	6.23551	6.27689	5.87681	5.96209	5.72494	6.35577	1.00012	0.999877	0.98541	0.977274	1.04618	0.982468	1.02482	0.981772	1.01927	0.997154	0.987267	0.981079	0.987589	0.924642	0.938059	0.900747	0.000177041	-0.000177063	-0.0212038	-0.0331647	0.0651356	-0.0255178	0.0353749	-0.0265394	0.0275328	-0.0041121	-0.0184882	-0.0275594	-0.018017
sp|O14744|ANM5_HUMAN	PRMT5	ANM5_HUMAN Protein arginine N-methyltransferase 5	59	6.21451	6.05068	6.30886	6.35067	6.34837	6.39559	6.35856	6.16137	6.32311	6.24925	6.32152	6.27767	6.13396	6.19787	6.28587	6.02214	6.1326	1.01336	0.986643	1.02874	1.03556	1.03518	1.04288	1.03685	1.00469	1.03107	1.01902	1.03081	1.02366	1.00022	1.01064	1.02499	0.981989	0.019143	-0.0194004	0.0408817	0.0504111	0.0498885	0.0605798	0.0522024	0.0067535	0.0441366	0.0271854	0.0437738	0.0337315	0.000321081
sp|Q9NQG6|MID51_HUMAN	MIEF1	MID51_HUMAN Mitochondrial dynamics protein MID51	9	6.48831	6.36496	6.55297	6.41314	6.38958	6.27833	6.33173	6.22476	6.35024	6.19483	6.09299	6.28593	5.91828	5.8665	6.09168	6.15578	6.42664	1.0096	0.990403	1.01966	0.9979	0.994234	0.976923	0.985233	0.968588	0.988113	0.963931	0.948084	0.978106	0.920899	0.912842	0.94788	0.957854	0.0137792	-0.0139121	0.0280854	-0.00303264	-0.00834243	-0.0336827	-0.0214638	-0.0460453	-0.0172524	-0.0529988	-0.0769132	-0.0319373	-0.118886
sp|Q96I25|SPF45_HUMAN	RBM17	SPF45_HUMAN Splicing factor 45	14	6.13213	6.2394	6.10849	6.08122	6.1741	6.35267	6.47844	6.33682	6.11591	6.11209	6.48561	5.79744	6.71695	5.75419	6.50004	6.61452	6.18576	0.991329	1.00867	0.987508	0.983099	0.998114	1.02698	1.04731	1.02442	0.988707	0.98809	1.04847	0.937223	1.08587	0.930231	1.05081	1.06931	-0.0125637	0.0124553	-0.0181362	-0.0245912	-0.00272318	0.0384111	0.0666944	0.034807	-0.0163848	-0.0172862	0.0682902	-0.093536	0.118854
sp|P04114|APOB_HUMAN	APOB	APOB_HUMAN Apolipoprotein B-100	19	6.01999	6.22097	6.2441	6.41672	6.38599	6.73003	6.60461	6.58159	6.6771	6.43442	6.99829	6.73439	5.01369	5.31451	5.91102	5.71258	6.12048	0.983581	1.01642	1.0202	1.0484	1.04338	1.09959	1.0791	1.07534	1.09094	1.05129	1.14342	1.1003	0.819166	0.868316	0.965777	0.933355	-0.0238837	0.0234947	0.0288488	0.0681912	0.0612655	0.136968	0.109829	0.104791	0.125577	0.0721653	0.193358	0.137902	-0.287772
sp|Q9BY43|CHM4A_HUMAN	CHMP4A	CHM4A_HUMAN Charged multivesicular body protein 4a	24	6.29444	6.3611	6.39351	6.5487	6.14526	6.05487	5.80455	6.24092	6.05695	6.36602	5.77884	6.66424	6.06533	6.63689	6.33296	6.25541	6.32777	0.994733	1.00527	1.01039	1.03491	0.971157	0.956873	0.917314	0.986275	0.957201	1.00604	0.913251	1.05317	0.958526	1.04885	1.00082	0.988565	-0.00761913	0.0075791	0.014911	0.0495114	-0.0422231	-0.0636012	-0.124513	-0.0199384	-0.0631057	0.00869453	-0.130917	0.0747432	-0.061111
tr|E9PSI1|E9PSI1_HUMAN	TM9SF1	E9PSI1_HUMAN Transmembrane 9 superfamily member 1	3	6.55452	6.14969	6.64459	6.33752	5.89865	6.03537	6.22579	5.9904	6.31656	6.01013	6.44604	6.53187	6.31401	6.09458	6.15702	6.29325	6.3521	1.03187	0.968134	1.04605	0.997704	0.928613	0.950137	0.980114	0.943057	0.994404	0.946164	1.01479	1.0283	0.994003	0.959458	0.969288	0.990735	0.0452554	-0.0467211	0.0649454	-0.00331637	-0.10685	-0.0737925	-0.0289778	-0.0845824	-0.00809568	-0.0798386	0.0211784	0.0402613	-0.00867821
sp|Q7Z3J2|CP062_HUMAN	C16orf62	CP062_HUMAN UPF0505 protein C16orf62	10	6.20515	6.13059	6.25856	5.99861	6.20069	5.76043	6.58541	6.04574	6.10197	6.35002	6.75184	6.35516	6.73835	6.13671	6.30526	6.07553	6.16787	1.00604	0.993956	1.0147	0.972558	1.00532	0.933942	1.0677	0.980199	0.989316	1.02953	1.09468	1.03037	1.09249	0.994948	1.02228	0.985029	0.00869373	-0.00874643	0.0210584	-0.0401441	0.00765641	-0.0985958	0.0945009	-0.0288534	-0.0154973	0.0419888	0.130508	0.0431561	0.127623
sp|O95747|OXSR1_HUMAN	OXSR1	OXSR1_HUMAN Serine/threonine-protein kinase OSR1	26	6.52535	6.29845	6.63355	6.28434	6.65742	5.85554	6.47787	6.01068	6.24399	6.143	6.19712	6.15586	6.36687	5.9567	6.124	6.06926	6.4119	1.01769	0.982306	1.03457	0.980106	1.03829	0.91323	1.01029	0.937426	0.973813	0.958062	0.966503	0.960068	0.992977	0.929007	0.955099	0.946562	0.0253034	-0.0257551	0.0490292	-0.0289907	0.0542113	-0.13095	0.0147676	-0.0932237	-0.0382837	-0.0618085	-0.049154	-0.0587915	-0.0101676
sp|O00534|VMA5A_HUMAN	VWA5A	VMA5A_HUMAN von Willebrand factor A domain-containing protein 5A	15	6.54975	6.53992	6.48769	6.37348	6.36275	6.05004	6.22843	5.72816	6.08309	6.01809	6.13913	6.35876	6.30006	6.497	6.11437	6.1693	6.54484	1.00075	0.999249	0.991269	0.973818	0.972179	0.924399	0.951656	0.875218	0.929449	0.919517	0.938011	0.971569	0.9626	0.992691	0.934228	0.942621	0.00108302	-0.00108383	-0.0126519	-0.0382755	-0.0407064	-0.113412	-0.0714883	-0.192285	-0.105552	-0.121051	-0.0923226	-0.0416114	-0.0549913
sp|Q969Q5|RAB24_HUMAN	RAB24	RAB24_HUMAN Ras-related protein Rab-24	16	6.18843	6.18167	6.13731	6.32254	6.54882	6.20608	6.22882	6.32342	6.1576	6.41078	6.11804	6.414	6.02904	6.42921	6.24134	6.0629	6.18505	1.00055	0.999454	0.992281	1.02223	1.05881	1.0034	1.00708	1.02237	0.995562	1.0365	0.989166	1.03702	0.974776	1.03948	1.0091	0.980251	0.000788187	-0.000788618	-0.0111788	0.031719	0.0824497	0.00489704	0.0101736	0.0319198	-0.00641711	0.0517146	-0.0157157	0.0524391	-0.036857
sp|P61970|NTF2_HUMAN	NUTF2	NTF2_HUMAN Nuclear transport factor 2	24	5.51226	6.30471	6.42535	7.16244	6.1122	6.22918	5.99221	6.32945	6.35859	6.60126	5.79956	6.74896	5.48394	6.66603	6.15246	6.12141	5.90849	0.93294	1.06706	1.08748	1.21223	1.03448	1.05428	1.01417	1.07125	1.07618	1.11725	0.981565	1.14225	0.928147	1.12821	1.04129	1.03604	-0.100144	0.0936418	0.120987	0.277663	0.0489035	0.076254	0.0202999	0.0992919	0.105919	0.159953	-0.0268448	0.191877	-0.107575
sp|P30041|PRDX6_HUMAN	PRDX6	PRDX6_HUMAN Peroxiredoxin-6	92	6.43792	6.26263	6.48226	6.3245	6.42477	6.93575	6.1576	5.94604	6.1872	6.18311	5.93874	6.28821	5.93865	6.14734	6.071	6.27429	6.35027	1.0138	0.986198	1.02078	0.995941	1.01173	1.0922	0.969659	0.936344	0.97432	0.973676	0.935194	0.990226	0.93518	0.968043	0.956022	0.988034	0.0197756	-0.0200504	0.0296778	-0.00586764	0.0168257	0.127233	-0.0444509	-0.0948899	-0.0375324	-0.0384864	-0.0966622	-0.0141697	-0.0966841
sp|Q92522|H1X_HUMAN	H1FX	H1X_HUMAN Histone H1x	13	6.1263	5.95258	5.14238	5.73708	5.45156	6.7278	5.88849	6.2513	6.02347	6.0313	6.6458	5.79829	7.41139	6.1947	7.4774	7.14015	6.03944	1.01438	0.985618	0.851466	0.949936	0.90266	1.11398	0.975006	1.03508	0.997356	0.998652	1.1004	0.960071	1.22717	1.02571	1.23809	1.18225	0.0206012	-0.0208997	-0.231979	-0.0740981	-0.147746	0.15572	-0.0365171	0.0497415	-0.00381995	-0.00194579	0.138028	-0.0587873	0.295329
sp|P62913|RL11_HUMAN	RPL11	RL11_HUMAN 60S ribosomal protein L11	15	6.12111	6.01542	4.25224	5.48291	5.03956	5.70485	5.96356	7.28501	6.39945	6.04981	6.69939	5.49648	8.12905	6.18168	8.15974	7.01974	6.06827	1.00871	0.991292	0.700734	0.903538	0.830478	0.940112	0.982745	1.20051	1.05458	0.996959	1.104	0.905775	1.3396	1.01869	1.34466	1.1568	0.0125092	-0.0126186	-0.513061	-0.146342	-0.267986	-0.0890951	-0.0251103	0.263647	0.0766638	-0.00439426	0.142746	-0.142776	0.421803
sp|Q15652|JHD2C_HUMAN	JMJD1C	JHD2C_HUMAN Probable JmjC domain-containing histone demethylation protein 2C	11	6.45607	6.21752	6.69315	6.17489	6.15861	6.03619	6.44755	6.08705	6.38802	6.32081	6.29796	6.21993	6.10943	6.03671	6.06726	6.28885	6.3368	1.01882	0.981177	1.05624	0.97445	0.971881	0.952562	1.01748	0.960588	1.00808	0.997477	0.993872	0.981558	0.96412	0.952644	0.957465	0.992434	0.0269029	-0.0274141	0.078932	-0.0373399	-0.0411486	-0.0701151	0.0249977	-0.0580101	0.0116155	-0.0036439	-0.00886875	-0.026855	-0.0527156
sp|Q8N2G8|GHDC_HUMAN	GHDC	GHDC_HUMAN GH3 domain-containing protein	17	5.99648	6.31225	6.52342	6.59645	6.2547	6.03491	6.16577	6.44142	6.3013	6.36723	6.13587	6.49553	5.82421	6.09665	6.11211	6.34172	6.15437	0.974346	1.02565	1.05997	1.07183	1.0163	0.98059	1.00185	1.04664	1.02387	1.03459	0.996995	1.05543	0.946354	0.990622	0.993134	1.03044	-0.0374941	0.0365443	0.0840185	0.10008	0.0233307	-0.0282778	0.00267107	0.0657688	0.0340395	0.0490559	-0.00434209	0.0778372	-0.0795476
sp|Q9H1K1|ISCU_HUMAN	ISCU	ISCU_HUMAN Iron-sulfur cluster assembly enzyme ISCU, mitochondrial	9	6.58083	6.28218	6.31428	6.35638	6.65852	6.25368	6.18745	5.9561	6.18233	6.24286	5.88106	6.32431	6.1683	6.34317	6.10427	6.16427	6.4315	1.02322	0.976782	0.981773	0.988319	1.0353	0.972351	0.962053	0.926082	0.961257	0.970669	0.914414	0.983333	0.959076	0.986265	0.94912	0.958449	0.0331132	-0.0338911	-0.0265381	-0.016951	0.0500452	-0.040451	-0.0558114	-0.110788	-0.0570057	-0.0429493	-0.12908	-0.0242483	-0.0602834
sp|Q32P44|EMAL3_HUMAN	EML3	EMAL3_HUMAN Echinoderm microtubule-associated protein-like 3	12	6.60298	6.42652	5.812	6.22309	5.98278	5.99382	6.26591	6.35474	6.15405	5.90234	6.51183	5.9508	6.49286	5.99489	6.70077	6.63064	6.51475	1.01354	0.986457	0.892129	0.955231	0.918344	0.920038	0.961804	0.975439	0.944633	0.905996	0.999552	0.913435	0.99664	0.920203	1.02855	1.01779	0.0194075	-0.0196721	-0.164675	-0.0660787	-0.122894	-0.120234	-0.0561858	-0.0358767	-0.0821737	-0.142423	-0.000646781	-0.130626	-0.00485572
sp|O00151|PDLI1_HUMAN	PDLIM1	PDLI1_HUMAN PDZ and LIM domain protein 1	54	5.97905	5.95003	6.4532	6.404	6.22032	6.56219	6.36528	6.22902	6.31749	6.35365	6.26571	6.36415	6.0223	6.24773	6.04345	6.22243	5.96454	1.00243	0.997567	1.08193	1.07368	1.04288	1.1002	1.06719	1.04434	1.05917	1.06524	1.05049	1.067	1.00968	1.04748	1.01323	1.04324	0.0035054	-0.00351394	0.113604	0.102562	0.0605779	0.137766	0.0938131	0.0625943	0.0829406	0.0911747	0.0710671	0.093557	0.0139037
sp|Q13428-4|TCOF_HUMAN	TCOF1	TCOF_HUMAN Isoform 4 of Treacle protein	89	6.31945	6.38179	6.18851	6.33704	6.1557	6.13796	6.16653	6.2967	6.34767	6.30208	6.16366	6.17251	6.17527	6.07956	6.41028	6.3653	6.35062	0.995092	1.00491	0.974473	0.997862	0.969307	0.966514	0.971012	0.991509	0.999535	0.992357	0.97056	0.971954	0.972389	0.957318	1.00939	1.00231	-0.00709844	0.00706369	-0.0373054	-0.00308832	-0.0449745	-0.0491382	-0.0424386	-0.0123015	-0.000670319	-0.0110694	-0.0431102	-0.0410402	-0.0403952
sp|Q13428-7|TCOF_HUMAN	TCOF1	TCOF_HUMAN Isoform 7 of Treacle protein	3	6.39532	6.08034	6.07101	6.55364	5.85381	5.97498	6.25938	6.9119	5.8961	6.54227	5.62502	6.39377	6.07129	6.2548	6.74578	6.37059	6.23783	1.02525	0.974752	0.973257	1.05063	0.938437	0.957862	1.00345	1.10806	0.945217	1.04881	0.901759	1.025	0.973302	1.00272	1.08143	1.02128	0.0359723	-0.0368922	-0.0391077	0.0712522	-0.0916683	-0.0621104	0.00497553	0.148038	-0.0812832	0.0687471	-0.149186	0.0356226	-0.0390411
sp|P20248|CCNA2_HUMAN	CCNA2	CCNA2_HUMAN Cyclin-A2	35	6.01951	6.08835	6.25048	6.4301	6.26222	6.48243	6.33928	6.50269	6.57362	6.61946	6.1296	6.42424	5.93213	6.13793	5.98383	5.82411	6.05393	0.994314	1.00569	1.03247	1.06214	1.03441	1.07078	1.04713	1.07413	1.08584	1.09342	1.0125	1.06117	0.979881	1.01388	0.988421	0.962038	-0.00822594	0.0081793	0.046095	0.0869692	0.0488022	0.0986627	0.066447	0.103165	0.118816	0.128842	0.0179209	0.0856538	-0.0293218
sp|P54920|SNAA_HUMAN	NAPA	SNAA_HUMAN Alpha-soluble NSF attachment protein	33	5.92142	6.21109	6.27683	6.3791	6.37229	6.24378	6.3014	6.17991	6.26093	6.23627	6.39401	6.31975	6.18838	6.26002	6.26483	6.18998	6.06625	0.976124	1.02388	1.03471	1.05157	1.05045	1.02926	1.03876	1.01874	1.03209	1.02803	1.05403	1.04179	1.02013	1.03194	1.03273	1.0204	-0.034863	0.0340403	0.04923	0.0725468	0.0710058	0.0416136	0.0548662	0.0267797	0.0455708	0.0398772	0.0759149	0.0590613	0.0287556
sp|P09417|DHPR_HUMAN	QDPR	DHPR_HUMAN Dihydropteridine reductase	21	5.87547	6.21522	6.45819	6.25991	6.17094	6.21732	6.11702	6.37439	6.25354	6.46246	6.2597	6.49024	6.06254	6.57881	5.99174	6.21252	6.04535	0.9719	1.0281	1.06829	1.03549	1.02078	1.02845	1.01186	1.05443	1.03444	1.069	1.03546	1.07359	1.00284	1.08824	0.991133	1.02765	-0.0411204	0.0399808	0.0953052	0.0503172	0.0296656	0.0404682	0.0170043	0.0764626	0.0488484	0.0962588	0.0502688	0.102447	0.00409769
sp|Q8NFW8|NEUA_HUMAN	CMAS	NEUA_HUMAN N-acylneuraminate cytidylyltransferase	19	5.9516	6.4305	5.24867	5.90709	5.78936	5.97677	6.39428	6.6175	6.12426	6.19769	6.94927	6.01593	7.31283	6.21038	6.4997	6.3742	6.19105	0.961323	1.03868	0.847783	0.954134	0.935118	0.965389	1.03283	1.06888	0.989212	1.00107	1.12247	0.971714	1.18119	1.00312	1.04985	1.02958	-0.0569065	0.0547468	-0.238232	-0.0677365	-0.0967802	-0.0508181	0.0465978	0.0961022	-0.0156486	0.00154648	0.166677	-0.0413963	0.240246
sp|Q86UK7|ZN598_HUMAN	ZNF598	ZN598_HUMAN Zinc finger protein 598	17	6.27772	5.88052	6.31998	6.16521	6.27019	5.89643	6.48152	6.15743	6.352	6.0629	6.36607	6.17635	6.82686	5.98021	6.44855	6.33807	6.07912	1.03267	0.967331	1.03962	1.01416	1.03143	0.969948	1.06619	1.01288	1.04489	0.997332	1.0472	1.01599	1.123	0.98373	1.06077	1.0426	0.0463782	-0.0479188	0.0560575	0.0202875	0.0446467	-0.0440208	0.0924697	0.0184658	0.0633484	-0.00385447	0.0665405	0.022892	0.16736
sp|P11766|ADHX_HUMAN	ADH5	ADHX_HUMAN Alcohol dehydrogenase class-3	56	6.36668	6.236	6.34596	6.30712	6.44113	6.47741	6.14603	6.34241	6.15258	6.30326	6.07564	6.2497	5.96301	6.40628	6.12871	6.05809	6.30134	1.01037	0.989631	1.00708	1.00092	1.02218	1.02794	0.975353	1.00652	0.976392	1.0003	0.964182	0.991805	0.946308	1.01665	0.972604	0.961397	0.0148826	-0.0150377	0.0101798	0.00132273	0.0316552	0.0397584	-0.0360038	0.00937249	-0.0344671	0.000439518	-0.0526223	-0.0118717	-0.0796179
sp|P46019|KPB2_HUMAN	PHKA2	KPB2_HUMAN Phosphorylase b kinase regulatory subunit alpha, liver isoform	3	5.4906	6.36868	6.73941	5.92673	6.52888	6.03728	5.90505	6.27932	6.66479	6.29214	6.79821	6.47591	6.02939	5.73144	6.57487	6.15731	5.92964	0.925958	1.07404	1.13656	0.999509	1.10106	1.01815	0.995853	1.05897	1.12398	1.06113	1.14648	1.09213	1.01682	0.966575	1.10881	1.0384	-0.110981	0.10305	0.184678	-0.000708183	0.138891	0.0259542	-0.00599524	0.0826638	0.168615	0.0856063	0.19721	0.127138	0.0240675
sp|P34897|GLYM_HUMAN	SHMT2	GLYM_HUMAN Serine hydroxymethyltransferase, mitochondrial	108	6.21107	6.23273	6.37416	6.34507	6.17768	6.1441	6.16579	6.15384	6.21809	6.25749	6.19412	6.44848	6.01892	6.48725	6.29251	6.27872	6.2219	0.998259	1.00174	1.02447	1.0198	0.992893	0.987496	0.990982	0.989061	0.999388	1.00572	0.995535	1.03642	0.967377	1.04265	1.01135	1.00913	-0.00251338	0.00250901	0.03488	0.0282809	-0.0102901	-0.0181535	-0.0130695	-0.0158683	-0.000883709	0.00822887	-0.00645587	0.0516039	-0.0478506
sp|P34896|GLYC_HUMAN	SHMT1	GLYC_HUMAN Serine hydroxymethyltransferase, cytosolic	23	6.00512	6.17949	6.32957	6.39856	6.39134	6.48373	6.39715	6.38506	6.18347	6.45233	6.34135	6.46662	5.80345	6.31729	6.08712	5.77834	6.0923	0.985689	1.01431	1.03895	1.05027	1.04908	1.06425	1.05004	1.04805	1.01496	1.0591	1.04088	1.06144	0.952587	1.03693	0.999149	0.948465	-0.0207951	0.0204996	0.0551193	0.0707591	0.0691303	0.0898358	0.0704411	0.067712	0.0214285	0.0828321	0.0578018	0.0860237	-0.0700774
sp|Q12788|TBL3_HUMAN	TBL3	TBL3_HUMAN Transducin beta-like protein 3	12	6.1292	6.1646	5.71154	6.02285	6.21008	5.93663	6.10407	6.68713	5.99216	6.07885	6.64699	6.12527	6.73163	6.20835	6.72359	6.52706	6.1469	0.99712	1.00288	0.929174	0.979819	1.01028	0.965793	0.993032	1.08789	0.974826	0.988929	1.08136	0.996481	1.09513	1.01	1.09382	1.06185	-0.00416023	0.00414827	-0.105979	-0.0294127	0.0147528	-0.0502148	-0.0100875	0.121528	-0.0367829	-0.0160606	0.112842	-0.00508558	0.131097
sp|O95319-3|CELF2_HUMAN	CELF2	CELF2_HUMAN Isoform 3 of CUGBP Elav-like family member 2	11	5.972	6.71212	6.09108	6.01349	5.91084	6.47536	6.44971	6.27573	6.55884	6.40741	6.4537	6.24861	6.15024	6.24108	5.70231	6.33749	6.34206	0.94165	1.05835	0.960426	0.948192	0.932006	1.02102	1.01697	0.989541	1.03418	1.0103	1.0176	0.985265	0.969754	0.984078	0.899126	0.999279	-0.0867374	0.081817	-0.0582535	-0.076749	-0.101588	0.0300089	0.0242828	-0.0151682	0.0484892	0.0147898	0.025175	-0.0214162	-0.0443088
sp|Q92879-4|CELF1_HUMAN	CELF1	CELF1_HUMAN Isoform 4 of CUGBP Elav-like family member 1	8	6.56948	6.4222	6.18696	6.16693	6.38422	5.88953	6.52817	6.12712	6.36299	5.84823	6.17661	5.89221	6.81867	5.92547	6.39883	6.30239	6.49584	1.01134	0.988664	0.95245	0.949366	0.982817	0.906662	1.00498	0.943238	0.979548	0.900304	0.950856	0.907074	1.0497	0.912195	0.985066	0.970219	0.0162631	-0.0164485	-0.0702854	-0.0749636	-0.0250057	-0.141364	0.00716253	-0.084307	-0.0298112	-0.151516	-0.0727009	-0.140707	0.0699743
sp|P52815|RM12_HUMAN	MRPL12	RM12_HUMAN 39S ribosomal protein L12, mitochondrial	9	4.498	7.25135	5.69028	7.16951	6.75366	8.93179	5.51825	7.19344	5.4927	6.32295	5.48755	6.33106	4.61759	6.20063	4.23487	8.30639	5.87467	0.765659	1.23434	0.968612	1.22041	1.14962	1.52039	0.939329	1.22448	0.934979	1.07631	0.934103	1.07769	0.786016	1.05548	0.720869	1.41393	-0.385225	0.303741	-0.0460094	0.287365	0.201161	0.60444	-0.0902982	0.292173	-0.0969935	0.106089	-0.0983469	0.107938	-0.347369
tr|B4DLN1|B4DLN1_HUMAN	SLC25A10	B4DLN1_HUMAN Mitochondrial dicarboxylate carrier	17	6.10542	6.18304	6.23237	6.33019	6.20477	6.50529	6.17262	6.55991	6.34317	6.41244	6.38995	6.49877	5.91246	6.19654	5.96301	5.99004	6.14423	0.993684	1.00632	1.01435	1.03027	1.00985	1.05876	1.00462	1.06765	1.03238	1.04365	1.03999	1.0577	0.962278	1.00851	0.970506	0.974905	-0.00914168	0.00908412	0.0205487	0.0430166	0.0141455	0.0823812	0.00665076	0.0944438	0.0459718	0.0616412	0.0565724	0.0809345	-0.0554737
sp|Q6ZNB6|NFXL1_HUMAN	NFXL1	NFXL1_HUMAN NF-X1-type zinc finger protein NFXL1	19	6.30756	6.18926	6.19	6.37503	6.08106	5.91644	6.44717	6.0494	6.39808	6.30485	6.42643	6.3595	6.44202	6.13175	6.16886	6.21259	6.24841	1.00947	0.990534	0.990652	1.02026	0.973217	0.946871	1.03181	0.96815	1.02395	1.00903	1.02849	1.01778	1.03099	0.98133	0.987269	0.994267	0.0135929	-0.0137222	-0.0135497	0.028943	-0.0391663	-0.0787598	0.0451769	-0.0466971	0.0341499	0.0129729	0.0405284	0.0254242	0.044024
sp|Q92922|SMRC1_HUMAN	SMARCC1	SMRC1_HUMAN SWI/SNF complex subunit SMARCC1	10	6.42384	6.07133	6.39972	6.17356	6.16572	5.94393	6.15349	6.22771	5.86364	5.78792	6.28122	5.75929	7.26543	6.19766	6.91137	6.37415	6.24758	1.02821	0.971788	1.02435	0.988151	0.986897	0.951396	0.984939	0.996819	0.938545	0.926425	1.00538	0.921843	1.16292	0.992009	1.10625	1.02026	0.0401373	-0.041286	0.0347102	-0.017196	-0.0190292	-0.0718815	-0.0218937	-0.00459686	-0.0915021	-0.110254	0.00774618	-0.117408	0.21775
sp|Q8TAQ2|SMRC2_HUMAN	SMARCC2	SMRC2_HUMAN SWI/SNF complex subunit SMARCC2	13	6.63592	6.51066	6.26523	5.89132	6.50287	5.71911	5.9869	6.03132	6.0434	5.93408	6.01064	5.56997	7.56147	6.24692	6.65173	6.43846	6.57329	1.00953	0.990472	0.953135	0.896251	0.989287	0.870053	0.910792	0.91755	0.919387	0.902756	0.914404	0.847364	1.15033	0.950349	1.01193	0.979488	0.0136809	-0.0138118	-0.0692482	-0.158025	-0.0155391	-0.200825	-0.134806	-0.124142	-0.121255	-0.147591	-0.129097	-0.238946	0.202051
sp|P12081|SYHC_HUMAN	HARS	SYHC_HUMAN Histidine--tRNA ligase, cytoplasmic	66	6.13946	6.21952	6.24132	6.26082	6.37155	6.61147	6.03116	6.22793	6.04611	6.31525	6.14663	6.49636	5.9982	6.42509	6.13274	6.33637	6.17949	0.993522	1.00648	1.01001	1.01316	1.03108	1.06991	0.975996	1.00784	0.978416	1.02197	0.994682	1.05128	0.970663	1.03974	0.992435	1.02539	-0.00937601	0.00931547	0.0143634	0.0188638	0.0441566	0.0974833	-0.0350523	0.011265	-0.0314805	0.0313521	-0.00769213	0.0721438	-0.0429581
sp|P49590|SYHM_HUMAN	HARS2	SYHM_HUMAN Probable histidine--tRNA ligase, mitochondrial	15	6.03074	6.26454	6.62346	6.61483	6.34665	6.04053	6.12117	5.99368	5.89973	6.37141	6.26918	6.25265	6.00668	6.44296	6.26952	6.45225	6.14764	0.980985	1.01902	1.0774	1.076	1.03237	0.982577	0.995694	0.974956	0.959674	1.0364	1.01977	1.01708	0.977071	1.04804	1.01983	1.04955	-0.0276976	0.0271759	0.107552	0.105671	0.0459626	-0.0253575	-0.00622525	-0.0365906	-0.0593838	0.05158	0.0282441	0.0244351	-0.0334649
sp|Q99700|ATX2_HUMAN	ATXN2	ATX2_HUMAN Ataxin-2	24	6.2912	6.39994	6.09564	6.41014	6.23632	6.02356	6.42717	6.10105	6.31219	6.15925	6.38437	6.23555	6.50093	6.26715	6.1721	5.98345	6.34557	0.991432	1.00857	0.960613	1.01018	0.982783	0.949254	1.01286	0.961466	0.99474	0.970638	1.00611	0.982662	1.02448	0.987642	0.972663	0.942933	-0.0124145	0.0123086	-0.0579721	0.0146061	-0.0250548	-0.0751334	0.0184339	-0.0566922	-0.00760913	-0.0429951	0.0087945	-0.0252329	0.0348964
sp|Q8WWM7|ATX2L_HUMAN	ATXN2L	ATX2L_HUMAN Ataxin-2-like protein	52	6.37063	6.13681	6.08106	6.25565	6.27719	6.2282	6.50237	6.24762	6.40985	6.31043	6.15358	6.19349	6.2191	6.17131	6.14936	6.29335	6.25372	1.01869	0.981306	0.972391	1.00031	1.00375	0.995919	1.03976	0.999025	1.02497	1.00907	0.983987	0.990369	0.994464	0.986822	0.983312	1.00634	0.0267214	-0.0272257	-0.0403918	0.000445171	0.00540425	-0.00589935	0.056251	-0.00140792	0.035576	0.0130237	-0.0232886	-0.013962	-0.00800881
sp|Q15057|ACAP2_HUMAN	ACAP2	ACAP2_HUMAN Arf-GAP with coiled-coil, ANK repeat and PH domain-containing protein 2	19	6.01065	6.03383	6.28187	5.95596	6.72294	6.11878	6.1352	5.93601	6.18619	6.12298	6.64085	6.10368	6.78018	6.28505	6.24491	6.44091	6.02224	0.998075	1.00192	1.04311	0.988994	1.11635	1.01603	1.01876	0.985681	1.02722	1.01673	1.10272	1.01352	1.12586	1.04364	1.03697	1.06952	-0.00277919	0.00277385	0.0608939	-0.0159661	0.158792	0.0229438	0.0268102	-0.0208067	0.0387509	0.0239338	0.141068	0.0193791	0.171023
sp|Q9BV73|CP250_HUMAN	CEP250	CP250_HUMAN Centrosome-associated protein CEP250	7	6.00827	6.66887	5.88963	6.66866	5.80221	5.74145	6.07249	6.21206	5.83845	6.51619	6.24043	6.55426	6.44897	6.63606	6.42044	6.28157	6.33857	0.94789	1.05211	0.929173	1.05208	0.915382	0.905796	0.958022	0.980041	0.921099	1.02802	0.984517	1.03403	1.01742	1.04693	1.01292	0.991007	-0.0772078	0.0732849	-0.10598	0.0732395	-0.127555	-0.142742	-0.0618692	-0.0290856	-0.118572	0.0398713	-0.022512	0.0482755	0.0249114
sp|Q92797|SYMPK_HUMAN	SYMPK	SYMPK_HUMAN Symplekin	7	7.08896	6.2298	6.4559	5.81699	6.3573	5.76916	6.6557	6.00366	6.34091	5.98459	6.41846	6.16643	6.55473	5.57515	6.66988	5.91238	6.65938	1.06451	0.935492	0.969445	0.873503	0.954638	0.866321	0.999447	0.901534	0.952177	0.898671	0.963822	0.925977	0.984285	0.837188	1.00158	0.887827	0.0901861	-0.096202	-0.0447696	-0.195115	-0.0669737	-0.207027	-0.000797459	-0.149546	-0.070698	-0.154135	-0.0531607	-0.110952	-0.0228515
sp|Q12872-2|SFSWA_HUMAN	SFSWAP	SFSWA_HUMAN Isoform 2 of Splicing factor, suppressor of white-apricot homolog	5	5.55225	6.51434	6.04616	6.26537	6.25148	6.26642	6.25429	6.26305	6.17705	6.24808	6.18725	5.83678	6.50462	6.32225	6.57883	6.73176	6.03329	0.920268	1.07973	1.00213	1.03847	1.03616	1.03864	1.03663	1.03808	1.02383	1.0356	1.02552	0.967428	1.07812	1.04789	1.09042	1.11577	-0.119874	0.110673	0.00307303	0.0544536	0.0512517	0.0546953	0.0519	0.0539193	0.0339719	0.0504668	0.0363522	-0.0477734	0.108519
sp|Q15024|EXOS7_HUMAN	EXOSC7	EXOS7_HUMAN Exosome complex component RRP42	29	6.11169	6.15835	6.02173	6.4192	6.06914	6.46421	6.05135	6.30036	6.04414	6.48631	6.10364	6.63735	6.04764	6.39555	6.22714	6.46221	6.13502	0.996197	1.0038	0.981534	1.04632	0.989262	1.05366	0.986362	1.02695	0.985187	1.05726	0.994885	1.08188	0.985757	1.04247	1.01502	1.05333	-0.00549668	0.00547582	-0.02689	0.0653255	-0.0155759	0.075406	-0.019811	0.0383662	-0.021531	0.0803299	-0.00739817	0.113539	-0.0206958
sp|P30613|KPYR_HUMAN	PKLR	KPYR_HUMAN Pyruvate kinase PKLR	94	6.13094	6.09946	6.42548	6.36803	6.33778	6.54978	6.19517	6.32145	6.17633	6.36187	6.13852	6.36881	5.93147	6.27015	6.02873	6.29605	6.1152	1.00257	0.997426	1.05074	1.04134	1.0364	1.07107	1.01308	1.03373	1.01	1.04034	1.00381	1.04147	0.969955	1.02534	0.98586	1.02957	0.0037086	-0.00371816	0.0714045	0.0584474	0.0515779	0.0990468	0.0187442	0.0478558	0.0143502	0.0570512	0.00549118	0.0586241	-0.04401
sp|P14618-2|KPYM_HUMAN	PKM	KPYM_HUMAN Isoform M1 of Pyruvate kinase PKM	217	5.99552	6.22432	6.39039	6.41059	6.38829	6.47746	6.31916	6.24048	6.24691	6.33153	6.20944	6.39116	5.87676	6.22488	6.0383	6.23483	6.10992	0.981276	1.01872	1.0459	1.04921	1.04556	1.06015	1.03425	1.02137	1.02242	1.03627	1.01629	1.04603	0.961839	1.01882	0.988278	1.02044	-0.0272686	0.0267627	0.0647505	0.0693037	0.0642763	0.0842747	0.0485793	0.0305035	0.0319893	0.0514007	0.0233097	0.0649243	-0.0561325
sp|P14618|KPYM_HUMAN	PKM	KPYM_HUMAN Pyruvate kinase PKM	27	5.71367	5.98009	6.37287	6.53643	6.15654	6.2975	6.3875	6.47732	6.71759	6.37135	6.23053	6.49675	5.85319	6.25754	6.06516	6.08598	5.84688	0.977217	1.02278	1.08996	1.11793	1.05296	1.07707	1.09246	1.10783	1.14892	1.0897	1.06562	1.11115	1.00108	1.07024	1.03733	1.04089	-0.0332493	0.0325002	0.124276	0.160836	0.0744528	0.107112	0.127584	0.14773	0.200277	0.123932	0.0916879	0.152051	0.00155613
sp|P11172|UMPS_HUMAN	UMPS	UMPS_HUMAN Uridine 5'-monophosphate synthase	41	6.0843	6.07322	6.38383	6.20722	6.51703	6.25708	6.30898	6.24862	6.48406	6.38897	6.25057	6.22514	5.96792	6.31155	6.12207	6.16944	6.07876	1.00091	0.999089	1.05019	1.02113	1.0721	1.02933	1.03787	1.02794	1.06667	1.05103	1.02826	1.02408	0.981766	1.0383	1.00712	1.01492	0.00131423	-0.00131543	0.0706452	0.0301702	0.100438	0.0417125	0.0536297	0.0397605	0.0931204	0.0718063	0.0402107	0.0343292	-0.0265489
sp|P14317|HCLS1_HUMAN	HCLS1	HCLS1_HUMAN Hematopoietic lineage cell-specific protein	21	6.05717	6.14905	6.57328	6.36764	6.26696	6.19833	6.00847	6.2862	6.25669	6.3284	5.98359	6.2775	6.1072	6.22115	6.24132	6.67705	6.10311	0.992473	1.00753	1.07704	1.04334	1.02685	1.0156	0.984493	1.03	1.02516	1.03691	0.980417	1.02857	1.00067	1.01934	1.02265	1.09404	-0.0109007	0.0108189	0.107069	0.0612142	0.0382212	0.022335	-0.0225469	0.0426436	0.035855	0.0522962	-0.0285333	0.0406455	0.000966498
sp|O75971|SNPC5_HUMAN	SNAPC5	SNPC5_HUMAN snRNA-activating protein complex subunit 5	2	4.96224	6.08977	6.91799	6.67457	5.8802	6.44606	6.24656	6.24739	6.20584	7.21546	6.89021	6.56863	5.73304	6.0724	5.80308	6.04655	5.526	0.89798	1.10202	1.2519	1.20785	1.0641	1.1665	1.13039	1.13054	1.12302	1.30573	1.24687	1.18868	1.03747	1.09888	1.05014	1.0942	-0.155245	0.140151	0.324116	0.272438	0.0896284	0.222181	0.176825	0.177017	0.16739	0.384855	0.318311	0.249356	0.0530635
sp|P41227|NAA10_HUMAN	NAA10	NAA10_HUMAN N-alpha-acetyltransferase 10	49	6.21863	6.17499	6.31207	6.30912	6.29632	6.19648	6.50565	6.27077	6.52909	6.2638	6.26076	6.4845	6.02623	6.08748	6.15106	5.91303	6.19681	1.00352	0.996479	1.0186	1.01812	1.01606	0.999947	1.04984	1.01194	1.05362	1.01081	1.01032	1.04643	0.972473	0.982357	0.992617	0.954205	0.00507105	-0.00508893	0.0265875	0.0259131	0.0229831	-7.68302e-05	0.0701675	0.0171169	0.0753562	0.0155124	0.0148121	0.0654696	-0.04027
sp|Q9BSU3|NAA11_HUMAN	NAA11	NAA11_HUMAN N-alpha-acetyltransferase 11	10	6.22315	6.43303	6.19372	6.56405	6.09139	6.13022	5.99126	6.01967	5.89761	6.17722	6.60399	6.53463	6.47174	6.49848	5.88039	6.28945	6.32809	0.983417	1.01658	0.978766	1.03729	0.962595	0.968731	0.946772	0.951262	0.931973	0.976159	1.0436	1.03264	1.0227	1.02693	0.929252	0.993894	-0.0241251	0.0237283	-0.030964	0.0528161	-0.0549986	-0.0458313	-0.0789107	-0.0720857	-0.10164	-0.0348124	0.0615678	0.0463354	0.0323835
sp|Q9Y5V0|ZN706_HUMAN	ZNF706	ZN706_HUMAN Zinc finger protein 706	6	6.21455	6.27162	6.27344	6.22334	6.36673	6.37791	6.09253	6.18337	5.96361	6.28885	6.24063	6.35372	6.05026	6.32895	6.4603	6.31019	6.24309	0.995429	1.00457	1.00486	0.996837	1.01981	1.0216	0.975885	0.990435	0.955234	1.00733	0.999607	1.01772	0.969114	1.01375	1.03479	1.01075	-0.00660918	0.00657904	0.00699764	-0.00457004	0.0282935	0.0308246	-0.0352177	-0.0138658	-0.0660732	0.0105371	-0.00056743	0.0253424	-0.045262
sp|Q96MW1|CCD43_HUMAN	CCDC43	CCD43_HUMAN Coiled-coil domain-containing protein 43	12	6.51903	5.94273	6.52596	6.47987	6.29406	6.08402	5.96206	6.32394	6.34248	6.26537	6.25409	6.56107	5.92372	6.06883	6.07307	6.37969	6.23088	1.04625	0.953755	1.04736	1.03996	1.01014	0.97643	0.956857	1.01494	1.01791	1.00554	1.00372	1.05299	0.950704	0.973992	0.974673	1.02388	0.0652214	-0.0683101	0.0667542	0.0565289	0.014555	-0.034411	-0.063625	0.0213877	0.0256111	0.00796378	0.00536405	0.0744952	-0.0729325
sp|O00401|WASL_HUMAN	WASL	WASL_HUMAN Neural Wiskott-Aldrich syndrome protein	9	6.21747	6.47469	6.78739	6.42107	6.82002	6.56655	6.12549	5.76818	6.19153	6.33101	5.93477	6.23701	6.17378	6.01378	5.76415	6.17308	6.34608	0.979734	1.02027	1.06954	1.01182	1.07468	1.03474	0.96524	0.908936	0.975646	0.997625	0.935187	0.982813	0.972849	0.947637	0.908301	0.972739	-0.0295381	0.0289454	0.0969912	0.016948	0.10391	0.0492699	-0.0510405	-0.13775	-0.0355697	-0.00343003	-0.0966736	-0.0250111	-0.0397116
sp|P07814|SYEP_HUMAN	EPRS	SYEP_HUMAN Bifunctional glutamate/proline--tRNA ligase	100	6.11667	5.89736	5.14515	5.52632	5.57116	5.88501	6.15997	6.8655	6.36426	5.98853	6.97558	5.49203	7.93403	5.43967	7.73715	6.90159	6.00701	1.01825	0.981746	0.856524	0.919978	0.927442	0.97969	1.02546	1.14291	1.05947	0.996923	1.16124	0.914269	1.32079	0.905553	1.28802	1.14892	0.0260982	-0.026579	-0.223435	-0.120329	-0.108671	-0.0296034	0.0362751	0.192717	0.0833445	-0.00444636	0.215665	-0.129309	0.401406
sp|P47897|SYQ_HUMAN	QARS	SYQ_HUMAN Glutamine--tRNA ligase	27	6.18847	5.91916	5.07421	5.43617	5.5216	5.74827	6.08036	7.07795	6.46655	5.95249	7.14714	5.3354	8.00119	5.35696	7.82825	6.86584	6.05382	1.02224	0.977757	0.838184	0.897974	0.912086	0.949529	1.00438	1.16917	1.06818	0.983263	1.1806	0.881329	1.32168	0.88489	1.29311	1.13413	0.0317382	-0.0324521	-0.254661	-0.155254	-0.132758	-0.0747168	0.00631216	0.225487	0.0951516	-0.0243513	0.239521	-0.182248	0.40237
sp|Q9Y5B9|SP16H_HUMAN	SUPT16H	SP16H_HUMAN FACT complex subunit SPT16	21	7.3458	6.31347	6.97606	5.92249	7.30697	5.92835	6.71886	5.99714	6.10714	5.57325	6.3666	5.82404	6.24282	4.91974	6.68143	5.77585	6.82963	1.07558	0.924423	1.02144	0.867175	1.06989	0.868033	0.98378	0.878105	0.894212	0.816039	0.932202	0.85276	0.914078	0.720352	0.9783	0.845704	0.105111	-0.113375	0.030604	-0.205605	0.0974648	-0.204178	-0.023592	-0.187534	-0.161312	-0.29329	-0.101285	-0.229788	-0.129611
sp|P34059|GALNS_HUMAN	GALNS	GALNS_HUMAN N-acetylgalactosamine-6-sulfatase	7	5.76269	6.05796	6.51074	6.62262	6.23608	6.1136	6.23354	6.1878	6.22175	6.15881	5.99406	6.41963	6.10238	6.63427	6.2546	6.48945	5.91033	0.975021	1.02498	1.10159	1.12052	1.05512	1.03439	1.05469	1.04695	1.05269	1.04204	1.01417	1.08617	1.03249	1.12249	1.05825	1.09799	-0.0364951	0.0355946	0.139584	0.164165	0.077402	0.0487847	0.0768142	0.0661891	0.074083	0.0594142	0.0202961	0.119253	0.0461346
sp|P15289|ARSA_HUMAN	ARSA	ARSA_HUMAN Arylsulfatase A	5	6.08536	6.18433	6.62601	6.56897	6.14883	6.62599	5.91779	6.37132	6.53955	6.29012	6.29561	6.21704	5.85946	6.09233	5.95701	6.22027	6.13485	0.991934	1.00807	1.08006	1.07076	1.00228	1.08006	0.964619	1.03855	1.06597	1.02531	1.02621	1.0134	0.955111	0.99307	0.971012	1.01392	-0.0116843	0.0115904	0.111113	0.0986403	0.00328503	0.111109	-0.0519684	0.0545654	0.0921645	0.0360606	0.0373193	0.019201	-0.0662592
sp|Q14980-2|NUMA1_HUMAN	NUMA1	NUMA1_HUMAN Isoform 2 of Nuclear mitotic apparatus protein 1	49	6.52914	5.944	6.04892	5.81116	5.98148	5.8179	6.88973	6.23452	6.06302	5.89085	6.09875	5.46318	7.53817	5.89667	7.19685	6.59567	6.23657	1.04691	0.953088	0.969911	0.931788	0.959098	0.932869	1.10473	0.999671	0.972172	0.944566	0.977901	0.875991	1.2087	0.945499	1.15398	1.05758	0.0661402	-0.0693187	-0.0440752	-0.101927	-0.0602503	-0.100254	0.143695	-0.000474301	-0.0407162	-0.082277	-0.0322392	-0.191012	0.273462
sp|Q9P287-2|BCCIP_HUMAN	BCCIP	BCCIP_HUMAN Isoform 2 of BRCA2 and CDKN1A-interacting protein	26	6.3184	6.14845	6.23597	6.15316	6.23177	6.14344	6.5161	6.22581	6.46784	6.33802	6.48455	6.1795	6.22537	6.12599	6.24876	5.95688	6.23343	1.01363	0.986368	1.00041	0.987123	0.999734	0.985564	1.04535	0.998778	1.03761	1.01678	1.04029	0.991349	0.998708	0.982765	1.00246	0.955635	0.0195342	-0.0198023	0.000588907	-0.0186976	-0.000383092	-0.0209784	0.0639837	-0.00176353	0.0532589	0.0240071	0.0569814	-0.012535	-0.0018655
sp|Q9P287|BCCIP_HUMAN	BCCIP	BCCIP_HUMAN BRCA2 and CDKN1A-interacting protein	9	6.55823	6.09731	6.10463	5.98035	6.19634	6.00489	6.41347	6.11512	6.3058	6.20197	6.59201	5.98319	6.51015	6.18373	6.33157	6.42122	6.32777	1.03642	0.96358	0.964736	0.945096	0.97923	0.948974	1.01354	0.966394	0.996528	0.980119	1.04176	0.945545	1.02882	0.977237	1.0006	1.01477	0.0516093	-0.0535243	-0.0517933	-0.0814672	-0.0302809	-0.0755593	0.019408	-0.0493164	-0.00501775	-0.0289706	0.0590213	-0.0807823	0.0409936
sp|Q8WVV9|HNRLL_HUMAN	HNRNPLL	HNRLL_HUMAN Heterogeneous nuclear ribonucleoprotein L-like	7	6.32784	6.2298	6.18243	6.09761	6.31903	6.21898	6.43361	6.26466	5.9607	6.12102	6.65085	6.25386	6.42122	5.92139	6.27152	6.3255	6.27882	1.00781	0.992193	0.984648	0.971139	1.0064	0.99047	1.02465	0.997745	0.949334	0.974868	1.05925	0.996025	1.02268	0.943074	0.998837	1.00743	0.0112197	-0.0113076	-0.0223195	-0.0422496	0.00920966	-0.0138155	0.035135	-0.00325724	-0.0750117	-0.0367214	0.0830453	-0.00574653	0.032354
sp|P14866|HNRPL_HUMAN	HNRNPL	HNRPL_HUMAN Heterogeneous nuclear ribonucleoprotein L	15	6.7357	5.95811	5.58335	5.3508	6.6455	5.76353	6.89809	6.63958	6.03153	5.54907	6.23532	5.17263	7.95377	5.65046	6.85321	6.97937	6.3469	1.06126	0.938743	0.879696	0.843057	1.04705	0.908085	1.08684	1.04611	0.95031	0.874295	0.982419	0.814985	1.25317	0.89027	1.07977	1.09965	0.0857746	-0.0911985	-0.184922	-0.246299	0.0663245	-0.139101	0.120144	0.0650387	-0.0735292	-0.193807	-0.0255896	-0.295155	0.325586
sp|Q13011|ECH1_HUMAN	ECH1	ECH1_HUMAN Delta(3,5)-Delta(2,4)-dienoyl-CoA isomerase, mitochondrial	25	6.52227	6.29087	6.21555	6.30648	6.33696	5.95653	6.38235	6.19315	6.28372	6.10227	6.23598	6.31717	6.68457	6.24891	6.06863	5.85458	6.40657	1.01806	0.98194	0.970184	0.984377	0.989135	0.929753	0.99622	0.966687	0.980824	0.952502	0.973373	0.986046	1.04339	0.975391	0.947251	0.91384	0.025822	-0.0262926	-0.0436701	-0.0227172	-0.0157613	-0.10508	-0.00546444	-0.0488788	-0.0279333	-0.0702061	-0.0389359	-0.0202738	0.0612826
sp|P37287|PIGA_HUMAN	PIGA	PIGA_HUMAN Phosphatidylinositol N-acetylglucosaminyltransferase subunit A	8	6.49556	6.2567	6.06993	6.40634	6.38206	6.39139	6.34554	6.16237	5.77938	6.38151	6.45028	6.45403	5.76261	6.30304	6.19575	6.16352	6.37613	1.01873	0.981269	0.951977	1.00474	1.00093	1.00239	0.995202	0.966475	0.906409	1.00084	1.01163	1.01222	0.903779	0.988537	0.97171	0.966655	0.0267729	-0.0272791	-0.0710012	0.00681932	0.00134113	0.00344868	-0.0069381	-0.0491957	-0.141766	0.00121679	0.0166807	0.0175192	-0.145959
sp|O14772|FPGT_HUMAN	FPGT	FPGT_HUMAN Fucose-1-phosphate guanylyltransferase	21	6.28056	6.36702	6.14093	6.43231	6.41905	6.05382	6.33725	6.2867	6.30947	6.38087	6.41618	6.48962	6.11969	6.2173	6.06019	5.68903	6.32379	0.993164	1.00684	0.971084	1.01716	1.01506	0.957309	1.00213	0.994135	0.997736	1.00903	1.01461	1.02622	0.967725	0.98316	0.958316	0.899623	-0.00989626	0.00982884	-0.0423323	0.0245475	0.0215703	-0.0629437	0.00306747	-0.00848654	-0.00327064	0.0129637	0.0209252	0.0373445	-0.0473309
sp|Q13217|DNJC3_HUMAN	DNAJC3	DNJC3_HUMAN DnaJ homolog subfamily C member 3	26	6.36021	6.22641	6.10833	6.22293	6.07687	5.99805	6.32146	6.41218	6.22108	6.42733	6.59822	6.1773	6.20192	6.0378	6.48337	6.12655	6.29331	1.01063	0.98937	0.970607	0.988817	0.965608	0.953084	1.00447	1.01889	0.988523	1.0213	1.04845	0.981566	0.985478	0.9594	1.0302	0.973502	0.0152554	-0.0154184	-0.043041	-0.016225	-0.0504906	-0.0693255	0.00643879	0.0269959	-0.016654	0.0304005	0.0682579	-0.0268426	-0.0211041
sp|Q9H3S7|PTN23_HUMAN	PTPN23	PTN23_HUMAN Tyrosine-protein phosphatase non-receptor type 23	28	6.28413	5.72651	6.6241	5.91804	6.27885	5.82078	6.34367	6.14949	6.43078	6.20771	6.56766	6.40691	6.52285	5.95504	6.49772	6.26577	6.00532	1.04643	0.953573	1.10304	0.985466	1.04555	0.969271	1.05634	1.02401	1.07085	1.0337	1.09364	1.06687	1.08618	0.991627	1.08199	1.04337	0.0654719	-0.068585	0.141483	-0.0211217	0.0642592	-0.0450286	0.0790766	0.0342256	0.0987526	0.04782	0.129138	0.0933876	0.119261
sp|P50583|AP4A_HUMAN	NUDT2	AP4A_HUMAN Bis(5'-nucleosyl)-tetraphosphatase [asymmetrical]	8	6.52193	6.03964	6.61224	6.16734	6.42997	5.83217	6.74085	6.13581	6.44765	6.10766	6.43399	6.21153	6.30514	5.92377	6.15867	5.93164	6.28078	1.03839	0.961606	1.05277	0.981938	1.02375	0.928573	1.07325	0.976918	1.02657	0.972436	1.02439	0.988974	1.00388	0.943158	0.980557	0.944411	0.0543541	-0.0564823	0.0741942	-0.0262965	0.0338671	-0.106912	0.101986	-0.0336911	0.0378285	-0.0403251	0.0347688	-0.0159962	0.00558352
sp|P62851|RS25_HUMAN	RPS25	RS25_HUMAN 40S ribosomal protein S25	28	6.1147	6.48434	5.36607	5.93738	5.99936	6.6974	6.17686	6.66136	6.36725	6.14619	6.74362	5.85342	6.61842	6.15199	6.48033	6.20129	6.29952	0.970661	1.02934	0.851822	0.942513	0.952352	1.06316	0.980529	1.05744	1.01075	0.97566	1.0705	0.929185	1.05062	0.976581	1.0287	0.984407	-0.0429602	0.0417178	-0.231376	-0.0854155	-0.0704333	0.0883592	-0.0283683	0.0805748	0.0154285	-0.0355495	0.0982813	-0.105962	0.0712449
sp|O43524|FOXO3_HUMAN	FOXO3	FOXO3_HUMAN Forkhead box protein O3	5	6.45268	6.27045	6.65267	6.59299	6.06811	5.85212	6.39733	6.09786	6.92428	6.37593	5.82231	6.0985	5.64619	5.57465	6.52257	6.65135	6.36157	1.01432	0.985677	1.04576	1.03638	0.953871	0.919918	1.00562	0.958547	1.08846	1.00226	0.915232	0.958648	0.887547	0.876302	1.02531	1.04555	0.0205168	-0.0208127	0.0645517	0.0515512	-0.0681345	-0.120422	0.00808818	-0.0610787	0.122282	0.00325407	-0.12779	-0.0609273	-0.172104
sp|P53041|PPP5_HUMAN	PPP5C	PPP5_HUMAN Serine/threonine-protein phosphatase 5	50	6.24959	6.28984	6.47614	6.27994	6.44931	6.08221	6.07275	5.92134	6.01204	6.05086	6.19531	6.29015	6.40228	6.47675	6.38791	6.36358	6.26971	0.99679	1.00321	1.03292	1.00163	1.02864	0.970094	0.968585	0.944435	0.958902	0.965093	0.988133	1.00326	1.02114	1.03302	1.01885	1.01497	-0.00463832	0.00462345	0.0467343	0.00235091	0.040745	-0.0438042	-0.0460499	-0.0824762	-0.0605453	-0.0512597	-0.0172234	0.00469456	0.0301859
sp|Q9UNQ2|DIM1_HUMAN	DIMT1	DIM1_HUMAN Probable dimethyladenosine transferase	22	6.05629	6.26181	5.10873	5.98588	5.62804	6.107	6.40045	6.60863	6.42604	6.24628	6.81258	5.9776	6.92396	6.09242	6.87902	6.48527	6.15905	0.983316	1.01668	0.829467	0.971884	0.913784	0.991549	1.03919	1.073	1.04335	1.01416	1.10611	0.970539	1.12419	0.989182	1.1169	1.05297	-0.0242736	0.0238719	-0.269743	-0.0411445	-0.130075	-0.012244	0.0554655	0.101643	0.0612221	0.0202894	0.145493	-0.0431415	0.16889
sp|P78527|PRKDC_HUMAN	PRKDC	PRKDC_HUMAN DNA-dependent protein kinase catalytic subunit	392	6.52796	6.2669	6.38573	6.23101	6.52608	5.99588	6.5224	6.02567	6.33136	6.2144	6.2181	6.24025	6.19179	6.16364	5.99724	6.16158	6.39743	1.0204	0.979596	0.998171	0.973986	1.02011	0.937233	1.01953	0.941889	0.989672	0.97139	0.971968	0.975431	0.967856	0.963456	0.937445	0.963134	0.0291398	-0.0297405	-0.0026409	-0.0380264	0.0287242	-0.0935209	0.0279105	-0.0863708	-0.014977	-0.0418774	-0.0410186	-0.0358886	-0.0471359
sp|O95831|AIFM1_HUMAN	AIFM1	AIFM1_HUMAN Apoptosis-inducing factor 1, mitochondrial	74	6.09616	6.1743	6.66055	6.33905	6.3809	6.52501	6.09849	6.18786	6.29527	6.3309	6.05094	6.32886	5.92835	6.27625	5.94153	6.38559	6.13523	0.993632	1.00637	1.08562	1.03322	1.04004	1.06353	0.994012	1.00858	1.02609	1.03189	0.986261	1.03156	0.96628	1.02299	0.968428	1.04081	-0.00921666	0.00915815	0.118524	0.0471492	0.0566425	0.0888627	-0.00866536	0.0123231	0.0371508	0.0452932	-0.0199581	0.0448282	-0.0494868
sp|Q04637-9|IF4G1_HUMAN	EIF4G1	IF4G1_HUMAN Isoform 9 of Eukaryotic translation initiation factor 4 gamma 1	75	6.4063	6.13321	6.36339	6.11695	6.3948	6.17831	6.52149	6.39469	6.61873	6.1906	6.38305	5.41226	6.58821	5.3649	6.55758	6.37553	6.26975	1.02178	0.978222	1.01493	0.975628	1.01994	0.985415	1.04015	1.01993	1.05566	0.987375	1.01807	0.863233	1.05079	0.855679	1.04591	1.01687	0.0310823	-0.0317667	0.0213865	-0.0355966	0.0284902	-0.0211968	0.0567926	0.0284654	0.0781454	-0.0183298	0.0258369	-0.212178	0.0714775
sp|P48506|GSH1_HUMAN	GCLC	GSH1_HUMAN Glutamate--cysteine ligase catalytic subunit	15	6.43441	6.1814	6.37616	6.4413	6.23503	5.98518	6.28334	5.9547	6.2418	6.42892	6.41151	6.39604	6.17712	6.31797	5.984	6.15113	6.3079	1.02005	0.979945	1.01082	1.02115	0.988447	0.948838	0.996106	0.944006	0.98952	1.01918	1.01642	1.01397	0.979266	1.0016	0.948651	0.975146	0.0286469	-0.0292273	0.0155269	0.030191	-0.0167644	-0.0757663	-0.00562928	-0.0831321	-0.0151988	0.0274155	0.0235032	0.020018	-0.0302266
sp|O43432-3|IF4G3_HUMAN	EIF4G3	IF4G3_HUMAN Isoform 3 of Eukaryotic translation initiation factor 4 gamma 3	3	6.56097	6.57188	6.28811	6.02105	6.48967	5.87075	6.53921	6.13695	5.82348	6.24625	6.40765	5.92528	6.69956	6.1064	6.2007	6.11208	6.56643	0.999169	1.00083	0.957615	0.916945	0.988311	0.894056	0.995855	0.934595	0.886857	0.951241	0.97582	0.90236	1.02028	0.929943	0.944304	0.930808	-0.001199	0.00119801	-0.0624817	-0.125093	-0.016963	-0.161563	-0.00599177	-0.0975863	-0.173227	-0.0721178	-0.0353128	-0.148225	0.0289582
sp|Q13362-4|2A5G_HUMAN	PPP2R5C	2A5G_HUMAN Isoform 4 of Serine/threonine-protein phosphatase 2A 56 kDa regulatory subunit gamma isoform	10	6.26398	6.2968	6.63811	6.33345	6.28156	6.08093	6.52119	5.94875	6.34872	6.11038	6.51702	6.32934	6.04479	5.81924	6.10373	6.36201	6.28039	0.997387	1.00261	1.05696	1.00845	1.00019	0.968241	1.03834	0.947194	1.01088	0.97293	1.03768	1.00779	0.962486	0.926573	0.971871	1.013	-0.00377454	0.00376469	0.0799184	0.0121374	0.000268741	-0.0465622	0.0542811	-0.0782676	0.0156116	-0.039592	0.0533583	0.0112009	-0.0551619
sp|Q14738|2A5D_HUMAN	PPP2R5D	2A5D_HUMAN Serine/threonine-protein phosphatase 2A 56 kDa regulatory subunit delta isoform	23	6.50289	6.06447	6.63337	5.99242	6.42386	5.86428	6.3642	6.23142	6.42043	6.16325	6.45871	6.06144	6.58149	5.81039	6.26946	6.15791	6.28368	1.03489	0.965114	1.05565	0.953648	1.02231	0.933256	1.01281	0.991683	1.02176	0.980834	1.02785	0.964632	1.04739	0.924679	0.997737	0.979985	0.0494713	-0.0512281	0.0781323	-0.068471	0.0318307	-0.0996557	0.0183695	-0.0120488	0.0310602	-0.0279184	0.0396363	-0.0519491	0.0668045
sp|Q16537|2A5E_HUMAN	PPP2R5E	2A5E_HUMAN Serine/threonine-protein phosphatase 2A 56 kDa regulatory subunit epsilon isoform	10	6.13654	6.12689	6.71217	6.13764	6.63036	6.35797	6.83032	6.38781	6.83934	6.21605	6.2859	5.92298	6.1219	5.57738	5.76752	5.94923	6.13171	1.00079	0.999213	1.09466	1.00097	1.08132	1.0369	1.11393	1.04177	1.1154	1.01375	1.02515	0.965958	0.998399	0.909595	0.940605	0.970239	0.0011348	-0.00113569	0.130489	0.00139339	0.112797	0.0522756	0.155663	0.0590308	0.157566	0.0197075	0.0358287	-0.0499674	-0.00231116
sp|Q15172|2A5A_HUMAN	PPP2R5A	2A5A_HUMAN Serine/threonine-protein phosphatase 2A 56 kDa regulatory subunit alpha isoform	9	6.85378	6.24236	6.63557	6.13188	6.53673	6.18955	6.64047	6.21786	6.43052	5.97391	6.11004	5.94925	6.20571	5.9098	6.00787	5.96472	6.54807	1.04669	0.953313	1.01336	0.936441	0.998268	0.945248	1.01411	0.949571	0.982048	0.912316	0.933105	0.90855	0.947716	0.902525	0.917502	0.910913	0.0658301	-0.0689782	0.0191507	-0.0947403	-0.00250064	-0.0812352	0.0202156	-0.0746516	-0.0261343	-0.132394	-0.0998879	-0.138362	-0.0774735
sp|Q9UIA9|XPO7_HUMAN	XPO7	XPO7_HUMAN Exportin-7	72	6.38399	6.29527	6.36682	6.39687	6.37715	6.07321	6.41218	6.25164	6.40994	6.24104	6.20657	6.30552	5.9872	6.0927	6.12145	6.07844	6.33963	1.007	0.993003	1.00429	1.00903	1.00592	0.957975	1.01144	0.986121	1.01109	0.984449	0.979011	0.99462	0.944408	0.96105	0.965585	0.9588	0.0100597	-0.0101304	0.00617433	0.0129675	0.00851317	-0.0619394	0.0164163	-0.0201639	0.0159122	-0.0226122	-0.0306024	-0.00778329	-0.0825172
sp|Q14978-2|NOLC1_HUMAN	NOLC1	NOLC1_HUMAN Isoform Beta of Nucleolar and coiled-body phosphoprotein 1	24	6.29133	6.11056	6.31377	6.39865	6.27098	6.31413	6.51583	6.37743	6.28578	6.5917	5.72482	5.78566	5.79133	5.95102	6.55291	6.7241	6.20095	1.01458	0.985424	1.01819	1.03188	1.01129	1.01825	1.05078	1.02846	1.01368	1.06302	0.923217	0.933029	0.933943	0.959696	1.05676	1.08437	0.0208769	-0.0211835	0.0260136	0.0452795	0.0162028	0.0260959	0.0714609	0.0404871	0.0196037	0.0881625	-0.115258	-0.100007	-0.0985934
sp|P61201-2|CSN2_HUMAN	COPS2	CSN2_HUMAN Isoform 2 of COP9 signalosome complex subunit 2	35	6.04372	6.07395	6.36411	6.28306	6.26077	6.31343	6.46159	6.31562	6.53917	6.2531	6.28401	6.3625	6.0876	6.08876	6.1973	6.0713	6.05884	0.997505	1.00249	1.05039	1.03701	1.03333	1.04202	1.06647	1.04238	1.07928	1.03206	1.03716	1.05012	1.00475	1.00494	1.02285	1.00206	-0.00360359	0.00359462	0.0709184	0.0524269	0.0472997	0.0593836	0.0928488	0.059884	0.110067	0.0455312	0.0526451	0.0705533	0.00683315
sp|P55084|ECHB_HUMAN	HADHB	ECHB_HUMAN Trifunctional enzyme subunit beta, mitochondrial	33	6.55733	5.69179	6.53588	5.76758	6.54654	5.73376	6.333	5.39944	6.24429	5.56485	6.45576	5.98634	7.90149	6.72746	6.45931	6.09519	6.12456	1.07066	0.929339	1.06716	0.941713	1.0689	0.936191	1.03403	0.881605	1.01955	0.908612	1.05408	0.977432	1.29013	1.09844	1.05466	0.995205	0.0985023	-0.105724	0.0937753	-0.0866401	0.0961264	-0.0951247	0.0482829	-0.181796	0.0279313	-0.138263	0.0759807	-0.032932	0.367519
sp|Q9BUE6|ISCA1_HUMAN	ISCA1	ISCA1_HUMAN Iron-sulfur cluster assembly 1 homolog, mitochondrial	4	5.89301	6.20496	6.3987	6.20541	6.75642	6.3144	6.40569	6.12059	6.08307	6.37997	6.02005	6.38743	6.37176	6.62325	6.02456	5.81073	6.04899	0.974215	1.02579	1.05781	1.02586	1.11695	1.04388	1.05897	1.01184	1.00563	1.05472	0.995217	1.05595	1.05336	1.09494	0.995962	0.960612	-0.0376884	0.0367288	0.0810857	0.0368335	0.159566	0.0619526	0.0826609	0.0169776	0.00810652	0.0768566	-0.00691761	0.0785425	0.0749988
sp|Q9BUF5|TBB6_HUMAN	TUBB6	TBB6_HUMAN Tubulin beta-6 chain	116	5.87547	6.17282	6.27834	6.19189	6.17254	6.00669	6.18086	6.10543	6.38857	6.4664	6.71811	6.82719	6.02715	6.41309	6.26095	5.91451	6.02414	0.97532	1.02468	1.0422	1.02785	1.02463	0.997102	1.02601	1.01349	1.06049	1.07341	1.1152	1.1333	1.0005	1.06456	1.03931	0.981801	-0.0360522	0.0351732	0.0596267	0.0396233	0.0351078	-0.00418629	0.0370511	0.0193364	0.0847365	0.102206	0.157299	0.180535	0.000719474
sp|Q13509|TBB3_HUMAN	TUBB3	TBB3_HUMAN Tubulin beta-3 chain	193	5.9938	6.10415	6.32362	6.32214	6.14636	6.34283	6.30242	6.24316	6.46027	6.41886	6.35389	6.52673	6.12564	6.32309	6.19482	5.81823	6.04898	0.990879	1.00912	1.0454	1.04516	1.0161	1.04858	1.0419	1.0321	1.06799	1.06115	1.05041	1.07898	1.01267	1.04532	1.02411	0.961854	-0.0132198	0.0130997	0.06406	0.0637223	0.0230416	0.068436	0.0592152	0.0455857	0.0949038	0.0856264	0.0709494	0.10967	0.0181699
sp|Q13885|TBB2A_HUMAN	TUBB2A	TBB2A_HUMAN Tubulin beta-2A chain	133	6.32207	6.3419	6.46329	6.45006	6.22328	6.13439	6.11266	6.15445	6.06307	6.27852	6.16748	6.47012	5.99791	6.36501	6.16653	6.28925	6.33198	0.998434	1.00157	1.02074	1.01865	0.982832	0.968794	0.965362	0.971962	0.957531	0.991556	0.97402	1.02182	0.94724	1.00522	0.97387	0.993251	-0.00226083	0.00225729	0.0296109	0.0266547	-0.0249827	-0.0457379	-0.0508575	-0.0410279	-0.0626094	-0.0122333	-0.0379767	0.0311346	-0.078198
sp|Q9BVA1|TBB2B_HUMAN	TUBB2B	TBB2B_HUMAN Tubulin beta-2B chain	2	6.07866	6.35941	6.53021	6.53126	6.46095	6.34208	6.12052	5.85328	6.41804	5.83048	5.6582	6.51316	6.16144	6.6077	6.12151	6.41311	6.21903	0.977428	1.02257	1.05004	1.0502	1.0389	1.01979	0.984159	0.941188	1.032	0.937522	0.90982	1.04729	0.990739	1.0625	0.984318	1.03121	-0.0329374	0.0322022	0.0704387	0.0706706	0.0550556	0.0282653	-0.0230365	-0.0874454	0.045442	-0.0930761	-0.136348	0.0666669	-0.0134232
sp|P07437|TBB5_HUMAN	TUBB	TBB5_HUMAN Tubulin beta chain	70	6.0324	6.36354	6.52037	6.48332	6.2298	6.09685	5.93748	6.02912	6.12017	6.25759	6.0138	6.6546	5.86787	6.6008	6.34301	6.44928	6.19797	0.973286	1.02671	1.05202	1.04604	1.00514	0.983685	0.957972	0.972757	0.987448	1.00962	0.970285	1.07367	0.946741	1.06499	1.0234	1.04055	-0.0390637	0.0380338	0.0731581	0.064937	0.00739008	-0.0237317	-0.061945	-0.0398483	-0.018224	0.0138114	-0.0435189	0.102556	-0.0789589
sp|Q9H4B7|TBB1_HUMAN	TUBB1	TBB1_HUMAN Tubulin beta-1 chain	50	5.73014	5.72908	6.22626	6.01917	6.07823	7.02586	7.03922	6.29324	7.64926	6.62631	6.7219	6.49	5.47999	5.60257	5.69038	5.59838	5.72961	1.00009	0.999907	1.08668	1.05054	1.06085	1.22624	1.22857	1.09837	1.33504	1.1565	1.17319	1.13271	0.956433	0.977827	0.993153	0.977096	0.000133446	-0.000133458	0.119929	0.0711276	0.0852143	0.294238	0.296979	0.135366	0.416883	0.209769	0.230432	0.179782	-0.0642637
sp|P68371|TBB4B_HUMAN	TUBB4B	TBB4B_HUMAN Tubulin beta-4B chain	87	5.98997	5.99146	5.96639	6.27116	5.9422	6.20166	6.45998	6.33011	6.70122	6.60925	6.47343	6.77489	6.19292	6.48972	6.33988	5.26578	5.99071	0.999876	1.00012	0.99594	1.04681	0.991902	1.03521	1.07833	1.05665	1.1186	1.10325	1.08058	1.1309	1.03375	1.0833	1.05828	0.87899	-0.000179423	0.000179401	-0.00586992	0.0660041	-0.011731	0.0499262	0.108801	0.0795024	0.161696	0.141758	0.111802	0.177469	0.0478916
tr|M0R042|M0R042_HUMAN	TUBB4A	M0R042_HUMAN Tubulin beta-4A chain (Fragment)	2	6.35384	6.59015	6.17106	7.56742	5.77958	5.69902	6.14846	5.54894	5.43557	6.10688	5.66427	6.41176	6.44229	7.17594	6.30381	6.60102	6.47199	0.981744	1.01826	0.953502	1.16926	0.893014	0.880566	0.95001	0.857377	0.83986	0.943585	0.875197	0.990693	0.99541	1.10877	0.974013	1.01994	-0.0265817	0.0261008	-0.0686922	0.225591	-0.163246	-0.183497	-0.0739854	-0.221998	-0.251779	-0.083775	-0.19232	-0.0134901	-0.00663689
tr|K7ES63|K7ES63_HUMAN	TUBB6	K7ES63_HUMAN Tubulin beta-6 chain (Fragment)	2	7.12898	6.06071	6.05921	6.93052	6.60144	5.60417	5.40838	6.54206	5.00128	6.03438	5.74935	6.55475	6.04151	6.53876	5.54677	8.19772	6.59485	1.08099	0.919007	0.91878	1.0509	1.001	0.84978	0.820092	0.991996	0.758362	0.915015	0.871795	0.99392	0.916096	0.991496	0.841077	1.24305	0.112357	-0.121852	-0.122209	0.0716249	0.00144201	-0.234838	-0.286142	-0.0115938	-0.399041	-0.128133	-0.19794	-0.008798	-0.12643
tr|M0QYM7|M0QYM7_HUMAN	TUBB4A	M0QYM7_HUMAN Tubulin beta-4A chain (Fragment)	2	7.41687	6.89604	6.44779	6.94923	5.71573	5.23585	5.36587	5.53231	4.98575	5.73079	4.87007	6.92784	6.54406	6.95647	6.54978	7.87554	7.15646	1.03639	0.963611	0.900975	0.971044	0.798682	0.731626	0.749794	0.773052	0.696679	0.800786	0.680514	0.968055	0.914428	0.972055	0.915227	1.10048	0.0515654	-0.053477	-0.15044	-0.042392	-0.324307	-0.450821	-0.415433	-0.371363	-0.521435	-0.320511	-0.555303	-0.0468395	-0.129059
sp|A6NKZ8|YI016_HUMAN		YI016_HUMAN Putative tubulin beta chain-like protein ENSP00000290377	8	5.75769	6.57233	6.69294	7.51899	4.9733	4.64389	4.35948	5.15205	5.69635	5.56164	4.9803	6.64737	7.32681	8.33253	7.52042	8.26392	6.16501	0.93393	1.06607	1.08563	1.21962	0.806698	0.753266	0.707133	0.835692	0.923981	0.90213	0.807833	1.07824	1.18845	1.35158	1.21986	1.34046	-0.0986131	0.0923017	0.118537	0.286436	-0.3099	-0.408769	-0.499947	-0.258957	-0.114065	-0.148593	-0.307871	0.10868	0.249082
sp|Q8TAA9|VANG1_HUMAN	VANGL1	VANG1_HUMAN Vang-like protein 1	2	6.08348	6.80458	5.51	6.23421	5.91205	6.09422	5.94897	6.53148	6.02963	6.92875	6.78323	6.18283	6.53594	6.68086	6.02489	5.71487	6.44403	0.944049	1.05595	0.855055	0.96744	0.917446	0.945716	0.923175	1.01357	0.935692	1.07522	1.05264	0.959466	1.01426	1.03675	0.934957	0.886847	-0.0830664	0.0785429	-0.225911	-0.0477565	-0.124305	-0.0805216	-0.115323	0.0194467	-0.0958937	0.104632	0.0740092	-0.0596959	0.0204315
sp|Q9UJX2|CDC23_HUMAN	CDC23	CDC23_HUMAN Cell division cycle protein 23 homolog	27	6.30579	6.25822	5.86964	6.07078	5.9713	6.15367	6.45554	6.28246	6.52699	6.29721	6.27108	6.06812	6.43209	6.16827	6.56016	6.30865	6.282	1.00379	0.996214	0.934358	0.966376	0.95054	0.979571	1.02762	1.00007	1.039	1.00242	0.998261	0.965953	1.02389	0.981895	1.04428	1.00424	0.00545203	-0.00547272	-0.0979531	-0.0493432	-0.07318	-0.029778	0.0393127	0.000104489	0.0551927	0.00348769	-0.00251117	-0.0499755	0.0340625
sp|O95248-4|MTMR5_HUMAN	SBF1	MTMR5_HUMAN Isoform 4 of Myotubularin-related protein 5	2	7.14595	6.75276	4.90251	6.32432	5.80013	5.92115	6.04652	6.44771	5.82537	6.48739	6.34659	5.99332	6.4541	6.49014	6.28362	6.77843	6.94936	1.02829	0.97171	0.705463	0.910059	0.834629	0.852043	0.870084	0.927814	0.838261	0.933524	0.913263	0.862428	0.928734	0.93392	0.904202	0.975404	0.0402467	-0.0414018	-0.503359	-0.135969	-0.260794	-0.231002	-0.200774	-0.108092	-0.254529	-0.0992409	-0.130897	-0.213524	-0.106663
sp|Q16891|IMMT_HUMAN	IMMT	IMMT_HUMAN Mitochondrial inner membrane protein	100	6.39073	6.23996	6.20296	6.19274	6.43519	6.54956	6.56885	6.29011	6.41022	6.43132	6.09542	6.24193	5.82715	5.83647	6.05569	6.23172	6.31534	1.01194	0.988063	0.982204	0.980586	1.01898	1.03709	1.04014	0.996004	1.01502	1.01836	0.965176	0.988375	0.922697	0.924173	0.958885	0.986758	0.0171192	-0.0173248	-0.0259047	-0.0282837	0.0271212	0.0525364	0.0567793	-0.0057763	0.0215123	0.0262533	-0.0511359	-0.0168694	-0.116071
tr|C9J406|C9J406_HUMAN	IMMT	C9J406_HUMAN Mitochondrial inner membrane protein	4	6.92735	6.84961	6.44003	6.58726	5.78269	5.44267	6.46143	6.28533	5.52195	5.92688	5.453	5.68722	6.43146	6.83355	6.36319	7.00639	6.88848	1.00564	0.994357	0.934899	0.956272	0.839473	0.790112	0.938005	0.912441	0.801621	0.860405	0.791612	0.825613	0.933654	0.992026	0.923744	1.01712	0.00811789	-0.00816383	-0.0971183	-0.0645072	-0.252445	-0.339871	-0.0923322	-0.132197	-0.319008	-0.216913	-0.337136	-0.276462	-0.0990394
sp|Q8IZ69|TRM2A_HUMAN	TRMT2A	TRM2A_HUMAN tRNA (uracil-5-)-methyltransferase homolog A	23	6.4241	6.3346	6.4101	6.25095	6.20971	6.20765	6.2219	6.08817	6.1259	6.27178	6.21676	5.96507	6.50512	6.18034	6.39444	6.19342	6.37935	1.00701	0.992985	1.00482	0.979873	0.973408	0.973085	0.975319	0.954356	0.96027	0.983138	0.974513	0.935059	1.01972	0.968804	1.00237	0.970854	0.0100849	-0.0101559	0.00693743	-0.029334	-0.0388835	-0.0393622	-0.0360542	-0.0674008	-0.0584876	-0.0245345	-0.0372465	-0.0968704	0.0281662
sp|Q96G03|PGM2_HUMAN	PGM2	PGM2_HUMAN Phosphoglucomutase-2	52	6.1893	6.18529	6.32216	6.44019	6.25884	6.25128	6.17211	6.30638	6.15588	6.36758	6.21238	6.49481	6.05352	6.40443	6.06715	6.11871	6.1873	1.00032	0.999676	1.0218	1.04087	1.01156	1.01034	0.997546	1.01925	0.994923	1.02914	1.00405	1.0497	0.978379	1.03509	0.980582	0.988915	0.000467431	-0.000467583	0.0311087	0.0577944	0.0165865	0.0148428	-0.00354505	0.0275033	-0.00734371	0.0414364	0.00583726	0.0699785	-0.0315345
sp|Q6PCE3|PGM2L_HUMAN	PGM2L1	PGM2L_HUMAN Glucose 1,6-bisphosphate synthase	9	6.30985	6.46104	6.02649	6.52	6.42933	6.22158	5.84857	6.09532	5.95355	6.24356	6.10438	6.56004	6.09369	6.62431	6.31131	6.197	6.38544	0.988161	1.01184	0.943785	1.02107	1.00687	0.974338	0.915922	0.954565	0.932363	0.97778	0.955983	1.02734	0.954309	1.03741	0.98839	0.970488	-0.0171815	0.0169792	-0.0834692	0.0300848	0.00988124	-0.0375062	-0.126703	-0.0670852	-0.101037	-0.0324183	-0.0649424	0.0389174	-0.0674711
sp|Q96DX7|TRI44_HUMAN	TRIM44	TRI44_HUMAN Tripartite motif-containing protein 44	10	6.06305	6.30229	6.5206	6.4178	6.23587	6.2337	6.57774	6.42165	6.26379	6.35256	5.94166	6.28328	5.94185	6.26313	6.19225	5.9888	6.18267	0.980652	1.01935	1.05466	1.03803	1.0086	1.00825	1.0639	1.03865	1.01312	1.02748	0.961018	1.01627	0.961049	1.01301	1.00155	0.968643	-0.0281863	0.0276461	0.0767747	0.0538488	0.0123608	0.0118587	0.089362	0.054714	0.0188058	0.0391081	-0.057364	0.0232879	-0.0573178
sp|P35222|CTNB1_HUMAN	CTNNB1	CTNB1_HUMAN Catenin beta-1	6	6.4424	6.13569	6.17093	5.80967	5.83372	6.00675	6.0688	6.0367	6.21466	6.00357	6.0468	5.83906	7.37839	6.24685	6.828	6.93799	6.28904	1.02438	0.975616	0.981219	0.923776	0.9276	0.955113	0.96498	0.959875	0.988172	0.954608	0.961481	0.928449	1.17321	0.993291	1.0857	1.10319	0.0347573	-0.0356154	-0.027353	-0.114385	-0.108425	-0.0662563	-0.0514297	-0.0590809	-0.0171655	-0.0670203	-0.0566691	-0.107105	0.230465
sp|P04083|ANXA1_HUMAN	ANXA1	ANXA1_HUMAN Annexin A1	72	6.74525	5.97031	6.28687	5.81508	6.54176	6.00028	6.34906	5.90335	6.28599	6.18084	6.27926	6.06045	6.84804	6.14122	6.21308	6.37914	6.35778	1.06094	0.939056	0.988847	0.91464	1.02894	0.94377	0.998628	0.928524	0.988708	0.97217	0.98765	0.953234	1.07711	0.965938	0.97724	1.00336	0.0853488	-0.0907173	-0.0161812	-0.128724	0.0411557	-0.0834933	-0.00198008	-0.106989	-0.0163831	-0.0407202	-0.0179285	-0.0690982	0.107168
sp|Q9NX74|DUS2L_HUMAN	DUS2	DUS2L_HUMAN tRNA-dihydrouridine(20) synthase [NAD(P)+]-like	7	5.99543	6.55923	6.46295	6.24955	5.86899	6.1153	5.9846	6.23775	6.59527	6.43151	6.50589	6.39896	5.94273	5.93575	6.26567	6.45043	6.27733	0.955092	1.04491	1.02957	0.995575	0.93495	0.974188	0.953367	0.993695	1.05065	1.02456	1.03641	1.01938	0.946697	0.945585	0.998143	1.02758	-0.0662878	0.0633754	0.0420418	-0.00639874	-0.0970388	-0.0377278	-0.0688962	-0.00912532	0.0712807	0.0350064	0.0515954	0.0276864	-0.0790252
sp|Q9H2U1|DHX36_HUMAN	DHX36	DHX36_HUMAN Probable ATP-dependent RNA helicase DHX36	21	6.00905	6.47376	6.06847	5.9824	5.87838	5.9916	6.42978	6.29183	6.48039	6.11007	6.70654	6.1807	6.72965	6.25606	6.24176	6.16955	6.24141	0.962772	1.03723	0.972292	0.958502	0.941836	0.959976	1.03018	1.00808	1.03829	0.978957	1.07452	0.990274	1.07823	1.00235	1.00006	0.988487	-0.0547339	0.0527331	-0.040538	-0.0611465	-0.0864522	-0.0589295	0.0428985	0.0116089	0.0542098	-0.0306819	0.103698	-0.0141006	0.108661
sp|Q7Z478|DHX29_HUMAN	DHX29	DHX29_HUMAN ATP-dependent RNA helicase DHX29	18	6.1461	6.47876	5.19652	5.96175	5.73842	5.97773	6.13401	6.54592	6.17066	6.17727	6.87734	6.04408	7.36229	6.27808	6.60589	6.3052	6.31243	0.97365	1.02635	0.82322	0.944446	0.909067	0.946978	0.971735	1.03699	0.977541	0.978588	1.08949	0.957489	1.16632	0.994558	1.04649	0.998855	-0.0385242	0.0375222	-0.28065	-0.0824596	-0.137542	-0.0785977	-0.041365	0.0524005	-0.0327707	-0.0312261	0.123655	-0.0626727	0.221959
sp|Q6P158|DHX57_HUMAN	DHX57	DHX57_HUMAN Putative ATP-dependent RNA helicase DHX57	17	6.11155	6.2554	5.5195	6.04682	5.83154	5.92321	6.18647	6.58516	6.25485	6.03386	6.81531	6.16939	7.06385	6.00287	6.78646	6.41377	6.18347	0.988368	1.01163	0.892621	0.9779	0.943085	0.95791	1.00048	1.06496	1.01154	0.975804	1.10218	0.997722	1.14238	0.970792	1.09752	1.03724	-0.0168795	0.0166843	-0.16388	-0.0322412	-0.0845409	-0.0620386	0.000698608	0.0908007	0.0165575	-0.0353366	0.140361	-0.00328998	0.192037
sp|Q8WZ42-12|TITIN_HUMAN	TTN	TITIN_HUMAN Isoform 12 of Titin	8	11.7638	6.57	5.30439	7.89165	5.87647	4.57572	4.2932	4.93113	4.72129	5.60607	5.4949	5.96706	6.19341	7.29983	6.91134	6.59976	9.1669	1.28329	0.716709	0.578646	0.860885	0.641053	0.499157	0.468337	0.537928	0.515037	0.611556	0.599428	0.650935	0.675628	0.796325	0.753945	0.719955	0.359848	-0.480541	-0.789247	-0.216107	-0.641484	-1.00244	-1.09438	-0.894516	-0.957253	-0.709444	-0.738341	-0.619414	-0.5657
sp|Q6KC79|NIPBL_HUMAN	NIPBL	NIPBL_HUMAN Nipped-B-like protein	2	6.24704	6.64317	6.56251	7.01914	6.77514	5.54734	6.21316	6.41726	6.08126	6.26485	6.17789	6.52892	5.6997	5.37704	6.98031	5.46526	6.4451	0.969269	1.03073	1.01822	1.08907	1.05121	0.860706	0.964012	0.99568	0.943547	0.972032	0.95854	1.013	0.884346	0.834283	1.08304	0.847971	-0.0450311	0.043668	0.0260439	0.12309	0.0720469	-0.216408	-0.0528767	-0.00624643	-0.0838336	-0.0409239	-0.0610897	0.0186405	-0.177318
sp|Q8NE71|ABCF1_HUMAN	ABCF1	ABCF1_HUMAN ATP-binding cassette sub-family F member 1	56	6.09425	6.31104	5.44571	6.05185	5.70091	5.86125	6.3611	6.56285	6.47928	5.97016	6.73569	6.02474	6.89394	5.86127	7.03675	6.60922	6.20265	0.982524	1.01748	0.877966	0.975689	0.91911	0.94496	1.02555	1.05807	1.0446	0.962518	1.08594	0.971318	1.11145	0.944963	1.13448	1.06555	-0.0254349	0.0249942	-0.187763	-0.0355073	-0.121691	-0.0816752	0.0363927	0.0814389	0.0629499	-0.055114	0.118942	-0.0419846	0.152445
sp|P42765|THIM_HUMAN	ACAA2	THIM_HUMAN 3-ketoacyl-CoA thiolase, mitochondrial	19	6.13354	6.13272	6.40844	6.34685	6.48295	6.14241	6.12268	6.07821	6.11899	6.33616	5.97572	6.46556	6.04216	6.49978	6.21186	6.50196	6.13313	1.00007	0.999933	1.04489	1.03485	1.05704	1.00151	0.998296	0.991045	0.997694	1.0331	0.974334	1.0542	0.985167	1.05978	1.01284	1.06014	9.6441e-05	-9.64474e-05	0.0633497	0.0494172	0.0800269	0.00218128	-0.00246025	-0.012977	-0.00332999	0.0469852	-0.037511	0.0761518	-0.0215591
sp|P25787|PSA2_HUMAN	PSMA2	PSA2_HUMAN Proteasome subunit alpha type-2	27	6.23848	6.28302	6.0924	6.1867	5.98247	6.74705	6.3146	6.39224	6.21355	6.31833	6.01604	6.22275	6.01802	6.30566	6.28016	6.38854	6.26075	0.996443	1.00356	0.97311	0.988172	0.955552	1.07767	1.0086	1.021	0.992461	1.0092	0.960914	0.99393	0.96123	1.00717	1.0031	1.02041	-0.00514093	0.00512268	-0.0393248	-0.0171654	-0.0655942	0.107921	0.0123559	0.0299861	-0.0109177	0.0132078	-0.0575213	-0.00878321	-0.0570466
sp|Q8WXI9|P66B_HUMAN	GATAD2B	P66B_HUMAN Transcriptional repressor p66-beta	3	6.73603	6.47379	6.71173	6.38612	6.29877	6.17117	6.72654	5.98802	6.2503	5.72184	6.19158	5.88258	6.3126	5.32825	6.27438	6.54628	6.60491	1.01985	0.980148	1.01617	0.966875	0.95365	0.934331	1.01842	0.906601	0.946311	0.866301	0.937421	0.890637	0.955744	0.80671	0.949957	0.991123	0.0283597	-0.0289283	0.0231458	-0.0485992	-0.0684688	-0.0979949	0.0263257	-0.14146	-0.0796135	-0.20706	-0.0932313	-0.16709	-0.0653046
sp|Q86YP4-3|P66A_HUMAN	GATAD2A	P66A_HUMAN Isoform 3 of Transcriptional repressor p66-alpha	7	6.4782	6.20076	6.22706	5.87102	6.55343	5.89513	6.35715	6.17266	6.78117	6.25768	6.26071	5.79064	6.78423	5.58681	6.72788	6.05548	6.33948	1.02188	0.978118	0.982267	0.926104	1.03375	0.929908	1.00279	0.973686	1.06967	0.987097	0.987575	0.913425	1.07016	0.881273	1.06127	0.955201	0.0312285	-0.0319195	-0.0258133	-0.110753	0.0478857	-0.104841	0.00401562	-0.0384722	0.0971697	-0.0187366	-0.0180382	-0.130642	0.0978206
sp|Q86Y07|VRK2_HUMAN	VRK2	VRK2_HUMAN Serine/threonine-protein kinase VRK2	7	6.06197	6.58011	5.93147	6.44674	5.94035	5.90457	6.34016	6.22707	6.22045	6.08758	6.47538	6.13776	6.72778	6.24858	6.39519	6.27484	6.32104	0.959015	1.04099	0.938369	1.01989	0.939774	0.934114	1.00302	0.985134	0.984086	0.963066	1.02442	0.971005	1.06435	0.988537	1.01173	0.992691	-0.0603752	0.0579498	-0.0917723	0.0284079	-0.089614	-0.0983299	0.0043573	-0.0216084	-0.023143	-0.0542931	0.0348029	-0.0424497	0.0899686
sp|P46063|RECQ1_HUMAN	RECQL	RECQ1_HUMAN ATP-dependent DNA helicase Q1	41	6.25274	6.19028	6.16992	6.30795	6.45124	6.24751	6.13079	6.16483	6.25034	6.31254	6.2084	6.24782	6.3084	6.41145	6.21324	6.13252	6.22151	1.00502	0.99498	0.991708	1.01389	1.03693	1.00418	0.985418	0.99089	1.00463	1.01463	0.997893	1.00423	1.01397	1.03053	0.998671	0.985696	0.00722375	-0.00726011	-0.012013	0.0199065	0.0523117	0.00601653	-0.0211918	-0.0132037	0.0066699	0.0209559	-0.00304326	0.00608812	0.0200094
sp|P08574|CY1_HUMAN	CYC1	CY1_HUMAN Cytochrome c1, heme protein, mitochondrial	34	6.17962	6.60654	6.45004	6.31405	6.30181	6.12926	6.11963	6.20654	6.14324	6.32215	6.01918	6.39133	6.00247	6.40164	6.14501	6.26748	6.39308	0.966611	1.03339	1.00891	0.987638	0.985724	0.958734	0.957227	0.970822	0.96092	0.988905	0.941515	0.999726	0.938901	1.00134	0.961197	0.980354	-0.048993	0.0473837	0.012797	-0.0179455	-0.0207449	-0.0607982	-0.0630667	-0.0427219	-0.0575114	-0.0160959	-0.0869442	-0.000394968	-0.0909549
sp|Q9BV44|THUM3_HUMAN	THUMPD3	THUM3_HUMAN THUMP domain-containing protein 3	26	6.39941	6.23252	6.59435	6.40539	6.28789	6.02107	6.25862	6.17253	6.30087	6.16672	6.2475	6.11206	6.10966	6.20187	6.40502	6.08451	6.31597	1.01321	0.986788	1.04408	1.01416	0.995555	0.95331	0.990921	0.97729	0.99761	0.97637	0.98916	0.967716	0.967336	0.981935	1.0141	0.963354	0.0189357	-0.0191876	0.0622273	0.0202832	-0.0064272	-0.0689833	-0.0131586	-0.0331412	-0.00345213	-0.0344998	-0.0157242	-0.0473445	-0.0479111
sp|Q9Y4L1|HYOU1_HUMAN	HYOU1	HYOU1_HUMAN Hypoxia up-regulated protein 1	111	6.22924	6.15254	6.31899	6.05398	6.0681	6.14673	6.39684	6.38681	6.31256	6.3104	6.31015	5.95613	6.40133	6.04308	6.57296	6.34016	6.19089	1.00619	0.993805	1.02069	0.977885	0.980166	0.992867	1.03327	1.03165	1.01965	1.0193	1.01926	0.96208	1.03399	0.976125	1.06171	1.02411	0.00890933	-0.00896469	0.0295472	-0.0322629	-0.028902	-0.0103277	0.0472126	0.0449487	0.0280784	0.0275846	0.0275275	-0.0557716	0.0482249
sp|P49588|SYAC_HUMAN	AARS	SYAC_HUMAN Alanine--tRNA ligase, cytoplasmic	164	6.1851	6.15457	6.39944	6.26104	6.29118	6.40818	6.3412	6.1679	6.25552	6.31681	6.26391	6.38295	6.00589	6.25651	6.18264	6.12715	6.16983	1.00247	0.997526	1.03721	1.01478	1.01967	1.03863	1.02777	0.999686	1.01389	1.02382	1.01525	1.03454	0.973428	1.01405	1.00208	0.993082	0.00356501	-0.00357384	0.0527138	0.0211704	0.0280987	0.0546828	0.039524	-0.000452533	0.0198979	0.0339643	0.0218316	0.0489914	-0.0388539
sp|O00506|STK25_HUMAN	STK25	STK25_HUMAN Serine/threonine-protein kinase 25	7	6.75929	6.64172	6.00883	6.80906	6.62445	5.8369	5.88973	6.10546	5.95651	6.15899	6.00109	5.9248	6.29761	6.44799	6.19123	6.34636	6.7005	1.00877	0.991227	0.896773	1.0162	0.988649	0.871113	0.878998	0.911194	0.888964	0.919183	0.895618	0.884232	0.939871	0.962314	0.923995	0.947147	0.0126019	-0.0127129	-0.157186	0.0231858	-0.0164692	-0.199067	-0.186068	-0.13417	-0.169803	-0.121576	-0.159045	-0.177503	-0.0894654
sp|Q9P289|MST4_HUMAN	MST4	MST4_HUMAN Serine/threonine-protein kinase MST4	13	6.36401	6.42037	6.58474	6.40976	6.4042	6.14989	6.20105	6.00599	6.23239	6.22744	5.88729	5.94334	6.3678	6.25346	6.24117	6.3071	6.39219	0.995591	1.00441	1.03012	1.00275	1.00188	0.962094	0.970098	0.939583	0.975001	0.974226	0.921013	0.929781	0.996184	0.978297	0.976374	0.986688	-0.00637419	0.00634615	0.0428162	0.00396005	0.00270807	-0.0557497	-0.0437978	-0.0899082	-0.0365248	-0.0376711	-0.118707	-0.105036	-0.00551527
sp|Q9Y6E0|STK24_HUMAN	STK24	STK24_HUMAN Serine/threonine-protein kinase 24	24	6.26281	6.30003	6.60248	6.33542	6.415	6.09033	6.14062	6.08027	6.19322	6.19423	6.02055	6.21818	6.32609	6.09398	6.30695	6.41983	6.28142	0.997037	1.00296	1.05111	1.0086	1.02127	0.969579	0.977585	0.967977	0.985959	0.986119	0.95847	0.989932	1.00711	0.97016	1.00406	1.02203	-0.00428063	0.00426796	0.0719173	0.0123495	0.0303585	-0.0445703	-0.0327064	-0.0469553	-0.020401	-0.0201658	-0.0611954	-0.0145984	0.0102233
sp|O75489|NDUS3_HUMAN	NDUFS3	NDUS3_HUMAN NADH dehydrogenase [ubiquinone] iron-sulfur protein 3, mitochondrial	22	5.36789	5.82945	6.29087	6.27273	6.19755	6.51195	6.12454	6.12161	6.11674	6.41098	6.47412	6.40056	6.25693	6.51475	6.44091	6.66843	5.59867	0.958779	1.04122	1.12364	1.1204	1.10697	1.16312	1.09393	1.0934	1.09253	1.14509	1.15637	1.14323	1.11757	1.16362	1.15044	1.19107	-0.060729	0.0582756	0.168175	0.164009	0.146614	0.218005	0.129517	0.128827	0.127679	0.195461	0.2096	0.193114	0.160371
sp|Q8NCN4|RN169_HUMAN	RNF169	RN169_HUMAN E3 ubiquitin-protein ligase RNF169	2	6.13475	6.64093	5.5162	6.12812	6.15133	5.60146	6.11822	6.46921	5.56103	5.59879	6.49238	6.81052	6.85659	7.01248	6.82688	6.08111	6.38784	0.960379	1.03962	0.863547	0.959341	0.962975	0.876894	0.957792	1.01274	0.870565	0.876476	1.01637	1.06617	1.07338	1.09779	1.06873	0.951982	-0.0583236	0.0560571	-0.211653	-0.0598836	-0.0544298	-0.189525	-0.0622162	0.0182614	-0.199976	-0.190213	0.0234193	0.0924368	0.102163
sp|Q9UBP6|TRMB_HUMAN	METTL1	TRMB_HUMAN tRNA (guanine-N(7)-)-methyltransferase	13	6.25272	6.23744	6.39763	6.49832	6.34508	5.84558	6.07465	5.97311	5.93605	6.11112	6.03162	6.2661	6.34865	6.61709	6.60102	6.46382	6.24508	1.00122	0.998777	1.02443	1.04055	1.01601	0.93603	0.97271	0.956451	0.950516	0.97855	0.965819	1.00337	1.01658	1.05957	1.057	1.03503	0.00176386	-0.00176602	0.0348175	0.0573467	0.0229183	-0.0953739	-0.0399188	-0.0642378	-0.0732168	-0.0312832	-0.0501745	0.00484774	0.0237298
sp|Q9UKV3|ACINU_HUMAN	ACIN1	ACINU_HUMAN Apoptotic chromatin condensation inducer in the nucleus	38	6.50959	6.42709	6.23751	6.34881	6.32999	6.00092	6.45958	6.19265	6.1453	6.30749	5.9206	5.79943	6.33411	6.10751	6.37595	6.50347	6.46834	1.00638	0.993623	0.964314	0.981521	0.978611	0.927737	0.998646	0.957379	0.950058	0.975133	0.91532	0.896587	0.979248	0.944216	0.985717	1.00543	0.00917117	-0.00922984	-0.0524253	-0.0269093	-0.0311923	-0.108212	-0.00195515	-0.0628386	-0.0739121	-0.0363295	-0.127652	-0.157484	-0.0302536
sp|Q9UHJ6|SHPK_HUMAN	SHPK	SHPK_HUMAN Sedoheptulokinase	8	6.10138	6.14444	6.75188	6.65807	6.28513	6.04923	6.23431	6.00078	6.59207	6.16884	6.3606	6.41444	6.02421	5.83911	6.09016	6.28534	6.12291	0.996484	1.00352	1.10272	1.0874	1.02649	0.987967	1.01819	0.980054	1.07662	1.0075	1.03882	1.04761	0.98388	0.953649	0.994651	1.02653	-0.00508189	0.00506405	0.141072	0.120887	0.0377251	-0.017466	0.0260124	-0.0290674	0.106514	0.0107818	0.0549454	0.0671058	-0.0234454
sp|Q96GQ7|DDX27_HUMAN	DDX27	DDX27_HUMAN Probable ATP-dependent RNA helicase DDX27	4	6.24497	6.34385	5.66983	5.86442	5.75399	5.67863	5.76966	6.96161	6.14043	5.34327	6.09335	5.54654	7.7531	6.5565	7.32042	6.95941	6.29441	0.992145	1.00785	0.900772	0.931687	0.914143	0.90217	0.916632	1.106	0.975537	0.848891	0.968057	0.881185	1.23174	1.04164	1.163	1.10565	-0.0113765	0.0112875	-0.150766	-0.102083	-0.129508	-0.148528	-0.125585	0.14535	-0.0357315	-0.236348	-0.0468355	-0.182483	0.300702
sp|Q9Y639|NPTN_HUMAN	NPTN	NPTN_HUMAN Neuroplastin	7	6.08165	6.33011	6.81992	6.51123	6.06733	6.0503	6.39832	6.35239	6.07343	6.01828	6.25834	6.58002	6.12031	6.19216	6.17795	5.96825	6.20588	0.979982	1.02002	1.09894	1.0492	0.977674	0.97493	1.03101	1.02361	0.978657	0.969771	1.00845	1.06029	0.986211	0.997789	0.995499	0.961709	-0.029173	0.0285948	0.136119	0.0692943	-0.032574	-0.0366291	0.0440573	0.0336637	-0.0311243	-0.0442846	0.0121442	0.0844562	-0.0200311
sp|P31146|COR1A_HUMAN	CORO1A	COR1A_HUMAN Coronin-1A	8	6.98627	6.59831	7.10558	6.38224	7.01074	6.26049	6.69433	5.8248	5.95789	5.81885	6.02983	5.86061	6.07515	5.66262	5.72312	6.00918	6.79229	1.02856	0.971441	1.04612	0.93963	1.03216	0.921705	0.985578	0.857561	0.877155	0.856685	0.887746	0.862833	0.894419	0.833683	0.842591	0.884706	0.0406243	-0.0418015	0.0650544	-0.0898352	0.0456687	-0.117622	-0.0209584	-0.22169	-0.189097	-0.223164	-0.171781	-0.212847	-0.160978
sp|Q9ULV4-3|COR1C_HUMAN	CORO1C	COR1C_HUMAN Isoform 3 of Coronin-1C	41	5.98124	6.17511	6.17035	6.20823	6.23319	6.57671	6.56419	6.16309	6.45502	6.29808	6.67165	6.22566	6.08932	5.87302	6.12885	6.1863	6.07817	0.984052	1.01595	1.01516	1.0214	1.0255	1.08202	1.07996	1.01397	1.062	1.03618	1.09764	1.02426	1.00183	0.966247	1.00834	1.01779	-0.0231936	0.0228266	0.0217141	0.0305438	0.0363325	0.113728	0.110979	0.0200156	0.0867834	0.0512739	0.134405	0.0345886	0.00264292
sp|Q96JP5|ZFP91_HUMAN	ZFP91	ZFP91_HUMAN E3 ubiquitin-protein ligase ZFP91	10	6.15376	6.21827	5.83923	6.27875	5.87752	6.38253	6.09203	6.75237	6.51469	6.16668	6.50673	6.25241	6.28145	6.09154	6.54135	6.05071	6.18602	0.994786	1.00521	0.94394	1.01499	0.95013	1.03177	0.984807	1.09155	1.05313	0.996874	1.05185	1.01073	1.01543	0.984728	1.05744	0.978127	-0.00754215	0.00750293	-0.0832322	0.021467	-0.0738028	0.0451181	-0.0220873	0.126384	0.0746862	-0.00451635	0.0729224	0.0154021	0.0220873
sp|P51788|CLCN2_HUMAN	CLCN2	CLCN2_HUMAN Chloride channel protein 2	4	5.72308	6.36383	6.29774	6.46782	6.32027	6.07639	5.99016	6.57853	5.96275	6.45983	6.27925	6.8951	5.75534	6.52408	6.40675	5.89909	6.04345	0.946988	1.05301	1.04208	1.07022	1.0458	1.00545	0.991181	1.08854	0.986646	1.0689	1.03902	1.14092	0.952326	1.07953	1.06011	0.976112	-0.0785818	0.0745217	0.0594606	0.097906	0.0646126	0.00784091	-0.012779	0.122392	-0.0193957	0.0961226	0.0552187	0.190198	-0.0704724
sp|Q92947|GCDH_HUMAN	GCDH	GCDH_HUMAN Glutaryl-CoA dehydrogenase, mitochondrial	28	6.20791	6.00724	6.39817	6.38245	6.22018	6.28117	6.17636	6.30901	6.4473	6.30208	6.12429	6.6613	6.05455	6.24601	6.09521	6.08677	6.10758	1.01643	0.983572	1.04758	1.04501	1.01844	1.02842	1.01126	1.03298	1.05562	1.03185	1.00274	1.09066	0.991318	1.02267	0.997975	0.996594	0.023508	-0.0238974	0.0670597	0.0635107	0.0263567	0.0404336	0.0161572	0.046814	0.0780954	0.0452284	0.00394292	0.125204	-0.0125799
sp|Q15181|IPYR_HUMAN	PPA1	IPYR_HUMAN Inorganic pyrophosphatase	63	6.18346	5.90073	6.61833	5.99746	6.33533	6.47493	6.15131	5.81698	6.31403	6.05464	6.11892	6.31781	6.33086	6.32248	6.36839	6.69435	6.04209	1.0234	0.976603	1.09537	0.992613	1.04853	1.07164	1.01808	0.962742	1.04501	1.00208	1.01271	1.04563	1.04779	1.04641	1.054	1.10795	0.0333655	-0.0341554	0.131418	-0.0106972	0.0683709	0.0998157	0.0258448	-0.0547785	0.0635122	0.00299231	0.0182282	0.0643757	0.0673526
sp|Q9H2U2-2|IPYR2_HUMAN	PPA2	IPYR2_HUMAN Isoform 2 of Inorganic pyrophosphatase 2, mitochondrial	31	6.54528	6.31149	6.4599	6.41719	6.32405	6.1892	6.16336	6.00724	6.09861	6.19367	5.97252	6.19177	6.20753	6.40708	6.31913	6.19196	6.42839	1.01818	0.981816	1.0049	0.998259	0.98377	0.962792	0.958773	0.934487	0.9487	0.963488	0.929086	0.963192	0.965644	0.996686	0.983004	0.963222	0.0259986	-0.0264757	0.0070555	-0.00251464	-0.0236076	-0.0547034	-0.0607393	-0.097754	-0.0759759	-0.0536618	-0.106117	-0.0541045	-0.050437
sp|Q15233|NONO_HUMAN	NONO	NONO_HUMAN Non-POU domain-containing octamer-binding protein	12	5.95666	5.73427	5.33749	5.13857	5.89276	5.27818	6.43475	6.75197	6.0693	5.67112	6.34113	5.32363	8.10224	5.77369	8.05293	8.1413	5.84547	1.01902	0.980978	0.913099	0.87907	1.00809	0.902953	1.10081	1.15508	1.03829	0.970174	1.08479	0.910728	1.38607	0.987721	1.37764	1.39275	0.0271858	-0.027708	-0.131156	-0.185951	0.0116257	-0.147277	0.138566	0.207991	0.0542123	-0.0436841	0.117422	-0.134907	0.471003
sp|Q8WXF1|PSPC1_HUMAN	PSPC1	PSPC1_HUMAN Paraspeckle component 1	8	6.09273	5.91497	6.20487	6.33227	6.16912	5.81576	6.34478	6.29728	6.4347	6.31883	6.28672	6.25636	6.50417	6.10602	6.31387	6.60755	6.00385	1.0148	0.985196	1.03348	1.0547	1.02753	0.968672	1.05679	1.04887	1.07176	1.05246	1.04711	1.04206	1.08333	1.01702	1.05164	1.10055	0.0212009	-0.0215171	0.0475131	0.0768348	0.0391768	-0.0459202	0.0796822	0.0688409	0.099985	0.0737695	0.0664196	0.0594356	0.115477
sp|P35658|NU214_HUMAN	NUP214	NU214_HUMAN Nuclear pore complex protein Nup214	42	6.4507	5.97812	5.99642	5.80626	6.09649	5.8178	6.33439	6.62101	6.29223	6.10104	6.66631	5.83332	6.9952	5.45131	7.15153	6.40785	6.21441	1.03802	0.961977	0.964922	0.934322	0.981025	0.936179	1.01931	1.06543	1.01252	0.981757	1.07272	0.938676	1.12564	0.877205	1.1508	1.03113	0.0538383	-0.0559256	-0.051516	-0.0980083	-0.0276386	-0.0951437	0.0275883	0.0914339	0.017954	-0.0265622	0.101271	-0.0913002	0.170748
sp|Q07820|MCL1_HUMAN	MCL1	MCL1_HUMAN Induced myeloid leukemia cell differentiation protein Mcl-1	6	6.52415	6.13043	6.12792	6.61026	6.25601	5.92142	5.98604	6.02496	5.97043	6.05426	5.8458	6.676	6.43635	6.42229	6.63225	6.38143	6.32729	1.03111	0.968887	0.96849	1.04472	0.988735	0.935854	0.946067	0.952218	0.9436	0.956849	0.923903	1.05511	1.01724	1.01501	1.0482	1.00856	0.0442022	-0.0455994	-0.0461903	0.0631193	-0.0163449	-0.0956445	-0.0799858	-0.0706361	-0.0837529	-0.0636371	-0.114187	0.0773962	0.0246551
sp|Q5T6F2|UBAP2_HUMAN	UBAP2	UBAP2_HUMAN Ubiquitin-associated protein 2	39	5.96124	6.11547	6.3369	6.367	6.22614	6.17185	6.14322	6.30974	6.25887	6.48664	6.23259	6.49698	6.15217	6.45982	6.09293	6.18843	6.03836	0.987229	1.01277	1.04944	1.05443	1.0311	1.02211	1.01737	1.04494	1.03652	1.07424	1.03217	1.07595	1.01885	1.0698	1.00904	1.02485	-0.0185431	0.0183078	0.0696217	0.0764582	0.0441824	0.0315474	0.0248395	0.063425	0.0517466	0.103316	0.0456762	0.105614	0.0269398
sp|P54619-3|AAKG1_HUMAN	PRKAG1	AAKG1_HUMAN Isoform 3 of 5'-AMP-activated protein kinase subunit gamma-1	30	6.36164	6.15445	6.16445	6.3488	6.53634	6.26281	6.16809	6.29549	6.14038	6.46033	6.18305	6.23442	6.15376	6.36266	6.08226	6.09107	6.25805	1.01655	0.983446	0.985044	1.0145	1.04447	1.00076	0.985626	1.00598	0.981198	1.03232	0.988016	0.996225	0.983336	1.01672	0.971911	0.973318	0.0236867	-0.0240821	-0.0217399	0.0207719	0.062771	0.00109808	-0.0208882	0.00860664	-0.0273841	0.0458958	-0.0173934	-0.00545668	-0.0242439
sp|P56181-2|NDUV3_HUMAN	NDUFV3	NDUV3_HUMAN Isoform 2 of NADH dehydrogenase [ubiquinone] flavoprotein 3, mitochondrial	30	6.51127	6.43266	6.58008	6.63288	6.18297	6.12649	6.19611	6.14311	6.24657	6.20423	5.93799	6.24428	6.01564	6.24557	6.03783	6.26233	6.47196	1.00607	0.993927	1.01671	1.02486	0.955347	0.94662	0.957377	0.949188	0.965174	0.958632	0.917494	0.96482	0.929492	0.965019	0.932921	0.967609	0.00873516	-0.00878837	0.0239013	0.0354316	-0.0659038	-0.079143	-0.062841	-0.0752346	-0.0511396	-0.0609516	-0.124229	-0.0516686	-0.105486
sp|P56181|NDUV3_HUMAN	NDUFV3	NDUV3_HUMAN NADH dehydrogenase [ubiquinone] flavoprotein 3, mitochondrial	4	5.80485	6.51426	6.31666	6.84919	6.06101	6.11191	6.21956	6.43672	6.03583	6.62284	5.90508	6.52619	6.03611	6.67787	5.50188	6.38001	6.15956	0.942414	1.05759	1.02551	1.11196	0.984001	0.992265	1.00974	1.045	0.979913	1.07521	0.958686	1.05952	0.979959	1.08415	0.893227	1.03579	-0.0855673	0.0807752	0.0363358	0.153107	-0.0232679	-0.0112028	0.0139864	0.0634996	-0.029274	0.104624	-0.0608695	0.0834149	-0.029207
sp|Q9HAF1-3|EAF6_HUMAN	MEAF6	EAF6_HUMAN Isoform 3 of Chromatin modification-related protein MEAF6	4	6.25647	6.77048	5.64832	6.12816	5.73261	6.2113	6.10007	6.43298	6.17631	6.07935	6.49767	6.06343	6.51117	6.49395	6.67633	6.2214	6.51347	0.960543	1.03946	0.867175	0.940843	0.880115	0.953608	0.936531	0.987642	0.948236	0.93335	0.997573	0.930906	0.999646	0.997002	1.025	0.955158	-0.0580785	0.0558307	-0.205606	-0.0879735	-0.184235	-0.0685322	-0.0946016	-0.0179402	-0.0766823	-0.0995104	-0.00350497	-0.103293	-0.000510634
sp|O95817|BAG3_HUMAN	BAG3	BAG3_HUMAN BAG family molecular chaperone regulator 3	36	6.23205	6.26713	6.20507	6.59492	6.14079	6.11246	6.03592	6.18941	6.12807	6.37998	6.04194	6.42344	6.00967	6.58971	6.09961	6.54982	6.24959	0.997193	1.00281	0.992876	1.05526	0.982591	0.978058	0.965811	0.990371	0.980556	1.02086	0.966774	1.02782	0.96161	1.05442	0.976002	1.04804	-0.00405474	0.00404337	-0.0103141	0.0775936	-0.0253373	-0.0320084	-0.0501879	-0.0139597	-0.0283288	0.0297904	-0.0487497	0.0395846	-0.0564758
sp|Q7Z2K8|GRIN1_HUMAN	GPRIN1	GRIN1_HUMAN G protein-regulated inducer of neurite outgrowth 1	12	6.11935	6.02228	6.32022	6.32578	6.05556	6.0248	5.84269	6.17557	6.22829	6.53011	6.5563	6.83774	6.4308	6.43654	6.10853	5.98545	6.07081	1.00799	0.992005	1.04108	1.042	0.997487	0.99242	0.962423	1.01726	1.02594	1.07566	1.07997	1.12633	1.0593	1.06024	1.00621	0.985938	0.0114882	-0.0115804	0.0580846	0.0593532	-0.00362983	-0.0109769	-0.0552575	0.0246821	0.0369459	0.105217	0.110992	0.171629	0.083108
sp|Q9BUL5|PHF23_HUMAN	PHF23	PHF23_HUMAN PHD finger protein 23	7	6.20916	6.59801	6.17757	6.51941	6.37147	6.04128	6.06903	6.05981	6.0389	6.32419	6.15363	6.46069	6.17753	6.44821	5.90696	6.44416	6.40358	0.969638	1.03036	0.964705	1.01809	0.994985	0.943422	0.947755	0.946315	0.94305	0.987601	0.960966	1.00892	0.964699	1.00697	0.922446	1.00634	-0.0444817	0.0431512	-0.0518404	0.0258616	-0.00725355	-0.0840256	-0.0774139	-0.0796073	-0.084594	-0.0179991	-0.0574421	0.0128084	-0.0518497
sp|P41440|S19A1_HUMAN	SLC19A1	S19A1_HUMAN Folate transporter 1	9	6.04567	6.28265	6.07191	6.51628	6.42512	6.50139	6.47935	6.43794	5.84049	6.01695	6.23408	6.85904	6.35272	6.2573	5.82606	5.85305	6.16416	0.980778	1.01922	0.985034	1.05712	1.04234	1.05471	1.05113	1.04441	0.947492	0.976118	1.01134	1.11273	1.03059	1.01511	0.945151	0.949529	-0.0280021	0.0274689	-0.0217539	0.0801443	0.0598191	0.0768439	0.0719448	0.0626948	-0.0778149	-0.0348719	0.0162724	0.154102	0.0434701
sp|P37837|TALDO_HUMAN	TALDO1	TALDO_HUMAN Transaldolase	85	6.31971	6.29862	6.54741	5.96	6.54621	6.51287	6.19079	5.84422	6.25434	6.12869	6.06867	6.14588	6.35479	6.2236	6.08478	6.51942	6.30917	1.00167	0.998329	1.03776	0.944657	1.03757	1.03229	0.981238	0.926306	0.99131	0.971395	0.961882	0.974119	1.00723	0.986438	0.964435	1.03333	0.00240928	-0.00241331	0.0534752	-0.0821368	0.0532108	0.0458443	-0.0273256	-0.110439	-0.0125914	-0.0418703	-0.0560687	-0.0378295	0.0103954
sp|P06132|DCUP_HUMAN	UROD	DCUP_HUMAN Uroporphyrinogen decarboxylase	40	5.925	6.04923	6.45074	6.28417	6.20812	6.31139	6.25256	6.18387	6.41738	6.32873	6.30855	6.56753	5.96543	6.41135	6.0121	6.32384	5.98711	0.989625	1.01037	1.07744	1.04962	1.03691	1.05416	1.04434	1.03286	1.07187	1.05706	1.05369	1.09694	0.996378	1.07086	1.00417	1.05624	-0.0150458	0.0148905	0.107604	0.0698612	0.0522955	0.0760968	0.062586	0.046649	0.100123	0.080055	0.0754475	0.13349	-0.00523485
sp|P62995|TRA2B_HUMAN	TRA2B	TRA2B_HUMAN Transformer-2 protein homolog beta	10	5.98635	6.32435	4.83516	5.74656	5.35508	6.65809	6.47777	7.5248	6.82908	6.49691	6.42778	5.49342	6.53076	5.90091	6.70666	6.70631	6.15535	0.972544	1.02746	0.785522	0.933588	0.869988	1.08168	1.05238	1.22248	1.10945	1.05549	1.04426	0.892463	1.06099	0.958664	1.08957	1.08951	-0.0401643	0.0390763	-0.348277	-0.0991423	-0.200933	0.113267	0.0736564	0.289812	0.14985	0.0779128	0.0624797	-0.164136	0.08541
sp|P04075-2|ALDOA_HUMAN	ALDOA	ALDOA_HUMAN Isoform 2 of Fructose-bisphosphate aldolase A	272	6.07714	6.27061	6.31595	6.34212	6.31381	6.39806	6.16612	6.28885	6.18305	6.44069	6.16867	6.4331	5.96036	6.37958	6.14986	6.11202	6.17387	0.984332	1.01567	1.02301	1.02725	1.02267	1.03631	0.998744	1.01862	1.00149	1.04322	0.999157	1.04199	0.965416	1.03332	0.99611	0.989981	-0.0227837	0.0224295	0.0328235	0.0387889	0.0323346	0.0514582	-0.00181331	0.02662	0.0021424	0.061039	-0.0012168	0.0593378	-0.0507768
sp|P09972|ALDOC_HUMAN	ALDOC	ALDOC_HUMAN Fructose-bisphosphate aldolase C	64	6.0021	5.94073	6.31015	6.40662	6.17876	6.27552	6.38477	6.33195	6.4493	6.38656	6.19123	6.43242	5.9874	6.30597	6.03086	6.38566	5.97142	1.00514	0.994861	1.05673	1.07288	1.03472	1.05093	1.06922	1.06038	1.08003	1.06952	1.03681	1.0772	1.00268	1.05603	1.00995	1.06937	0.00739452	-0.00743262	0.0796015	0.101491	0.0492445	0.0716622	0.0965618	0.084577	0.11107	0.0969662	0.0521532	0.107289	0.00385682
sp|P35520-2|CBS_HUMAN	CBS	CBS_HUMAN Isoform 2 of Cystathionine beta-synthase	56	6.3	6.2328	6.39641	6.2041	6.33028	6.37332	6.12793	6.1539	6.18269	6.19996	6.09783	6.32272	6.16794	6.32257	6.20415	6.38342	6.2664	1.00536	0.994638	1.02075	0.990058	1.01019	1.01706	0.977903	0.982047	0.986641	0.989397	0.973099	1.00899	0.984288	1.00896	0.990066	1.01867	0.00771497	-0.00775644	0.0296256	-0.0144149	0.0146325	0.0244082	-0.032237	-0.0261359	-0.0194022	-0.015378	-0.0393409	0.0129085	-0.0228481
sp|Q99543|DNJC2_HUMAN	DNAJC2	DNJC2_HUMAN DnaJ homolog subfamily C member 2	22	6.31599	6.09829	5.83849	5.62725	5.90553	5.73343	6.07972	6.50766	6.36193	5.96186	6.91501	5.66388	7.61427	5.69205	7.18346	6.50118	6.20714	1.01754	0.982464	0.940609	0.906577	0.951409	0.923683	0.979472	1.04842	1.02494	0.960484	1.11404	0.912478	1.2267	0.917017	1.15729	1.04737	0.0250802	-0.0255239	-0.0883334	-0.141499	-0.0718621	-0.11453	-0.0299238	0.0682102	0.0355358	-0.0581662	0.155803	-0.132138	0.294777
sp|Q9NW08|RPC2_HUMAN	POLR3B	RPC2_HUMAN DNA-directed RNA polymerase III subunit RPC2	7	6.61217	6.16372	6.069	6.03131	6.37903	5.90252	6.3353	6.29456	6.00583	6.02075	6.44026	5.87676	7.19815	6.0165	6.70961	5.94454	6.38795	1.0351	0.964899	0.950071	0.944171	0.998604	0.924009	0.991759	0.985381	0.940182	0.942518	1.00819	0.919977	1.12683	0.941852	1.05036	0.930587	0.0497719	-0.0515506	-0.0738931	-0.0828805	-0.00201483	-0.114021	-0.011939	-0.0212464	-0.0889883	-0.0854087	0.011767	-0.120331	0.172274
sp|P31995|FCG2C_HUMAN	FCGR2C	FCG2C_HUMAN Low affinity immunoglobulin gamma Fc region receptor II-c	10	6.30973	6.38552	6.30639	6.34275	6.37288	6.42214	6.18708	6.23223	6.14987	6.29988	6.27853	6.27579	6.22868	6.39966	6.1796	5.62928	6.34762	0.99403	1.00597	0.993504	0.999232	1.00398	1.01174	0.974708	0.981821	0.968846	0.992478	0.989115	0.988683	0.981261	1.0082	0.973529	0.886832	-0.00863863	0.00858721	-0.00940251	-0.00110842	0.0057286	0.0168372	-0.0369582	-0.0264684	-0.045661	-0.0108926	-0.0157901	-0.0164198	-0.0272904
sp|P12318|FCG2A_HUMAN	FCGR2A	FCG2A_HUMAN Low affinity immunoglobulin gamma Fc region receptor II-a	2	5.76228	6.07417	6.9884	5.91945	6.39058	5.51924	7.01597	7.08195	5.43912	6.61697	6.55472	6.44013	6.48581	5.63228	6.13708	5.94186	5.91822	0.97365	1.02635	1.18083	1.00021	1.07981	0.932584	1.18549	1.19663	0.919046	1.11807	1.10755	1.08819	1.0959	0.951684	1.03698	1.00399	-0.0385248	0.0375227	0.239798	0.000298589	0.110782	-0.100695	0.245478	0.258982	-0.121791	0.161006	0.14737	0.121925	0.132122
sp|O60232|SSA27_HUMAN	SSSCA1	SSA27_HUMAN Sjoegren syndrome/scleroderma autoantigen 1	13	5.16906	7.18714	5.74611	7.54131	5.95413	6.82432	5.45677	7.06105	5.74901	6.82285	5.50938	7.13279	5.37026	6.87096	4.9682	6.63664	6.1781	0.836675	1.16333	0.930077	1.22065	0.963748	1.1046	0.883244	1.14292	0.930547	1.10436	0.89176	1.15453	0.869241	1.11215	0.804163	1.07422	-0.257261	0.218255	-0.104578	0.287652	-0.0532725	0.143522	-0.179116	0.19272	-0.10385	0.143211	-0.165273	0.207303	-0.202171
sp|Q13952|NFYC_HUMAN	NFYC	NFYC_HUMAN Nuclear transcription factor Y subunit gamma	9	6.29692	6.35474	6.22859	6.50315	6.39746	6.02867	5.92795	6.25584	6.1146	6.15977	6.30597	6.55373	6.30644	6.20849	6.04377	6.31391	6.32583	0.99543	1.00457	0.984628	1.02803	1.01132	0.953024	0.937102	0.988936	0.966608	0.973749	0.99686	1.03603	0.996935	0.981451	0.955411	0.998116	-0.00660845	0.00657831	-0.0223492	0.0398839	0.0162444	-0.069415	-0.0937215	-0.0160512	-0.0489967	-0.0383783	-0.00453648	0.0510615	-0.00442896
sp|Q16134|ETFD_HUMAN	ETFDH	ETFD_HUMAN Electron transfer flavoprotein-ubiquinone oxidoreductase, mitochondrial	24	6.49962	6.22314	6.42628	6.55846	6.31016	6.02448	6.12803	6.01266	6.13356	6.34369	5.91288	6.36862	6.16148	6.4005	6.34519	6.15124	6.36138	1.02173	0.978269	1.0102	1.03098	0.991948	0.94704	0.963318	0.945182	0.964187	0.997219	0.929496	1.00114	0.968576	1.00615	0.997455	0.966966	0.0310156	-0.0316971	0.0146441	0.0440173	-0.0116632	-0.078503	-0.0539164	-0.0813364	-0.0526151	-0.0040175	-0.105479	0.00164102	-0.0460628
sp|P62910|RL32_HUMAN	RPL32	RL32_HUMAN 60S ribosomal protein L32	20	5.6742	5.88781	4.45162	5.42004	4.85505	5.9104	6.06472	7.10782	6.52803	6.17579	7.26661	5.64943	7.92008	5.95561	8.20541	6.92739	5.78101	0.981525	1.01848	0.770043	0.93756	0.839828	1.02238	1.04908	1.22951	1.12922	1.06829	1.25698	0.97724	1.37002	1.0302	1.41937	1.1983	-0.0269033	0.0264108	-0.37699	-0.0930168	-0.251834	0.0319355	0.0691207	0.298087	0.175327	0.0953034	0.329962	-0.033215	0.454195
sp|P19367-2|HXK1_HUMAN	HK1	HXK1_HUMAN Isoform 2 of Hexokinase-1	78	6.36842	6.35744	6.39425	6.33617	6.37411	6.31637	6.19201	6.40343	6.17506	6.35755	6.04587	6.336	5.84964	6.10535	6.23677	6.15156	6.36293	1.00086	0.999137	1.00492	0.995794	1.00176	0.992683	0.973138	1.00636	0.970474	0.999154	0.950171	0.995768	0.919331	0.959519	0.980173	0.966781	0.00124424	-0.00124531	0.0070839	-0.00608021	0.00253267	-0.0105956	-0.0392834	0.00915364	-0.0432381	-0.00122035	-0.0737413	-0.00611891	-0.121343
sp|P52789|HXK2_HUMAN	HK2	HXK2_HUMAN Hexokinase-2	62	6.61773	6.46752	6.57972	6.47223	6.48313	6.0743	6.41192	6.18309	6.27456	6.29177	5.9985	6.10499	5.86733	5.85816	6.16151	6.15355	6.54263	1.01148	0.988521	1.00567	0.989241	0.990907	0.928419	0.980023	0.945047	0.959028	0.961658	0.916834	0.93311	0.896785	0.895384	0.941749	0.940532	0.0164668	-0.016657	0.00815661	-0.0156067	-0.0131791	-0.107151	-0.0291132	-0.0815416	-0.0603553	-0.0564036	-0.125268	-0.0998807	-0.157165
sp|P09622|DLDH_HUMAN	DLD	DLDH_HUMAN Dihydrolipoyl dehydrogenase, mitochondrial	65	6.23551	6.1114	6.31939	6.36193	6.3871	6.43444	6.18083	6.29784	6.13511	6.39436	6.07496	6.26249	5.98989	6.43011	6.17892	6.20573	6.17345	1.01005	0.989948	1.02364	1.03053	1.03461	1.04228	1.00119	1.02015	0.993789	1.03578	0.984045	1.01442	0.970265	1.04157	1.00089	1.00523	0.0144294	-0.0145752	0.0337072	0.0433864	0.0490829	0.0597365	0.00172246	0.028779	-0.00898891	0.0507218	-0.0232032	0.0206583	-0.0435486
sp|Q9NZL4|HPBP1_HUMAN	HSPBP1	HPBP1_HUMAN Hsp70-binding protein 1	20	6.25874	6.27545	6.27665	6.06588	6.24775	6.31013	6.66969	6.34844	6.58023	6.20013	6.3405	6.29089	6.36865	5.92864	6.03388	5.80437	6.2671	0.998667	1.00133	1.00152	0.967893	0.996913	1.00687	1.06424	1.01298	1.04996	0.989315	1.01171	1.0038	1.0162	0.945995	0.962787	0.926166	-0.00192462	0.00192205	0.0021979	-0.0470799	-0.00446014	0.00987287	0.0898228	0.0186053	0.0703411	-0.0154984	0.0167998	0.00546727	0.0231907
sp|O75071|EFC14_HUMAN	EFCAB14	EFC14_HUMAN EF-hand calcium-binding domain-containing protein 14	5	5.7995	5.89792	6.50378	6.50569	6.10689	6.51742	5.98903	6.18829	6.39118	6.56048	6.02872	6.96012	5.89152	6.0576	6.10978	6.49208	5.84871	0.991586	1.00841	1.112	1.11233	1.04414	1.11433	1.02399	1.05806	1.09275	1.1217	1.03078	1.19003	1.00732	1.03572	1.04464	1.11	-0.0121899	0.0120878	0.15316	0.153584	0.0623194	0.156183	0.0342039	0.0814224	0.127964	0.165683	0.0437333	0.250994	0.0105214
sp|Q969V3|NCLN_HUMAN	NCLN	NCLN_HUMAN Nicalin	31	6.50236	6.25689	6.35023	6.22493	6.26233	6.04635	6.32044	6.20848	6.17989	6.21163	6.16182	6.11406	6.22022	6.23382	6.4335	6.27304	6.37963	1.01924	0.980761	0.995392	0.975752	0.981614	0.947759	0.990723	0.973173	0.968692	0.973667	0.965859	0.958373	0.975013	0.977145	1.00844	0.983293	0.0274918	-0.0280259	-0.00666278	-0.035414	-0.0267721	-0.0774071	-0.0134466	-0.0392315	-0.0458905	-0.0384997	-0.0501151	-0.0613409	-0.036506
sp|Q99623|PHB2_HUMAN	PHB2	PHB2_HUMAN Prohibitin-2	92	6.13437	6.21027	6.37559	6.30318	6.23732	6.30484	6.23207	6.26199	6.29267	6.39368	6.07177	6.39165	5.98731	6.31919	6.11258	6.37153	6.17232	0.993852	1.00615	1.03293	1.0212	1.01053	1.02147	1.00968	1.01453	1.0195	1.03586	0.98371	1.03553	0.970026	1.02379	0.990321	1.03227	-0.00889767	0.00884313	0.046746	0.030267	0.0151134	0.0306469	0.0138986	0.0208083	0.0278594	0.0508337	-0.0236957	0.0503756	-0.0439049
sp|P05455|LA_HUMAN	SSB	LA_HUMAN Lupus La protein	71	6.51467	6.43594	6.60995	6.28788	6.38699	6.34582	6.09646	5.91941	6.05439	6.12186	5.82768	6.04518	6.19801	6.30113	6.24777	6.60685	6.47531	1.00608	0.993921	1.02079	0.971055	0.986361	0.980003	0.941494	0.914152	0.934997	0.945416	0.899985	0.933575	0.957177	0.973102	0.964861	1.02031	0.00874395	-0.00879727	0.0296912	-0.0423745	-0.019812	-0.0291415	-0.0869764	-0.129495	-0.0969665	-0.0809781	-0.152026	-0.0991629	-0.0631431
sp|Q96B54|ZN428_HUMAN	ZNF428	ZN428_HUMAN Zinc finger protein 428	5	6.36851	6.15238	6.5848	6.41197	6.31421	6.11621	6.35085	6.11763	6.05289	6.38558	6.09946	6.49987	5.98483	6.30315	6.03977	6.21789	6.26044	1.01726	0.982738	1.05181	1.0242	1.00859	0.976961	1.01444	0.977188	0.966847	1.01999	0.974285	1.03824	0.955975	1.00682	0.964751	0.993203	0.0246907	-0.0251206	0.0728744	0.0345025	0.012337	-0.0336273	0.0206845	-0.0332924	-0.0486411	0.0285525	-0.0375837	0.0541457	-0.0649549
sp|Q9UMR2|DD19B_HUMAN	DDX19B	DD19B_HUMAN ATP-dependent RNA helicase DDX19B	38	6.35498	6.14389	6.50278	6.1931	6.47559	6.04801	6.44304	5.97326	6.28979	6.20888	6.32192	6.1786	6.40481	6.11757	6.31319	6.03059	6.24944	1.01689	0.983111	1.04054	0.990986	1.03619	0.967769	1.03098	0.955808	1.00646	0.993511	1.0116	0.988665	1.02486	0.9789	1.0102	0.964982	0.0241618	-0.0245734	0.0573309	-0.013064	0.0512859	-0.0472652	0.0440158	-0.0652072	0.00928609	-0.00939272	0.016637	-0.0164458	0.03543
sp|Q9NUU7|DD19A_HUMAN	DDX19A	DD19A_HUMAN ATP-dependent RNA helicase DDX19A	11	6.44603	6.19093	6.24132	6.08768	6.4548	6.31	6.61969	5.9731	6.53785	6.25174	6.42461	6.39002	6.12217	6.01528	5.96055	5.97423	6.31848	1.02019	0.979813	0.987788	0.963472	1.02157	0.998658	1.04767	0.945338	1.03472	0.989437	1.0168	1.01132	0.968931	0.952014	0.943352	0.945517	0.0288334	-0.0294214	-0.0177264	-0.053685	0.0307949	-0.00193753	0.0671861	-0.0810977	0.0492387	-0.0153198	0.0240313	0.0162429	-0.0455344
sp|P30622-2|CLIP1_HUMAN	CLIP1	CLIP1_HUMAN Isoform 3 of CAP-Gly domain-containing linker protein 1	80	6.04732	6.23617	6.19814	6.39799	6.24173	6.27627	6.17097	6.39083	6.21241	6.45773	6.17074	6.50538	6.03511	6.40507	6.00676	6.24738	6.14175	0.984626	1.01537	1.00918	1.04172	1.01628	1.0219	1.00476	1.04056	1.01151	1.05145	1.00472	1.05921	0.982638	1.04287	0.978022	1.0172	-0.0223527	0.0220116	0.0131867	0.0589701	0.0232973	0.0312588	0.00684867	0.0573547	0.0165044	0.0723785	0.00679489	0.0829847	-0.0252685
sp|Q8IVM0|CCD50_HUMAN	CCDC50	CCD50_HUMAN Coiled-coil domain-containing protein 50	15	6.30845	6.27157	6.33747	6.4833	6.32273	6.38943	5.99928	6.18543	6.0982	6.47295	6.09765	6.48667	5.96338	6.16957	6.1131	6.30082	6.29001	1.00293	0.997068	1.00755	1.03073	1.0052	1.01581	0.953779	0.983374	0.969506	1.02908	0.969418	1.03127	0.948072	0.980852	0.971874	1.00172	0.00422326	-0.00423566	0.0108447	0.043666	0.0074853	0.0226249	-0.0682729	-0.0241884	-0.0446788	0.041361	-0.044809	0.0444157	-0.076932
sp|Q6NXR4|TTI2_HUMAN	TTI2	TTI2_HUMAN TELO2-interacting protein 2	7	6.45097	6.40726	6.45851	6.011	6.64978	6.03551	6.37802	6.14226	5.99818	6.07325	6.15007	6.0367	6.47304	6.04567	6.35659	6.33318	6.42911	1.0034	0.996601	1.00457	0.934965	1.03432	0.938778	0.992053	0.955382	0.932971	0.944648	0.956597	0.938963	1.00683	0.940358	0.988719	0.985078	0.00489595	-0.00491262	0.00658121	-0.0970151	0.0486865	-0.0911445	-0.0115115	-0.0658506	-0.100095	-0.0821514	-0.0640173	-0.0908601	0.00982326
sp|Q96I24|FUBP3_HUMAN	FUBP3	FUBP3_HUMAN Far upstream element-binding protein 3	21	6.45883	6.37321	6.26596	6.37408	6.32819	6.05187	6.36376	6.16231	6.01073	6.30411	6.14651	6.31031	6.36661	6.12364	5.88156	6.47829	6.41602	1.00667	0.993328	0.976612	0.993463	0.986311	0.943244	0.991855	0.960457	0.936832	0.982558	0.957994	0.983524	0.992299	0.95443	0.916699	1.00971	0.00959421	-0.00965844	-0.0341431	-0.00946151	-0.0198857	-0.0842976	-0.0117992	-0.0582074	-0.0941384	-0.0253859	-0.0619112	-0.0239678	-0.0111532
sp|Q92945|FUBP2_HUMAN	KHSRP	FUBP2_HUMAN Far upstream element-binding protein 2	126	6.24216	6.34428	6.26084	6.46461	6.20278	6.56707	6.16112	6.15319	6.01055	6.50524	6.03008	6.3826	5.76641	6.55426	6.05941	6.2954	6.29322	0.991887	1.00811	0.994855	1.02723	0.985629	1.04352	0.979009	0.977749	0.955083	1.03369	0.958187	1.0142	0.916289	1.04148	0.962847	1.00035	-0.011753	0.0116581	-0.00744215	0.038765	-0.0208834	0.0614515	-0.0306057	-0.0324638	-0.0663014	0.0478039	-0.0616212	0.0203459	-0.126125
sp|Q96AE4-2|FUBP1_HUMAN	FUBP1	FUBP1_HUMAN Isoform 2 of Far upstream element-binding protein 1	102	6.24954	6.1912	6.38541	6.4414	6.20668	6.41514	6.06579	6.1634	6.13019	6.37906	6.0973	6.45066	6.03685	6.38007	6.04145	6.36586	6.22037	1.00469	0.995311	1.02653	1.03553	0.997799	1.03131	0.975149	0.990841	0.985502	1.02551	0.980215	1.03702	0.970497	1.02567	0.971236	1.02339	0.00674961	-0.00678133	0.0377789	0.0503739	-0.00317863	0.0444804	-0.0363048	-0.013274	-0.0210686	0.0363435	-0.0288299	0.0524464	-0.0432044
sp|Q96AE4|FUBP1_HUMAN	FUBP1	FUBP1_HUMAN Far upstream element-binding protein 1	3	5.74356	5.71498	6.09535	6.50802	6.07741	5.7292	7.48713	6.66048	7.13854	6.7169	6.68975	6.56463	5.72982	5.85803	5.77157	5.51464	5.72927	1.00249	0.997506	1.0639	1.13592	1.06077	0.999988	1.30682	1.16254	1.24598	1.17238	1.16764	1.14581	1.0001	1.02247	1.00738	0.962538	0.0035939	-0.00360288	0.0893577	0.183867	0.0851053	-1.76269e-05	0.386061	0.217275	0.317278	0.229444	0.223601	0.196362	0.00013849
sp|Q6PK04|CC137_HUMAN	CCDC137	CC137_HUMAN Coiled-coil domain-containing protein 137	4	5.7491	5.92547	5.39628	5.29721	4.97627	6.28806	5.86462	6.73961	6.15394	6.27812	7.35401	6.15804	7.30169	6.45916	7.46901	6.58939	5.83728	0.984893	1.01511	0.92445	0.907478	0.852497	1.07722	1.00468	1.15458	1.05425	1.07552	1.25983	1.05495	1.25087	1.10653	1.27953	1.12885	-0.0219614	0.0216321	-0.113332	-0.140065	-0.230233	0.107317	0.00674012	0.207368	0.0762129	0.105035	0.333234	0.0771737	0.322933
sp|Q9NR56|MBNL1_HUMAN	MBNL1	MBNL1_HUMAN Muscleblind-like protein 1	16	6.26858	6.28283	6.07644	6.20749	6.17161	6.26247	6.09525	6.30992	6.15297	6.34347	6.2412	6.3761	6.34848	6.34596	6.26149	6.25573	6.27571	0.998865	1.00114	0.968248	0.98913	0.983413	0.997891	0.971245	1.00545	0.980443	1.0108	0.994502	1.016	1.0116	1.01119	0.997735	0.996817	-0.00163887	0.00163701	-0.0465512	-0.0157675	-0.0241306	-0.00304575	-0.0420921	0.00784418	-0.0284946	0.0154947	-0.00795409	0.0228967	0.0166337
sp|Q9UKY7|CDV3_HUMAN	CDV3	CDV3_HUMAN Protein CDV3 homolog	26	6.05468	6.05427	6.21511	6.34308	6.51087	6.3155	6.21014	6.516	6.45927	6.32563	6.07328	6.63542	5.95755	6.18095	6.1466	6.00164	6.05448	1.00003	0.999966	1.02653	1.04767	1.07538	1.04311	1.02571	1.07623	1.06686	1.04479	1.00311	1.09595	0.983991	1.02089	1.01522	0.991273	4.88477e-05	-4.88494e-05	0.0377781	0.0671817	0.104848	0.0608951	0.0366239	0.105985	0.0933693	0.0632073	0.00447402	0.132186	-0.0232827
sp|Q96E22|NGBR_HUMAN	NUS1	NGBR_HUMAN Nogo-B receptor	7	6.36481	6.40834	6.22017	6.33401	6.16741	5.89638	5.8085	6.23579	6.22777	6.38266	6.23542	6.41739	6.11534	6.50613	6.52216	6.15773	6.38658	0.996592	1.00341	0.973945	0.991769	0.965683	0.923246	0.909486	0.97639	0.975135	0.999387	0.976332	1.00482	0.95753	1.01872	1.02123	0.964168	-0.004925	0.00490824	-0.0380884	-0.0119233	-0.0503777	-0.115213	-0.136877	-0.0344701	-0.0363268	-0.00088465	-0.0345557	0.00694421	-0.0626097
sp|O75367|H2AY_HUMAN	H2AFY	H2AY_HUMAN Core histone macro-H2A.1	9	5.77866	6.1473	5.59248	5.66426	6.01406	4.64163	6.17311	6.50504	5.52134	5.21893	6.01201	5.28098	9.03259	6.62787	7.69778	8.09195	5.96298	0.969089	1.03091	0.937867	0.949904	1.00857	0.778408	1.03524	1.0909	0.925936	0.875222	1.00822	0.885628	1.51478	1.1115	1.29093	1.35703	-0.0452985	0.0439194	-0.0925453	-0.074146	0.0123058	-0.361402	0.049964	0.125524	-0.111015	-0.192279	0.0118139	-0.175228	0.599106
sp|O00154|BACH_HUMAN	ACOT7	BACH_HUMAN Cytosolic acyl coenzyme A thioester hydrolase	35	5.97511	6.09084	6.04693	6.38404	6.45684	6.49358	6.43306	6.48347	6.20524	6.53795	6.41682	6.45344	5.8595	6.34984	6.02088	5.79245	6.03298	0.990409	1.00959	1.00231	1.05819	1.07026	1.07635	1.06632	1.07467	1.02855	1.0837	1.06362	1.06969	0.971246	1.05252	0.997995	0.960132	-0.0139043	0.0137716	0.00333327	0.0816001	0.0979587	0.106144	0.0926355	0.103897	0.0406174	0.115969	0.0889889	0.0971988	-0.042092
sp|Q96HY6|DDRGK_HUMAN	DDRGK1	DDRGK_HUMAN DDRGK domain-containing protein 1	6	6.29562	6.14055	6.52273	6.63909	6.04651	5.97716	6.24701	6.14437	6.68746	6.8617	6.29132	6.59252	5.83106	5.72852	6.14266	5.85171	6.21809	1.01247	0.987531	1.04899	1.06771	0.972407	0.961254	1.00465	0.988145	1.07549	1.10351	1.01178	1.06022	0.937758	0.921268	0.98787	0.941079	0.0178781	-0.0181025	0.0690056	0.0945152	-0.0403677	-0.0570102	0.0066955	-0.0172052	0.104988	0.142096	0.0168924	0.0843597	-0.0927122
sp|P31323|KAP3_HUMAN	PRKAR2B	KAP3_HUMAN cAMP-dependent protein kinase type II-beta regulatory subunit	18	6.16924	6.12818	6.41694	6.13914	6.42906	6.18111	6.58894	6.54701	6.74881	6.34726	6.34806	5.61403	6.31039	5.85246	6.21255	5.9668	6.14871	1.00334	0.996661	1.04362	0.998444	1.04559	1.00527	1.0716	1.06478	1.0976	1.03229	1.03242	0.913042	1.02629	0.951819	1.01038	0.970415	0.00480901	-0.00482509	0.0616017	-0.00224719	0.0643241	0.00758218	0.0997626	0.0905524	0.134349	0.0458502	0.046032	-0.131247	0.0374454
sp|P13861|KAP2_HUMAN	PRKAR2A	KAP2_HUMAN cAMP-dependent protein kinase type II-alpha regulatory subunit	17	6.2442	6.2134	5.9985	6.21907	6.16782	5.98548	6.02854	7.69527	6.04448	6.10734	5.9592	6.11708	6.48366	6.3032	6.30124	6.13152	6.2288	1.00247	0.997528	0.963027	0.998438	0.99021	0.960936	0.967849	1.23543	0.970408	0.9805	0.956717	0.982064	1.04092	1.01194	1.01163	0.984382	0.0035625	-0.00357132	-0.0543525	-0.00225539	-0.0141936	-0.0574873	-0.0471456	0.305018	-0.043336	-0.0284101	-0.0638356	-0.0261111	0.0578542
sp|O75170-5|PP6R2_HUMAN	PPP6R2	PP6R2_HUMAN Isoform 5 of Serine/threonine-protein phosphatase 6 regulatory subunit 2	26	6.04638	6.21859	6.31505	6.21892	6.34994	6.34964	6.43934	6.41509	6.30867	6.28944	6.56436	6.22056	6.05974	6.04028	6.21989	5.9441	6.13248	0.985959	1.01404	1.02977	1.01409	1.03546	1.03541	1.05004	1.04608	1.02873	1.02559	1.07042	1.01436	0.988138	0.984964	1.01425	0.969281	-0.0204001	0.0201157	0.0423224	0.0201923	0.0502712	0.050203	0.070441	0.0649977	0.0408641	0.0364598	0.0981826	0.0205727	-0.0172159
sp|Q5H9R7-5|PP6R3_HUMAN	PPP6R3	PP6R3_HUMAN Isoform 5 of Serine/threonine-protein phosphatase 6 regulatory subunit 3	52	5.94294	6.12369	6.60951	6.23056	6.3259	6.47996	6.57837	6.22667	6.43752	6.32881	6.35185	6.30021	5.90764	6.07222	6.08977	5.99439	6.03331	0.985021	1.01498	1.0955	1.03269	1.04849	1.07403	1.09034	1.03205	1.067	1.04898	1.0528	1.04424	0.97917	1.00645	1.00936	0.993548	-0.0217741	0.0214503	0.131592	0.0464109	0.0683198	0.103034	0.124779	0.0455099	0.0935541	0.0689833	0.0742259	0.062449	-0.030369
sp|Q6FI81|CPIN1_HUMAN	CIAPIN1	CPIN1_HUMAN Anamorsin	23	6.50134	6.02995	6.46181	6.47845	6.32635	5.8851	6.3313	6.05254	6.32873	6.16177	5.91716	6.18402	6.40928	6.21633	6.10177	6.61409	6.26565	1.03762	0.962383	1.03131	1.03396	1.00969	0.939265	1.01048	0.965988	1.01007	0.983421	0.944382	0.986973	1.02292	0.992129	0.973845	1.05561	0.0532741	-0.055317	0.0444753	0.0481857	0.0139103	-0.0903961	0.0150387	-0.0499223	0.014453	-0.0241182	-0.0825581	-0.018918	0.0326993
sp|P19532|TFE3_HUMAN	TFE3	TFE3_HUMAN Transcription factor E3	2	5.9658	6.21021	6.58874	6.43766	6.11467	5.89696	6.24626	5.94669	6.90549	6.25552	6.48615	6.51708	5.54192	5.97699	6.65279	6.25706	6.088	0.979927	1.02007	1.08225	1.05743	1.00438	0.968619	1.02599	0.976788	1.13428	1.02752	1.0654	1.07048	0.910301	0.981765	1.09277	1.02777	-0.0292539	0.0286725	0.114033	0.0805668	0.0063051	-0.0459981	0.0370231	-0.0338827	0.181774	0.0391603	0.0913928	0.0982562	-0.135584
sp|Q5SNT6|FA21B_HUMAN	FAM21B	FA21B_HUMAN WASH complex subunit FAM21B	5	5.86042	6.15296	5.97452	6.43819	6.39226	6.04571	5.98787	6.25477	5.8348	6.41022	6.45255	6.1853	6.3958	6.5384	6.44018	6.63605	6.00669	0.975649	1.02435	0.994644	1.07184	1.06419	1.0065	0.996867	1.0413	0.971384	1.06718	1.07423	1.02974	1.06478	1.08852	1.07217	1.10478	-0.0355661	0.0347104	-0.0077474	0.100085	0.0897559	0.00934157	-0.00452731	0.0583866	-0.041887	0.0938037	0.103299	0.0422734	0.0905546
sp|Q9Y4E1-4|FA21C_HUMAN	FAM21C	FA21C_HUMAN Isoform 4 of WASH complex subunit FAM21C	27	6.39012	6.21011	6.49159	6.51424	6.20411	5.80316	5.93295	6.02537	6.04019	6.21545	5.91011	6.31163	6.41098	6.38513	6.48572	6.66915	6.30011	1.01429	0.985714	1.03039	1.03399	0.984761	0.92112	0.941721	0.95639	0.958743	0.986561	0.938096	1.00183	1.0176	1.01349	1.02946	1.05858	0.0204649	-0.0207593	0.0431937	0.0482187	-0.0221539	-0.118539	-0.0866285	-0.0643283	-0.0607842	-0.0195193	-0.0921932	0.00263447	0.0251667
sp|Q13907-2|IDI1_HUMAN	IDI1	IDI1_HUMAN Isoform 2 of Isopentenyl-diphosphate Delta-isomerase 1	25	6.47622	6.39952	5.97308	6.27986	6.36192	6.2025	5.9689	6.27889	6.17247	6.28123	6.14907	6.40102	6.3205	6.46052	6.20937	6.06494	6.43787	1.00596	0.994043	0.927804	0.975456	0.988203	0.96344	0.927154	0.975305	0.958775	0.975669	0.95514	0.994276	0.981769	1.00352	0.964507	0.942072	0.00856855	-0.00861975	-0.108108	-0.035851	-0.0171212	-0.0537336	-0.109118	-0.0360739	-0.0607355	-0.0355363	-0.0662152	-0.00828163	-0.0265448
sp|P26640|SYVC_HUMAN	VARS	SYVC_HUMAN Valine--tRNA ligase	95	6.34315	6.19227	6.37744	6.08012	6.25349	5.87718	6.43937	6.23413	6.41168	6.08511	6.28315	6.0735	6.59028	5.97805	6.30913	6.47196	6.26771	1.01204	0.987964	1.01751	0.97007	0.997731	0.937692	1.02739	0.994642	1.02297	0.970867	1.00246	0.969014	1.05147	0.953785	1.00661	1.03259	0.017261	-0.0174701	0.025039	-0.0438386	-0.00327686	-0.0928143	0.0389811	-0.00775019	0.032764	-0.0426551	0.00354959	-0.0454103	0.0724013
sp|Q8TEQ6|GEMI5_HUMAN	GEMIN5	GEMI5_HUMAN Gem-associated protein 5	70	6.50109	6.60176	6.30063	6.10696	6.28502	5.99319	6.47642	6.22949	6.27561	6.146	6.29705	6.1089	6.33531	5.85835	6.18866	6.29557	6.55143	0.992317	1.00768	0.961719	0.932158	0.959336	0.914792	0.988551	0.95086	0.9579	0.938117	0.961173	0.932454	0.967013	0.89421	0.944628	0.960947	-0.0111271	0.011042	-0.0563127	-0.101354	-0.0598914	-0.128485	-0.0166122	-0.0726947	-0.062053	-0.092161	-0.0571326	-0.100896	-0.0483935
sp|P23588|IF4B_HUMAN	EIF4B	IF4B_HUMAN Eukaryotic translation initiation factor 4B	64	6.20078	6.01064	6.33612	6.29128	6.14322	6.80422	5.95756	6.06304	5.94404	6.42361	6.06342	6.70794	6.02971	6.44865	6.09917	6.4766	6.10571	1.01557	0.984429	1.03774	1.03039	1.00614	1.1144	0.975736	0.993011	0.973522	1.05207	0.993074	1.09863	0.987553	1.05617	0.998929	1.06074	0.0222906	-0.0226405	0.0534406	0.0431945	0.00883598	0.156271	-0.0354375	-0.0101177	-0.0387152	0.0732252	-0.0100273	0.135711	-0.0180705
sp|A8MXV4|NUD19_HUMAN	NUDT19	NUD19_HUMAN Nucleoside diphosphate-linked moiety X motif 19, mitochondrial	14	6.16045	6.04634	6.56812	6.61139	6.03569	5.90044	6.25898	6.08237	6.66325	6.25566	6.21218	6.41162	6.28301	6.13596	6.32644	6.04811	6.10339	1.00935	0.990652	1.07614	1.08323	0.988907	0.966747	1.02549	0.996555	1.09173	1.02495	1.01782	1.0505	1.02943	1.00534	1.03654	0.990942	0.0134238	-0.0135499	0.105869	0.115342	-0.0160933	-0.0487894	0.0363156	-0.00497838	0.126614	0.0355501	0.0254877	0.071077	0.0418439
sp|Q92538|GBF1_HUMAN	GBF1	GBF1_HUMAN Golgi-specific brefeldin A-resistance guanine nucleotide exchange factor 1	34	6.39965	6.07683	6.34639	5.89417	6.14803	5.87732	6.35051	6.26106	6.24584	6.09279	6.41489	6.12037	6.86675	5.81297	6.6804	6.41205	6.23824	1.02587	0.974126	1.01734	0.944845	0.985539	0.942144	1.018	1.00366	1.00122	0.976684	1.02832	0.981105	1.10075	0.931829	1.07088	1.02786	0.0368539	-0.0378201	0.0247971	-0.0818504	-0.0210149	-0.0859806	0.0257334	0.00526787	0.00175655	-0.034036	0.0402855	-0.0275202	0.138488
sp|O96007|MOC2B_HUMAN	MOCS2	MOC2B_HUMAN Molybdopterin synthase catalytic subunit	13	6.23553	6.32507	6.32964	6.60019	6.20302	6.24214	6.0953	6.19734	6.13915	6.28202	6.21594	6.49833	5.80464	6.43453	6.13574	6.2614	6.2803	0.992871	1.00713	1.00786	1.05094	0.987695	0.993924	0.970543	0.98679	0.977525	1.00027	0.989752	1.03472	0.924262	1.02456	0.976982	0.996991	-0.0103213	0.010248	0.01129	0.0716741	-0.0178627	-0.00879276	-0.0431362	-0.0191844	-0.0327946	0.00039506	-0.0148609	0.0492355	-0.113627
sp|Q08378|GOGA3_HUMAN	GOLGA3	GOGA3_HUMAN Golgin subfamily A member 3	55	6.27777	6.29228	6.42686	6.29458	6.21212	6.01422	6.29588	6.16883	6.3174	6.32246	6.34264	6.34374	6.35858	6.13882	6.16516	6.02868	6.28503	0.998846	1.00115	1.02257	1.00152	0.9884	0.956913	1.00173	0.981512	1.00515	1.00596	1.00917	1.00934	1.0117	0.976738	0.980928	0.959213	-0.00166631	0.00166439	0.0321956	0.00219164	-0.0168328	-0.0635408	0.00248956	-0.0269216	0.00741244	0.00856752	0.013165	0.0134152	0.0167861
sp|Q96N66|MBOA7_HUMAN	MBOAT7	MBOA7_HUMAN Lysophospholipid acyltransferase 7	15	6.24222	6.23376	6.29287	6.57049	6.08692	6.25099	6.26074	6.19927	6.18599	6.2642	6.23806	6.80519	5.79148	6.39334	6.01697	6.1675	6.23799	1.00068	0.999322	1.0088	1.0533	0.975782	1.00208	1.00365	0.993793	0.991664	1.0042	1.00001	1.09093	0.928421	1.0249	0.964569	0.9887	0.000977964	-0.000978628	0.0126369	0.0749197	-0.0353688	0.00300345	0.00525195	-0.0089829	-0.0120767	0.00604903	1.61892e-05	0.125554	-0.107149
sp|O14521|DHSD_HUMAN	SDHD	DHSD_HUMAN Succinate dehydrogenase [ubiquinone] cytochrome b small subunit, mitochondrial	2	6.24692	6.21045	6.46142	6.27112	6.88526	5.47973	6.4374	6.19994	6.36053	6.89038	5.62587	6.47007	6.78006	6.10639	6.26866	5.30582	6.22869	1.00293	0.997072	1.03737	1.00681	1.10541	0.879757	1.03351	0.995385	1.02117	1.10623	0.90322	1.03875	1.08852	0.980366	1.00642	0.851836	0.00421744	-0.00422981	0.0529236	0.00979551	0.144584	-0.184823	0.0475505	-0.00667336	0.0302194	0.145656	-0.146851	0.0548537	0.12237
sp|Q9UHL4|DPP2_HUMAN	DPP7	DPP2_HUMAN Dipeptidyl peptidase 2	19	5.92689	6.16952	6.42542	6.51358	6.30676	6.35784	6.27799	6.23508	6.23099	6.53178	6.28445	6.48896	5.70545	6.13575	6.23464	6.1749	6.04821	0.979942	1.02006	1.06237	1.07694	1.04275	1.05119	1.03799	1.0309	1.03022	1.07995	1.03906	1.07287	0.943329	1.01447	1.03082	1.02095	-0.0292318	0.0286512	0.0872837	0.106944	0.060392	0.0720297	0.0537957	0.043901	0.0429544	0.110969	0.0552794	0.10148	-0.0841664
sp|O15439|MRP4_HUMAN	ABCC4	MRP4_HUMAN Multidrug resistance-associated protein 4	34	6.17249	6.26597	6.05931	6.29195	6.29149	6.34845	6.16588	6.24772	6.09821	6.46286	6.24629	6.60172	6.16836	6.63426	5.98812	5.95693	6.21923	0.992485	1.00752	0.974286	1.01169	1.01162	1.02078	0.991422	1.00458	0.980541	1.03917	1.00435	1.0615	0.991821	1.06673	0.962839	0.957824	-0.0108834	0.0108019	-0.0375825	0.0167712	0.0166658	0.0296684	-0.0124292	0.00659383	-0.0283501	0.0554368	0.00626358	0.086106	-0.011849
sp|O15127|SCAM2_HUMAN	SCAMP2	SCAM2_HUMAN Secretory carrier-associated membrane protein 2	4	6.16012	5.53571	6.01407	6.28563	6.41818	6.84865	6.23811	6.32225	6.33089	6.19835	6.41861	6.90454	6.02148	6.02745	6.00069	6.27526	5.84792	1.05339	0.946613	1.02841	1.07485	1.09752	1.17113	1.06672	1.08111	1.08259	1.05992	1.09759	1.18068	1.02968	1.0307	1.02612	1.07308	0.0750361	-0.079154	0.0404193	0.104135	0.134242	0.227897	0.0931867	0.112516	0.114486	0.0839619	0.134339	0.239623	0.0421958
tr|H3BUB6|H3BUB6_HUMAN	SCAMP2	H3BUB6_HUMAN Secretory carrier-associated membrane protein 2 (Fragment)	2	7.36539	7.17449	6.933	7.10198	5.59699	4.91327	4.6429	5.62144	4.83448	5.43669	5.22273	6.44973	6.55217	8.01463	6.89084	7.24926	7.26994	1.01313	0.986871	0.953653	0.976897	0.769881	0.675834	0.638644	0.773244	0.664996	0.747831	0.718401	0.887178	0.901269	1.10243	0.947854	0.997155	0.0188185	-0.0190672	-0.0684637	-0.0337222	-0.377292	-0.56526	-0.646917	-0.371004	-0.588583	-0.419215	-0.477139	-0.172705	-0.149971
sp|Q66K74|MAP1S_HUMAN	MAP1S	MAP1S_HUMAN Microtubule-associated protein 1S	26	6.56893	6.25988	6.22388	6.28397	6.24898	5.91471	6.54026	6.3014	6.33183	6.07123	6.24526	6.15771	6.48227	6.08239	6.12902	6.15827	6.41441	1.02409	0.97591	0.970297	0.979665	0.97421	0.922098	1.01962	0.982383	0.987127	0.946499	0.97363	0.959981	1.01058	0.948239	0.955509	0.960069	0.0343429	-0.0351804	-0.0435012	-0.0296392	-0.0376947	-0.117008	0.0280325	-0.0256431	-0.0186929	-0.0793266	-0.0385538	-0.0589215	0.0151837
sp|O95071|UBR5_HUMAN	UBR5	UBR5_HUMAN E3 ubiquitin-protein ligase UBR5	41	6.17236	6.37455	5.83807	6.01265	5.83424	6.06279	6.33365	6.57833	6.18311	6.57643	6.42709	6.11279	6.37537	6.10611	6.49927	6.51319	6.27346	0.983885	1.01611	0.930599	0.958427	0.929988	0.96642	1.0096	1.0486	0.985599	1.04829	1.02449	0.97439	1.01625	0.973325	1.036	1.03821	-0.023438	0.0230633	-0.103769	-0.0612592	-0.104715	-0.0492784	0.0137769	0.0684612	-0.0209275	0.0680444	0.0349055	-0.0374292	0.0232489
sp|Q9NRF9|DPOE3_HUMAN	POLE3	DPOE3_HUMAN DNA polymerase epsilon subunit 3	8	5.88207	5.86743	6.72997	6.46612	6.00641	6.20532	6.45273	6.10315	6.66937	6.13546	5.96166	6.43535	6.66768	6.13605	6.03413	6.24709	5.87475	1.00125	0.998754	1.14558	1.10066	1.02241	1.05627	1.09838	1.03888	1.13526	1.04438	1.01479	1.09543	1.13497	1.04448	1.02713	1.06338	0.00179649	-0.00179873	0.196073	0.138373	0.0319755	0.0789782	0.135382	0.0550266	0.183023	0.0626441	0.0211866	0.131491	0.182657
sp|Q9C073|F117A_HUMAN	FAM117A	F117A_HUMAN Protein FAM117A	14	6.37244	6.37717	6.66494	6.56965	6.09363	6.11857	6.19524	6.07873	6.51586	6.28429	5.96385	6.12701	6.06428	6.19061	6.15214	6.2316	6.37481	0.999629	1.00037	1.04551	1.03056	0.955893	0.959805	0.971832	0.953555	1.02213	0.985801	0.935534	0.961129	0.951289	0.971106	0.965071	0.977536	-0.000535327	0.000535129	0.0642107	0.0434353	-0.0650793	-0.0591867	-0.041221	-0.0686113	0.0315744	-0.0206315	-0.0961372	-0.057198	-0.0720448
sp|Q8NEZ3|WDR19_HUMAN	WDR19	WDR19_HUMAN WD repeat-containing protein 19	3	6.05559	6.11871	6.69443	6.90977	6.46685	5.62973	5.98988	6.08312	5.71234	6.41472	5.95633	6.69713	6.00414	6.34737	6.38305	6.53684	6.08715	0.994815	1.00518	1.09976	1.13514	1.06238	0.924855	0.98402	0.999338	0.938426	1.05381	0.978509	1.10021	0.986363	1.04275	1.04861	1.07388	-0.00749939	0.00746061	0.137194	0.182871	0.0872962	-0.112701	-0.0232398	-0.000955453	-0.0916851	0.0756194	-0.0313432	0.137776	-0.0198093
sp|Q14126|DSG2_HUMAN	DSG2	DSG2_HUMAN Desmoglein-2	34	6.23295	6.28615	6.5115	6.46818	6.11849	6.08583	5.98329	6.13916	6.12255	6.22198	6.27875	6.26627	6.29468	6.39086	6.39347	6.2059	6.25955	0.99575	1.00425	1.04025	1.03333	0.977465	0.972247	0.955866	0.980767	0.978113	0.993998	1.00307	1.00107	1.00561	1.02098	1.02139	0.991429	-0.00614381	0.00611775	0.056931	0.0473009	-0.0328833	-0.0406049	-0.06512	-0.0280177	-0.0319263	-0.00868519	0.00441842	0.00154799	0.00807409
sp|Q9Y3F4|STRAP_HUMAN	STRAP	STRAP_HUMAN Serine-threonine kinase receptor-associated protein	47	6.1524	6.07921	6.30878	6.20617	6.23154	6.19014	6.22337	6.36862	6.24744	6.23744	6.13238	6.3822	6.23547	6.40454	6.29251	6.30779	6.1158	1.00598	0.994016	1.03155	1.01478	1.01892	1.01215	1.01759	1.04134	1.02152	1.01989	1.00271	1.04356	1.01957	1.04721	1.02889	1.03139	0.0086069	-0.00865855	0.0448186	0.0211608	0.0270463	0.0174296	0.0251536	0.0584384	0.0307227	0.0284116	0.00390469	0.0615114	0.0279559
sp|Q9UJA5|TRM6_HUMAN	TRMT6	TRM6_HUMAN tRNA (adenine(58)-N(1))-methyltransferase non-catalytic subunit TRM6	18	6.06131	6.2506	5.67402	6.34407	5.89479	6.09688	6.13232	6.54012	6.18398	6.27925	6.41504	6.30914	6.50791	6.53078	6.44261	6.33719	6.15596	0.984625	1.01537	0.921712	1.03056	0.957575	0.990404	0.996161	1.06241	1.00455	1.02003	1.04209	1.02488	1.05717	1.06089	1.04657	1.02944	-0.0223531	0.022012	-0.117611	0.043426	-0.0625423	-0.0139115	-0.0055497	0.0873344	0.00655297	0.0286096	0.0594756	0.0354607	0.0802116
sp|Q13263|TIF1B_HUMAN	TRIM28	TIF1B_HUMAN Transcription intermediary factor 1-beta	93	6.57666	6.19064	6.34311	6.10683	6.41907	6.20802	6.32926	6.12873	6.21447	6.14931	6.16433	6.18231	6.30961	6.143	6.28821	6.24644	6.38365	1.03024	0.969765	0.993649	0.956636	1.00555	0.972488	0.99148	0.960067	0.973498	0.963291	0.965643	0.96846	0.988402	0.962302	0.985049	0.978506	0.0429735	-0.044293	-0.00919119	-0.0639579	0.00798274	-0.0402483	-0.0123447	-0.0587934	-0.0387502	-0.053957	-0.0504375	-0.0462356	-0.0168307
sp|P82094|TMF1_HUMAN	TMF1	TMF1_HUMAN TATA element modulatory factor	37	6.04193	6.18766	6.34428	6.60048	6.24238	6.2359	6.10741	6.32611	6.1574	6.31839	6.04215	6.54982	6.06421	6.43872	6.06472	6.27842	6.11479	0.988084	1.01192	1.03753	1.07943	1.02086	1.01981	0.998792	1.03456	1.00697	1.0333	0.98812	1.07114	0.991727	1.05297	0.991811	1.02676	-0.0172947	0.0170898	0.0531523	0.110267	0.0297921	0.0282937	-0.00174343	0.0490145	0.0100172	0.0472529	-0.0172421	0.0991511	-0.0119844
sp|Q6P1J9|CDC73_HUMAN	CDC73	CDC73_HUMAN Parafibromin	3	6.52975	6.32499	6.22789	5.98439	6.88281	5.6174	6.51079	6.08392	6.01596	5.75427	5.88138	5.64673	7.62834	5.37409	6.60576	6.93154	6.42737	1.01593	0.984071	0.968964	0.931079	1.07086	0.873981	1.01298	0.946564	0.935991	0.895276	0.915052	0.878544	1.18685	0.836126	1.02775	1.07844	0.0227992	-0.0231653	-0.0454851	-0.103024	0.0987692	-0.194326	0.0186041	-0.0792273	-0.0954336	-0.159596	-0.128074	-0.186813	0.247141
sp|Q02952|AKA12_HUMAN	AKAP12	AKA12_HUMAN A-kinase anchor protein 12	11	6.06054	6.31118	6.61728	6.52909	6.00122	5.61488	5.78063	5.59256	5.60954	5.95794	5.74673	6.14396	7.09721	6.87545	6.63591	7.42588	6.18586	0.979741	1.02026	1.06974	1.05549	0.970151	0.907696	0.934491	0.904088	0.906833	0.963155	0.929011	0.993226	1.14733	1.11148	1.07275	1.20046	-0.0295278	0.0289356	0.0972641	0.0779077	-0.0437184	-0.139719	-0.0977474	-0.145465	-0.141092	-0.0541606	-0.106233	-0.00980536	0.198278
sp|Q9HCC0|MCCB_HUMAN	MCCC2	MCCB_HUMAN Methylcrotonoyl-CoA carboxylase beta chain, mitochondrial	30	6.06848	6.17909	6.53499	6.4283	6.40741	6.2092	6.26316	6.17589	6.37761	6.42266	6.31518	6.28289	5.9484	6.34785	6.09798	5.9409	6.12378	0.990969	1.00903	1.06715	1.04973	1.04632	1.01395	1.02276	1.00851	1.04145	1.04881	1.03125	1.02598	0.97136	1.03659	0.995786	0.970135	-0.0130884	0.0129708	0.0937614	0.0700136	0.0653177	0.0199838	0.0324671	0.0122234	0.0585922	0.0687473	0.0444002	0.0370047	-0.041922
sp|Q8IYB7|DI3L2_HUMAN	DIS3L2	DI3L2_HUMAN DIS3-like exonuclease 2	14	6.33188	6.56124	6.35833	6.30943	6.12472	5.83768	6.21799	6.16688	6.09972	6.12093	6.41001	6.45452	6.36869	6.20023	6.14863	6.28911	6.44656	0.982211	1.01779	0.986314	0.978728	0.950076	0.90555	0.964544	0.956616	0.946198	0.949488	0.99433	1.00123	0.987921	0.961789	0.953785	0.975576	-0.0258956	0.025439	-0.0198816	-0.0310198	-0.0738856	-0.143134	-0.0520812	-0.0639887	-0.0797865	-0.0747786	-0.00820291	0.00178029	-0.0175329
sp|Q96GQ5|CP058_HUMAN	C16orf58	CP058_HUMAN UPF0420 protein C16orf58	11	6.46183	6.27109	6.24904	6.46183	6.2683	6.16587	6.12422	6.31218	5.8749	6.24398	6.24083	6.55591	6.03005	6.40572	6.14091	6.19333	6.36646	1.01498	0.98502	0.981556	1.01498	0.984582	0.968493	0.961951	0.991474	0.922789	0.980762	0.980267	1.02976	0.947159	1.00617	0.964572	0.972806	0.0214514	-0.0217752	-0.0268568	0.0214514	-0.0224172	-0.0461869	-0.0559653	-0.0123531	-0.115927	-0.0280255	-0.0287535	0.0423046	-0.0783214
sp|Q15003|CND2_HUMAN	NCAPH	CND2_HUMAN Condensin complex subunit 2	25	6.67001	6.15411	6.40394	5.92493	6.41862	6.07147	6.44137	6.15884	6.29593	6.02182	6.35853	6.04187	6.56529	5.74435	6.32544	6.40348	6.41206	1.04023	0.959771	0.998734	0.924029	1.00102	0.946883	1.00457	0.960509	0.981889	0.93914	0.991652	0.942267	1.0239	0.895867	0.986491	0.998662	0.056901	-0.0592377	-0.00182813	-0.11399	0.00147523	-0.0787421	0.00657964	-0.0581293	-0.0263684	-0.0905883	-0.0120947	-0.0857928	0.0340708
sp|P50454|SERPH_HUMAN	SERPINH1	SERPH_HUMAN Serpin H1	61	6.14685	6.20823	6.29698	6.25219	6.1675	6.0217	6.3599	6.34106	6.4162	6.32545	6.2425	6.2318	6.27591	6.22798	6.457	6.02875	6.17754	0.995032	1.00497	1.01933	1.01208	0.998375	0.974773	1.02952	1.02647	1.03863	1.02394	1.01052	1.00878	1.01592	1.00817	1.04524	0.975914	-0.00718517	0.00714956	0.0276276	0.0173292	-0.00234664	-0.0368616	0.0419716	0.0376916	0.0546867	0.0341357	0.0150915	0.0126165	0.0227922
sp|Q14683|SMC1A_HUMAN	SMC1A	SMC1A_HUMAN Structural maintenance of chromosomes protein 1A	95	6.35208	6.29583	6.32714	6.29844	6.19497	6.02674	6.31698	6.13627	6.18295	6.16788	6.19138	6.26808	6.25202	6.24235	6.338	6.40887	6.32395	1.00445	0.995553	1.0005	0.995965	0.979604	0.953002	0.998897	0.970322	0.977703	0.97532	0.979036	0.991165	0.988625	0.987096	1.00222	1.01343	0.00640198	-0.00643052	0.000726417	-0.00583256	-0.0297298	-0.0694493	-0.0015921	-0.0434651	-0.0325318	-0.0360524	-0.0305661	-0.0128035	-0.0165047
sp|P57740|NU107_HUMAN	NUP107	NU107_HUMAN Nuclear pore complex protein Nup107	11	6.51662	6.29501	6.33418	6.11529	6.07112	5.66232	6.21556	6.33245	6.24351	6.11043	6.56772	5.81658	7.01897	5.7374	6.5998	6.36304	6.40582	1.0173	0.982702	0.988817	0.954647	0.947751	0.883934	0.9703	0.988547	0.974663	0.953888	1.02527	0.908016	1.09572	0.895655	1.03028	0.993322	0.0247417	-0.0251735	-0.0162243	-0.0669612	-0.0774194	-0.177989	-0.0434978	-0.0166184	-0.0370248	-0.0681082	0.0360105	-0.139211	0.131877
sp|Q99615|DNJC7_HUMAN	DNAJC7	DNJC7_HUMAN DnaJ homolog subfamily C member 7	44	6.39858	6.0884	6.32959	5.92114	6.63619	6.31144	6.71902	6.01582	6.57783	6.26669	6.64077	6.06729	6.3321	5.80502	5.83381	6.05631	6.24349	1.02484	0.97516	1.01379	0.94837	1.0629	1.01088	1.07616	0.963535	1.05355	1.00372	1.06363	0.971779	1.01419	0.929772	0.934383	0.97002	0.0353991	-0.0362896	0.0197594	-0.0764777	0.0880025	0.0156165	0.105898	-0.0535913	0.075259	0.00535093	0.0889978	-0.0413004	0.0203313
sp|P58107|EPIPL_HUMAN	EPPK1	EPIPL_HUMAN Epiplakin	17	10.8877	9.75819	8.60902	7.90989	9.45698	8.28353	3.9212	4.43944	4.59055	4.25178	4.78032	3.84238	5.37614	3.84741	5.37072	4.67474	10.3229	1.05471	0.945291	0.833969	0.766244	0.916113	0.802439	0.379853	0.430056	0.444694	0.411877	0.463077	0.372217	0.520795	0.372705	0.52027	0.452849	0.0768446	-0.0811691	-0.261934	-0.384125	-0.126403	-0.317537	-1.39649	-1.21741	-1.16912	-1.27972	-1.11068	-1.42578	-0.941212
sp|Q15149|PLEC_HUMAN	PLEC	PLEC_HUMAN Plectin	102	5.64874	5.30748	5.25009	4.98106	5.28056	5.14118	6.9967	7.27481	7.22049	6.47838	7.12469	6.59452	7.05761	5.52464	7.14367	6.97538	5.47811	1.03115	0.968852	0.958376	0.909266	0.963938	0.938495	1.27721	1.32798	1.31806	1.18259	1.30057	1.20379	1.28833	1.00849	1.30404	1.27332	0.0442509	-0.0456512	-0.0613361	-0.137225	-0.0529873	-0.0915787	0.352996	0.409231	0.398419	0.241955	0.379149	0.267589	0.365501
sp|P46783|RS10_HUMAN	RPS10	RS10_HUMAN 40S ribosomal protein S10	66	6.01468	6.21518	5.78261	6.11825	5.94755	6.1689	6.13412	6.26542	6.315	6.13277	6.75432	6.17051	6.66012	6.31335	6.64984	6.35737	6.11493	0.983606	1.01639	0.945654	1.00054	0.972628	1.00883	1.00314	1.02461	1.03272	1.00292	1.10456	1.00909	1.08916	1.03245	1.08748	1.03965	-0.023848	0.0234602	-0.0806152	0.000783075	-0.0400405	0.0126773	0.00452041	0.0350752	0.0464468	0.00420286	0.143475	0.0130538	0.123212
sp|Q9NZJ9|NUDT4_HUMAN	NUDT4	NUDT4_HUMAN Diphosphoinositol polyphosphate phosphohydrolase 2	10	6.64097	6.25311	6.51905	6.14319	6.43634	6.05108	6.27439	6.16612	6.28481	6.14271	6.06375	6.1137	6.37231	5.96353	6.24892	6.32602	6.44704	1.03008	0.96992	1.01117	0.95287	0.99834	0.938583	0.97322	0.956427	0.974837	0.952795	0.940548	0.948296	0.988409	0.925003	0.96927	0.981229	0.042757	-0.044063	0.0160248	-0.0696489	-0.0023964	-0.0914443	-0.0391617	-0.064274	-0.0367678	-0.0697617	-0.0884267	-0.0765912	-0.0168205
sp|O95989|NUDT3_HUMAN	NUDT3	NUDT3_HUMAN Diphosphoinositol polyphosphate phosphohydrolase 1	13	6.30747	6.23393	6.26202	6.48071	6.49285	6.80422	5.92757	6.04795	5.98483	6.23157	6.05477	6.28538	5.99532	6.43865	6.16924	6.2835	6.2707	1.00586	0.994136	0.998616	1.03349	1.03543	1.08508	0.94528	0.964478	0.954412	0.99376	0.965565	1.00234	0.956085	1.02678	0.98382	1.00204	0.00843494	-0.00848455	-0.00199838	0.0475254	0.0502254	0.117803	-0.0811857	-0.0521803	-0.0673162	-0.00903081	-0.0505543	0.00337347	-0.0647897
sp|Q53H96|P5CR3_HUMAN	PYCRL	P5CR3_HUMAN Pyrroline-5-carboxylate reductase 3	13	6.33109	6.31029	6.07556	6.57616	6.42438	6.03452	6.26419	6.452	6.10107	6.27807	6.16553	6.53906	5.88221	6.56401	5.9643	6.03754	6.32069	1.00165	0.998355	0.961218	1.04042	1.0164	0.954725	0.991061	1.02077	0.965254	0.993257	0.975452	1.03455	0.930628	1.0385	0.943615	0.955203	0.00237185	-0.00237575	-0.0570647	0.0571633	0.0234752	-0.066843	-0.0129541	0.0296644	-0.0510198	-0.00976094	-0.0358571	0.0490012	-0.103724
sp|O95900|TRUB2_HUMAN	TRUB2	TRUB2_HUMAN Probable tRNA pseudouridine synthase 2	3	5.91974	5.51207	5.98301	6.66649	6.01687	6.56251	6.37503	6.07051	6.31932	5.85774	6.23435	6.53054	6.85645	6.34398	6.24692	6.50447	5.7159	1.03566	0.964339	1.04673	1.16631	1.05265	1.14811	1.11531	1.06204	1.10557	1.02481	1.0907	1.14252	1.19954	1.10988	1.0929	1.13796	0.0505519	-0.0523877	0.0658895	0.221945	0.0740312	0.199266	0.15745	0.0868358	0.144787	0.0353622	0.125257	0.19222	0.26248
sp|Q96GG9|DCNL1_HUMAN	DCUN1D1	DCNL1_HUMAN DCN1-like protein 1	14	6.18815	6.38935	6.52061	6.33272	6.32579	5.98332	6.38656	6.2627	6.47798	6.38328	6.33	6.28087	6.12821	6.07897	6.00591	5.92558	6.28875	0.984003	1.016	1.03687	1.00699	1.00589	0.951432	1.01555	0.995858	1.03009	1.01503	1.00656	0.998747	0.974472	0.966642	0.955024	0.942251	-0.0232651	0.0228959	0.0522336	0.010052	0.00847238	-0.0718271	0.0222658	-0.00598851	0.0427707	0.0215246	0.00943222	-0.00180888	-0.0373075
sp|P80303-2|NUCB2_HUMAN	NUCB2	NUCB2_HUMAN Isoform 2 of Nucleobindin-2	33	5.9664	6.07594	6.29905	6.3149	6.41757	6.24535	6.00173	6.33413	6.12377	6.43605	6.08291	6.52141	6.0197	6.66227	6.11308	6.38574	6.02117	0.990904	1.0091	1.04615	1.04878	1.06583	1.03723	0.996771	1.05198	1.01704	1.0689	1.01025	1.08308	0.999756	1.10647	1.01526	1.06055	-0.0131831	0.0130638	0.0650904	0.068716	0.0919833	0.0527386	-0.00466543	0.0731026	0.0243762	0.0961317	0.0147178	0.11514	-0.000352261
sp|P51608-2|MECP2_HUMAN	MECP2	MECP2_HUMAN Isoform B of Methyl-CpG-binding protein 2	8	6.02489	6.2026	5.55218	6.23152	5.30897	5.98363	6.03055	6.47258	6.6004	6.3122	6.14085	6.12732	6.66834	6.62435	6.98411	6.73551	6.11374	0.985466	1.01453	0.908147	1.01926	0.868366	0.978718	0.986392	1.05869	1.0796	1.03246	1.00443	1.00222	1.09071	1.08352	1.14236	1.1017	-0.0211215	0.0208167	-0.139002	0.0275277	-0.203624	-0.0310354	-0.0197668	0.0822845	0.110497	0.0460865	0.00638198	0.00319982	0.125271
sp|Q01415|GALK2_HUMAN	GALK2	GALK2_HUMAN N-acetylgalactosamine kinase	26	6.08972	5.98595	6.5284	6.09551	6.2357	7.03286	6.24867	6.37772	6.14775	6.30057	6.22078	6.3092	5.97306	6.17314	6.12358	6.1574	6.03783	1.00859	0.991407	1.08125	1.00955	1.03277	1.1648	1.03492	1.05629	1.0182	1.04351	1.0303	1.04494	0.989272	1.02241	1.0142	1.0198	0.0123446	-0.0124511	0.112698	0.0137156	0.0465202	0.22008	0.0495178	0.0790094	0.0260272	0.061451	0.0430642	0.0634258	-0.0155611
sp|Q14204|DYHC1_HUMAN	DYNC1H1	DYHC1_HUMAN Cytoplasmic dynein 1 heavy chain 1	318	6.38568	6.27916	6.28272	6.10525	6.23019	6.01368	6.58756	6.19292	6.41537	6.20849	6.30398	6.1144	6.51026	6.07566	6.19448	6.10021	6.33242	1.00841	0.991589	0.992151	0.964126	0.983856	0.949665	1.04029	0.977971	1.0131	0.980429	0.995509	0.965571	1.02808	0.959453	0.978217	0.96333	0.0120833	-0.0121854	-0.0113677	-0.0527066	-0.0234808	-0.0745088	0.0569873	-0.0321371	0.0187755	-0.0285145	-0.00649399	-0.050546	0.0399582
sp|P35612|ADDB_HUMAN	ADD2	ADDB_HUMAN Beta-adducin	52	5.99452	6.02235	6.27219	6.44137	6.27173	6.13018	6.17486	6.28999	6.22804	6.37828	6.37333	6.41658	6.17767	6.47034	6.17129	6.18729	6.00844	0.997684	1.00232	1.0439	1.07205	1.04382	1.02026	1.0277	1.04686	1.03655	1.06155	1.06073	1.06793	1.02817	1.07688	1.0271	1.02977	-0.00334503	0.00333729	0.06198	0.100378	0.0618742	0.0289402	0.0394172	0.0660685	0.0517889	0.0861782	0.0850581	0.0948153	0.0400735
sp|P35611-3|ADDA_HUMAN	ADD1	ADDA_HUMAN Isoform 3 of Alpha-adducin	50	6.09294	6.16175	6.28331	6.3013	6.23231	6.2224	6.28522	6.29823	6.22187	6.29988	6.23011	6.48314	6.05784	6.41202	6.1402	6.27748	6.12735	0.994385	1.00561	1.02545	1.02839	1.01713	1.01551	1.02577	1.02789	1.01543	1.02816	1.01677	1.05807	0.988657	1.04646	1.0021	1.0245	-0.00812355	0.00807806	0.0362627	0.0403874	0.0245049	0.0222091	0.0367012	0.0396844	0.0220862	0.0400623	0.0239956	0.0814306	-0.0164586
sp|Q9BXK5|B2L13_HUMAN	BCL2L13	B2L13_HUMAN Bcl-2-like protein 13	22	6.3114	6.0509	6.48043	6.48048	6.12298	6.22842	6.35223	6.31914	6.50833	6.23349	5.87194	6.36829	6.04889	6.19182	6.05906	6.37218	6.18115	1.02107	0.978928	1.04842	1.04843	0.990589	1.00765	1.02768	1.02232	1.05293	1.00847	0.949975	1.03028	0.978603	1.00173	0.980248	1.03091	0.0300848	-0.0307255	0.0682143	0.0682254	-0.0136413	0.010991	0.0393879	0.031853	0.0744121	0.0121648	-0.074038	0.0430308	-0.0312049
sp|Q96BP3|PPWD1_HUMAN	PPWD1	PPWD1_HUMAN Peptidylprolyl isomerase domain and WD repeat-containing protein 1	25	6.38837	6.14627	6.41438	6.24295	6.52869	6.00713	6.53275	5.99931	6.10039	6.29508	6.4078	6.31244	6.36989	6.39521	5.74978	6.10955	6.26732	1.01931	0.980686	1.02346	0.996112	1.0417	0.958485	1.04235	0.957237	0.973365	1.00443	1.02241	1.0072	1.01637	1.02041	0.917422	0.974827	0.0275992	-0.0281375	0.0334612	-0.00562075	0.0589449	-0.0611728	0.0598418	-0.0630521	-0.0389472	0.00637606	0.0319805	0.0103491	0.0234198
sp|Q9NUL3|STAU2_HUMAN	STAU2	STAU2_HUMAN Double-stranded RNA-binding protein Staufen homolog 2	3	5.73416	5.82978	5.77112	5.75087	5.71806	5.91931	5.7207	6.89388	5.8436	6.01397	7.31341	5.85293	7.75342	6.50244	6.79671	6.58564	5.78197	0.991731	1.00827	0.998123	0.994621	0.988947	1.02375	0.989403	1.19231	1.01066	1.04012	1.26486	1.01227	1.34097	1.12461	1.1755	1.139	-0.011979	0.0118803	-0.00270979	-0.0077809	-0.0160354	0.0338679	-0.0153694	0.253755	0.0152963	0.0567565	0.338983	0.0175979	0.423272
sp|O95793|STAU1_HUMAN	STAU1	STAU1_HUMAN Double-stranded RNA-binding protein Staufen homolog 1	21	5.79481	6.40907	4.94692	5.88256	5.39513	6.2192	6.3633	7.01778	6.56637	6.21068	7.13594	5.86054	7.25586	5.88474	6.77189	6.28524	6.10194	0.949667	1.05033	0.810713	0.964047	0.884166	1.01922	1.04283	1.15009	1.07611	1.01782	1.16945	0.960439	1.18911	0.964405	1.10979	1.03004	-0.0745066	0.070847	-0.302737	-0.0528239	-0.17761	0.027461	0.0605071	0.201747	0.105828	0.0254832	0.225835	-0.0582344	0.249879
sp|P02649|APOE_HUMAN	APOE	APOE_HUMAN Apolipoprotein E	11	6.38826	6.40461	6.26234	6.20465	6.04927	5.93907	6.19513	6.34709	6.33474	6.54467	6.27284	6.38491	6.07037	6.26595	6.42476	5.91135	6.39644	0.998722	1.00128	0.979036	0.970017	0.945725	0.928497	0.968529	0.992286	0.990355	1.02317	0.980678	0.998198	0.949024	0.9796	1.00443	0.924163	-0.00184502	0.00184267	-0.0305662	-0.0439182	-0.080507	-0.107031	-0.0461335	-0.0111728	-0.0139826	0.0330524	-0.0281493	-0.00260177	-0.0754836
sp|Q7L266|ASGL1_HUMAN	ASRGL1	ASGL1_HUMAN Isoaspartyl peptidase/L-asparaginase	7	6.09887	6.0846	6.82325	6.50746	6.49111	5.94685	6.20906	6.28882	6.126	6.26291	6.01362	6.26061	5.79259	6.30362	6.22838	6.56225	6.09173	1.00117	0.998829	1.12008	1.06824	1.06556	0.976216	1.01926	1.03235	1.00562	1.0281	0.987177	1.02772	0.950893	1.03478	1.02243	1.07724	0.00168878	-0.00169076	0.163606	0.0952414	0.091612	-0.0347275	0.0275217	0.0459362	0.00809218	0.03998	-0.0186195	0.03945	-0.0726446
sp|Q86U90|YRDC_HUMAN	YRDC	YRDC_HUMAN YrdC domain-containing protein, mitochondrial	17	6.37827	6.33069	6.32681	6.61031	6.20421	6.03699	6.21326	6.28663	6.12189	6.37253	6.1447	6.25037	5.93486	6.50264	6.28496	6.0009	6.35448	1.00374	0.996256	0.995646	1.04026	0.976352	0.950037	0.977776	0.989322	0.963397	1.00284	0.966987	0.983616	0.933965	1.02332	0.98906	0.944357	0.0053911	-0.00541132	-0.0062958	0.0569439	-0.0345266	-0.0739447	-0.0324236	-0.0154872	-0.0537969	0.00409219	-0.0484315	-0.0238325	-0.0985601
sp|P22102|PUR2_HUMAN	GART	PUR2_HUMAN Trifunctional purine biosynthetic protein adenosine-3	93	6.49608	6.12385	6.43922	5.96013	6.47843	6.15134	6.59735	6.00422	6.39591	6.06832	6.43558	6.09623	6.38662	6.00342	6.2901	6.07322	6.30997	1.0295	0.970505	1.02048	0.944558	1.0267	0.974861	1.04554	0.951546	1.01362	0.961704	1.01991	0.966127	1.01215	0.951419	0.996852	0.962481	0.0419374	-0.0431931	0.0292539	-0.0822882	0.0380122	-0.0367313	0.0642546	-0.0716552	0.0195176	-0.0563348	0.0284382	-0.0497147	0.0174206
tr|C9JZG2|C9JZG2_HUMAN	GART	C9JZG2_HUMAN Phosphoribosylformylglycinamidine cyclo-ligase (Fragment)	2	8.07194	7.6539	6.39166	6.47547	7.8756	5.93561	5.48936	6.10301	4.66651	5.5276	5.66089	6.18035	6.213	5.99485	5.37484	6.3854	7.86292	1.02658	0.973417	0.812886	0.823545	1.00161	0.754886	0.698133	0.776176	0.593483	0.702996	0.719948	0.786012	0.790164	0.76242	0.683568	0.81209	0.0378503	-0.0388701	-0.298875	-0.28008	0.00232466	-0.405669	-0.518427	-0.365544	-0.752721	-0.508412	-0.474036	-0.347377	-0.339775
sp|P22314|UBA1_HUMAN	UBA1	UBA1_HUMAN Ubiquitin-like modifier-activating enzyme 1	59	6.97884	6.02423	6.76714	5.92394	6.9717	6.1517	6.27929	5.86882	6.38827	5.96288	6.22126	5.65211	6.53275	5.42634	6.64499	6.20571	6.50154	1.07341	0.926586	1.04085	0.91116	1.07232	0.946192	0.965817	0.902682	0.982579	0.91715	0.956891	0.86935	1.0048	0.834624	1.02206	0.954499	0.102207	-0.110004	0.0577659	-0.134223	0.10073	-0.0797952	-0.0501789	-0.14771	-0.0253551	-0.124771	-0.0635736	-0.201991	0.00691005
sp|O75152|ZC11A_HUMAN	ZC3H11A	ZC11A_HUMAN Zinc finger CCCH domain-containing protein 11A	5	6.53273	5.95066	6.55654	6.39275	5.8748	5.75724	6.33698	6.35324	6.58546	6.07275	6.1046	6.31382	6.24226	5.91659	6.44495	6.56462	6.24169	1.04663	0.953372	1.05044	1.0242	0.941219	0.922384	1.01527	1.01787	1.05508	0.972933	0.978036	1.01156	1.00009	0.947914	1.03256	1.05174	0.0657482	-0.0688882	0.0709968	0.0344988	-0.0873981	-0.116561	0.0218576	0.0255547	0.0773464	-0.0395879	-0.0320411	0.0165753	0.000130587
sp|P13804|ETFA_HUMAN	ETFA	ETFA_HUMAN Electron transfer flavoprotein subunit alpha, mitochondrial	41	6.22019	6.33648	6.54087	6.24719	6.46371	6.15072	6.24127	6.16225	6.29382	6.107	6.0862	6.26391	6.05123	6.27726	6.30825	6.24965	6.27834	0.990739	1.00926	1.04182	0.995039	1.02953	0.979674	0.994096	0.98151	1.00247	0.97271	0.969397	0.997702	0.963827	0.999829	1.00476	0.995431	-0.0134234	0.0132996	0.0591005	-0.0071746	0.0419805	-0.0296267	-0.00854239	-0.0269248	0.00355391	-0.0399182	-0.0448403	-0.00331853	-0.0531536
sp|P31153|METK2_HUMAN	MAT2A	METK2_HUMAN S-adenosylmethionine synthase isoform type-2	42	6.29827	6.1623	6.21926	6.40131	6.2659	6.77931	6.0527	6.2464	6.08218	6.23333	6.11795	6.49104	5.95207	6.39618	6.10099	6.20081	6.23029	1.01091	0.989088	0.99823	1.02745	1.00572	1.08812	0.971496	1.00259	0.976228	1.00049	0.98197	1.04185	0.955345	1.02663	0.979247	0.995269	0.0156574	-0.0158292	-0.00255523	0.039069	0.00822359	0.12184	-0.0417193	0.0037268	-0.0347096	0.000704933	-0.0262498	0.0591515	-0.0659067
tr|F8W785|F8W785_HUMAN	GOLIM4	F8W785_HUMAN Golgi integral membrane protein 4	25	6.36299	6.16654	6.64691	6.38172	6.16796	5.96834	6.27438	6.14203	6.38375	6.17122	6.29875	6.44802	5.93042	5.84604	6.38984	6.4211	6.26477	1.01568	0.984321	1.061	1.01867	0.984548	0.952684	1.00153	0.980409	1.01899	0.985068	1.00542	1.02925	0.946631	0.933162	1.01996	1.02495	0.0224445	-0.0227992	0.0854234	0.0266849	-0.022467	-0.0699307	0.00221251	-0.0285448	0.0271438	-0.0217047	0.00780516	0.0415958	-0.0791261
sp|Q8TBN0|R3GEF_HUMAN	RAB3IL1	R3GEF_HUMAN Guanine nucleotide exchange factor for Rab-3A	12	6.04161	6.44766	6.14148	6.3738	6.09341	5.94438	6.16193	6.10788	6.46155	6.51188	6.45863	6.40133	6.2442	6.24331	6.09455	6.27239	6.24464	0.967488	1.03251	0.983481	1.02068	0.975783	0.951918	0.986756	0.9781	1.03474	1.0428	1.03427	1.02509	0.99993	0.999788	0.975966	1.00444	-0.0476842	0.0461584	-0.0240309	0.0295365	-0.0353674	-0.0710909	-0.019235	-0.0319455	0.049263	0.0604569	0.0486109	0.0357544	-0.000100501
sp|Q96QF0|RAB3I_HUMAN	RAB3IP	RAB3I_HUMAN Rab-3A-interacting protein	3	6.15398	6.00389	7.02717	6.22868	6.2035	6.30039	6.70921	6.13527	6.61331	6.40034	6.68432	6.93958	5.59077	5.53706	5.40972	6.06281	6.07893	1.01235	0.987655	1.15599	1.02463	1.02049	1.03643	1.10368	1.00927	1.08791	1.05287	1.09959	1.14158	0.919696	0.91086	0.889912	0.997347	0.0177012	-0.017921	0.209125	0.0351079	0.0292638	0.0516225	0.142324	0.0133082	0.121554	0.07433	0.136962	0.19103	-0.120772
sp|Q5VTR2|BRE1A_HUMAN	RNF20	BRE1A_HUMAN E3 ubiquitin-protein ligase BRE1A	5	6.47208	6.60953	6.35398	6.49214	6.64368	6.26879	6.5485	6.08254	6.137	5.94957	6.28925	5.91224	6.4263	5.84123	6.04036	5.93283	6.54081	0.989493	1.01051	0.971437	0.99256	1.01573	0.958413	1.00118	0.929938	0.938264	0.909608	0.961541	0.903901	0.982494	0.893045	0.923489	0.907049	-0.0152388	0.0150795	-0.0418077	-0.0107741	0.0225144	-0.0612812	0.00169628	-0.104794	-0.0919346	-0.136683	-0.0565802	-0.145763	-0.0254799
sp|P10809|CH60_HUMAN	HSPD1	CH60_HUMAN 60 kDa heat shock protein, mitochondrial	349	6.02623	6.42225	6.53393	6.26065	6.36027	6.64671	5.96133	5.91798	6.03614	6.24509	6.09739	6.28434	6.07304	6.38056	6.16741	6.58668	6.22424	0.968187	1.03181	1.04976	1.00585	1.02185	1.06787	0.95776	0.950796	0.969779	1.00335	0.97962	1.00966	0.975708	1.02511	0.99087	1.05823	-0.046642	0.0451811	0.0700533	0.00841476	0.0311903	0.0947427	-0.0622635	-0.0727929	-0.0442714	0.00482467	-0.0297059	0.0138635	-0.0354788
sp|Q15814|TBCC_HUMAN	TBCC	TBCC_HUMAN Tubulin-specific chaperone C	20	6.38087	6.20392	6.84236	6.34923	6.40522	6.18973	6.28917	6.04195	6.38471	6.07473	6.1188	6.26374	6.00256	6.2439	6.15325	6.05587	6.29239	1.01406	0.985939	1.0874	1.00903	1.01793	0.983684	0.999487	0.960199	1.01467	0.965408	0.972412	0.995446	0.953939	0.992293	0.977887	0.962411	0.0201439	-0.0204292	0.120885	0.0129724	0.0256389	-0.0237328	-0.000739605	-0.058595	0.0210119	-0.050789	-0.0403605	-0.00658491	-0.0680313
sp|Q5T1M5|FKB15_HUMAN	FKBP15	FKB15_HUMAN FK506-binding protein 15	11	6.20497	8.67824	6.27419	5.82765	6.03972	5.63822	6.2035	5.92637	5.88181	6.07537	5.98124	5.9481	6.77172	5.72592	6.54372	6.27926	7.44161	0.833821	1.16618	0.843123	0.783117	0.811615	0.757662	0.833624	0.796383	0.790395	0.816406	0.803757	0.799303	0.909981	0.769447	0.879343	0.843805	-0.26219	0.221789	-0.246185	-0.3527	-0.301132	-0.400374	-0.262531	-0.328465	-0.339354	-0.292642	-0.315169	-0.323185	-0.136091
sp|P49321|NASP_HUMAN	NASP	NASP_HUMAN Nuclear autoantigenic sperm protein	121	6.48566	6.36194	6.51593	6.18202	6.55597	6.1454	6.19903	5.99041	6.03553	6.16292	6.00976	6.27431	6.28877	6.27659	6.02602	6.48972	6.4238	1.00963	0.99037	1.01434	0.962362	1.02058	0.956661	0.96501	0.932534	0.939558	0.959389	0.935546	0.976729	0.97898	0.977084	0.938077	1.01026	0.0138264	-0.0139602	0.0205441	-0.0553487	0.0293823	-0.0639201	-0.0513845	-0.100772	-0.0899465	-0.0598129	-0.0961196	-0.0339702	-0.0306491
sp|Q14974|IMB1_HUMAN	KPNB1	IMB1_HUMAN Importin subunit beta-1	73	6.52878	6.26352	6.25801	5.8496	6.3287	5.96526	6.327	6.39776	6.23589	6.10429	6.43775	5.74542	6.80525	5.58439	6.74489	6.42347	6.39615	1.02074	0.979264	0.978403	0.91455	0.989455	0.932633	0.989189	1.00025	0.974944	0.954369	1.0065	0.898262	1.06396	0.873086	1.05452	1.00427	0.0296097	-0.0302301	-0.0314998	-0.128866	-0.0152946	-0.100619	-0.0156822	0.000363101	-0.0366083	-0.0673803	0.00935278	-0.154791	0.0894444
sp|Q99460|PSMD1_HUMAN	PSMD1	PSMD1_HUMAN 26S proteasome non-ATPase regulatory subunit 1	89	6.26149	6.30531	5.84324	5.95327	6.02681	6.16672	6.26121	6.57602	6.33271	6.38463	6.5052	6.12525	6.48617	6.18615	6.58136	6.00447	6.2834	0.996513	1.00349	0.929949	0.94746	0.959164	0.98143	0.996468	1.04657	1.00785	1.01611	1.0353	0.974831	1.03227	0.984523	1.04742	0.955608	-0.00503942	0.00502188	-0.104777	-0.0778631	-0.0601508	-0.0270421	-0.00510393	0.0656693	0.0112776	0.0230576	0.050048	-0.0367767	0.0458214
sp|A1L0T0|ILVBL_HUMAN	ILVBL	ILVBL_HUMAN Acetolactate synthase-like protein	19	6.20392	6.32488	6.16353	6.40703	6.1712	6.26046	6.1135	6.27384	6.08333	6.35244	6.36213	6.61746	6.0548	6.33915	6.12793	6.14441	6.2644	0.990345	1.00965	0.983898	1.02277	0.985122	0.999371	0.975911	1.00151	0.971095	1.01405	1.0156	1.05636	0.966541	1.01193	0.978215	0.980846	-0.0139963	0.0138618	-0.0234195	0.0324794	-0.0216253	-0.00090767	-0.0351778	0.0021724	-0.0423151	0.0201345	0.0223335	0.0791012	-0.049097
sp|Q01844-5|EWS_HUMAN	EWSR1	EWS_HUMAN Isoform 5 of RNA-binding protein EWS	24	6.03345	6.34396	5.82165	6.2876	5.92501	6.49333	6.16584	6.33321	6.25228	6.40746	6.16435	6.26488	6.34045	6.49437	6.18897	6.48318	6.18871	0.974913	1.02509	0.94069	1.01598	0.957391	1.04922	0.996305	1.02335	1.01027	1.03535	0.996065	1.01231	1.02452	1.04939	1.00004	1.04758	-0.0366544	0.0357461	-0.0882094	0.0228719	-0.06282	0.069321	-0.0053401	0.0332994	0.0147448	0.050115	-0.00568878	0.0176493	0.0349477
sp|Q96F86|EDC3_HUMAN	EDC3	EDC3_HUMAN Enhancer of mRNA-decapping protein 3	12	6.29106	6.04891	6.6574	6.38243	6.2484	5.97442	6.21494	6.21869	6.31486	6.36664	6.08749	5.73145	6.28368	6.34124	6.33466	6.50374	6.16999	1.01962	0.980377	1.079	1.03443	1.01271	0.968304	1.00729	1.00789	1.02348	1.03187	0.98663	0.928924	1.01843	1.02776	1.02669	1.05409	0.0280361	-0.0285918	0.109692	0.0488388	0.0182198	-0.0464683	0.0104735	0.0113437	0.0334838	0.0452652	-0.0194195	-0.106367	0.0263427
sp|O95684|FR1OP_HUMAN	FGFR1OP	FR1OP_HUMAN FGFR1 oncogene partner	10	6.26055	6.46227	6.63232	6.14652	6.51514	5.9739	6.29464	6.02739	6.19812	6.15144	6.28089	6.18469	6.11893	6.26499	6.42887	6.05932	6.36141	0.984145	1.01585	1.04259	0.96622	1.02417	0.939084	0.989504	0.947493	0.974331	0.966993	0.987342	0.97222	0.961883	0.984843	1.0106	0.952512	-0.0230572	0.0226945	0.060167	-0.0495767	0.0344496	-0.0906735	-0.0152227	-0.0778132	-0.0375159	-0.0484224	-0.0183776	-0.0406453	-0.0560672
sp|O75911|DHRS3_HUMAN	DHRS3	DHRS3_HUMAN Short-chain dehydrogenase/reductase 3	12	6.22317	6.11734	6.40652	6.38518	6.42607	6.08212	6.07087	6.03884	6.09806	6.33101	6.43806	6.36263	6.15845	6.57968	6.0661	6.2159	6.17026	1.00858	0.991424	1.03829	1.03483	1.04146	0.985716	0.983893	0.978702	0.9883	1.02605	1.0434	1.03118	0.998087	1.06635	0.98312	1.0074	0.0123195	-0.0124257	0.0542108	0.0493972	0.0586066	-0.0207558	-0.0234268	-0.0310587	-0.0169798	0.0371056	0.0612959	0.0442931	-0.00276282
sp|Q13530|SERC3_HUMAN	SERINC3	SERC3_HUMAN Serine incorporator 3	7	6.50696	6.65958	6.121	6.37311	6.46579	6.31035	5.79482	6.0469	5.74932	6.22213	5.96721	6.38002	5.9181	7.09058	6.27814	6.116	6.58327	0.988408	1.01159	0.929781	0.968077	0.982155	0.958543	0.880234	0.918525	0.873323	0.945143	0.90642	0.969126	0.898961	1.07706	0.953651	0.929022	-0.0168207	0.0166268	-0.105037	-0.0468068	-0.0259777	-0.0610843	-0.184041	-0.122609	-0.195413	-0.0813958	-0.141748	-0.0452434	-0.15367
sp|Q9NRX5|SERC1_HUMAN	SERINC1	SERC1_HUMAN Serine incorporator 1	3	6.90407	6.55851	6.18253	6.50897	6.1287	6.22724	6.17075	5.92561	5.11435	6.19265	5.85824	6.72272	5.72649	7.50952	6.48475	5.7849	6.73129	1.02567	0.974332	0.918476	0.966972	0.910479	0.925118	0.916726	0.880308	0.759787	0.91998	0.8703	0.998727	0.850727	1.11561	0.963374	0.859404	0.0365641	-0.0375149	-0.122686	-0.0484537	-0.135302	-0.11229	-0.125437	-0.183919	-0.396332	-0.120326	-0.200416	-0.00183795	-0.233232
sp|Q9NR30|DDX21_HUMAN	DDX21	DDX21_HUMAN Nucleolar RNA helicase 2	22	6.75054	6.23346	5.56242	5.85352	6.26215	5.86671	5.68098	6.20525	5.64	5.62449	5.84995	5.30238	7.95623	6.03985	7.48594	7.68613	6.492	1.03982	0.960176	0.856811	0.901651	0.964595	0.903683	0.875074	0.95583	0.868762	0.866372	0.901101	0.816756	1.22554	0.930353	1.1531	1.18394	0.0563399	-0.0586298	-0.22295	-0.149359	-0.0520049	-0.146111	-0.192523	-0.0651737	-0.202968	-0.206941	-0.150239	-0.292023	0.293422
sp|P40926|MDHM_HUMAN	MDH2	MDHM_HUMAN Malate dehydrogenase, mitochondrial	228	6.15326	6.2748	6.38131	6.43128	6.2688	6.31726	6.08125	6.16498	6.10241	6.31454	6.14637	6.40052	6.0411	6.54133	6.13673	6.24405	6.21403	0.990221	1.00978	1.02692	1.03496	1.00881	1.01661	0.978632	0.992107	0.982037	1.01617	0.989112	1.03001	0.972171	1.05267	0.98756	1.00483	-0.0141783	0.0140403	0.0383234	0.0495767	0.0126601	0.0237697	-0.0311613	-0.011433	-0.0261501	0.0231484	-0.0157946	0.0426599	-0.0407179
sp|P13716-2|HEM2_HUMAN	ALAD	HEM2_HUMAN Isoform 2 of Delta-aminolevulinic acid dehydratase	12	5.70395	6.20865	6.12428	6.46233	6.283	6.32955	6.41512	6.5017	6.3395	6.53084	6.23856	6.85912	5.74974	6.56737	5.92997	5.75632	5.9563	0.957633	1.04237	1.0282	1.08496	1.05485	1.06266	1.07703	1.09157	1.06434	1.09646	1.04739	1.15157	0.965321	1.10259	0.995579	0.966425	-0.0624551	0.0598632	0.0401238	0.117638	0.0770372	0.0876865	0.10706	0.126401	0.0899526	0.132852	0.0667966	0.203607	-0.0509197
sp|Q9Y4E6|WDR7_HUMAN	WDR7	WDR7_HUMAN WD repeat-containing protein 7	5	6.21326	6.44742	6.26304	6.04384	6.55167	6.46446	6.11337	6.16257	6.46295	6.4519	6.61419	6.1678	5.64564	5.56662	6.39832	6.43296	6.33034	0.981505	1.0185	0.989369	0.954742	1.03496	1.02119	0.965725	0.973497	1.02095	1.0192	1.04484	0.974324	0.891838	0.879356	1.01074	1.01621	-0.0269326	0.026439	-0.0154199	-0.0668175	0.0495797	0.0302469	-0.0503151	-0.0387509	0.0299098	0.0274411	0.0632815	-0.037527	-0.165146
sp|Q13435|SF3B2_HUMAN	SF3B2	SF3B2_HUMAN Splicing factor 3B subunit 2	55	6.21052	6.36568	5.71684	6.05882	5.98047	6.18734	6.47293	6.56255	6.32123	6.25852	6.391	5.99	6.50943	6.14858	6.40948	6.4166	6.2881	0.987662	1.01234	0.909152	0.963537	0.951077	0.983976	1.02939	1.04365	1.00527	0.995296	1.01636	0.952593	1.0352	0.977812	1.0193	1.02044	-0.0179101	0.0176905	-0.137406	-0.0535873	-0.0723653	-0.0233048	0.0417947	0.0616323	0.00758115	-0.00680263	0.0234175	-0.0700682	0.0499071
sp|Q6V1X1|DPP8_HUMAN	DPP8	DPP8_HUMAN Dipeptidyl peptidase 8	9	6.31519	6.22876	6.70572	6.39431	6.29267	6.10694	6.05116	6.20586	6.00236	6.14064	6.38999	6.46289	5.91434	6.18325	6.10872	6.49719	6.27198	1.00689	0.99311	1.06916	1.01951	1.0033	0.973687	0.964793	0.989459	0.957013	0.97906	1.01882	1.03044	0.942979	0.985854	0.973971	1.03591	0.00990633	-0.00997482	0.0964724	0.0278689	0.00475248	-0.0384701	-0.0517081	-0.0152887	-0.06339	-0.0305308	0.0268939	0.0432596	-0.0847026
sp|Q86TI2-2|DPP9_HUMAN	DPP9	DPP9_HUMAN Isoform 2 of Dipeptidyl peptidase 9	19	6.41099	6.37485	6.36976	6.38636	6.47546	6.02081	6.33255	6.02596	5.98769	6.26465	6.18729	6.37593	6.5755	6.29266	5.91233	6.00721	6.39292	1.00283	0.997173	0.996377	0.998974	1.01291	0.941793	0.990557	0.942599	0.936613	0.979936	0.967835	0.997342	1.02856	0.984317	0.924825	0.939666	0.00407212	-0.00408364	-0.00523602	-0.00148116	0.0185076	-0.0865174	-0.0136885	-0.0852839	-0.0944755	-0.0292411	-0.0471674	-0.00383925	0.0406256
sp|Q96GX9|MTNB_HUMAN	APIP	MTNB_HUMAN Methylthioribulose-1-phosphate dehydratase	24	6.30698	6.00391	5.85107	6.18184	6.30031	6.25755	6.23224	6.60178	6.35904	6.07106	6.28623	6.63245	6.39076	6.5901	5.95797	5.97672	6.15545	1.02462	0.975382	0.950552	1.00429	1.02353	1.01659	1.01248	1.07251	1.03308	0.986291	1.02125	1.07749	1.03823	1.07061	0.967919	0.970965	0.0350862	-0.0359608	-0.0731627	0.00617316	0.0335597	0.0237348	0.0178876	0.100992	0.0469458	-0.0199147	0.0303319	0.107679	0.0541244
sp|Q6P2Q9|PRP8_HUMAN	PRPF8	PRP8_HUMAN Pre-mRNA-processing-splicing factor 8	75	6.38518	6.38719	5.8168	6.0708	6.11524	5.98778	6.35139	6.29329	6.06431	6.27736	6.21599	6.06961	7.02722	6.40022	6.19086	6.34676	6.38619	0.999843	1.00016	0.910841	0.950614	0.957573	0.937615	0.994552	0.985454	0.949598	0.982959	0.97335	0.950428	1.10038	1.0022	0.969414	0.993827	-0.000227056	0.00022702	-0.134729	-0.0730677	-0.0625452	-0.0929331	-0.00788199	-0.0211399	-0.0746108	-0.0247964	-0.0389702	-0.0733505	0.138
sp|P39060|COIA1_HUMAN	COL18A1	COIA1_HUMAN Collagen alpha-1(XVIII) chain	2	5.98531	6.14919	6.48635	6.27128	5.06568	5.77735	6.30579	6.60504	7.1934	7.28743	6.25191	6.56	5.53248	5.60394	6.61646	6.30839	6.06725	0.986495	1.01351	1.06908	1.03363	0.834922	0.952219	1.03932	1.08864	1.18561	1.20111	1.03044	1.08121	0.91186	0.923638	1.09052	1.03974	-0.0196168	0.0193536	0.0963641	0.0477172	-0.260287	-0.0706349	0.0556344	0.122525	0.245631	0.264367	0.0432543	0.112653	-0.133116
sp|A4D0V7|CPED1_HUMAN	CPED1	CPED1_HUMAN Cadherin-like and PC-esterase domain-containing protein 1	9	6.25016	6.50616	6.18429	6.74729	5.76707	5.82691	6.15033	6.15221	6.06184	6.10953	6.4106	6.13332	6.53795	6.26649	6.57345	6.32241	6.37816	0.979932	1.02007	0.969604	1.05787	0.90419	0.913572	0.96428	0.964574	0.950406	0.957883	1.00509	0.961613	1.02505	0.982492	1.03062	0.991259	-0.0292472	0.028666	-0.0445323	0.0811679	-0.145302	-0.130409	-0.0524765	-0.0520355	-0.0733845	-0.0620789	0.0073191	-0.0564721	0.0356981
sp|P13929|ENOB_HUMAN	ENO3	ENOB_HUMAN Beta-enolase	81	5.74701	6.44581	6.403	6.32366	6.31181	6.12695	6.19252	6.34453	6.26908	6.40879	6.42798	6.33976	6.14517	6.46445	6.08109	5.96837	6.09641	0.942688	1.05731	1.05029	1.03728	1.03533	1.00501	1.01577	1.0407	1.02832	1.05124	1.05439	1.03992	1.008	1.06037	0.997487	0.978997	-0.0851484	0.0804017	0.0707881	0.0527999	0.0500938	0.00720915	0.0225667	0.0575534	0.0402938	0.0720921	0.0764055	0.0564683	0.011493
sp|P06733|ENOA_HUMAN	ENO1	ENOA_HUMAN Alpha-enolase	512	6.06735	6.37265	6.40788	6.41265	6.35406	6.29118	5.99954	6.11042	6.0546	6.38438	6.20322	6.45391	6.04499	6.41036	6.12648	6.30634	6.22	0.975458	1.02454	1.03021	1.03097	1.02155	1.01144	0.964556	0.982383	0.973408	1.02643	0.997302	1.03761	0.971863	1.0306	0.984965	1.01388	-0.035848	0.0349788	0.0429326	0.0440061	0.0307641	0.0164161	-0.0520627	-0.025643	-0.0388829	0.0376319	-0.00389729	0.0532589	-0.0411746
sp|P09104|ENOG_HUMAN	ENO2	ENOG_HUMAN Gamma-enolase	19	5.96984	5.96881	6.31845	6.40183	6.29818	6.18649	6.34871	6.40752	6.26937	6.2121	6.23048	6.45969	5.94429	6.43407	6.2485	6.30166	5.96932	1.00009	0.999914	1.05849	1.07245	1.05509	1.03638	1.06356	1.07341	1.05026	1.04067	1.04375	1.08215	0.995806	1.07786	1.04677	1.05567	0.000124462	-0.000124473	0.0820029	0.100917	0.0773672	0.0515533	0.0888957	0.102198	0.0707527	0.0575133	0.0617755	0.113897	-0.0060633
sp|P06733-2|ENOA_HUMAN	ENO1	ENOA_HUMAN Isoform MBP-1 of Alpha-enolase	13	5.99678	5.34778	6.83491	6.80656	6.48464	5.22277	6.14998	6.17726	7.67132	5.94212	6.12143	6.39425	6.36543	6.05259	6.75604	5.67616	5.67228	1.05721	0.942792	1.20497	1.19997	1.14322	0.920753	1.08422	1.08903	1.35242	1.04757	1.07918	1.12728	1.1222	1.06705	1.19106	1.00068	0.0802593	-0.0849886	0.268994	0.262997	0.193098	-0.119114	0.116653	0.123038	0.435546	0.067049	0.10994	0.172846	0.166329
sp|P00558|PGK1_HUMAN	PGK1	PGK1_HUMAN Phosphoglycerate kinase 1	155	6.37603	6.43784	6.41069	6.28583	6.36088	6.25938	6.13876	6.01718	6.11502	6.11921	6.04097	6.17585	6.31006	6.52097	6.25163	6.1797	6.40693	0.995176	1.00482	1.00059	0.981098	0.992812	0.976969	0.958143	0.939167	0.954438	0.955092	0.94288	0.963932	0.98488	1.0178	0.97576	0.964533	-0.00697594	0.00694237	0.000845292	-0.0275311	-0.010408	-0.0336146	-0.0616871	-0.0905468	-0.0672771	-0.0662889	-0.0848541	-0.0529966	-0.0219806
sp|Q9NQG1|MANBL_HUMAN	MANBAL	MANBL_HUMAN Protein MANBAL	2	5.68019	6.5077	7.01879	6.57118	6.55269	6.21916	6.0868	6.36951	6.01356	6.11869	6.01706	6.76521	5.78889	5.89288	6.20347	6.19422	6.09394	0.932104	1.0679	1.15176	1.07831	1.07528	1.02055	0.998828	1.04522	0.986809	1.00406	0.987383	1.11015	0.949941	0.967006	1.01797	1.01645	-0.101437	0.0947713	0.203846	0.108776	0.104711	0.0293433	-0.00169252	0.0638059	-0.0191572	0.00584633	-0.0183177	0.150758	-0.0740897
sp|Q9UMY1|NOL7_HUMAN	NOL7	NOL7_HUMAN Nucleolar protein 7	10	5.64749	6.08321	4.82351	5.79257	5.47299	6.29853	6.14622	7.25217	6.20422	6.27108	6.5271	5.9191	7.13008	6.45958	7.1148	6.85735	5.86535	0.962856	1.03714	0.822374	0.987592	0.933105	1.07385	1.04789	1.23644	1.05777	1.06917	1.11282	1.00916	1.21563	1.10131	1.21302	1.16913	-0.0546074	0.0526156	-0.282134	-0.0180136	-0.099888	0.102798	0.0674822	0.306196	0.0810326	0.0964967	0.154225	0.0131606	0.281701
sp|Q9BSL1|UBAC1_HUMAN	UBAC1	UBAC1_HUMAN Ubiquitin-associated domain-containing protein 1	39	6.46358	6.26163	6.4728	6.33635	6.24021	5.92838	6.20216	6.03797	6.24541	6.39903	6.06031	6.25444	6.32049	6.37637	6.27232	6.12855	6.36261	1.01587	0.98413	1.01732	0.995874	0.980763	0.931754	0.974783	0.948978	0.981581	1.00572	0.952489	0.983	0.993381	1.00216	0.98581	0.963214	0.0227159	-0.0230793	0.0247724	-0.00596553	-0.028023	-0.10198	-0.0368468	-0.075554	-0.0268213	0.00823567	-0.070226	-0.0247368	-0.00958115
sp|P22033|MUTA_HUMAN	MUT	MUTA_HUMAN Methylmalonyl-CoA mutase, mitochondrial	21	6.34153	6.17922	6.38251	6.40621	6.53798	5.93866	6.21643	6.01952	6.18822	6.32626	6.22357	6.52115	6.25703	6.25925	5.99212	6.21035	6.26037	1.01296	0.987037	1.01951	1.02329	1.04434	0.948611	0.99298	0.961527	0.988474	1.01052	0.994121	1.04165	0.999466	0.99982	0.95715	0.992009	0.0185819	-0.0188243	0.0278748	0.033222	0.0625959	-0.0761116	-0.0101628	-0.0566006	-0.0167246	0.0151038	-0.00850669	0.0588773	-0.000771057
sp|Q9NP81|SYSM_HUMAN	SARS2	SYSM_HUMAN Serine--tRNA ligase, mitochondrial	37	6.30115	6.18744	6.34033	6.42549	6.20296	6.25856	6.26429	6.34138	6.17357	6.26721	6.04436	6.4083	6.02502	6.22773	6.19255	6.33966	6.24429	1.00911	0.990895	1.01538	1.02902	0.99338	1.00228	1.0032	1.01555	0.988674	1.00367	0.967981	1.02626	0.964884	0.997347	0.991713	1.01527	0.0130765	-0.0131961	0.0220192	0.0412678	-0.00958187	0.00329206	0.00461231	0.0222581	-0.0164337	0.00528464	-0.0469491	0.037403	-0.0515727
sp|P02100|HBE_HUMAN	HBE1	HBE_HUMAN Hemoglobin subunit epsilon	71	5.32251	7.07824	5.60194	7.30726	6.18265	6.7584	5.49221	7.02149	5.6132	6.79001	5.68797	7.32411	5.2529	7.03662	5.15926	6.37124	6.20038	0.858417	1.14158	0.903484	1.17852	0.997141	1.09	0.885787	1.13243	0.9053	1.0951	0.917359	1.18124	0.847191	1.13487	0.832088	1.02756	-0.220249	0.191035	-0.146429	0.236975	-0.00413014	0.124326	-0.174969	0.179422	-0.143532	0.131058	-0.124442	0.240298	-0.239241
sp|P69891|HBG1_HUMAN	HBG1	HBG1_HUMAN Hemoglobin subunit gamma-1	64	5.20625	6.76306	5.67599	7.02551	6.22568	6.71824	5.96882	6.74664	6.05669	6.89224	6.15293	7.11905	5.30041	6.8228	5.43982	5.88586	5.98466	0.869933	1.13007	0.948424	1.17392	1.04027	1.12258	0.997354	1.12732	1.01204	1.15165	1.02812	1.18955	0.885667	1.14005	0.908961	0.983492	-0.201023	0.176408	-0.076396	0.231335	0.0569633	0.166815	-0.00382233	0.172901	0.0172615	0.203705	0.0400055	0.250417	-0.175164
sp|P69892|HBG2_HUMAN	HBG2	HBG2_HUMAN Hemoglobin subunit gamma-2	11	5.28359	6.56486	5.63832	6.898	6.42025	6.59334	6.44634	6.675	6.27282	6.96062	6.60494	7.17359	5.36081	6.35106	5.38156	5.3749	5.92422	0.891862	1.10814	0.95174	1.16437	1.08373	1.11295	1.08813	1.12673	1.05884	1.17494	1.1149	1.21089	0.904896	1.07205	0.908399	0.907275	-0.165108	0.148138	-0.0713611	0.219552	0.116003	0.154383	0.121854	0.172141	0.0824877	0.232589	0.156919	0.276069	-0.144175
sp|P02042|HBD_HUMAN	HBD	HBD_HUMAN Hemoglobin subunit delta	16	5.46601	7.1992	5.90419	7.2945	6.00109	6.46763	5.84045	6.9448	5.9639	6.70212	5.63897	7.24592	5.51912	6.36137	5.18416	6.26657	6.33261	0.863153	1.13685	0.932348	1.1519	0.94765	1.02132	0.922282	1.09667	0.941777	1.05835	0.890466	1.14422	0.87154	1.00454	0.818646	0.989572	-0.212311	0.185038	-0.10106	0.20401	-0.0775745	0.0304381	-0.11672	0.133134	-0.086543	0.0818184	-0.167367	0.19437	-0.198361
sp|Q8NFQ8|TOIP2_HUMAN	TOR1AIP2	TOIP2_HUMAN Torsin-1A-interacting protein 2	14	5.86781	5.91867	6.33848	6.05096	5.98157	6.39843	6.6157	6.50096	6.70005	6.51667	6.60544	6.19446	6.13029	5.96725	6.19976	6.01349	5.89324	0.995685	1.00432	1.07555	1.02676	1.01499	1.08572	1.12259	1.10312	1.1369	1.10579	1.12085	1.05111	1.04022	1.01256	1.05201	1.0204	-0.00623886	0.006212	0.105076	0.038103	0.0214632	0.118657	0.166833	0.141592	0.185111	0.145074	0.164594	0.0719175	0.0568943
sp|Q5JTV8|TOIP1_HUMAN	TOR1AIP1	TOIP1_HUMAN Torsin-1A-interacting protein 1	34	6.20134	6.11832	6.49767	6.34937	6.33608	6.26965	6.24372	6.27075	6.35749	6.20783	6.12448	6.20821	6.02902	6.30755	6.33972	6.13878	6.15983	1.00674	0.993261	1.05485	1.03077	1.02861	1.01783	1.01362	1.01801	1.03209	1.00779	0.994261	1.00785	0.978764	1.02398	1.0292	0.996583	0.00968945	-0.00975497	0.0770319	0.0437229	0.0407	0.0254944	0.0195153	0.0257475	0.0455668	0.0111985	-0.00830318	0.0112868	-0.030967
sp|P09958|FURIN_HUMAN	FURIN	FURIN_HUMAN Furin	3	6.15167	6.44817	6.89034	6.55232	5.73941	6.31694	6.60364	6.44234	6.19516	6.32186	6.48922	6.47533	5.52452	5.42505	6.41017	6.01386	6.29992	0.976468	1.02353	1.09372	1.04006	0.911029	1.0027	1.04821	1.02261	0.983371	1.00348	1.03005	1.02784	0.876919	0.86113	1.0175	0.954593	-0.0343554	0.0335563	0.129242	0.0566723	-0.134431	0.00389236	0.067928	0.0322513	-0.024192	0.00501558	0.0427116	0.0396202	-0.189484
sp|P24752|THIL_HUMAN	ACAT1	THIL_HUMAN Acetyl-CoA acetyltransferase, mitochondrial	46	6.34036	6.16734	6.49805	6.34077	6.21918	6.55877	5.91577	5.97327	6.11682	6.29314	5.9427	6.4566	6.10599	6.40912	6.13346	6.52865	6.25385	1.01383	0.986167	1.03905	1.0139	0.994456	1.04876	0.945941	0.955135	0.978089	1.00628	0.950247	1.03242	0.976357	1.02483	0.980749	1.04394	0.0198201	-0.0200962	0.0552622	0.0199134	-0.00802024	0.0686807	-0.0801787	-0.0662237	-0.0319628	0.00903542	-0.0736261	0.04603	-0.0345194
sp|P51659|DHB4_HUMAN	HSD17B4	DHB4_HUMAN Peroxisomal multifunctional enzyme type 2	60	6.23066	6.10201	6.20215	6.08136	6.16914	6.04248	6.18038	6.16584	6.28614	6.25817	6.34398	6.39196	6.50597	6.49351	6.31228	6.23396	6.16634	1.01043	0.989568	1.00581	0.98622	1.00045	0.979914	1.00228	0.99992	1.01943	1.01489	1.02881	1.03659	1.05508	1.05306	1.02367	1.01097	0.0149717	-0.0151287	0.00835515	-0.0200193	0.000656117	-0.0292725	0.00328228	-0.000115816	0.0277611	0.0213276	0.040975	0.0518451	0.0773509
sp|P11310-2|ACADM_HUMAN	ACADM	ACADM_HUMAN Isoform 2 of Medium-chain specific acyl-CoA dehydrogenase, mitochondrial	48	6.28136	6.19154	6.32215	6.30862	6.22293	6.16479	6.32046	6.21472	6.36579	6.31927	6.23229	6.46332	6.06162	6.26157	6.16385	6.10574	6.23645	1.0072	0.992799	1.01374	1.01157	0.997832	0.988509	1.01347	0.996516	1.02074	1.01328	0.999333	1.03638	0.971966	1.00403	0.988359	0.979041	0.0103519	-0.0104267	0.0196902	0.0165994	-0.00313101	-0.0166733	0.0193045	-0.00503564	0.0296145	0.0190329	-0.000962665	0.0515504	-0.0410216
sp|Q9H6K4|OPA3_HUMAN	OPA3	OPA3_HUMAN Optic atrophy 3 protein	7	6.26501	6.16741	6.38591	6.65859	6.15986	6.10301	5.96204	6.06154	6.10604	6.37378	6.47339	6.62906	5.72104	6.2732	6.19802	6.46209	6.21621	1.00785	0.99215	1.0273	1.07117	0.990935	0.98179	0.959112	0.975118	0.982277	1.02535	1.04137	1.06642	0.920342	1.00917	0.997074	1.03955	0.0112816	-0.0113705	0.038857	0.0991815	-0.0131377	-0.0265143	-0.0602292	-0.0363509	-0.0257982	0.036114	0.0584862	0.0927691	-0.119758
sp|Q9H3K2|GHITM_HUMAN	GHITM	GHITM_HUMAN Growth hormone-inducible transmembrane protein	47	6.10824	6.01954	6.30157	6.4228	6.36018	6.68765	6.21892	6.30596	6.28401	6.36403	6.13644	6.41386	6.0293	6.23387	6.05156	6.06207	6.06389	1.00731	0.992686	1.0392	1.05919	1.04886	1.10286	1.02557	1.03992	1.0363	1.0495	1.01196	1.05771	0.994296	1.02803	0.997967	0.9997	0.0105132	-0.0105903	0.0554677	0.0829588	0.068824	0.141256	0.0364205	0.0564724	0.0514419	0.0696971	0.0171583	0.0809493	-0.00825307
sp|Q8NBN7|RDH13_HUMAN	RDH13	RDH13_HUMAN Retinol dehydrogenase 13	14	6.51221	6.51092	7.00345	6.35399	6.38609	6.03398	6.11415	5.61188	6.21513	6.06595	6.12321	6.14907	6.19833	6.01516	6.05416	6.65231	6.51156	1.0001	0.999901	1.07554	0.975801	0.98073	0.926656	0.938968	0.861833	0.954476	0.931566	0.940359	0.944331	0.951896	0.923766	0.929755	1.02161	0.000142898	-0.000142913	0.105061	-0.0353415	-0.0280714	-0.109894	-0.0908524	-0.21452	-0.0672198	-0.102271	-0.0887162	-0.0826361	-0.0711248
sp|O75955|FLOT1_HUMAN	FLOT1	FLOT1_HUMAN Flotillin-1	13	6.80713	5.29228	5.99114	5.07757	5.83664	4.98045	6.80987	7.46425	6.70188	5.95085	6.47577	5.113	6.93397	4.9667	8.90073	6.69777	6.0497	1.1252	0.8748	0.990319	0.839309	0.964781	0.823255	1.12565	1.23382	1.1078	0.98366	1.07043	0.845165	1.14617	0.820982	1.47127	1.10712	0.170182	-0.192975	-0.0140342	-0.252727	-0.0517267	-0.280589	0.170762	0.303133	0.147701	-0.023769	0.098187	-0.242695	0.196817
sp|O15498|YKT6_HUMAN	YKT6	YKT6_HUMAN Synaptobrevin homolog YKT6	20	6.30966	6.20915	6.36093	6.29004	6.33242	6.24341	6.11057	6.21407	6.23728	6.28438	6.05885	6.40866	6.2642	6.52345	6.14452	6.00842	6.25941	1.00803	0.991971	1.01622	1.00489	1.01166	0.997445	0.976222	0.992757	0.996465	1.00399	0.967959	1.02384	1.00077	1.04218	0.981646	0.959903	0.0115367	-0.0116297	0.0232122	0.00704367	0.0167314	-0.00369132	-0.0347186	-0.010487	-0.0051085	0.00574489	-0.0469815	0.0339972	0.00110475
sp|P02545|LMNA_HUMAN	LMNA	LMNA_HUMAN Prelamin-A/C	65	6.2796	6.40629	6.34537	6.09647	6.38968	6.25861	6.50314	6.17155	6.46954	6.30542	6.14421	5.97306	5.96353	5.9469	6.16383	6.58282	6.34295	0.990013	1.00999	1.00038	0.961142	1.00737	0.986704	1.02526	0.972979	1.01996	0.994084	0.968668	0.941686	0.940183	0.937561	0.971762	1.03782	-0.0144802	0.0143363	0.000551458	-0.0571787	0.0105908	-0.0193106	0.0359836	-0.03952	0.0285103	-0.00856036	-0.0459253	-0.0866826	-0.0889863
sp|Q03252|LMNB2_HUMAN	LMNB2	LMNB2_HUMAN Lamin-B2	17	6.14533	6.27882	6.31376	5.93044	5.9083	5.59964	6.18757	5.91426	6.18023	6.04553	6.34316	6.04652	6.97978	6.44847	6.68961	6.98856	6.21208	0.989256	1.01074	1.01637	0.954663	0.951099	0.901412	0.996055	0.952059	0.994874	0.97319	1.0211	0.973349	1.12358	1.03805	1.07687	1.125	-0.0155848	0.0154182	0.0234242	-0.0669361	-0.0723322	-0.149741	-0.00570231	-0.0708776	-0.00741472	-0.0392064	0.0301265	-0.0389702	0.168106
sp|P20700|LMNB1_HUMAN	LMNB1	LMNB1_HUMAN Lamin-B1	41	5.95167	6.08881	6.25686	5.78934	6.28537	5.88793	6.6761	6.30281	6.39327	6.07129	6.13111	5.73028	6.7732	6.22472	6.59459	6.84263	6.02024	0.98861	1.01139	1.0393	0.961646	1.04404	0.978022	1.10894	1.04694	1.06196	1.00848	1.01842	0.951836	1.12507	1.03397	1.0954	1.1366	-0.0165265	0.0163393	0.0556178	-0.0564221	0.0621767	-0.0320605	0.149185	0.0661742	0.086733	0.0121821	0.0263273	-0.0712154	0.170017
sp|P51649-2|SSDH_HUMAN	ALDH5A1	SSDH_HUMAN Isoform 2 of Succinate-semialdehyde dehydrogenase, mitochondrial	26	6.04016	6.01791	6.62401	6.34178	6.35979	6.17505	6.27226	6.19089	6.32029	6.45267	6.34422	6.25881	5.88393	6.35991	6.09461	6.26372	6.02904	1.00185	0.998155	1.09868	1.05187	1.05486	1.02422	1.04034	1.02685	1.04831	1.07027	1.05228	1.03811	0.975932	1.05488	1.01088	1.03893	0.00265966	-0.00266457	0.135778	0.0729607	0.077052	0.0345237	0.0570583	0.0382197	0.0680637	0.0979691	0.0735157	0.0539613	-0.035147
sp|P05141|ADT2_HUMAN	SLC25A5	ADT2_HUMAN ADP/ATP translocase 2	32	5.59004	5.90195	6.1832	6.11315	6.39271	6.98908	6.45907	6.4599	6.57604	6.62506	6.82293	6.50449	5.74257	6.13032	5.65124	5.85825	5.746	0.972858	1.02714	1.07609	1.0639	1.11255	1.21634	1.1241	1.12424	1.14446	1.15299	1.18742	1.132	0.999404	1.06689	0.983509	1.01954	-0.0396981	0.038635	0.105797	0.0893592	0.153871	0.282546	0.16877	0.168955	0.194662	0.205377	0.247835	0.178879	-0.0008602
sp|P12236|ADT3_HUMAN	SLC25A6	ADT3_HUMAN ADP/ATP translocase 3	84	6.3675	6.19876	6.23789	6.25404	6.35795	6.33757	6.20484	6.24493	6.34671	6.31741	6.23709	6.40855	5.99456	6.36335	6.10987	6.01899	6.28313	1.01343	0.986572	0.9928	0.99537	1.01191	1.00866	0.98754	0.99392	1.01012	1.00546	0.992672	1.01996	0.954072	1.01277	0.972425	0.95796	0.0192436	-0.0195038	-0.0104253	-0.00669498	0.0170782	0.0124463	-0.0180894	-0.00879803	0.0145255	0.00784978	-0.0106104	0.0285145	-0.0678296
sp|P12235|ADT1_HUMAN	SLC25A4	ADT1_HUMAN ADP/ATP translocase 1	9	6.33111	6.18616	6.08346	6.34537	6.45875	6.36538	6.13752	6.43295	6.21591	6.44691	6.2461	6.43744	5.83821	6.46189	5.95031	6.06253	6.25863	1.01158	0.98842	0.972011	1.01386	1.03197	1.01706	0.980648	1.02785	0.993173	1.03008	0.997997	1.02857	0.932825	1.03248	0.950736	0.968666	0.0166104	-0.0168039	-0.0409559	0.0198562	0.0454069	0.0243986	-0.0281922	0.0396324	-0.00988243	0.0427598	-0.00289237	0.040639	-0.100322
sp|Q9H0C2|ADT4_HUMAN	SLC25A31	ADT4_HUMAN ADP/ATP translocase 4	33	6.25234	6.23381	6.1836	6.40115	6.35951	6.24155	6.0043	6.36153	6.15355	6.3931	6.28619	6.43456	5.98105	6.27714	6.14513	6.2915	6.24308	1.00148	0.998516	0.990473	1.02532	1.01865	0.999756	0.961754	1.01897	0.98566	1.02403	1.00691	1.03067	0.958029	1.00546	0.984311	1.00776	0.00213944	-0.00214261	-0.0138098	0.0360743	0.0266588	-0.000352451	-0.0562607	0.027117	-0.0208379	0.0342589	0.00992908	0.0435847	-0.061858
sp|Q14019|COTL1_HUMAN	COTL1	COTL1_HUMAN Coactosin-like protein	23	6.40473	6.35109	6.64652	6.10051	6.53592	6.13466	6.58041	6.23606	6.20108	6.02143	6.05166	6.21157	6.16134	6.07305	6.16717	6.12278	6.37791	1.00421	0.995795	1.04212	0.956506	1.02477	0.961861	1.03175	0.977759	0.972275	0.944107	0.948847	0.973919	0.966044	0.952201	0.966958	0.959998	0.00605401	-0.00607953	0.0595154	-0.0641539	0.0353066	-0.0561004	0.0450937	-0.0324489	-0.0405642	-0.0829776	-0.0757528	-0.0381258	-0.0498396
sp|P22695|QCR2_HUMAN	UQCRC2	QCR2_HUMAN Cytochrome b-c1 complex subunit 2, mitochondrial	51	5.95106	6.0536	6.74115	6.46292	6.4245	6.34578	6.29171	6.26222	6.37477	6.3416	6.18623	6.2473	5.89777	6.29742	6.09453	6.02746	6.00233	0.991458	1.00854	1.12309	1.07674	1.07033	1.05722	1.04821	1.0433	1.06205	1.05652	1.03064	1.04081	0.98258	1.04916	1.01536	1.00419	-0.012376	0.0122707	0.167472	0.106663	0.0980615	0.0802749	0.0679295	0.0611516	0.0868507	0.0793242	0.0435378	0.0577102	-0.0253531
sp|Q9C0B1|FTO_HUMAN	FTO	FTO_HUMAN Alpha-ketoglutarate-dependent dioxygenase FTO	23	6.2204	6.28092	6.40152	6.50009	6.48014	6.07833	5.95387	6.26939	6.09024	6.23546	6.0611	6.43135	6.28038	6.37867	6.21324	6.1249	6.25066	0.995159	1.00484	1.02414	1.0399	1.03671	0.97243	0.952519	1.003	0.974336	0.997568	0.969674	1.02891	1.00475	1.02048	0.994013	0.979881	-0.00700118	0.00696736	0.034406	0.0564512	0.0520165	-0.0403335	-0.0701808	0.00431655	-0.0375094	-0.00351254	-0.0444289	0.0411131	0.00684332
sp|P54136|SYRC_HUMAN	RARS	SYRC_HUMAN Arginine--tRNA ligase, cytoplasmic	57	6.16057	6.0057	5.59589	5.69142	6.08048	6.07829	6.34071	6.68312	6.40591	6.11656	6.93915	5.61602	7.29709	5.36356	7.20026	6.42526	6.08314	1.01273	0.987271	0.919902	0.935606	0.999564	0.999204	1.04234	1.09863	1.05306	1.00549	1.14072	0.923211	1.19956	0.88171	1.18364	1.05624	0.0182488	-0.0184826	-0.120447	-0.0960264	-0.000629805	-0.00114951	0.0598294	0.135707	0.0745885	0.00790548	0.189944	-0.115267	0.262506
sp|P11940|PABP1_HUMAN	PABPC1	PABP1_HUMAN Polyadenylate-binding protein 1	58	6.32965	6.51993	5.95886	6.15672	6.28452	6.18001	6.54953	6.12378	6.38903	6.18541	6.21522	6.07948	6.38622	6.11464	6.0731	6.4539	6.42479	0.985192	1.01481	0.927479	0.958276	0.978167	0.961901	1.01942	0.953149	0.994434	0.962741	0.967381	0.946253	0.993997	0.951726	0.94526	1.00453	-0.0215236	0.0212072	-0.108613	-0.0614873	-0.0318467	-0.0560401	0.0277421	-0.0692268	-0.00805239	-0.0547801	-0.0478438	-0.0797014	-0.00868705
sp|Q13310-3|PABP4_HUMAN	PABPC4	PABP4_HUMAN Isoform 3 of Polyadenylate-binding protein 4	64	6.25255	6.4502	5.84804	6.12594	6.10203	6.17018	6.42639	6.19754	6.43435	6.25339	6.5302	6.1782	6.44774	6.30143	6.11392	6.16792	6.35137	0.98444	1.01556	0.920752	0.964506	0.960742	0.971472	1.01181	0.975779	1.01306	0.984573	1.02816	0.972734	1.01517	0.992136	0.962614	0.971116	-0.0226243	0.0222749	-0.119116	-0.0521377	-0.0577797	-0.0417564	0.0169396	-0.0353733	0.0187255	-0.0224305	0.0400582	-0.0398824	0.0217246
tr|H0YAR2|H0YAR2_HUMAN	PABPC1	H0YAR2_HUMAN Polyadenylate-binding protein 1 (Fragment)	3	6.11492	7.27002	5.62013	6.765	7.00474	5.78701	5.51399	6.65944	6.87587	5.84384	6.05475	5.87526	6.26699	6.63393	5.57515	6.13894	6.69247	0.913702	1.0863	0.839769	1.01084	1.04666	0.864705	0.82391	0.995065	1.0274	0.873196	0.904711	0.877891	0.936424	0.991253	0.833048	0.917291	-0.130205	0.119421	-0.251935	0.0155512	0.0657927	-0.209721	-0.279442	-0.0071379	0.0390035	-0.195622	-0.144471	-0.187886	-0.0947661
sp|P51610-4|HCFC1_HUMAN	HCFC1	HCFC1_HUMAN Isoform 4 of Host cell factor 1	72	6.40763	6.06617	6.36737	6.27339	6.17884	5.92892	6.58766	6.10267	6.43398	6.28061	6.22592	6.24132	6.52653	6.34421	6.08284	5.95195	6.2369	1.02737	0.972626	1.02092	1.00585	0.990691	0.95062	1.05624	0.978478	1.0316	1.00701	0.99824	1.00071	1.04644	1.01721	0.975299	0.954312	0.0389617	-0.0400432	0.0298685	0.00841613	-0.0134931	-0.0730598	0.078937	-0.0313885	0.0448823	0.0100756	-0.00254209	0.00102205	0.065487
sp|P17980|PRS6A_HUMAN	PSMC3	PRS6A_HUMAN 26S protease regulatory subunit 6A	90	6.14566	6.23053	5.99032	6.11513	5.88179	6.20039	6.02991	6.38386	6.11569	6.35056	6.23951	6.23875	6.36717	6.36543	6.69941	6.64588	6.1881	0.993142	1.00686	0.968039	0.988209	0.950501	1.00199	0.974437	1.03164	0.988299	1.02625	1.00831	1.00819	1.02894	1.02866	1.08263	1.07398	-0.00992739	0.00985955	-0.0468623	-0.0171122	-0.0732401	0.00286362	-0.0373589	0.0449337	-0.0169801	0.0373885	0.0119374	0.0117617	0.0411569
sp|O95155-4|UBE4B_HUMAN	UBE4B	UBE4B_HUMAN Isoform 4 of Ubiquitin conjugation factor E4 B	27	6.28088	6.23306	6.61228	6.31832	6.52347	5.82543	6.54996	6.11554	6.36697	6.11589	6.15591	6.25393	6.39063	6.07157	5.85287	6.3333	6.25697	1.00382	0.996179	1.05679	1.00981	1.04259	0.931031	1.04683	0.977396	1.01758	0.977452	0.983848	0.999514	1.02136	0.970369	0.935416	1.0122	0.00550252	-0.00552359	0.0796836	0.0140768	0.0601754	-0.1031	0.0660219	-0.0329843	0.0251428	-0.0329017	-0.023492	-0.000701116	0.030494
sp|P62873|GBB1_HUMAN	GNB1	GBB1_HUMAN Guanine nucleotide-binding protein G(I)/G(S)/G(T) subunit beta-1	6	5.63199	5.73497	6.73721	6.19944	5.56236	6.02283	6.69594	6.26614	7.05514	6.43172	6.41261	6.59065	6.30949	6.25451	6.28191	5.81308	5.68348	0.99094	1.00906	1.1854	1.09078	0.978689	1.05971	1.17814	1.10252	1.24134	1.13165	1.12829	1.15962	1.11015	1.10047	1.10529	1.0228	-0.0131298	0.0130114	0.245377	0.125363	-0.0310774	0.083667	0.236512	0.140802	0.3119	0.17843	0.174137	0.213646	0.150749
sp|P62879|GBB2_HUMAN	GNB2	GBB2_HUMAN Guanine nucleotide-binding protein G(I)/G(S)/G(T) subunit beta-2	13	6.10995	6.09787	6.00723	5.98548	6.25101	6.20613	6.46749	6.27926	6.15534	6.12434	6.48781	6.42435	6.70079	6.41552	6.35779	5.92966	6.10391	1.00099	0.99901	0.984161	0.980598	1.0241	1.01675	1.05957	1.02873	1.00843	1.00335	1.06289	1.0525	1.09779	1.05105	1.04159	0.971453	0.00142688	-0.0014283	-0.0230338	-0.0282667	0.0343556	0.0239602	0.0834722	0.0408609	0.0121049	0.00482069	0.0879979	0.0738168	0.134598
sp|Q9HAV0|GBB4_HUMAN	GNB4	GBB4_HUMAN Guanine nucleotide-binding protein subunit beta-4	8	6.02436	5.78755	6.4621	6.42617	6.07666	6.25083	6.67454	6.4891	6.41038	6.1616	6.56277	6.33821	6.27092	6.07183	6.12576	5.86722	5.90596	1.02005	0.979952	1.09417	1.08808	1.0289	1.05839	1.13014	1.09874	1.08541	1.04329	1.11121	1.07319	1.0618	1.02809	1.03722	0.993441	0.0286376	-0.0292176	0.129833	0.121789	0.0411082	0.0818774	0.176498	0.135848	0.11824	0.0611347	0.152135	0.101905	0.0865068
sp|P16520|GBB3_HUMAN	GNB3	GBB3_HUMAN Guanine nucleotide-binding protein G(I)/G(S)/G(T) subunit beta-3	3	6.55998	6.73928	5.74366	6.16293	6.4768	5.95759	6.20932	6.32973	5.61345	5.87775	6.13447	6.31274	7.02564	6.66355	6.5138	5.67932	6.64963	0.986518	1.01348	0.863756	0.926808	0.974009	0.895928	0.933784	0.951892	0.844175	0.883921	0.922528	0.949337	1.05655	1.00209	0.979573	0.854081	-0.0195827	0.0193204	-0.211304	-0.109658	-0.0379929	-0.158545	-0.0988388	-0.0711301	-0.244386	-0.17801	-0.116335	-0.0750077	0.0793556
sp|Q8TF05|PP4R1_HUMAN	PPP4R1	PP4R1_HUMAN Serine/threonine-protein phosphatase 4 regulatory subunit 1	38	6.37058	6.24745	6.51961	6.09813	6.40401	6.00543	6.50055	6.29054	6.38542	6.21697	6.36971	6.42741	6.25652	5.93193	5.94225	6.03352	6.30902	1.00976	0.990242	1.03338	0.966574	1.01506	0.951881	1.03036	0.997072	1.01211	0.985411	1.00962	1.01877	0.991679	0.940231	0.941867	0.956333	0.0140099	-0.0141473	0.0473709	-0.0490479	0.0215608	-0.0711472	0.043147	-0.00423091	0.0173667	-0.0212032	0.0138129	0.0268227	-0.0120544
sp|Q96QK1|VPS35_HUMAN	VPS35	VPS35_HUMAN Vacuolar protein sorting-associated protein 35	56	6.36096	6.21753	6.44125	6.37293	6.55421	6.10445	6.44606	6.14861	6.35258	6.21921	6.25727	6.19558	6.09085	6.02874	6.12351	6.08625	6.28925	1.0114	0.988597	1.02417	1.01331	1.04213	0.970617	1.02493	0.977639	1.01007	0.988864	0.994916	0.985107	0.968455	0.958579	0.973648	0.967723	0.0163577	-0.0165453	0.0344538	0.01907	0.0595351	-0.0430255	0.0355308	-0.0326265	0.0144558	-0.0161555	-0.00735348	-0.0216475	-0.0462433
sp|O95825|QORL1_HUMAN	CRYZL1	QORL1_HUMAN Quinone oxidoreductase-like protein 1	18	6.22779	6.27069	6.29087	6.43393	6.09669	6.11142	6.1803	6.18199	6.06238	6.4222	6.2317	6.6238	5.96269	6.31997	6.3071	6.27648	6.24924	0.996568	1.00343	1.00666	1.02955	0.975589	0.977946	0.988968	0.989239	0.970099	1.02768	0.997193	1.05994	0.954146	1.01132	1.00926	1.00436	-0.00496045	0.00494345	0.0095788	0.0420195	-0.0356546	-0.0321731	-0.0160039	-0.0156094	-0.0437965	0.0393868	-0.00405497	0.0839784	-0.0677174
sp|Q96SI1|KCD15_HUMAN	KCTD15	KCD15_HUMAN BTB/POZ domain-containing protein KCTD15	9	6.58082	6.56651	6.37213	6.47664	6.24618	6.10095	5.6114	6.0831	5.82132	5.9309	5.72419	6.38654	6.14062	6.81675	6.54436	6.59757	6.57367	1.00109	0.998912	0.969342	0.98524	0.950182	0.92809	0.853618	0.925374	0.885552	0.902221	0.870776	0.971534	0.934124	1.03698	0.995542	1.00364	0.00156942	-0.00157113	-0.0449222	-0.0214524	-0.0737238	-0.107664	-0.228337	-0.111891	-0.175352	-0.148447	-0.199626	-0.0416634	-0.0983136
sp|P48449|ERG7_HUMAN	LSS	ERG7_HUMAN Lanosterol synthase	29	5.99059	5.56281	6.14762	5.70442	5.99542	5.75078	6.55779	6.1611	6.31111	6.13779	6.98345	7.19892	6.66941	6.62153	6.16346	6.0438	5.7767	1.03703	0.962974	1.06421	0.987488	1.03786	0.995513	1.13521	1.06654	1.09251	1.06251	1.2089	1.2462	1.15454	1.14625	1.06695	1.04624	0.0524525	-0.0544317	0.0897824	-0.0181654	0.0536152	-0.00648793	0.182964	0.0929424	0.127648	0.0874737	0.273694	0.317535	0.207314
sp|Q96BR5|SELR1_HUMAN	SELRC1	SELR1_HUMAN Sel1 repeat-containing protein 1	30	6.39166	6.62604	6.41804	6.48778	6.4956	6.37574	5.9768	6.13813	6.15801	6.18175	5.85095	6.24982	6.07852	6.28092	6.17618	6.11405	6.50885	0.981995	1.018	0.986048	0.996763	0.997964	0.979549	0.918257	0.943044	0.946098	0.949745	0.898922	0.960203	0.933885	0.964982	0.94889	0.939344	-0.026212	0.0257442	-0.0202699	-0.00467777	-0.00293987	-0.0298099	-0.123029	-0.0846035	-0.0799385	-0.0743874	-0.153732	-0.058588	-0.0986826
sp|Q9Y5A7|NUB1_HUMAN	NUB1	NUB1_HUMAN NEDD8 ultimate buster 1	7	6.3039	6.15583	6.20844	5.60977	5.9637	5.66627	5.93918	6.35158	6.02364	6.08407	6.6746	6.27701	7.06256	6.13375	6.92431	6.62139	6.22987	1.01188	0.988116	0.996561	0.900464	0.957276	0.909533	0.95334	1.01954	0.966897	0.976597	1.07139	1.00757	1.13366	0.984572	1.11147	1.06285	0.0170437	-0.0172475	-0.00497009	-0.151259	-0.0629932	-0.136802	-0.0689371	0.0279146	-0.0485654	-0.0341641	0.0994805	0.0108766	0.18099
sp|A0FGR8-6|ESYT2_HUMAN	ESYT2	ESYT2_HUMAN Isoform 6 of Extended synaptotagmin-2	29	6.48872	6.25523	6.60975	6.3168	6.16632	5.93726	6.36412	6.05074	6.22885	6.02336	6.26208	6.30813	6.33284	6.13711	6.26456	6.25414	6.37197	1.01832	0.981678	1.03732	0.991341	0.967725	0.931777	0.998767	0.949586	0.977538	0.945289	0.982753	0.98998	0.993858	0.963141	0.983143	0.981507	0.0261933	-0.0266777	0.0528551	-0.0125467	-0.0473308	-0.101943	-0.00177957	-0.074629	-0.0327748	-0.0811721	-0.0250987	-0.0145282	-0.00888798
sp|P42575|CASP2_HUMAN	CASP2	CASP2_HUMAN Caspase-2	5	6.15036	6.1007	6.79957	5.75504	5.95881	6.30398	6.59005	6.13679	6.31112	6.03389	6.45597	6.3276	6.10462	6.37097	6.30133	6.2992	6.12553	1.00405	0.995946	1.11004	0.939517	0.972783	1.02913	1.07583	1.00184	1.0303	0.98504	1.05394	1.03299	0.996586	1.04007	1.0287	1.02835	0.00583618	-0.00585989	0.150609	-0.0900087	-0.0398104	0.0414283	0.105455	0.00264954	0.0430614	-0.0217463	0.0757992	0.0468237	-0.00493318
sp|Q96T76-8|MMS19_HUMAN	MMS19	MMS19_HUMAN Isoform 5 of MMS19 nucleotide excision repair protein homolog	12	6.31789	6.07955	6.38197	6.05973	6.44504	5.87263	6.54775	6.10239	6.51745	6.25881	6.85747	6.09828	6.37379	5.59339	6.5625	5.93137	6.19872	1.01922	0.980775	1.02956	0.977578	1.03974	0.947394	1.05631	0.98446	1.05142	1.00969	1.10627	0.983797	1.02824	0.902346	1.05869	0.95687	0.0274725	-0.0280058	0.0420315	-0.0327168	0.056219	-0.0779636	0.0790289	-0.022596	0.0723373	0.013918	0.145706	-0.0235679	0.0401811
sp|Q9H939|PPIP2_HUMAN	PSTPIP2	PPIP2_HUMAN Proline-serine-threonine phosphatase-interacting protein 2	10	6.28149	6.12733	6.22021	6.01226	6.21214	5.88412	6.25676	5.93014	6.23504	6.25814	6.59834	6.21269	6.89416	6.18034	6.3277	6.36912	6.20441	1.01242	0.987577	1.00255	0.96903	1.00125	0.948377	1.00844	0.955794	1.00494	1.00866	1.06349	1.00133	1.11117	0.996121	1.01987	1.02655	0.0178128	-0.0180355	0.00366926	-0.0453866	0.00179632	-0.0764674	0.0121217	-0.0652279	0.00710479	0.0124399	0.0888091	0.00192404	0.152081
sp|P36915|GNL1_HUMAN	GNL1	GNL1_HUMAN Guanine nucleotide-binding protein-like 1	30	6.33804	6.30042	6.7806	6.26522	6.56569	6.22662	6.53497	6.10833	6.49644	6.04529	6.12232	6.15567	5.94524	5.9055	6.01514	6.1945	6.31923	1.00298	0.997023	1.07301	0.991453	1.039	0.985345	1.03414	0.966626	1.02804	0.95665	0.96884	0.974117	0.940817	0.934528	0.951879	0.980262	0.00428799	-0.00430077	0.101664	-0.0123836	0.0551979	-0.0212995	0.0484318	-0.0489708	0.0399006	-0.0639372	-0.0456703	-0.0378329	-0.0880137
sp|Q13422|IKZF1_HUMAN	IKZF1	IKZF1_HUMAN DNA-binding protein Ikaros	5	6.43308	6.37015	6.41415	6.58708	6.15371	6.07703	6.25285	6.17968	6.07777	6.42135	5.75908	6.13581	5.9844	6.24287	6.46022	6.45078	6.40161	1.00492	0.995085	1.00196	1.02897	0.961275	0.949296	0.976761	0.965331	0.949412	1.00308	0.899629	0.958478	0.934827	0.975202	1.00915	1.00768	0.00707372	-0.00710857	0.00282218	0.0412032	-0.0569795	-0.0750695	-0.033922	-0.0509038	-0.0748938	0.00444072	-0.152598	-0.0611821	-0.0972293
sp|P01024|CO3_HUMAN	C3	CO3_HUMAN Complement C3	11	5.87171	6.66059	5.76798	6.83463	5.55551	6.30186	5.87721	6.40485	7.04393	7.19263	6.59453	6.72269	5.65081	6.00878	5.71301	5.79928	6.26615	0.937052	1.06295	0.920498	1.09072	0.886591	1.0057	0.93793	1.02213	1.12412	1.14785	1.05241	1.07286	0.901799	0.958927	0.911726	0.925493	-0.0937986	0.0880707	-0.119513	0.125284	-0.17366	0.0081984	-0.0924479	0.0315855	0.168801	0.19894	0.0736905	0.101459	-0.149122
sp|Q9Y2G5|OFUT2_HUMAN	POFUT2	OFUT2_HUMAN GDP-fucose protein O-fucosyltransferase 2	8	6.53684	6.67314	6.23573	6.30924	5.76393	5.68592	5.91005	5.96223	5.73548	6.17099	5.92596	6.00425	6.68005	6.53374	7.2415	6.63095	6.60499	0.989682	1.01032	0.944094	0.955223	0.872663	0.860852	0.894786	0.902686	0.868356	0.934292	0.897194	0.909048	1.01136	0.989213	1.09637	1.00393	-0.014963	0.0148094	-0.0829979	-0.0660901	-0.196504	-0.216163	-0.160386	-0.147704	-0.203642	-0.0980544	-0.156507	-0.137572	0.0163025
sp|Q8N6H7|ARFG2_HUMAN	ARFGAP2	ARFG2_HUMAN ADP-ribosylation factor GTPase-activating protein 2	24	6.24973	6.04322	6.74962	6.18312	6.34378	5.96027	6.47933	5.93871	6.38982	6.14958	6.58371	6.14075	6.5549	5.98147	6.03932	6.21268	6.14647	1.0168	0.983201	1.09813	1.00596	1.0321	0.969705	1.05415	0.966198	1.03959	1.00051	1.07114	0.999069	1.06645	0.973155	0.982566	1.01077	0.0240346	-0.0244418	0.135047	0.00857574	0.0455835	-0.0443816	0.0760854	-0.0496097	0.056016	0.000728619	0.0991415	-0.00134439	0.0928145
tr|E9PN48|E9PN48_HUMAN	ARFGAP2	E9PN48_HUMAN ADP-ribosylation factor GTPase-activating protein 2 (Fragment)	2	5.6605	9.04007	7.05101	6.29272	6.62455	6.01555	5.64582	6.29279	6.13009	5.85378	5.81726	6.01503	6.347	6.38235	5.39115	5.44034	7.35028	0.770106	1.22989	0.959284	0.856119	0.901264	0.81841	0.768109	0.856129	0.833994	0.796402	0.791433	0.81834	0.863504	0.868313	0.733461	0.740154	-0.376871	0.298534	-0.0599703	-0.224116	-0.149978	-0.289104	-0.380617	-0.2241	-0.261892	-0.328432	-0.33746	-0.289228	-0.211725
sp|Q9NR09|BIRC6_HUMAN	BIRC6	BIRC6_HUMAN Baculoviral IAP repeat-containing protein 6	56	6.38672	6.36229	6.30818	6.11351	6.2478	6.01914	6.31687	6.07929	6.21426	6.13781	6.40185	6.1726	6.57202	6.02274	6.45608	6.18885	6.37451	1.00192	0.998084	0.989595	0.959056	0.980123	0.944252	0.990959	0.953688	0.974862	0.962868	1.00429	0.968326	1.03099	0.944817	1.0128	0.970875	0.00276189	-0.00276718	-0.0150895	-0.0603124	-0.028965	-0.0827559	-0.0131034	-0.0684105	-0.0367307	-0.0545893	0.00617556	-0.046435	0.0440236
sp|Q9NRP4|ACN9_HUMAN	ACN9	ACN9_HUMAN Protein ACN9 homolog, mitochondrial	12	5.93372	6.0868	6.68478	6.43533	6.55508	6.42595	6.54892	6.22236	6.35353	6.36861	6.33222	6.29665	5.82738	5.96792	6.1493	5.81147	6.01026	0.987265	1.01273	1.11223	1.07072	1.09065	1.06916	1.08962	1.03529	1.05711	1.05962	1.05357	1.04765	0.969572	0.992955	1.02313	0.966925	-0.0184906	0.0182566	0.153453	0.0985867	0.125186	0.0964824	0.12383	0.0500345	0.080131	0.0835511	0.075284	0.0671571	-0.04458
sp|Q9H9P8|L2HDH_HUMAN	L2HGDH	L2HDH_HUMAN L-2-hydroxyglutarate dehydrogenase, mitochondrial	16	6.40324	6.41487	6.41475	6.30254	6.51871	6.10186	6.2858	6.0257	6.11711	6.21068	6.20899	6.45269	5.98205	6.15519	6.28235	6.12347	6.40906	0.999093	1.00091	1.00089	0.983381	1.01711	0.952069	0.980769	0.940185	0.954448	0.969048	0.968784	1.00681	0.933375	0.96039	0.98023	0.95544	-0.00130957	0.00130838	0.00128139	-0.0241783	0.0244748	-0.0708626	-0.0280153	-0.0889828	-0.0672614	-0.0453604	-0.045753	0.00978907	-0.0994717
sp|Q9Y2V0|CO041_HUMAN	C15orf41	CO041_HUMAN Uncharacterized protein C15orf41	5	6.12034	6.31656	6.89787	6.32436	6.15622	6.15629	6.10138	6.13833	6.70536	5.81014	6.19507	6.41891	6.13363	5.99464	6.19136	6.33957	6.21845	0.984223	1.01578	1.10926	1.01703	0.989993	0.990004	0.981174	0.987116	1.0783	0.934339	0.99624	1.03224	0.98636	0.964009	0.995644	1.01948	-0.0229432	0.0225841	0.149596	0.0243645	-0.0145102	-0.0144938	-0.0274194	-0.0187088	0.10876	-0.0979821	-0.00543444	0.0457733	-0.0198139
sp|Q9Y2L5|TPPC8_HUMAN	TRAPPC8	TPPC8_HUMAN Trafficking protein particle complex subunit 8	27	6.37217	6.17814	6.57088	5.94032	6.22269	6.00271	6.4375	6.24913	6.50847	6.24378	6.49243	6.05523	6.23352	5.9398	6.3155	6.23772	6.27515	1.01546	0.98454	1.04713	0.946641	0.991639	0.956584	1.02587	0.995853	1.03718	0.995	1.03462	0.964953	0.993365	0.946558	1.00643	0.994034	0.0221337	-0.0224785	0.0664355	-0.0791104	-0.0121127	-0.0640371	0.0368494	-0.00599574	0.0526673	-0.00723139	0.0491075	-0.0514693	-0.00960403
sp|Q99536|VAT1_HUMAN	VAT1	VAT1_HUMAN Synaptic vesicle membrane protein VAT-1 homolog	49	6.08853	6.09505	6.31672	6.3409	6.32587	6.02019	6.29378	6.33936	6.40983	6.45784	6.24465	6.33047	6.06103	6.49283	6.11609	6.06687	6.09179	0.999465	1.00054	1.03692	1.04089	1.03843	0.988246	1.03316	1.04064	1.05221	1.06009	1.02509	1.03918	0.994951	1.06583	1.00399	0.995909	-0.00077226	0.000771847	0.0523094	0.0578214	0.0543977	-0.0170572	0.0470605	0.057471	0.0734199	0.0841855	0.0357545	0.0554464	-0.00730323
sp|P22234-2|PUR6_HUMAN	PAICS	PUR6_HUMAN Isoform 2 of Multifunctional protein ADE2	148	6.18023	6.14829	6.27613	6.36102	6.1781	6.39647	6.06359	6.0734	5.99965	6.3635	6.26037	6.57738	6.04053	6.57629	6.19071	6.31435	6.16426	1.00259	0.997409	1.01815	1.03192	1.00225	1.03767	0.983669	0.98526	0.973296	1.03232	1.01559	1.06702	0.979928	1.06684	1.00429	1.02435	0.00373282	-0.0037425	0.0259475	0.0453304	0.00323551	0.0533482	-0.0237555	-0.0214233	-0.0390494	0.0458928	0.0223202	0.0935853	-0.0292526
sp|P49903|SPS1_HUMAN	SEPHS1	SPS1_HUMAN Selenide, water dikinase 1	33	5.83273	6.07261	6.2548	6.3613	6.42501	6.36869	6.25733	6.55813	6.53245	6.45176	6.21492	6.35522	5.96727	6.36101	6.09625	5.89052	5.95267	0.979851	1.02015	1.05076	1.06865	1.07935	1.06989	1.05118	1.10171	1.0974	1.08384	1.04406	1.06763	1.00245	1.0686	1.02412	0.989559	-0.0293656	0.0287798	0.0714268	0.0957847	0.110162	0.0974597	0.0720103	0.139748	0.134087	0.116156	0.0621989	0.0944052	0.00353414
sp|O14964|HGS_HUMAN	HGS	HGS_HUMAN Hepatocyte growth factor-regulated tyrosine kinase substrate	26	6.49413	6.25761	6.70057	6.27885	6.36374	5.85895	6.40635	5.97678	6.23793	6.33208	6.07175	6.19975	6.16815	6.09763	6.26726	6.28846	6.37587	1.01855	0.981452	1.05093	0.984783	0.998098	0.918926	1.00478	0.937406	0.978365	0.993132	0.952301	0.972377	0.967421	0.95636	0.982965	0.98629	0.0265141	-0.0270105	0.0716616	-0.0221219	-0.00274732	-0.12198	0.00688041	-0.0932538	-0.0315549	-0.00994273	-0.0705098	-0.0404122	-0.0477844
sp|P49407-2|ARRB1_HUMAN	ARRB1	ARRB1_HUMAN Isoform 1B of Beta-arrestin-1	37	5.88875	6.00338	6.57789	6.29806	6.34135	6.25359	6.46099	6.35515	6.44759	6.28819	6.36438	6.30322	5.9864	6.12109	6.14754	6.16244	5.94606	0.990361	1.00964	1.10626	1.0592	1.06648	1.05172	1.0866	1.0688	1.08435	1.05754	1.07035	1.06007	1.00678	1.02944	1.03388	1.03639	-0.0139738	0.0138398	0.14569	0.0829723	0.0928548	0.0727494	0.11982	0.0959909	0.116825	0.0807096	0.0980847	0.0841538	0.00975345
sp|P29144|TPP2_HUMAN	TPP2	TPP2_HUMAN Tripeptidyl-peptidase 2	77	6.66578	5.99242	5.76883	5.47409	5.35785	5.49505	6.29811	7.14628	6.45818	6.11957	6.53632	5.12619	7.53943	5.58311	8.07185	6.36694	6.3291	1.0532	0.946804	0.911477	0.864908	0.846542	0.86822	0.995104	1.12911	1.02039	0.966894	1.03274	0.80994	1.19123	0.882133	1.27536	1.00598	0.0747733	-0.0788616	-0.133722	-0.209381	-0.240346	-0.203868	-0.00708141	0.175192	0.0291273	-0.0485701	0.0464783	-0.304113	0.252455
sp|Q8NBX0|SCPDL_HUMAN	SCCPDH	SCPDL_HUMAN Saccharopine dehydrogenase-like oxidoreductase	22	6.1971	5.98698	6.27248	6.20246	6.24811	6.22411	6.18384	6.25658	6.32616	6.28043	6.4683	6.65302	6.32136	6.37862	6.0156	5.98485	6.09204	1.01725	0.982755	1.02962	1.01813	1.02562	1.02168	1.01507	1.02701	1.03843	1.03092	1.06176	1.09208	1.03764	1.04704	0.987452	0.982405	0.0246678	-0.025097	0.0421106	0.0259151	0.0364944	0.0309421	0.0215776	0.0384488	0.0544046	0.0439379	0.0864612	0.127084	0.0533096
sp|A0AVT1|UBA6_HUMAN	UBA6	UBA6_HUMAN Ubiquitin-like modifier-activating enzyme 6	75	6.34625	6.06563	6.47878	6.04811	6.48157	5.98191	6.35985	6.02922	6.44277	6.12738	6.31202	6.1161	6.64553	6.07248	6.21129	6.28112	6.20594	1.02261	0.977391	1.04396	0.974568	1.04441	0.963901	1.0248	0.971524	1.03816	0.987341	1.01709	0.985524	1.07083	0.978495	1.00086	1.01211	0.0322546	-0.0329923	0.0620724	-0.0371654	0.0626936	-0.0530435	0.035343	-0.0416784	0.0540313	-0.0183794	0.024452	-0.0210378	0.0987345
sp|Q6YN16|HSDL2_HUMAN	HSDL2	HSDL2_HUMAN Hydroxysteroid dehydrogenase-like protein 2	25	6.39787	6.09115	6.59509	6.20737	6.63867	6.01122	6.74685	5.94197	6.46422	6.26303	6.3338	6.22535	6.44515	5.92946	5.88083	5.82797	6.24451	1.02456	0.975441	1.05614	0.994052	1.06312	0.962641	1.08045	0.951551	1.03518	1.00297	1.0143	0.996932	1.03213	0.949548	0.94176	0.933295	0.0350033	-0.0358737	0.078804	-0.00860623	0.0883059	-0.0549305	0.111626	-0.071647	0.0498879	0.00427242	0.0204829	-0.00443342	0.0456256
sp|Q93063-3|EXT2_HUMAN	EXT2	EXT2_HUMAN Isoform 3 of Exostosin-2	13	6.03415	6.19122	6.11761	6.27465	5.59002	6.18013	6.3142	6.52849	6.25771	6.61444	6.58302	6.26652	6.10155	6.10616	6.48409	6.35604	6.11269	0.987152	1.01285	1.00081	1.0265	0.914495	1.01103	1.03297	1.06802	1.02373	1.08208	1.07694	1.02517	0.998178	0.998933	1.06076	1.03981	-0.0186557	0.0184175	0.00116191	0.0377288	-0.128953	0.015831	0.0467937	0.0949431	0.0338286	0.113813	0.106943	0.0358583	-0.00263044
sp|P35998|PRS7_HUMAN	PSMC2	PRS7_HUMAN 26S protease regulatory subunit 7	71	6.13736	6.18758	6.02722	6.19541	5.81251	6.07143	6.1132	6.57055	6.09811	6.29175	6.11135	6.21905	6.39646	6.42644	6.7059	6.63569	6.16247	0.995925	1.00407	0.978053	1.00535	0.943211	0.985227	0.992005	1.06622	0.989556	1.02098	0.991705	1.00918	1.03797	1.04284	1.08818	1.07679	-0.00589051	0.00586655	-0.032016	0.00769104	-0.0843474	-0.0214724	-0.011581	0.0925054	-0.0151465	0.0299526	-0.0120176	0.0131855	0.053765
sp|P43686|PRS6B_HUMAN	PSMC4	PRS6B_HUMAN 26S protease regulatory subunit 6B	75	6.40412	6.2754	6.04837	6.22165	5.79199	6.10004	5.9629	6.26247	6.05227	6.17899	6.12911	6.1721	6.51428	6.41905	6.81624	6.65101	6.33976	1.01015	0.989848	0.954038	0.98137	0.913598	0.962188	0.940556	0.987809	0.954653	0.974641	0.966773	0.973554	1.02753	1.01251	1.07516	1.04909	0.0145721	-0.0147208	-0.0678818	-0.027131	-0.130369	-0.0556095	-0.0884141	-0.0176964	-0.0669519	-0.0370572	-0.0487506	-0.0386668	0.0391775
sp|P62191|PRS4_HUMAN	PSMC1	PRS4_HUMAN 26S protease regulatory subunit 4	71	6.15191	6.05474	5.88219	6.02285	5.98884	6.51903	6.31925	6.61757	6.36114	6.43772	6.41565	6.14384	6.24817	6.10185	6.49316	6.24211	6.10332	1.00796	0.99204	0.963768	0.986815	0.981242	1.06811	1.03538	1.08426	1.04224	1.05479	1.05117	1.00664	1.02373	0.999758	1.06387	1.02274	0.011439	-0.0115304	-0.053242	-0.0191491	-0.0273188	0.0950619	0.0501579	0.116706	0.0596899	0.0769544	0.072	0.00954523	0.0338383
sp|Q8NB90|SPAT5_HUMAN	SPATA5	SPAT5_HUMAN Spermatogenesis-associated protein 5	61	6.07507	6.24167	6.13432	6.47188	5.94935	6.14307	6.17853	6.41876	6.26187	6.35848	6.50708	6.49351	6.0902	6.38683	6.21005	6.07933	6.15837	0.986474	1.01353	0.996095	1.05091	0.966059	0.997516	1.00327	1.04228	1.01681	1.03249	1.05662	1.05442	0.988931	1.0371	1.00839	0.987165	-0.0196475	0.0193835	-0.00564512	0.0716363	-0.0498165	-0.00358873	0.00471508	0.0597461	0.024045	0.0461334	0.0794617	0.07645	-0.0160589
sp|P62195|PRS8_HUMAN	PSMC5	PRS8_HUMAN 26S protease regulatory subunit 8	62	6.19251	6.03286	6.02432	6.19403	5.95833	6.21451	6.24871	6.5949	6.32941	6.24496	6.22869	6.18964	6.42304	6.31125	6.62973	6.1831	6.11269	1.01306	0.986941	0.985544	1.01331	0.974748	1.01666	1.02225	1.07889	1.03545	1.02164	1.01898	1.01259	1.05077	1.03248	1.08459	1.01152	0.0187181	-0.0189641	-0.0210078	0.0190721	-0.0368982	0.0238344	0.0317522	0.109545	0.0502648	0.0308861	0.0271225	0.0180493	0.0714501
sp|Q9P2S5|WRP73_HUMAN	WRAP73	WRP73_HUMAN WD repeat-containing protein WRAP73	7	6.37659	6.58893	6.41644	6.36645	6.47267	6.56913	5.51021	5.92977	5.88529	5.99033	6.48325	6.54658	6.01666	6.58041	6.50747	5.75983	6.48276	0.983623	1.01638	0.98977	0.982059	0.998444	1.01332	0.849979	0.914698	0.907837	0.92404	1.00008	1.00984	0.928102	1.01506	1.00381	0.888484	-0.023823	0.023436	-0.0148351	-0.026119	-0.00224721	0.0190942	-0.234501	-0.128632	-0.139495	-0.113973	0.000109042	0.0141333	-0.107645
sp|P15104|GLNA_HUMAN	GLUL	GLNA_HUMAN Glutamine synthetase	26	5.98965	6.6238	6.19947	6.50917	6.05877	6.48267	5.99119	6.15026	6.06645	6.49048	5.96426	6.34787	6.07061	6.57024	6.0302	6.45492	6.30673	0.949724	1.05028	0.982994	1.0321	0.960684	1.0279	0.949968	0.975191	0.961902	1.02914	0.945698	1.00652	0.962561	1.04178	0.956154	1.0235	-0.0744193	0.0707681	-0.0247461	0.0455826	-0.0578661	0.0396971	-0.0740484	-0.0362436	-0.0560385	0.0414341	-0.0805479	0.00938156	-0.0550495
sp|Q9BW27|NUP85_HUMAN	NUP85	NUP85_HUMAN Nuclear pore complex protein Nup85	19	6.3434	6.1618	6.55857	6.50336	6.27474	6.24371	6.39076	6.40481	6.33811	6.34604	6.22927	6.19783	5.65989	6.03419	6.24996	6.06357	6.2526	1.01452	0.985478	1.04893	1.0401	1.00354	0.998578	1.0221	1.02434	1.01368	1.01494	0.996269	0.99124	0.905206	0.965069	0.999578	0.969768	0.0208001	-0.0211044	0.0689251	0.0567291	0.00509945	-0.0020527	0.0315313	0.0346995	0.0195965	0.0214004	-0.00539312	-0.012693	-0.143682
sp|Q9BQ67|GRWD1_HUMAN	GRWD1	GRWD1_HUMAN Glutamate-rich WD repeat-containing protein 1	14	5.95881	6.08145	5.48242	6.01194	5.44499	5.62417	6.36969	6.64999	6.30598	5.83569	6.58053	5.68724	7.575	5.99226	7.61527	6.78457	6.02013	0.989814	1.01019	0.910681	0.99864	0.904464	0.934227	1.05807	1.10463	1.04748	0.969363	1.09309	0.944704	1.25828	0.995371	1.26497	1.12698	-0.0147704	0.0146207	-0.134982	-0.00196403	-0.144865	-0.0981544	0.0814285	0.143558	0.066926	-0.0448914	0.128409	-0.082066	0.331451
sp|Q13772-4|NCOA4_HUMAN	NCOA4	NCOA4_HUMAN Isoform 4 of Nuclear receptor coactivator 4	3	5.29703	5.8406	5.11539	5.47776	5.84361	5.95893	5.59874	6.42269	7.04986	6.96988	7.40836	6.62985	6.08983	5.80609	6.60306	7.88833	5.56882	0.951195	1.0488	0.918578	0.983649	1.04935	1.07005	1.00537	1.15333	1.26595	1.25159	1.33033	1.19053	1.09356	1.04261	1.18572	1.41652	-0.0721867	0.0687462	-0.122526	-0.0237843	0.0694895	0.0976829	0.00773182	0.205807	0.340224	0.323763	0.411784	0.251606	0.129032
sp|Q96SW2|CRBN_HUMAN	CRBN	CRBN_HUMAN Protein cereblon	21	6.24629	6.36705	6.16628	6.48918	6.25679	6.28003	6.10361	6.12043	5.99587	6.50265	6.21256	6.47866	6.07038	6.47558	6.10583	6.1288	6.30667	0.990426	1.00957	0.977739	1.02894	0.992091	0.995776	0.967802	0.970469	0.950719	1.03108	0.985078	1.02727	0.962533	1.02678	0.968154	0.971797	-0.0138789	0.0137466	-0.032478	0.0411577	-0.0114558	-0.00610699	-0.0472157	-0.0432454	-0.0729093	0.0441493	-0.0216906	0.038817	-0.0550916
sp|Q8NHP8|PLBL2_HUMAN	PLBD2	PLBL2_HUMAN Putative phospholipase B-like 2	10	6.22475	6.41212	6.26187	6.60526	6.35971	6.18356	6.05947	6.61631	6.36071	6.60784	6.02511	6.32563	5.51351	5.83237	6.16704	6.44475	6.31844	0.985173	1.01483	0.991048	1.04539	1.00653	0.978654	0.959014	1.04714	1.00669	1.0458	0.953576	1.00114	0.872607	0.923072	0.976039	1.01999	-0.0215514	0.0212342	-0.0129737	0.0640481	0.00939372	-0.0311296	-0.0603757	0.0664596	0.00962055	0.0646115	-0.0685797	0.00164191	-0.196596
sp|Q9NRA2|S17A5_HUMAN	SLC17A5	S17A5_HUMAN Sialin	2	5.01779	6.00322	6.97227	6.88411	6.16821	6.33372	6.35297	6.35796	5.81613	6.49464	7.01451	6.75291	5.95315	5.75101	5.71924	6.40815	5.51051	0.910586	1.08941	1.26527	1.24927	1.11935	1.14939	1.15288	1.15379	1.05546	1.17859	1.27293	1.22546	1.08033	1.04364	1.03788	1.1629	-0.135132	0.123552	0.339444	0.321086	0.162667	0.200869	0.205247	0.206379	0.077875	0.237065	0.348158	0.293325	0.111469
sp|Q86UL3|GPAT4_HUMAN	AGPAT6	GPAT4_HUMAN Glycerol-3-phosphate acyltransferase 4	10	5.9246	6.14852	6.23464	6.45983	6.2732	5.97644	6.48025	6.45324	6.316	6.15024	6.09985	6.33777	6.17393	6.49389	6.24455	6.23305	6.03656	0.981453	1.01855	1.03281	1.07012	1.0392	0.990041	1.0735	1.06903	1.04629	1.01883	1.01048	1.0499	1.02276	1.07576	1.03446	1.03255	-0.0270089	0.0265125	0.0465796	0.0977696	0.0554749	-0.0144403	0.102323	0.096297	0.0652845	0.0269161	0.0150471	0.0702487	0.0324625
sp|Q53EU6|GPAT3_HUMAN	AGPAT9	GPAT3_HUMAN Glycerol-3-phosphate acyltransferase 3	7	6.06357	6.15915	6.22793	6.4536	6.21663	5.76932	6.25613	6.55872	6.23718	6.51826	6.2436	6.36049	6.3672	6.30544	5.90795	6.35485	6.11136	0.99218	1.00782	1.01907	1.056	1.01723	0.944032	1.02369	1.0732	1.02059	1.06658	1.02164	1.04077	1.04186	1.03176	0.966716	1.03984	-0.011326	0.0112378	0.0272593	0.0786107	0.0246392	-0.0830922	0.033777	0.101921	0.0294004	0.0929934	0.0308846	0.0576444	0.0591656
sp|P11717|MPRI_HUMAN	IGF2R	MPRI_HUMAN Cation-independent mannose-6-phosphate receptor	129	6.74759	6.51688	6.55762	6.64798	6.43304	6.49706	6.52542	6.62015	6.5368	6.58265	6.08561	6.05502	4.63335	4.41848	6.66984	6.47251	6.63223	1.01739	0.982607	0.98875	1.00237	0.969966	0.979618	0.983895	0.998178	0.98561	0.992524	0.917581	0.912968	0.698611	0.666213	1.00567	0.975917	0.0248772	-0.0253137	-0.0163228	0.00342092	-0.0439945	-0.0297081	-0.0234244	-0.00263122	-0.0209106	-0.0108266	-0.124093	-0.131363	-0.517439
sp|P15927-3|RFA2_HUMAN	RPA2	RFA2_HUMAN Isoform 3 of Replication protein A 32 kDa subunit	22	6.32975	6.26507	6.64906	6.42975	6.28801	5.96462	6.04915	6.02436	5.94538	6.18956	5.93472	6.21605	6.1791	6.61983	6.23357	6.68204	6.29741	1.00514	0.994865	1.05584	1.02101	0.998507	0.947154	0.960577	0.956641	0.944099	0.982874	0.942406	0.98708	0.981213	1.0512	0.989862	1.06108	0.00738992	-0.00742797	0.0783918	0.030004	-0.00215509	-0.0783284	-0.0580262	-0.0639506	-0.0829896	-0.0249217	-0.0855786	-0.0187605	-0.0273619
sp|Q16610-4|ECM1_HUMAN	ECM1	ECM1_HUMAN Isoform 4 of Extracellular matrix protein 1	11	6.09206	6.25181	6.569	6.17933	6.09933	6.21855	5.94264	6.04404	6.09722	6.46519	6.0941	6.32005	6.18369	6.70113	6.37408	6.3678	6.17193	0.987058	1.01294	1.06433	1.0012	0.988236	1.00755	0.962849	0.979278	0.987894	1.04751	0.987389	1.024	1.0019	1.08574	1.03275	1.03173	-0.0187927	0.0185511	0.0899509	0.00172755	-0.0170721	0.0108554	-0.0546189	-0.0302097	-0.0175713	0.0669699	-0.0183097	0.0342131	0.00274513
sp|O14802|RPC1_HUMAN	POLR3A	RPC1_HUMAN DNA-directed RNA polymerase III subunit RPC1	9	6.25234	6.22077	6.20208	6.00545	6.41484	6.04111	6.38264	6.13487	6.07761	6.22802	6.71114	5.9379	6.62426	5.75735	6.6317	6.37794	6.23656	1.00253	0.997469	0.994472	0.962943	1.02859	0.968661	1.02342	0.983695	0.974514	0.998631	1.0761	0.952112	1.06217	0.923162	1.06336	1.02267	0.00364691	-0.00365615	-0.00799719	-0.054477	0.040664	-0.0459357	0.033404	-0.0237165	-0.0372452	-0.00197574	0.105809	-0.0707965	0.08701
sp|P26358-2|DNMT1_HUMAN	DNMT1	DNMT1_HUMAN Isoform 2 of DNA (cytosine-5)-methyltransferase 1	118	6.19792	6.23741	6.15242	6.15526	6.27087	6.20044	6.44203	6.20411	6.47263	6.25703	6.36582	6.26476	6.25048	6.27014	6.10946	6.14924	6.21767	0.996824	1.00318	0.989507	0.989963	1.00856	0.99723	1.03609	0.99782	1.04101	1.00633	1.02383	1.00757	1.00528	1.00844	0.982597	0.988995	-0.00458875	0.00457421	-0.0152189	-0.0145531	0.0122927	-0.00400229	0.0511425	-0.00314862	0.0579791	0.00910513	0.0339735	0.0108864	0.0075941
sp|Q9UKL6|PPCT_HUMAN	PCTP	PPCT_HUMAN Phosphatidylcholine transfer protein	8	6.61325	6.36565	6.30352	6.64543	6.41089	5.95256	6.08511	6.03945	6.21848	6.31847	6.23632	6.20818	6.02798	6.20681	6.19373	6.17419	6.48945	1.01908	0.980923	0.971349	1.02404	0.987894	0.917267	0.937693	0.930657	0.958245	0.973653	0.960994	0.956657	0.928889	0.956446	0.954431	0.95142	0.0272632	-0.0277884	-0.0419385	0.0342663	-0.0175716	-0.124586	-0.0928129	-0.103679	-0.0615342	-0.038521	-0.0574013	-0.0639258	-0.106422
sp|Q8N954|GPT11_HUMAN	GPATCH11	GPT11_HUMAN G patch domain-containing protein 11	9	6.00453	6.21703	6.2089	6.30594	6.09472	6.17768	6.40289	6.18332	6.34876	6.37241	6.37144	6.59686	6.14527	6.07639	6.3099	6.18396	6.11078	0.982613	1.01739	1.01606	1.03194	0.997372	1.01095	1.0478	1.01187	1.03894	1.04281	1.04266	1.07954	1.00564	0.994372	1.03259	1.01198	-0.0253052	0.024869	0.0229812	0.0453549	-0.0037966	0.0157086	0.0673667	0.0170251	0.0551183	0.0604826	0.0602629	0.110423	0.00811986
sp|P61247|RS3A_HUMAN	RPS3A	RS3A_HUMAN 40S ribosomal protein S3a	89	6.21227	6.4307	5.4833	5.88187	5.87592	6.27062	6.22426	6.62932	6.35243	6.10291	6.51119	5.9704	6.81121	6.26527	6.7106	6.26773	6.32149	0.982723	1.01728	0.867407	0.930457	0.929516	0.991954	0.98462	1.0487	1.0049	0.965423	1.03001	0.944462	1.07747	0.991107	1.06155	0.991496	-0.025143	0.0247123	-0.205219	-0.103989	-0.105449	-0.0116554	-0.0223612	0.0685974	0.00704507	-0.0507662	0.0426577	-0.0824359	0.107648
tr|D6R9B6|D6R9B6_HUMAN	RPS3A	D6R9B6_HUMAN 40S ribosomal protein S3a	2	7.36331	7.60896	4.66665	6.33425	5.38827	4.83226	4.41442	5.60053	4.816	5.91353	5.8111	7.33007	7.64608	7.96841	7.28077	7.02538	7.48613	0.983593	1.01641	0.623372	0.846131	0.719767	0.645495	0.589679	0.74812	0.643323	0.789931	0.776248	0.979153	1.02137	1.06442	0.972567	0.938452	-0.0238666	0.0234782	-0.681834	-0.241047	-0.474399	-0.631523	-0.761997	-0.418658	-0.636386	-0.340201	-0.36541	-0.0303941	0.0304992
sp|O14523-2|C2C2L_HUMAN	C2CD2L	C2C2L_HUMAN Isoform 2 of C2 domain-containing protein 2-like	21	6.18649	6.15717	6.3687	6.60777	6.34544	6.20203	6.16984	6.2413	6.05763	6.3909	6.31727	6.28274	6.10681	6.30521	6.12099	6.13972	6.17183	1.00238	0.997625	1.0319	1.07063	1.02813	1.00489	0.999678	1.01126	0.981497	1.0355	1.02357	1.01797	0.989465	1.02161	0.991763	0.994797	0.00342278	-0.00343092	0.0453006	0.0984651	0.0400219	0.00704218	-0.000465247	0.0161482	-0.0269449	0.0503208	0.0336029	0.0256956	-0.0152794
sp|Q9ULG6-5|CCPG1_HUMAN	CCPG1	CCPG1_HUMAN Isoform 5 of Cell cycle progression protein 1	16	6.45299	6.11173	5.91535	6.11923	5.88453	5.82695	6.38209	6.61925	6.30646	6.52817	6.64149	5.98358	6.36115	5.78978	6.82336	6.2539	6.28236	1.02716	0.97284	0.941581	0.974034	0.936675	0.92751	1.01587	1.05362	1.00384	1.03913	1.05716	0.952441	1.01254	0.921593	1.08611	0.99547	0.0386612	-0.0397258	-0.0868431	-0.0379565	-0.0943794	-0.108566	0.0227223	0.0753611	0.00552379	0.055372	0.0802003	-0.0702977	0.017981
sp|Q6PI48|SYDM_HUMAN	DARS2	SYDM_HUMAN Aspartate--tRNA ligase, mitochondrial	64	6.12652	6.28763	6.00212	6.3253	6.39533	6.30664	6.14784	6.37539	6.1539	6.32831	6.24891	6.37661	6.25464	6.41415	6.10365	6.15304	6.20707	0.987022	1.01298	0.96698	1.01905	1.03033	1.01604	0.990457	1.02712	0.991433	1.01953	1.00674	1.02731	1.00766	1.03336	0.983338	0.991295	-0.0188458	0.0186027	-0.0484414	0.0272203	0.0431052	0.022958	-0.013834	0.0386	-0.0124126	0.0279067	0.00969098	0.0388761	0.0110133
sp|Q6N075-2|MFSD5_HUMAN	MFSD5	MFSD5_HUMAN Isoform 2 of Molybdate-anion transporter	5	6.0449	5.65692	5.98969	5.76577	6.04582	6.54674	5.97286	5.87469	6.21203	6.74609	6.19318	6.63429	7.24606	6.62108	5.74037	6.70952	5.85091	1.03316	0.966844	1.02372	0.985448	1.03331	1.11893	1.02084	1.00406	1.06172	1.153	1.0585	1.13389	1.23845	1.13163	0.981107	1.14675	0.0470574	-0.0486443	0.0338203	-0.0211477	0.047277	0.162116	0.0297609	0.0058517	0.0864038	0.205391	0.0820194	0.181281	0.308536
tr|Q5SNW6|Q5SNW6_HUMAN	MTHFR	Q5SNW6_HUMAN Methylenetetrahydrofolate reductase	32	6.38328	6.07476	6.49683	6.19592	6.32088	5.96452	6.32611	6.07664	6.25272	6.06917	6.22042	6.39481	6.38936	6.30179	6.30354	6.22927	6.22902	1.02476	0.975235	1.04299	0.994686	1.01475	0.957537	1.01559	0.975537	1.0038	0.974338	0.998619	1.02662	1.02574	1.01168	1.01196	1.00004	0.0352927	-0.0361778	0.0607308	-0.00768669	0.0211202	-0.0625992	0.0223134	-0.0357314	0.00547871	-0.037506	-0.00199321	0.0378963	0.0366662
sp|P49368|TCPG_HUMAN	CCT3	TCPG_HUMAN T-complex protein 1 subunit gamma	153	6.08214	6.10886	6.18335	6.27755	6.00425	6.4273	6.18088	6.2509	6.33003	6.1871	6.30181	6.21496	6.17361	6.42389	6.43999	6.41337	6.0955	0.997808	1.00219	1.01441	1.02987	0.98503	1.05443	1.01401	1.02549	1.03848	1.01503	1.03385	1.0196	1.01281	1.05387	1.05652	1.05215	-0.00316554	0.00315861	0.0206441	0.042457	-0.0217605	0.0764682	0.0200677	0.0363194	0.0544678	0.0215188	0.0480217	0.0280005	0.0183698
sp|P49915|GUAA_HUMAN	GMPS	GUAA_HUMAN GMP synthase [glutamine-hydrolyzing]	77	6.48922	6.31843	6.53605	6.2193	6.61501	6.19825	6.40306	6.03859	6.30573	6.13378	5.97148	6.12649	6.34358	6.27216	5.99253	6.03635	6.40383	1.01333	0.986665	1.02065	0.971185	1.03298	0.967898	0.999881	0.942966	0.984682	0.957831	0.932486	0.956692	0.990592	0.97944	0.935774	0.942616	0.0191112	-0.0193678	0.0294851	-0.0421817	0.0468095	-0.0470729	-0.000172354	-0.0847222	-0.0222705	-0.0621575	-0.100845	-0.0638731	-0.0136366
sp|Q8TB61|S35B2_HUMAN	SLC35B2	S35B2_HUMAN Adenosine 3'-phospho 5'-phosphosulfate transporter 1	10	6.13731	6.21045	6.52856	6.50378	6.38314	6.1637	6.24194	6.13036	6.22798	6.43634	6.24264	6.43399	5.74639	6.30121	6.18118	6.13102	6.17388	0.994077	1.00592	1.05745	1.05343	1.03389	0.998351	1.01102	0.992951	1.00876	1.04251	1.01114	1.04213	0.930758	1.02062	1.00118	0.993058	-0.00857099	0.00852037	0.0805874	0.075101	0.0480888	-0.0023808	0.015817	-0.0102056	0.0125869	0.0600631	0.0159788	0.0595363	-0.103522
sp|O95544|NADK_HUMAN	NADK	NADK_HUMAN NAD kinase	14	6.11473	6.28163	6.25096	6.40307	6.17241	6.26035	6.14163	6.54487	6.00736	6.26389	6.23889	6.61756	5.8692	6.42495	6.12357	6.28494	6.19818	0.986536	1.01346	1.00852	1.03306	0.995842	1.01003	0.990876	1.05593	0.969214	1.0106	1.00657	1.06766	0.946923	1.03659	0.987963	1.014	-0.0195559	0.0192943	0.0122331	0.0469191	-0.00601076	0.0143987	-0.0132231	0.0785199	-0.0451135	0.0152142	0.00944472	0.0944547	-0.0786808
sp|P00491|PNPH_HUMAN	PNP	PNPH_HUMAN Purine nucleoside phosphorylase	84	5.98359	6.28073	6.19792	6.40136	6.33019	6.35261	6.06613	6.35166	6.13238	6.45069	6.32369	6.54734	5.99623	6.4741	5.99901	6.11238	6.13216	0.975772	1.02423	1.01072	1.0439	1.03229	1.03595	0.989232	1.03579	1.00004	1.05194	1.03123	1.06771	0.977833	1.05576	0.978287	0.996774	-0.035384	0.0345369	0.0153888	0.0619831	0.0458535	0.0509541	-0.0156189	0.0507383	5.17578e-05	0.0730581	0.0443713	0.0945136	-0.0323396
sp|Q9Y2K7|KDM2A_HUMAN	KDM2A	KDM2A_HUMAN Lysine-specific demethylase 2A	4	6.92072	6.16045	6.19673	5.95717	6.54501	6.72816	6.65953	6.07493	6.11989	5.89011	5.97713	5.97505	6.07529	6.17926	6.06221	6.47836	6.54059	1.05812	0.941881	0.947427	0.910801	1.00068	1.02868	1.01819	0.928805	0.935679	0.900548	0.913853	0.913534	0.92886	0.944756	0.926861	0.990486	0.0815025	-0.0863839	-0.0779126	-0.134793	0.000975718	0.0407923	0.0260007	-0.106552	-0.095914	-0.151125	-0.129967	-0.130469	-0.106466
sp|Q9NY97|B3GN2_HUMAN	B3GNT2	B3GN2_HUMAN UDP-GlcNAc:betaGal beta-1,3-N-acetylglucosaminyltransferase 2	12	6.08592	6.31283	6.36023	6.31116	6.45788	6.04614	6.36487	6.47774	6.55957	6.44425	6.44957	6.27711	6.09208	5.91821	6.33914	5.5033	6.19937	0.981699	1.0183	1.02595	1.01803	1.0417	0.975282	1.0267	1.0449	1.0581	1.0395	1.04036	1.01254	0.982693	0.954646	1.02255	0.887719	-0.0266474	0.0261641	0.0369562	0.0257824	0.0589379	-0.0361084	0.0380083	0.0633678	0.0814785	0.0558897	0.0570802	0.0179777	-0.0251879
sp|Q9BWS9-2|CHID1_HUMAN	CHID1	CHID1_HUMAN Isoform 2 of Chitinase domain-containing protein 1	13	6.48503	6.15762	6.1454	6.20202	6.04539	6.10637	6.23862	6.4819	6.23476	6.19348	6.23987	5.96882	6.37124	6.07441	6.77738	6.27768	6.32132	1.0259	0.974103	0.97217	0.981127	0.956349	0.965995	0.986917	1.0254	0.986306	0.979776	0.987114	0.944236	1.0079	0.960939	1.07215	0.993096	0.0368863	-0.0378542	-0.0407201	-0.0274888	-0.0643916	-0.049912	-0.0190001	0.0361898	-0.019893	-0.0294767	-0.018711	-0.0827812	0.0113472
sp|O95373|IPO7_HUMAN	IPO7	IPO7_HUMAN Importin-7	44	6.93079	6.43173	6.36716	6.28196	6.66594	6.48446	6.41117	6.32176	5.97186	5.99695	6.05502	6.13067	5.82422	5.71731	6.20694	6.20206	6.68126	1.03735	0.962652	0.952988	0.940236	0.997707	0.970544	0.959575	0.946193	0.893822	0.897578	0.906269	0.917592	0.871725	0.855723	0.929007	0.928277	0.0528996	-0.0549134	-0.0694702	-0.0889054	-0.00331187	-0.0431338	-0.0595325	-0.0797939	-0.16194	-0.155891	-0.141988	-0.124075	-0.198055
sp|P61163|ACTZ_HUMAN	ACTR1A	ACTZ_HUMAN Alpha-centractin	24	6.15316	6.07831	6.31841	6.17576	6.31115	5.92633	6.43517	6.16519	6.32547	6.34769	6.25067	6.19675	6.24389	6.30598	6.32381	6.44225	6.11573	1.00612	0.993881	1.03314	1.00981	1.03195	0.96903	1.05223	1.00809	1.03429	1.03793	1.02206	1.01325	1.02095	1.03111	1.03402	1.05339	0.00880161	-0.00885564	0.0470357	0.0140908	0.045377	-0.0453869	0.0734524	0.0116195	0.0486468	0.0537058	0.0314849	0.0189859	0.0299192
sp|P42025|ACTY_HUMAN	ACTR1B	ACTY_HUMAN Beta-centractin	8	6.01204	5.99462	6.3217	6.63205	6.10019	6.22276	6.48022	6.06148	6.12957	6.29888	6.27516	6.45463	6.36183	6.22841	6.23935	6.1871	6.00333	1.00145	0.998549	1.05303	1.10473	1.01613	1.03655	1.07944	1.00969	1.02103	1.04923	1.04528	1.07517	1.05972	1.03749	1.03931	1.03061	0.00209163	-0.00209467	0.0745496	0.143692	0.0230912	0.0517916	0.11028	0.0139071	0.0300229	0.0693324	0.0638893	0.104571	0.0836788
sp|Q13191|CBLB_HUMAN	CBLB	CBLB_HUMAN E3 ubiquitin-protein ligase CBL-B	4	6.76582	6.02499	6.40348	6.45749	6.09666	5.9582	5.96367	6.03105	6.03681	6.30447	5.73142	6.20456	6.04647	6.94964	6.43662	6.58866	6.39541	1.05792	0.942081	1.00126	1.00971	0.953288	0.931638	0.932493	0.943029	0.943929	0.985781	0.896178	0.970159	0.94544	1.08666	1.00644	1.03022	0.0812291	-0.0860769	0.00182043	0.0139378	-0.0690166	-0.102159	-0.100835	-0.0846265	-0.0832493	-0.0206606	-0.158143	-0.0437068	-0.0809426
sp|P22681|CBL_HUMAN	CBL	CBL_HUMAN E3 ubiquitin-protein ligase CBL	34	6.12954	6.25197	6.79919	6.67749	6.06572	5.74178	5.96447	6.03681	6.41714	6.12898	5.94959	6.22127	6.34802	6.50008	6.53119	6.23674	6.19076	0.990112	1.00989	1.09828	1.07862	0.979803	0.927477	0.963448	0.975133	1.03657	0.990021	0.961044	1.00493	1.0254	1.04997	1.05499	1.00743	-0.0143366	0.0141955	0.135248	0.109191	-0.0294365	-0.108617	-0.0537214	-0.036329	0.0518151	-0.0144684	-0.0573251	0.00709375	0.0361913
sp|Q9H8Y8|GORS2_HUMAN	GORASP2	GORS2_HUMAN Golgi reassembly-stacking protein 2	12	6.63562	6.06476	6.5398	5.93832	6.22336	5.63088	6.11014	5.9803	6.3193	5.88004	6.40726	5.70303	7.20927	6.33903	6.5219	6.497	6.35019	1.04495	0.955052	1.02986	0.935141	0.980027	0.886726	0.962198	0.941751	0.995136	0.925963	1.00899	0.898088	1.13528	0.998243	1.02704	1.02312	0.0634315	-0.0663492	0.0424468	-0.0967449	-0.0291061	-0.173439	-0.0555943	-0.0865819	-0.007035	-0.110974	0.0129078	-0.155071	0.183053
sp|Q96ES7|SGF29_HUMAN	CCDC101	SGF29_HUMAN SAGA-associated factor 29 homolog	7	6.50336	6.47727	6.3272	6.38666	6.0154	5.87734	6.45277	5.98161	6.62638	6.10427	6.02242	6.40129	6.11289	6.43015	6.20759	6.0734	6.49031	1.00201	0.99799	0.974868	0.984029	0.926827	0.905555	0.994215	0.921621	1.02096	0.94052	0.927909	0.986283	0.941848	0.99073	0.956439	0.935764	0.00289679	-0.00290262	-0.0367213	-0.0232269	-0.109628	-0.143125	-0.0083699	-0.117755	0.0299324	-0.0884697	-0.107945	-0.0199258	-0.0864339
sp|O94905|ERLN2_HUMAN	ERLIN2	ERLN2_HUMAN Erlin-2	19	6.06168	6.10089	6.23251	5.96679	6.0139	6.13563	6.37136	6.43814	6.46237	6.26399	6.41238	6.06156	6.62808	5.96283	6.53136	6.35653	6.08128	0.996776	1.00322	1.02487	0.981173	0.988919	1.00894	1.0477	1.05868	1.06267	1.03004	1.05444	0.996756	1.08991	0.980521	1.07401	1.04526	-0.00465851	0.00464352	0.0354371	-0.0274212	-0.0160753	0.0128353	0.0672252	0.0822677	0.0876872	0.0427057	0.0764837	-0.00468707	0.124215
sp|O75477|ERLN1_HUMAN	ERLIN1	ERLN1_HUMAN Erlin-1	16	6.41127	6.23184	5.87519	5.89052	6.01807	5.9351	6.66937	6.60256	6.56116	6.25959	6.27584	6.02444	6.56232	5.77886	6.6799	6.22398	6.32156	1.01419	0.985808	0.92939	0.931815	0.951992	0.938867	1.05502	1.04445	1.0379	0.990198	0.992768	0.953	1.03809	0.914152	1.05669	0.984565	0.0203307	-0.0206213	-0.105644	-0.101884	-0.0709786	-0.0910071	0.077271	0.062746	0.0536714	-0.0142113	-0.0104709	-0.0694523	0.0539265
sp|P52298|NCBP2_HUMAN	NCBP2	NCBP2_HUMAN Nuclear cap-binding protein subunit 2	8	6.51495	6.56305	6.13572	6.07901	6.38437	6.1502	6.11912	6.19301	6.35902	6.20969	6.15177	5.88908	6.71038	6.20944	5.95221	6.379	6.539	0.996322	1.00368	0.938327	0.929654	0.976353	0.940541	0.935788	0.947088	0.972476	0.949639	0.940781	0.900609	1.02621	0.949601	0.910263	0.975531	-0.00531592	0.0052964	-0.0918374	-0.105234	-0.0345258	-0.0884367	-0.0957458	-0.0784292	-0.0402656	-0.0745488	-0.0880685	-0.151028	0.0373244
sp|P08758|ANXA5_HUMAN	ANXA5	ANXA5_HUMAN Annexin A5	40	6.37347	6.05294	6.39669	5.8764	6.45525	5.88398	6.7272	6.23015	6.65376	6.35022	6.63497	6.33411	6.17749	5.80854	6.07533	5.96949	6.21321	1.02579	0.974206	1.02953	0.945792	1.03896	0.947012	1.08273	1.00273	1.07091	1.02205	1.06788	1.01946	0.994252	0.93487	0.977809	0.960775	0.0367414	-0.0377016	0.0419879	-0.0804051	0.0551353	-0.0785453	0.114668	0.00392924	0.0988322	0.0314689	0.0947523	0.0278043	-0.00831689
sp|P09525|ANXA4_HUMAN	ANXA4	ANXA4_HUMAN Annexin A4	10	6.57784	6.86902	6.89578	6.75153	7.02639	6.71482	6.27378	5.6022	5.80951	5.96561	5.88535	5.83163	6.07614	5.76527	6.12733	5.82779	6.72343	0.978346	1.02165	1.02563	1.00418	1.04506	0.998719	0.933122	0.833235	0.864069	0.887287	0.875349	0.867359	0.903726	0.857489	0.91134	0.866788	-0.0315835	0.0309069	0.0365163	0.00601706	0.0635862	-0.00184869	-0.0998625	-0.263204	-0.210781	-0.172528	-0.192069	-0.205298	-0.146042
sp|Q13424|SNTA1_HUMAN	SNTA1	SNTA1_HUMAN Alpha-1-syntrophin	2	6.32934	5.75057	6.33432	6.09465	6.18353	6.3115	5.88021	6.03555	6.64113	6.19269	6.17836	6.1732	6.32663	6.31383	6.2794	6.97509	6.03995	1.04791	0.952088	1.04874	1.00906	1.02377	1.04496	0.973552	0.999271	1.09953	1.02529	1.02291	1.02206	1.04746	1.04534	1.03964	1.15482	0.0675173	-0.0708328	0.068652	0.0130056	0.0338929	0.0634451	-0.0386701	-0.00105256	0.136891	0.0360284	0.0326861	0.0314807	0.0668994
sp|P20929|NEBU_HUMAN	NEB	NEBU_HUMAN Nebulin	3	6.11055	5.70325	7.07443	6.25478	6.03985	5.74394	6.29621	6.03211	6.92218	6.33114	6.38019	6.14151	5.99971	5.99039	6.71713	6.26265	5.9069	1.03448	0.965523	1.19766	1.05889	1.02251	0.972412	1.06591	1.0212	1.17188	1.07182	1.08012	1.03972	1.01571	1.01413	1.13717	1.06023	0.0489011	-0.0506169	0.260213	0.082558	0.0321115	-0.0403605	0.0920825	0.0302615	0.228825	0.100064	0.111198	0.0561922	0.0224916
sp|P63027|VAMP2_HUMAN	VAMP2	VAMP2_HUMAN Vesicle-associated membrane protein 2	5	5.38902	6.1867	6.07134	6.67003	6.50572	6.64453	6.03055	7.35554	6.29437	6.39656	6.24783	6.55229	5.61366	6.30375	5.6563	6.0818	5.78786	0.93109	1.06891	1.04898	1.15242	1.12403	1.14801	1.04193	1.27086	1.08751	1.10517	1.07947	1.13207	0.969903	1.08913	0.97727	1.05079	-0.103007	0.0961401	0.0689849	0.204663	0.168679	0.199137	0.0592596	0.345801	0.121032	0.144266	0.110325	0.178969	-0.0440883
sp|Q6NYC1-3|JMJD6_HUMAN	JMJD6	JMJD6_HUMAN Isoform 3 of Bifunctional arginine demethylase and lysyl-hydroxylase JMJD6	7	6.11897	5.63409	6.80117	6.1566	6.36953	5.97424	6.2897	6.07	6.61728	6.13873	6.05057	6.60369	6.19369	6.14754	6.34725	6.48695	5.87653	1.04126	0.958744	1.15734	1.04766	1.08389	1.01663	1.07031	1.03292	1.12605	1.04462	1.02962	1.12374	1.05397	1.04612	1.0801	1.10387	0.0583243	-0.0607819	0.210818	0.0671693	0.116222	0.0237907	0.0980267	0.046732	0.171274	0.0629757	0.0421065	0.168308	0.0758347
sp|O75792|RNH2A_HUMAN	RNASEH2A	RNH2A_HUMAN Ribonuclease H2 subunit A	12	6.76774	6.42902	6.62155	6.3008	6.55566	5.78188	6.10184	5.87302	6.10975	5.92842	5.93627	6.24265	6.29688	6.2865	6.3415	6.42652	6.59838	1.02567	0.974333	1.00351	0.954901	0.993526	0.876258	0.924748	0.89007	0.925947	0.898466	0.899656	0.946088	0.954307	0.952734	0.961069	0.973954	0.0365623	-0.037513	0.0050571	-0.0665768	-0.00937083	-0.190573	-0.112868	-0.168009	-0.110999	-0.154464	-0.152555	-0.0799533	-0.0674747
sp|Q9BQ52|RNZ2_HUMAN	ELAC2	RNZ2_HUMAN Zinc phosphodiesterase ELAC protein 2	51	6.16817	6.17896	6.46022	6.41895	6.27519	6.26148	6.25701	6.32184	6.17867	6.27702	6.14228	6.46104	5.97694	6.36449	6.03917	6.21857	6.17356	0.999126	1.00087	1.04643	1.03975	1.01646	1.01424	1.01352	1.02402	1.00083	1.01676	0.994932	1.04657	0.96815	1.03093	0.978231	1.00729	-0.0012613	0.0012602	0.0654795	0.0562335	0.0235553	0.0203999	0.0193696	0.0342407	0.00119249	0.023976	-0.00732955	0.0656626	-0.0466968
sp|O95433|AHSA1_HUMAN	AHSA1	AHSA1_HUMAN Activator of 90 kDa heat shock protein ATPase homolog 1	41	6.37381	6.3384	6.36642	6.31093	6.4806	5.97264	6.26225	6.0961	6.36982	6.1958	6.21519	6.28334	6.24844	6.19463	6.06384	6.22781	6.3561	1.00279	0.997214	1.00162	0.992893	1.01959	0.93967	0.985234	0.959094	1.00216	0.974779	0.97783	0.988552	0.983061	0.974595	0.954018	0.979815	0.00401306	-0.00402425	0.00233938	-0.0102903	0.0279844	-0.0897742	-0.0214619	-0.0602564	0.00310965	-0.0368524	-0.0323445	-0.0166113	-0.0246469
sp|P49411|EFTU_HUMAN	TUFM	EFTU_HUMAN Elongation factor Tu, mitochondrial	74	6.60561	6.16813	6.72897	6.15148	6.80336	6.02282	6.47664	5.81294	6.32888	6.07625	5.99147	5.96853	6.61129	6.37874	5.87532	5.99956	6.38687	1.03425	0.965752	1.05356	0.963145	1.06521	0.943	1.01406	0.910139	0.99092	0.951366	0.938092	0.9345	1.03514	0.998727	0.919906	0.939358	0.0485827	-0.0502759	0.0752766	-0.0541755	0.0911383	-0.0846699	0.0201365	-0.135841	-0.0131589	-0.0719279	-0.0921991	-0.0977334	0.0498227
sp|P42704|LPPRC_HUMAN	LRPPRC	LPPRC_HUMAN Leucine-rich PPR motif-containing protein, mitochondrial	49	7.98693	6.32617	7.57586	5.76842	7.52864	5.83734	6.31892	5.35418	6.23031	5.59521	5.84858	5.07973	6.11141	4.54498	7.61516	6.27815	7.15655	1.11603	0.883969	1.05859	0.806034	1.05199	0.815664	0.882956	0.748151	0.870575	0.781831	0.817235	0.709802	0.85396	0.63508	1.06408	0.877259	0.158377	-0.177932	0.0821454	-0.311088	0.073125	-0.293953	-0.179586	-0.418599	-0.19996	-0.355072	-0.291178	-0.494512	-0.227759
sp|Q9NP80|PLPL8_HUMAN	PNPLA8	PLPL8_HUMAN Calcium-independent phospholipase A2-gamma	13	6.05696	6.1475	6.51781	6.19668	6.27726	6.17607	6.59722	6.02883	6.47005	6.41503	6.48062	6.32653	5.96825	5.99716	6.31737	6.02667	6.10223	0.992581	1.00742	1.0681	1.01548	1.02868	1.0121	1.08112	0.987972	1.06028	1.05126	1.06201	1.03676	0.978044	0.982782	1.03526	0.987618	-0.0107427	0.0106633	0.0950507	0.0221589	0.0407984	0.0173525	0.112522	-0.0174585	0.0844403	0.0721195	0.0867953	0.0520779	-0.0320286
sp|Q9NX00|TM160_HUMAN	TMEM160	TM160_HUMAN Transmembrane protein 160	2	6.26292	6.15494	5.9979	6.29479	5.39133	6.44771	6.59145	6.54545	6.54189	5.8193	6.21241	6.19541	6.33356	6.36181	6.51043	6.33869	6.20893	1.0087	0.991304	0.966012	1.01383	0.868319	1.03846	1.06161	1.0542	1.05363	0.937247	1.00056	0.997822	1.02007	1.02462	1.04856	1.0209	0.0124908	-0.0125999	-0.0498872	0.0198136	-0.203703	0.0544422	0.0862512	0.0761477	0.0753628	-0.093499	0.00080838	-0.00314491	0.028672
sp|O43747-2|AP1G1_HUMAN	AP1G1	AP1G1_HUMAN Isoform 2 of AP-1 complex subunit gamma-1	27	6.61393	6.0722	6.2253	5.996	6.53141	6.20167	6.60826	6.36121	6.13681	6.08599	6.21108	5.97004	6.6363	6.0524	6.17682	6.12058	6.34306	1.0427	0.957297	0.981434	0.945284	1.02969	0.977709	1.04181	1.00286	0.967483	0.959471	0.979192	0.941192	1.04623	0.954176	0.973791	0.964925	0.0603277	-0.0629608	-0.0270368	-0.0811797	0.0422143	-0.0325234	0.0590903	0.00412109	-0.0476912	-0.0596882	-0.030336	-0.0874395	0.065199
sp|Q99719|SEPT5_HUMAN	2021-09-05	SEPT5_HUMAN Septin-5	29	6.47875	6.27883	6.20729	6.30313	6.34746	6.26171	6.21663	6.22767	6.08161	6.35843	6.19981	6.41745	6.1526	6.13115	6.16241	6.17508	6.37879	1.01567	0.984329	0.973114	0.988139	0.995088	0.981645	0.974578	0.976309	0.953411	0.996808	0.971941	1.00606	0.96454	0.961178	0.966078	0.968064	0.0224327	-0.022787	-0.0393192	-0.0172144	-0.00710339	-0.0267261	-0.0371501	-0.0345903	-0.0688295	-0.0046122	-0.0410588	0.00871737	-0.0520866
tr|G3XAH0|G3XAH0_HUMAN	2021-09-05	G3XAH0_HUMAN HCG2002594, isoform CRA_c	3	5.99152	6.21148	5.45796	6.47716	5.98146	6.09012	5.49965	6.35892	5.92684	6.90746	6.64861	7.25343	5.62585	7.60632	6.27611	5.68709	6.1015	0.981975	1.01803	0.894528	1.06157	0.980326	0.998135	0.90136	1.04219	0.971374	1.13209	1.08967	1.18879	0.922044	1.24663	1.02862	0.932081	-0.0262419	0.0257731	-0.160802	0.0861974	-0.0286663	-0.0026933	-0.149824	0.0596178	-0.0419008	0.178991	0.123889	0.249499	-0.117093
sp|Q9Y3A3|PHOCN_HUMAN	MOB4	PHOCN_HUMAN MOB-like protein phocein	8	6.26153	6.40691	6.01122	6.397	6.18491	6.15957	6.1564	6.30618	6.15611	6.3634	6.42741	6.25145	6.34206	6.18113	6.24645	6.14828	6.33422	0.988524	1.01148	0.949007	1.00991	0.976428	0.972428	0.971927	0.995573	0.971881	1.00461	1.01471	0.986933	1.00124	0.975831	0.986144	0.970645	-0.0166518	0.0164617	-0.0755092	0.0142285	-0.0344144	-0.0403373	-0.04108	-0.00640063	-0.041148	0.00663084	0.0210705	-0.0189761	0.00178455
sp|P61604|CH10_HUMAN	HSPE1	CH10_HUMAN 10 kDa heat shock protein, mitochondrial	55	6.11609	7.95395	6.03329	6.56811	6.25302	6.53029	5.72734	6.02736	5.80756	6.16138	5.76802	6.48392	5.76071	6.55828	6.12861	6.1221	7.03502	0.869378	1.13062	0.857608	0.933631	0.888842	0.928255	0.814119	0.856765	0.825521	0.875816	0.819901	0.921663	0.818862	0.932233	0.871157	0.870232	-0.201945	0.177117	-0.22161	-0.0990762	-0.170001	-0.107407	-0.296689	-0.223028	-0.276622	-0.191301	-0.286478	-0.117688	-0.288308
sp|P22307|NLTP_HUMAN	SCP2	NLTP_HUMAN Non-specific lipid-transfer protein	41	6.33548	6.33079	6.43384	6.19566	6.44248	6.11197	6.4157	6.10332	6.20541	6.26285	6.31021	6.40867	6.21002	6.18167	6.04056	6.01137	6.33314	1.00037	0.99963	1.0159	0.978293	1.01727	0.965078	1.01304	0.963712	0.979832	0.988902	0.99638	1.01193	0.98056	0.976084	0.953803	0.949193	0.000534095	-0.000534292	0.0227602	-0.0316619	0.0246963	-0.0512824	0.0186868	-0.0533256	-0.0293933	-0.0161005	-0.00523181	0.0171052	-0.0283219
sp|Q9NS00|C1GLT_HUMAN	C1GALT1	C1GLT_HUMAN Glycoprotein-N-acetylgalactosamine 3-beta-galactosyltransferase 1	6	6.49182	6.25633	6.52915	6.41063	6.19928	6.0391	6.4799	5.85198	6.17228	6.11299	6.53107	6.10065	6.01142	6.51521	6.36576	5.93241	6.37407	1.01847	0.981528	1.02433	1.00573	0.972577	0.947447	1.0166	0.918091	0.968341	0.95904	1.02463	0.957104	0.943105	1.02214	0.998695	0.930709	0.026407	-0.0268994	0.0346792	0.00825015	-0.0401153	-0.0778824	0.0237556	-0.123291	-0.0464125	-0.0603378	0.0351034	-0.063253	-0.0845102
sp|Q9H6R4|NOL6_HUMAN	NOL6	NOL6_HUMAN Nucleolar protein 6	4	5.88673	5.75784	5.99792	5.98364	6.08146	5.7855	6.64502	6.55978	6.36839	5.89039	6.64245	6.36609	7.11605	5.6993	6.67996	6.53947	5.82228	1.01107	0.988931	1.03017	1.02771	1.04451	0.993682	1.14131	1.12667	1.0938	1.0117	1.14087	1.0934	1.22221	0.978877	1.14731	1.12318	0.015881	-0.0160578	0.0428768	0.0394379	0.0628323	-0.00914381	0.190688	0.172062	0.129343	0.0167777	0.19013	0.128822	0.289491
sp|O43290|SNUT1_HUMAN	SART1	SNUT1_HUMAN U4/U6.U5 tri-snRNP-associated protein 1	32	5.86281	6.18736	5.29663	6.1178	5.40866	5.99824	6.25618	6.76075	6.34726	6.31655	6.74874	5.87932	6.77479	5.97828	7.16059	6.90606	6.02508	0.973067	1.02693	0.879096	1.01539	0.89769	0.995544	1.03836	1.1221	1.05347	1.04838	1.12011	0.975807	1.12443	0.992232	1.18846	1.14622	-0.0393893	0.0383424	-0.185907	0.0220313	-0.15571	-0.00644235	0.0543004	0.166202	0.0751523	0.0681552	0.163637	-0.0353323	0.169195
sp|Q96C86|DCPS_HUMAN	DCPS	DCPS_HUMAN m7GpppX diphosphatase	15	6.34837	6.27415	6.14636	6.48147	6.3467	6.21977	6.14862	6.30352	5.98278	6.35597	6.02879	6.5487	5.84937	6.41317	6.07651	6.47575	6.31126	1.00588	0.99412	0.973872	1.02697	1.00562	0.985504	0.97423	0.998774	0.947953	1.00708	0.955243	1.03762	0.926815	1.01615	0.962805	1.02606	0.00845816	-0.00850804	-0.0381958	0.038393	0.00807859	-0.0210668	-0.0376654	-0.00177038	-0.077112	0.0101843	-0.0660596	0.0532805	-0.109647
sp|Q15370|ELOB_HUMAN	TCEB2	ELOB_HUMAN Transcription elongation factor B polypeptide 2	25	5.82316	6.33495	5.83848	6.53872	6.24106	8.3187	5.83606	5.81575	5.8934	6.31929	5.90826	6.66283	5.80069	6.53333	5.71499	6.42031	6.07906	0.957905	1.04209	0.960426	1.07561	1.02665	1.36842	0.960028	0.956687	0.96946	1.03952	0.971904	1.09603	0.954209	1.07473	0.940112	1.05614	-0.0620448	0.0594862	-0.0582542	0.105161	0.037944	0.452511	-0.0588524	-0.0638818	-0.0447469	0.0559154	-0.0411138	0.132288	-0.0676226
sp|Q9Y2W2|WBP11_HUMAN	WBP11	WBP11_HUMAN WW domain-binding protein 11	36	6.22388	6.4025	6.06578	6.55654	6.04629	6.17388	6.14782	6.33228	6.15453	6.34561	6.03194	6.33571	6.18453	6.44041	6.03995	6.51833	6.31319	0.985853	1.01415	0.960811	1.03855	0.957723	0.977934	0.973806	1.00302	0.974868	1.00514	0.95545	1.00357	0.97962	1.02015	0.956719	1.03249	-0.0205549	0.0202662	-0.057676	0.0545655	-0.062319	-0.0321917	-0.0382942	0.00435588	-0.0367205	0.00738969	-0.0657471	0.00513713	-0.0297052
sp|P61421|VA0D1_HUMAN	ATP6V0D1	VA0D1_HUMAN V-type proton ATPase subunit d 1	13	5.13143	7.46895	5.61638	7.40624	5.85119	6.80755	5.77486	7.5572	5.47205	7.02389	5.48967	6.30937	5.17874	6.0964	5.91148	6.90459	6.30019	0.814488	1.18551	0.891462	1.17556	0.928732	1.08053	0.916617	1.19952	0.868553	1.11487	0.87135	1.00146	0.821997	0.967653	0.938302	1.09593	-0.296034	0.24551	-0.165755	0.233346	-0.106665	0.11174	-0.125609	0.262456	-0.203314	0.156875	-0.198676	0.00210062	-0.282794
sp|Q9Y3Z3|SAMH1_HUMAN	SAMHD1	SAMH1_HUMAN Deoxynucleoside triphosphate triphosphohydrolase SAMHD1	34	6.05932	6.02471	6.08634	6.20878	6.25814	6.37506	6.51989	6.48504	6.50877	6.47942	6.57319	6.35118	5.79567	6.09002	6.19981	5.98468	6.04201	1.00286	0.997136	1.00734	1.0276	1.03577	1.05512	1.07909	1.07332	1.07725	1.07239	1.08791	1.05117	0.959228	1.00795	1.02612	0.990511	0.00412613	-0.00413797	0.0105452	0.03928	0.0507042	0.0774092	0.109818	0.102086	0.107355	0.100835	0.121564	0.0719949	-0.0600543
sp|P48739-2|PIPNB_HUMAN	PITPNB	PIPNB_HUMAN Isoform 2 of Phosphatidylinositol transfer protein beta isoform	43	6.24804	6.2694	6.64857	6.43986	6.23861	6.08676	6.30585	6.06064	6.28587	6.13288	6.16857	6.44616	6.15873	6.2251	6.06888	6.21609	6.25872	0.998294	1.00171	1.06229	1.02894	0.996787	0.972525	1.00753	0.968351	1.00434	0.979894	0.985596	1.02995	0.984024	0.994628	0.969668	0.993189	-0.00246395	0.00245974	0.0871764	0.0411617	-0.00464301	-0.0401932	0.0108232	-0.0463975	0.0062448	-0.0293029	-0.0209316	0.0425724	-0.0232348
sp|Q00169|PIPNA_HUMAN	PITPNA	PIPNA_HUMAN Phosphatidylinositol transfer protein alpha isoform	27	6.41634	6.46205	6.46593	6.41357	6.30884	6.13563	6.00229	6.19983	6.0162	6.39199	6.28683	6.33843	5.86483	6.37413	6.1469	6.17621	6.43919	0.996451	1.00355	1.00415	0.99602	0.979756	0.952857	0.932149	0.962827	0.934309	0.992669	0.976338	0.984351	0.910802	0.989895	0.954607	0.959159	-0.00512975	0.00511157	0.00597755	-0.00575271	-0.0295056	-0.0696689	-0.101367	-0.0546517	-0.0980278	-0.0106152	-0.0345476	-0.0227548	-0.134791
sp|Q06830|PRDX1_HUMAN	PRDX1	PRDX1_HUMAN Peroxiredoxin-1	176	6.44461	6.28755	6.2694	6.45322	6.34598	6.11544	6.16997	6.06548	6.18071	6.14029	6.18765	6.49506	6.18539	6.42413	6.27224	5.96289	6.36608	1.01234	0.987664	0.984813	1.01369	0.996843	0.960629	0.969195	0.952781	0.970882	0.964532	0.971972	1.02026	0.971617	1.00912	0.985259	0.936666	0.0176878	-0.0179073	-0.0220779	0.0196139	-0.00456231	-0.057949	-0.0451418	-0.0697835	-0.0426327	-0.0520985	-0.0410137	0.0289376	-0.0415407
sp|P32119|PRDX2_HUMAN	PRDX2	PRDX2_HUMAN Peroxiredoxin-2	55	6.47932	6.72009	6.28606	6.33175	6.4869	6.61453	6.00917	5.96367	6.02645	6.11767	5.84561	6.17511	6.0691	6.43575	6.21848	6.22034	6.59971	0.981759	1.01824	0.952476	0.959399	0.982908	1.00225	0.910521	0.903627	0.913139	0.926961	0.885738	0.935665	0.919602	0.975157	0.942236	0.942518	-0.0265591	0.026079	-0.0702455	-0.0597972	-0.0248723	0.00323711	-0.135236	-0.146201	-0.131093	-0.109419	-0.175048	-0.0959367	-0.120919
sp|Q13162|PRDX4_HUMAN	PRDX4	PRDX4_HUMAN Peroxiredoxin-4	49	6.55579	6.57113	6.16964	6.30477	6.27865	6.28591	6.09194	6.15676	5.97007	6.12484	6.00121	6.50823	6.26409	6.47195	6.03789	6.20711	6.56346	0.998831	1.00117	0.939998	0.960586	0.956607	0.957713	0.92816	0.938036	0.909592	0.933172	0.914336	0.991585	0.954388	0.986058	0.919925	0.945707	-0.00168691	0.00168494	-0.0892702	-0.0580128	-0.0640022	-0.0623349	-0.107555	-0.0922852	-0.136709	-0.0997844	-0.129203	-0.0121913	-0.0673516
sp|Q96BI3|APH1A_HUMAN	APH1A	APH1A_HUMAN Gamma-secretase subunit APH-1A	2	5.84919	6.11052	6.5626	6.09872	6.48064	6.85221	6.87469	6.55547	6.41526	6.53219	6.17415	6.74944	5.46285	5.84696	5.3511	6.08401	5.97986	0.978149	1.02185	1.09745	1.01988	1.08375	1.14588	1.14964	1.09626	1.07281	1.09237	1.03249	1.1287	0.913542	0.977776	0.894854	1.01742	-0.0318736	0.0311847	0.134157	0.028396	0.116026	0.196459	0.201184	0.132589	0.101397	0.127456	0.04613	0.174657	-0.130457
sp|Q86UV5|UBP48_HUMAN	USP48	UBP48_HUMAN Ubiquitin carboxyl-terminal hydrolase 48	12	6.80119	6.14932	6.64773	5.81524	6.80234	5.95859	6.12953	6.07028	6.18893	5.90128	6.39644	5.97228	6.49088	5.58657	6.68094	6.40846	6.47526	1.05034	0.949665	1.02664	0.898071	1.05051	0.920209	0.946608	0.937458	0.955782	0.911359	0.987828	0.922324	1.00241	0.862757	1.03176	0.989685	0.0708502	-0.0745101	0.0379248	-0.155098	0.0710941	-0.119966	-0.0791606	-0.0931739	-0.065247	-0.133909	-0.0176678	-0.116655	0.00347708
sp|P53396|ACLY_HUMAN	ACLY	ACLY_HUMAN ATP-citrate synthase	154	6.28468	6.27647	6.49102	6.44173	6.31725	6.11038	6.3489	6.16899	6.36108	6.28728	6.18484	6.38239	5.98714	6.1071	6.10168	6.14908	6.28057	1.00065	0.999346	1.03351	1.02566	1.00584	0.972901	1.01088	0.982233	1.01282	1.00107	0.984757	1.01621	0.953279	0.972379	0.971516	0.979063	0.000942641	-0.000943257	0.0475486	0.0365515	0.00840002	-0.0396345	0.01561	-0.0258623	0.0183751	0.00153937	-0.0221604	0.0232001	-0.0690296
sp|P53396-2|ACLY_HUMAN	ACLY	ACLY_HUMAN Isoform 2 of ATP-citrate synthase	3	7.36445	6.15629	5.79597	6.96152	5.97373	5.80414	6.34457	5.81755	6.26529	6.44363	5.11697	6.39206	6.20958	6.4198	6.08272	6.85172	6.76037	1.08936	0.910644	0.857345	1.02975	0.88364	0.858554	0.938494	0.860537	0.926767	0.953148	0.756907	0.945519	0.918527	0.949623	0.899761	1.01351	0.123476	-0.135041	-0.222052	0.0423001	-0.17847	-0.22002	-0.0915798	-0.216691	-0.109721	-0.0692286	-0.401812	-0.0808213	-0.122607
sp|O75643|U520_HUMAN	SNRNP200	U520_HUMAN U5 small nuclear ribonucleoprotein 200 kDa helicase	84	6.39701	6.30208	5.97024	6.17283	6.075	5.99829	6.39667	6.23122	6.27245	6.22206	6.08444	6.07858	6.79993	6.37214	6.10847	6.5186	6.34954	1.00748	0.992525	0.940263	0.972169	0.956761	0.94468	1.00742	0.981365	0.987858	0.979922	0.958248	0.957325	1.07093	1.00356	0.962033	1.02662	0.0107445	-0.0108251	-0.0888643	-0.0407212	-0.0637688	-0.0821019	0.0106678	-0.0271386	-0.0176241	-0.0292609	-0.0615287	-0.0629189	0.0988667
sp|P14868|SYDC_HUMAN	DARS	SYDC_HUMAN Aspartate--tRNA ligase, cytoplasmic	79	6.16298	6.16761	6.07881	6.20947	6.13437	6.3103	6.11082	6.45522	6.19672	6.19821	6.20962	6.13945	6.33511	6.42744	6.54487	6.319	6.1653	0.999625	1.00038	0.985972	1.00717	0.994984	1.02352	0.991164	1.04703	1.0051	1.00534	1.00719	0.995808	1.02754	1.04252	1.06157	1.02493	-0.000541818	0.000541614	-0.020381	0.0103002	-0.00725474	0.0335387	-0.0128039	0.0662963	0.00733485	0.00768171	0.0103351	-0.00606051	0.0391997
sp|P35580-3|MYH10_HUMAN	MYH10	MYH10_HUMAN Isoform 3 of Myosin-10	173	6.3438	6.14136	6.55472	6.21875	6.5178	6.03008	6.44085	6.05495	6.39421	6.29217	6.21379	6.32738	6.16497	5.99076	6.18254	6.13186	6.24258	1.01621	0.983786	1.05	0.996183	1.04409	0.96596	1.03176	0.969944	1.02429	1.00794	0.995388	1.01358	0.987568	0.959661	0.990382	0.982264	0.0232049	-0.0235842	0.0703917	-0.00551778	0.0622427	-0.0499653	0.0451087	-0.0440274	0.0346237	0.0114152	-0.00666892	0.0194658	-0.0180485
sp|P35579|MYH9_HUMAN	MYH9	MYH9_HUMAN Myosin-9	172	6.17297	6.14355	6.36637	6.26872	6.44036	6.1633	6.75064	6.32837	6.56643	6.30933	6.34142	6.313	6.03151	5.89009	6.02605	5.88792	6.15826	1.00239	0.997611	1.03379	1.01794	1.04581	1.00082	1.09619	1.02762	1.06628	1.02453	1.02974	1.02513	0.979418	0.956454	0.978531	0.956101	0.003442	-0.00345023	0.0479482	0.0256481	0.0646186	0.00118024	0.132502	0.0393112	0.0925864	0.034964	0.0422832	0.035803	-0.0300036
sp|P11055|MYH3_HUMAN	MYH3	MYH3_HUMAN Myosin-3	7	5.69619	6.75083	6.50996	6.75864	6.56464	6.92775	5.61478	6.89721	5.96345	6.55895	6.42708	6.43045	5.44432	5.74289	5.52999	6.18286	6.22351	0.91527	1.08473	1.04603	1.08599	1.05481	1.11316	0.902189	1.10825	0.958213	1.0539	1.03271	1.03325	0.874799	0.922773	0.888564	0.993468	-0.127731	0.117336	0.0649202	0.119004	0.0769874	0.154658	-0.148499	0.148284	-0.0615813	0.0757364	0.046435	0.0471912	-0.192977
sp|P13533|MYH6_HUMAN	MYH6	MYH6_HUMAN Myosin-6	15	5.50829	7.12457	6.34122	6.8538	6.78951	6.76726	5.84681	6.88584	5.79722	6.37944	6.88933	6.51564	5.62765	5.71967	5.37858	5.57515	6.31643	0.872057	1.12794	1.00392	1.08507	1.0749	1.07137	0.925651	1.09015	0.9178	1.00998	1.0907	1.03154	0.890954	0.905523	0.851522	0.882643	-0.197505	0.173694	0.00565104	0.117795	0.104198	0.0994624	-0.11146	0.124523	-0.123748	0.0143204	0.125254	0.0447975	-0.166577
sp|P35749-2|MYH11_HUMAN	MYH11	MYH11_HUMAN Isoform 2 of Myosin-11	8	6.06481	6.32628	6.44605	6.36778	6.50732	6.22552	6.43672	6.00545	5.72516	6.15685	6.40258	6.19778	6.15799	6.28871	6.39788	6.29312	6.19554	0.978899	1.0211	1.04043	1.0278	1.05032	1.00484	1.03893	0.969317	0.924077	0.993754	1.03342	1.00036	0.993938	1.01504	1.03266	1.01575	-0.0307687	0.0301262	0.0571842	0.0395593	0.0708323	0.00696315	0.0550945	-0.0449588	-0.113915	-0.00903878	0.0474222	0.000520348	-0.00877167
sp|Q7Z406-2|MYH14_HUMAN	MYH14	MYH14_HUMAN Isoform 2 of Myosin-14	19	6.49106	6.2416	6.45735	6.32354	6.59828	5.89601	6.26732	6.09931	6.18376	6.17535	6.04084	6.22242	6.10521	6.18387	6.27293	6.44114	6.36633	1.01959	0.980408	1.0143	0.993279	1.03643	0.926124	0.984448	0.958057	0.971323	0.970002	0.948873	0.977395	0.958984	0.97134	0.985329	1.01175	0.0279922	-0.028546	0.0204803	-0.00972952	0.0516281	-0.110723	-0.0226133	-0.0618159	-0.0419776	-0.043941	-0.0757128	-0.0329862	-0.060421
sp|Q13439|GOGA4_HUMAN	GOLGA4	GOGA4_HUMAN Golgin subfamily A member 4	17	6.04368	5.77008	7.04633	6.08345	6.25256	5.3973	6.15493	6.2904	6.74952	5.96606	6.59704	5.67363	7.04798	5.60488	7.01658	6.30558	5.90688	1.02316	0.976841	1.1929	1.02989	1.05852	0.913731	1.04199	1.06493	1.14265	1.01002	1.11684	0.960512	1.19318	0.948873	1.18787	1.0675	0.033031	-0.033805	0.254476	0.0424934	0.0820507	-0.130158	0.0593461	0.0907555	0.192389	0.0143822	0.159423	-0.0581242	0.254814
sp|P00390|GSHR_HUMAN	GSR	GSHR_HUMAN Glutathione reductase, mitochondrial	51	6.10814	6.32895	6.34872	6.49675	6.31814	6.36639	6.02906	6.17183	6.07895	6.33817	6.15834	6.46198	5.92434	6.52272	6.16503	6.1825	6.21854	0.982246	1.01775	1.02093	1.04474	1.01602	1.02377	0.969529	0.992488	0.977552	1.01924	0.990318	1.03915	0.952689	1.04891	0.991394	0.994204	-0.0258439	0.0253891	0.0298887	0.0631411	0.0229228	0.0338985	-0.044644	-0.0108787	-0.0327549	0.0274893	-0.0140355	0.0553992	-0.0699226
sp|P02730|B3AT_HUMAN	SLC4A1	B3AT_HUMAN Band 3 anion transport protein	2	5.44365	6.12413	6.52143	6.76395	5.7938	6.37351	6.56831	6.15627	6.61983	5.82835	6.61869	6.68774	6.27366	6.39852	5.67287	6.15528	5.78389	0.941175	1.05883	1.12752	1.16945	1.00171	1.10194	1.13562	1.06438	1.14453	1.00769	1.14433	1.15627	1.08468	1.10627	0.980805	1.06421	-0.0874658	0.0824648	0.173148	0.225826	0.00246977	0.140048	0.183482	0.0900164	0.194754	0.0110474	0.194506	0.209479	0.117267
sp|Q9NZ09-4|UBAP1_HUMAN	UBAP1	UBAP1_HUMAN Isoform 4 of Ubiquitin-associated protein 1	8	6.94352	7.19454	7.98857	6.80256	7.51417	6.50618	6.03689	5.52807	6.19864	5.81899	5.79808	5.74441	5.55149	5.37309	5.52947	5.47134	7.06903	0.982245	1.01775	1.13008	0.962305	1.06297	0.920378	0.853991	0.782013	0.876873	0.823167	0.820209	0.812616	0.785326	0.760089	0.782211	0.773987	-0.025845	0.0253902	0.176425	-0.0554345	0.0881015	-0.119702	-0.227707	-0.354736	-0.189561	-0.280743	-0.285937	-0.299354	-0.348637
sp|P33681|CD80_HUMAN	CD80	CD80_HUMAN T-lymphocyte activation antigen CD80	2	5.94589	6.2561	6.20116	6.47037	5.94853	5.88074	6.09999	6.41101	6.03509	6.85412	6.47118	6.51107	6.55827	6.43358	5.9648	5.95808	6.101	0.974577	1.02542	1.01642	1.06054	0.97501	0.963899	0.999835	1.05081	0.989198	1.12344	1.06068	1.06721	1.07495	1.05451	0.977677	0.976575	-0.0371518	0.036219	0.0234936	0.0848037	-0.0365114	-0.0530468	-0.000237671	0.0715071	-0.0156693	0.167927	0.0849843	0.0938501	0.104271
sp|P61803|DAD1_HUMAN	DAD1	DAD1_HUMAN Dolichyl-diphosphooligosaccharide--protein glycosyltransferase subunit DAD1	2	7.17564	5.98765	7.38471	5.92525	6.82087	6.41226	6.74265	5.70803	6.48939	5.55544	6.24435	5.64086	6.20466	5.97551	6.09917	5.63355	6.58164	1.09025	0.90975	1.12202	0.900269	1.03635	0.974264	1.02446	0.867265	0.985983	0.844081	0.948752	0.857059	0.942722	0.907905	0.926694	0.855949	0.124659	-0.136458	0.166093	-0.151572	0.0515076	-0.0376153	0.0348675	-0.205455	-0.0203653	-0.244547	-0.0758968	-0.222533	-0.0850961
sp|Q9NX40|OCAD1_HUMAN	OCIAD1	OCAD1_HUMAN OCIA domain-containing protein 1	21	6.29271	5.94199	6.5893	6.25535	6.25111	6.18086	6.33102	6.24086	6.6371	6.27903	6.11918	6.52904	5.87845	6.18825	6.19566	6.09008	6.11735	1.02867	0.971334	1.07715	1.02256	1.02187	1.01038	1.03493	1.02019	1.08496	1.02643	1.0003	1.0673	0.960947	1.01159	1.0128	0.995542	0.0407746	-0.0419606	0.107218	0.0321838	0.0312056	0.0149008	0.0495311	0.028838	0.117646	0.0376349	0.000431516	0.0939641	-0.057471
tr|D6RDK6|D6RDK6_HUMAN	OCIAD1	D6RDK6_HUMAN OCIA domain-containing protein 1 (Fragment)	2	7.57869	7.44897	5.38951	6.82739	6.36342	6.20135	5.05402	6.3797	4.83941	6.23934	4.89549	6.97563	6.49212	6.77114	5.85416	6.68966	7.51383	1.00863	0.991368	0.717279	0.908643	0.846894	0.825325	0.672629	0.849061	0.644067	0.830381	0.651531	0.928372	0.864023	0.901157	0.779118	0.890313	0.0124	-0.0125075	-0.479394	-0.138214	-0.239746	-0.276966	-0.572117	-0.23606	-0.634717	-0.268155	-0.618095	-0.107225	-0.210859
sp|Q9H2M9|RBGPR_HUMAN	RAB3GAP2	RBGPR_HUMAN Rab3 GTPase-activating protein non-catalytic subunit	28	6.67001	6.14068	6.11381	5.76959	6.28413	5.85302	6.49024	6.42181	6.26232	6.10873	6.74706	5.57275	6.89512	5.27441	7.07025	6.32605	6.40535	1.04132	0.958681	0.954486	0.900746	0.981076	0.913771	1.01325	1.00257	0.977671	0.953693	1.05335	0.870016	1.07646	0.823439	1.1038	0.98762	0.0584126	-0.0608779	-0.0672046	-0.150807	-0.0275633	-0.130095	0.0189956	0.0037037	-0.032579	-0.0684038	0.0749827	-0.200887	0.106299
sp|O95429|BAG4_HUMAN	BAG4	BAG4_HUMAN BAG family molecular chaperone regulator 4	9	5.87605	6.33219	6.29602	6.31108	6.25535	6.14722	6.44489	6.57643	6.37733	6.1427	6.05391	6.14125	5.99622	6.4969	6.33065	6.22181	6.10412	0.962637	1.03736	1.03144	1.0339	1.02478	1.00706	1.05583	1.07738	1.04476	1.00632	0.991774	1.00608	0.982323	1.06435	1.03711	1.01928	-0.0549367	0.0529212	0.0446568	0.0481036	0.0353073	0.0101508	0.0783724	0.107521	0.0631692	0.0090896	-0.0119161	0.00874901	-0.02573
sp|Q14318-2|FKBP8_HUMAN	FKBP8	FKBP8_HUMAN Isoform 2 of Peptidyl-prolyl cis-trans isomerase FKBP8	10	6.35267	5.82732	5.69346	5.57804	5.62861	5.62116	6.37862	6.62701	6.48468	6.20709	6.73856	5.79178	7.49119	5.52529	7.35579	6.69875	6.09	1.04313	0.956868	0.934887	0.915935	0.924239	0.923016	1.04739	1.08818	1.06481	1.01923	1.1065	0.951032	1.23008	0.907273	1.20785	1.09996	0.060922	-0.0636085	-0.0971354	-0.126683	-0.113662	-0.115573	0.0668033	0.121917	0.0905943	0.027476	0.145999	-0.0724342	0.298754
sp|P17535|JUND_HUMAN	JUND	JUND_HUMAN Transcription factor jun-D	7	6.2815	7.17602	6.03415	6.93992	6.27486	6.58106	5.91542	6.49059	5.64491	6.15312	5.83457	6.62522	6.09045	6.03308	5.54278	6.38236	6.72876	0.93353	1.06647	0.89677	1.03138	0.932543	0.978049	0.879125	0.964604	0.838923	0.914451	0.867109	0.984612	0.905137	0.896611	0.823745	0.948519	-0.0992316	0.0928432	-0.15719	0.0445784	-0.100757	-0.0320207	-0.18586	-0.051991	-0.25339	-0.129023	-0.205714	-0.0223723	-0.143792
sp|P17275|JUNB_HUMAN	JUNB	JUNB_HUMAN Transcription factor jun-B	3	5.51797	6.71666	5.79481	6.09959	5.82222	6.04616	5.91761	6.28719	6.1537	6.79704	6.52415	6.36184	6.53673	6.67101	6.13436	6.61895	6.11731	0.902025	1.09798	0.94728	0.997102	0.951761	0.988368	0.967354	1.02777	1.00595	1.11111	1.06651	1.03997	1.06856	1.09051	1.00279	1.082	-0.148761	0.134845	-0.0781372	-0.0041863	-0.0713292	-0.0168794	-0.0478839	0.0395168	0.00855555	0.152008	0.0928914	0.0565455	0.0956705
sp|Q674X7-3|KAZRN_HUMAN	KAZN	KAZRN_HUMAN Isoform 3 of Kazrin	5	6.09031	6.254	6.51926	6.68622	6.45152	6.25184	5.88615	6.272	6.21961	6.30776	5.77722	6.38802	5.87066	6.59006	5.94642	6.48896	6.17216	0.98674	1.01326	1.05624	1.08329	1.04526	1.01291	0.953662	1.01618	1.00769	1.02197	0.936013	1.03497	0.951152	1.06771	0.963427	1.05133	-0.0192586	0.0190049	0.0789339	0.115417	0.0638648	0.0185066	-0.06845	0.0231513	0.0110498	0.0313535	-0.0953989	0.0495945	-0.0722516
sp|Q96FE5|LIGO1_HUMAN	LINGO1	LIGO1_HUMAN Leucine-rich repeat and immunoglobulin-like domain-containing nogo receptor-interacting protein 1	2	6.56235	5.96183	6.88356	6.42865	6.67288	5.83355	6.30024	5.87383	6.69565	5.97972	5.94134	6.02921	6.14632	6.08965	6.29276	6.30846	6.26209	1.04795	0.952051	1.09924	1.0266	1.0656	0.931566	1.00609	0.937998	1.06924	0.954908	0.948779	0.962811	0.981513	0.972463	1.0049	1.0074	0.0675683	-0.070889	0.136511	0.0378716	0.0916653	-0.10227	0.00876254	-0.0923427	0.0965799	-0.0665663	-0.0758559	-0.0546753	-0.0269214
sp|Q8IWB1|IPRI_HUMAN	ITPRIP	IPRI_HUMAN Inositol 1,4,5-trisphosphate receptor-interacting protein	7	6.14052	6.13361	6.47636	6.2907	6.31377	5.97425	6.23652	6.18638	6.29611	6.31706	6.49228	6.11408	6.12056	6.42487	6.26109	6.22186	6.13706	1.00056	0.999437	1.05529	1.02503	1.02879	0.97347	1.01621	1.00804	1.02592	1.02933	1.05788	0.996255	0.997311	1.0469	1.02021	1.01382	0.000811969	-0.000812427	0.0776343	0.0356717	0.0409528	-0.0387913	0.0231924	0.0115466	0.0369119	0.0417044	0.0811764	-0.00541343	-0.00388521
sp|Q15020|SART3_HUMAN	SART3	SART3_HUMAN Squamous cell carcinoma antigen recognized by T-cells 3	53	6.50657	6.47439	6.65065	6.36192	6.4724	6.08923	6.69589	6.09665	6.45044	6.12261	5.9588	6.09234	5.85761	5.76232	6.06763	6.34054	6.49048	1.00248	0.997521	1.02468	0.980193	0.997214	0.938179	1.03165	0.939322	0.993831	0.943322	0.918083	0.938658	0.902493	0.887811	0.934851	0.976898	0.00357204	-0.0035809	0.0351702	-0.0288629	-0.00402441	-0.0920654	0.0449507	-0.0903085	-0.0089276	-0.0841784	-0.123303	-0.0913287	-0.148013
tr|F8VV04|F8VV04_HUMAN	SART3	F8VV04_HUMAN Squamous cell carcinoma antigen recognized by T-cells 3 (Fragment)	4	6.56153	5.9377	6.66662	6.86032	6.11461	5.79143	6.91504	6.17109	6.19389	6.14891	5.89663	6.36356	5.84754	5.71205	6.29688	6.52218	6.24962	1.04991	0.950091	1.06672	1.09772	0.978398	0.926686	1.10647	0.987435	0.991083	0.983886	0.943519	1.01823	0.935664	0.913984	1.00756	1.04361	0.0702649	-0.0738631	0.0931882	0.134509	-0.0315068	-0.109848	0.14597	-0.018242	-0.0129216	-0.0234366	-0.0838766	0.0260668	-0.0959375
sp|P52788|SPSY_HUMAN	SMS	SPSY_HUMAN Spermine synthase	50	6.37592	6.22416	6.54405	6.32932	6.29833	6.15283	6.2429	6.13302	6.16843	6.13713	6.11691	6.32232	6.0929	6.38528	6.31933	6.15717	6.30004	1.01204	0.987956	1.03873	1.00465	0.999729	0.976633	0.99093	0.973489	0.97911	0.974141	0.970932	1.00354	0.967121	1.01353	1.00306	0.977322	0.0172725	-0.0174818	0.0548228	0.00668952	-0.000391639	-0.0341109	-0.0131446	-0.0387633	-0.0304576	-0.0377968	-0.0425579	0.00509307	-0.0482319
sp|P15529-2|MCP_HUMAN	CD46	MCP_HUMAN Isoform B of Membrane cofactor protein	8	6.32863	6.58457	6.38062	6.32572	6.42995	6.20151	6.06727	6.11781	6.16702	6.19736	6.20581	6.19823	6.12571	6.66269	6.14079	5.86629	6.4566	0.98018	1.01982	0.988232	0.979729	0.995872	0.960492	0.9397	0.947528	0.95515	0.959849	0.961158	0.959984	0.948752	1.03192	0.951087	0.908573	-0.0288814	0.0283146	-0.017078	-0.029545	-0.00596713	-0.0581551	-0.0897271	-0.0777593	-0.0662011	-0.0591209	-0.0571551	-0.0589184	-0.0758976
sp|Q9NRF8|PYRG2_HUMAN	CTPS2	PYRG2_HUMAN CTP synthase 2	40	6.23453	6.20689	6.2596	6.43308	6.35377	6.39955	6.01959	6.20037	5.93852	6.34054	6.19116	6.47534	6.0836	6.48214	6.06891	6.31239	6.22071	1.00222	0.997778	1.00625	1.03414	1.02139	1.02875	0.967669	0.99673	0.954637	1.01926	0.99525	1.04093	0.977959	1.04203	0.975598	1.01474	0.00320155	-0.00320867	0.00899122	0.0484304	0.0305336	0.0408912	-0.047414	-0.00472494	-0.0669758	0.0275265	-0.00686951	0.0578767	-0.032154
sp|P17812|PYRG1_HUMAN	CTPS1	PYRG1_HUMAN CTP synthase 1	53	6.19952	6.21619	6.33574	6.36651	6.31783	6.45771	6.13027	6.26759	6.02916	6.31563	5.97192	6.35588	6.00983	6.50505	6.16798	6.35317	6.20786	0.998657	1.00134	1.0206	1.02556	1.01772	1.04025	0.987502	1.00962	0.971215	1.01736	0.961994	1.02384	0.968101	1.04787	0.993577	1.02341	-0.00193834	0.00193574	0.0294183	0.0364079	0.0253343	0.0569278	-0.0181442	0.0138159	-0.0421378	0.0248318	-0.0559	0.033997	-0.0467707
sp|Q96H78|S2544_HUMAN	SLC25A44	S2544_HUMAN Solute carrier family 25 member 44	7	5.9245	6.07739	6.14895	6.45072	6.42214	6.53047	6.35989	6.0946	6.2141	6.32586	6.33467	6.62004	5.80195	6.49412	6.1455	6.05511	6.00094	0.987261	1.01274	1.02466	1.07495	1.07019	1.08824	1.05981	1.01561	1.03552	1.05414	1.05561	1.10317	0.966839	1.08218	1.02409	1.00903	-0.0184963	0.0182622	0.0351504	0.10427	0.0978644	0.121997	0.0838121	0.0223418	0.0503558	0.0760719	0.0780798	0.14165	-0.0486518
[truncated: 5,390 more rows]
[truncated: 3 more columns]
