# Supplementary material for: Large-scale characterization of drug mechanism of action using proteome-wide thermal shift assays
Source: bioRxiv. 2024 Aug 14:2024.01.26.577428. Originally published 2024 Jan 27. Preprint. [Version 4] doi: 10.1101/2024.01.26.577428 (PMC10849652; doi:10.1101/2024.01.26.577428)
Supplement: Supplement 10 — This table contains cell-based PISA data for K562 cells treated with increasing concentrations of BI 2536 and NVP-TAE-226. [file media-10.xlsx]

## Sheet: Legend
This table contains PISA data for K562 cells treated with increasing concentrations of NVP-TAE-226 and BI 2536
Full dataset
Protein Id
Gene Symbol
Description
Number of peptides	Number of quantified peptides
Veh_126_sn scaled	TMT SSN scaled to 100
Veh_127n_sn scaled	TMT SSN scaled to 100
BI2536_100nM_127c_sn scaled	TMT SSN scaled to 100
BI2536_100nM_128n_sn scaled	TMT SSN scaled to 100
BI2536_1uM_128c_sn scaled	TMT SSN scaled to 100
BI2536_1uM_129n_sn scaled	TMT SSN scaled to 100
BI2536_10uM_129c_sn scaled	TMT SSN scaled to 100
BI2536_10uM_130n_sn scaled	TMT SSN scaled to 100
Veh_130c_sn scaled	TMT SSN scaled to 100
Veh_131_sn scaled	TMT SSN scaled to 100
TAE226_100nM_131c_sn scaled	TMT SSN scaled to 100
TAE226_100nM_132n_sn scaled	TMT SSN scaled to 100
TAE226_1uM_132c_sn scaled	TMT SSN scaled to 100
TAE226_1uM_133n_sn scaled	TMT SSN scaled to 100
TAE226_10uM_133c_sn scaled	TMT SSN scaled to 100
TAE226_10uM_134n_sn scaled	TMT SSN scaled to 100
Veh_1_mean	Average of 2 vehicle-treated samples
Veh_2_mean	Average of 2 vehicle-treated samples
Veh_126_sn scaled	Fold change (compared to Veh_1_mean)
Veh_127n_sn scaled	Fold change (compared to Veh_1_mean)
BI2536_100nM_127c_sn scaled	Fold change (compared to Veh_1_mean)
BI2536_100nM_128n_sn scaled	Fold change (compared to Veh_1_mean)
BI2536_1uM_128c_sn scaled	Fold change (compared to Veh_1_mean)
BI2536_1uM_129n_sn scaled	Fold change (compared to Veh_1_mean)
BI2536_10uM_129c_sn scaled	Fold change (compared to Veh_1_mean)
BI2536_10uM_130n_sn scaled	Fold change (compared to Veh_1_mean)
Veh_130c_sn scaled	Fold change (compared to Veh_2_mean)
Veh_131_sn scaled	Fold change (compared to Veh_2_mean)
TAE226_100nM_131c_sn scaled	Fold change (compared to Veh_2_mean)
TAE226_100nM_132n_sn scaled	Fold change (compared to Veh_2_mean)
TAE226_1uM_132c_sn scaled	Fold change (compared to Veh_2_mean)
TAE226_1uM_133n_sn scaled	Fold change (compared to Veh_2_mean)
TAE226_10uM_133c_sn scaled	Fold change (compared to Veh_2_mean)
TAE226_10uM_134n_sn scaled	Fold change (compared to Veh_2_mean)
Veh_126_sn scaled	Fold change (compared to Veh_1_mean) - log2 transformed
Veh_127n_sn scaled	Fold change (compared to Veh_1_mean) - log2 transformed
BI2536_100nM_127c_sn scaled	Fold change (compared to Veh_1_mean) - log2 transformed
BI2536_100nM_128n_sn scaled	Fold change (compared to Veh_1_mean) - log2 transformed
BI2536_1uM_128c_sn scaled	Fold change (compared to Veh_1_mean) - log2 transformed
BI2536_1uM_129n_sn scaled	Fold change (compared to Veh_1_mean) - log2 transformed
BI2536_10uM_129c_sn scaled	Fold change (compared to Veh_1_mean) - log2 transformed
BI2536_10uM_130n_sn scaled	Fold change (compared to Veh_1_mean) - log2 transformed
Veh_130c_sn scaled	Fold change (compared to Veh_2_mean) - log2 transformed
Veh_131_sn scaled	Fold change (compared to Veh_2_mean) - log2 transformed
TAE226_100nM_131c_sn scaled	Fold change (compared to Veh_2_mean) - log2 transformed
TAE226_100nM_132n_sn scaled	Fold change (compared to Veh_2_mean) - log2 transformed
TAE226_1uM_132c_sn scaled	Fold change (compared to Veh_2_mean) - log2 transformed
TAE226_1uM_133n_sn scaled	Fold change (compared to Veh_2_mean) - log2 transformed
TAE226_10uM_133c_sn scaled	Fold change (compared to Veh_2_mean) - log2 transformed
TAE226_10uM_134n_sn scaled	Fold change (compared to Veh_2_mean) - log2 transformed

## Sheet: Full dataset
				TMT SSN Scaled to 100																Vehicle 1 mean	Vehicle 2 mean	Fold change (treatment/vehicle_mean)																Fold change (treatment/vehicle_mean) - log2 transformed
Protein Id	Gene Symbol	Description	Number of peptides	Veh_126_sn scaled	Veh_127n_sn scaled	BI2536_100nM_127c_sn scaled	BI2536_100nM_128n_sn scaled	BI2536_1uM_128c_sn scaled	BI2536_1uM_129n_sn scaled	BI2536_10uM_129c_sn scaled	BI2536_10uM_130n_sn scaled	Veh_130c_sn scaled	Veh_131_sn scaled	TAE226_100nM_131c_sn scaled	TAE226_100nM_132n_sn scaled	TAE226_1uM_132c_sn scaled	TAE226_1uM_133n_sn scaled	TAE226_10uM_133c_sn scaled	TAE226_10uM_134n_sn scaled	Veh_1_mean	Veh_2_mean	Veh_126_sn scaled	Veh_127n_sn scaled	BI2536_100nM_127c_sn scaled	BI2536_100nM_128n_sn scaled	BI2536_1uM_128c_sn scaled	BI2536_1uM_129n_sn scaled	BI2536_10uM_129c_sn scaled	BI2536_10uM_130n_sn scaled	Veh_130c_sn scaled	Veh_131_sn scaled	TAE226_100nM_131c_sn scaled	TAE226_100nM_132n_sn scaled	TAE226_1uM_132c_sn scaled	TAE226_1uM_133n_sn scaled	TAE226_10uM_133c_sn scaled	TAE226_10uM_134n_sn scaled	Veh_126_sn scaled	Veh_127n_sn scaled	BI2536_100nM_127c_sn scaled	BI2536_100nM_128n_sn scaled	BI2536_1uM_128c_sn scaled	BI2536_1uM_129n_sn scaled	BI2536_10uM_129c_sn scaled	BI2536_10uM_130n_sn scaled	Veh_130c_sn scaled	Veh_131_sn scaled	TAE226_100nM_131c_sn scaled	TAE226_100nM_132n_sn scaled
sp|O60341-2|KDM1A_HUMAN	KDM1A	Isoform 2 of Lysine-specific histone demethylase 1A OS=Homo sapiens OX=9606 GN=KDM1A	18	6.55375	6.67084	7.0178	6.58263	6.07008	6.524	6.40588	6.47787	5.92743	5.82317	6.29476	6.17154	5.82554	6.0499	5.73662	5.86817	6.61229	5.8753	0.991146	1.00885	1.06133	0.995514	0.917999	0.986647	0.968783	0.97967	1.00887	0.991127	1.07139	1.05042	0.991531	1.02972	0.976396	0.998786	-0.0128304	0.0127173	0.0858677	-0.00648698	-0.123436	-0.0193943	-0.0457543	-0.0296316	0.0127442	-0.0128578	0.0994889	0.070968
sp|Q99453|PHX2B_HUMAN	PHOX2B	Paired mesoderm homeobox protein 2B OS=Homo sapiens OX=9606 GN=PHOX2B PE=1 SV=2	1	6.71433	6.13565	4.82003	5.20587	4.43994	5.76824	5.74969	4.97925	5.82604	5.94023	7.2492	5.96741	6.18556	10.5055	6.87068	7.6424	6.42499	5.88313	1.04503	0.954966	0.7502	0.810253	0.691042	0.897782	0.894895	0.774982	0.990295	1.0097	1.2322	1.01432	1.05141	1.7857	1.16786	1.29904	0.0635492	-0.066478	-0.414652	-0.303555	-0.533154	-0.155563	-0.16021	-0.367766	-0.0140695	0.0139336	0.301237	0.0205198
sp|Q8N697|S15A4_HUMAN	SLC15A4	Solute carrier family 15 member 4 OS=Homo sapiens OX=9606 GN=SLC15A4 PE=1 SV=1	2	6.72848	6.49599	7.06524	5.80757	6.22131	5.41777	6.19371	6.42555	6.54886	6.18314	6.53478	5.39983	5.97731	6.92516	5.87042	6.20489	6.61224	6.366	1.01758	0.98242	1.06851	0.878307	0.940879	0.819355	0.936704	0.971767	1.02872	0.971276	1.02651	0.84823	0.938943	1.08784	0.922152	0.974692	0.0251426	-0.0255886	0.0956006	-0.187203	-0.0879196	-0.287439	-0.0943342	-0.0413181	0.0408566	-0.0420475	0.0377515	-0.237473
sp|Q9NYV4|CDK12_HUMAN	CDK12	Cyclin-dependent kinase 12 OS=Homo sapiens OX=9606 GN=CDK12 PE=1 SV=2	22	6.69863	6.32811	6.55963	6.94601	6.32605	6.55142	6.22448	6.49293	5.69857	6.17593	6.15782	5.96509	5.90953	6.31909	5.6185	6.02821	6.51337	5.93725	1.02844	0.971557	1.0071	1.06642	0.971241	1.00584	0.955647	0.996862	0.9598	1.0402	1.03715	1.00469	0.995331	1.06431	0.946314	1.01532	0.0404619	-0.0416295	0.0102103	0.0927803	-0.0420992	0.00840346	-0.0654509	-0.00453453	-0.0591949	0.0568615	0.0526248	0.00674904
sp|P24941|CDK2_HUMAN	CDK2	Cyclin-dependent kinase 2 OS=Homo sapiens OX=9606 GN=CDK2 PE=1 SV=2	35	6.2624	6.35811	6.24327	6.19592	6.09262	6.17976	6.24857	6.23897	5.68063	6.54521	5.91266	6.45707	6.47433	6.11565	6.57421	6.42061	6.31025	6.11292	0.992416	1.00758	0.989385	0.981881	0.965511	0.97932	0.990225	0.988703	0.929283	1.07072	0.96724	1.0563	1.05912	1.00045	1.07546	1.05033	-0.0109826	0.0108997	-0.0153964	-0.0263798	-0.0506355	-0.0301475	-0.0141722	-0.0163904	-0.105811	0.0985778	-0.0480544	0.079018
sp|P50750-2|CDK9_HUMAN	CDK9	Isoform 2 of Cyclin-dependent kinase 9 OS=Homo sapiens OX=9606 GN=CDK9	11	6.43765	6.12379	6.41476	6.50783	6.02747	6.08988	6.3589	6.38269	5.80183	6.47079	6.3729	6.67984	5.96361	6.26474	5.78592	6.3174	6.28072	6.13631	1.02499	0.975014	1.02134	1.03616	0.959678	0.969615	1.01245	1.01624	0.945492	1.05451	1.03856	1.08858	0.971856	1.02093	0.942899	1.02951	0.0356042	-0.0365051	0.0304653	0.0512466	-0.0593774	-0.0445162	0.0178473	0.0232346	-0.0808633	0.0765705	0.0545787	0.122442
sp|P07948|LYN_HUMAN	LYN	Tyrosine-protein kinase Lyn OS=Homo sapiens OX=9606 GN=LYN PE=1 SV=3	17	6.60751	6.67631	6.79144	6.59723	6.42322	6.43938	6.36905	6.37207	5.9225	6.1465	6.78905	6.32949	5.743	6.09636	5.15322	5.54368	6.64191	6.0345	0.994821	1.00518	1.02251	0.993273	0.967074	0.969507	0.958918	0.959373	0.98144	1.01856	1.12504	1.04888	0.951694	1.01025	0.85396	0.918664	-0.00749147	0.00745277	0.0321193	-0.00973777	-0.0483015	-0.0446764	-0.06052	-0.0598361	-0.0270279	0.0265309	0.169975	0.068855
sp|P06493|CDK1_HUMAN	CDK1	Cyclin-dependent kinase 1 OS=Homo sapiens OX=9606 GN=CDK1 PE=1 SV=3	36	6.56594	6.3886	6.24462	6.3846	6.5206	6.42091	6.32088	6.37356	5.5919	6.19897	5.844	6.20661	6.51408	6.18383	6.05294	6.18795	6.47727	5.89543	1.01369	0.986311	0.964082	0.985693	1.00669	0.991299	0.975856	0.983989	0.948514	1.05149	0.991275	1.05278	1.10494	1.04892	1.02672	1.04962	0.0196157	-0.0198861	-0.0527721	-0.0207896	0.00961884	-0.0126081	-0.0352605	-0.0232865	-0.0762597	0.0724303	-0.0126421	0.0742072
sp|Q13188-2|STK3_HUMAN	STK3	Isoform 2 of Serine/threonine-protein kinase 3 OS=Homo sapiens OX=9606 GN=STK3	26	6.25276	6.24151	6.34683	6.33148	6.38018	6.3936	6.24399	6.23555	5.85534	6.29619	6.04392	6.47564	6.2449	6.06231	6.35185	6.24398	6.24714	6.07577	1.0009	0.9991	1.01596	1.0135	1.0213	1.02345	0.999497	0.998146	0.963721	1.03628	0.994759	1.06581	1.02784	0.997785	1.04544	1.02769	0.00129844	-0.00129961	0.0228415	0.0193481	0.0304024	0.0334338	-0.00072648	-0.00267789	-0.0533131	0.051413	-0.00758151	0.0919567
sp|Q13043|STK4_HUMAN	STK4	Serine/threonine-protein kinase 4 OS=Homo sapiens OX=9606 GN=STK4 PE=1 SV=2	31	6.22563	6.11508	6.4582	6.47158	6.21531	6.29046	6.14141	6.04904	6.12767	6.39502	6.12724	6.62674	6.27242	6.06494	6.16276	6.25651	6.17035	6.26135	1.00896	0.991042	1.04665	1.04882	1.00729	1.01946	0.995309	0.980339	0.978651	1.02135	0.978582	1.05836	1.00177	0.968632	0.984255	0.999228	0.0128663	-0.0129821	0.0657786	0.0687645	0.0104729	0.027812	-0.00678357	-0.0286473	-0.031134	0.0304763	-0.0312352	0.0818267
sp|Q14004-2|CDK13_HUMAN	CDK13	Isoform 2 of Cyclin-dependent kinase 13 OS=Homo sapiens OX=9606 GN=CDK13	2	5.89926	7.10067	6.38948	6.85703	6.65895	6.209	6.36456	6.87936	6.1087	5.64484	6.00104	6.07118	6.56647	6.86795	4.93374	5.44779	6.49996	5.87677	0.907583	1.09242	0.983002	1.05493	1.02446	0.955236	0.979168	1.05837	1.03947	0.960534	1.02115	1.03308	1.11736	1.16866	0.839533	0.927004	-0.139898	0.127523	-0.0247334	0.0771519	0.0348628	-0.066071	-0.0303712	0.0818424	0.055842	-0.0580907	0.0301891	0.0469535
sp|Q00535|CDK5_HUMAN	CDK5	Cyclin-dependent-like kinase 5 OS=Homo sapiens OX=9606 GN=CDK5 PE=1 SV=3	19	6.75286	6.45057	6.23216	6.57871	6.27387	6.57143	6.30888	6.01412	5.73472	6.38188	5.82825	6.20919	6.39891	6.04881	6.12624	6.0894	6.60172	6.0583	1.02289	0.977105	0.944021	0.996515	0.950339	0.995413	0.955643	0.910994	0.946589	1.05341	0.962027	1.02491	1.05622	0.998434	1.01121	1.00513	0.0326578	-0.0334142	-0.0831086	-0.00503614	-0.0734852	-0.00663351	-0.0654569	-0.134487	-0.07919	0.0750685	-0.0558503	0.0354921
sp|Q00534|CDK6_HUMAN	CDK6	Cyclin-dependent kinase 6 OS=Homo sapiens OX=9606 GN=CDK6 PE=1 SV=1	22	6.3429	6.12172	6.58294	6.53016	6.2082	6.40192	6.22993	6.18764	5.81667	6.32634	6.16452	6.28281	6.23094	6.24858	6.20665	6.11808	6.23231	6.07151	1.01774	0.982255	1.05626	1.04779	0.996131	1.02721	0.999618	0.992833	0.958028	1.04197	1.01532	1.0348	1.02626	1.02916	1.02226	1.00767	0.0253756	-0.0258299	0.0789651	0.0673513	-0.00559196	0.0387377	-0.000551043	-0.0103777	-0.0618607	0.0593169	0.0219344	0.0493558
sp|Q00536-2|CDK16_HUMAN	CDK16	Isoform 2 of Cyclin-dependent kinase 16 OS=Homo sapiens OX=9606 GN=CDK16	12	6.123	6.13064	6.73049	6.74104	6.04796	6.43629	6.29114	6.38705	5.55713	6.08333	6.23381	6.63092	6.06358	6.16157	6.16457	6.21749	6.12682	5.82023	0.999377	1.00062	1.09853	1.10025	0.987129	1.05051	1.02682	1.04247	0.954796	1.0452	1.07106	1.13929	1.04181	1.05865	1.05916	1.06826	-0.000899784	0.000899223	0.135573	0.137833	-0.0186899	0.0710909	0.038183	0.0600113	-0.0667362	0.0637851	0.099038	0.188133
sp|P12931-2|SRC_HUMAN	SRC	Isoform 2 of Proto-oncogene tyrosine-protein kinase Src OS=Homo sapiens OX=9606 GN=SRC	4	6.16502	6.46799	6.25821	6.56856	6.73566	6.09033	6.47069	5.9158	6.24467	6.37421	6.59336	6.32138	6.27506	6.1922	5.35975	5.96709	6.31651	6.30944	0.976018	1.02398	0.990771	1.0399	1.06636	0.964193	1.02441	0.936562	0.989734	1.01027	1.045	1.00189	0.994551	0.981418	0.849481	0.94574	-0.0350209	0.0341909	-0.0133764	0.0564506	0.0926928	-0.0526061	0.034793	-0.0945532	-0.0148866	0.0147346	0.0635019	0.00272758
sp|P07947|YES_HUMAN	YES1	Tyrosine-protein kinase Yes OS=Homo sapiens OX=9606 GN=YES1 PE=1 SV=3	3	6.86827	7.40343	7.16078	7.11452	6.9466	6.83395	6.38708	6.71908	6.49913	6.71496	7.12799	6.53326	4.60721	5.31623	3.47114	4.29636	7.13585	6.60704	0.962502	1.0375	1.00349	0.997011	0.973479	0.957692	0.895069	0.941595	0.983667	1.01633	1.07885	0.988832	0.697318	0.804631	0.52537	0.65027	-0.0551385	0.0531085	0.00503145	-0.00431886	-0.0387783	-0.0623656	-0.159929	-0.0868216	-0.0237586	0.0233736	0.10949	-0.0162021
sp|P11802|CDK4_HUMAN	CDK4	Cyclin-dependent kinase 4 OS=Homo sapiens OX=9606 GN=CDK4 PE=1 SV=2	1	6.7311	6.01107	6.23627	7.35275	6.83083	6.29595	6.29485	6.27485	6.44805	6.19462	6.48964	5.82089	5.68518	5.6286	5.9459	5.75946	6.37108	6.32133	1.05651	0.943492	0.97884	1.15408	1.07216	0.988207	0.988034	0.984895	1.02005	0.979954	1.02662	0.920832	0.899364	0.890413	0.940608	0.911115	0.0793032	-0.0839173	-0.0308557	0.206745	0.100522	-0.017115	-0.0173671	-0.0219581	0.0286337	-0.0292135	0.0379092	-0.11899
sp|P36578|RL4_HUMAN	RPL4	60S ribosomal protein L4 OS=Homo sapiens OX=9606 GN=RPL4 PE=1 SV=5	59	5.7541	5.33491	5.92562	5.7146	5.7646	5.99833	6.29927	6.01322	5.66324	5.82157	7.88049	5.44595	5.49008	9.34778	6.20121	7.34505	5.54451	5.7424	1.0378	0.962198	1.06874	1.03068	1.0397	1.08185	1.13613	1.08454	0.986214	1.01379	1.37233	0.948374	0.956059	1.62785	1.0799	1.27909	0.0535316	-0.0555947	0.0959074	0.0435939	0.0561618	0.113502	0.184126	0.117079	-0.0200274	0.0197532	0.45663	-0.0764713
sp|Q8NCE2|MTMRE_HUMAN	MTMR14	Myotubularin-related protein 14 OS=Homo sapiens OX=9606 GN=MTMR14 PE=1 SV=2	9	6.01627	6.00892	6.63156	6.49758	5.80758	6.43829	5.8073	6.10549	5.89157	6.62416	6.19129	6.96533	6.24808	6.054	6.06957	6.64301	6.01259	6.25786	1.00061	0.999389	1.10294	1.08066	0.965902	1.0708	0.965856	1.01545	0.941466	1.05853	0.989361	1.11305	0.998436	0.967423	0.969911	1.06155	0.00088153	-0.000882069	0.141361	0.111915	-0.0500507	0.0986898	-0.0501202	0.0221193	-0.0870184	0.082067	-0.0154305	0.154521
sp|Q8WUQ7-2|CATIN_HUMAN	CACTIN	Isoform 2 of Cactin OS=Homo sapiens OX=9606 GN=CACTIN	5	6.09461	6.4029	6.72775	6.40545	6.41175	6.80181	6.50348	6.21835	5.93515	6.31724	6.67119	6.19415	6.02117	6.04581	5.59376	5.65543	6.24876	6.1262	0.975332	1.02467	1.07665	1.02508	1.02608	1.08851	1.04076	0.995134	0.968815	1.03118	1.08896	1.01109	0.982856	0.986878	0.913089	0.923155	-0.0360349	0.0351567	0.106555	0.0357312	0.0371494	0.12235	0.0576431	-0.00703696	-0.0457068	0.0443031	0.122953	0.015915
sp|P82914|RT15_HUMAN	MRPS15	28S ribosomal protein S15, mitochondrial OS=Homo sapiens OX=9606 GN=MRPS15 PE=1 SV=1	6	6.98104	7.74178	6.70117	6.69773	6.42153	6.57446	6.50869	6.45316	5.77368	5.68717	5.90345	5.8193	5.95816	5.73597	5.75299	5.28972	7.36141	5.73043	0.948329	1.05167	0.910311	0.909843	0.872323	0.893098	0.884163	0.87662	1.00755	0.992452	1.03019	1.01551	1.03974	1.00097	1.00394	0.923094	-0.0765401	0.0726832	-0.135569	-0.13631	-0.197065	-0.16311	-0.177615	-0.189976	0.010849	-0.0109312	0.0429162	0.0222035
sp|Q9BTD8|RBM42_HUMAN	RBM42	RNA-binding protein 42 OS=Homo sapiens OX=9606 GN=RBM42 PE=1 SV=1	5	5.8827	5.76633	6.09382	6.08712	6.29317	6.4527	5.82923	6.40729	5.86569	6.58139	7.4281	6.13362	5.38518	6.85623	6.30551	6.63191	5.82451	6.22354	1.00999	0.99001	1.04624	1.04509	1.08046	1.10785	1.00081	1.10006	0.942501	1.0575	1.19355	0.985552	0.865292	1.10166	1.01317	1.06562	0.0143405	-0.0144845	0.065209	0.0636219	0.111649	0.147765	0.0011674	0.137576	-0.0854346	0.0806569	0.255258	-0.0209966
sp|Q9P258|RCC2_HUMAN	RCC2	Protein RCC2 OS=Homo sapiens OX=9606 GN=RCC2 PE=1 SV=2	63	6.41039	6.27116	6.41128	6.51346	6.24523	6.39802	6.31811	6.42931	5.85272	6.18157	5.97836	6.3651	6.25196	6.05923	6.18668	6.12741	6.34077	6.01714	1.01098	0.989021	1.01112	1.02723	0.984932	1.00903	0.996426	1.01396	0.972674	1.02733	0.993554	1.05783	1.03902	1.00699	1.02818	1.01833	0.0157529	-0.0159269	0.0159532	0.0387649	-0.0219045	0.0129663	-0.00516613	0.0200047	-0.0399719	0.0388942	-0.00932935	0.0811041
sp|Q9H3U1|UN45A_HUMAN	UNC45A	Protein unc-45 homolog A OS=Homo sapiens OX=9606 GN=UNC45A PE=1 SV=1	31	6.63425	6.55394	7.14402	7.06769	6.26897	6.89946	5.76466	6.04163	5.99835	5.96107	6.27959	5.87857	5.55746	6.63331	5.5706	5.74645	6.59409	5.97971	1.00609	0.99391	1.0834	1.07182	0.950695	1.04631	0.874215	0.916218	1.00312	0.996883	1.05015	0.983086	0.929386	1.1093	0.931584	0.960991	0.00875871	-0.00881221	0.115561	0.100064	-0.0729462	0.0653088	-0.193939	-0.126237	0.00449019	-0.0045042	0.0705948	-0.0246103
sp|P17542|TAL1_HUMAN	TAL1	T-cell acute lymphocytic leukemia protein 1 OS=Homo sapiens OX=9606 GN=TAL1 PE=1 SV=2	14	6.24952	5.96583	6.44213	6.37542	5.92172	6.18843	6.1899	6.29412	5.6453	6.43463	6.82462	6.81009	6.28735	5.79251	6.27057	6.30787	6.10768	6.03997	1.02322	0.976776	1.05476	1.04384	0.969554	1.01322	1.01346	1.03053	0.934658	1.06534	1.12991	1.1275	1.04096	0.95903	1.03818	1.04436	0.0331221	-0.0339004	0.0769145	0.0618971	-0.044607	0.0189501	0.0192928	0.0433814	-0.0974899	0.091317	0.176209	0.173134
sp|P12980|LYL1_HUMAN	LYL1	Protein lyl-1 OS=Homo sapiens OX=9606 GN=LYL1 PE=1 SV=3	2	6.51904	6.37475	6.0176	6.46373	5.68141	6.41677	5.83993	5.81792	6.13576	6.04296	5.62214	6.84854	7.37573	6.68841	6.44886	5.70645	6.44689	6.08936	1.01119	0.988809	0.933411	1.00261	0.881263	0.995327	0.905852	0.902438	1.00762	0.99238	0.923273	1.12467	1.21125	1.09838	1.05904	0.937118	0.016055	-0.0162357	-0.0994163	0.00376245	-0.182355	-0.00675721	-0.142653	-0.148101	0.0109514	-0.0110352	-0.115171	0.169506
tr|A0A3B3ISV4|A0A3B3ISV4_HUMAN	VKORC1L1	Vitamin K epoxide reductase complex subunit 1-like protein 1 OS=Homo sapiens OX=9606 GN=VKORC1L1 PE=1 SV=1	11	6.07682	6.04603	5.98394	5.96389	6.32252	5.99203	6.13354	6.15918	5.48588	6.71272	6.29137	6.61198	6.93556	6.15856	6.75964	6.36634	6.06142	6.0993	1.00254	0.99746	0.987217	0.983909	1.04307	0.988551	1.0119	1.01613	0.899428	1.10057	1.03149	1.08406	1.13711	1.00972	1.10826	1.04378	0.00365956	-0.00366886	-0.0185613	-0.0234034	0.0608427	-0.0166122	0.017063	0.0230813	-0.152921	0.138254	0.0447305	0.116439
sp|Q9UPT8|ZC3H4_HUMAN	ZC3H4	Zinc finger CCCH domain-containing protein 4 OS=Homo sapiens OX=9606 GN=ZC3H4 PE=1 SV=3	21	5.87183	5.93423	6.21384	6.51632	5.92368	6.30753	6.2537	6.36728	6.35792	6.41552	6.55717	6.34161	5.83699	6.41153	6.19505	6.4958	5.90303	6.38672	0.994715	1.00529	1.05265	1.10389	1.0035	1.06852	1.05941	1.07865	0.995491	1.00451	1.02669	0.992937	0.913926	1.00388	0.969989	1.01708	-0.00764547	0.00760517	0.0740294	0.142602	0.00503803	0.0956195	0.0832543	0.109222	-0.00652034	0.006491	0.0379981	-0.010226
sp|P52701|MSH6_HUMAN	MSH6	DNA mismatch repair protein Msh6 OS=Homo sapiens OX=9606 GN=MSH6 PE=1 SV=2	19	7.80842	7.39406	7.67066	7.57879	6.99964	7.35247	5.84438	6.24312	5.04021	5.37845	5.82854	5.55184	5.70278	5.70203	5.03586	4.86875	7.60124	5.20933	1.02726	0.972744	1.00913	0.997047	0.920855	0.967272	0.768872	0.821329	0.967535	1.03246	1.11887	1.06575	1.09472	1.09458	0.9667	0.934621	0.0387959	-0.039868	0.0131159	-0.00426725	-0.118954	-0.0480058	-0.379185	-0.283968	-0.047614	0.0460926	0.162037	0.0918682
sp|P55036|PSMD4_HUMAN	PSMD4	26S proteasome non-ATPase regulatory subunit 4 OS=Homo sapiens OX=9606 GN=PSMD4 PE=1 SV=1	22	6.22545	6.54067	5.96096	6.18357	6.31458	6.0005	6.70046	6.3185	5.7571	6.43102	6.5701	6.02118	6.01019	6.49958	6.02779	6.43834	6.38306	6.09406	0.975308	1.02469	0.933872	0.968747	0.989272	0.940066	1.04973	0.989886	0.944707	1.05529	1.07812	0.988041	0.986237	1.06654	0.989125	1.05649	-0.0360701	0.0351902	-0.0987035	-0.0458082	-0.0155614	-0.0891655	0.0700119	-0.0146661	-0.0820614	0.0776439	0.108512	-0.0173575
tr|Q5VWC4|Q5VWC4_HUMAN	PSMD4	26S proteasome non-ATPase regulatory subunit 4 OS=Homo sapiens OX=9606 GN=PSMD4 PE=1 SV=1	2	5.25104	5.35388	6.92957	7.83244	5.38199	4.89292	6.89143	6.50577	6.44327	5.74555	7.13779	6.77507	6.14481	7.35104	5.82403	5.53942	5.30246	6.09441	0.990303	1.0097	1.30686	1.47713	1.015	0.922764	1.29967	1.22693	1.05724	0.942757	1.1712	1.11169	1.00827	1.20619	0.955635	0.908935	-0.0140586	0.013923	0.386104	0.5628	0.0214779	-0.115966	0.378142	0.295058	0.0803065	-0.0850416	0.227991	0.152749
sp|A2A3N6|PIPSL_HUMAN	PIPSL	Putative PIP5K1A and PSMD4-like protein OS=Homo sapiens OX=9606 GN=PIPSL PE=5 SV=1	10	6.12981	5.98016	6.22184	6.13363	6.34384	6.3332	6.30235	6.05927	6.04734	6.41465	6.37298	6.17267	6.30638	6.52895	6.30009	6.35287	6.05499	6.231	1.01236	0.987642	1.02756	1.01299	1.04771	1.04595	1.04085	1.00071	0.970526	1.02947	1.02279	0.99064	1.0121	1.04782	1.01109	1.01956	0.017719	-0.0179393	0.0392179	0.0186178	0.067233	0.0648113	0.0577665	0.00102061	-0.0431619	0.041908	0.0325056	-0.0135679
sp|Q9BQE4|SELS_HUMAN	SELENOS	Selenoprotein S OS=Homo sapiens OX=9606 GN=SELENOS PE=1 SV=3	5	6.13399	6.1715	6.21044	6.14071	6.39703	5.93835	6.41722	5.90276	7.01374	6.35405	5.52795	6.08025	7.05337	6.17292	6.39412	6.0916	6.15274	6.68389	0.996952	1.00305	1.00938	0.998044	1.0397	0.965155	1.04298	0.95937	1.04935	0.950651	0.827055	0.909687	1.05528	0.923551	0.956646	0.911385	-0.00440439	0.00439098	0.0134653	-0.00282473	0.056172	-0.0511681	0.0607182	-0.0598405	0.0694949	-0.0730126	-0.273945	-0.136558
sp|O95159|ZFPL1_HUMAN	ZFPL1	Zinc finger protein-like 1 OS=Homo sapiens OX=9606 GN=ZFPL1 PE=1 SV=2	11	5.98158	6.08971	6.49715	6.51701	5.9483	6.12402	6.61541	6.26195	5.85366	6.54591	6.36465	6.85771	6.08733	5.71895	6.18892	6.34774	6.03565	6.19979	0.991042	1.00896	1.07646	1.07975	0.985528	1.01464	1.09606	1.03749	0.944171	1.05583	1.02659	1.10612	0.981861	0.922443	0.998248	1.02386	-0.0129813	0.0128656	0.106299	0.110702	-0.0210305	0.020971	0.132323	0.053104	-0.0828792	0.0783756	0.037863	0.145509
sp|Q6P2E9|EDC4_HUMAN	EDC4	Enhancer of mRNA-decapping protein 4 OS=Homo sapiens OX=9606 GN=EDC4 PE=1 SV=1	32	6.10698	6.63938	6.61645	6.34197	6.23661	6.38554	6.08507	6.19746	6.03029	6.28633	6.21265	6.64633	6.12599	6.55158	5.84642	5.69094	6.37318	6.15831	0.958231	1.04177	1.03817	0.995103	0.978571	1.00194	0.954793	0.972428	0.979212	1.02079	1.00882	1.07925	0.994752	1.06386	0.949355	0.924107	-0.0615543	0.0590351	0.054044	-0.00708235	-0.0312514	0.00279522	-0.0667395	-0.0403364	-0.0303071	0.0296835	0.0126743	0.110023
sp|Q9NQP4|PFD4_HUMAN	PFDN4	Prefoldin subunit 4 OS=Homo sapiens OX=9606 GN=PFDN4 PE=1 SV=1	9	5.53458	5.85409	6.29282	6.1996	7.46648	5.7977	6.22926	5.72346	5.58955	6.34978	6.75241	6.29684	5.92953	7.78522	6.28862	5.91006	5.69434	5.96966	0.971945	1.02806	1.1051	1.08873	1.31121	1.01815	1.09394	1.00511	0.936326	1.06367	1.13112	1.05481	0.993277	1.30413	1.05343	0.990015	-0.0410535	0.0399176	0.144179	0.122648	0.390901	0.0259533	0.129533	0.00736019	-0.0949178	0.0890566	0.177753	0.076978
sp|Q96P70|IPO9_HUMAN	IPO9	Importin-9 OS=Homo sapiens OX=9606 GN=IPO9 PE=1 SV=3	44	6.34579	6.38421	6.35958	6.34305	6.18258	6.23484	5.96754	5.99885	5.77572	6.3934	6.06912	6.62013	6.3047	6.18217	6.48059	6.35773	6.365	6.08456	0.996982	1.00302	0.999148	0.996551	0.97134	0.979551	0.937555	0.942474	0.949242	1.05076	0.997462	1.08802	1.03618	1.01604	1.06509	1.0449	-0.00436073	0.00434759	-0.00122902	-0.0049838	-0.0419515	-0.029808	-0.0930242	-0.0854746	-0.0751521	0.0714304	-0.00366559	0.121707
sp|P30260-2|CDC27_HUMAN	CDC27	Isoform 2 of Cell division cycle protein 27 homolog OS=Homo sapiens OX=9606 GN=CDC27	28	6.2947	6.42435	6.49028	6.40591	6.12986	6.30605	6.25288	6.27866	5.67069	6.12465	6.14193	6.3791	6.16348	6.37994	6.31733	6.24018	6.35952	5.89767	0.989807	1.01019	1.02056	1.00729	0.963886	0.991591	0.983231	0.987284	0.961514	1.03849	1.04142	1.08163	1.04507	1.08177	1.07116	1.05808	-0.0147814	0.0146315	0.0293617	0.0104845	-0.0530649	-0.0121824	-0.0243982	-0.0184623	-0.0566208	0.0544823	0.058547	0.113208
tr|G5EA36|G5EA36_HUMAN	CDC27	Cell division cycle 27, isoform CRA_c OS=Homo sapiens OX=9606 GN=CDC27 PE=1 SV=1	1	6.7515	3.74237	7.36013	7.41117	5.66804	6.22389	5.75383	6.77817	6.29962	6.07708	4.42714	6.17659	6.13686	8.74835	6.55558	5.88969	5.24694	6.18835	1.28675	0.713249	1.40275	1.41248	1.08026	1.1862	1.09661	1.29183	1.01798	0.982019	0.715399	0.9981	0.99168	1.41368	1.05934	0.951738	0.363733	-0.487523	0.488256	0.498226	0.111375	0.246342	0.133048	0.369421	0.02571	-0.0261765	-0.48318	-0.00274423
sp|P02786|TFR1_HUMAN	TFRC	Transferrin receptor protein 1 OS=Homo sapiens OX=9606 GN=TFRC PE=1 SV=2	123	6.17008	6.14931	6.29608	5.98791	6.38171	6.24809	6.06721	5.98362	5.82027	6.68917	5.98905	6.3056	6.61399	6.22478	6.72451	6.34861	6.15969	6.25472	1.00169	0.998314	1.02214	0.972111	1.03604	1.01435	0.984985	0.971415	0.93054	1.06946	0.957525	1.00813	1.05744	0.995213	1.07511	1.01501	0.00243028	-0.00243438	0.031595	-0.0408064	0.0510841	0.0205563	-0.0218257	-0.0418404	-0.103859	0.0968819	-0.0626181	0.0116884
sp|Q9UP52|TFR2_HUMAN	TFR2	Transferrin receptor protein 2 OS=Homo sapiens OX=9606 GN=TFR2 PE=1 SV=1	21	6.27534	6.4561	6.3431	6.27798	6.02259	6.17939	5.59051	5.57868	5.85006	6.68896	6.10215	6.50126	6.48485	6.3209	6.67118	6.65696	6.36572	6.26951	0.985802	1.0142	0.996447	0.986217	0.946097	0.970729	0.878221	0.876363	0.933097	1.0669	0.973306	1.03696	1.03435	1.0082	1.06407	1.0618	-0.0206301	0.0203392	-0.00513561	-0.0200233	-0.0799397	-0.0428593	-0.187344	-0.1904	-0.0999013	0.0934292	-0.039035	0.0523667
sp|P07954|FUMH_HUMAN	FH	Fumarate hydratase, mitochondrial OS=Homo sapiens OX=9606 GN=FH PE=1 SV=3	91	6.40108	6.19356	6.25515	6.21504	6.53528	6.48237	6.47859	6.63695	5.6779	6.13445	5.67902	6.09153	6.30255	6.06468	6.46361	6.38825	6.29732	5.90618	1.01648	0.983523	0.993304	0.986934	1.03779	1.02939	1.02879	1.05393	0.96135	1.03865	0.961539	1.03138	1.06711	1.02684	1.09438	1.08162	0.0235774	-0.0239691	-0.0096935	-0.0189743	0.0535111	0.0417834	0.0409419	0.0757824	-0.0568667	0.0547099	-0.0565821	0.0445805
sp|Q9Y490|TLN1_HUMAN	TLN1	Talin-1 OS=Homo sapiens OX=9606 GN=TLN1 PE=1 SV=3	182	6.5138	6.45416	6.47613	6.5442	6.49999	6.56061	6.26738	6.47273	5.6153	6.07114	5.87615	6.1997	6.11643	6.23129	6.05756	6.04344	6.48398	5.84322	1.0046	0.995401	0.998789	1.00929	1.00247	1.01182	0.966595	0.998265	0.960994	1.03901	1.00564	1.06101	1.04676	1.06641	1.03668	1.03427	0.00661978	-0.0066503	-0.00174769	0.0133372	0.00355786	0.0169503	-0.0490172	-0.00250532	-0.0574005	0.0552038	0.00810762	0.0854348
sp|Q9Y4G6|TLN2_HUMAN	TLN2	Talin-2 OS=Homo sapiens OX=9606 GN=TLN2 PE=1 SV=4	39	6.53126	6.44317	6.36997	6.2039	6.44486	6.44319	6.41742	6.44139	5.62246	6.01765	5.92561	6.04927	6.31714	6.37709	6.21922	6.1764	6.48721	5.82005	1.00679	0.99321	0.981927	0.956327	0.993471	0.993214	0.989241	0.992936	0.966049	1.03395	1.01814	1.03938	1.08541	1.09571	1.06858	1.06123	0.00976209	-0.00982859	-0.0263127	-0.0644238	-0.00945023	-0.00982412	-0.0156058	-0.0102272	-0.0498313	0.0481674	0.0259309	0.0557283
sp|P18621-3|RL17_HUMAN	RPL17	Isoform 3 of 60S ribosomal protein L17 OS=Homo sapiens OX=9606 GN=RPL17	17	5.72954	5.61252	5.84024	5.9333	5.49565	5.77748	6.49824	6.00961	5.34348	5.45668	8.26836	5.61087	5.34019	9.15038	6.20069	7.73278	5.67103	5.40008	1.01032	0.989683	1.02984	1.04625	0.969074	1.01877	1.14587	1.0597	0.989519	1.01048	1.53116	1.03903	0.988909	1.69449	1.14826	1.43198	0.0148085	-0.0149621	0.0424169	0.0652239	-0.0453207	0.0268296	0.196438	0.0836606	-0.0152012	0.0150427	0.61462	0.0552437
sp|O94826|TOM70_HUMAN	TOMM70	Mitochondrial import receptor subunit TOM70 OS=Homo sapiens OX=9606 GN=TOMM70 PE=1 SV=1	56	6.46617	6.50565	6.3749	6.4083	6.41344	6.41737	6.23914	6.55394	5.65574	6.09198	6.02448	6.21714	6.11725	6.28548	6.09664	6.13237	6.48591	5.87386	0.996956	1.00304	0.982884	0.988034	0.988827	0.989432	0.961953	1.01049	0.962866	1.03713	1.02564	1.05844	1.04144	1.07008	1.03793	1.04401	-0.00439757	0.0043842	-0.0249063	-0.0173673	-0.0162106	-0.0153268	-0.0559618	0.0150535	-0.0545931	0.0526023	0.0365278	0.0819422
sp|Q96L58|B3GT6_HUMAN	B3GALT6	Beta-1,3-galactosyltransferase 6 OS=Homo sapiens OX=9606 GN=B3GALT6 PE=1 SV=2	1	5.22703	6.44568	6.20926	6.29876	5.71165	6.30336	5.82909	6.75168	5.16851	5.4296	6.85451	6.69955	6.45354	7.64724	6.45377	6.51677	5.83636	5.29906	0.895598	1.1044	1.06389	1.07923	0.978633	1.08002	0.998755	1.15683	0.975364	1.02464	1.29353	1.26429	1.21787	1.44313	1.21791	1.2298	-0.159076	0.143265	0.0893537	0.11	-0.0311601	0.111053	-0.00179696	0.210179	-0.0359867	0.0351108	0.371318	0.338329
sp|P23381|SYWC_HUMAN	WARS	Tryptophan--tRNA ligase, cytoplasmic OS=Homo sapiens OX=9606 GN=WARS PE=1 SV=2	80	5.83113	5.88272	6.34198	6.06176	6.33862	6.23985	6.12044	6.19982	6.09718	6.76314	6.01502	6.58244	6.53537	6.08606	6.62477	6.27971	5.85693	6.43016	0.995596	1.0044	1.08282	1.03497	1.08224	1.06538	1.04499	1.05855	0.948216	1.05178	0.935439	1.02368	1.01636	0.946487	1.03027	0.976602	-0.00636793	0.00633995	0.11479	0.0495933	0.114025	0.0913679	0.063492	0.0820829	-0.0767125	0.0728386	-0.0962851	0.0337678
sp|P35221-2|CTNA1_HUMAN	CTNNA1	Isoform 2 of Catenin alpha-1 OS=Homo sapiens OX=9606 GN=CTNNA1	37	6.46315	6.31856	6.09461	6.38812	6.1948	6.18067	6.26631	6.15029	6.76118	6.17272	6.04798	6.28696	6.36062	6.05887	6.10518	6.14998	6.39086	6.46695	1.01131	0.988688	0.953645	0.999572	0.969323	0.967112	0.980512	0.962358	1.0455	0.954503	0.935214	0.972168	0.983558	0.936898	0.944059	0.950986	0.0162285	-0.0164131	-0.0684751	-0.000617541	-0.0449512	-0.0482457	-0.0283928	-0.0553545	0.0641896	-0.0671791	-0.0966321	-0.0407229
sp|P26232|CTNA2_HUMAN	CTNNA2	Catenin alpha-2 OS=Homo sapiens OX=9606 GN=CTNNA2 PE=1 SV=5	8	6.28721	6.23492	6.37506	6.18243	6.10527	6.45512	6.43937	6.06099	6.72521	6.29931	6.15886	6.33286	6.27185	6.21678	6.06051	5.79426	6.26107	6.51226	1.00418	0.995824	1.01821	0.987441	0.975117	1.03099	1.02848	0.968045	1.0327	0.9673	0.945733	0.972452	0.963083	0.954627	0.930631	0.889746	0.00601187	-0.00603703	0.0260308	-0.0182341	-0.036353	0.0440358	0.0405115	-0.0468546	0.046421	-0.0479645	-0.080495	-0.0403011
sp|Q96C19|EFHD2_HUMAN	EFHD2	EF-hand domain-containing protein D2 OS=Homo sapiens OX=9606 GN=EFHD2 PE=1 SV=1	24	6.17509	6.41966	6.3947	6.31056	6.25851	6.3462	6.01019	6.30359	5.82947	6.48067	5.61155	6.43121	6.27077	6.1109	6.47556	6.57136	6.29738	6.15507	0.980582	1.01942	1.01545	1.00209	0.993828	1.00775	0.954396	1.00099	0.947101	1.0529	0.911696	1.04486	1.0188	0.992824	1.05207	1.06763	-0.0282904	0.0277463	0.0221261	0.00301746	-0.00893135	0.0111424	-0.06734	0.00142312	-0.0784105	0.0743677	-0.133376	0.0633149
sp|Q9Y3B7|RM11_HUMAN	MRPL11	39S ribosomal protein L11, mitochondrial OS=Homo sapiens OX=9606 GN=MRPL11 PE=1 SV=1	7	6.08557	5.95739	6.51455	6.33928	6.31625	6.36453	6.52451	6.55213	5.76436	6.08002	6.31684	5.87554	5.92856	6.75906	6.26236	6.35907	6.02148	5.92219	1.01064	0.989356	1.08189	1.05278	1.04895	1.05697	1.08354	1.08813	0.973349	1.02665	1.06664	0.992123	1.00108	1.14131	1.05744	1.07377	0.0152743	-0.0154377	0.113547	0.0742009	0.0689501	0.0799359	0.115751	0.121846	-0.0389703	0.0379453	0.0930723	-0.0114093
sp|Q5VSL9|STRP1_HUMAN	STRIP1	Striatin-interacting protein 1 OS=Homo sapiens OX=9606 GN=STRIP1 PE=1 SV=1	8	6.38161	6.47147	6.36386	6.79271	6.24416	6.30062	6.10697	6.35543	6.47672	5.89347	6.23294	6.1374	6.31341	6.20634	5.78436	5.93853	6.42654	6.1851	0.993009	1.00699	0.990247	1.05698	0.971621	0.980406	0.950273	0.988935	1.04715	0.95285	1.00774	0.992289	1.02075	1.00343	0.93521	0.960136	-0.0101218	0.0100512	-0.0141401	0.0799451	-0.0415347	-0.0285484	-0.0735855	-0.0160525	0.0664676	-0.0696784	0.0111171	-0.0111681
sp|Q9ULQ0|STRP2_HUMAN	STRIP2	Striatin-interacting protein 2 OS=Homo sapiens OX=9606 GN=STRIP2 PE=1 SV=2	4	5.71872	6.66121	6.66885	6.89513	6.01296	6.32716	6.67323	6.59822	6.40851	5.61581	5.91697	5.71616	5.71677	6.65818	6.4466	5.96551	6.18996	6.01216	0.92387	1.07613	1.07736	1.11392	0.971405	1.02216	1.07807	1.06595	1.06592	0.934075	0.984167	0.950766	0.950868	1.10745	1.07226	0.992241	-0.114239	0.105853	0.107507	0.155647	-0.0418559	0.0316268	0.108454	0.0921456	0.0921056	-0.0983893	-0.0230248	-0.0728371
sp|Q9BQS8-4|FYCO1_HUMAN	FYCO1	Isoform 4 of FYVE and coiled-coil domain-containing protein 1 OS=Homo sapiens OX=9606 GN=FYCO1	7	6.28382	6.32728	6.37	7.2495	5.80737	5.74412	6.34701	6.05463	7.54342	5.36421	6.87389	6.03638	6.3076	5.80668	6.26086	5.62322	6.30555	6.45382	0.996554	1.00345	1.01022	1.1497	0.920993	0.910963	1.00658	0.960206	1.16883	0.831169	1.06509	0.93532	0.977344	0.899728	0.970102	0.871302	-0.00498036	0.00496323	0.0146712	0.201259	-0.118737	-0.134536	0.0094549	-0.0585834	0.225067	-0.266787	0.0909745	-0.0964686
sp|Q9NUP1|BL1S4_HUMAN	BLOC1S4	Biogenesis of lysosome-related organelles complex 1 subunit 4 OS=Homo sapiens OX=9606 GN=BLOC1S4 PE=1 SV=1	9	6.14239	6.32634	6.4405	6.49297	5.98402	6.14305	6.35439	6.35379	5.70963	6.57645	6.22599	6.6329	6.1893	5.73834	6.45469	6.23525	6.23437	6.14304	0.985247	1.01475	1.03306	1.04148	0.959844	0.985353	1.01925	1.01916	0.929447	1.07055	1.0135	1.07974	1.00753	0.934121	1.05073	1.01501	-0.0214425	0.0211285	0.0469301	0.0586359	-0.0591276	-0.0212875	0.027511	0.0273748	-0.105556	0.0983562	0.0193505	0.110687
sp|Q96NB2|SFXN2_HUMAN	SFXN2	Sideroflexin-2 OS=Homo sapiens OX=9606 GN=SFXN2 PE=1 SV=2	5	5.81687	5.87154	6.20736	6.09236	6.04198	6.00528	6.23629	6.11553	6.6792	6.45488	6.07441	6.53408	6.55302	6.1199	6.70877	6.48854	5.84421	6.56704	0.995323	1.00468	1.06214	1.04246	1.03384	1.02756	1.06709	1.04643	1.01708	0.982921	0.924984	0.994981	0.997865	0.931911	1.02158	0.988046	-0.00676372	0.00673216	0.086973	0.0599944	0.0480146	0.0392247	0.0936812	0.0654707	0.0244321	-0.024853	-0.112499	-0.00725912
sp|Q8TAE8|G45IP_HUMAN	GADD45GIP1	Growth arrest and DNA damage-inducible proteins-interacting protein 1 OS=Homo sapiens OX=9606 GN=GADD45GIP1 PE=1 SV=1	11	6.25727	6.43593	6.21024	6.22455	6.13584	6.1611	6.2181	6.52437	5.96318	6.34015	6.60112	6.12673	6.17281	6.19539	6.09363	6.33961	6.3466	6.15167	0.985925	1.01408	0.978514	0.980769	0.966792	0.970772	0.979753	1.02801	0.96936	1.03064	1.07306	0.995947	1.00344	1.00711	0.990566	1.03055	-0.0204506	0.0201647	-0.0313349	-0.0280144	-0.0487231	-0.042796	-0.0295101	0.0398547	-0.0448951	0.04354	0.101734	-0.00585967
sp|O15269|SPTC1_HUMAN	SPTLC1	Serine palmitoyltransferase 1 OS=Homo sapiens OX=9606 GN=SPTLC1 PE=1 SV=1	22	6.29292	6.32891	6.36977	6.39887	6.36273	6.34372	6.4007	6.60639	5.88218	6.2605	5.92756	6.17022	6.01636	6.38764	6.0581	6.19341	6.31091	6.07134	0.997149	1.00285	1.00933	1.01394	1.00821	1.0052	1.01423	1.04682	0.968844	1.03116	0.976318	1.01629	0.990944	1.0521	0.997819	1.02011	-0.00411959	0.00410786	0.0133921	0.019968	0.0117967	0.0074799	0.0203805	0.0660129	-0.045664	0.0442629	-0.0345766	0.023307
sp|Q14008|CKAP5_HUMAN	CKAP5	Cytoskeleton-associated protein 5 OS=Homo sapiens OX=9606 GN=CKAP5 PE=1 SV=3	112	6.86122	6.66259	6.83802	6.80341	6.53667	6.79225	6.23403	6.33606	5.55212	5.73081	6.20864	5.90336	5.94879	6.33338	5.60484	5.65382	6.76191	5.64147	1.01469	0.985313	1.01126	1.00614	0.966691	1.00449	0.921934	0.937023	0.984163	1.01584	1.10054	1.04642	1.05448	1.12265	0.993508	1.00219	0.0210354	-0.0213466	0.0161489	0.00882829	-0.0488739	0.00645981	-0.117265	-0.0938438	-0.0230311	0.0226692	0.138207	0.0654665
sp|P31948-2|STIP1_HUMAN	STIP1	Isoform 2 of Stress-induced-phosphoprotein 1 OS=Homo sapiens OX=9606 GN=STIP1	153	6.23945	6.24373	6.23364	6.17522	6.51045	6.38941	6.25604	6.35419	5.68649	6.41463	5.77256	6.1927	6.40466	6.31455	6.50329	6.30899	6.24159	6.05056	0.999657	1.00034	0.998726	0.989366	1.04308	1.02368	1.00232	1.01804	0.939829	1.06017	0.954054	1.02349	1.05852	1.04363	1.07482	1.04271	-0.000494729	0.00049456	-0.00183875	-0.0154231	0.0608437	0.0337691	0.00333614	0.0257946	-0.0895303	0.0842974	-0.0678574	0.0334999
sp|Q13423|NNTM_HUMAN	NNT	NAD(P) transhydrogenase, mitochondrial OS=Homo sapiens OX=9606 GN=NNT PE=1 SV=3	96	6.3525	6.23416	6.35923	6.23332	6.36912	6.23414	6.70538	6.64319	5.71978	6.14027	5.81562	6.24992	6.29285	6.01942	6.34604	6.28505	6.29333	5.93003	1.0094	0.990598	1.01047	0.990465	1.01204	0.990595	1.06547	1.05559	0.964546	1.03545	0.980708	1.05394	1.06118	1.01507	1.07015	1.05987	0.0135009	-0.0136284	0.0150285	-0.0138228	0.0172705	-0.013633	0.0914955	0.0780526	-0.0520785	0.0502639	-0.0281052	0.0757995
sp|O95273|CCDB1_HUMAN	CCNDBP1	Cyclin-D1-binding protein 1 OS=Homo sapiens OX=9606 GN=CCNDBP1 PE=1 SV=2	7	5.97437	5.60934	6.21927	6.47866	5.85973	6.56506	6.02333	6.06473	10.4827	5.64011	5.70128	5.84388	5.74989	6.10947	5.66451	6.01361	5.79185	8.06141	1.03151	0.968488	1.0738	1.11858	1.01172	1.1335	1.03997	1.04711	1.30036	0.699644	0.707232	0.724921	0.713262	0.757867	0.70267	0.745975	0.0447611	-0.0461945	0.10272	0.16167	0.0168087	0.180783	0.0565358	0.0664179	0.378907	-0.515308	-0.499745	-0.464105
sp|P52848|NDST1_HUMAN	NDST1	Bifunctional heparan sulfate N-deacetylase/N-sulfotransferase 1 OS=Homo sapiens OX=9606 GN=NDST1 PE=1 SV=1	2	6.61357	6.88713	6.40491	6.24389	6.00045	6.40346	7.02824	6.44202	5.47882	5.50591	5.72076	6.13264	6.25331	6.43533	6.24887	6.2007	6.75035	5.49236	0.979737	1.02026	0.948826	0.924973	0.888909	0.948612	1.04117	0.954324	0.997534	1.00247	1.04158	1.11658	1.13855	1.17169	1.13774	1.12897	-0.0295331	0.0289406	-0.075784	-0.112517	-0.169892	-0.0761107	0.0582012	-0.0674492	-0.0035623	0.00355352	0.0587793	0.159081
sp|P52849|NDST2_HUMAN	NDST2	Bifunctional heparan sulfate N-deacetylase/N-sulfotransferase 2 OS=Homo sapiens OX=9606 GN=NDST2 PE=1 SV=1	3	5.63164	5.99896	6.26788	5.91377	6.55623	5.90221	6.3756	6.67867	6.43335	6.04973	6.10606	6.51463	6.85128	6.7411	6.60434	5.37457	5.8153	6.24154	0.968418	1.03158	1.07783	1.01693	1.12741	1.01495	1.09635	1.14847	1.03073	0.969269	0.978294	1.04375	1.09769	1.08004	1.05813	0.861097	-0.0462985	0.0448588	0.108124	0.0242245	0.173013	0.0214016	0.132707	0.199707	0.0436681	-0.0450313	-0.0316603	0.0617812
sp|P98172|EFNB1_HUMAN	EFNB1	Ephrin-B1 OS=Homo sapiens OX=9606 GN=EFNB1 PE=1 SV=1	5	6.43487	6.46608	6.45148	6.15128	6.12369	6.35982	6.78654	6.32204	6.17463	6.49895	6.34148	6.19911	5.93118	5.67867	6.05752	6.02264	6.45047	6.33679	0.997581	1.00242	1.00016	0.953617	0.949339	0.985946	1.0521	0.980089	0.97441	1.02559	1.00074	0.978273	0.935991	0.896143	0.955929	0.950424	-0.0034944	0.00348596	0.000224758	-0.0685188	-0.0750042	-0.0204195	0.0732708	-0.0290152	-0.0373995	0.0364544	0.00106738	-0.0316911
sp|Q9NV92|NFIP2_HUMAN	NDFIP2	NEDD4 family-interacting protein 2 OS=Homo sapiens OX=9606 GN=NDFIP2 PE=1 SV=2	1	5.55402	5.7547	5.83127	6.3341	5.77445	6.0027	4.85612	5.06305	5.89063	6.45187	8.52825	5.8692	5.95826	8.14319	6.92413	7.06407	5.65436	6.17125	0.982254	1.01775	1.03129	1.12022	1.02124	1.06161	0.858828	0.895424	0.954528	1.04547	1.38193	0.951055	0.965487	1.31954	1.122	1.14467	-0.0258314	0.025377	0.0444464	0.163776	0.0303198	0.0862478	-0.21956	-0.159357	-0.0671408	0.0641546	0.466687	-0.0723989
sp|Q14498|RBM39_HUMAN	RBM39	RNA-binding protein 39 OS=Homo sapiens OX=9606 GN=RBM39 PE=1 SV=2	10	7.10124	7.35112	6.92943	6.90886	6.68077	6.64114	6.21394	6.47548	5.71724	5.91207	5.95186	6.35771	5.61855	5.74862	5.12918	5.26278	7.22618	5.81466	0.98271	1.01729	0.958934	0.956087	0.924523	0.919039	0.85992	0.896114	0.983247	1.01675	1.0236	1.09339	0.966274	0.988643	0.882113	0.905089	-0.0251622	0.0247309	-0.0604965	-0.0647855	-0.113219	-0.121802	-0.217725	-0.158246	-0.0243747	0.0239698	0.033647	0.128814
sp|Q9NX63|MIC19_HUMAN	CHCHD3	MICOS complex subunit MIC19 OS=Homo sapiens OX=9606 GN=CHCHD3 PE=1 SV=1	25	6.23185	6.17521	6.17114	6.16073	6.38412	6.13421	6.2505	6.23869	5.67817	6.48504	5.93043	6.20978	6.57419	6.39397	6.52821	6.45376	6.20353	6.0816	1.00457	0.995435	0.994779	0.993101	1.02911	0.988826	1.00757	1.00567	0.933663	1.06634	0.975142	1.02108	1.081	1.05136	1.07344	1.06119	0.00657112	-0.00660119	-0.00755236	-0.00998808	0.0413984	-0.0162118	0.0108822	0.00815374	-0.0990261	0.0926634	-0.0363154	0.03009
sp|P26641-2|EF1G_HUMAN	EEF1G	Isoform 2 of Elongation factor 1-gamma OS=Homo sapiens OX=9606 GN=EEF1G	74	6.53588	6.47989	6.48263	6.67782	6.49155	6.76451	6.01927	6.61691	5.57943	5.86514	5.83403	6.07804	5.82146	6.51042	6.02905	6.21397	6.50788	5.72229	1.0043	0.995698	0.996119	1.02611	0.99749	1.03943	0.92492	1.01675	0.975035	1.02496	1.01953	1.06217	1.01733	1.13773	1.05361	1.08592	0.00619274	-0.00621943	-0.00560952	0.0371884	-0.00362576	0.0557967	-0.1126	0.0239689	-0.0364736	0.0355742	0.0279015	0.0870148
sp|P20810-6|ICAL_HUMAN	CAST	Isoform 6 of Calpastatin OS=Homo sapiens OX=9606 GN=CAST	44	6.2566	6.27733	6.31824	6.24857	6.13041	5.97868	6.24479	6.11896	6.08497	6.4516	6.05443	6.59063	6.56822	6.14357	6.34281	6.19019	6.26696	6.26829	0.998346	1.00165	1.00818	0.997065	0.97821	0.953999	0.996462	0.976383	0.970755	1.02924	0.965883	1.05142	1.04785	0.980104	1.01189	0.987541	-0.00238806	0.00238412	0.0117558	-0.00424087	-0.0317834	-0.0679399	-0.00511388	-0.0344805	-0.0428206	0.0415862	-0.0500796	0.0723456
tr|A0A1B0GVM0|A0A1B0GVM0_HUMAN	BEGAIN	Brain-enriched guanylate kinase-associated protein OS=Homo sapiens OX=9606 GN=BEGAIN PE=1 SV=1	1	5.35575	6.24321	6.37065	6.25153	5.52397	6.79305	6.51561	5.97839	6.36285	6.20144	7.64036	6.59045	5.63138	6.92411	6.13292	5.48432	5.79948	6.28214	0.923488	1.07651	1.09849	1.07795	0.952494	1.17132	1.12348	1.03085	1.01285	0.987153	1.2162	1.04908	0.89641	1.10219	0.976246	0.873001	-0.114835	0.106364	0.135517	0.108286	-0.0702181	0.228136	0.167977	0.0438335	0.0184159	-0.018654	0.282383	0.0691197
sp|P31350-2|RIR2_HUMAN	RRM2	Isoform 2 of Ribonucleoside-diphosphate reductase subunit M2 OS=Homo sapiens OX=9606 GN=RRM2	63	6.4061	6.28934	6.18848	6.01321	6.36356	6.12315	6.44442	6.34916	5.79043	6.46566	5.89876	6.23356	6.5804	6.04441	6.53271	6.27665	6.34772	6.12805	1.0092	0.990803	0.974914	0.947302	1.0025	0.964622	1.01523	1.00023	0.944907	1.05509	0.962584	1.01722	1.07382	0.986352	1.06603	1.02425	0.0132078	-0.0133299	-0.0366534	-0.0781031	0.00359559	-0.0519645	0.021812	0.000327243	-0.0817564	0.0773708	-0.0550152	0.0246294
sp|Q7LG56-6|RIR2B_HUMAN	RRM2B	Isoform 6 of Ribonucleoside-diphosphate reductase subunit M2 B OS=Homo sapiens OX=9606 GN=RRM2B	9	6.15249	6.02503	6.33913	6.25435	5.95289	5.96305	6.42436	6.21937	5.84373	6.69099	6.151	6.63358	6.44415	5.9373	6.65341	6.31519	6.08876	6.26736	1.01047	0.989533	1.04112	1.0272	0.977685	0.979354	1.05512	1.02145	0.932407	1.06759	0.981434	1.05843	1.02821	0.947337	1.0616	1.00763	0.015022	-0.01518	0.0581364	0.0387115	-0.0325582	-0.030098	0.0774043	0.03062	-0.100968	0.0943618	-0.0270369	0.0819298
sp|Q8TF74|WIPF2_HUMAN	WIPF2	WAS/WASL-interacting protein family member 2 OS=Homo sapiens OX=9606 GN=WIPF2 PE=1 SV=1	23	6.16112	6.15301	6.15839	6.1439	5.99543	6.0237	6.28267	5.99525	5.9391	6.52801	6.40117	6.70593	6.51394	6.17322	6.5278	6.29734	6.15707	6.23355	1.00066	0.999341	1.00022	0.997862	0.973748	0.97834	1.0204	0.973719	0.952763	1.04724	1.02689	1.07578	1.04498	0.990321	1.0472	1.01023	0.000949836	-0.000950462	0.000310434	-0.00308806	-0.0383796	-0.0315929	0.029135	-0.0384229	-0.0698108	0.0665881	0.0382805	0.105382
sp|P53618|COPB_HUMAN	COPB1	Coatomer subunit beta OS=Homo sapiens OX=9606 GN=COPB1 PE=1 SV=3	74	6.35898	6.46934	6.33615	6.45482	6.17964	6.40481	6.40845	6.37903	5.87227	6.18202	5.94101	6.37717	6.1919	6.16713	6.02563	6.25167	6.41416	6.02714	0.991397	1.0086	0.987838	1.00634	0.963437	0.998542	0.99911	0.994523	0.974304	1.0257	0.985709	1.05807	1.02734	1.02323	0.999749	1.03725	-0.012465	0.0123582	-0.0176539	0.00911652	-0.0537375	-0.00210457	-0.00128488	-0.00792328	-0.0375565	0.0366035	-0.0207666	0.0814416
sp|O14981|BTAF1_HUMAN	BTAF1	TATA-binding protein-associated factor 172 OS=Homo sapiens OX=9606 GN=BTAF1 PE=1 SV=2	26	6.66086	6.52593	6.51569	6.19807	6.07119	6.45456	6.00617	6.24128	6.01017	6.4599	5.95664	6.38128	6.17892	5.97611	6.13373	6.22949	6.59339	6.23503	1.01023	0.989768	0.988215	0.940042	0.920799	0.978943	0.910937	0.946596	0.963935	1.03606	0.95535	1.02346	0.991	0.958473	0.983752	0.999111	0.0146869	-0.014838	-0.0171035	-0.0892025	-0.119042	-0.0307028	-0.134576	-0.0791796	-0.0529919	0.0511142	-0.0658989	0.0334482
sp|O95801|TTC4_HUMAN	TTC4	Tetratricopeptide repeat protein 4 OS=Homo sapiens OX=9606 GN=TTC4 PE=1 SV=3	13	6.83096	6.85723	6.5089	6.71756	6.28438	6.59391	6.06307	6.64647	5.26681	5.98805	6.03312	6.26497	6.12348	6.10667	5.80335	5.91107	6.8441	5.62743	0.998081	1.00192	0.951024	0.981512	0.918219	0.963445	0.885883	0.971125	0.935917	1.06408	1.07209	1.11329	1.08815	1.08516	1.03126	1.0504	-0.00277144	0.00276613	-0.072446	-0.0269225	-0.123089	-0.0537256	-0.174811	-0.0422715	-0.0955468	0.0896101	0.100428	0.154831
sp|Q9H2M9|RBGPR_HUMAN	RAB3GAP2	Rab3 GTPase-activating protein non-catalytic subunit OS=Homo sapiens OX=9606 GN=RAB3GAP2 PE=1 SV=1	29	6.44183	6.47965	6.67223	6.67062	6.4046	6.62615	6.01132	6.15229	5.88703	5.88371	6.32315	6.08759	5.87155	6.78544	5.76222	5.94062	6.46074	5.88537	0.997073	1.00293	1.03273	1.03249	0.991311	1.0256	0.930438	0.952258	1.00028	0.999718	1.07438	1.03436	0.997652	1.15293	0.979075	1.00939	-0.00422883	0.00421647	0.0464696	0.0461214	-0.0125909	0.0364714	-0.104018	-0.0705759	0.000406862	-0.000406977	0.10351	0.0487381
sp|O95429|BAG4_HUMAN	BAG4	BAG family molecular chaperone regulator 4 OS=Homo sapiens OX=9606 GN=BAG4 PE=1 SV=1	7	6.21795	6.07383	6.88015	6.71797	6.08854	6.0663	6.14465	5.95475	6.04829	6.56174	5.98001	6.79351	6.09784	5.90491	6.08827	6.3813	6.14589	6.30502	1.01172	0.988275	1.11947	1.09308	0.990669	0.98705	0.999798	0.9689	0.959282	1.04072	0.948453	1.07748	0.967141	0.936542	0.965623	1.0121	0.0168171	-0.0170154	0.162818	0.128403	-0.0135256	-0.0188051	-0.000291109	-0.045581	-0.0599725	0.0575786	-0.0763519	0.107657
sp|Q7Z5L9|I2BP2_HUMAN	IRF2BP2	Interferon regulatory factor 2-binding protein 2 OS=Homo sapiens OX=9606 GN=IRF2BP2 PE=1 SV=2	20	5.87279	6.12745	6.45571	6.49344	6.29968	6.03681	6.33122	6.33865	5.85086	6.51075	6.22189	6.71487	6.26354	6.03618	6.27758	6.16859	6.00012	6.1808	0.978779	1.02122	1.07593	1.08222	1.04993	1.00611	1.05518	1.05642	0.946618	1.05338	1.00665	1.08641	1.01339	0.976601	1.01566	0.998024	-0.0309453	0.0302955	0.105584	0.113992	0.0702872	0.00879504	0.0774922	0.0791843	-0.0791461	0.075029	0.00955814	0.119565
sp|Q8IU81|I2BP1_HUMAN	IRF2BP1	Interferon regulatory factor 2-binding protein 1 OS=Homo sapiens OX=9606 GN=IRF2BP1 PE=1 SV=1	2	6.40464	5.44055	6.64388	6.97407	6.70475	7.04575	5.87703	6.36381	5.34069	6.45238	5.89628	6.08278	5.66444	5.37044	6.53099	7.2075	5.92259	5.89654	1.08139	0.918609	1.12179	1.17754	1.13206	1.18964	0.992307	1.0745	0.905734	1.09427	0.999957	1.03159	0.960639	0.910779	1.1076	1.22233	0.112888	-0.122477	0.165797	0.235771	0.178954	0.250524	-0.0111422	0.103661	-0.142841	0.129964	-6.23918e-05	0.0448634
sp|Q6PGN9-2|PSRC1_HUMAN	PSRC1	Isoform A of Proline/serine-rich coiled-coil protein 1 OS=Homo sapiens OX=9606 GN=PSRC1	9	5.4732	5.3642	5.67684	5.69811	5.44036	5.19027	5.68437	5.52142	6.01762	5.29927	17.416	5.47619	5.20153	5.15736	5.72261	5.66066	5.4187	5.65845	1.01006	0.989942	1.04764	1.05156	1.004	0.957844	1.04903	1.01896	1.06348	0.936524	3.07788	0.967791	0.919251	0.911445	1.01134	1.00039	0.0144378	-0.0145837	0.0671413	0.0725367	0.00575534	-0.0621372	0.0690537	0.0270926	0.0887874	-0.094612	1.62194	-0.0472331
sp|P08559-4|ODPA_HUMAN	PDHA1	Isoform 4 of Pyruvate dehydrogenase E1 component subunit alpha, somatic form, mitochondrial OS=Homo sapiens OX=9606 GN=PDHA1	20	6.59356	6.1889	6.36101	6.31099	5.78297	6.37156	6.30002	6.22786	6.08547	5.66772	6.80679	6.17395	5.87783	6.77453	6.06975	6.40712	6.39123	5.8766	1.03166	0.968343	0.995272	0.987445	0.904829	0.996922	0.985729	0.974438	1.03554	0.964456	1.15829	1.0506	1.00021	1.1528	1.03287	1.09028	0.044964	-0.0464106	-0.00683775	-0.0182273	-0.144283	-0.00444696	-0.0207372	-0.0373571	0.0503882	-0.052212	0.211994	0.0712133
sp|Q99733-2|NP1L4_HUMAN	NAP1L4	Isoform 2 of Nucleosome assembly protein 1-like 4 OS=Homo sapiens OX=9606 GN=NAP1L4	33	6.22953	6.20152	6.46799	6.36439	6.1079	6.45331	6.1877	6.35584	5.55431	6.48508	5.88106	6.54845	6.31879	5.95081	6.34595	6.54735	6.21552	6.0197	1.00225	0.997747	1.04062	1.02395	0.982684	1.03826	0.995523	1.02257	0.92269	1.07731	0.97697	1.08784	1.04969	0.988557	1.0542	1.08765	0.00324707	-0.00325439	0.0574412	0.034146	-0.0251998	0.0541631	-0.006473	0.0322066	-0.116083	0.107434	-0.0336142	0.121463
sp|P55209|NP1L1_HUMAN	NAP1L1	Nucleosome assembly protein 1-like 1 OS=Homo sapiens OX=9606 GN=NAP1L1 PE=1 SV=1	32	6.20887	6.23623	6.33279	6.54982	6.22797	6.46911	6.03627	6.35833	5.29175	6.32582	6.13127	6.42679	6.03438	6.42031	6.26498	6.6853	6.22255	5.80879	0.997802	1.0022	1.01772	1.05259	1.00087	1.03962	0.970064	1.02182	0.910991	1.08901	1.05552	1.10639	1.03884	1.10528	1.07854	1.15089	-0.00317519	0.00316822	0.0253353	0.0739493	0.00125608	0.0560613	-0.0438486	0.031142	-0.134492	0.123016	0.0779495	0.145862
sp|Q8N1S5|S39AB_HUMAN	SLC39A11	Zinc transporter ZIP11 OS=Homo sapiens OX=9606 GN=SLC39A11 PE=2 SV=3	3	6.40557	5.7816	6.55632	6.6388	6.30302	6.06963	6.37944	6.26132	6.72243	5.48792	5.90536	6.7876	6.42604	5.52035	6.47988	6.27474	6.09359	6.10518	1.0512	0.948801	1.07594	1.08947	1.03437	0.996069	1.04691	1.02753	1.1011	0.898896	0.967271	1.11178	1.05256	0.904208	1.06137	1.02777	0.0720357	-0.0758225	0.105595	0.123631	0.048752	-0.00568268	0.0661385	0.0391756	0.13895	-0.153773	-0.0480076	0.152869
sp|P19338|NUCL_HUMAN	NCL	Nucleolin OS=Homo sapiens OX=9606 GN=NCL PE=1 SV=3	84	6.58107	6.47018	6.03638	6.00177	6.23747	6.34014	6.45516	6.50939	5.49508	5.91566	6.42005	5.66773	5.80546	7.57493	6.01049	6.47904	6.52562	5.70537	1.0085	0.991503	0.925027	0.919723	0.955843	0.971576	0.989202	0.997512	0.963142	1.03686	1.12526	0.993403	1.01754	1.32768	1.05348	1.1356	0.0122061	-0.0123102	-0.112432	-0.120728	-0.0651551	-0.0416014	-0.0156632	-0.00359373	-0.05418	0.0522187	0.170264	-0.00954942
sp|P49006|MRP_HUMAN	MARCKSL1	MARCKS-related protein OS=Homo sapiens OX=9606 GN=MARCKSL1 PE=1 SV=2	13	6.12824	6.01579	6.1777	5.89603	6.93627	6.1668	6.61414	6.46463	5.7584	6.451	5.72541	6.0033	6.70082	6.0915	6.66808	6.20189	6.07202	6.1047	1.00926	0.99074	1.01741	0.971017	1.14233	1.01561	1.08928	1.06466	0.943273	1.05673	0.937869	0.98339	1.09765	0.997838	1.09229	1.01592	0.0132974	-0.0134211	0.0248945	-0.0424315	0.191985	0.0223467	0.123378	0.0903924	-0.0842524	0.0796024	-0.0925414	-0.0241646
sp|P11274|BCR_HUMAN	BCR	Breakpoint cluster region protein OS=Homo sapiens OX=9606 GN=BCR PE=1 SV=2	3	7.07044	7.0984	6.47707	6.82561	5.64631	6.73403	6.35448	5.70513	5.82972	5.89799	6.52765	6.01953	5.94216	6.87475	5.63912	5.35762	7.08442	5.86386	0.998027	1.00197	0.91427	0.963468	0.797004	0.950541	0.896965	0.805307	0.994179	1.00582	1.1132	1.02655	1.01335	1.17239	0.961675	0.913669	-0.00284975	0.00284413	-0.129308	-0.0536918	-0.327341	-0.0731796	-0.156876	-0.31239	-0.00842284	0.00837395	0.154714	0.0378014
sp|Q6UWP2|DHR11_HUMAN	DHRS11	Dehydrogenase/reductase SDR family member 11 OS=Homo sapiens OX=9606 GN=DHRS11 PE=1 SV=1	16	6.35269	6.26914	6.30282	6.06504	6.33741	6.46328	6.25313	6.54038	6.06983	6.44687	5.77804	6.17098	6.30874	6.13944	6.35259	6.14963	6.31091	6.25835	1.00662	0.993381	0.998717	0.96104	1.0042	1.02414	0.990844	1.03636	0.969877	1.03012	0.923253	0.986039	1.00805	0.981	1.01506	0.982628	0.00951843	-0.00958164	-0.00185173	-0.057332	0.00604416	0.0344173	-0.0132707	0.0515253	-0.0441262	0.0428165	-0.115202	-0.0202827
sp|P28290|ITPI2_HUMAN	ITPRID2	Protein ITPRID2 OS=Homo sapiens OX=9606 GN=ITPRID2 PE=1 SV=3	2	6.37331	6.3969	6.2038	6.69306	5.52295	6.48588	5.7017	6.00507	9.04517	5.68066	5.48291	6.46349	6.31302	5.67192	5.47143	6.48872	6.3851	7.36292	0.998153	1.00185	0.971605	1.04823	0.864974	1.01578	0.892969	0.940481	1.22848	0.771523	0.744666	0.877844	0.857408	0.770336	0.743107	0.881271	-0.00266751	0.00266259	-0.0415582	0.0679556	-0.209271	0.022592	-0.163318	-0.0885293	0.296871	-0.374218	-0.425335	-0.187964
sp|O75528|TADA3_HUMAN	TADA3	Transcriptional adapter 3 OS=Homo sapiens OX=9606 GN=TADA3 PE=1 SV=1	9	6.22981	6.41151	6.43904	6.57979	6.14769	5.99794	6.18298	6.05001	5.84711	6.5006	6.05286	6.56303	6.33443	6.15757	6.35225	6.15338	6.32066	6.17385	0.985627	1.01437	1.01873	1.041	0.972634	0.948942	0.978217	0.95718	0.947076	1.05292	0.980402	1.06304	1.02601	0.997362	1.0289	0.996684	-0.020887	0.020589	0.0267704	0.0579663	-0.0400308	-0.0756081	-0.0317729	-0.0631377	-0.0784479	0.0744013	-0.0285546	0.0881904
sp|Q9NXC5|MIO_HUMAN	MIOS	GATOR complex protein MIOS OS=Homo sapiens OX=9606 GN=MIOS PE=1 SV=2	11	6.13652	6.13087	6.15622	6.45757	6.34803	6.03207	6.57353	5.72146	6.51501	6.18015	6.09379	6.39458	6.27673	6.2343	6.34577	6.40341	6.13369	6.34758	1.00046	0.999539	1.00367	1.0528	1.03494	0.983432	1.07171	0.932792	1.02638	0.973623	0.960018	1.0074	0.988838	0.982154	0.999715	1.0088	0.00066431	-0.000664616	0.00528836	0.0742349	0.0495525	-0.0241033	0.0999119	-0.100373	0.0375607	-0.0385648	-0.0588669	0.0106429
sp|P18206|VINC_HUMAN	VCL	Vinculin OS=Homo sapiens OX=9606 GN=VCL PE=1 SV=4	291	6.14574	6.40391	6.12453	6.07927	6.38408	6.0999	6.42062	6.26284	5.81952	6.49228	5.91262	6.31099	6.60088	6.26289	6.47922	6.20071	6.27482	6.1559	0.979428	1.02057	0.976048	0.968835	1.01741	0.972123	1.02323	0.99809	0.945356	1.05464	0.96048	1.02519	1.07229	1.01738	1.05252	1.00728	-0.0299885	0.0293778	-0.0349761	-0.0456771	0.0249035	-0.0407896	0.0331374	-0.0027582	-0.0810696	0.0767554	-0.0581722	0.0358965
sp|P19404|NDUV2_HUMAN	NDUFV2	NADH dehydrogenase [ubiquinone] flavoprotein 2, mitochondrial OS=Homo sapiens OX=9606 GN=NDUFV2 PE=1 SV=2	25	6.32379	6.46954	6.34858	6.45615	6.2373	6.12366	6.33062	6.25494	5.81226	6.19397	6.07339	6.29197	6.28385	6.00954	6.4078	6.38265	6.39667	6.00312	0.988607	1.01139	0.992483	1.0093	0.975086	0.957321	0.989675	0.977844	0.968207	1.03179	1.01171	1.04812	1.04676	1.00107	1.06741	1.06322	-0.0165305	0.0163432	-0.010886	0.0133542	-0.0363983	-0.0629257	-0.0149731	-0.0323239	-0.0466121	0.0451531	0.0167907	0.0678005
sp|O43837|IDH3B_HUMAN	IDH3B	Isocitrate dehydrogenase [NAD] subunit beta, mitochondrial OS=Homo sapiens OX=9606 GN=IDH3B PE=1 SV=2	29	6.33185	6.29748	6.54827	6.16591	6.38213	6.42508	6.29038	6.34824	5.93134	6.4267	5.95056	6.29502	6.35071	5.89971	6.37246	5.98415	6.31466	6.17902	1.00272	0.997279	1.03699	0.976443	1.01068	1.01749	0.996154	1.00532	0.959916	1.04008	0.963026	1.01877	1.02779	0.954797	1.03131	0.968463	0.00392088	-0.00393156	0.0524076	-0.0343924	0.0153318	0.0250082	-0.00555903	0.00765047	-0.05902	0.0567001	-0.0543526	0.0268329
sp|Q9UBF2|COPG2_HUMAN	COPG2	Coatomer subunit gamma-2 OS=Homo sapiens OX=9606 GN=COPG2 PE=1 SV=1	45	6.27823	6.29989	6.49079	6.33498	6.32347	6.52738	6.307	6.42026	5.86362	6.22312	6.022	6.42189	6.10511	6.0509	6.12717	6.2042	6.28906	6.04337	0.998278	1.00172	1.03208	1.0073	1.00547	1.03789	1.00285	1.02086	0.970257	1.02974	0.996464	1.06263	1.01022	1.00125	1.01387	1.02661	-0.00248652	0.00248224	0.0455497	0.0104957	0.00787205	0.0536596	0.00410953	0.0297873	-0.0435617	0.0422848	-0.00511056	0.0876447
sp|Q9Y678|COPG1_HUMAN	COPG1	Coatomer subunit gamma-1 OS=Homo sapiens OX=9606 GN=COPG1 PE=1 SV=1	60	6.31595	6.29767	6.45928	6.39405	6.22297	6.42178	6.27343	6.41723	5.98512	6.19781	6.00061	6.32557	6.23542	6.09039	6.10106	6.26165	6.30681	6.09146	1.00145	0.998551	1.02418	1.01383	0.986706	1.01823	0.994707	1.01751	0.982542	1.01746	0.985085	1.03843	1.02363	0.999824	1.00158	1.02794	0.00208928	-0.00209231	0.0344629	0.0198196	-0.0193072	0.0260628	-0.00765602	0.0250402	-0.0254091	0.0249693	-0.0216801	0.0544062
sp|P54802|ANAG_HUMAN	NAGLU	Alpha-N-acetylglucosaminidase OS=Homo sapiens OX=9606 GN=NAGLU PE=1 SV=2	10	6.05748	6.02325	6.34797	6.66921	6.20453	6.19013	6.00443	6.20094	5.78328	6.50619	6.32404	6.32736	6.3954	5.86695	6.42531	6.67354	6.04036	6.14474	1.00283	0.997167	1.05092	1.10411	1.02718	1.02479	0.994051	1.02658	0.941176	1.05882	1.02918	1.02972	1.04079	0.954793	1.04566	1.08606	0.00408201	-0.00409359	0.0716596	0.14288	0.0386862	0.035334	-0.00860843	0.0378512	-0.0874628	0.0824622	0.0414957	0.0422529
sp|Q8IYX3-1|CC116_HUMAN	CCDC116	Isoform 1 of Coiled-coil domain-containing protein 116 OS=Homo sapiens OX=9606 GN=CCDC116	2	5.526	24.0473	4.95081	4.20386	4.30989	4.44217	3.2245	11.6059	4.04145	6.12563	5.88926	4.88265	0.729589	3.95289	8.69957	3.36855	14.7866	5.08354	0.373715	1.62628	0.334816	0.284301	0.291472	0.300418	0.218068	0.78489	0.795007	1.20499	1.1585	0.960482	0.14352	0.777586	1.71132	0.662639	-1.41999	0.70158	-1.57856	-1.81451	-1.77857	-1.73496	-2.19715	-0.349437	-0.33096	0.269025	0.212253	-0.0581691
sp|O00468-3|AGRIN_HUMAN	AGRN	Isoform 3 of Agrin OS=Homo sapiens OX=9606 GN=AGRN	16	6.09179	6.38402	6.53509	6.27119	5.85401	5.82433	6.65067	6.23373	6.142	6.22226	6.38543	6.31262	6.31559	6.32291	6.09847	6.35588	6.2379	6.18213	0.976576	1.02342	1.04764	1.00534	0.938458	0.9337	1.06617	0.999331	0.993509	1.00649	1.03289	1.02111	1.02159	1.02277	0.986467	1.02811	-0.0341954	0.0334036	0.0671455	0.00767765	-0.0916364	-0.0989695	0.0924381	-0.000965912	-0.00939548	0.00933469	0.0466798	0.0301349
sp|O00330|ODPX_HUMAN	PDHX	Pyruvate dehydrogenase protein X component, mitochondrial OS=Homo sapiens OX=9606 GN=PDHX PE=1 SV=3	28	6.18827	5.9081	5.97328	5.84344	5.78219	6.05584	6.33972	5.82936	5.87583	6.06901	7.38607	5.93117	6.10282	7.36827	6.35333	6.9933	6.04819	5.97242	1.02316	0.976839	0.987615	0.966148	0.956021	1.00127	1.0482	0.96382	0.983827	1.01617	1.2367	0.993093	1.02183	1.23372	1.06378	1.17093	0.0330339	-0.033808	-0.0179789	-0.0496843	-0.0648863	0.00182482	0.0679169	-0.0531648	-0.023523	0.0231456	0.306491	-0.0099989
sp|P13995|MTDC_HUMAN	MTHFD2	Bifunctional methylenetetrahydrofolate dehydrogenase/cyclohydrolase, mitochondrial OS=Homo sapiens OX=9606 GN=MTHFD2 PE=1 SV=2	22	6.23537	6.41335	6.32746	6.42127	6.31414	6.1746	6.41598	6.30929	5.8688	6.32713	5.90845	6.39779	6.26148	6.00064	6.36029	6.26399	6.32436	6.09797	0.985929	1.01407	1.00049	1.01532	0.998384	0.97632	1.01449	0.997617	0.962419	1.03758	0.968922	1.04917	1.02681	0.98404	1.04302	1.02723	-0.0204443	0.0201587	0.00070699	0.0219392	-0.00233324	-0.0345738	0.0207502	-0.00344183	-0.0552623	0.0532234	-0.0455482	0.0692458
sp|Q96F24|NRBF2_HUMAN	NRBF2	Nuclear receptor-binding factor 2 OS=Homo sapiens OX=9606 GN=NRBF2 PE=1 SV=1	10	5.92963	6.09735	6.55305	6.78274	6.17275	6.19995	6.37756	6.33842	6.0224	6.15555	6.3789	6.49764	6.13731	6.01787	6.209	6.12989	6.01349	6.08897	0.986055	1.01395	1.08972	1.12792	1.02648	1.03101	1.06054	1.05403	0.989066	1.01093	1.04761	1.06712	1.00794	0.988322	1.01971	1.00672	-0.0202604	0.0199798	0.123964	0.173666	0.0377108	0.0440541	0.084802	0.0759207	-0.0158609	0.0156884	0.0671083	0.0937164
sp|P17858-2|PFKAL_HUMAN	PFKL	Isoform 2 of ATP-dependent 6-phosphofructokinase, liver type OS=Homo sapiens OX=9606 GN=PFKL	62	6.23264	6.24574	6.17522	5.93652	6.41836	6.13956	6.31567	6.1485	5.87025	6.62425	5.90544	6.29	6.74386	6.21808	6.51719	6.21873	6.23919	6.24725	0.99895	1.00105	0.989747	0.951489	1.02872	0.984032	1.01226	0.985464	0.939653	1.06035	0.945286	1.00684	1.07949	0.995331	1.04321	0.995435	-0.00151536	0.00151377	-0.0148682	-0.0717413	0.040846	-0.0232235	0.017577	-0.0211243	-0.0897993	0.0845359	-0.0811767	0.00983875
sp|Q01813|PFKAP_HUMAN	PFKP	ATP-dependent 6-phosphofructokinase, platelet type OS=Homo sapiens OX=9606 GN=PFKP PE=1 SV=2	96	6.06615	5.99453	6.34117	6.01571	6.31169	6.28096	6.20672	6.19983	6.05039	6.75266	6.01902	6.39811	6.49153	6.21258	6.5636	6.09534	6.03034	6.40152	1.00594	0.994062	1.05154	0.997574	1.04666	1.04156	1.02925	1.02811	0.945148	1.05485	0.940248	0.999467	1.01406	0.970484	1.02532	0.95217	0.00854183	-0.0085927	0.0725097	-0.00350433	0.065787	0.0587457	0.0415917	0.0399893	-0.0813875	0.0770403	-0.088887	-0.000769835
sp|P08237-3|PFKAM_HUMAN	PFKM	Isoform 3 of ATP-dependent 6-phosphofructokinase, muscle type OS=Homo sapiens OX=9606 GN=PFKM	51	6.21526	6.28697	6.23235	6.1914	6.19665	6.14411	6.30799	6.14575	6.20829	6.51517	6.19708	6.44672	6.58719	5.91822	6.25416	6.1527	6.25112	6.36173	0.994264	1.00574	0.996998	0.990447	0.991287	0.982882	1.0091	0.983145	0.975881	1.02412	0.974119	1.01336	1.03544	0.930285	0.983091	0.967143	-0.0082988	0.00825134	-0.00433729	-0.0138479	-0.0126251	-0.0249095	0.0130668	-0.0245245	-0.0352232	0.0343837	-0.0378306	0.0191462
sp|Q9H7E9-2|CH033_HUMAN	C8orf33	Isoform 2 of UPF0488 protein C8orf33 OS=Homo sapiens OX=9606 GN=C8orf33	5	5.55951	5.2262	6.40076	6.18174	5.8948	5.82083	5.97194	6.35337	6.54078	6.52506	6.81894	5.81049	6.09831	7.85384	5.9517	6.99171	5.39286	6.53292	1.0309	0.969097	1.1869	1.14628	1.09308	1.07936	1.10738	1.17811	1.0012	0.998797	1.04378	0.889417	0.933474	1.20219	0.911032	1.07023	0.0439085	-0.0452869	0.247194	0.196964	0.128394	0.110176	0.14715	0.236473	0.00173472	-0.00173681	0.0618195	-0.169068
sp|Q9BUH6|PAXX_HUMAN	PAXX	Protein PAXX OS=Homo sapiens OX=9606 GN=PAXX PE=1 SV=2	14	6.2054	6.24225	6.35704	6.23088	6.40645	5.97902	6.43386	6.12634	5.8408	6.37067	6.30601	6.47638	6.38911	6.05466	6.44999	6.13113	6.22382	6.10573	0.99704	1.00296	1.0214	1.00113	1.02934	0.960666	1.03375	0.984337	0.956609	1.04339	1.0328	1.0607	1.04641	0.991635	1.05638	1.00416	-0.00427729	0.00426464	0.0305537	0.00163444	0.0417236	-0.0578925	0.047883	-0.0227761	-0.063999	0.0612801	0.0465625	0.0850227
sp|P13796|PLSL_HUMAN	LCP1	Plastin-2 OS=Homo sapiens OX=9606 GN=LCP1 PE=1 SV=6	96	6.2147	6.29856	6.14806	6.05817	6.46983	6.09607	6.31255	6.27538	5.86429	6.35853	5.88125	6.30031	6.57226	6.36364	6.58936	6.19703	6.25663	6.11141	0.993298	1.0067	0.982647	0.96828	1.03408	0.974338	1.00894	1.003	0.959564	1.04044	0.962339	1.03091	1.07541	1.04127	1.07821	1.01401	-0.00970104	0.00963624	-0.0252545	-0.0465037	0.048342	-0.0375063	0.0128371	0.00431703	-0.0595488	0.057188	-0.0553825	0.0439175
sp|Q14651|PLSI_HUMAN	PLS1	Plastin-1 OS=Homo sapiens OX=9606 GN=PLS1 PE=1 SV=2	21	6.2718	6.41484	6.33786	6.67857	6.34512	6.43419	6.31421	6.27852	5.74602	6.23535	6.23301	6.45018	6.17468	5.97132	6.16358	5.95073	6.34332	5.99069	0.988725	1.01127	0.999139	1.05285	1.00028	1.01433	0.995411	0.989785	0.959159	1.04084	1.04045	1.0767	1.03071	0.996767	1.02886	0.99333	-0.0163586	0.0161752	-0.00124233	0.0743011	0.000409326	0.0205204	-0.00663588	-0.0148136	-0.060158	0.0577496	0.0572081	0.106618
sp|P13797|PLST_HUMAN	PLS3	Plastin-3 OS=Homo sapiens OX=9606 GN=PLS3 PE=1 SV=4	17	6.58307	6.52153	6.17637	5.88422	6.22837	6.23565	6.35333	6.23153	6.28177	6.55849	5.7071	6.29721	6.44571	6.00599	6.33114	6.15853	6.5523	6.42013	1.0047	0.995304	0.942626	0.898039	0.950562	0.951673	0.969634	0.951045	0.978449	1.02155	0.888938	0.980854	1.00398	0.935494	0.986139	0.959253	0.00675913	-0.00679094	-0.0852422	-0.15515	-0.0731468	-0.0714615	-0.0444885	-0.072415	-0.0314314	0.0307612	-0.169845	-0.0278897
sp|Q92844|TANK_HUMAN	TANK	TRAF family member-associated NF-kappa-B activator OS=Homo sapiens OX=9606 GN=TANK PE=1 SV=2	6	6.25285	6.68077	6.19656	6.49772	5.97545	5.99523	6.33192	5.97601	5.54735	5.67435	6.22573	6.08987	6.33862	6.12585	6.85974	7.23198	6.46681	5.61085	0.966914	1.03309	0.95821	1.00478	0.924018	0.927077	0.979141	0.924105	0.988683	1.01132	1.10959	1.08537	1.12971	1.09179	1.22258	1.28893	-0.0485403	0.0469602	-0.0615867	0.00687935	-0.114007	-0.109239	-0.0304112	-0.113872	-0.0164206	0.0162358	0.150024	0.118192
sp|Q9HC38-2|GLOD4_HUMAN	GLOD4	Isoform 2 of Glyoxalase domain-containing protein 4 OS=Homo sapiens OX=9606 GN=GLOD4	35	6.29215	6.36255	6.42626	6.766	6.23815	6.37607	6.20374	6.47443	6.13929	6.05608	5.95725	6.3117	6.18113	6.0753	6.01308	6.12681	6.32735	6.09769	0.994437	1.00556	1.01563	1.06933	0.985902	1.0077	0.980464	1.02325	1.00682	0.993177	0.976969	1.0351	1.01368	0.996329	0.986125	1.00478	-0.00804834	0.00800369	0.022378	0.0967018	-0.0204832	0.0110661	-0.0284632	0.0331518	0.0098102	-0.00987736	-0.0336151	0.049767
sp|Q53H12|AGK_HUMAN	AGK	Acylglycerol kinase, mitochondrial OS=Homo sapiens OX=9606 GN=AGK PE=1 SV=2	28	6.23471	6.45616	6.28981	6.27991	6.2354	6.10288	6.26991	6.24951	5.7766	6.3161	5.91237	6.41429	6.49213	6.20533	6.41302	6.35186	6.34544	6.04635	0.98255	1.01745	0.991234	0.989674	0.982659	0.961775	0.988098	0.984883	0.955386	1.04461	0.977841	1.06085	1.07373	1.02629	1.06064	1.05053	-0.0253966	0.0249573	-0.0127026	-0.0149752	-0.025237	-0.0562288	-0.0172743	-0.021976	-0.0658439	0.0629695	-0.0323279	0.0852251
sp|Q05086|UBE3A_HUMAN	UBE3A	Ubiquitin-protein ligase E3A OS=Homo sapiens OX=9606 GN=UBE3A PE=1 SV=4	39	6.12446	6.2436	6.34927	6.27682	6.2152	6.30325	6.28335	6.33917	6.01229	6.29453	6.13605	6.46672	6.41672	6.01851	6.26687	6.2532	6.18403	6.15341	0.990367	1.00963	1.02672	1.015	1.00504	1.01928	1.01606	1.02509	0.977066	1.02293	0.997179	1.05092	1.04279	0.978077	1.01844	1.01622	-0.0139647	0.0138308	0.0380434	0.0214865	0.0072535	0.0275486	0.0229866	0.0357466	-0.0334715	0.0327125	-0.00407588	0.071648
sp|Q8NCG7|DGLB_HUMAN	DAGLB	Sn1-specific diacylglycerol lipase beta OS=Homo sapiens OX=9606 GN=DAGLB PE=1 SV=2	6	5.80503	6.48518	6.13692	6.0748	5.93611	6.51827	6.21981	6.16144	6.01542	6.77778	6.60426	6.64446	6.41569	5.80073	6.25523	6.14887	6.14511	6.3966	0.944659	1.05534	0.998668	0.988559	0.96599	1.06073	1.01216	1.00266	0.940409	1.05959	1.03246	1.03875	1.00298	0.906846	0.977899	0.961272	-0.0821341	0.077709	-0.00192288	-0.0166008	-0.0499198	0.0850515	0.0174328	0.0038299	-0.0886398	0.0835075	0.0460916	0.0548467
sp|Q9UNF0|PACN2_HUMAN	PACSIN2	Protein kinase C and casein kinase substrate in neurons protein 2 OS=Homo sapiens OX=9606 GN=PACSIN2 PE=1 SV=2	6	6.87758	6.3722	6.98641	6.47802	6.16923	6.969	5.92392	6.32137	5.75797	5.79793	6.44321	6.27718	6.09303	6.04382	5.73229	5.75684	6.62489	5.77795	1.03814	0.961857	1.05457	0.977831	0.93122	1.05194	0.894191	0.954185	0.996542	1.00346	1.11514	1.0864	1.05453	1.04601	0.992098	0.996346	0.0540045	-0.056105	0.0766548	-0.0323436	-0.102806	0.0730552	-0.161344	-0.0676592	-0.00499745	0.0049802	0.157222	0.119559
sp|O60749|SNX2_HUMAN	SNX2	Sorting nexin-2 OS=Homo sapiens OX=9606 GN=SNX2 PE=1 SV=2	36	6.70029	6.26641	6.85593	6.83844	6.35799	6.49813	6.08715	5.97882	5.9005	6.15333	6.42011	6.39408	5.97715	6.02821	5.81125	5.73221	6.48335	6.02692	1.03346	0.966539	1.05747	1.05477	0.980664	1.00228	0.93889	0.922181	0.979025	1.02098	1.06524	1.06092	0.991743	1.00021	0.964216	0.951102	0.0474841	-0.0491003	0.0806129	0.0769278	-0.0281687	0.00328515	-0.0909725	-0.116879	-0.0305825	0.0299476	0.0911783	0.0853171
sp|O60749-2|SNX2_HUMAN	SNX2	Isoform 2 of Sorting nexin-2 OS=Homo sapiens OX=9606 GN=SNX2	1	5.45518	7.60009	6.63418	6.12441	6.24426	5.04754	5.86984	5.95793	6.71663	6.20157	6.56525	6.72349	6.17818	5.93752	7.32871	5.41522	6.52764	6.4591	0.835705	1.16429	1.01632	0.938228	0.956588	0.773257	0.899229	0.912724	1.03987	0.960129	1.01643	1.04093	0.956508	0.919249	1.13463	0.838386	-0.258934	0.219456	0.0233578	-0.0919895	-0.0640298	-0.37098	-0.153239	-0.131749	0.0564044	-0.0586997	0.0235168	0.0578771
sp|Q13596-3|SNX1_HUMAN	SNX1	Isoform 3 of Sorting nexin-1 OS=Homo sapiens OX=9606 GN=SNX1	24	6.53502	6.20739	6.79413	6.70525	6.2495	6.52682	5.91885	5.83463	6.29769	6.35347	6.32425	6.5081	6.31963	6.11284	5.75866	5.55375	6.3712	6.32558	1.02571	0.974288	1.06638	1.05243	0.980898	1.02442	0.929	0.915781	0.995591	1.00441	0.99979	1.02885	0.999059	0.966368	0.910377	0.877983	0.0366254	-0.0375795	0.0927226	0.0737249	-0.0278255	0.034814	-0.106249	-0.126925	-0.00637502	0.00634698	-0.000303369	0.0410387
sp|Q13586|STIM1_HUMAN	STIM1	Stromal interaction molecule 1 OS=Homo sapiens OX=9606 GN=STIM1 PE=1 SV=3	21	6.36987	6.25969	6.6075	6.43353	6.11113	6.21601	5.93414	6.19188	6.04524	6.37016	6.18502	6.4526	6.26245	6.12213	6.19668	6.24198	6.31478	6.2077	1.00872	0.991276	1.04635	1.01881	0.96775	0.984359	0.939722	0.980538	0.973829	1.02617	0.996346	1.03945	1.00882	0.986216	0.998225	1.00552	0.0125315	-0.0126413	0.065372	0.0268781	-0.0472933	-0.0227436	-0.0896935	-0.028355	-0.0382592	0.0372708	-0.00528058	0.0558218
sp|P55060|XPO2_HUMAN	CSE1L	Exportin-2 OS=Homo sapiens OX=9606 GN=CSE1L PE=1 SV=3	116	6.56746	6.52631	6.42129	6.30427	6.45803	6.44265	6.09036	6.26757	5.90265	6.23313	5.81534	6.28993	6.3119	6.10078	6.2157	6.05264	6.54688	6.06789	1.00314	0.996857	0.980816	0.962942	0.986428	0.984079	0.930268	0.957336	0.972768	1.02723	0.958379	1.03659	1.04021	1.00542	1.02436	0.997487	0.00452687	-0.00454112	-0.0279455	-0.0544793	-0.0197145	-0.0231544	-0.104281	-0.0629024	-0.0398321	0.0387619	-0.0613314	0.051849
sp|Q6P1J9|CDC73_HUMAN	CDC73	Parafibromin OS=Homo sapiens OX=9606 GN=CDC73 PE=1 SV=1	4	7.17186	7.08228	7.15257	6.83792	6.07681	6.84415	5.8426	6.54518	6.30376	5.64434	5.96455	6.31728	5.13575	6.05664	5.39887	5.62545	7.12707	5.97405	1.00628	0.993716	1.00358	0.959429	0.852638	0.960303	0.819776	0.918355	1.05519	0.94481	0.99841	1.05745	0.859676	1.01382	0.90372	0.941648	0.00903823	-0.00909521	0.00515262	-0.0597516	-0.229995	-0.0584377	-0.286699	-0.122876	0.0775033	-0.0819044	-0.00229602	0.0805942
sp|P51452|DUS3_HUMAN	DUSP3	Dual specificity protein phosphatase 3 OS=Homo sapiens OX=9606 GN=DUSP3 PE=1 SV=1	8	5.96337	5.685	6.56713	6.41385	5.81432	6.24234	6.40049	6.50834	6.43222	6.15486	6.30567	6.66967	6.28544	5.90154	6.541	6.11477	5.82418	6.29354	1.0239	0.976102	1.12756	1.10124	0.998306	1.0718	1.09895	1.11747	1.02204	0.977965	1.00193	1.05976	0.998713	0.937714	1.03932	0.971595	0.0340717	-0.0348958	0.173207	0.139134	-0.00244571	0.100031	0.136126	0.160233	0.031445	-0.0321457	0.00277794	0.0837436
sp|Q9Y277|VDAC3_HUMAN	VDAC3	Voltage-dependent anion-selective channel protein 3 OS=Homo sapiens OX=9606 GN=VDAC3 PE=1 SV=1	46	6.04877	6.19153	6.00985	5.84099	6.39085	6.15668	6.29879	6.25628	5.76572	6.67579	5.9116	6.2559	6.7312	6.28437	6.82567	6.35603	6.12015	6.22076	0.988337	1.01166	0.981978	0.954387	1.04423	1.00597	1.02919	1.02224	0.926852	1.07315	0.950303	1.00565	1.08206	1.01023	1.09724	1.02175	-0.0169252	0.0167289	-0.026238	-0.0673541	0.0624408	0.00858557	0.0415077	0.0317381	-0.109589	0.101849	-0.073541	0.00812776
sp|P21796|VDAC1_HUMAN	VDAC1	Voltage-dependent anion-selective channel protein 1 OS=Homo sapiens OX=9606 GN=VDAC1 PE=1 SV=2	75	6.08962	6.1489	6.01823	5.9386	6.56036	6.14448	6.46745	6.35292	5.91402	6.54292	5.77488	6.18366	6.70297	6.1578	6.73114	6.27204	6.11926	6.22847	0.995156	1.00484	0.98349	0.970477	1.07208	1.00412	1.0569	1.03818	0.949514	1.05049	0.927175	0.992806	1.07618	0.988654	1.08071	1.007	-0.00700499	0.00697115	-0.024018	-0.0432343	0.100418	0.00593372	0.0798398	0.0540627	-0.0747387	0.0710568	-0.109087	-0.0104168
sp|Q92979|NEP1_HUMAN	EMG1	Ribosomal RNA small subunit methyltransferase NEP1 OS=Homo sapiens OX=9606 GN=EMG1 PE=1 SV=4	25	5.82269	6.12546	6.14556	6.77506	6.20241	6.3041	6.28011	6.30863	5.6961	6.63444	5.98354	6.38409	6.40712	6.09058	6.29896	6.54114	5.97408	6.16527	0.97466	1.02534	1.0287	1.13408	1.03822	1.05524	1.05123	1.056	0.923901	1.0761	0.970524	1.03549	1.03923	0.987885	1.02168	1.06097	-0.0370295	0.0361028	0.0408291	0.181518	0.0541135	0.0775751	0.0720745	0.0786114	-0.11419	0.105811	-0.0431648	0.0503169
sp|O43395|PRPF3_HUMAN	PRPF3	U4/U6 small nuclear ribonucleoprotein Prp3 OS=Homo sapiens OX=9606 GN=PRPF3 PE=1 SV=2	13	6.53286	6.71155	7.21568	6.73389	6.46933	6.51645	6.38612	6.40639	5.59177	5.80572	5.78319	6.16465	5.99938	6.26371	5.95853	5.46079	6.62221	5.69875	0.986508	1.01349	1.08962	1.01687	0.976915	0.98403	0.964349	0.96741	0.981228	1.01877	1.01482	1.08176	1.05275	1.09914	1.04559	0.958244	-0.0195969	0.0193343	0.123824	0.0241285	-0.0336954	-0.0232254	-0.052372	-0.0478	-0.0273392	0.0268308	0.0212213	0.113375
sp|O95671|ASML_HUMAN	ASMTL	Probable bifunctional dTTP/UTP pyrophosphatase/methyltransferase protein OS=Homo sapiens OX=9606 GN=ASMTL PE=1 SV=3	7	6.63622	6.75364	6.44035	6.29383	6.00892	6.6491	6.37773	6.15485	5.85531	6.16133	5.87815	6.00091	6.34813	6.47795	6.01624	5.94733	6.69493	6.00832	0.991231	1.00877	0.961974	0.940089	0.897533	0.993155	0.952621	0.91933	0.974534	1.02547	0.978335	0.998767	1.05656	1.07816	1.00132	0.989849	-0.0127073	0.0125963	-0.0559299	-0.0891308	-0.155963	-0.0099099	-0.0700259	-0.121345	-0.0372161	0.0362802	-0.0315995	-0.00178036
sp|Q86VP6|CAND1_HUMAN	CAND1	Cullin-associated NEDD8-dissociated protein 1 OS=Homo sapiens OX=9606 GN=CAND1 PE=1 SV=2	103	6.27036	6.36554	6.09059	5.96476	6.3861	6.26283	6.45946	6.30979	5.96935	6.51184	5.86469	6.27586	6.5855	6.04442	6.42033	6.21857	6.31795	6.2406	0.992467	1.00753	0.964014	0.944097	1.01079	0.991276	1.0224	0.998708	0.956535	1.04346	0.939765	1.00565	1.05527	0.968565	1.0288	0.996471	-0.0109082	0.0108264	-0.0528745	-0.0829924	0.0154786	-0.0126418	0.031957	-0.00186453	-0.0641097	0.0613817	-0.0896287	0.00812958
sp|O75155|CAND2_HUMAN	CAND2	Cullin-associated NEDD8-dissociated protein 2 OS=Homo sapiens OX=9606 GN=CAND2 PE=1 SV=3	12	6.27414	6.77506	6.16882	6.23097	6.25364	6.01291	6.57751	6.32473	5.76682	6.24858	5.87076	6.21471	6.44457	6.10541	6.61788	6.11349	6.5246	6.0077	0.961613	1.03839	0.945471	0.954996	0.958471	0.921575	1.00811	0.969367	0.959905	1.0401	0.977206	1.03446	1.07272	1.01626	1.10157	1.01761	-0.0564717	0.0543443	-0.0808949	-0.0664327	-0.0611933	-0.117826	0.0116521	-0.0448856	-0.0590368	0.0567156	-0.0332655	0.0488743
sp|P12259|FA5_HUMAN	F5	Coagulation factor V OS=Homo sapiens OX=9606 GN=F5 PE=1 SV=4	5	6.62716	6.38719	6.73148	6.16005	6.30561	5.42378	6.3087	5.47482	6.30841	6.77115	6.05473	6.35237	6.12758	5.95631	6.50938	6.50127	6.50718	6.53978	1.01844	0.981561	1.03447	0.946655	0.969024	0.833508	0.969499	0.841351	0.964621	1.03538	0.925831	0.971343	0.93697	0.910781	0.995352	0.994111	0.0263594	-0.02685	0.0488924	-0.0790893	-0.0453954	-0.262733	-0.0446886	-0.24922	-0.0519657	0.0501588	-0.111179	-0.0419472
sp|Q9H0R6|GATA_HUMAN	QRSL1	Glutamyl-tRNA(Gln) amidotransferase subunit A, mitochondrial OS=Homo sapiens OX=9606 GN=QRSL1 PE=1 SV=2	13	6.61157	6.23079	6.53823	6.49985	6.36179	6.51938	6.26034	6.39314	5.74596	6.34494	6.11299	6.447	6.13513	5.89316	5.99531	5.91045	6.42118	6.04545	1.02965	0.97035	1.01823	1.01225	0.990751	1.01529	0.974952	0.995633	0.95046	1.04954	1.01117	1.06642	1.01483	0.974809	0.991706	0.977669	0.0421545	-0.0434233	0.0260617	0.017568	-0.0134057	0.0218963	-0.0365974	-0.00631375	-0.0733018	0.0697568	0.0160285	0.0927783
sp|Q8NFC6|BD1L1_HUMAN	BOD1L1	Biorientation of chromosomes in cell division protein 1-like 1 OS=Homo sapiens OX=9606 GN=BOD1L1 PE=1 SV=2	55	6.00132	6.1909	6.31311	6.3781	6.12784	5.92197	6.46864	6.25869	5.83202	6.4311	6.26607	6.53362	6.28663	6.24617	6.47784	6.26598	6.09611	6.13156	0.984451	1.01555	1.0356	1.04626	1.0052	0.971434	1.06111	1.02667	0.951148	1.04885	1.02194	1.06557	1.02529	1.01869	1.05648	1.02192	-0.0226091	0.0222602	0.050462	0.0652378	0.00748969	-0.0418118	0.0855735	0.0379718	-0.0722585	0.0688113	0.0313067	0.0916284
sp|Q96IK1|BOD1_HUMAN	BOD1	Biorientation of chromosomes in cell division protein 1 OS=Homo sapiens OX=9606 GN=BOD1 PE=1 SV=2	4	5.93191	5.91416	6.23105	6.42477	6.06019	6.13449	6.05034	6.24898	5.9313	6.94898	6.20144	6.79648	6.27723	5.97744	6.53474	6.3365	5.92304	6.44014	1.0015	0.998502	1.052	1.08471	1.02316	1.0357	1.02149	1.05503	0.920989	1.07901	0.962936	1.05533	0.974704	0.928154	1.01469	0.983907	0.0021601	-0.00216334	0.0731387	0.117308	0.0330264	0.0506068	0.0306796	0.0772841	-0.118744	0.109709	-0.0544888	0.0776957
sp|Q15293|RCN1_HUMAN	RCN1	Reticulocalbin-1 OS=Homo sapiens OX=9606 GN=RCN1 PE=1 SV=1	13	6.17281	6.05202	6.11404	6.41183	6.38895	6.11054	6.46697	6.19818	5.85741	6.42796	6.05791	6.58636	6.29633	6.153	6.56962	6.13607	6.11242	6.14269	1.00988	0.990119	1.00027	1.04898	1.04524	0.999693	1.05801	1.01403	0.953559	1.04644	0.986199	1.07223	1.02501	1.00168	1.0695	0.998923	0.0141849	-0.0143257	0.000383493	0.0689937	0.0638364	-0.000442619	0.0813474	0.0201022	-0.0686065	0.0654915	-0.0200493	0.100612
sp|O15382|BCAT2_HUMAN	BCAT2	Branched-chain-amino-acid aminotransferase, mitochondrial OS=Homo sapiens OX=9606 GN=BCAT2 PE=1 SV=2	22	6.0145	6.28386	6.05527	5.99741	6.16978	6.14938	6.30621	6.21416	5.83964	6.6278	5.97699	6.56879	6.62594	6.18541	6.68111	6.30374	6.14918	6.23372	0.978098	1.0219	0.984728	0.975319	1.00335	1.00003	1.02554	1.01057	0.936783	1.06322	0.958816	1.05375	1.06292	0.99225	1.07177	1.01123	-0.0319492	0.031257	-0.0222027	-0.0360544	0.00482501	4.69224e-05	0.0363792	0.0151653	-0.0942139	0.0884367	-0.0606742	0.0755343
sp|Q9UBV2|SE1L1_HUMAN	SEL1L	Protein sel-1 homolog 1 OS=Homo sapiens OX=9606 GN=SEL1L PE=1 SV=3	22	6.23188	6.2254	6.30902	6.21695	6.25432	6.27346	6.23068	6.11299	5.84274	6.35974	6.43888	6.52312	6.2954	6.15598	6.30503	6.22441	6.22864	6.10124	1.00052	0.99948	1.0129	0.998123	1.00412	1.0072	1.00033	0.981433	0.957632	1.04237	1.05534	1.06915	1.03182	1.00897	1.0334	1.02019	0.000750263	-0.000750653	0.0184987	-0.00271021	0.00593585	0.0103442	0.000472433	-0.027039	-0.0624574	0.0598653	0.0777073	0.0964597
sp|Q6XR72|ZNT10_HUMAN	SLC30A10	Zinc transporter 10 OS=Homo sapiens OX=9606 GN=SLC30A10 PE=1 SV=2	5	5.94094	6.41654	6.44064	6.63427	6.29195	5.97629	6.49877	6.27313	6.01628	6.65356	6.27829	6.48704	6.07059	5.90275	6.15273	5.96623	6.17874	6.33492	0.961513	1.03849	1.04239	1.07373	1.01832	0.967234	1.0518	1.01528	0.949701	1.0503	0.991061	1.02401	0.958274	0.93178	0.97124	0.9418	-0.0566214	0.0544829	0.0598914	0.102625	0.0261945	-0.0480625	0.072854	0.0218728	-0.0744547	0.0708001	-0.0129547	0.0342339
sp|Q5R3I4|TTC38_HUMAN	TTC38	Tetratricopeptide repeat protein 38 OS=Homo sapiens OX=9606 GN=TTC38 PE=1 SV=1	8	6.36753	5.71054	7.05305	6.15465	6.04944	6.02468	6.03027	5.97757	5.38946	6.63382	6.41861	6.96225	6.35397	6.45535	6.16588	6.25291	6.03904	6.01164	1.0544	0.945605	1.16791	1.01914	1.00172	0.997623	0.998549	0.989822	0.896504	1.1035	1.0677	1.15813	1.05694	1.07381	1.02566	1.04013	0.0764158	-0.0806909	0.223929	0.0273588	0.00248356	-0.00343342	-0.00209544	-0.0147589	-0.157618	0.142081	0.0945023	0.211795
sp|Q7Z6I8|CE024_HUMAN	C5orf24	UPF0461 protein C5orf24 OS=Homo sapiens OX=9606 GN=C5orf24 PE=1 SV=1	2	5.55451	5.78807	6.17456	6.0591	6.11496	5.44479	6.11398	5.74874	6.01296	6.48337	6.52579	6.56988	6.39713	6.34796	7.43176	7.23243	5.67129	6.24817	0.979409	1.02059	1.08874	1.06838	1.07823	0.960062	1.07806	1.01366	0.962356	1.03764	1.04443	1.05149	1.02384	1.01597	1.18943	1.15753	-0.0300173	0.0294054	0.122659	0.0954266	0.108666	-0.0588005	0.108435	0.0195689	-0.0553572	0.0533114	0.06272	0.0724345
sp|O60784|TOM1_HUMAN	TOM1	Target of Myb protein 1 OS=Homo sapiens OX=9606 GN=TOM1 PE=1 SV=2	14	6.12057	6.3604	6.35445	6.50794	6.16304	6.17868	5.94634	5.78666	7.94748	6.20578	6.12339	6.40699	6.27933	5.92689	5.76875	5.9233	6.24048	7.07663	0.980784	1.01922	1.01826	1.04286	0.98759	0.990096	0.952865	0.927277	1.12306	0.87694	0.865297	0.905373	0.887333	0.83753	0.815183	0.837023	-0.0279921	0.0274593	0.0261091	0.0605428	-0.018016	-0.0143595	-0.0696562	-0.108927	0.167435	-0.18945	-0.208732	-0.143416
sp|Q08357|S20A2_HUMAN	SLC20A2	Sodium-dependent phosphate transporter 2 OS=Homo sapiens OX=9606 GN=SLC20A2 PE=1 SV=1	6	6.23861	5.83733	6.58071	6.34583	6.26604	6.22358	5.88497	6.28443	5.48141	6.99256	6.51405	6.70152	6.72355	5.77988	6.29329	5.85224	6.03797	6.23699	1.03323	0.96677	1.08989	1.05099	1.03777	1.03074	0.97466	1.04082	0.878856	1.12114	1.04442	1.07448	1.07801	0.926711	1.00903	0.938312	0.047161	-0.048755	0.12418	0.0717453	0.0534904	0.0436811	-0.0370285	0.0577183	-0.186302	0.164972	0.062706	0.10364
sp|Q8WUM9|S20A1_HUMAN	SLC20A1	Sodium-dependent phosphate transporter 1 OS=Homo sapiens OX=9606 GN=SLC20A1 PE=1 SV=1	13	5.93616	6.46537	5.93501	5.89242	5.90808	5.99227	6.0527	6.06787	6.16469	6.61482	6.11941	6.9069	6.74101	6.34218	6.62009	6.24102	6.20077	6.38976	0.957327	1.04267	0.957142	0.950273	0.952799	0.966376	0.976121	0.978568	0.964777	1.03522	0.957691	1.08093	1.05497	0.992554	1.03605	0.976723	-0.0629162	0.0602867	-0.0631958	-0.0735859	-0.0697569	-0.0493436	-0.0348674	-0.031256	-0.0517323	0.0499413	-0.0623681	0.112278
sp|P27482|CALL3_HUMAN	CALML3	Calmodulin-like protein 3 OS=Homo sapiens OX=9606 GN=CALML3 PE=1 SV=2	2	3.14185	2.67825	2.98864	11.9546	3.4981	3.01795	2.65235	4.12779	45.2491	3.65056	1.62631	3.42677	3.04674	2.96277	2.7459	3.23229	2.91005	24.4498	1.07965	0.920345	1.02701	4.10804	1.20208	1.03708	0.911445	1.41846	1.85069	0.149308	0.0665162	0.140155	0.124612	0.121178	0.112308	0.132201	0.11057	-0.119753	0.0384452	2.03845	0.265528	0.052525	-0.133773	0.504326	0.888065	-2.74363	-3.91015	-2.8349
sp|P0DP24|CALM2_HUMAN	CALM2	Calmodulin-2 OS=Homo sapiens OX=9606 GN=CALM2 PE=1 SV=1	59	5.87825	6.08883	6.13473	5.85512	6.45246	6.09916	6.31385	6.48243	6.12509	6.37296	6.04623	6.37949	6.60961	6.23208	6.60944	6.32027	5.98354	6.24902	0.982403	1.0176	1.02527	0.978538	1.07837	1.01932	1.0552	1.08338	0.980167	1.01983	0.967548	1.02088	1.0577	0.997288	1.05768	1.0114	-0.0256126	0.0251658	0.0360006	-0.0313005	0.10885	0.0276113	0.0775207	0.115535	-0.0289001	0.0283325	-0.0475953	0.02981
sp|P98196|AT11A_HUMAN	ATP11A	Probable phospholipid-transporting ATPase IH OS=Homo sapiens OX=9606 GN=ATP11A PE=1 SV=3	4	6.55228	6.40004	6.10991	6.33308	6.00871	6.02682	6.664	6.21178	5.94373	6.32574	6.55166	6.54766	6.39658	6.07318	5.9056	5.94923	6.47616	6.13474	1.01175	0.988246	0.943446	0.977907	0.92782	0.930616	1.029	0.959176	0.968865	1.03114	1.06796	1.06731	1.04268	0.989966	0.96265	0.969762	0.0168584	-0.0170577	-0.0839875	-0.0322313	-0.108083	-0.103742	0.0412498	-0.0601319	-0.0456324	0.0442332	0.0948595	0.0939784
sp|Q9Y2G3|AT11B_HUMAN	ATP11B	Probable phospholipid-transporting ATPase IF OS=Homo sapiens OX=9606 GN=ATP11B PE=1 SV=2	24	6.19763	6.44767	6.16923	6.18099	5.89057	5.98791	6.41466	6.08678	6.33383	6.46802	6.33381	6.6419	6.3541	6.00206	6.28136	6.2095	6.32265	6.40092	0.980227	1.01977	0.975735	0.977595	0.931662	0.947057	1.01455	0.962694	0.989518	1.01048	0.989515	1.03765	0.992685	0.937686	0.981321	0.970094	-0.0288127	0.0282485	-0.0354389	-0.0326914	-0.102122	-0.0784768	0.0208434	-0.0548501	-0.0152023	0.0150437	-0.0152068	0.0533156
sp|Q8NB49|AT11C_HUMAN	ATP11C	Phospholipid-transporting ATPase IG OS=Homo sapiens OX=9606 GN=ATP11C PE=1 SV=3	12	6.52223	6.51743	6.35832	6.24818	6.15612	6.04418	6.78932	6.43496	5.59603	6.08282	6.11105	6.30732	6.33262	5.94643	6.15907	6.39389	6.51983	5.83943	1.00037	0.999632	0.975228	0.958335	0.944215	0.927046	1.04133	0.986983	0.958319	1.04168	1.04652	1.08013	1.08446	1.01832	1.05474	1.09495	0.00053097	-0.000531165	-0.0361887	-0.0613983	-0.082813	-0.109288	0.0584327	-0.0189032	-0.0614226	0.058914	0.065594	0.111201
sp|Q9NU22|MDN1_HUMAN	MDN1	Midasin OS=Homo sapiens OX=9606 GN=MDN1 PE=1 SV=2	64	7.15988	7.06093	6.82079	6.68483	6.1609	6.44711	6.0048	5.86234	5.9424	6.15174	6.19648	6.43694	5.96766	5.8496	5.67932	5.57427	7.11041	6.04707	1.00696	0.993042	0.959269	0.940148	0.866463	0.906715	0.844509	0.824473	0.982691	1.01731	1.02471	1.06447	0.986868	0.967345	0.939185	0.921813	0.0100037	-0.0100735	-0.0599929	-0.0890409	-0.206791	-0.141279	-0.243816	-0.278455	-0.0251906	0.0247583	0.0352126	0.0901387
sp|Q9NWX5|ASB6_HUMAN	ASB6	Ankyrin repeat and SOCS box protein 6 OS=Homo sapiens OX=9606 GN=ASB6 PE=1 SV=1	5	6.60689	6.37227	6.81932	6.74234	5.96182	6.8154	6.16964	5.99165	6.12272	5.91714	5.99663	6.28871	5.85586	6.11739	5.91678	6.30544	6.48958	6.01993	1.01808	0.981923	1.05081	1.03895	0.918676	1.05021	0.950699	0.923272	1.01707	0.982925	0.99613	1.04465	0.972746	1.01619	0.982865	1.04743	0.0258462	-0.0263177	0.0715028	0.0551243	-0.122372	0.0706732	-0.0729388	-0.115172	0.024426	-0.0248467	-0.00559475	0.0630174
sp|Q8N163-2|CCAR2_HUMAN	CCAR2	Isoform 2 of Cell cycle and apoptosis regulator protein 2 OS=Homo sapiens OX=9606 GN=CCAR2	12	7.12287	6.84991	6.71313	6.69701	6.13299	6.32337	5.91368	5.81932	6.35976	5.97443	6.37558	5.94061	6.39358	6.07965	5.64102	5.66307	6.98639	6.16709	1.01954	0.980465	0.960887	0.958579	0.877848	0.905098	0.846457	0.832951	1.03124	0.968759	1.03381	0.963275	1.03672	0.985821	0.914696	0.918272	0.0279115	-0.0284621	-0.0575616	-0.0610301	-0.187957	-0.143854	-0.240491	-0.263697	0.0443813	-0.04579	0.0479655	-0.05398
sp|Q13330|MTA1_HUMAN	MTA1	Metastasis-associated protein MTA1 OS=Homo sapiens OX=9606 GN=MTA1 PE=1 SV=2	10	6.41837	6.86911	6.66491	6.49433	5.99978	6.20206	6.05341	6.51111	5.7151	5.91536	6.41976	6.90378	5.80138	5.96829	6.29682	5.76644	6.64374	5.81523	0.966078	1.03392	1.00319	0.977511	0.903073	0.933519	0.911145	0.980037	0.982781	1.01722	1.10396	1.18719	0.997618	1.02632	1.08282	0.99161	-0.0497887	0.0481276	0.00458978	-0.0328149	-0.147086	-0.0992481	-0.134248	-0.0290921	-0.0250575	0.0246297	0.142683	0.24755
sp|Q9BTC8|MTA3_HUMAN	MTA3	Metastasis-associated protein MTA3 OS=Homo sapiens OX=9606 GN=MTA3 PE=1 SV=2	1	5.24569	5.29841	7.26981	6.87758	6.08672	4.92705	7.1349	5.80814	6.167	6.57881	6.5949	7.47616	5.31441	6.56557	7.09806	5.55681	5.27205	6.3729	0.995	1.005	1.37893	1.30454	1.15453	0.934561	1.35334	1.10169	0.967691	1.03231	1.03483	1.17312	0.833907	1.03023	1.11379	0.871943	-0.0072315	0.00719543	0.463554	0.383537	0.207301	-0.0976399	0.436529	0.139712	-0.0473823	0.0458755	0.0493996	0.230346
sp|O94776|MTA2_HUMAN	MTA2	Metastasis-associated protein MTA2 OS=Homo sapiens OX=9606 GN=MTA2 PE=1 SV=1	24	6.7946	6.50787	6.8018	7.9203	6.36875	6.735	6.03671	6.27128	5.63096	5.80437	5.88119	6.03587	5.84645	6.08501	5.62252	5.65735	6.65123	5.71767	1.02155	0.978445	1.02264	1.1908	0.957529	1.01259	0.907607	0.942875	0.984836	1.01516	1.0286	1.05565	1.02252	1.06425	0.983359	0.989451	0.0307664	-0.0314368	0.0322943	0.251933	-0.062612	0.0180557	-0.13986	-0.0848623	-0.0220452	0.0217134	0.040682	0.0781356
sp|Q8IZ83|A16A1_HUMAN	ALDH16A1	Aldehyde dehydrogenase family 16 member A1 OS=Homo sapiens OX=9606 GN=ALDH16A1 PE=1 SV=2	19	6.15302	6.35572	6.28176	6.32051	6.26264	6.18734	6.07699	6.22816	5.91645	6.49593	6.02969	6.54602	6.42318	6.03726	6.29005	6.39529	6.25437	6.20619	0.983795	1.0162	1.00438	1.01058	1.00132	0.989283	0.971639	0.995809	0.953314	1.04669	0.971561	1.05476	1.03496	0.97278	1.01351	1.03047	-0.0235699	0.023191	0.00630425	0.0151764	0.00190638	-0.0155453	-0.0415077	-0.00605856	-0.0689761	0.0658282	-0.041624	0.0769101
sp|Q14692|BMS1_HUMAN	BMS1	Ribosome biogenesis protein BMS1 homolog OS=Homo sapiens OX=9606 GN=BMS1 PE=1 SV=1	12	6.4114	6.18498	6.66154	6.55993	6.24067	6.33817	7.05047	6.29302	5.45793	5.5718	6.70559	6.15768	5.63615	7.19447	5.79283	5.74337	6.29819	5.51487	1.01798	0.982025	1.05769	1.04156	0.990867	1.00635	1.11944	0.999179	0.989676	1.01032	1.21591	1.11656	1.02199	1.30456	1.0504	1.04143	0.0257021	-0.0261684	0.0809185	0.0587431	-0.0132364	0.00912908	0.162782	-0.00118475	-0.0149717	0.0148179	0.282039	0.159061
sp|P46821|MAP1B_HUMAN	MAP1B	Microtubule-associated protein 1B OS=Homo sapiens OX=9606 GN=MAP1B PE=1 SV=2	155	6.15658	6.1997	6.24295	6.30541	6.30101	6.11054	6.47355	6.22421	5.66653	6.28728	6.16943	6.31049	6.41245	6.38457	6.44786	6.30744	6.17814	5.97691	0.99651	1.00349	1.01049	1.0206	1.01989	0.989058	1.04782	1.00746	0.948071	1.05193	1.03221	1.05581	1.07287	1.06821	1.0788	1.0553	-0.00504341	0.00502584	0.0150553	0.0294176	0.0284105	-0.0158727	0.0673845	0.0107182	-0.0769331	0.0730374	0.0457386	0.0783534
sp|P78559-2|MAP1A_HUMAN	MAP1A	Isoform 2 of Microtubule-associated protein 1A OS=Homo sapiens OX=9606 GN=MAP1A	82	6.25767	6.16672	6.24004	6.27365	6.078	6.22808	6.216	6.05593	5.99448	6.02631	6.61408	6.18611	6.11077	6.92185	6.19119	6.43913	6.21219	6.01039	1.00732	0.99268	1.00448	1.00989	0.978398	1.00256	1.00061	0.974845	0.997352	1.00265	1.10044	1.02924	1.0167	1.15165	1.03008	1.07133	0.0105225	-0.0105998	0.00645216	0.0142019	-0.0315064	0.00368436	0.000883387	-0.0367546	-0.0038252	0.00381508	0.138081	0.0415727
sp|P06454|PTMA_HUMAN	PTMA	Prothymosin alpha OS=Homo sapiens OX=9606 GN=PTMA PE=1 SV=2	13	6.28043	6.47589	6.3953	6.33454	6.50545	5.73378	6.28358	6.44111	5.40981	6.03766	6.20639	6.52377	6.40034	6.11137	6.50297	6.3576	6.37816	5.72373	0.984677	1.01532	1.00269	0.993161	1.01996	0.898971	0.985171	1.00987	0.945154	1.05485	1.08433	1.13977	1.11821	1.06772	1.13614	1.11074	-0.0222769	0.0219382	0.00387175	-0.00990043	0.0285086	-0.153654	-0.0215535	0.014169	-0.081379	0.0770326	0.116797	0.188749
sp|Q9Y2A7-2|NCKP1_HUMAN	NCKAP1	Isoform 2 of Nck-associated protein 1 OS=Homo sapiens OX=9606 GN=NCKAP1	37	6.42252	6.26165	6.41696	6.48979	6.28241	6.45357	6.36257	6.13523	6.2306	6.24051	6.04313	6.29283	6.15952	6.05506	6.02696	6.12669	6.34208	6.23555	1.01268	0.987317	1.01181	1.02329	0.990591	1.01758	1.00323	0.967384	0.999205	1.00079	0.969141	1.00919	0.987806	0.971054	0.966547	0.982541	0.0181823	-0.0184143	0.0169328	0.0332146	-0.0136391	0.0251402	0.00465241	-0.0478398	-0.00114687	0.00114596	-0.045222	0.013191
sp|P55160|NCKPL_HUMAN	NCKAP1L	Nck-associated protein 1-like OS=Homo sapiens OX=9606 GN=NCKAP1L PE=1 SV=3	1	6.04068	5.25835	6.67081	6.95313	7.13994	4.46393	6.03137	5.94413	6.80113	5.13078	7.40305	7.68581	6.10161	6.17581	6.23182	5.96763	5.64952	5.96595	1.06924	0.930761	1.18078	1.23075	1.26381	0.790144	1.06759	1.05215	1.13999	0.86001	1.24088	1.28828	1.02274	1.03518	1.04456	1.00028	0.0965839	-0.103517	0.239735	0.299536	0.337785	-0.339813	0.0943587	0.0733386	0.189021	-0.217575	0.311367	0.365444
sp|Q13889|TF2H3_HUMAN	GTF2H3	General transcription factor IIH subunit 3 OS=Homo sapiens OX=9606 GN=GTF2H3 PE=1 SV=2	4	5.93111	6.14545	6.54361	6.75634	6.02165	6.34224	6.47376	6.12768	5.79269	6.13682	5.55636	7.00553	6.21102	6.41777	6.40546	6.1325	6.03828	5.96476	0.982252	1.01775	1.08369	1.11892	0.997246	1.05034	1.07212	1.01481	0.971153	1.02885	0.931532	1.17449	1.04129	1.07595	1.07388	1.02812	-0.0258355	0.025381	0.115949	0.162104	-0.0039788	0.0708548	0.100466	0.0212033	-0.0422294	0.0410284	-0.102323	0.232031
sp|Q9NW82|WDR70_HUMAN	WDR70	WD repeat-containing protein 70 OS=Homo sapiens OX=9606 GN=WDR70 PE=1 SV=1	29	6.25311	6.29332	6.42163	6.55332	6.13953	6.30101	6.45733	6.45809	5.8541	6.29138	5.9987	6.46388	6.16287	5.97733	6.17622	6.19819	6.27322	6.07274	0.996795	1.0032	1.02366	1.04465	0.97869	1.00443	1.02935	1.02947	0.963996	1.036	0.987808	1.06441	1.01484	0.984289	1.01704	1.02066	-0.00463111	0.00461629	0.0337345	0.063021	-0.0310768	0.00637809	0.0417327	0.0419025	-0.0529002	0.0510289	-0.0176977	0.0900528
sp|P09496-2|CLCA_HUMAN	CLTA	Isoform Non-brain of Clathrin light chain A OS=Homo sapiens OX=9606 GN=CLTA	18	5.92251	5.81682	5.94638	5.75984	6.39635	6.04532	6.61999	6.65649	5.66998	6.40037	5.95008	6.12743	6.71834	6.59406	6.7809	6.59516	5.86966	6.03517	1.009	0.990997	1.01307	0.981289	1.08973	1.02993	1.12783	1.13405	0.939489	1.06051	0.9859	1.01529	1.1132	1.0926	1.12356	1.09279	0.0129306	-0.0130475	0.0187335	-0.0272494	0.123971	0.0425405	0.173551	0.181483	-0.090052	0.0847597	-0.0204865	0.0218865
sp|Q96J42|TXD15_HUMAN	TXNDC15	Thioredoxin domain-containing protein 15 OS=Homo sapiens OX=9606 GN=TXNDC15 PE=1 SV=1	6	6.00226	5.69947	6.13788	6.06931	6.05872	6.69621	6.16001	6.28675	6.14348	6.91127	6.06261	6.46631	6.71302	5.81471	6.25269	6.5253	5.85086	6.52738	1.02588	0.974124	1.04906	1.03734	1.03553	1.14448	1.05284	1.0745	0.941187	1.05881	0.928798	0.990645	1.02844	0.890819	0.957918	0.999682	0.0368559	-0.0378222	0.0690905	0.0528826	0.0503631	0.194695	0.0742828	0.103664	-0.0874468	0.0824479	-0.106564	-0.0135603
sp|P20962|PTMS_HUMAN	PTMS	Parathymosin OS=Homo sapiens OX=9606 GN=PTMS PE=1 SV=2	16	6.0399	6.16746	6.30259	6.17843	6.55997	5.96623	6.46833	6.54695	5.88444	6.37164	5.87412	6.32675	6.55367	6.30645	6.31273	6.14034	6.10368	6.12804	0.989551	1.01045	1.03259	1.01225	1.07476	0.977481	1.05974	1.07262	0.960248	1.03975	0.958564	1.03243	1.06946	1.02911	1.03014	1.00201	-0.0151547	0.0149971	0.0462655	0.017561	0.10401	-0.0328597	0.083714	0.101144	-0.0585206	0.056239	-0.061053	0.0460389
sp|Q13356|PPIL2_HUMAN	PPIL2	RING-type E3 ubiquitin-protein ligase PPIL2 OS=Homo sapiens OX=9606 GN=PPIL2 PE=1 SV=1	15	6.00967	6.45434	7.52045	7.22279	6.64397	6.72236	6.39951	6.74697	5.38653	5.93939	5.81284	6.25119	5.75368	6.09727	5.55108	5.48795	6.23201	5.66296	0.964324	1.03568	1.20675	1.15898	1.0661	1.07868	1.02688	1.08263	0.951186	1.04881	1.02647	1.10387	1.01602	1.07669	0.980244	0.969096	-0.0524106	0.0505732	0.271123	0.21286	0.0923492	0.109271	0.0382651	0.114543	-0.0722002	0.0687584	0.0376869	0.142575
sp|O60337|MARH6_HUMAN	2022-03-06	E3 ubiquitin-protein ligase MARCH6 OS=Homo sapiens OX=9606 GN=MARCH6 PE=1 SV=2	4	6.15641	5.55951	6.87515	6.62776	6.22483	6.54446	6.29059	6.28415	5.60713	6.65788	6.53037	6.53768	6.34824	5.76252	5.96392	6.0294	5.85796	6.13251	1.05095	0.949052	1.17364	1.13141	1.06263	1.11719	1.07385	1.07275	0.914329	1.08567	1.06488	1.06607	1.03518	0.939668	0.97251	0.983187	0.071691	-0.0754406	0.230993	0.178123	0.0876361	0.159876	0.102797	0.101319	-0.129214	0.118586	0.0906882	0.0923023
sp|P29966|MARCS_HUMAN	MARCKS	Myristoylated alanine-rich C-kinase substrate OS=Homo sapiens OX=9606 GN=MARCKS PE=1 SV=4	8	6.18109	6.00521	6.01783	6.61656	6.18868	5.87932	6.17568	6.2122	6.14684	6.59758	6.07342	6.78945	6.50924	6.17806	6.3166	6.11224	6.09315	6.37221	1.01443	0.985567	0.987639	1.0859	1.01568	0.964906	1.01354	1.01954	0.964632	1.03537	0.95311	1.06548	1.0215	0.969532	0.991273	0.959203	0.020673	-0.0209736	-0.0179449	0.118893	0.0224435	-0.051539	0.0194097	0.027916	-0.0519489	0.0501431	-0.0692847	0.0915009
sp|Q05655-2|KPCD_HUMAN	PRKCD	Isoform 2 of Protein kinase C delta type OS=Homo sapiens OX=9606 GN=PRKCD	18	6.14102	6.26758	6.72949	6.50865	5.99661	6.17048	6.61905	6.27436	6.65643	6.02071	6.04702	6.45833	6.07585	5.83216	6.04393	6.15834	6.2043	6.33857	0.989801	1.0102	1.08465	1.04905	0.966525	0.994549	1.06685	1.01129	1.05015	0.949853	0.954004	1.01889	0.958552	0.920107	0.953516	0.971566	-0.0147901	0.0146401	0.117229	0.0690899	-0.0491213	-0.00788573	0.0933557	0.0161999	0.0705912	-0.0742238	-0.0679331	0.0270038
sp|Q04759|KPCT_HUMAN	PRKCQ	Protein kinase C theta type OS=Homo sapiens OX=9606 GN=PRKCQ PE=1 SV=3	7	6.70277	6.72616	6.61611	6.27551	5.92363	6.28549	6.47186	6.71401	6.07191	6.00728	6.06252	6.40818	6.43785	5.8493	5.42014	6.0273	6.71447	6.0396	0.998258	1.00174	0.985352	0.934625	0.882219	0.936112	0.963868	0.999932	1.00535	0.994649	1.0038	1.06103	1.06594	0.968492	0.897434	0.997964	-0.00251502	0.00251065	-0.0212892	-0.0975397	-0.180791	-0.0952472	-0.0530921	-9.77663e-05	0.0076986	-0.0077399	0.00546579	0.0854629
sp|Q1KMD3|HNRL2_HUMAN	HNRNPUL2	Heterogeneous nuclear ribonucleoprotein U-like protein 2 OS=Homo sapiens OX=9606 GN=HNRNPUL2 PE=1 SV=1	9	5.885	6.04102	6.16757	6.79563	6.16053	6.36402	6.46515	6.27199	6.92711	6.18433	6.6867	6.39947	5.79653	6.11877	5.91827	5.81791	5.96301	6.55572	0.986918	1.01308	1.0343	1.13963	1.03312	1.06725	1.08421	1.05182	1.05665	0.943349	1.01998	0.976166	0.884194	0.933348	0.902764	0.887456	-0.0189983	0.0187514	0.0486614	0.188567	0.0470137	0.0938976	0.116643	0.0728825	0.0794993	-0.0841369	0.0285402	-0.0348018
sp|Q9P253|VPS18_HUMAN	VPS18	Vacuolar protein sorting-associated protein 18 homolog OS=Homo sapiens OX=9606 GN=VPS18 PE=1 SV=2	12	6.72499	6.79919	6.65518	6.59551	6.21033	6.82157	5.80487	6.0672	6.39527	5.90835	6.19328	6.21602	6.01215	6.11807	5.68237	5.79565	6.76209	6.15181	0.994514	1.00549	0.98419	0.975366	0.918404	1.0088	0.858443	0.897237	1.03958	0.960425	1.00674	1.01044	0.977298	0.994515	0.923691	0.942105	-0.0079371	0.00789367	-0.0229915	-0.035985	-0.122799	0.0126346	-0.220205	-0.156438	0.0559943	-0.0582557	0.00969273	0.0149802
sp|Q96T51|RUFY1_HUMAN	RUFY1	RUN and FYVE domain-containing protein 1 OS=Homo sapiens OX=9606 GN=RUFY1 PE=1 SV=2	20	6.64281	6.807	6.2739	6.85467	6.13078	6.38683	6.36421	6.26232	6.05013	5.80505	6.12943	6.23112	5.81359	6.36579	5.7095	6.17285	6.7249	5.92759	0.987792	1.01221	0.932935	1.0193	0.911653	0.949728	0.946364	0.931213	1.02067	0.979327	1.03405	1.05121	0.980768	1.07393	0.963208	1.04138	-0.0177202	0.0175052	-0.100151	0.0275733	-0.133443	-0.0744138	-0.0795324	-0.102817	0.0295205	-0.0301372	0.0483073	0.0720458
sp|P54578|UBP14_HUMAN	USP14	Ubiquitin carboxyl-terminal hydrolase 14 OS=Homo sapiens OX=9606 GN=USP14 PE=1 SV=3	50	6.38481	6.52882	6.28214	6.32931	6.53314	6.55843	6.18572	6.63651	5.70687	6.08913	5.78848	6.21483	6.27811	6.11686	6.14724	6.2196	6.45681	5.898	0.988848	1.01115	0.972947	0.980253	1.01182	1.01574	0.958014	1.02783	0.967594	1.03241	0.981431	1.05372	1.06445	1.03711	1.04226	1.05453	-0.016179	0.0159996	-0.0395666	-0.0287745	0.0169539	0.0225278	-0.0618812	0.0396021	-0.0475261	0.0460103	-0.0270413	0.0754891
sp|Q7L099-3|RUFY3_HUMAN	RUFY3	Isoform 3 of Protein RUFY3 OS=Homo sapiens OX=9606 GN=RUFY3	1	6.47449	7.2927	7.98119	5.08025	6.20433	6.38498	6.42329	5.77127	5.8561	6.27452	6.11191	6.45373	5.66898	6.3998	6.04891	5.57355	6.88359	6.06531	0.940568	1.05943	1.15945	0.738023	0.901321	0.927565	0.93313	0.838409	0.965507	1.03449	1.00768	1.06404	0.934656	1.05515	0.997296	0.918923	-0.0883957	0.0832908	0.213442	-0.438263	-0.149887	-0.10848	-0.0998498	-0.254273	-0.0506412	0.0489237	0.0110419	0.0895518
sp|P42338|PK3CB_HUMAN	PIK3CB	Phosphatidylinositol 4,5-bisphosphate 3-kinase catalytic subunit beta isoform OS=Homo sapiens OX=9606 GN=PIK3CB PE=1 SV=1	9	6.4837	6.48288	6.47949	6.51679	6.24539	6.3902	6.38834	6.61475	5.76144	6.06609	6.11063	6.2524	6.06248	5.93361	6.22882	5.983	6.48329	5.91376	1.00006	0.999937	0.999414	1.00517	0.963306	0.985642	0.985355	1.02028	0.974242	1.02576	1.03329	1.05726	1.02515	1.00336	1.05327	1.01171	9.12324e-05	-9.12382e-05	-0.000845843	0.0074354	-0.0539344	-0.020865	-0.021285	0.0289605	-0.0376475	0.03669	0.0472442	0.0803332
sp|O00329|PK3CD_HUMAN	PIK3CD	Phosphatidylinositol 4,5-bisphosphate 3-kinase catalytic subunit delta isoform OS=Homo sapiens OX=9606 GN=PIK3CD PE=1 SV=2	4	5.81902	6.02465	6.56933	6.81843	5.95101	6.7405	5.92352	6.24162	6.17121	5.99391	5.91638	6.2526	6.29397	6.61582	6.2379	6.43013	5.92183	6.08256	0.982638	1.01736	1.10934	1.1514	1.00493	1.13825	1.00028	1.054	1.01457	0.985426	0.972679	1.02796	1.03476	1.08767	1.02554	1.05714	-0.0252681	0.0248331	0.149702	0.203395	0.00709025	0.186811	0.000410446	0.0758762	0.0208747	-0.0211812	-0.0399639	0.0397776
sp|Q16706|MA2A1_HUMAN	MAN2A1	Alpha-mannosidase 2 OS=Homo sapiens OX=9606 GN=MAN2A1 PE=1 SV=2	17	6.25856	6.10231	6.17007	6.38257	6.30743	6.44004	6.01763	6.21326	6.03198	6.167	6.88438	6.29378	6.33643	5.79083	6.3199	6.28382	6.18044	6.09949	1.01264	0.987359	0.998323	1.03271	1.02055	1.042	0.973658	1.00531	0.988932	1.01107	1.12868	1.03185	1.03885	0.949396	1.03614	1.03022	0.0181224	-0.0183529	-0.00242153	0.0464291	0.0293439	0.0593613	-0.038513	0.00764204	-0.016057	0.0158802	0.174638	0.0452381
sp|Q99575|POP1_HUMAN	POP1	Ribonucleases P/MRP protein subunit POP1 OS=Homo sapiens OX=9606 GN=POP1 PE=1 SV=2	32	5.9728	6.26946	6.3185	6.17503	6.10322	6.01854	6.39891	6.1112	6.12816	6.37864	6.40252	6.33669	6.27053	6.27818	6.66717	6.17043	6.12113	6.2534	0.975768	1.02423	1.03224	1.00881	0.997074	0.98324	1.04538	0.998378	0.979972	1.02003	1.02385	1.01332	1.00274	1.00396	1.06617	0.986732	-0.0353906	0.0345432	0.0457841	0.0126481	-0.00422741	-0.0243845	0.0640282	-0.00234231	-0.0291868	0.0286081	0.0339991	0.0190886
sp|P49458|SRP09_HUMAN	SRP9	Signal recognition particle 9 kDa protein OS=Homo sapiens OX=9606 GN=SRP9 PE=1 SV=2	21	6.10469	6.30116	6.17213	6.54454	6.13071	5.94632	6.68574	6.31717	5.72004	5.92359	6.47568	6.24392	6.01102	6.79147	6.10355	6.52828	6.20293	5.82181	0.984163	1.01584	0.995035	1.05507	0.988358	0.958632	1.07784	1.01842	0.982518	1.01748	1.11231	1.0725	1.0325	1.16656	1.04839	1.12135	-0.0230306	0.0226688	-0.00718023	0.0773431	-0.0168945	-0.0609516	0.108139	0.0263297	-0.0254438	0.0250028	0.153563	0.100983
sp|Q9UHV9|PFD2_HUMAN	PFDN2	Prefoldin subunit 2 OS=Homo sapiens OX=9606 GN=PFDN2 PE=1 SV=1	27	6.45109	5.98094	6.12143	6.18947	6.3617	6.41423	6.42661	6.34534	5.73298	6.5215	6.18622	6.00623	6.69973	6.19	6.18645	6.18609	6.21602	6.12724	1.03782	0.962182	0.984784	0.99573	1.02344	1.03189	1.03388	1.02081	0.935655	1.06435	1.00963	0.98025	1.09343	1.01024	1.00966	1.0096	0.053553	-0.0556177	-0.0221213	-0.00617411	0.0334224	0.0452861	0.0480679	0.0297075	-0.0959521	0.0899665	0.0138208	-0.0287776
sp|O94906|PRP6_HUMAN	PRPF6	Pre-mRNA-processing factor 6 OS=Homo sapiens OX=9606 GN=PRPF6 PE=1 SV=1	1	7.09125	5.85841	6.05362	7.34924	5.33936	6.88203	5.38586	6.60837	10.4632	4.64289	8.31323	5.0918	5.81302	5.62552	4.07464	5.40758	6.47483	7.55305	1.0952	0.904798	0.934947	1.13505	0.824633	1.06289	0.831815	1.02062	1.3853	0.614704	1.10065	0.674139	0.769626	0.744802	0.53947	0.715947	0.131198	-0.144333	-0.0970442	0.182753	-0.278175	0.0879919	-0.265666	0.0294522	0.470194	-0.702035	0.138351	-0.568883
sp|Q9NR33|DPOE4_HUMAN	POLE4	DNA polymerase epsilon subunit 4 OS=Homo sapiens OX=9606 GN=POLE4 PE=1 SV=2	5	6.48201	6.252	6.26892	6.12119	6.50699	6.16036	6.73194	6.17901	5.90613	6.58801	5.52434	6.12116	6.46972	6.23238	6.15806	6.29777	6.367	6.24707	1.01806	0.981937	0.984595	0.961392	1.02199	0.967544	1.05732	0.970474	0.945424	1.05458	0.884309	0.979845	1.03564	0.997648	0.985752	1.00812	0.0258263	-0.0262971	-0.022398	-0.0568027	0.0313754	-0.0476002	0.0804074	-0.0432392	-0.0809666	0.076663	-0.177378	-0.0293746
sp|P35232|PHB_HUMAN	PHB	Prohibitin OS=Homo sapiens OX=9606 GN=PHB PE=1 SV=1	67	6.17291	6.0847	6.07908	6.12934	6.26366	6.26068	6.332	6.19791	5.6264	6.51361	6.08587	6.25988	6.51302	6.40874	6.5094	6.56281	6.1288	6.07001	1.0072	0.992804	0.991887	1.00009	1.022	1.02152	1.03315	1.01128	0.926919	1.07308	1.00261	1.03128	1.07298	1.0558	1.07239	1.08119	0.010345	-0.0104197	-0.0117528	0.000125931	0.0314001	0.0307136	0.0470555	0.016176	-0.109486	0.10176	0.00376581	0.0444373
sp|Q9BUK6|MSTO1_HUMAN	MSTO1	Protein misato homolog 1 OS=Homo sapiens OX=9606 GN=MSTO1 PE=1 SV=1	12	6.53238	6.3673	6.58478	6.55515	5.95786	6.38782	6.30168	6.31297	5.86166	6.34109	6.13858	6.60952	6.17856	5.84108	5.96572	6.06385	6.44984	6.10137	1.0128	0.987203	1.02092	1.01633	0.923722	0.990384	0.977029	0.978779	0.960711	1.03929	1.0061	1.08328	1.01265	0.957338	0.977766	0.99385	0.0183453	-0.0185816	0.0298719	0.0233654	-0.114469	-0.0139397	-0.0335269	-0.0309445	-0.0578251	0.0555964	0.00877056	0.115411
sp|Q96I15|SCLY_HUMAN	SCLY	Selenocysteine lyase OS=Homo sapiens OX=9606 GN=SCLY PE=1 SV=4	15	6.08635	6.26754	6.40817	6.13194	6.11742	6.27142	6.36887	6.29006	5.87859	6.48861	6.19942	6.38853	6.39427	6.23236	6.36839	6.10803	6.17694	6.1836	0.985333	1.01467	1.03743	0.992714	0.990363	1.01529	1.03107	1.01831	0.950674	1.04933	1.00256	1.03314	1.03407	1.00789	1.02988	0.987779	-0.0213162	0.0210058	0.0530189	-0.0105499	-0.0139702	0.0218987	0.0441439	0.0261803	-0.0729768	0.0694625	0.00368625	0.047037
sp|Q08379|GOGA2_HUMAN	GOLGA2	Golgin subfamily A member 2 OS=Homo sapiens OX=9606 GN=GOLGA2 PE=1 SV=3	25	6.29285	6.42854	6.63077	6.93364	6.16293	6.44536	6.10211	6.14036	6.19404	6.00884	6.32283	6.02146	5.83488	6.5579	5.82809	6.09541	6.36069	6.10144	0.989334	1.01067	1.04246	1.09008	0.968908	1.01331	0.959346	0.96536	1.01518	0.984823	1.03628	0.986892	0.956312	1.07481	0.955199	0.999012	-0.0154709	0.0153067	0.059992	0.124429	-0.045568	0.0190765	-0.0598762	-0.0508612	0.0217309	-0.0220633	0.0514207	-0.0190364
sp|Q9NVV4|PAPD1_HUMAN	MTPAP	Poly(A) RNA polymerase, mitochondrial OS=Homo sapiens OX=9606 GN=MTPAP PE=1 SV=1	12	6.27263	6.49603	6.43624	7.04245	6.43942	6.3199	6.27946	6.33941	5.65095	5.97781	6.09099	6.47729	6.19331	6.27054	5.52561	6.18796	6.38433	5.81438	0.982504	1.0175	1.00813	1.10308	1.00863	0.989908	0.983574	0.992964	0.971892	1.02811	1.04757	1.11401	1.06517	1.07845	0.950335	1.06425	-0.0254648	0.0250231	0.0116829	0.141542	0.0123955	-0.0146335	-0.0238947	-0.0101866	-0.0411319	0.0399917	0.0670514	0.155765
sp|Q86TM6|SYVN1_HUMAN	SYVN1	E3 ubiquitin-protein ligase synoviolin OS=Homo sapiens OX=9606 GN=SYVN1 PE=1 SV=2	9	6.2045	6.26284	6.50214	6.29845	6.1541	5.94651	6.38621	6.09446	6.02974	6.22407	6.14114	6.64445	6.39317	6.07946	6.58669	6.05207	6.23367	6.12691	0.995321	1.00468	1.04307	1.01039	0.987235	0.953934	1.02447	0.977668	0.984141	1.01586	1.00232	1.08447	1.04346	0.992256	1.07504	0.987786	-0.00676683	0.00673524	0.0608328	0.0149151	-0.0185339	-0.0680386	0.0348782	-0.0325834	-0.0230627	0.0226998	0.00334801	0.116991
sp|Q96BD0|SO4A1_HUMAN	SLCO4A1	Solute carrier organic anion transporter family member 4A1 OS=Homo sapiens OX=9606 GN=SLCO4A1 PE=1 SV=2	3	6.25143	6.5279	6.19113	6.21637	6.03748	5.75336	6.50583	6.54872	6.00987	6.43032	6.31603	6.59818	6.25965	5.60572	6.5933	6.1547	6.38966	6.2201	0.978366	1.02163	0.968929	0.972879	0.944882	0.900417	1.01818	1.02489	0.966202	1.0338	1.01542	1.06078	1.00636	0.901227	1.06	0.989486	-0.0315541	0.0308787	-0.0455375	-0.0396679	-0.0817938	-0.151336	0.0259928	0.0354727	-0.0496028	0.0479539	0.0220814	0.0851315
sp|P78318|IGBP1_HUMAN	IGBP1	Immunoglobulin-binding protein 1 OS=Homo sapiens OX=9606 GN=IGBP1 PE=1 SV=1	18	6.58025	6.55972	6.47921	6.40421	6.31835	6.41483	5.98006	6.33205	5.78207	6.38072	5.99256	6.39867	6.25526	5.95959	6.15185	6.01061	6.56999	6.0814	1.00156	0.998438	0.986183	0.974768	0.961699	0.976384	0.910209	0.963785	0.95078	1.04922	0.985392	1.05217	1.02859	0.979971	1.01159	0.98836	0.00225232	-0.00225584	-0.0200722	-0.0368695	-0.0563422	-0.034479	-0.13573	-0.0532174	-0.0728162	0.0693169	-0.0212298	0.0733698
sp|P33176|KINH_HUMAN	KIF5B	Kinesin-1 heavy chain OS=Homo sapiens OX=9606 GN=KIF5B PE=1 SV=1	68	6.32142	6.29017	6.44767	6.45694	6.36973	6.36479	6.47552	6.44986	5.91177	6.15699	5.97331	6.16219	6.11665	6.1778	6.18187	6.14329	6.30579	6.03438	1.00248	0.997522	1.0225	1.02397	1.01014	1.00936	1.02692	1.02285	0.979681	1.02032	0.98988	1.02118	1.01363	1.02377	1.02444	1.01805	0.0035704	-0.00357926	0.0320996	0.0341724	0.014554	0.0134346	0.0383178	0.0325896	-0.0296154	0.0290197	-0.014675	0.0302376
sp|Q12840|KIF5A_HUMAN	KIF5A	Kinesin heavy chain isoform 5A OS=Homo sapiens OX=9606 GN=KIF5A PE=1 SV=2	31	6.32982	6.14049	6.68732	6.46465	6.46885	6.45726	6.50378	6.44207	5.97516	6.20756	5.93874	6.16579	5.92838	6.08615	6.15223	6.05175	6.23515	6.09136	1.01518	0.984818	1.07252	1.03681	1.03748	1.03562	1.04308	1.03319	0.980924	1.01908	0.974945	1.01222	0.973244	0.999145	1.00999	0.993497	0.0217391	-0.0220716	0.101003	0.0521468	0.0530838	0.0504967	0.060853	0.0470989	-0.027787	0.0272619	-0.0366075	0.0175214
sp|Q96CW6|S7A6O_HUMAN	SLC7A6OS	Probable RNA polymerase II nuclear localization protein SLC7A6OS OS=Homo sapiens OX=9606 GN=SLC7A6OS PE=1 SV=2	6	6.41367	6.31754	6.66649	6.68785	6.05597	6.09255	6.52852	6.26484	5.83506	5.81054	6.01484	6.28076	6.5886	6.21848	6.29521	5.92907	6.36561	5.8228	1.00755	0.992449	1.04727	1.05062	0.951358	0.957105	1.02559	0.98417	1.00211	0.997894	1.03298	1.07865	1.13152	1.06795	1.08113	1.01825	0.0108525	-0.0109347	0.0666297	0.0712449	-0.0719396	-0.0632515	0.0364583	-0.02302	0.00303442	-0.00304082	0.0468133	0.109226
sp|Q8IVT5|KSR1_HUMAN	KSR1	Kinase suppressor of Ras 1 OS=Homo sapiens OX=9606 GN=KSR1 PE=1 SV=3	8	5.68214	5.04113	7.12848	5.38496	6.017	6.75097	4.76207	5.05256	7.90062	8.15227	6.0831	6.91962	6.04722	6.31407	7.3172	5.4466	5.36163	8.02644	1.05978	0.940223	1.32953	1.00435	1.12223	1.25913	0.888175	0.942354	0.984324	1.01568	0.757882	0.862103	0.753412	0.786658	0.911636	0.678582	0.0837614	-0.0889259	0.410921	0.00626262	0.166371	0.332422	-0.171084	-0.0856585	-0.0227953	0.0224407	-0.399954	-0.214068
sp|O60524|NEMF_HUMAN	NEMF	Nuclear export mediator factor NEMF OS=Homo sapiens OX=9606 GN=NEMF PE=1 SV=4	13	6.54588	6.13664	6.20097	6.31939	5.99698	6.27773	6.30893	6.35441	5.75835	5.6096	6.96762	5.90548	5.78084	7.53967	5.95596	6.34153	6.34126	5.68398	1.03227	0.967732	0.977877	0.996551	0.945708	0.989981	0.994902	1.00207	1.01309	0.986915	1.22584	1.03897	1.01704	1.32648	1.04785	1.11569	0.0458176	-0.0473206	-0.0322756	-0.00498423	-0.0805334	-0.0145265	-0.00737419	0.00298865	0.0187553	-0.0190023	0.293766	0.0551541
sp|Q9C0C2|TB182_HUMAN	TNKS1BP1	182 kDa tankyrase-1-binding protein OS=Homo sapiens OX=9606 GN=TNKS1BP1 PE=1 SV=4	46	5.97647	6.14652	6.31065	6.27278	6.15166	5.94709	6.22741	6.01862	6.21407	6.5563	6.25712	6.58239	6.58484	6.10687	6.43233	6.21489	6.06149	6.38518	0.985973	1.01403	1.0411	1.03486	1.01488	0.981126	1.02737	0.992927	0.973201	1.0268	0.979943	1.03088	1.03127	0.956412	1.00738	0.97333	-0.0203801	0.0200962	0.0581149	0.0494313	0.0213021	-0.0274898	0.0389586	-0.0102409	-0.0391899	0.0381534	-0.0292296	0.0438831
sp|Q8IXQ3|CI040_HUMAN	C9orf40	Uncharacterized protein C9orf40 OS=Homo sapiens OX=9606 GN=C9orf40 PE=1 SV=1	9	5.98957	6.13484	6.27108	6.48827	6.14276	6.07045	6.3342	5.94411	6.28582	6.4389	6.36409	6.43348	6.67914	6.34216	5.95387	6.12727	6.0622	6.36236	0.988018	1.01198	1.03446	1.07028	1.01329	1.00136	1.04487	0.980519	0.98797	1.01203	1.00027	1.01118	1.04979	0.996825	0.935796	0.96305	-0.0173902	0.0171831	0.0488713	0.0979912	0.0190444	0.00196083	0.0633198	-0.0283818	-0.017461	0.0172522	0.000392232	0.0160373
sp|Q00610|CLH1_HUMAN	CLTC	Clathrin heavy chain 1 OS=Homo sapiens OX=9606 GN=CLTC PE=1 SV=5	128	5.82524	5.72323	5.56718	5.50329	5.91715	5.99843	6.65888	6.65782	6.041	5.48508	6.65642	6.20287	6.72345	7.67994	6.63662	6.72341	5.77424	5.76304	1.00883	0.991167	0.964142	0.953077	1.02475	1.03883	1.15321	1.15302	1.04823	0.951769	1.15502	1.07632	1.16665	1.33262	1.15158	1.16664	0.0126877	-0.0128002	-0.0526831	-0.0693355	0.0352726	0.0549551	0.20565	0.20542	0.0679574	-0.0713174	0.207916	0.106106
sp|P49327|FAS_HUMAN	FASN	Fatty acid synthase OS=Homo sapiens OX=9606 GN=FASN PE=1 SV=3	249	6.59454	6.37621	6.30209	6.17539	6.40954	6.44943	6.41081	6.37593	5.89879	6.16867	5.89563	6.13709	6.23449	6.1283	6.24814	6.19495	6.48538	6.03373	1.01683	0.983168	0.971739	0.952202	0.988307	0.994458	0.988503	0.983124	0.977636	1.02236	0.977112	1.01713	1.03327	1.01567	1.03554	1.02672	0.024082	-0.0244909	-0.0413596	-0.0706597	-0.0169692	-0.00801834	-0.0166833	-0.0245542	-0.0326311	0.0319093	-0.0334042	0.0245046
sp|P28340|DPOD1_HUMAN	POLD1	DNA polymerase delta catalytic subunit OS=Homo sapiens OX=9606 GN=POLD1 PE=1 SV=2	47	6.46246	6.39137	6.74011	6.58411	6.18945	6.52248	6.205	6.25676	5.82997	6.08881	6.11341	6.43431	6.16624	6.02799	6.03839	5.94915	6.42692	5.95939	1.00553	0.994469	1.04873	1.02446	0.963051	1.01487	0.965471	0.973525	0.978283	1.02172	1.02584	1.07969	1.03471	1.01151	1.01326	0.998282	0.00795705	-0.00800118	0.0686457	0.034862	-0.0543152	0.0212942	-0.0506952	-0.0387106	-0.0316762	0.0309956	0.0368127	0.110621
sp|P35606|COPB2_HUMAN	COPB2	Coatomer subunit beta' OS=Homo sapiens OX=9606 GN=COPB2 PE=1 SV=2	82	6.4016	6.36392	6.30909	6.43709	6.29251	6.45228	6.31371	6.32723	5.78208	6.12258	5.95627	6.40973	6.11998	6.16578	6.22969	6.31645	6.38276	5.95233	1.00295	0.997048	0.988458	1.00851	0.98586	1.01089	0.989182	0.9913	0.971398	1.0286	1.00066	1.07684	1.02817	1.03586	1.0466	1.06117	0.00425213	-0.0042647	-0.0167485	0.0122282	-0.0205448	0.0156286	-0.0156924	-0.0126064	-0.0418659	0.0406852	0.000954641	0.106809
sp|P53985|MOT1_HUMAN	SLC16A1	Monocarboxylate transporter 1 OS=Homo sapiens OX=9606 GN=SLC16A1 PE=1 SV=3	24	6.60976	6.26545	6.30632	6.03181	6.5999	6.17271	6.38977	6.23866	5.72526	6.38077	5.69691	6.2197	6.87296	6.09745	6.3561	6.03647	6.4376	6.05302	1.02674	0.973258	0.979607	0.936965	1.02521	0.958852	0.992569	0.969096	0.945853	1.05415	0.941169	1.02754	1.13546	1.00734	1.05007	0.997267	0.0380738	-0.0391059	-0.0297257	-0.0939331	0.0359201	-0.06062	-0.0107601	-0.0452879	-0.0803127	0.0760766	-0.0874743	0.0391911
sp|Q6T4P5-3|PLPR3_HUMAN	PLPPR3	Isoform 3 of Phospholipid phosphatase-related protein type 3 OS=Homo sapiens OX=9606 GN=PLPPR3	1	6.03648	6.07832	8.15669	5.82629	6.97054	7.1429	4.27802	5.78197	8.30031	4.64326	5.40226	6.10246	6.31378	6.76243	4.72231	7.48199	6.0574	6.47178	0.996546	1.00345	1.34657	0.961847	1.15075	1.1792	0.706247	0.95453	1.28254	0.717462	0.83474	0.942933	0.975586	1.04491	0.729677	1.15609	-0.00499115	0.00497395	0.429285	-0.0561212	0.202572	0.237811	-0.501755	-0.0671376	0.359002	-0.479026	-0.260601	-0.0847727
sp|Q9P032|NDUF4_HUMAN	NDUFAF4	NADH dehydrogenase [ubiquinone] 1 alpha subcomplex assembly factor 4 OS=Homo sapiens OX=9606 GN=NDUFAF4 PE=1 SV=1	21	6.3602	6.3447	6.39797	6.29523	6.30708	6.23316	6.12392	6.0668	5.8863	6.35755	6.14856	6.37403	6.36021	6.00028	6.48134	6.26267	6.35245	6.12193	1.00122	0.99878	1.00717	0.990992	0.992858	0.981221	0.964025	0.955033	0.961511	1.03849	1.00435	1.04118	1.03892	0.98013	1.05871	1.02299	0.00175902	-0.00176116	0.0103011	-0.013054	-0.0103409	-0.0273494	-0.0528577	-0.0663774	-0.0566243	0.0544855	0.0062632	0.0582204
sp|Q5HYK3|COQ5_HUMAN	COQ5	2-methoxy-6-polyprenyl-1,4-benzoquinol methylase, mitochondrial OS=Homo sapiens OX=9606 GN=COQ5 PE=1 SV=2	13	5.83433	6.26989	6.48772	6.31645	6.14804	5.74719	6.33665	6.17418	6.12824	6.33747	6.48867	6.55514	6.24013	6.01023	6.93609	5.98957	6.05211	6.23285	0.964016	1.03598	1.07198	1.04368	1.01585	0.949618	1.04702	1.02017	0.983216	1.01678	1.04104	1.05171	1.00117	0.964282	1.11283	0.960967	-0.0528712	0.0510019	0.100273	0.0616757	0.0226883	-0.0745815	0.0662821	0.0288093	-0.0244204	0.0240139	0.0580296	0.0727334
sp|P55809|SCOT1_HUMAN	OXCT1	Succinyl-CoA:3-ketoacid coenzyme A transferase 1, mitochondrial OS=Homo sapiens OX=9606 GN=OXCT1 PE=1 SV=1	38	6.39653	6.32093	6.25396	6.20122	6.46569	6.39788	6.62708	6.76205	5.72501	6.04735	5.69953	6.07812	6.33191	6.03343	6.44702	6.21229	6.35873	5.88618	1.00594	0.994055	0.983523	0.975229	1.01682	1.00616	1.0422	1.06343	0.972619	1.02738	0.96829	1.03261	1.07572	1.02502	1.09528	1.0554	0.00855083	-0.00860181	-0.0239687	-0.0361866	0.0240657	0.00885528	0.0596347	0.088722	-0.0400534	0.0389714	-0.0464887	0.0462935
sp|P56192|SYMC_HUMAN	MARS	Methionine--tRNA ligase, cytoplasmic OS=Homo sapiens OX=9606 GN=MARS PE=1 SV=2	62	6.69616	6.58535	6.39816	6.42076	6.39154	6.49789	6.23443	6.25343	5.59552	6.00827	6.15606	6.03457	6.12314	6.59411	5.88752	6.12308	6.64076	5.8019	1.00834	0.991657	0.963469	0.966872	0.962472	0.978487	0.938813	0.941675	0.96443	1.03557	1.06104	1.0401	1.05537	1.13654	1.01476	1.05536	0.0119867	-0.0120872	-0.0536902	-0.0486032	-0.0551837	-0.031376	-0.0910896	-0.0866995	-0.052252	0.0504255	0.0854831	0.0567268
sp|Q8IXK2|GLT12_HUMAN	GALNT12	Polypeptide N-acetylgalactosaminyltransferase 12 OS=Homo sapiens OX=9606 GN=GALNT12 PE=1 SV=3	1	6.78026	6.61681	6.35231	6.62401	5.91412	5.91932	6.5732	5.88708	5.87585	6.2168	6.60063	6.70061	6.21785	5.84834	5.69548	6.17733	6.69853	6.04632	1.0122	0.9878	0.948313	0.988874	0.882898	0.883674	0.981289	0.878861	0.971805	1.02819	1.09168	1.10821	1.02837	0.967255	0.941974	1.02167	0.017495	-0.0177098	-0.0765643	-0.0161408	-0.179682	-0.178414	-0.0272497	-0.186293	-0.041261	0.0401136	0.126545	0.148234
sp|Q10471|GALT2_HUMAN	GALNT2	Polypeptide N-acetylgalactosaminyltransferase 2 OS=Homo sapiens OX=9606 GN=GALNT2 PE=1 SV=1	29	6.55435	6.49949	6.50217	6.71952	6.39214	6.29315	6.20338	6.11847	5.60438	6.00122	6.13527	6.23593	6.14758	6.2223	6.11344	6.2572	6.52692	5.8028	1.0042	0.995797	0.996208	1.02951	0.97935	0.964184	0.95043	0.937421	0.965806	1.03419	1.05729	1.07464	1.05942	1.07229	1.05353	1.07831	0.00605036	-0.00607584	-0.00548108	0.0419558	-0.0301034	-0.05262	-0.0733479	-0.0932314	-0.0501944	0.0485066	0.0803776	0.103856
sp|Q7Z7M9|GALT5_HUMAN	GALNT5	Polypeptide N-acetylgalactosaminyltransferase 5 OS=Homo sapiens OX=9606 GN=GALNT5 PE=1 SV=1	25	6.11568	6.10102	6.28575	6.44961	6.051	6.10936	6.32423	6.34249	5.70479	6.39313	6.13296	6.40404	6.41885	6.27749	6.44792	6.44167	6.10835	6.04896	1.0012	0.9988	1.02904	1.05587	0.990611	1.00017	1.03534	1.03833	0.943103	1.0569	1.01389	1.0587	1.06115	1.03778	1.06596	1.06492	0.00173019	-0.00173227	0.0413022	0.0784292	-0.0136091	0.000238526	0.0501071	0.0542666	-0.0845133	0.0798353	0.0198964	0.0822952
sp|Q9NVZ3|NECP2_HUMAN	NECAP2	Adaptin ear-binding coat-associated protein 2 OS=Homo sapiens OX=9606 GN=NECAP2 PE=1 SV=1	17	6.30221	6.31082	6.36826	6.29915	6.47483	6.32502	6.33993	6.62682	5.82767	6.32276	5.77854	6.31729	6.15805	6.02267	6.3202	6.20579	6.30651	6.07522	0.999317	1.00068	1.00979	0.998832	1.02669	1.00293	1.0053	1.05079	0.959253	1.04075	0.951166	1.03985	1.01363	0.991351	1.04033	1.02149	-0.000985159	0.000984487	0.0140563	-0.00168582	0.0379993	0.00422705	0.00762392	0.0714737	-0.0600163	0.057619	-0.0722304	0.0563703
sp|Q13045|FLII_HUMAN	FLII	Protein flightless-1 homolog OS=Homo sapiens OX=9606 GN=FLII PE=1 SV=2	30	6.264	6.38485	6.34012	6.59305	6.35687	6.37442	6.29298	6.45395	5.93309	6.26552	5.85024	6.25221	6.1052	6.28801	6.02266	6.22282	6.32442	6.09931	0.990446	1.00955	1.00248	1.04247	1.00513	1.00791	0.995028	1.02048	0.972749	1.02725	0.959165	1.02507	1.00097	1.03094	0.987434	1.02025	-0.0138501	0.0137184	0.00357583	0.0600117	0.00738227	0.0113598	-0.00719096	0.0292481	-0.0398612	0.0387894	-0.060149	0.0357214
sp|Q13045-2|FLII_HUMAN	FLII	Isoform 2 of Protein flightless-1 homolog OS=Homo sapiens OX=9606 GN=FLII	1	6.15865	7.20413	5.73589	5.56016	6.60042	6.11779	6.08429	5.78033	5.80386	5.50398	5.70855	6.59167	6.99446	6.85863	6.62323	6.67396	6.68139	5.65392	0.921762	1.07824	0.858488	0.832186	0.987881	0.915646	0.910632	0.865139	1.02652	0.97348	1.00966	1.16586	1.2371	1.21308	1.17144	1.18041	-0.117534	0.108676	-0.220131	-0.265022	-0.0175904	-0.127138	-0.135059	-0.208996	0.0377612	-0.0387762	0.0138729	0.221393
sp|P27708|PYR1_HUMAN	CAD	CAD protein OS=Homo sapiens OX=9606 GN=CAD PE=1 SV=3	133	6.70446	6.5438	6.4821	6.48671	6.28394	6.5293	6.40474	6.25089	5.7737	6.09788	6.335	6.31842	5.99881	6.2975	5.64893	5.84383	6.62413	5.93579	1.01213	0.987873	0.978559	0.979255	0.948644	0.985684	0.96688	0.943654	0.972693	1.02731	1.06725	1.06446	1.01062	1.06094	0.951673	0.984508	0.0173902	-0.0176023	-0.0312697	-0.030244	-0.0760616	-0.0208027	-0.048591	-0.0836694	-0.0399439	0.0388677	0.0939046	0.0901238
sp|P31327-3|CPSM_HUMAN	CPS1	Isoform 3 of Carbamoyl-phosphate synthase [ammonia], mitochondrial OS=Homo sapiens OX=9606 GN=CPS1	5	6.50107	6.19017	5.93472	6.08744	6.63563	6.44154	6.21305	6.40624	5.50434	6.68625	5.41321	6.34203	6.4603	6.19855	6.5047	6.48075	6.34562	6.0953	1.0245	0.975503	0.935247	0.959314	1.0457	1.01512	0.979108	1.00955	0.903047	1.09695	0.888096	1.04048	1.05988	1.01694	1.06717	1.06324	0.0349161	-0.0357821	-0.0965812	-0.0599255	0.0644723	0.0216445	-0.0304595	0.0137167	-0.147126	0.133501	-0.171212	0.0572487
sp|P62258|1433E_HUMAN	YWHAE	14-3-3 protein epsilon OS=Homo sapiens OX=9606 GN=YWHAE PE=1 SV=1	161	6.20341	6.30599	6.07954	6.12705	6.37303	6.18196	6.39851	6.43402	5.82217	6.36065	6.00853	6.26855	6.50651	6.28545	6.39949	6.24515	6.2547	6.09141	0.9918	1.0082	0.971995	0.979591	1.01892	0.98837	1.02299	1.02867	0.9558	1.0442	0.986394	1.02908	1.06815	1.03185	1.05058	1.02524	-0.0118792	0.0117822	-0.0409785	-0.0297481	0.0270388	-0.0168764	0.0327953	0.0407797	-0.0652192	0.062398	-0.0197641	0.0413556
sp|P61981|1433G_HUMAN	YWHAG	14-3-3 protein gamma OS=Homo sapiens OX=9606 GN=YWHAG PE=1 SV=2	49	6.09184	6.31735	6.33114	6.31599	6.61376	6.19151	6.70951	6.6338	5.61103	6.17432	5.98331	6.20487	6.03633	6.27279	6.32827	6.18419	6.2046	5.89268	0.981827	1.01817	1.0204	1.01795	1.06595	0.997891	1.08138	1.06918	0.952204	1.0478	1.01538	1.05298	1.02438	1.06451	1.07392	1.04947	-0.026459	0.0259825	0.0291283	0.0256718	0.0921337	-0.00304574	0.11287	0.0964985	-0.0706571	0.0673576	0.0220211	0.0744783
sp|Q04917|1433F_HUMAN	YWHAH	14-3-3 protein eta OS=Homo sapiens OX=9606 GN=YWHAH PE=1 SV=4	31	6.49454	6.52079	6.17711	6.12118	6.79577	6.32146	6.48755	6.56903	5.61366	6.15088	5.61491	5.90895	6.4703	6.31643	6.27573	6.16172	6.50766	5.88227	0.997983	1.00202	0.949205	0.940611	1.04427	0.971387	0.996909	1.00943	0.954336	1.04566	0.954548	1.00454	1.09997	1.07381	1.06689	1.04751	-0.00291264	0.00290677	-0.075208	-0.0883302	0.062497	-0.0418822	-0.00446623	0.0135404	-0.0674313	0.0644198	-0.0671101	0.00652878
sp|P27348|1433T_HUMAN	YWHAQ	14-3-3 protein theta OS=Homo sapiens OX=9606 GN=YWHAQ PE=1 SV=1	25	6.02659	6.08412	6.56286	6.43731	6.65534	6.22095	6.7996	6.54785	5.86929	6.03298	5.94	6.29093	6.089	6.22157	6.22808	5.99353	6.05536	5.95114	0.99525	1.00475	1.08381	1.06308	1.09908	1.02735	1.12291	1.08133	0.986247	1.01375	0.998129	1.0571	1.02317	1.04544	1.04654	1.00712	-0.00686962	0.00683707	0.116113	0.0882464	0.136301	0.0389234	0.167238	0.11281	-0.0199789	0.019706	-0.00270191	0.0801085
sp|P31946|1433B_HUMAN	YWHAB	14-3-3 protein beta/alpha OS=Homo sapiens OX=9606 GN=YWHAB PE=1 SV=3	28	5.8589	5.73252	6.30437	6.36589	6.56227	6.34093	6.30432	6.36054	5.93107	6.4291	6.06859	6.17694	6.22189	6.40108	6.66153	6.28006	5.79571	6.18009	1.0109	0.989097	1.08776	1.09838	1.13226	1.09407	1.08776	1.09746	0.959707	1.04029	0.981959	0.999491	1.00676	1.03576	1.0779	1.01618	0.0156444	-0.0158159	0.121367	0.135377	0.17921	0.129709	0.121355	0.134164	-0.0593343	0.0569901	-0.0262653	-0.000734364
sp|P63104|1433Z_HUMAN	YWHAZ	14-3-3 protein zeta/delta OS=Homo sapiens OX=9606 GN=YWHAZ PE=1 SV=1	53	5.90126	6.09216	6.46796	6.28974	6.45811	6.35035	6.60712	6.4066	6.28534	6.30675	6.09011	6.25889	6.05679	6.07839	6.34681	6.00362	5.99671	6.29604	0.984083	1.01592	1.07858	1.04887	1.07694	1.05897	1.10179	1.06835	0.9983	1.0017	0.967291	0.994099	0.961999	0.96543	1.00806	0.953554	-0.0231482	0.0227826	0.10914	0.0688292	0.106941	0.0826649	0.13985	0.0953877	-0.00245506	0.00245089	-0.0479776	-0.00853903
sp|P31947|1433S_HUMAN	SFN	14-3-3 protein sigma OS=Homo sapiens OX=9606 GN=SFN PE=1 SV=1	18	5.04723	4.8876	5.3828	5.30188	5.26671	5.32422	5.00053	5.36204	19.2313	5.15641	7.89271	5.33486	4.89757	5.47432	5.26117	5.17864	4.96741	12.1939	1.01607	0.983932	1.08362	1.06733	1.06025	1.07183	1.00667	1.07944	1.57713	0.42287	0.647269	0.437504	0.401642	0.448941	0.431461	0.424693	0.0229966	-0.0233691	0.115862	0.0940087	0.0844067	0.100075	0.00958573	0.110287	0.657302	-1.24172	-0.627562	-1.19263
sp|P49257|LMAN1_HUMAN	LMAN1	Protein ERGIC-53 OS=Homo sapiens OX=9606 GN=LMAN1 PE=1 SV=2	42	6.34321	6.48829	6.12413	6.44404	6.24307	6.23425	6.45181	6.35742	5.73311	6.10714	6.095	6.27199	6.27129	6.31466	6.22751	6.29308	6.41575	5.92013	0.988693	1.01131	0.954546	1.00441	0.973085	0.97171	1.00562	0.990908	0.96841	1.03159	1.02954	1.05944	1.05932	1.06664	1.05192	1.063	-0.0164048	0.0162204	-0.067113	0.00634752	-0.0393623	-0.0414019	0.00808603	-0.0131765	-0.0463097	0.0448693	0.0419986	0.0832956
sp|P50851|LRBA_HUMAN	LRBA	Lipopolysaccharide-responsive and beige-like anchor protein OS=Homo sapiens OX=9606 GN=LRBA PE=1 SV=4	112	6.5186	6.33608	6.4888	6.41749	6.2733	6.39921	6.18321	6.18586	5.95384	6.29446	6.10879	6.39794	6.33432	6.02406	6.02399	6.06003	6.42734	6.12415	1.0142	0.985801	1.00956	0.998467	0.976034	0.995623	0.962017	0.962429	0.97219	1.02781	0.997492	1.04471	1.03432	0.983657	0.983645	0.98953	0.0203404	-0.0206312	0.0137299	-0.00221265	-0.0349972	-0.00632798	-0.0558658	-0.0552476	-0.0406892	0.039573	-0.00362297	0.0630978
sp|P50416|CPT1A_HUMAN	CPT1A	Carnitine O-palmitoyltransferase 1, liver isoform OS=Homo sapiens OX=9606 GN=CPT1A PE=1 SV=2	19	5.88401	6.09956	6.29966	6.53144	6.0182	6.6116	6.56812	6.78596	5.45546	6.05766	6.34496	6.43241	5.63541	6.4474	6.22002	6.60812	5.99179	5.75656	0.982013	1.01799	1.05138	1.09007	1.00441	1.10344	1.09619	1.13254	0.947694	1.05231	1.10221	1.11741	0.978954	1.12001	1.08051	1.14793	-0.0261862	0.0257193	0.0722881	0.124415	0.00634619	0.142014	0.132495	0.179567	-0.0775061	0.0735537	0.140404	0.160152
sp|O00273|DFFA_HUMAN	DFFA	DNA fragmentation factor subunit alpha OS=Homo sapiens OX=9606 GN=DFFA PE=1 SV=1	20	6.22591	6.21067	6.39865	5.94814	6.48463	6.23609	6.23274	6.33873	5.64196	6.60244	5.75898	6.23394	6.66794	6.16141	6.52645	6.33132	6.21829	6.1222	1.00123	0.998775	1.029	0.956556	1.04283	1.00286	1.00232	1.01937	0.921558	1.07844	0.940672	1.01825	1.08914	1.0064	1.06603	1.03416	0.00176682	-0.00176899	0.0412497	-0.0640793	0.0605064	0.00412385	0.00334863	0.0276759	-0.117854	0.108949	-0.0882369	0.0260941
sp|O00273-2|DFFA_HUMAN	DFFA	Isoform DFF35 of DNA fragmentation factor subunit alpha OS=Homo sapiens OX=9606 GN=DFFA	2	6.12506	6.19357	6.44831	6.20201	6.08482	6.31204	6.09004	6.52548	5.38109	7.14696	5.82659	6.05914	6.4869	5.8737	6.2867	6.95758	6.15932	6.26403	0.994439	1.00556	1.04692	1.00693	0.987905	1.0248	0.988753	1.05945	0.859047	1.14095	0.930167	0.967292	1.03558	0.937688	1.00362	1.11072	-0.00804594	0.00800131	0.0661512	0.00996594	-0.0175553	0.0353364	-0.0163182	0.0833141	-0.219192	0.19024	-0.104438	-0.0479769
sp|Q9UQ35|SRRM2_HUMAN	SRRM2	Serine/arginine repetitive matrix protein 2 OS=Homo sapiens OX=9606 GN=SRRM2 PE=1 SV=2	15	6.85896	6.6479	6.86773	7.23601	6.39885	6.6652	6.46373	6.29204	6.69127	6.2875	6.1002	6.53508	5.18189	5.32774	5.16404	5.28187	6.75343	6.48939	1.01563	0.984374	1.01692	1.07146	0.947496	0.986936	0.957103	0.931681	1.03111	0.96889	0.940027	1.00704	0.798518	0.820993	0.795767	0.813925	0.0223694	-0.0227217	0.0242129	0.099574	-0.0778078	-0.0189723	-0.0632535	-0.102093	0.0441983	-0.0455953	-0.0892252	0.0101231
sp|Q9HC21|TPC_HUMAN	SLC25A19	Mitochondrial thiamine pyrophosphate carrier OS=Homo sapiens OX=9606 GN=SLC25A19 PE=1 SV=1	14	6.0817	6.11242	6.04582	5.97747	6.06056	6.11064	6.38518	6.23591	5.70772	6.64058	6.08053	6.40854	6.8525	6.1641	6.6609	6.47543	6.09706	6.17415	0.997481	1.00252	0.991596	0.980386	0.994014	1.00223	1.04726	1.02277	0.924454	1.07555	0.984837	1.03796	1.10987	0.998372	1.07884	1.0488	-0.00363909	0.00362993	-0.0121757	-0.0285788	-0.00866264	0.00320975	0.0666135	0.0324864	-0.113326	0.105069	-0.0220435	0.0537552
sp|Q9UID3|VPS51_HUMAN	VPS51	Vacuolar protein sorting-associated protein 51 homolog OS=Homo sapiens OX=9606 GN=VPS51 PE=1 SV=2	10	6.87965	6.51704	6.77452	6.57129	6.3891	6.44993	6.07029	6.36481	5.97864	5.89089	6.24169	6.24383	6.06917	6.06614	5.55544	5.93757	6.69834	5.93477	1.02707	0.972933	1.01137	0.981032	0.953833	0.962914	0.906237	0.950206	1.00739	0.992607	1.05172	1.05208	1.02265	1.02214	0.936084	1.00047	0.0385305	-0.0395878	0.016314	-0.0276281	-0.068192	-0.0545212	-0.142039	-0.0736872	0.0106264	-0.0107053	0.0727458	0.0732404
sp|Q5JTZ9|SYAM_HUMAN	AARS2	Alanine--tRNA ligase, mitochondrial OS=Homo sapiens OX=9606 GN=AARS2 PE=1 SV=1	27	6.60692	6.62312	6.6343	6.53844	6.42899	6.45774	6.29326	6.49093	5.77888	6.22838	5.88999	6.30305	6.11007	5.80554	6.04376	5.76663	6.61502	6.00363	0.998776	1.00122	1.00291	0.988423	0.971878	0.976224	0.951359	0.981241	0.962564	1.03744	0.981071	1.04987	1.01773	0.967005	1.00668	0.960524	-0.00176764	0.00176548	0.00419873	-0.0167991	-0.0411534	-0.0347162	-0.071938	-0.0273203	-0.0550452	0.0530219	-0.0275699	0.070215
tr|E7ESC6|E7ESC6_HUMAN	XPO7	Exportin-7 OS=Homo sapiens OX=9606 GN=XPO7 PE=1 SV=1	68	6.41414	6.49872	6.37056	6.30513	6.2489	6.34692	6.19275	6.27448	5.7755	6.33352	5.93761	6.49508	6.40406	5.98568	6.19286	6.22408	6.45643	6.05451	0.99345	1.00655	0.9867	0.976566	0.967857	0.983039	0.95916	0.971819	0.953917	1.04608	0.980692	1.07277	1.05773	0.988632	1.02285	1.02801	-0.00948082	0.00941892	-0.0193165	-0.0342105	-0.0471344	-0.02468	-0.0601565	-0.0412408	-0.0680644	0.0649973	-0.0281279	0.101337
sp|P04406|G3P_HUMAN	GAPDH	Glyceraldehyde-3-phosphate dehydrogenase OS=Homo sapiens OX=9606 GN=GAPDH PE=1 SV=3	341	6.11025	5.93378	6.32506	6.1101	6.30891	6.24514	6.26919	6.31208	5.7117	6.61183	6.25799	6.39217	6.33523	6.33998	6.5758	6.1608	6.02201	6.16177	1.01465	0.985348	1.05032	1.01463	1.04764	1.03705	1.04105	1.04817	0.926958	1.07304	1.01562	1.03739	1.02815	1.02892	1.06719	0.999843	0.0209851	-0.0212949	0.0708329	0.0209497	0.0671445	0.0524876	0.0580328	0.0678692	-0.109423	0.101706	0.0223557	0.0529621
sp|P04406-2|G3P_HUMAN	GAPDH	Isoform 2 of Glyceraldehyde-3-phosphate dehydrogenase OS=Homo sapiens OX=9606 GN=GAPDH	1	6.81872	6.04321	6.0686	6.78977	6.55231	5.68096	6.81634	6.60482	6.80061	5.73989	5.72933	6.03727	6.5626	6.20319	5.78124	5.77115	6.43097	6.27025	1.06029	0.939705	0.943653	1.05579	1.01887	0.883376	1.05992	1.02703	1.08458	0.915416	0.913732	0.962844	1.04662	0.989305	0.922011	0.920402	0.0844657	-0.0897202	-0.0836715	0.0783275	0.0269684	-0.1789	0.0839621	0.038484	0.117141	-0.1275	-0.130157	-0.0546266
sp|Q3SY00|T10IP_HUMAN	TSGA10IP	Testis-specific protein 10-interacting protein OS=Homo sapiens OX=9606 GN=TSGA10IP PE=1 SV=2	1	2.64813	2.85503	19.5385	5.75964	6.33635	11.8741	17.4078	4.68472	3.63434	2.58744	6.10203	3.07758	3.00845	3.35893	3.90458	3.22243	2.75158	3.11089	0.962403	1.0376	7.10083	2.09321	2.3028	4.31538	6.32647	1.70256	1.16826	0.831736	1.96151	0.989292	0.967071	1.07973	1.25513	1.03585	-0.0552863	0.0532456	2.82799	1.06572	1.20339	2.10949	2.6614	0.767703	0.224366	-0.265802	0.971962	-0.015531
sp|P05091|ALDH2_HUMAN	ALDH2	Aldehyde dehydrogenase, mitochondrial OS=Homo sapiens OX=9606 GN=ALDH2 PE=1 SV=2	33	6.43826	6.28003	6.18455	6.36659	6.33383	6.2935	6.28218	6.1124	6.51799	6.14506	5.88555	6.18415	6.33384	5.90787	6.34193	6.39225	6.35914	6.33153	1.01244	0.987559	0.972544	1.00117	0.996019	0.989677	0.987897	0.961198	1.02945	0.97055	0.929563	0.976724	1.00037	0.933088	1.00164	1.00959	0.017838	-0.0180614	-0.0401642	0.00168805	-0.00575466	-0.0149702	-0.0175675	-0.0570938	0.0418741	-0.0431259	-0.105376	-0.0339777
sp|P30837|AL1B1_HUMAN	ALDH1B1	Aldehyde dehydrogenase X, mitochondrial OS=Homo sapiens OX=9606 GN=ALDH1B1 PE=1 SV=3	38	6.39148	6.26869	6.28014	6.38217	6.3761	6.45769	6.50635	6.42823	5.56035	6.15026	5.82397	6.35767	6.28232	5.85185	6.4789	6.40383	6.33009	5.8553	1.0097	0.990301	0.99211	1.00823	1.00727	1.02016	1.02785	1.0155	0.949626	1.05037	0.994648	1.0858	1.07293	0.99941	1.1065	1.09368	0.0139252	-0.0140609	-0.0114282	0.0118222	0.0104494	0.0287933	0.0396236	0.0221967	-0.0745686	0.0709031	-0.0077414	0.118754
sp|O94788|AL1A2_HUMAN	ALDH1A2	Retinal dehydrogenase 2 OS=Homo sapiens OX=9606 GN=ALDH1A2 PE=1 SV=3	103	6.31271	6.25768	6.16707	6.15503	6.45918	6.40598	6.45661	6.44127	5.61997	6.41397	5.78058	6.15498	6.47635	6.21881	6.32533	6.35449	6.28519	6.01697	1.00438	0.995622	0.981206	0.97929	1.02768	1.01922	1.02727	1.02483	0.93402	1.06598	0.960713	1.02294	1.07635	1.03355	1.05125	1.05609	0.00630197	-0.00632962	-0.0273723	-0.0301916	0.0393935	0.0274618	0.0388194	0.0353877	-0.0984747	0.0921804	-0.0578229	0.032717
sp|P00352|AL1A1_HUMAN	ALDH1A1	Retinal dehydrogenase 1 OS=Homo sapiens OX=9606 GN=ALDH1A1 PE=1 SV=2	33	5.79809	5.88839	6.19191	6.35176	6.19399	6.23166	6.32157	6.2188	6.67543	6.39432	5.89656	6.4084	6.3937	6.1907	6.45479	6.38994	5.84324	6.53487	0.992273	1.00773	1.05967	1.08703	1.06003	1.06647	1.08186	1.06427	1.02151	0.978492	0.902322	0.980646	0.978397	0.947333	0.987745	0.977821	-0.0111908	0.0111047	0.083616	0.120388	0.0841005	0.092848	0.113514	0.0898677	0.0307011	-0.0313687	-0.148286	-0.0281954
sp|P47895|AL1A3_HUMAN	ALDH1A3	Aldehyde dehydrogenase family 1 member A3 OS=Homo sapiens OX=9606 GN=ALDH1A3 PE=1 SV=2	2	2.93876	3.23574	2.6472	3.88554	3.40364	3.295	3.0982	3.76843	55.2801	2.42354	2.05828	3.05137	3.19772	2.09183	2.3337	3.29096	3.08725	28.8518	0.951902	1.0481	0.857462	1.25858	1.10248	1.06729	1.00355	1.22064	1.916	0.0839996	0.0713397	0.10576	0.110833	0.0725025	0.0808857	0.114064	-0.0711148	0.0677734	-0.221855	0.331793	0.140756	0.0939562	0.00510796	0.287641	0.938098	-3.57347	-3.80915	-3.24113
sp|Q13123|RED_HUMAN	IK	Protein Red OS=Homo sapiens OX=9606 GN=IK PE=1 SV=3	11	6.31462	6.54245	6.53912	7.08613	6.16292	6.37537	6.28843	6.06256	5.47526	6.43379	6.12955	6.48058	5.86959	6.49944	5.72721	6.01299	6.42854	5.95453	0.98228	1.01772	1.0172	1.10229	0.958682	0.99173	0.978206	0.94307	0.919512	1.08049	1.02939	1.08835	0.985736	1.09151	0.961825	1.00982	-0.0257941	0.025341	0.0246065	0.140508	-0.0608759	-0.0119809	-0.0317901	-0.0845629	-0.121059	0.111682	0.0417947	0.122137
sp|Q9BTX3|TM208_HUMAN	TMEM208	Transmembrane protein 208 OS=Homo sapiens OX=9606 GN=TMEM208 PE=1 SV=1	3	6.36519	6.52631	6.74007	6.00564	6.02627	6.47019	5.858	6.07736	6.07136	6.77915	6.30683	6.48089	6.2335	6.06406	6.01152	5.98364	6.44575	6.42525	0.987502	1.0125	1.04566	0.931721	0.934921	1.00379	0.908816	0.942848	0.944921	1.05508	0.981569	1.00866	0.970156	0.943785	0.935608	0.931269	-0.0181447	0.0179193	0.0644153	-0.10203	-0.0970829	0.00545984	-0.13794	-0.0849035	-0.081734	0.0773507	-0.0268387	0.0124382
sp|Q96CT7|CC124_HUMAN	CCDC124	Coiled-coil domain-containing protein 124 OS=Homo sapiens OX=9606 GN=CCDC124 PE=1 SV=1	18	5.71868	5.64834	5.7315	6.07702	5.84148	5.80601	6.15576	5.80698	5.58692	6.20172	7.50897	5.80766	5.8134	8.83879	6.34032	7.11646	5.68351	5.89432	1.00619	0.993812	1.00844	1.06924	1.02779	1.02155	1.08309	1.02172	0.947848	1.05215	1.27393	0.985298	0.986272	1.49954	1.07567	1.20734	0.0089	-0.00895525	0.0121306	0.0965819	0.0395518	0.0307649	0.115155	0.0310059	-0.0772722	0.073343	0.34929	-0.0213684
sp|Q9UKD2|MRT4_HUMAN	MRTO4	mRNA turnover protein 4 homolog OS=Homo sapiens OX=9606 GN=MRTO4 PE=1 SV=2	9	6.42931	6.31318	6.51136	6.458	6.2572	6.61763	6.50111	6.53001	5.3348	5.43867	6.71377	5.96173	5.51792	7.38075	5.76722	6.26733	6.37125	5.38673	1.00911	0.990886	1.02199	1.01362	0.9821	1.03867	1.02038	1.02492	0.990359	1.00964	1.24635	1.10674	1.02435	1.37017	1.07063	1.16347	0.0130886	-0.0132084	0.0313836	0.0195121	-0.0260581	0.0547393	0.0291107	0.0355099	-0.0139769	0.0138428	0.317712	0.14632
sp|Q6XQN6|PNCB_HUMAN	NAPRT	Nicotinate phosphoribosyltransferase OS=Homo sapiens OX=9606 GN=NAPRT PE=1 SV=2	27	6.09542	6.03925	6.26605	6.04373	6.22526	6.37232	6.27319	6.25114	6.23966	6.77462	6.12852	6.26555	6.48142	6.02118	6.31241	6.21029	6.06733	6.50714	1.00463	0.995371	1.03275	0.996109	1.02603	1.05027	1.03393	1.03029	0.958894	1.04111	0.941815	0.962873	0.996047	0.925319	0.970074	0.954381	0.00666266	-0.00669357	0.0464933	-0.00562376	0.0370711	0.0707557	0.0481363	0.0430563	-0.0605562	0.0581164	-0.0864849	-0.0545824
sp|P19623|SPEE_HUMAN	SRM	Spermidine synthase OS=Homo sapiens OX=9606 GN=SRM PE=1 SV=1	46	6.25195	6.07973	6.43093	6.06898	6.3737	6.24165	6.46934	6.54262	5.93762	6.11561	5.84594	6.12219	6.50144	5.98681	6.64655	6.38493	6.16584	6.02661	1.01397	0.986034	1.04299	0.984291	1.03371	1.0123	1.04922	1.06111	0.985233	1.01477	0.97002	1.01586	1.07879	0.993395	1.10287	1.05946	0.0200088	-0.0202902	0.0607299	-0.0228434	0.0478337	0.01763	0.0693211	0.085571	-0.0214631	0.0211485	-0.0439129	0.0226999
sp|P68104|EF1A1_HUMAN	EEF1A1	Elongation factor 1-alpha 1 OS=Homo sapiens OX=9606 GN=EEF1A1 PE=1 SV=1	268	6.47558	6.30717	6.07326	6.10315	6.37254	6.246	6.13683	6.30564	5.82672	6.39029	5.90408	6.37921	6.63512	6.37814	6.28011	6.18616	6.39138	6.10851	1.01317	0.986825	0.950227	0.954904	0.997053	0.977255	0.960174	0.986586	0.95387	1.04613	0.966534	1.04432	1.08621	1.04414	1.02809	1.01271	0.0188831	-0.0191335	-0.0736552	-0.0665723	-0.00425781	-0.0331938	-0.0586327	-0.0194835	-0.0681354	0.0650621	-0.0491071	0.0625584
sp|Q05639|EF1A2_HUMAN	EEF1A2	Elongation factor 1-alpha 2 OS=Homo sapiens OX=9606 GN=EEF1A2 PE=1 SV=1	257	6.32684	6.29274	6.25467	6.09999	6.42963	6.23698	6.16033	6.33773	5.84804	6.38354	5.91594	6.36677	6.42086	6.38121	6.39366	6.15107	6.30979	6.11579	1.0027	0.997298	0.991264	0.96675	1.01899	0.988461	0.976313	1.00443	0.95622	1.04378	0.967322	1.04104	1.04988	1.0434	1.04543	1.00577	0.00389312	-0.00390366	-0.0126582	-0.0487851	0.0271437	-0.0167444	-0.0345844	0.00637421	-0.0645857	0.0618178	-0.0479314	0.0580228
sp|Q96D46|NMD3_HUMAN	NMD3	60S ribosomal export protein NMD3 OS=Homo sapiens OX=9606 GN=NMD3 PE=1 SV=1	33	6.44118	6.21829	6.28127	6.2326	6.42423	6.4215	6.50496	6.46601	5.71714	6.25596	6.00071	6.09859	6.14376	6.35554	6.28743	6.15083	6.32973	5.98655	1.01761	0.982393	0.992343	0.984654	1.01493	1.0145	1.02768	1.02153	0.954997	1.045	1.00237	1.01872	1.02626	1.06164	1.05026	1.02744	0.0251799	-0.0256272	-0.0110888	-0.022311	0.0213784	0.0207652	0.0393951	0.0307306	-0.0664312	0.0635065	0.00340838	0.0267509
sp|O75175|CNOT3_HUMAN	CNOT3	CCR4-NOT transcription complex subunit 3 OS=Homo sapiens OX=9606 GN=CNOT3 PE=1 SV=1	13	6.71873	6.64737	6.55612	6.70746	6.26158	6.42658	6.2141	6.19745	5.70906	6.12238	6.1971	6.47118	6.16332	6.32778	5.70898	5.57083	6.68305	5.91572	1.00534	0.994661	0.981007	1.00365	0.936934	0.961624	0.92983	0.927339	0.965066	1.03493	1.04756	1.0939	1.04185	1.06966	0.965052	0.941699	0.00768189	-0.00772301	-0.0276644	0.00525988	-0.0939799	-0.0564555	-0.104961	-0.108832	-0.0513005	0.0495388	0.0670395	0.129475
sp|Q9H497|TOR3A_HUMAN	TOR3A	Torsin-3A OS=Homo sapiens OX=9606 GN=TOR3A PE=1 SV=1	15	6.46292	6.46443	6.39806	6.30619	5.88025	6.07001	6.06446	5.91753	5.7841	6.59029	6.26229	6.63336	6.42291	6.27959	6.22276	6.24084	6.46368	6.1872	0.999883	1.00012	0.989849	0.975635	0.909738	0.939096	0.938237	0.915505	0.93485	1.06515	1.01214	1.07211	1.0381	1.01493	1.00575	1.00867	-0.000168526	0.000168506	-0.0147201	-0.035586	-0.136477	-0.0906558	-0.0919755	-0.12736	-0.097193	0.0910564	0.0174048	0.100454
sp|P46379-3|BAG6_HUMAN	BAG6	Isoform 3 of Large proline-rich protein BAG6 OS=Homo sapiens OX=9606 GN=BAG6	47	6.35701	5.96356	6.5144	6.41127	6.30617	6.42654	6.20078	6.14313	5.61885	6.21551	6.97222	6.4652	6.13842	6.08972	6.0201	6.15711	6.16029	5.91718	1.03193	0.968066	1.05748	1.04074	1.02368	1.04322	1.00657	0.997215	0.949582	1.05042	1.1783	1.09262	1.03739	1.02916	1.01739	1.04055	0.0453513	-0.0468233	0.0806352	0.0576131	0.033767	0.0610451	0.00945261	-0.00402318	-0.0746349	0.070963	0.236708	0.127785
tr|F6WML8|F6WML8_HUMAN	BAG6	Large proline-rich protein BAG6 (Fragment) OS=Homo sapiens OX=9606 GN=BAG6 PE=1 SV=1	1	5.69394	7.95234	6.20098	6.7768	7.06244	6.7746	7.01697	5.32458	5.99801	5.18494	5.78346	6.37	5.85094	6.39635	5.72529	5.88835	6.82314	5.59147	0.834504	1.1655	0.908816	0.993208	1.03507	0.992886	1.02841	0.780371	1.07271	0.927294	1.03434	1.13923	1.0464	1.14395	1.02393	1.05309	-0.261009	0.220944	-0.13794	-0.00983162	0.0497309	-0.0103001	0.0404124	-0.357768	0.101255	-0.108902	0.0487039	0.188064
sp|Q9NSD9|SYFB_HUMAN	FARSB	Phenylalanine--tRNA ligase beta subunit OS=Homo sapiens OX=9606 GN=FARSB PE=1 SV=3	52	6.39366	6.41929	6.32901	6.36388	6.46895	6.45546	6.39401	6.42459	5.73468	6.10107	5.90552	6.02084	6.09069	6.47514	6.10791	6.31531	6.40648	5.91788	0.998	1.002	0.987908	0.993351	1.00975	1.00765	0.998054	1.00283	0.969044	1.03096	0.997912	1.0174	1.0292	1.09417	1.03211	1.06716	-0.00288874	0.00288297	-0.0175509	-0.00962414	0.0140008	0.0109891	-0.00280977	0.00407362	-0.0453662	0.0439831	-0.00301512	0.0248856
sp|Q15046-2|SYK_HUMAN	KARS1	Isoform Mitochondrial of Lysine--tRNA ligase OS=Homo sapiens OX=9606 GN=KARS1	59	6.31609	6.19168	6.358	6.24673	6.08388	6.36998	6.03005	6.07289	5.81492	6.55454	6.26231	6.37059	6.21048	6.52562	6.25142	6.34083	6.25389	6.18473	1.00995	0.990053	1.01665	0.998856	0.972816	1.01856	0.964209	0.971059	0.940206	1.05979	1.01254	1.03005	1.00416	1.05512	1.01078	1.02524	0.014279	-0.0144218	0.0238203	-0.00165152	-0.039761	0.0265362	-0.0525827	-0.0423695	-0.0889513	0.0837839	0.0179843	0.0427164
sp|Q86UP2|KTN1_HUMAN	KTN1	Kinectin OS=Homo sapiens OX=9606 GN=KTN1 PE=1 SV=1	68	6.2985	6.38777	6.57457	6.65015	6.33196	6.35518	5.98949	5.9843	6.25491	6.12479	6.16088	6.44829	5.91907	6.40696	6.04423	6.06896	6.34314	6.18985	0.992963	1.00704	1.03649	1.0484	0.998238	1.0019	0.944248	0.943429	1.01051	0.989489	0.99532	1.04175	0.956254	1.03508	0.976474	0.98047	-0.0101878	0.0101163	0.0517005	0.0681908	-0.00254391	0.00273694	-0.0827629	-0.0840135	0.0150847	-0.0152441	-0.00676801	0.0590122
sp|Q9Y5K8|VATD_HUMAN	ATP6V1D	V-type proton ATPase subunit D OS=Homo sapiens OX=9606 GN=ATP6V1D PE=1 SV=1	21	6.09927	6.31549	6.52326	6.28395	6.09436	6.10002	5.96438	5.73781	6.02938	6.56031	6.37294	6.58283	6.46825	6.28794	6.43678	6.14302	6.20738	6.29485	0.982584	1.01742	1.05089	1.01234	0.981793	0.982704	0.960853	0.924353	0.957828	1.04217	1.01241	1.04575	1.02755	0.998903	1.02255	0.975881	-0.0253479	0.0249102	0.0716087	0.0176872	-0.0265097	-0.0251705	-0.0576123	-0.113484	-0.0621612	0.0595931	0.0177882	0.0645371
sp|Q9UHI6|DDX20_HUMAN	DDX20	Probable ATP-dependent RNA helicase DDX20 OS=Homo sapiens OX=9606 GN=DDX20 PE=1 SV=2	9	6.50541	6.04189	6.9554	6.97048	6.12836	6.76825	5.65029	5.92685	5.89109	5.84671	7.07619	5.99653	5.58616	7.35252	5.49797	5.80589	6.27365	5.8689	1.03694	0.963058	1.10867	1.11107	0.976841	1.07884	0.900638	0.944721	1.00378	0.996219	1.20571	1.02175	0.951824	1.25279	0.936797	0.989264	0.0523349	-0.0543051	0.148828	0.151953	-0.033804	0.109478	-0.15098	-0.0820395	0.00544447	-0.00546509	0.269883	0.0310378
sp|Q7Z478|DHX29_HUMAN	DHX29	ATP-dependent RNA helicase DHX29 OS=Homo sapiens OX=9606 GN=DHX29 PE=1 SV=2	30	6.34964	6.53294	6.43263	6.47407	6.30406	6.33486	6.33339	6.21588	5.76752	6.17776	6.05666	6.30317	6.07464	6.42124	6.07601	6.14553	6.44129	5.97264	0.985771	1.01423	0.998656	1.00509	0.978695	0.983477	0.983249	0.965005	0.965657	1.03434	1.01407	1.05534	1.01708	1.07511	1.01731	1.02895	-0.0206748	0.0203827	-0.00194094	0.00732332	-0.0310684	-0.0240369	-0.0243717	-0.051391	-0.0504177	0.0487151	0.0201537	0.0777088
sp|Q8TCJ2|STT3B_HUMAN	STT3B	Dolichyl-diphosphooligosaccharide--protein glycosyltransferase subunit STT3B OS=Homo sapiens OX=9606 GN=STT3B PE=1 SV=1	21	6.24783	6.27101	6.30625	6.29419	6.02431	6.09472	6.42048	6.14746	6.0246	6.13478	6.41894	6.43851	6.25917	6.31168	6.15271	6.45338	6.25942	6.07969	0.998148	1.00185	1.00748	1.00555	0.962439	0.973688	1.02573	0.982113	0.990939	1.00906	1.0558	1.05902	1.02952	1.03816	1.01201	1.06147	-0.00267378	0.00266884	0.0107534	0.00799175	-0.055233	-0.038469	0.0366522	-0.0260385	-0.0131323	0.0130138	0.0783373	0.0827291
sp|P16403|H12_HUMAN	H1-2	Histone H1.2 OS=Homo sapiens OX=9606 GN=H1-2 PE=1 SV=2	7	6.29203	5.97733	6.04273	5.8763	5.64836	5.70338	6.10635	5.7974	5.79395	6.13361	7.35011	5.97431	5.92423	8.06255	6.41398	6.90337	6.13468	5.96378	1.02565	0.974351	0.985011	0.957882	0.920726	0.929695	0.995382	0.945021	0.971523	1.02848	1.23246	1.00177	0.993368	1.35192	1.07549	1.15755	0.0365375	-0.0374869	-0.0217876	-0.06208	-0.119156	-0.105171	-0.00667781	-0.0815821	-0.0416798	0.0405094	0.301539	0.00254506
sp|P16401|H15_HUMAN	H1-5	Histone H1.5 OS=Homo sapiens OX=9606 GN=H1-5 PE=1 SV=3	19	6.084	6.37049	5.97636	6.07932	5.50871	5.58239	6.11596	5.77358	7.14376	5.95666	7.38702	5.97218	5.58752	7.43414	6.21342	6.81451	6.22724	6.55021	0.976997	1.023	0.959712	0.976246	0.884614	0.896446	0.982129	0.927148	1.09062	0.909385	1.12775	0.911754	0.853029	1.13495	0.948583	1.04035	-0.0335739	0.0328103	-0.059327	-0.0346841	-0.17688	-0.157711	-0.0260151	-0.109128	0.125142	-0.137038	0.173451	-0.133284
sp|P10412|H14_HUMAN	H1-4	Histone H1.4 OS=Homo sapiens OX=9606 GN=H1-4 PE=1 SV=2	4	6.03658	5.83068	6.10643	5.94195	5.32556	5.50818	6.01446	5.34447	7.81892	6.07155	7.40191	6.04379	5.79905	7.85909	6.07509	6.82229	5.93363	6.94524	1.01735	0.98265	1.02912	1.0014	0.897521	0.928299	1.01362	0.900708	1.1258	0.874204	1.06575	0.870207	0.834968	1.13158	0.874713	0.982298	0.0248165	-0.0252508	0.0414142	0.0020215	-0.155982	-0.107339	0.0195202	-0.150868	0.170946	-0.193959	0.0918741	-0.20057
sp|P16402|H13_HUMAN	H1-3	Histone H1.3 OS=Homo sapiens OX=9606 GN=H1-3 PE=1 SV=2	11	5.90078	5.83782	6.09475	5.70951	5.98186	5.78378	6.10521	6.08112	6.29496	6.08796	7.2578	5.91492	6.08182	7.64306	6.43927	6.78537	5.8693	6.19146	1.00536	0.994636	1.03841	0.972775	1.01918	0.985429	1.04019	1.03609	1.01672	0.983283	1.17223	0.955335	0.982292	1.23445	1.04002	1.09592	0.00771722	-0.00775872	0.0543786	-0.0398215	0.0274057	-0.0211758	0.0568525	0.0511486	0.0239176	-0.0243208	0.229253	-0.065921
sp|Q92499|DDX1_HUMAN	DDX1	ATP-dependent RNA helicase DDX1 OS=Homo sapiens OX=9606 GN=DDX1 PE=1 SV=2	49	6.42447	6.55406	6.39932	6.43978	6.17836	6.3644	6.3316	6.51899	5.66426	5.92361	6.38707	6.24896	6.18337	6.09625	6.05133	6.23417	6.48926	5.79393	0.990015	1.00998	0.986139	0.992374	0.952089	0.980758	0.975704	1.00458	0.977619	1.02238	1.10237	1.07853	1.06721	1.05218	1.04442	1.07598	-0.0144776	0.0143338	-0.0201365	-0.0110437	-0.0708311	-0.0280306	-0.035485	0.00659338	-0.032656	0.0319332	0.140611	0.109073
sp|P46926|GNPI1_HUMAN	GNPDA1	Glucosamine-6-phosphate isomerase 1 OS=Homo sapiens OX=9606 GN=GNPDA1 PE=1 SV=1	32	6.05391	6.26141	6.33379	6.11446	6.24226	6.09503	6.4008	6.2208	5.87161	6.49074	6.13743	6.30739	6.58957	6.11603	6.52369	6.24108	6.15766	6.18117	0.983151	1.01685	1.0286	0.992984	1.01374	0.989829	1.03949	1.01025	0.949918	1.05008	0.992923	1.02042	1.06607	0.989461	1.05541	1.00969	-0.024515	0.0241054	0.0406868	-0.0101571	0.0196862	-0.0147489	0.05587	0.0147179	-0.074125	0.0705019	-0.0102464	0.029162
sp|Q8TDQ7|GNPI2_HUMAN	GNPDA2	Glucosamine-6-phosphate isomerase 2 OS=Homo sapiens OX=9606 GN=GNPDA2 PE=1 SV=1	9	6.12677	6.39034	6.49319	6.18307	5.95389	6.36053	6.39478	5.94982	6.57749	6.42615	6.28528	6.51975	6.11093	6.09855	5.85229	6.27717	6.25855	6.50182	0.978943	1.02106	1.03749	0.987939	0.95132	1.01629	1.02177	0.95067	1.01164	0.988362	0.966695	1.00276	0.93988	0.937976	0.9001	0.965448	-0.0307029	0.0300631	0.0530978	-0.0175063	-0.071997	0.0233174	0.0310651	-0.0729836	0.0166935	-0.016889	-0.0488666	0.00397303
sp|Q8IYS2-2|K2013_HUMAN	KIAA2013	Isoform 2 of Uncharacterized protein KIAA2013 OS=Homo sapiens OX=9606 GN=KIAA2013	9	6.35165	6.2364	6.60986	6.39598	6.50847	5.86028	6.98503	6.09657	5.70636	5.86	6.38171	6.31362	5.81651	6.55369	6.33974	5.98412	6.29402	5.78318	1.00916	0.990844	1.05018	1.0162	1.03407	0.931086	1.10979	0.968628	0.986717	1.01328	1.10349	1.09172	1.00576	1.13323	1.09624	1.03475	0.0131485	-0.0132694	0.0706368	0.0231825	0.0483355	-0.103013	0.150283	-0.0459851	-0.0192922	0.0190377	0.14208	0.126604
sp|P28838|AMPL_HUMAN	LAP3	Cytosol aminopeptidase OS=Homo sapiens OX=9606 GN=LAP3 PE=1 SV=3	64	6.1192	6.26468	5.94894	5.35576	5.90826	5.97205	5.61752	5.83845	6.34325	7.15075	6.54632	6.78722	6.79891	6.00528	6.9345	6.4089	6.19194	6.747	0.988252	1.01175	0.960755	0.864957	0.954186	0.964488	0.907231	0.942911	0.940159	1.05984	0.970256	1.00596	1.00769	0.890067	1.02779	0.949889	-0.0170484	0.0168493	-0.0577589	-0.2093	-0.0676582	-0.0521652	-0.140458	-0.0848061	-0.089024	0.0838484	-0.043562	0.00857462
sp|P30566|PUR8_HUMAN	ADSL	Adenylosuccinate lyase OS=Homo sapiens OX=9606 GN=ADSL PE=1 SV=2	59	6.14472	6.18858	6.21426	6.23777	6.15535	6.15878	6.45222	6.2369	5.6515	6.43323	6.24487	6.47398	6.5682	6.16279	6.40646	6.27038	6.16665	6.04237	0.996444	1.00356	1.00772	1.01153	0.998168	0.998724	1.04631	1.01139	0.935313	1.06469	1.03351	1.07143	1.08702	1.01993	1.06026	1.03774	-0.00513969	0.00512145	0.0110956	0.0165434	-0.00264607	-0.00184237	0.0653087	0.0163422	-0.0964795	0.0904299	0.0475582	0.0995396
sp|P47736-4|RPGP1_HUMAN	RAP1GAP	Isoform 4 of Rap1 GTPase-activating protein 1 OS=Homo sapiens OX=9606 GN=RAP1GAP	7	6.13431	6.05429	6.80501	6.59158	6.41965	6.61445	6.64234	5.91065	6.09951	6.02004	6.58811	6.23595	5.87941	6.22984	6.26678	5.50808	6.0943	6.05978	1.00657	0.993435	1.11662	1.0816	1.05339	1.08535	1.08993	0.969865	1.00656	0.993443	1.08719	1.02907	0.970236	1.02806	1.03416	0.908958	0.00944056	-0.00950274	0.159137	0.113164	0.0750341	0.118161	0.124231	-0.0441437	0.00942912	-0.00949115	0.1206	0.0413451
sp|O75533|SF3B1_HUMAN	SF3B1	Splicing factor 3B subunit 1 OS=Homo sapiens OX=9606 GN=SF3B1 PE=1 SV=3	55	6.86425	6.62253	6.84457	6.50009	6.48601	6.7254	6.49819	6.49285	5.78975	5.8699	6.12362	5.92485	5.84879	5.92899	5.78669	5.69352	6.74339	5.82982	1.01792	0.982077	1.015	0.96392	0.961832	0.997332	0.963638	0.962847	0.993126	1.00687	1.0504	1.0163	1.00325	1.01701	0.992601	0.976619	0.0256281	-0.0260916	0.0214859	-0.0530143	-0.0561428	-0.00385396	-0.0534361	-0.0546222	-0.00995152	0.00988335	0.0709322	0.0233261
sp|P0CG12|DERPC_HUMAN	DERPC	Decreased expression in renal and prostate cancer protein OS=Homo sapiens OX=9606 GN=DERPC PE=1 SV=1	12	6.01608	5.89568	6.03203	6.58766	6.11183	5.9018	6.43041	6.11856	6.4417	6.48661	6.01116	6.45387	6.63068	6.30668	6.20588	6.36939	5.95588	6.46415	1.01011	0.989892	1.01279	1.10608	1.02618	0.99092	1.07967	1.02731	0.996526	1.00347	0.929922	0.998409	1.02576	0.975639	0.960045	0.98534	0.0145091	-0.0146565	0.0183289	0.145451	0.0372897	-0.0131597	0.110596	0.0388775	-0.00502032	0.00500291	-0.104818	-0.00229727
sp|Q9BW92|SYTM_HUMAN	TARS2	Threonine--tRNA ligase, mitochondrial OS=Homo sapiens OX=9606 GN=TARS2 PE=1 SV=1	22	6.52363	6.48913	6.54375	6.74417	6.10816	6.50825	6.23003	6.15042	5.69827	6.24121	6.1218	6.402	6.17025	6.12426	5.84885	6.09582	6.50638	5.96974	1.00265	0.997349	1.00574	1.03655	0.938795	1.00029	0.957526	0.945291	0.954526	1.04547	1.02547	1.07241	1.03359	1.02588	0.97975	1.02112	0.00381987	-0.00383002	0.00826255	0.0517858	-0.0911172	0.000414586	-0.062616	-0.0811702	-0.0671441	0.0641577	0.0362878	0.100855
sp|Q13144|EI2BE_HUMAN	EIF2B5	Translation initiation factor eIF-2B subunit epsilon OS=Homo sapiens OX=9606 GN=EIF2B5 PE=1 SV=3	27	6.66861	6.46378	6.49961	6.60147	6.3603	6.45454	6.35636	6.20467	5.56257	6.05054	6.02177	6.17687	6.13627	6.2689	5.9405	6.23323	6.5662	5.80655	1.0156	0.984403	0.989859	1.00537	0.968643	0.982995	0.968043	0.944941	0.957981	1.04202	1.03706	1.06378	1.05678	1.07962	1.02307	1.07348	0.0223285	-0.0226795	-0.0147044	0.00772972	-0.0459628	-0.0247433	-0.0468568	-0.0817031	-0.0619309	0.0593814	0.0525051	0.0891935
sp|P55196-1|AFAD_HUMAN	AFDN	Isoform 2 of Afadin OS=Homo sapiens OX=9606 GN=AFDN	67	6.53234	6.40013	6.60026	6.6004	6.39015	6.45156	6.17219	6.33006	6.06114	6.08552	6.03723	6.35287	6.1506	6.1236	5.87857	5.83339	6.46623	6.07333	1.01022	0.989777	1.02073	1.02075	0.988233	0.997731	0.954526	0.978941	0.997993	1.00201	0.994056	1.04603	1.01272	1.00828	0.967932	0.960493	0.0146739	-0.0148247	0.0295969	0.0296275	-0.0170761	-0.00327789	-0.0671435	-0.0307068	-0.0028986	0.00289278	-0.008601	0.0649207
tr|J3KN01|J3KN01_HUMAN	AFDN	Afadin OS=Homo sapiens OX=9606 GN=AFDN PE=1 SV=1	4	6.56891	6.45428	6.71552	6.31468	5.89027	6.54816	6.58293	6.09588	5.77684	6.18079	6.19489	6.72427	6.24824	6.15611	5.84604	5.70219	6.51159	5.97881	1.0088	0.991198	1.03132	0.969759	0.904582	1.00562	1.01096	0.936158	0.966218	1.03378	1.03614	1.12468	1.04506	1.02965	0.977792	0.953732	0.012643	-0.0127548	0.0444881	-0.0443013	-0.144677	0.0080786	0.0157189	-0.0951765	-0.049579	0.0479317	0.0512191	0.169518
sp|O00628|PEX7_HUMAN	PEX7	Peroxisomal targeting signal 2 receptor OS=Homo sapiens OX=9606 GN=PEX7 PE=1 SV=1	2	6.74898	6.67438	5.99278	5.998	6.31427	6.17293	6.13454	6.19175	6.7449	6.14612	5.70691	6.34777	6.56036	5.88932	6.46875	5.90823	6.71168	6.44551	1.00556	0.994443	0.892888	0.893666	0.940788	0.919729	0.91401	0.922534	1.04645	0.953551	0.885409	0.984836	1.01782	0.913709	1.00361	0.916643	0.00799555	-0.00804011	-0.163449	-0.162192	-0.088058	-0.120719	-0.129719	-0.116327	0.0655025	-0.0686186	-0.175585	-0.0220447
sp|O14976|GAK_HUMAN	GAK	Cyclin-G-associated kinase OS=Homo sapiens OX=9606 GN=GAK PE=1 SV=2	12	3.66624	3.64584	3.84403	4.11994	4.47841	4.6853	7.20879	7.79793	3.756	3.12189	5.78657	5.90032	9.86788	9.84105	11.2329	11.0469	3.65604	3.43894	1.00279	0.99721	1.05142	1.12689	1.22493	1.28152	1.97175	2.13289	1.0922	0.907805	1.68266	1.71574	2.86945	2.86165	3.26638	3.21229	0.00401938	-0.00403061	0.0723377	0.172341	0.292705	0.35786	0.979475	1.09281	0.127231	-0.139546	0.750742	0.778827
sp|Q7L1T6|NB5R4_HUMAN	CYB5R4	Cytochrome b5 reductase 4 OS=Homo sapiens OX=9606 GN=CYB5R4 PE=1 SV=1	10	6.3122	6.20315	6.348	6.71583	6.20026	5.95244	6.55522	6.40193	5.77076	5.9457	6.40278	6.30196	6.46669	5.91344	6.23726	6.27239	6.25767	5.85823	1.00871	0.991287	1.01443	1.07321	0.990825	0.951222	1.04755	1.02305	0.985069	1.01493	1.09295	1.07574	1.10386	1.00942	1.0647	1.0707	0.0125162	-0.0126257	0.0206754	0.101939	-0.013298	-0.0721456	0.0670175	0.0328802	-0.0217035	0.0213818	0.128234	0.105336
sp|Q86SX6|GLRX5_HUMAN	GLRX5	Glutaredoxin-related protein 5, mitochondrial OS=Homo sapiens OX=9606 GN=GLRX5 PE=1 SV=2	3	5.7209	5.93258	5.81504	5.90683	5.98808	6.32992	5.6647	6.61306	5.93374	6.8624	6.09823	6.68646	7.17379	6.12244	6.55954	6.59228	5.82674	6.39807	0.981835	1.01816	0.997992	1.01375	1.02769	1.08636	0.97219	1.13495	0.927427	1.07257	0.953136	1.04507	1.12124	0.95692	1.02524	1.03035	-0.0264468	0.0259707	-0.00289982	0.0196952	0.0394046	0.119498	-0.0406894	0.182629	-0.108695	0.101076	-0.0692462	0.0636058
sp|O75369-8|FLNB_HUMAN	FLNB	Isoform 8 of Filamin-B OS=Homo sapiens OX=9606 GN=FLNB	136	6.40072	6.19872	6.33547	6.29793	6.15095	6.32259	6.18709	6.2506	6.40195	6.24513	5.95631	6.41252	6.27648	6.0965	6.25755	6.20949	6.29972	6.32354	1.01603	0.983968	1.00567	0.999716	0.976385	1.00363	0.982121	0.992203	1.0124	0.9876	0.941927	1.01407	0.992558	0.964096	0.989564	0.981964	0.0229465	-0.0233174	0.00816394	-0.000409985	-0.0344785	0.00522796	-0.0260267	-0.011293	0.017779	-0.0180008	-0.0863136	0.020159
sp|P21333|FLNA_HUMAN	FLNA	Filamin-A OS=Homo sapiens OX=9606 GN=FLNA PE=1 SV=4	179	6.65288	6.4114	6.58797	6.45347	6.41011	6.60763	6.01283	6.28805	5.98983	5.98037	6.11347	6.06777	6.07148	6.37911	5.96748	6.00617	6.53214	5.9851	1.01848	0.981516	1.00855	0.987956	0.981319	1.01156	0.920499	0.962632	1.00079	0.99921	1.02145	1.01381	1.01443	1.06583	0.997056	1.00352	0.0264233	-0.0269163	0.0122783	-0.0174806	-0.0272066	0.0165772	-0.119512	-0.054943	0.00113971	-0.00114061	0.0306161	0.019791
sp|Q14315|FLNC_HUMAN	FLNC	Filamin-C OS=Homo sapiens OX=9606 GN=FLNC PE=1 SV=3	185	6.5877	6.41764	6.32878	6.20365	6.34825	6.37784	6.20507	6.30881	5.75238	6.30936	5.89003	6.19872	6.35293	6.19243	6.28341	6.243	6.50267	6.03087	1.01308	0.986924	0.973259	0.954016	0.976253	0.980803	0.954234	0.970188	0.953823	1.04618	0.976647	1.02783	1.0534	1.02679	1.04187	1.03517	0.0187426	-0.0189893	-0.0391048	-0.0679149	-0.0346733	-0.0279643	-0.0675847	-0.0436643	-0.0682072	0.0651275	-0.0340912	0.0396042
sp|Q9BZE9-2|ASPC1_HUMAN	ASPSCR1	Isoform 2 of Tether containing UBX domain for GLUT4 OS=Homo sapiens OX=9606 GN=ASPSCR1	13	6.27368	6.35052	6.36143	6.55254	6.27115	6.49512	6.61545	6.56766	5.55539	6.23931	5.87729	6.35463	6.0291	6.15394	5.99948	6.30332	6.3121	5.89735	0.993913	1.00609	1.00782	1.03809	0.993512	1.029	1.04806	1.04049	0.942015	1.05799	0.996598	1.07754	1.02234	1.04351	1.01732	1.06884	-0.00880812	0.00875467	0.011231	0.0539342	-0.00939003	0.0412361	0.0677192	0.0572594	-0.0861786	0.0813197	-0.00491573	0.107741
sp|P60468|SC61B_HUMAN	SEC61B	Protein transport protein Sec61 subunit beta OS=Homo sapiens OX=9606 GN=SEC61B PE=1 SV=2	12	6.01968	6.20924	6.17926	6.35902	6.25291	6.05501	6.41289	6.22244	5.5469	6.27962	6.16383	6.42126	6.64808	6.17983	6.49112	6.55892	6.11446	5.91326	0.984499	1.0155	1.0106	1.04	1.02264	0.990277	1.04881	1.01766	0.938044	1.06196	1.04237	1.08591	1.12427	1.04508	1.09772	1.10919	-0.0225383	0.0221916	0.015209	0.0565794	0.0323027	-0.0140957	0.0687496	0.0252553	-0.092272	0.0867235	0.0598734	0.118903
sp|Q9Y3D6|FIS1_HUMAN	FIS1	Mitochondrial fission 1 protein OS=Homo sapiens OX=9606 GN=FIS1 PE=1 SV=2	11	6.06273	6.04568	6.59282	6.26544	6.12134	5.85828	6.13259	6.10037	5.97995	6.55426	6.19365	6.45843	6.28114	6.40141	6.71676	6.23515	6.0542	6.2671	1.00141	0.998592	1.08897	1.03489	1.01109	0.967638	1.01295	1.00763	0.954181	1.04582	0.988279	1.03053	1.00224	1.02143	1.07175	0.994901	0.00203005	-0.00203291	0.122958	0.0494783	0.01591	-0.0474604	0.018559	0.0109592	-0.0676657	0.0646337	-0.0170093	0.0433843
sp|Q8N5M9|JAGN1_HUMAN	JAGN1	Protein jagunal homolog 1 OS=Homo sapiens OX=9606 GN=JAGN1 PE=1 SV=1	2	6.64823	6.40847	6.07626	5.79309	6.29908	6.17635	6.30309	6.1522	5.512	6.53859	6.14683	6.20492	6.62189	6.57378	6.55038	5.99485	6.52835	6.02529	1.01836	0.981637	0.93075	0.887374	0.964881	0.946081	0.965495	0.942382	0.91481	1.08519	1.02017	1.02981	1.09902	1.09103	1.08715	0.994947	0.0262519	-0.0267384	-0.103535	-0.172385	-0.0515773	-0.0799639	-0.0506591	-0.085616	-0.128456	0.117948	0.0288107	0.0423807
sp|P05386|RLA1_HUMAN	RPLP1	60S acidic ribosomal protein P1 OS=Homo sapiens OX=9606 GN=RPLP1 PE=1 SV=1	7	5.47122	5.35016	5.82334	5.258	5.86899	6.07353	6.04029	6.25778	5.97093	5.94984	7.88665	5.75268	5.84604	8.67506	6.51824	7.25724	5.41069	5.96039	1.01119	0.988813	1.07627	0.97178	1.0847	1.12251	1.11636	1.15656	1.00177	0.998231	1.32318	0.965152	0.980816	1.45545	1.09359	1.21758	0.01605	-0.0162305	0.106034	-0.0412984	0.1173	0.166723	0.158805	0.209838	0.00255013	-0.00255465	0.404007	-0.0511713
sp|P05387|RLA2_HUMAN	RPLP2	60S acidic ribosomal protein P2 OS=Homo sapiens OX=9606 GN=RPLP2 PE=1 SV=1	33	5.766	5.46436	5.91167	5.83486	5.86986	5.90897	6.21546	5.99852	5.84035	5.99726	7.51856	5.68578	5.89796	8.8072	6.27149	7.0117	5.61518	5.9188	1.02686	0.973141	1.0528	1.03912	1.04536	1.05232	1.1069	1.06827	0.986745	1.01326	1.27028	0.96063	0.996478	1.488	1.05959	1.18465	0.0382386	-0.0392797	0.0742335	0.0553658	0.0639938	0.0735744	0.146529	0.0952743	-0.0192511	0.0189976	0.34515	-0.0579476
sp|Q96SB3|NEB2_HUMAN	PPP1R9B	Neurabin-2 OS=Homo sapiens OX=9606 GN=PPP1R9B PE=1 SV=3	4	6.91833	6.60982	6.17231	6.0067	6.04997	6.32738	5.39468	6.58242	6.02704	6.44328	5.8939	6.10242	6.7078	5.613	6.08614	7.06481	6.76408	6.23516	1.02281	0.977195	0.912514	0.88803	0.894427	0.935439	0.797549	0.973144	0.966622	1.03338	0.945268	0.978711	1.0758	0.900217	0.9761	1.13306	0.0325312	-0.0332817	-0.132082	-0.17132	-0.160965	-0.0962844	-0.326355	-0.0392746	-0.0489769	0.0473687	-0.081204	-0.0310451
sp|Q9Y230|RUVB2_HUMAN	RUVBL2	RuvB-like 2 OS=Homo sapiens OX=9606 GN=RUVBL2 PE=1 SV=3	78	6.11233	6.25205	6.19461	5.96652	6.48957	6.2726	6.76237	6.58842	5.65769	6.28992	5.90434	6.15915	6.27855	6.05032	6.69003	6.33151	6.18219	5.97381	0.9887	1.0113	1.00201	0.965114	1.04972	1.01462	1.09385	1.06571	0.947083	1.05292	0.988372	1.03103	1.05101	1.01281	1.11989	1.05988	-0.0163956	0.0162113	0.00289546	-0.0512283	0.0700049	0.0209456	0.129411	0.0918145	-0.078437	0.0743915	-0.0168743	0.0440811
sp|P33316|DUT_HUMAN	DUT	Deoxyuridine 5'-triphosphate nucleotidohydrolase, mitochondrial OS=Homo sapiens OX=9606 GN=DUT PE=1 SV=4	41	6.2603	6.16391	6.26901	6.24863	6.35518	6.33312	6.23799	6.32105	5.65367	6.35974	5.91171	6.43161	6.48015	6.08652	6.42513	6.46228	6.2121	6.00671	1.00776	0.992242	1.00916	1.00588	1.02303	1.01948	1.00417	1.01754	0.941227	1.05877	0.984185	1.07074	1.07882	1.01329	1.06966	1.07584	0.0111496	-0.0112364	0.0131554	0.0084577	0.0328508	0.0278342	0.00599902	0.025082	-0.0873861	0.082394	-0.0229983	0.0986061
sp|Q9H9Y6-3|RPA2_HUMAN	POLR1B	Isoform 3 of DNA-directed RNA polymerase I subunit RPA2 OS=Homo sapiens OX=9606 GN=POLR1B	4	6.24012	5.97912	6.40661	7.04722	7.03289	6.37285	6.83094	6.21109	5.5162	5.5635	7.10439	6.30614	5.45402	6.9052	5.89722	5.13249	6.10962	5.53985	1.02136	0.97864	1.04861	1.15346	1.15112	1.04308	1.11806	1.01661	0.995731	1.00427	1.28242	1.13832	0.984507	1.24646	1.06451	0.926467	0.0304911	-0.0311495	0.0684785	0.205972	0.203035	0.0608561	0.161001	0.0237638	-0.00617215	0.00614585	0.358864	0.18691
sp|Q15907|RB11B_HUMAN	RAB11B	Ras-related protein Rab-11B OS=Homo sapiens OX=9606 GN=RAB11B PE=1 SV=4	40	6.30071	6.47781	5.96388	5.94104	6.56998	6.03091	6.45015	6.39872	5.90116	6.42356	5.694	6.10224	6.65371	6.19947	6.53899	6.35367	6.38926	6.16236	0.986141	1.01386	0.933423	0.929848	1.02828	0.943914	1.00953	1.00148	0.957614	1.04239	0.923997	0.990244	1.07973	1.00602	1.06112	1.03104	-0.0201344	0.0198573	-0.0993976	-0.104933	0.0402401	-0.0832731	0.0136839	0.00213449	-0.0624844	0.0598901	-0.11404	-0.014144
sp|P62491|RB11A_HUMAN	RAB11A	Ras-related protein Rab-11A OS=Homo sapiens OX=9606 GN=RAB11A PE=1 SV=3	10	5.68386	5.90085	6.51769	6.40293	6.22895	6.09168	6.3799	6.1797	5.53193	6.76605	6.43854	6.68639	6.5508	5.84035	6.53404	6.26634	5.79236	6.14899	0.981269	1.01873	1.12522	1.10541	1.07537	1.05168	1.10143	1.06687	0.899649	1.10035	1.04709	1.0874	1.06535	0.949806	1.06262	1.01908	-0.027279	0.0267728	0.170211	0.144582	0.104839	0.0726901	0.139384	0.0933868	-0.152567	0.137964	0.0663841	0.120878
sp|Q9H444|CHM4B_HUMAN	CHMP4B	Charged multivesicular body protein 4b OS=Homo sapiens OX=9606 GN=CHMP4B PE=1 SV=1	32	6.24408	6.36992	6.10181	6.30232	6.43062	6.23274	6.16601	6.3147	5.76103	6.51705	5.86705	6.3708	6.53582	6.30828	6.31274	6.16502	6.307	6.13904	0.990024	1.00998	0.967466	0.999258	1.0196	0.988226	0.977645	1.00122	0.938425	1.06157	0.955695	1.03775	1.06463	1.02757	1.02829	1.00423	-0.0144649	0.0143213	-0.0477167	-0.00107092	0.0280039	-0.0170874	-0.0326167	0.00176026	-0.0916863	0.086206	-0.0653778	0.0534615
sp|Q8TEX9-2|IPO4_HUMAN	IPO4	Isoform 2 of Importin-4 OS=Homo sapiens OX=9606 GN=IPO4	31	6.64668	6.47546	6.57082	6.60338	6.17904	6.42938	6.01091	6.15369	5.69153	5.8932	6.27268	6.33532	6.22958	6.55921	5.93467	6.01444	6.56107	5.79237	1.01305	0.986952	1.00149	1.00645	0.941773	0.979929	0.916148	0.93791	0.982592	1.01741	1.08292	1.09374	1.07548	1.13239	1.02457	1.03834	0.0187028	-0.0189484	0.00214231	0.00927356	-0.0865484	-0.0292515	-0.126348	-0.0924793	-0.025336	0.0248987	0.114929	0.129265
sp|O75410|TACC1_HUMAN	TACC1	Transforming acidic coiled-coil-containing protein 1 OS=Homo sapiens OX=9606 GN=TACC1 PE=1 SV=2	26	6.37775	6.25391	6.51797	6.50584	6.0253	6.08211	6.17541	6.23511	5.69472	6.2686	6.14761	6.4997	6.31646	6.20382	6.33798	6.35773	6.31583	5.98166	1.0098	0.990196	1.03201	1.03008	0.954	0.962995	0.977767	0.987219	0.95203	1.04797	1.02774	1.0866	1.05597	1.03714	1.05957	1.06287	0.0140752	-0.0142139	0.0454504	0.042763	-0.0679393	-0.0544004	-0.0324374	-0.0185573	-0.070921	0.0675974	0.0394797	0.119827
sp|Q15833|STXB2_HUMAN	STXBP2	Syntaxin-binding protein 2 OS=Homo sapiens OX=9606 GN=STXBP2 PE=1 SV=2	14	7.04658	6.70823	7.07399	6.75965	6.51516	6.83879	5.77902	6.12742	5.83838	5.78383	6.65845	5.80384	5.52799	6.60691	5.60162	5.33015	6.8774	5.8111	1.0246	0.975401	1.02858	0.982878	0.947328	0.994385	0.840291	0.890949	1.00469	0.995306	1.14581	0.99875	0.95128	1.13695	0.963951	0.917235	0.0350589	-0.0359322	0.0406599	-0.0249158	-0.0780637	-0.00812322	-0.251039	-0.166585	0.00675559	-0.00678737	0.196374	-0.00180477
sp|Q9UQ80|PA2G4_HUMAN	PA2G4	Proliferation-associated protein 2G4 OS=Homo sapiens OX=9606 GN=PA2G4 PE=1 SV=3	71	6.32455	6.15133	6.09786	6.12394	6.07713	6.2536	6.28417	6.28827	5.59069	5.83568	6.84393	5.89445	5.89166	7.62244	6.07883	6.64147	6.23794	5.71319	1.01388	0.986116	0.977544	0.981725	0.974221	1.00251	1.00741	1.00807	0.978559	1.02144	1.19792	1.03173	1.03124	1.33418	1.064	1.16248	0.0198932	-0.0201713	-0.0327666	-0.0266095	-0.0376795	0.00361727	0.0106525	0.0115935	-0.0312689	0.0306055	0.26053	0.045062
sp|P78371|TCPB_HUMAN	CCT2	T-complex protein 1 subunit beta OS=Homo sapiens OX=9606 GN=CCT2 PE=1 SV=4	179	6.53231	6.44089	6.11158	6.10034	6.44099	6.38915	6.02555	6.30792	5.51537	6.43782	5.85292	6.15666	6.49006	6.51372	6.31935	6.36536	6.4866	5.97659	1.00705	0.992953	0.942185	0.940453	0.992969	0.984977	0.928923	0.972454	0.922828	1.07717	0.979307	1.03013	1.08591	1.08987	1.05735	1.06505	0.0101308	-0.0102024	-0.0859171	-0.0885728	-0.01018	-0.0218385	-0.10637	-0.0402981	-0.115866	0.107248	-0.0301672	0.0428241
sp|Q2TAY7|SMU1_HUMAN	SMU1	WD40 repeat-containing protein SMU1 OS=Homo sapiens OX=9606 GN=SMU1 PE=1 SV=2	25	6.33053	6.48017	6.40892	6.25472	6.31859	6.33837	6.15176	6.30843	5.97751	6.41582	6.14157	6.38323	6.0204	6.00337	6.0982	6.36841	6.40535	6.19666	0.988319	1.01168	1.00056	0.976484	0.986455	0.989543	0.96041	0.984869	0.964633	1.03537	0.991109	1.03011	0.971555	0.968807	0.98411	1.02772	-0.0169511	0.0167543	0.000803857	-0.0343321	-0.0196747	-0.0151655	-0.0582782	-0.0219964	-0.0519473	0.0501417	-0.0128845	0.0427947
sp|Q2TAY7-2|SMU1_HUMAN	SMU1	Isoform 2 of WD40 repeat-containing protein SMU1 OS=Homo sapiens OX=9606 GN=SMU1	2	6.00457	5.86824	4.43789	6.17508	5.95666	5.79532	6.24371	6.67459	9.21482	5.92843	5.52452	5.55331	6.36023	6.26164	7.49507	6.50593	5.93641	7.57162	1.01148	0.988517	0.747572	1.04021	1.00341	0.976234	1.05177	1.12435	1.21702	0.78298	0.729635	0.733437	0.840009	0.826988	0.989889	0.859251	0.0164714	-0.0166616	-0.419716	0.0568683	0.00491409	-0.0347012	0.072814	0.16909	0.283353	-0.352953	-0.454754	-0.447255
sp|Q92804|RBP56_HUMAN	TAF15	TATA-binding protein-associated factor 2N OS=Homo sapiens OX=9606 GN=TAF15 PE=1 SV=1	14	6.03228	6.03483	6.09073	5.99886	6.58016	6.26544	6.23465	6.29308	5.73078	6.56338	5.96757	6.41663	6.30997	6.47823	6.60635	6.39706	6.03355	6.14708	0.999789	1.00021	1.00948	0.99425	1.09059	1.03843	1.03333	1.04301	0.932277	1.06772	0.970798	1.04385	1.0265	1.05387	1.07471	1.04067	-0.0003049	0.000304836	0.0136069	-0.00831993	0.125114	0.0544075	0.0473003	0.060758	-0.10117	0.0945377	-0.0427577	0.0619145
sp|P35637|FUS_HUMAN	FUS	RNA-binding protein FUS OS=Homo sapiens OX=9606 GN=FUS PE=1 SV=1	30	5.99669	6.2067	6.23505	6.16828	6.48408	6.17052	6.25777	6.172	5.59455	6.38523	5.98907	6.35496	6.44602	6.39468	6.68408	6.46031	6.10169	5.98989	0.982791	1.01721	1.02186	1.01091	1.06267	1.01128	1.02558	1.01152	0.933999	1.066	0.999863	1.06095	1.07615	1.06758	1.11589	1.07854	-0.0250437	0.0246163	0.0311911	0.0156582	0.0876918	0.016182	0.0364386	0.016528	-0.0985074	0.0922091	-0.000197515	0.0853535
sp|Q9UGY1|NOL12_HUMAN	NOL12	Nucleolar protein 12 OS=Homo sapiens OX=9606 GN=NOL12 PE=1 SV=1	3	6.42315	5.79477	6.03396	5.80702	5.75929	6.12561	6.42475	6.22342	5.73484	5.40155	7.26659	6.12594	5.54548	8.04782	6.31016	6.97564	6.10896	5.5682	1.05143	0.948569	0.987723	0.950574	0.942761	1.00273	1.05169	1.01874	1.02993	0.970072	1.30502	1.10017	0.995921	1.44532	1.13325	1.25277	0.0723542	-0.0761754	-0.0178217	-0.0731288	-0.0850358	0.00392672	0.0727135	0.0267808	0.0425435	-0.0438363	0.384069	0.137722
sp|Q9UHW9-2|S12A6_HUMAN	SLC12A6	Isoform 2 of Solute carrier family 12 member 6 OS=Homo sapiens OX=9606 GN=SLC12A6	12	6.26622	6.28245	6.45694	6.18916	6.16852	6.197	6.43438	6.08437	5.66936	6.48733	6.23911	6.40756	6.37782	6.09349	6.46639	6.17989	6.27433	6.07835	0.998707	1.00129	1.0291	0.986425	0.983135	0.987674	1.02551	0.969723	0.932714	1.06729	1.02645	1.05416	1.04927	1.00249	1.06384	1.01671	-0.00186714	0.00186472	0.0413881	-0.0197189	-0.0245382	-0.0178926	0.0363386	-0.0443547	-0.100493	0.0939463	0.0376617	0.0760965
sp|Q9UP95|S12A4_HUMAN	SLC12A4	Solute carrier family 12 member 4 OS=Homo sapiens OX=9606 GN=SLC12A4 PE=1 SV=2	5	6.20728	6.08069	6.27749	6.28585	5.85891	5.89747	6.27108	5.74299	5.92842	6.64283	6.40145	6.7906	6.51839	5.98845	6.49196	6.61615	6.14398	6.28562	1.0103	0.989698	1.02173	1.02309	0.953601	0.959877	1.02069	0.934734	0.943171	1.05683	1.01843	1.08034	1.03703	0.952721	1.03283	1.05258	0.0147865	-0.0149397	0.0310131	0.0329332	-0.0685424	-0.0590785	0.0295392	-0.0973726	-0.0844085	0.0797418	0.0263425	0.111483
sp|P07741|APT_HUMAN	APRT	Adenine phosphoribosyltransferase OS=Homo sapiens OX=9606 GN=APRT PE=1 SV=2	27	5.9207	6.15327	6.17094	6.04102	6.60042	6.18654	6.30761	6.37011	5.85996	6.5673	5.77339	6.20265	6.58656	6.32936	6.70174	6.22841	6.03698	6.21363	0.980738	1.01926	1.02219	1.00067	1.09333	1.02477	1.04483	1.05518	0.943082	1.05692	0.929149	0.998233	1.06002	1.01863	1.07855	1.00238	-0.0280605	0.0275251	0.0316621	0.000963946	0.12873	0.0353045	0.0632652	0.0774901	-0.0845455	0.079864	-0.106018	-0.00255162
sp|Q7Z6B0|CCD91_HUMAN	CCDC91	Coiled-coil domain-containing protein 91 OS=Homo sapiens OX=9606 GN=CCDC91 PE=1 SV=2	12	6.65993	6.31734	6.31269	6.68082	6.40287	5.9317	6.32552	6.34171	5.88692	6.13619	6.0766	6.54588	6.27194	6.10803	5.98592	6.01594	6.48864	6.01155	1.0264	0.973601	0.972884	1.02962	0.986782	0.914168	0.974861	0.977357	0.979267	1.02073	1.01082	1.08888	1.04331	1.01605	0.995736	1.00073	0.037592	-0.0385978	-0.0396601	0.0421102	-0.0191963	-0.129469	-0.0367309	-0.0330431	-0.0302252	0.0296049	0.0155261	0.122849
sp|Q7Z406-2|MYH14_HUMAN	MYH14	Isoform 2 of Myosin-14 OS=Homo sapiens OX=9606 GN=MYH14	31	6.16309	6.37163	5.90209	6.08817	6.13875	6.25547	6.02231	6.04287	7.47019	6.01301	6.54719	6.2629	6.49789	6.17495	5.90554	6.14395	6.26736	6.7416	0.983363	1.01664	0.941719	0.971409	0.979479	0.998103	0.960901	0.964181	1.10807	0.891926	0.971163	0.928993	0.96385	0.915947	0.875985	0.911349	-0.024204	0.0238046	-0.0866319	-0.0418492	-0.0299129	-0.00273958	-0.0575409	-0.052624	0.148054	-0.165004	-0.0422152	-0.10626
sp|P35580-3|MYH10_HUMAN	MYH10	Isoform 3 of Myosin-10 OS=Homo sapiens OX=9606 GN=MYH10	152	6.48572	6.60088	6.55274	6.49465	6.34788	6.38442	6.2592	6.36452	5.74962	6.11739	5.95502	6.31765	6.07654	5.99276	6.13976	6.16126	6.5433	5.93351	0.9912	1.0088	1.00144	0.992565	0.970134	0.975719	0.956582	0.972677	0.969009	1.03099	1.00363	1.06474	1.02411	1.00999	1.03476	1.03838	-0.0127517	0.01264	0.00207987	-0.0107666	-0.0437436	-0.0354629	-0.0640401	-0.0399667	-0.045418	0.0440317	0.00522178	0.0905034
sp|P35579|MYH9_HUMAN	MYH9	Myosin-9 OS=Homo sapiens OX=9606 GN=MYH9 PE=1 SV=4	182	6.28327	6.34169	6.29562	6.28451	6.33378	6.2062	6.35329	6.39791	6.57514	6.0714	5.93572	6.19522	6.13024	6.11936	6.2962	6.18045	6.31248	6.32327	0.995373	1.00463	0.997329	0.995569	1.00337	0.983164	1.00646	1.01353	1.03983	0.960168	0.938711	0.979749	0.969473	0.967752	0.995719	0.977414	-0.00669134	0.00666044	-0.00385845	-0.00640665	0.00485985	-0.0244967	0.00929696	0.0193938	0.0563508	-0.0586416	-0.0912478	-0.0295153
sp|Q13439-5|GOGA4_HUMAN	GOLGA4	Isoform 5 of Golgin subfamily A member 4 OS=Homo sapiens OX=9606 GN=GOLGA4	16	6.24837	6.41185	6.50012	6.8605	6.20053	6.25199	5.97757	6.17548	6.72773	5.84815	6.34877	6.26605	6.04872	6.67569	5.73382	5.72464	6.33011	6.28794	0.987087	1.01291	1.02686	1.08379	0.97953	0.987659	0.944307	0.975572	1.06994	0.930058	1.00967	0.996519	0.961956	1.06167	0.911876	0.910416	-0.0187507	0.0185101	0.0382358	0.116083	-0.029839	-0.0179151	-0.0826715	-0.0356793	0.0975324	-0.104607	0.0138897	-0.00503117
sp|Q6YHU6|THADA_HUMAN	THADA	Thyroid adenoma-associated protein OS=Homo sapiens OX=9606 GN=THADA PE=1 SV=1	23	6.6376	6.61877	6.6164	6.36621	6.24125	6.3709	6.06653	6.17457	6.16829	6.08094	6.31287	6.27838	6.02715	6.16328	5.96328	5.91358	6.62819	6.12462	1.00142	0.99858	0.998222	0.960476	0.941623	0.961183	0.915263	0.931563	1.00713	0.992869	1.03074	1.02511	0.984086	1.00631	0.973658	0.965543	0.00204782	-0.00205073	-0.00256741	-0.0581791	-0.0867789	-0.0571167	-0.127742	-0.102275	0.0102514	-0.0103248	0.0436769	0.0357732
sp|O14744|ANM5_HUMAN	PRMT5	Protein arginine N-methyltransferase 5 OS=Homo sapiens OX=9606 GN=PRMT5 PE=1 SV=4	56	6.47145	6.33917	6.41737	6.21291	6.27693	6.3922	6.32821	6.40055	5.85478	6.19197	6.11864	6.32787	6.18987	6.01524	6.23242	6.23043	6.40531	6.02337	1.01033	0.989674	1.00188	0.969962	0.979957	0.997953	0.987963	0.999257	0.97201	1.02799	1.01582	1.05055	1.02764	0.998649	1.03471	1.03438	0.0148206	-0.0149744	0.00271377	-0.0439992	-0.0292093	-0.00295585	-0.0174709	-0.00107251	-0.0409571	0.0398264	0.0226389	0.0711479
sp|Q5VW38-2|GP107_HUMAN	GPR107	Isoform 2 of Protein GPR107 OS=Homo sapiens OX=9606 GN=GPR107	9	6.28441	6.47387	5.83433	5.93906	5.9326	6.03908	6.25617	6.12118	5.9778	6.66621	5.95785	6.63157	6.62347	6.24115	6.66362	6.35762	6.37914	6.32201	0.98515	1.01485	0.914595	0.931013	0.93	0.946692	0.980723	0.959562	0.945554	1.05445	0.942399	1.04897	1.04769	0.987211	1.05404	1.00563	-0.0215846	0.0212665	-0.128795	-0.103127	-0.104697	-0.0790332	-0.0280822	-0.0595521	-0.0807675	0.0764846	-0.0855904	0.0689683
sp|Q96I25|SPF45_HUMAN	RBM17	Splicing factor 45 OS=Homo sapiens OX=9606 GN=RBM17 PE=1 SV=1	10	7.4729	5.74268	7.12489	5.99221	8.58636	6.63246	5.19821	5.96249	5.1204	5.67862	6.36358	5.34822	4.75365	9.01041	5.39055	5.62235	6.60779	5.39951	1.13092	0.869077	1.07826	0.90684	1.29943	1.00373	0.786679	0.902343	0.948308	1.05169	1.17855	0.990501	0.880385	1.66875	0.998341	1.04127	0.1775	-0.202444	0.1087	-0.14108	0.377879	0.00537623	-0.346153	-0.148253	-0.076572	0.0727119	0.23701	-0.0137697
sp|P43487|RANG_HUMAN	RANBP1	Ran-specific GTPase-activating protein OS=Homo sapiens OX=9606 GN=RANBP1 PE=1 SV=1	46	6.48917	6.38341	6.08224	6.1867	6.59929	6.50198	6.2835	6.50366	5.57105	6.46328	5.67698	6.09679	6.57372	6.26133	6.19684	6.13006	6.43629	6.01717	1.00822	0.991784	0.944992	0.961221	1.02533	1.01021	0.976261	1.01047	0.92586	1.07414	0.943464	1.01323	1.09249	1.04058	1.02986	1.01876	0.0118046	-0.011902	-0.0816266	-0.0570593	0.0360815	0.0146498	-0.0346609	0.0150225	-0.111135	0.103183	-0.0839603	0.0189659
sp|P04114|APOB_HUMAN	APOB	Apolipoprotein B-100 OS=Homo sapiens OX=9606 GN=APOB PE=1 SV=2	16	6.1433	6.38404	6.288	5.91458	5.84029	5.77225	5.53202	5.32352	5.88453	6.89142	6.46516	6.81065	6.90815	6.25769	6.95395	6.63044	6.26367	6.38797	0.980783	1.01922	1.00388	0.944267	0.932407	0.921544	0.883191	0.849904	0.921189	1.07881	1.01208	1.06617	1.08143	0.979605	1.0886	1.03796	-0.0279944	0.0274615	0.00559301	-0.0827325	-0.100968	-0.117874	-0.179202	-0.234628	-0.118431	0.109443	0.0173274	0.0924338
sp|Q9BY43-2|CHM4A_HUMAN	CHMP4A	Isoform 2 of Charged multivesicular body protein 4a OS=Homo sapiens OX=9606 GN=CHMP4A	18	6.39242	6.46634	6.18685	6.18215	6.35175	6.14575	6.25287	6.06931	5.9082	6.42694	6.02928	6.30109	6.57707	6.22346	6.39117	6.09536	6.42938	6.16757	0.994251	1.00575	0.962278	0.961547	0.987926	0.955885	0.972546	0.943996	0.957946	1.04205	0.977578	1.02165	1.0664	1.00906	1.03625	0.988292	-0.00831742	0.00826974	-0.0554746	-0.056571	-0.0175255	-0.0650905	-0.0401611	-0.0831471	-0.0619835	0.0594298	-0.0327165	0.0308992
sp|O15321|TM9S1_HUMAN	TM9SF1	Transmembrane 9 superfamily member 1 OS=Homo sapiens OX=9606 GN=TM9SF1 PE=2 SV=2	2	5.86084	6.04061	6.36655	6.59406	5.5516	6.21284	6.42657	6.64834	6.16576	6.23023	6.76162	5.5626	6.04446	6.37514	7.01785	6.14092	5.95073	6.19799	0.984895	1.0151	1.06988	1.10811	0.932928	1.04405	1.07996	1.11723	0.994799	1.0052	1.09094	0.897484	0.975228	1.02858	1.13228	0.990791	-0.021958	0.0216288	0.0974463	0.148102	-0.100162	0.0621875	0.110983	0.159929	-0.00752286	0.00748383	0.125567	-0.156042
sp|Q7Z3J2|VP35L_HUMAN	VPS35L	VPS35 endosomal protein sorting factor-like OS=Homo sapiens OX=9606 GN=VPS35L PE=1 SV=2	9	6.20801	6.44401	7.00906	6.28816	6.4007	6.4653	5.85908	6.19791	7.09799	5.99297	6.70528	6.35376	5.46835	6.27797	5.50885	5.72259	6.32601	6.54548	0.981347	1.01865	1.10797	0.994017	1.01181	1.02202	0.926189	0.97975	1.08441	0.915589	1.02441	0.97071	0.835439	0.959131	0.841627	0.874281	-0.027165	0.0266629	0.147925	-0.00865791	0.0169339	0.0314215	-0.110622	-0.029514	0.116912	-0.127228	0.0347986	-0.0428884
sp|O95747|OXSR1_HUMAN	OXSR1	Serine/threonine-protein kinase OSR1 OS=Homo sapiens OX=9606 GN=OXSR1 PE=1 SV=1	25	6.7928	6.84291	6.50845	6.6647	6.39118	6.61805	6.19642	6.43225	5.75229	5.99625	5.70868	6.23274	6.16455	6.03047	5.8442	5.82407	6.81785	5.87427	0.996325	1.00367	0.954618	0.977536	0.937418	0.970694	0.908852	0.943442	0.979235	1.02077	0.971811	1.06102	1.04942	1.02659	0.994881	0.991454	-0.00531154	0.00529206	-0.0670039	-0.032778	-0.0932356	-0.0429117	-0.137883	-0.0839944	-0.0302732	0.029651	-0.0412524	0.085457
sp|O00534|VMA5A_HUMAN	VWA5A	von Willebrand factor A domain-containing protein 5A OS=Homo sapiens OX=9606 GN=VWA5A PE=2 SV=2	6	5.83917	6.38681	6.66437	6.58059	6.00582	5.92553	5.79443	5.97331	7.42304	5.78203	6.00673	6.32379	6.29055	6.13403	6.24226	6.62755	6.11299	6.60253	0.955207	1.04479	1.0902	1.07649	0.982468	0.969334	0.947888	0.97715	1.12427	0.875729	0.909761	0.957782	0.952748	0.929042	0.945434	1.00379	-0.0661149	0.0632173	0.12459	0.106339	-0.025517	-0.044934	-0.0772115	-0.0333476	0.16899	-0.191444	-0.13644	-0.0622306
sp|P30273|FCERG_HUMAN	FCER1G	High affinity immunoglobulin epsilon receptor subunit gamma OS=Homo sapiens OX=9606 GN=FCER1G PE=1 SV=1	1	4.12037	5.40816	6.36394	5.84168	6.34783	5.99466	6.65147	6.33569	4.85754	6.7404	6.42612	7.74099	5.29706	6.67163	7.55407	7.6484	4.76426	5.79897	0.864849	1.13515	1.33577	1.22615	1.33238	1.25825	1.39612	1.32984	0.837656	1.16234	1.10815	1.33489	0.913448	1.15049	1.30266	1.31892	-0.20948	0.182884	0.417667	0.29413	0.41401	0.331424	0.48142	0.411248	-0.255571	0.217038	0.148151	0.416721
sp|P61970|NTF2_HUMAN	NUTF2	Nuclear transport factor 2 OS=Homo sapiens OX=9606 GN=NUTF2 PE=1 SV=1	12	5.32068	5.57803	5.96343	6.01228	6.48773	6.50701	6.44229	6.34162	5.81672	7.04706	6.57406	6.22637	6.71129	6.12094	6.75825	6.09224	5.44936	6.43189	0.976387	1.02361	1.09434	1.1033	1.19055	1.19409	1.18221	1.16374	0.904356	1.09564	1.0221	0.968047	1.04344	0.951655	1.05074	0.947193	-0.0344748	0.0336702	0.130057	0.141827	0.251628	0.255909	0.241488	0.218766	-0.145037	0.131779	0.0315419	-0.0468514
sp|O95258-3|UCP5_HUMAN	SLC25A14	Isoform 3 of Brain mitochondrial carrier protein 1 OS=Homo sapiens OX=9606 GN=SLC25A14	5	6.01608	5.77259	6.49234	6.44556	5.68549	6.01705	6.36111	6.09726	6.15709	6.79687	6.47424	6.85887	6.62889	5.98169	6.30577	5.90909	5.89433	6.47698	1.02065	0.979345	1.10145	1.09352	0.964569	1.02082	1.07919	1.03443	0.950611	1.04939	0.999577	1.05896	1.02345	0.923531	0.973566	0.912322	0.0294947	-0.0301103	0.139409	0.128977	-0.0520444	0.0297273	0.109949	0.048832	-0.0730726	0.0695492	-0.000610442	0.0826496
sp|P30041|PRDX6_HUMAN	PRDX6	Peroxiredoxin-6 OS=Homo sapiens OX=9606 GN=PRDX6 PE=1 SV=3	102	6.43985	6.3334	6.31148	6.15069	6.65957	6.47365	6.40956	6.65809	5.77425	6.28583	5.73181	6.11653	6.23018	6.1925	6.18704	6.04556	6.38663	6.03004	1.00833	0.991666	0.988234	0.963058	1.04274	1.01363	1.00359	1.04251	0.957581	1.04242	0.950543	1.01434	1.03319	1.02694	1.02604	1.00257	0.0119733	-0.0120735	-0.0170754	-0.0543055	0.0603753	0.0195256	0.00517158	0.0600546	-0.062534	0.0599357	-0.0731768	0.0205459
sp|Q99986|VRK1_HUMAN	VRK1	Serine/threonine-protein kinase VRK1 OS=Homo sapiens OX=9606 GN=VRK1 PE=1 SV=1	14	6.73973	6.57036	6.8784	7.04465	6.56004	7.00948	6.38307	7.05378	5.18445	5.78381	5.40266	6.15876	5.87772	5.87952	5.8375	5.63609	6.65504	5.48413	1.01272	0.987275	1.03356	1.05854	0.985724	1.05326	0.959133	1.05991	0.945355	1.05464	0.985144	1.12301	1.07177	1.0721	1.06444	1.02771	0.0182424	-0.018476	0.0476246	0.0820796	-0.0207438	0.074859	-0.060198	0.0839482	-0.0810718	0.0767574	-0.0215929	0.167377
sp|Q8N2G8|GHDC_HUMAN	GHDC	GH3 domain-containing protein OS=Homo sapiens OX=9606 GN=GHDC PE=1 SV=2	5	6.14554	6.48634	6.096	6.4178	5.84609	5.81141	6.06657	6.17358	6.09343	6.3173	6.74863	6.24794	6.01261	6.37062	6.87505	6.29109	6.31594	6.20537	0.973021	1.02698	0.965177	1.01613	0.925609	0.920118	0.960517	0.97746	0.981962	1.01804	1.08755	1.00686	0.968937	1.02663	1.10792	1.01381	-0.0394577	0.0384072	-0.0511346	0.0230814	-0.111525	-0.120109	-0.0581164	-0.0328901	-0.0262615	0.025792	0.121079	0.00986453
sp|P50479|PDLI4_HUMAN	PDLIM4	PDZ and LIM domain protein 4 OS=Homo sapiens OX=9606 GN=PDLIM4 PE=1 SV=2	19	6.29696	6.20186	6.22246	6.1426	6.12032	6.31968	6.05125	6.14514	5.74725	6.6447	6.26481	6.7013	6.43027	5.99964	6.45008	6.26168	6.24941	6.19598	1.00761	0.992391	0.995688	0.982909	0.979344	1.01124	0.968291	0.983315	0.927578	1.07242	1.01111	1.08156	1.03781	0.968312	1.04101	1.0106	0.0109355	-0.011019	-0.00623494	-0.0248706	-0.0301129	0.0161315	-0.0464868	-0.0242741	-0.10846	0.100873	0.0159394	0.11311
sp|Q9HA77|SYCM_HUMAN	CARS2	Probable cysteine--tRNA ligase, mitochondrial OS=Homo sapiens OX=9606 GN=CARS2 PE=1 SV=1	10	6.20358	6.28857	6.33511	6.11746	6.02167	6.2428	6.39138	6.27525	6.11162	6.35187	6.00388	6.40352	6.38777	5.9758	6.59529	6.29443	6.24607	6.23175	0.993197	1.0068	1.01425	0.979409	0.964073	0.999476	1.02326	1.00467	0.980724	1.01928	0.963435	1.02756	1.02504	0.958929	1.05834	1.01006	-0.00984888	0.0097821	0.0204198	-0.0300171	-0.0527862	-0.000756646	0.0331776	0.00672304	-0.0280814	0.0275452	-0.0537411	0.039229
sp|Q32P44|EMAL3_HUMAN	EML3	Echinoderm microtubule-associated protein-like 3 OS=Homo sapiens OX=9606 GN=EML3 PE=1 SV=1	13	6.45722	6.67104	6.35667	6.30431	6.18277	6.40486	6.0447	6.20838	6.40211	5.95472	6.15201	6.09313	5.86582	6.76465	5.96383	6.17378	6.56413	6.17842	0.983713	1.01629	0.968395	0.960418	0.941902	0.975736	0.920868	0.945804	1.03621	0.963794	0.995726	0.986196	0.949405	1.09488	0.965269	0.99925	-0.0236906	0.0233079	-0.0463326	-0.0582653	-0.0863505	-0.0354368	-0.118933	-0.0803869	0.0513107	-0.0532031	-0.00617893	-0.0200533
sp|Q15102|PA1B3_HUMAN	PAFAH1B3	Platelet-activating factor acetylhydrolase IB subunit gamma OS=Homo sapiens OX=9606 GN=PAFAH1B3 PE=1 SV=1	17	6.69971	6.44508	6.39528	6.43595	6.35628	6.47087	6.18585	6.48256	5.61392	6.20165	6.09625	6.30394	6.0766	6.13025	6.0715	6.03431	6.5724	5.90779	1.01937	0.980629	0.973052	0.97924	0.967118	0.984553	0.941187	0.986331	0.950258	1.04974	1.0319	1.06706	1.02858	1.03766	1.02771	1.02142	0.0276795	-0.0282209	-0.0394117	-0.0302661	-0.0482365	-0.0224595	-0.0874473	-0.0198555	-0.0736088	0.0700348	0.0453047	0.0936365
sp|O00151|PDLI1_HUMAN	PDLIM1	PDZ and LIM domain protein 1 OS=Homo sapiens OX=9606 GN=PDLIM1 PE=1 SV=4	55	6.07001	6.24097	6.1855	6.13025	6.44298	6.12138	6.42651	6.20877	5.81486	6.42475	6.00589	6.36704	6.51637	6.18562	6.61849	6.24063	6.15549	6.11981	0.986113	1.01389	1.00488	0.9959	1.0467	0.994459	1.04403	1.00866	0.950171	1.04983	0.981386	1.0404	1.0648	1.01075	1.08149	1.01974	-0.0201748	0.0198966	0.00701651	-0.00592779	0.0658544	-0.00801678	0.0621618	0.0124338	-0.0737412	0.0701546	-0.0271076	0.0571371
sp|Q13428-3|TCOF_HUMAN	TCOF1	Isoform 3 of Treacle protein OS=Homo sapiens OX=9606 GN=TCOF1	101	6.25588	6.31197	6.186	6.16582	6.45077	6.26699	6.45583	6.30048	5.65496	6.15334	5.92647	6.14167	6.41765	6.32874	6.5719	6.41153	6.28392	5.90415	0.995537	1.00446	0.984417	0.981205	1.02655	0.997305	1.02736	1.00263	0.957794	1.04221	1.00378	1.04023	1.08697	1.07191	1.1131	1.08594	-0.00645312	0.00642439	-0.0226591	-0.0273732	0.0378054	-0.00389327	0.0389366	0.00379578	-0.0622126	0.0596403	0.00544367	0.0569016
sp|Q13428-7|TCOF_HUMAN	TCOF1	Isoform 7 of Treacle protein OS=Homo sapiens OX=9606 GN=TCOF1	1	6.09934	4.99289	6.23921	6.28031	6.39245	6.29292	6.55674	5.98472	5.33989	6.72988	6.92196	5.92089	5.82268	6.71035	6.85572	6.86005	5.54612	6.03488	1.09975	0.90025	1.12497	1.13238	1.1526	1.13465	1.18222	1.07908	0.884837	1.11516	1.14699	0.981111	0.964837	1.11193	1.13602	1.13673	0.137176	-0.151602	0.169886	0.179358	0.204891	0.182252	0.241501	0.109806	-0.176516	0.157255	0.197854	-0.0275122
sp|P20248|CCNA2_HUMAN	CCNA2	Cyclin-A2 OS=Homo sapiens OX=9606 GN=CCNA2 PE=1 SV=2	31	6.41201	6.2651	6.26601	6.2091	6.24207	6.06312	6.34589	6.26446	5.78437	6.48668	6.08821	6.55135	6.76798	5.89519	6.13243	6.22604	6.33856	6.13552	1.01159	0.988411	0.988555	0.979577	0.984778	0.956546	1.00116	0.98831	0.942767	1.05723	0.992288	1.06777	1.10308	0.960829	0.999496	1.01475	0.0166227	-0.0168164	-0.0166069	-0.0297698	-0.0221295	-0.0640936	0.00166853	-0.0169638	-0.085027	0.0802935	-0.0111687	0.0946054
sp|O43747-2|AP1G1_HUMAN	AP1G1	Isoform 2 of AP-1 complex subunit gamma-1 OS=Homo sapiens OX=9606 GN=AP1G1	21	6.88279	6.70166	6.36111	6.33093	6.10488	6.5562	6.36849	6.31382	5.92373	6.11979	5.9559	6.17813	6.05004	6.28894	5.95278	5.9108	6.79223	6.02176	1.01333	0.986666	0.936528	0.932085	0.898804	0.965251	0.937615	0.929566	0.983721	1.01628	0.989063	1.02597	1.0047	1.04437	0.988545	0.981573	0.0191092	-0.0193658	-0.0946057	-0.101467	-0.153921	-0.0510244	-0.0929329	-0.105371	-0.0236793	0.0232969	-0.0158657	0.036985
sp|P54920|SNAA_HUMAN	NAPA	Alpha-soluble NSF attachment protein OS=Homo sapiens OX=9606 GN=NAPA PE=1 SV=3	36	6.11927	6.33088	6.18859	6.19878	6.1524	6.47491	6.1482	6.27797	6.28965	6.61039	6.03239	6.43266	6.25861	5.95852	6.19196	6.33482	6.22508	6.45002	0.983003	1.017	0.994139	0.995776	0.988325	1.04013	0.987651	1.0085	0.975137	1.02486	0.935251	0.997309	0.970324	0.923799	0.959991	0.98214	-0.0247317	0.0243148	-0.00848047	-0.00610692	-0.0169419	0.0567689	-0.0179271	0.0122069	-0.0363239	0.0354318	-0.0965739	-0.0038882
sp|P09417|DHPR_HUMAN	QDPR	Dihydropteridine reductase OS=Homo sapiens OX=9606 GN=QDPR PE=1 SV=2	16	6.03936	6.45955	6.11268	5.90597	6.47	6.20037	6.50926	6.27331	5.96036	6.5236	6.00765	6.27204	6.49744	6.15138	6.47626	6.14078	6.24946	6.24198	0.966382	1.03362	0.978114	0.945038	1.03529	0.992146	1.04157	1.00382	0.954883	1.04512	0.962459	1.00482	1.04093	0.985485	1.03753	0.983787	-0.0493347	0.0477033	-0.0319253	-0.0815564	0.0500353	-0.0113761	0.0587632	0.00549647	-0.0666043	0.0636646	-0.055203	0.00693103
sp|Q8NFW8|NEUA_HUMAN	CMAS	N-acylneuraminate cytidylyltransferase OS=Homo sapiens OX=9606 GN=CMAS PE=1 SV=2	16	6.45589	6.54292	6.17989	6.36306	6.31574	6.34645	6.29476	6.40095	5.98783	6.22702	6.11484	6.32055	6.14177	6.31	5.97277	6.02558	6.4994	6.10743	0.993305	1.0067	0.950839	0.979022	0.971741	0.976466	0.968513	0.984852	0.980418	1.01958	1.00121	1.0349	1.00562	1.03317	0.977952	0.986599	-0.00969165	0.00962698	-0.0727265	-0.0305869	-0.0413559	-0.0343578	-0.0461563	-0.0220216	-0.028531	0.0279777	0.00175051	0.0494859
sp|Q86UK7|ZN598_HUMAN	ZNF598	E3 ubiquitin-protein ligase ZNF598 OS=Homo sapiens OX=9606 GN=ZNF598 PE=1 SV=1	20	6.81786	6.57043	6.81103	6.77617	6.36568	6.42272	6.41413	6.37023	5.78027	6.01864	6.01345	6.29849	5.93355	5.98743	5.78286	5.63705	6.69414	5.89945	1.01848	0.981519	1.01746	1.01225	0.950932	0.959453	0.95817	0.951612	0.979797	1.0202	1.01932	1.06764	1.00578	1.01491	0.980236	0.95552	0.0264192	-0.026912	0.0249732	0.0175703	-0.0725852	-0.0597154	-0.0616462	-0.0715543	-0.0294448	0.0288558	0.0276112	0.0944243
sp|P46019|KPB2_HUMAN	PHKA2	Phosphorylase b kinase regulatory subunit alpha, liver isoform OS=Homo sapiens OX=9606 GN=PHKA2 PE=1 SV=1	13	6.42145	6.56547	6.23862	6.23548	5.95377	6.29454	6.14361	6.22916	5.95337	6.2395	5.97781	6.60991	6.35045	5.96255	6.4099	6.41442	6.49346	6.09643	0.98891	1.01109	0.960754	0.960271	0.916887	0.969366	0.946123	0.959298	0.976533	1.02347	0.980542	1.08423	1.04167	0.978039	1.05142	1.05216	-0.0160883	0.0159109	-0.0577605	-0.0584868	-0.125184	-0.0448865	-0.0799008	-0.0599498	-0.0342593	0.0334646	-0.0283488	0.116665
sp|P46020|KPB1_HUMAN	PHKA1	Phosphorylase b kinase regulatory subunit alpha, skeletal muscle isoform OS=Homo sapiens OX=9606 GN=PHKA1 PE=1 SV=2	3	6.79124	5.4983	7.2329	5.8108	6.78976	6.51478	5.84019	6.06712	6.34507	5.23714	5.86358	5.61709	6.7811	6.67784	6.58243	6.35064	6.14477	5.7911	1.10521	0.894793	1.17708	0.94565	1.10497	1.06022	0.950433	0.987363	1.09566	0.904342	1.01251	0.969951	1.17095	1.15312	1.13664	1.09662	0.144316	-0.160373	0.235215	-0.0806222	0.144002	0.0843574	-0.0733437	-0.0183472	0.131797	-0.145059	0.0179431	-0.0440157
sp|P34897|GLYM_HUMAN	SHMT2	Serine hydroxymethyltransferase, mitochondrial OS=Homo sapiens OX=9606 GN=SHMT2 PE=1 SV=3	89	6.08234	6.12917	6.15366	5.98018	6.25195	6.17475	6.22879	6.26358	5.85044	6.65119	5.93705	6.39033	6.55355	6.12886	6.7895	6.43465	6.10576	6.25081	0.996165	1.00383	1.00785	0.979433	1.02394	1.0113	1.02015	1.02585	0.935948	1.06405	0.949804	1.02232	1.04843	0.98049	1.08618	1.02941	-0.00554324	0.00552202	0.011275	-0.0299808	0.0341365	0.016211	0.0287822	0.0368178	-0.0954992	0.0895682	-0.074298	0.0318461
sp|P34896|GLYC_HUMAN	SHMT1	Serine hydroxymethyltransferase, cytosolic OS=Homo sapiens OX=9606 GN=SHMT1 PE=1 SV=1	20	6.06104	6.4926	6.23438	6.11406	6.19126	6.08565	6.28624	6.1075	6.02253	6.69838	6.102	6.48986	6.42704	5.97663	6.56463	6.14621	6.27682	6.36045	0.965623	1.03438	0.993239	0.97407	0.986369	0.969543	1.0015	0.973025	0.946871	1.05313	0.959365	1.02035	1.01047	0.939654	1.0321	0.966316	-0.0504685	0.0487625	-0.00978774	-0.0379031	-0.0198008	-0.0446225	0.00216352	-0.0394519	-0.0787603	0.0746822	-0.0598478	0.0290574
sp|Q92879-4|CELF1_HUMAN	CELF1	Isoform 4 of CUGBP Elav-like family member 1 OS=Homo sapiens OX=9606 GN=CELF1	9	7.11576	6.64598	7.17385	7.11833	6.66809	6.95637	6.11353	6.55755	5.89062	5.65189	5.91556	6.12013	5.66294	5.91636	5.36608	5.12697	6.88087	5.77126	1.03414	0.965863	1.04258	1.03451	0.969077	1.01097	0.888482	0.953012	1.02068	0.979317	1.025	1.06045	0.981232	1.02514	0.929794	0.888363	0.0484269	-0.050109	0.0601566	0.0489478	-0.0453174	0.0157437	-0.170585	-0.0694341	0.0295344	-0.0301517	0.0356297	0.0846772
sp|O95319-3|CELF2_HUMAN	CELF2	Isoform 3 of CUGBP Elav-like family member 2 OS=Homo sapiens OX=9606 GN=CELF2	14	6.37003	6.50126	6.68729	6.68545	6.36767	6.79922	6.20266	6.48478	5.3736	6.22377	6.1464	6.65052	5.80742	5.87799	5.72959	6.09236	6.43565	5.79868	0.989804	1.0102	1.0391	1.03882	0.989438	1.05649	0.963798	1.00763	0.926693	1.07331	1.05996	1.1469	1.00151	1.01368	0.988084	1.05065	-0.0147846	0.0146346	0.0553369	0.0549399	-0.0153192	0.0792845	-0.0531977	0.0109729	-0.109837	0.102063	0.0840159	0.197741
sp|P52815|RM12_HUMAN	MRPL12	39S ribosomal protein L12, mitochondrial OS=Homo sapiens OX=9606 GN=MRPL12 PE=1 SV=2	11	6.07614	6.33721	5.85816	6.11187	6.29851	6.44544	6.52875	6.20793	5.51832	6.46318	5.96612	6.37546	6.29131	6.59474	6.48445	6.44241	6.20667	5.99075	0.978969	1.02103	0.943848	0.984725	1.0148	1.03847	1.05189	1.0002	0.92114	1.07886	0.995889	1.06422	1.05017	1.10082	1.08241	1.07539	-0.0306655	0.0300272	-0.083373	-0.0222067	0.02119	0.0544582	0.0729862	0.000291686	-0.118508	0.109508	-0.00594363	0.0897928
tr|B4DLN1|B4DLN1_HUMAN		cDNA FLJ60124, highly similar to Mitochondrial dicarboxylate carrier OS=Homo sapiens OX=9606 PE=2 SV=1	18	6.17795	5.98849	5.97697	5.95598	6.27975	6.00682	6.26894	6.20859	5.88276	6.61714	6.23903	6.41022	6.65315	6.29292	6.57185	6.46943	6.08322	6.24995	1.01557	0.984428	0.982534	0.979083	1.03231	0.987441	1.03053	1.02061	0.941249	1.05875	0.998253	1.02564	1.06451	1.00688	1.0515	1.03512	0.022293	-0.0226429	-0.0254209	-0.0304963	0.0458719	-0.0182337	0.0433863	0.0294305	-0.0873515	0.0823632	-0.0025229	0.0365292
sp|Q9UJX6|ANC2_HUMAN	ANAPC2	Anaphase-promoting complex subunit 2 OS=Homo sapiens OX=9606 GN=ANAPC2 PE=1 SV=1	13	6.38581	6.38044	6.45004	6.35071	6.18508	6.49085	6.06065	6.12223	5.90969	6.36248	6.24842	6.33683	6.2277	6.25841	6.00947	6.22118	6.38312	6.13608	1.00042	0.999579	1.01048	0.994922	0.968974	1.01688	0.94948	0.959127	0.963104	1.0369	1.01831	1.03272	1.01493	1.01994	0.979366	1.01387	0.000606728	-0.000606983	0.0150452	-0.00734501	-0.0454706	0.0241445	-0.0747904	-0.0602057	-0.054236	0.0522707	0.026173	0.0464428
sp|P12081|SYHC_HUMAN	HARS	Histidine--tRNA ligase, cytoplasmic OS=Homo sapiens OX=9606 GN=HARS PE=1 SV=2	53	6.14883	6.34909	6.17245	6.2475	6.37155	6.09245	6.36343	6.27072	5.71666	6.39355	5.97487	6.3722	6.52821	6.25674	6.43228	6.30947	6.24896	6.05511	0.983977	1.01602	0.987756	0.999766	1.01962	0.974954	1.01832	1.00348	0.944106	1.05589	0.986749	1.05237	1.07813	1.0333	1.06229	1.04201	-0.0233042	0.0229337	-0.0177729	-0.000337109	0.0280283	-0.0365936	0.0261885	0.005015	-0.0829795	0.0784652	-0.0192447	0.0736396
sp|P49590|SYHM_HUMAN	HARS2	Probable histidine--tRNA ligase, mitochondrial OS=Homo sapiens OX=9606 GN=HARS2 PE=1 SV=1	12	6.2308	6.45685	6.24228	6.32079	6.03519	6.03794	6.56914	6.33632	6.02842	6.41416	6.05196	6.43294	6.3932	6.1907	6.18409	6.07521	6.34383	6.22129	0.982183	1.01782	0.983993	0.996369	0.951349	0.951782	1.03552	0.998817	0.968998	1.031	0.972782	1.03402	1.02763	0.995083	0.994021	0.976519	-0.0259356	0.0254775	-0.0232799	-0.00524809	-0.0719538	-0.0712966	0.0503515	-0.00170778	-0.0454338	0.0440466	-0.0398113	0.0482645
sp|Q15057|ACAP2_HUMAN	ACAP2	Arf-GAP with coiled-coil, ANK repeat and PH domain-containing protein 2 OS=Homo sapiens OX=9606 GN=ACAP2 PE=1 SV=3	18	5.85065	5.83193	8.62553	6.70767	5.97001	7.12244	7.83677	6.05985	5.63353	5.6798	6.13869	6.08865	5.63846	5.58272	5.53796	5.69534	5.84129	5.65667	1.0016	0.998398	1.47665	1.14832	1.02204	1.21933	1.34162	1.03742	0.99591	1.00409	1.08521	1.07637	0.996782	0.986928	0.979015	1.00684	0.0023099	-0.00231361	0.562326	0.199525	0.0314463	0.286085	0.423972	0.0529951	-0.00591253	0.0058884	0.117979	0.106171
sp|Q9H0D6|XRN2_HUMAN	XRN2	5'-3' exoribonuclease 2 OS=Homo sapiens OX=9606 GN=XRN2 PE=1 SV=1	16	6.37991	6.15348	6.3643	6.51973	6.23756	6.095	6.26647	6.29867	6.2664	6.50514	6.4034	6.48556	6.25424	5.97263	5.95556	5.84196	6.2667	6.38577	1.01807	0.981934	1.01558	1.04038	0.995351	0.972602	0.999964	1.0051	0.981307	1.01869	1.00276	1.01563	0.979403	0.935303	0.93263	0.91484	0.0258313	-0.0263022	0.0222971	0.0571074	-0.00672299	-0.0400786	-5.17996e-05	0.00734245	-0.0272237	0.0267195	0.00397754	0.0223706
sp|Q9NRV9|HEBP1_HUMAN	HEBP1	Heme-binding protein 1 OS=Homo sapiens OX=9606 GN=HEBP1 PE=1 SV=1	6	5.4299	5.84775	5.75441	7.04013	5.79072	5.73183	6.17644	6.31082	5.65653	5.65525	5.45775	6.35659	6.47915	5.9318	8.16485	8.21609	5.63882	5.65589	0.962949	1.03705	1.0205	1.24851	1.02694	1.01649	1.09534	1.11917	1.00011	0.999887	0.964967	1.12389	1.14556	1.04878	1.4436	1.45266	-0.0544689	0.0524871	0.0292734	0.320207	0.0383482	0.0236013	0.131381	0.162433	0.000163241	-0.000163259	-0.0514478	0.168499
sp|Q92797|SYMPK_HUMAN	SYMPK	Symplekin OS=Homo sapiens OX=9606 GN=SYMPK PE=1 SV=2	4	7.32351	7.21815	7.20795	7.00435	6.14059	6.77025	5.68545	6.41845	5.91561	5.67889	6.54936	6.23744	5.67654	5.62301	5.12553	5.42491	7.27083	5.79725	1.00725	0.992755	0.991352	0.963349	0.844551	0.931152	0.781953	0.882767	1.02042	0.979583	1.12974	1.07593	0.979178	0.969944	0.884131	0.935773	0.0104152	-0.0104909	-0.0125311	-0.0538689	-0.243743	-0.102911	-0.354846	-0.179895	0.0291582	-0.0297597	0.175985	0.105585
sp|O75643|U520_HUMAN	SNRNP200	U5 small nuclear ribonucleoprotein 200 kDa helicase OS=Homo sapiens OX=9606 GN=SNRNP200 PE=1 SV=2	85	6.13598	6.16766	6.30582	6.41124	6.26711	6.44399	6.53639	6.6694	5.78568	5.98999	6.14854	6.18093	5.90258	6.11168	6.39428	6.54873	6.15182	5.88783	0.997425	1.00257	1.02503	1.04217	1.01874	1.04749	1.06251	1.08413	0.98265	1.01735	1.04428	1.04978	1.0025	1.03802	1.08602	1.11225	-0.00371951	0.00370995	0.0356707	0.0595901	0.026787	0.066941	0.0874808	0.116544	-0.0252507	0.0248164	0.0625066	0.0700867
sp|Q99707|METH_HUMAN	MTR	Methionine synthase OS=Homo sapiens OX=9606 GN=MTR PE=1 SV=2	15	6.35659	6.29015	6.63494	6.59808	5.95654	6.33897	6.50986	6.43055	5.6152	5.8388	6.73353	6.31882	5.99914	6.67477	5.80371	5.90034	6.32337	5.727	1.00525	0.994746	1.04927	1.04344	0.941988	1.00247	1.02949	1.01695	0.980478	1.01952	1.17575	1.10334	1.04752	1.16549	1.01339	1.03027	0.0075594	-0.00759922	0.0693898	0.0613526	-0.0862191	0.0035548	0.0419329	0.0242485	-0.0284422	0.0278923	0.233583	0.141876
sp|Q12872-2|SFSWA_HUMAN	SFSWAP	Isoform 2 of Splicing factor, suppressor of white-apricot homolog OS=Homo sapiens OX=9606 GN=SFSWAP	6	6.84747	6.71709	6.78381	6.86121	6.62311	6.34442	5.84971	6.34495	6.18419	6.32351	6.25707	6.23614	5.98613	5.91331	5.06944	5.65843	6.78228	6.25385	1.00961	0.990388	1.00023	1.01164	0.976531	0.935441	0.862499	0.935519	0.988861	1.01114	1.00051	0.997168	0.957191	0.945547	0.810611	0.904791	0.0138007	-0.013934	0.000325418	0.0166927	-0.0342615	-0.0962821	-0.213405	-0.0961616	-0.01616	0.015981	0.000742628	-0.0040913
sp|Q15024|EXOS7_HUMAN	EXOSC7	Exosome complex component RRP42 OS=Homo sapiens OX=9606 GN=EXOSC7 PE=1 SV=3	20	6.10225	6.44241	6.07633	6.03583	6.12083	6.09283	6.49789	6.15466	5.96552	6.48815	6.05739	6.52544	6.36976	6.27662	6.6309	6.16319	6.27233	6.22683	0.972884	1.02712	0.968752	0.962295	0.975846	0.971382	1.03596	0.98124	0.958034	1.04197	0.972788	1.04795	1.02295	1.008	1.06489	0.989779	-0.0396602	0.038599	-0.0458012	-0.0554493	-0.0352742	-0.041889	0.0509699	-0.0273223	-0.0618512	0.0593081	-0.0398027	0.0675761
sp|P15735|PHKG2_HUMAN	PHKG2	Phosphorylase b kinase gamma catalytic chain, liver/testis isoform OS=Homo sapiens OX=9606 GN=PHKG2 PE=1 SV=1	4	6.78898	6.18949	5.99023	6.39746	5.8469	6.28235	6.15037	6.20403	5.80009	5.86446	6.30824	6.29014	6.52153	6.53167	6.02023	6.81384	6.48923	5.83228	1.04619	0.953809	0.923103	0.985857	0.901015	0.968119	0.94778	0.95605	0.994482	1.00552	1.08161	1.07851	1.11818	1.11992	1.03223	1.1683	0.0651464	-0.0682279	-0.115437	-0.0205492	-0.150376	-0.0467441	-0.0773752	-0.0648427	-0.00798346	0.00793952	0.113179	0.109033
sp|P30613|KPYR_HUMAN	PKLR	Pyruvate kinase PKLR OS=Homo sapiens OX=9606 GN=PKLR PE=1 SV=2	84	6.19953	6.23007	6.21735	6.05822	6.4246	6.13622	6.45833	6.26841	5.87269	6.42864	5.97661	6.2115	6.66195	6.18854	6.52837	6.13897	6.2148	6.15067	0.997543	1.00246	1.00041	0.974805	1.03376	0.987356	1.03919	1.00863	0.954806	1.04519	0.971701	1.00989	1.08313	1.00616	1.06141	0.998099	-0.00354912	0.00354041	0.000591832	-0.036814	0.0478987	-0.0183578	0.0554532	0.0123916	-0.0667209	0.0637712	-0.041415	0.0141993
sp|P14618|KPYM_HUMAN	PKM	Pyruvate kinase PKM OS=Homo sapiens OX=9606 GN=PKM PE=1 SV=4	171	6.10432	6.23958	6.15298	6.06012	6.38604	6.22734	6.37564	6.24586	6.04948	6.53333	5.95049	6.32881	6.44512	6.20173	6.45627	6.24291	6.17195	6.29141	0.989042	1.01096	0.996926	0.981881	1.03469	1.00897	1.033	1.01198	0.961547	1.03845	0.945813	1.00595	1.02443	0.985746	1.0262	0.992292	-0.0158958	0.0157225	-0.00444107	-0.02638	0.0491952	0.0128897	0.0468438	0.0171739	-0.0565711	0.0544363	-0.0803738	0.00855202
sp|P14618-2|KPYM_HUMAN	PKM	Isoform M1 of Pyruvate kinase PKM OS=Homo sapiens OX=9606 GN=PKM	2	5.32462	8.17891	5.30417	6.10283	7.90364	6.49262	7.30072	5.50605	5.78136	5.95411	5.11331	6.63696	7.13004	5.88628	5.64661	5.73778	6.75177	5.86773	0.788626	1.21137	0.785598	0.903887	1.1706	0.961618	1.08131	0.815498	0.98528	1.01472	0.871428	1.13109	1.21513	1.00316	0.962315	0.977853	-0.342586	0.276644	-0.348138	-0.145786	0.227253	-0.0564639	0.112774	-0.294247	-0.0213948	0.0210822	-0.198546	0.177719
sp|P11172|UMPS_HUMAN	UMPS	Uridine 5'-monophosphate synthase OS=Homo sapiens OX=9606 GN=UMPS PE=1 SV=1	37	6.20242	6.28725	6.25493	6.24009	6.37675	6.34179	6.40093	6.41859	5.70832	6.41057	5.73742	6.26168	6.23475	6.19811	6.52994	6.39647	6.24484	6.05945	0.993208	1.00679	1.00162	0.99924	1.02112	1.01553	1.025	1.02782	0.942053	1.05795	0.946856	1.03338	1.02893	1.02288	1.07765	1.05562	-0.00983223	0.00976568	0.00233029	-0.00109662	0.0301579	0.0222267	0.0356181	0.039593	-0.0861194	0.081267	-0.0787835	0.0473641
sp|P14317|HCLS1_HUMAN	HCLS1	Hematopoietic lineage cell-specific protein OS=Homo sapiens OX=9606 GN=HCLS1 PE=1 SV=3	36	6.01731	6.17568	6.412	6.4684	6.29934	6.03614	6.26013	6.07739	5.86874	6.50069	6.19213	6.46348	6.40346	6.16587	6.50922	6.15001	6.09649	6.18471	0.987011	1.01299	1.05175	1.061	1.03327	0.9901	1.02684	0.996866	0.94891	1.05109	1.0012	1.04507	1.03537	0.996953	1.05247	0.994389	-0.0188614	0.018618	0.0727944	0.0854289	0.0472206	-0.0143538	0.0382126	-0.00452817	-0.0756563	0.0718857	0.00172864	0.063604
sp|P41227|NAA10_HUMAN	NAA10	N-alpha-acetyltransferase 10 OS=Homo sapiens OX=9606 GN=NAA10 PE=1 SV=1	42	6.40102	6.29676	6.46568	6.17164	6.26308	6.34231	6.23776	6.27164	5.93367	6.398	5.83579	6.26493	6.46536	6.34313	6.1961	6.11313	6.34889	6.16583	1.00821	0.991789	1.0184	0.972082	0.986484	0.998964	0.982496	0.987833	0.962347	1.03765	0.946472	1.01607	1.04858	1.02875	1.00491	0.991452	0.0117974	-0.0118947	0.0262977	-0.0408505	-0.0196321	-0.00149599	-0.0254763	-0.0176616	-0.0553716	0.0533247	-0.0793683	0.0230021
sp|Q9BSU3|NAA11_HUMAN	NAA11	N-alpha-acetyltransferase 11 OS=Homo sapiens OX=9606 GN=NAA11 PE=1 SV=3	4	6.24687	5.54197	6.44802	6.37587	6.35301	6.06587	6.13175	6.16896	6.06917	6.52163	6.83832	6.95136	6.18126	6.07813	5.94244	6.08537	5.89442	6.2954	1.05979	0.940206	1.09392	1.08168	1.0778	1.02909	1.04026	1.04658	0.964064	1.03594	1.08624	1.1042	0.981869	0.965487	0.943934	0.966638	0.0837836	-0.088951	0.129506	0.113272	0.10809	0.0413647	0.056949	0.0656774	-0.0527988	0.0509345	0.119344	0.142997
sp|Q9Y5V0|ZN706_HUMAN	ZNF706	Zinc finger protein 706 OS=Homo sapiens OX=9606 GN=ZNF706 PE=1 SV=1	11	6.12845	6.48318	6.04666	6.56222	6.27026	6.03459	6.54688	6.16681	5.78871	6.44397	5.95512	6.41014	6.36163	6.11967	6.58114	6.10058	6.30581	6.11634	0.971873	1.02813	0.958902	1.04066	0.994362	0.956988	1.03823	0.977956	0.946434	1.05357	0.973641	1.04804	1.0401	1.00054	1.07599	0.997423	-0.0411606	0.0400188	-0.0605444	0.0575011	-0.00815758	-0.0634271	0.0541247	-0.0321584	-0.0794267	0.0752812	-0.038538	0.0676873
sp|Q3KQV9|UAP1L_HUMAN	UAP1L1	UDP-N-acetylhexosamine pyrophosphorylase-like protein 1 OS=Homo sapiens OX=9606 GN=UAP1L1 PE=1 SV=2	10	6.2252	6.15078	6.42254	6.59151	6.09047	6.24864	6.27413	6.30983	6.2812	6.42584	6.13619	6.40362	6.30806	6.01131	5.96947	6.15122	6.18799	6.35352	1.00601	0.993987	1.0379	1.06521	0.98424	1.0098	1.01392	1.01969	0.988617	1.01138	0.965794	1.00789	0.992845	0.946139	0.939553	0.968159	0.00864932	-0.00870149	0.0536731	0.0911381	-0.0229173	0.0140714	0.0199446	0.0281303	-0.0165159	0.016329	-0.0502129	0.0113316
sp|Q16222|UAP1_HUMAN	UAP1	UDP-N-acetylhexosamine pyrophosphorylase OS=Homo sapiens OX=9606 GN=UAP1 PE=1 SV=3	82	6.43725	6.2548	6.25647	6.10286	6.24353	6.49974	5.99531	6.45177	5.73101	6.58078	5.88981	6.39082	6.45455	5.88783	6.43805	6.38544	6.34603	6.1559	1.01438	0.985625	0.985888	0.961682	0.983849	1.02422	0.944735	1.01666	0.930979	1.06902	0.956776	1.03816	1.04852	0.956454	1.04583	1.03729	0.0205913	-0.0208895	-0.0205043	-0.0563677	-0.0234913	0.0345288	-0.0820189	0.0238418	-0.103179	0.09629	-0.0637475	0.0540324
sp|O00401|WASL_HUMAN	WASL	Neural Wiskott-Aldrich syndrome protein OS=Homo sapiens OX=9606 GN=WASL PE=1 SV=2	2	5.96799	5.68565	6.68146	6.74282	6.20469	5.98854	5.96168	6.28647	6.60646	6.03877	5.94004	6.91824	6.429	6.18386	6.68778	5.67655	5.82682	6.32262	1.02423	0.975772	1.14667	1.1572	1.06485	1.02775	1.02314	1.07889	1.04489	0.955106	0.939491	1.09421	1.01683	0.978054	1.05776	0.897817	0.0345364	-0.0353835	0.197455	0.210643	0.0906504	0.0394956	0.0330102	0.109541	0.0633561	-0.0662666	-0.0900487	0.129884
sp|Q96EV2|RBM33_HUMAN	RBM33	RNA-binding protein 33 OS=Homo sapiens OX=9606 GN=RBM33 PE=1 SV=3	10	6.2507	6.40568	6.49337	6.71251	6.21268	6.24617	6.22658	6.29318	5.45744	6.18083	6.11331	6.6175	6.36376	6.0983	6.15611	6.17188	6.32819	5.81914	0.987755	1.01225	1.0261	1.06073	0.981747	0.987039	0.983943	0.994468	0.937844	1.06216	1.05055	1.1372	1.09359	1.04797	1.05791	1.06062	-0.0177752	0.0175588	0.0371745	0.0850594	-0.0265772	-0.0188211	-0.0233529	-0.00800371	-0.0925804	0.0869959	0.071149	0.185482
sp|Q13813|SPTN1_HUMAN	SPTAN1	Spectrin alpha chain, non-erythrocytic 1 OS=Homo sapiens OX=9606 GN=SPTAN1 PE=1 SV=3	47	6.07456	6.35164	6.37622	6.28237	5.83874	5.93535	6.02409	5.95993	9.6245	6.01158	6.71644	6.14647	5.46092	5.62103	5.85812	5.71804	6.2131	7.81804	0.977702	1.0223	1.02625	1.01115	0.939747	0.955296	0.969579	0.959252	1.23106	0.768937	0.859095	0.786191	0.698502	0.718982	0.749308	0.73139	-0.0325334	0.0318159	0.0373881	0.0159956	-0.0896562	-0.0659802	-0.04457	-0.0600179	0.299905	-0.379063	-0.21911	-0.347049
sp|Q92616|GCN1_HUMAN	GCN1	eIF-2-alpha kinase activator GCN1 OS=Homo sapiens OX=9606 GN=GCN1 PE=1 SV=6	57	6.53592	6.40669	6.7089	6.38002	5.9595	6.40286	6.15063	5.82497	6.14886	5.60935	6.86698	5.94398	5.59925	7.73079	5.80455	5.92676	6.47131	5.87911	1.00998	0.990015	1.03672	0.985894	0.920912	0.989423	0.950447	0.900123	1.04588	0.954116	1.16803	1.01103	0.952398	1.31496	0.987319	1.00811	0.0143337	-0.0144775	0.0520196	-0.0204957	-0.118865	-0.0153402	-0.0733225	-0.151806	0.0647224	-0.0677629	0.224079	0.0158327
sp|P49641|MA2A2_HUMAN	MAN2A2	Alpha-mannosidase 2x OS=Homo sapiens OX=9606 GN=MAN2A2 PE=2 SV=3	12	6.24766	6.49706	6.60037	6.32003	6.05635	6.0639	6.47114	6.16491	5.85638	6.22784	6.32603	6.53302	6.06267	6.28442	6.09383	6.19438	6.37236	6.04211	0.980431	1.01957	1.03578	0.991788	0.950409	0.951594	1.0155	0.967445	0.969261	1.03074	1.04699	1.08125	1.0034	1.0401	1.00856	1.0252	-0.0285118	0.0279593	0.0507191	-0.0118964	-0.0733792	-0.0715818	0.0221921	-0.0477479	-0.0450433	0.0436794	0.0662479	0.112698
sp|Q9P287-2|BCCIP_HUMAN	BCCIP	Isoform 2 of BRCA2 and CDKN1A-interacting protein OS=Homo sapiens OX=9606 GN=BCCIP	24	6.56987	6.35075	6.38965	6.31212	6.45496	6.54543	6.30751	6.43712	5.53444	6.26301	5.86637	6.21424	6.12636	6.01108	6.24225	6.37484	6.46031	5.89873	1.01696	0.983041	0.989062	0.977061	0.999172	1.01318	0.976348	0.99641	0.938243	1.06176	0.994515	1.05349	1.03859	1.01905	1.05824	1.08071	0.0242614	-0.0246764	-0.0158665	-0.0334788	-0.00119524	0.0188846	-0.0345328	-0.00518803	-0.0919658	0.086453	-0.00793509	0.0751748
sp|Q9P287|BCCIP_HUMAN	BCCIP	BRCA2 and CDKN1A-interacting protein OS=Homo sapiens OX=9606 GN=BCCIP PE=1 SV=1	4	6.74866	6.37687	6.19727	6.40196	5.93595	6.23369	6.51434	6.44404	5.87792	6.40112	6.20121	6.33967	5.98338	5.98924	6.17334	6.18133	6.56277	6.13952	1.02833	0.971674	0.944308	0.975497	0.904489	0.949857	0.992621	0.981909	0.957391	1.04261	1.01005	1.0326	0.974568	0.975523	1.00551	1.00681	0.0402973	-0.0414553	-0.0826709	-0.0357901	-0.144825	-0.0742174	-0.0106848	-0.0263383	-0.0628201	0.0601985	0.0144239	0.0462819
sp|Q3ZAQ7|VMA21_HUMAN	VMA21	Vacuolar ATPase assembly integral membrane protein VMA21 OS=Homo sapiens OX=9606 GN=VMA21 PE=1 SV=1	5	5.8677	6.75247	5.77793	6.05954	6.53414	5.98635	6.99314	6.71687	5.25996	6.13627	6.02733	5.66953	6.71427	6.18037	6.59547	6.72867	6.31008	5.69811	0.929892	1.07011	0.915666	0.960295	1.03551	0.948696	1.10825	1.06447	0.923105	1.07689	1.05778	0.994983	1.17833	1.08463	1.15748	1.18086	-0.104864	0.0977559	-0.127107	-0.0584512	0.0503379	-0.0759828	0.148281	0.0901297	-0.115433	0.106877	0.0810343	-0.0072556
sp|P37287|PIGA_HUMAN	PIGA	Phosphatidylinositol N-acetylglucosaminyltransferase subunit A OS=Homo sapiens OX=9606 GN=PIGA PE=1 SV=1	6	6.44436	6.21236	6.35641	6.02299	5.95933	6.18607	6.32195	6.0321	5.60778	6.76579	6.35312	6.43672	6.47147	5.97449	6.68088	6.17417	6.32836	6.18679	1.01833	0.98167	1.00443	0.951746	0.941686	0.977516	0.998987	0.953185	0.906413	1.09359	1.02689	1.0404	1.04602	0.965686	1.07986	0.997961	0.0262054	-0.0266902	0.00638051	-0.0713518	-0.0866815	-0.0328085	-0.00146205	-0.0691713	-0.14176	0.129068	0.0382754	0.0571358
sp|Q13217|DNJC3_HUMAN	DNAJC3	DnaJ homolog subfamily C member 3 OS=Homo sapiens OX=9606 GN=DNAJC3 PE=1 SV=1	26	6.2669	6.33485	6.48894	6.48345	6.21909	6.17481	6.3356	6.15451	5.84715	6.01055	6.51021	6.18542	5.99274	6.52847	6.18541	6.28188	6.30087	5.92885	0.994608	1.00539	1.02985	1.02898	0.98702	0.979992	1.00551	0.976771	0.98622	1.01378	1.09806	1.04327	1.01078	1.10114	1.04327	1.05954	-0.00780022	0.00775827	0.0424306	0.0412095	-0.0188487	-0.0291574	0.00792906	-0.0339082	-0.0200187	0.0197447	0.134952	0.0611193
sp|Q7Z6Z7|HUWE1_HUMAN	HUWE1	E3 ubiquitin-protein ligase HUWE1 OS=Homo sapiens OX=9606 GN=HUWE1 PE=1 SV=3	138	6.54368	6.48178	6.43487	6.41294	6.20209	6.38499	6.40588	6.34535	5.95473	6.04149	6.1621	6.2279	6.08947	6.10145	6.07142	6.13987	6.51273	5.99811	1.00475	0.995248	0.988045	0.984678	0.952303	0.980386	0.983594	0.9743	0.992768	1.00723	1.02734	1.03831	1.01523	1.01723	1.01222	1.02363	0.00683978	-0.00687236	-0.0173514	-0.0222765	-0.070508	-0.0285781	-0.0238656	-0.0375627	-0.0104719	0.0103964	0.0389141	0.0542378
sp|Q9H3S7|PTN23_HUMAN	PTPN23	Tyrosine-protein phosphatase non-receptor type 23 OS=Homo sapiens OX=9606 GN=PTPN23 PE=1 SV=1	30	6.23011	6.25226	6.66019	6.45289	6.41109	6.60206	6.21917	6.57865	5.95477	6.20655	6.09434	6.26233	6.24997	6.17754	5.82662	5.82146	6.24118	6.08066	0.998225	1.00177	1.06714	1.03392	1.02722	1.05782	0.996473	1.05407	0.979297	1.0207	1.00225	1.02988	1.02784	1.01593	0.958222	0.957373	-0.00256234	0.0025578	0.0937434	0.0481255	0.0387497	0.0810963	-0.00509792	0.0759716	-0.0301821	0.0295636	0.00324207	0.0424716
sp|Q9H773|DCTP1_HUMAN	DCTPP1	dCTP pyrophosphatase 1 OS=Homo sapiens OX=9606 GN=DCTPP1 PE=1 SV=1	19	6.15414	6.51919	6.06621	6.43532	6.18304	5.97046	6.69709	6.23631	5.65409	6.52609	6.05522	6.38102	6.56923	6.12269	6.2789	6.151	6.33666	6.09009	0.971195	1.0288	0.957319	1.01557	0.975756	0.942209	1.05688	0.984163	0.928408	1.07159	0.994274	1.04777	1.07868	1.00535	1.031	1.01	-0.0421665	0.040969	-0.0629283	0.0222881	-0.0354074	-0.0858817	0.0798106	-0.0230311	-0.107169	0.0997553	-0.00828417	0.0673235
sp|P50583|AP4A_HUMAN	NUDT2	Bis(5'-nucleosyl)-tetraphosphatase [asymmetrical] OS=Homo sapiens OX=9606 GN=NUDT2 PE=1 SV=3	3	5.34106	5.15833	6.56103	7.52532	6.90092	5.82986	6.07588	7.00686	6.63815	5.95468	6.61194	7.29175	5.90749	5.77488	5.53007	5.8918	5.2497	6.29641	1.0174	0.982596	1.24979	1.43348	1.31454	1.11051	1.15738	1.33472	1.05427	0.945725	1.05011	1.15808	0.938231	0.91717	0.878289	0.935739	0.0248925	-0.0253295	0.321689	0.519519	0.394555	0.151228	0.21086	0.416534	0.0762506	-0.0805067	0.070543	0.211734
sp|P62851|RS25_HUMAN	RPS25	40S ribosomal protein S25 OS=Homo sapiens OX=9606 GN=RPS25 PE=1 SV=1	17	6.2477	6.27265	5.84372	5.59347	6.10549	6.19013	6.17385	6.35435	5.52168	5.93807	6.83133	5.52484	5.77268	8.22143	6.45038	6.95823	6.26018	5.72987	0.998007	1.00199	0.933476	0.893501	0.975291	0.988811	0.98621	1.01504	0.963665	1.03633	1.19223	0.964216	1.00747	1.43484	1.12575	1.21438	-0.00287781	0.00287208	-0.0993159	-0.162459	-0.0360959	-0.0162333	-0.0200326	0.0215416	-0.0533964	0.0514904	0.253663	-0.052571
sp|O96013|PAK4_HUMAN	PAK4	Serine/threonine-protein kinase PAK 4 OS=Homo sapiens OX=9606 GN=PAK4 PE=1 SV=1	17	6.34534	5.95648	6.66003	6.40763	6.29193	6.30214	6.13934	6.37462	5.9244	6.43469	6.0416	6.46688	6.34306	6.09838	6.19908	6.01439	6.15091	6.17955	1.03161	0.96839	1.08277	1.04174	1.02293	1.02459	0.998119	1.03637	0.958711	1.04129	0.977677	1.0465	1.02646	0.986866	1.00316	0.973274	0.0448976	-0.0463398	0.114729	0.058991	0.0327028	0.0350419	-0.0027163	0.0515395	-0.0608316	0.05837	-0.0325699	0.0655692
sp|Q9UNQ2|DIM1_HUMAN	DIMT1	Probable dimethyladenosine transferase OS=Homo sapiens OX=9606 GN=DIMT1 PE=1 SV=1	22	6.5124	6.4022	6.12475	6.24329	5.89506	6.07799	6.62995	6.3008	5.46105	5.68781	6.56386	6.00677	5.98014	7.4322	6.02248	6.65926	6.4573	5.57443	1.00853	0.991467	0.9485	0.966858	0.91293	0.941259	1.02674	0.975764	0.979661	1.02034	1.17749	1.07756	1.07278	1.33327	1.08038	1.19461	0.0122583	-0.0123633	-0.0762801	-0.0486246	-0.131425	-0.0873368	0.0380669	-0.035396	-0.0296459	0.029049	0.23572	0.107765
sp|P78527|PRKDC_HUMAN	PRKDC	DNA-dependent protein kinase catalytic subunit OS=Homo sapiens OX=9606 GN=PRKDC PE=1 SV=3	455	6.47523	6.466	6.36293	6.37189	6.35089	6.46275	6.28863	6.40316	5.67387	6.19847	5.97625	6.30303	6.20332	6.0652	6.16226	6.2361	6.47062	5.93617	1.00071	0.999287	0.983358	0.984743	0.981497	0.998785	0.971875	0.989575	0.955813	1.04419	1.00675	1.0618	1.045	1.02174	1.03809	1.05053	0.0010286	-0.00102933	-0.0242116	-0.0221815	-0.0269441	-0.00175466	-0.0411571	-0.0151188	-0.0651993	0.0623797	0.00970809	0.0865131
sp|O95831|AIFM1_HUMAN	AIFM1	Apoptosis-inducing factor 1, mitochondrial OS=Homo sapiens OX=9606 GN=AIFM1 PE=1 SV=1	68	6.11866	6.15919	6.28125	6.11989	6.38832	6.16156	6.42621	6.31658	5.72532	6.44216	5.82042	6.30336	6.49966	6.14014	6.76586	6.33142	6.13893	6.08374	0.996699	1.0033	1.02318	0.996899	1.04063	1.00369	1.0468	1.02894	0.941086	1.05891	0.956717	1.0361	1.06837	1.00927	1.11212	1.04071	-0.00477031	0.00475459	0.0330656	-0.00448032	0.0574505	0.00530962	0.0659821	0.0411576	-0.0876022	0.082586	-0.0638352	0.0511626
sp|Q04637-8|IF4G1_HUMAN	EIF4G1	Isoform 8 of Eukaryotic translation initiation factor 4 gamma 1 OS=Homo sapiens OX=9606 GN=EIF4G1	69	6.84653	6.42315	6.96481	7.00832	6.6452	6.76501	5.99945	6.15623	5.83166	5.74249	6.08419	6.03699	5.88015	6.43987	5.52298	5.65295	6.63484	5.78707	1.03191	0.968094	1.04973	1.05629	1.00156	1.01962	0.904234	0.927864	1.0077	0.992296	1.05134	1.04319	1.01608	1.1128	0.954365	0.976823	0.0453113	-0.0467807	0.0700223	0.079007	0.00225095	0.0280304	-0.145231	-0.108015	0.0110723	-0.0111579	0.0722309	0.0609951
sp|Q04637-5|IF4G1_HUMAN	EIF4G1	Isoform D of Eukaryotic translation initiation factor 4 gamma 1 OS=Homo sapiens OX=9606 GN=EIF4G1	1	7.41852	6.26557	7.4315	10.6835	6.82498	6.47257	7.90683	6.53919	6.48511	2.79729	5.21722	5.49225	3.66904	8.28245	5.42222	3.09174	6.84205	4.6412	1.08425	0.915745	1.08615	1.56145	0.997506	0.945999	1.15562	0.955736	1.39729	0.602708	1.12411	1.18337	0.790537	1.78455	1.16828	0.666151	0.116704	-0.126982	0.119226	0.642885	-0.00360277	-0.0800889	0.208672	-0.0653157	0.482633	-0.730468	0.168783	0.242899
sp|P48506|GSH1_HUMAN	GCLC	Glutamate--cysteine ligase catalytic subunit OS=Homo sapiens OX=9606 GN=GCLC PE=1 SV=2	9	6.27187	6.15798	6.4207	6.55644	6.22277	6.27606	6.4448	6.31369	6.06449	6.06963	5.99065	6.39287	6.36855	6.04358	6.34115	6.06478	6.21493	6.06706	1.00916	0.990837	1.03311	1.05495	1.00126	1.00984	1.03699	1.01589	0.999576	1.00042	0.987406	1.0537	1.04969	0.99613	1.04518	0.999624	0.0131587	-0.0132798	0.0469936	0.0771757	0.00181994	0.0141222	0.0523986	0.0227464	-0.000611254	0.000610995	-0.018285	0.0754662
sp|O43432-3|IF4G3_HUMAN	EIF4G3	Isoform 3 of Eukaryotic translation initiation factor 4 gamma 3 OS=Homo sapiens OX=9606 GN=EIF4G3	4	6.7407	6.61547	7.09891	6.95233	6.28864	5.95975	6.23737	6.21574	6.19156	6.02644	5.83779	6.3227	5.69598	6.50618	5.6805	5.62994	6.67809	6.109	1.00938	0.990624	1.06302	1.04107	0.941683	0.892434	0.934006	0.930767	1.01351	0.986486	0.955605	1.03498	0.932392	1.06502	0.929858	0.921581	0.013464	-0.0135908	0.0881631	0.0580621	-0.0866864	-0.164183	-0.0984966	-0.103508	0.0193667	-0.0196302	-0.0655139	0.0496045
sp|Q13362-4|2A5G_HUMAN	PPP2R5C	Isoform 4 of Serine/threonine-protein phosphatase 2A 56 kDa regulatory subunit gamma isoform OS=Homo sapiens OX=9606 GN=PPP2R5C	19	6.44272	6.53062	6.59254	6.52814	6.32241	6.40574	6.43416	6.29558	5.90281	6.13788	5.84823	6.44035	6.13076	6.11484	5.84122	6.03201	6.48667	6.02034	0.993225	1.00678	1.01632	1.00639	0.974677	0.987524	0.991905	0.970541	0.980477	1.01952	0.971411	1.06976	1.01834	1.0157	0.970247	1.00194	-0.00980815	0.00974192	0.0233564	0.00919395	-0.0370035	-0.0181128	-0.0117262	-0.0431387	-0.0284443	0.0278943	-0.0418461	0.0972929
sp|Q13362|2A5G_HUMAN	PPP2R5C	Serine/threonine-protein phosphatase 2A 56 kDa regulatory subunit gamma isoform OS=Homo sapiens OX=9606 GN=PPP2R5C PE=1 SV=3	1	6.34563	5.79215	8.83609	8.80886	6.51773	6.57086	5.11841	4.4091	7.13718	5.29681	6.12339	6.09888	5.71228	5.99235	5.52389	5.71638	6.06889	6.21699	1.0456	0.9544	1.45596	1.45148	1.07396	1.08271	0.843385	0.726508	1.14801	0.851989	0.984944	0.981001	0.918817	0.963866	0.888514	0.919476	0.0643307	-0.0673337	0.541975	0.537523	0.102937	0.11465	-0.245737	-0.460948	0.199137	-0.231094	-0.0218868	-0.0276731
sp|Q14738|2A5D_HUMAN	PPP2R5D	Serine/threonine-protein phosphatase 2A 56 kDa regulatory subunit delta isoform OS=Homo sapiens OX=9606 GN=PPP2R5D PE=1 SV=1	20	6.51704	6.54612	6.66055	6.55463	6.26329	6.45839	6.05724	6.31083	5.86932	6.29716	6.08595	6.3172	6.20533	6.08124	5.87956	5.89615	6.53158	6.08324	0.997774	1.00223	1.01975	1.00353	0.958924	0.988794	0.927377	0.966203	0.964835	1.03517	1.00045	1.03846	1.02007	0.999671	0.966518	0.969245	-0.00321517	0.00320803	0.0282093	0.00508232	-0.0605113	-0.0162575	-0.108771	-0.0496023	-0.0516466	0.0498614	0.000642558	0.0544453
sp|Q15172|2A5A_HUMAN	PPP2R5A	Serine/threonine-protein phosphatase 2A 56 kDa regulatory subunit alpha isoform OS=Homo sapiens OX=9606 GN=PPP2R5A PE=1 SV=1	9	6.7085	6.69791	6.66848	6.52835	6.4095	6.71357	6.10601	6.19544	5.84584	6.12648	6.53315	6.31909	5.88493	5.81074	5.49087	5.96114	6.70321	5.98616	1.00079	0.99921	0.99482	0.973915	0.956184	1.00155	0.910909	0.92425	0.976559	1.02344	1.09138	1.05562	0.983089	0.970696	0.917261	0.99582	0.00113916	-0.00114006	-0.0074931	-0.0381326	-0.0646392	0.00222908	-0.134621	-0.113644	-0.0342205	0.0334276	0.126148	0.078086
sp|Q16537|2A5E_HUMAN	PPP2R5E	Serine/threonine-protein phosphatase 2A 56 kDa regulatory subunit epsilon isoform OS=Homo sapiens OX=9606 GN=PPP2R5E PE=1 SV=1	9	6.13619	6.39191	6.49532	6.36929	5.8627	6.15258	6.05291	5.79897	5.96449	6.43272	6.47753	6.74557	6.36755	5.98879	6.40604	6.35743	6.26405	6.1986	0.979588	1.02041	1.03692	1.0168	0.935928	0.982205	0.966293	0.925754	0.962231	1.03777	1.045	1.08824	1.02726	0.966151	1.03346	1.02562	-0.0297526	0.0291514	0.0523049	0.0240368	-0.0955305	-0.0259042	-0.0494668	-0.111299	-0.0555448	0.0534853	0.0635002	0.121997
sp|Q14978-2|NOLC1_HUMAN	NOLC1	Isoform Beta of Nucleolar and coiled-body phosphoprotein 1 OS=Homo sapiens OX=9606 GN=NOLC1	53	6.41405	6.65847	6.38753	6.06297	6.36689	5.99626	6.25603	6.04299	5.88206	6.6267	5.94033	6.21205	6.33263	5.98926	6.60731	6.22449	6.53626	6.25438	0.981303	1.0187	0.977245	0.92759	0.974088	0.917384	0.957127	0.924533	0.940471	1.05953	0.949787	0.993232	1.01251	0.957611	1.05643	0.995221	-0.0272298	0.0267253	-0.0332072	-0.108441	-0.0378765	-0.124402	-0.0632179	-0.113203	-0.0885454	0.0834237	-0.0743238	-0.00979743
sp|P61201-2|CSN2_HUMAN	COPS2	Isoform 2 of COP9 signalosome complex subunit 2 OS=Homo sapiens OX=9606 GN=COPS2	36	6.45321	6.25636	6.47523	6.30411	6.56153	6.50286	6.32729	6.3876	5.78906	6.31357	5.86039	6.16975	6.24467	6.02689	6.17047	6.157	6.35478	6.05132	1.01549	0.984512	1.01895	0.992026	1.03253	1.0233	0.995673	1.00516	0.956661	1.04334	0.968449	1.01957	1.03195	0.995964	1.01969	1.01746	0.0221737	-0.0225198	0.0270881	-0.0115506	0.0461889	0.033231	-0.00625559	0.00743066	-0.0639196	0.0612073	-0.046252	0.0279633
sp|O94832|MYO1D_HUMAN	MYO1D	Unconventional myosin-Id OS=Homo sapiens OX=9606 GN=MYO1D PE=1 SV=2	29	6.50408	6.57397	6.53202	6.61739	6.19289	6.46521	6.19627	6.48295	6.53257	6.0708	6.03819	6.49968	5.79819	5.93324	5.60236	5.96019	6.53903	6.30168	0.994656	1.00534	0.998929	1.01198	0.947066	0.988712	0.947583	0.991425	1.03664	0.963361	0.958187	1.03142	0.920102	0.941532	0.889026	0.945809	-0.00773054	0.00768933	-0.00154633	0.0171868	-0.0784627	-0.0163783	-0.0776755	-0.0124251	0.051913	-0.053851	-0.0616215	0.0446311
sp|P15336|ATF2_HUMAN	ATF2	Cyclic AMP-dependent transcription factor ATF-2 OS=Homo sapiens OX=9606 GN=ATF2 PE=1 SV=4	9	6.40858	6.88267	6.06718	6.50367	5.98693	6.05208	7.17163	6.38881	5.0649	5.71116	7.10166	6.25136	5.7308	6.76637	5.69848	6.21371	6.64562	5.38803	0.964331	1.03567	0.912959	0.978639	0.900883	0.910686	1.07915	0.961356	0.940028	1.05997	1.31804	1.16023	1.06362	1.25582	1.05762	1.15324	-0.0524002	0.0505635	-0.131379	-0.0311508	-0.150588	-0.134974	0.109896	-0.0568577	-0.0892241	0.0840259	0.398398	0.214412
sp|P17544|ATF7_HUMAN	ATF7	Cyclic AMP-dependent transcription factor ATF-7 OS=Homo sapiens OX=9606 GN=ATF7 PE=1 SV=2	2	6.2868	6.87498	6.87612	6.19288	5.86145	6.59065	6.71849	5.92751	5.5792	6.69478	6.86141	6.24828	5.56476	6.65945	5.52614	5.53712	6.58089	6.13699	0.955312	1.04469	1.04486	0.94104	0.890677	1.00148	1.02091	0.900716	0.90911	1.09089	1.11804	1.01813	0.906757	1.08513	0.900464	0.902253	-0.0659568	0.0630728	0.063312	-0.0876722	-0.167025	0.00213805	0.0298543	-0.150857	-0.137473	0.125505	0.160974	0.0259279
sp|Q9BUF5|TBB6_HUMAN	TUBB6	Tubulin beta-6 chain OS=Homo sapiens OX=9606 GN=TUBB6 PE=1 SV=1	95	6.14515	6.11116	6.37295	6.15354	6.21452	6.14839	6.11619	6.27291	6.03627	6.71723	6.2702	6.52271	6.44812	6.04222	6.34393	6.08452	6.12815	6.37675	1.00277	0.997227	1.03995	1.00414	1.01409	1.0033	0.998048	1.02362	0.946606	1.05339	0.983291	1.02289	1.01119	0.947539	0.994853	0.954173	0.00399544	-0.00400653	0.0565086	0.00596381	0.0201902	0.00475589	-0.00281956	0.0336821	-0.079164	0.0750451	-0.0243099	0.0326502
sp|Q13509|TBB3_HUMAN	TUBB3	Tubulin beta-3 chain OS=Homo sapiens OX=9606 GN=TUBB3 PE=1 SV=2	222	6.23632	6.32916	6.30303	6.24956	6.21228	6.20817	6.35727	6.40627	5.6808	6.53634	6.1396	6.55057	6.39505	5.93212	6.23099	6.23248	6.28274	6.10857	0.992612	1.00739	1.00323	0.994719	0.988785	0.988131	1.01186	1.01966	0.929972	1.07003	1.00508	1.07236	1.0469	0.971114	1.02004	1.02028	-0.0106989	0.0106202	0.00465165	-0.00763926	-0.016271	-0.0172258	0.0170135	0.0280907	-0.104741	0.0976483	0.00730998	0.100786
sp|Q13885|TBB2A_HUMAN	TUBB2A	Tubulin beta-2A chain OS=Homo sapiens OX=9606 GN=TUBB2A PE=1 SV=1	110	6.08161	6.11067	6.31147	6.35096	6.38849	6.14515	6.17735	6.37791	5.86424	6.5634	6.14201	6.38216	6.3607	6.33946	6.29301	6.1114	6.09614	6.21382	0.997617	1.00238	1.03532	1.0418	1.04796	1.00804	1.01332	1.04622	0.943742	1.05626	0.988444	1.02709	1.02364	1.02022	1.01274	0.983517	-0.00344273	0.00343454	0.05008	0.0590786	0.0675789	0.0115522	0.019092	0.0651877	-0.0835363	0.0789629	-0.0167696	0.0385643
sp|P07437|TBB5_HUMAN	TUBB	Tubulin beta chain OS=Homo sapiens OX=9606 GN=TUBB PE=1 SV=2	102	5.98127	5.93037	6.36403	6.10623	6.38641	6.173	6.0813	6.31025	5.99913	6.77184	6.28971	6.55476	6.4397	6.18429	6.35869	6.06903	5.95582	6.38549	1.00427	0.995727	1.06854	1.02525	1.0723	1.03647	1.02107	1.05951	0.939495	1.06051	0.985001	1.02651	1.00849	0.968492	0.995804	0.950442	0.00615169	-0.00617803	0.0956405	0.0359818	0.100705	0.0516716	0.0300796	0.083397	-0.0900429	0.0847517	-0.0218027	0.0377468
sp|Q9H4B7|TBB1_HUMAN	TUBB1	Tubulin beta-1 chain OS=Homo sapiens OX=9606 GN=TUBB1 PE=1 SV=1	67	6.14558	6.27919	6.53656	6.25475	6.37066	6.32624	6.11434	6.37145	5.71331	6.61821	6.21517	6.57328	6.21043	5.7458	6.33491	6.19011	6.21238	6.16576	0.989246	1.01075	1.05218	1.00682	1.02548	1.01833	0.984218	1.0256	0.926619	1.07338	1.00801	1.06609	1.00724	0.931888	1.02743	1.00395	-0.0155981	0.0154312	0.0733843	0.00980498	0.0362956	0.026201	-0.0229505	0.0364745	-0.109952	0.102162	0.0115151	0.0923347
sp|P68371|TBB4B_HUMAN	TUBB4B	Tubulin beta-4B chain OS=Homo sapiens OX=9606 GN=TUBB4B PE=1 SV=1	52	6.10234	6.13892	6.19032	6.07073	6.4327	6.2707	6.05726	6.37964	5.97933	6.78744	5.96609	6.47581	6.61504	6.07806	6.37908	6.07654	6.12063	6.38339	0.997012	1.00299	1.01139	0.991847	1.05099	1.02452	0.989646	1.04232	0.936702	1.0633	0.934628	1.01448	1.03629	0.952169	0.999326	0.951931	-0.00431759	0.00430471	0.0163338	-0.0118101	0.0717442	0.0349463	-0.0150148	0.0597949	-0.0943378	0.0885459	-0.0975359	0.020739
sp|P04350|TBB4A_HUMAN	TUBB4A	Tubulin beta-4A chain OS=Homo sapiens OX=9606 GN=TUBB4A PE=1 SV=2	4	5.93351	5.82566	6.74729	6.20562	6.18068	5.85295	6.41077	6.58671	5.68217	6.40794	6.79863	6.63935	6.61774	5.93334	6.43025	5.74739	5.87959	6.04505	1.00917	0.990828	1.14758	1.05545	1.05121	0.99547	1.09034	1.12027	0.93997	1.06003	1.12466	1.09831	1.09474	0.98152	1.06372	0.950759	0.0131715	-0.0132928	0.198594	0.077861	0.0720512	-0.00655037	0.124783	0.163844	-0.0893135	0.0841052	0.169489	0.135287
sp|Q3ZCM7|TBB8_HUMAN	TUBB8	Tubulin beta-8 chain OS=Homo sapiens OX=9606 GN=TUBB8 PE=1 SV=2	2	5.43155	5.09943	6.43823	6.65273	5.90634	6.06382	6.36898	5.42647	7.08545	6.8297	6.63622	6.21402	6.69247	6.29249	6.65215	6.20994	5.26549	6.95758	1.03154	0.968463	1.22272	1.26346	1.12171	1.15162	1.20957	1.03057	1.01838	0.981621	0.953812	0.89313	0.961897	0.904409	0.956102	0.892544	0.0447962	-0.0462318	0.290096	0.337379	0.165697	0.203659	0.274495	0.0434462	0.0262749	-0.0267623	-0.0682228	-0.163058
tr|K7ES63|K7ES63_HUMAN	TUBB6	Tubulin beta chain (Fragment) OS=Homo sapiens OX=9606 GN=TUBB6 PE=1 SV=1	2	7.21546	6.46646	6.28702	6.26094	6.4105	6.0083	5.98766	6.28895	5.59566	6.78674	5.30997	6.47885	7.08376	5.69733	5.99666	6.12575	6.84096	6.1912	1.05474	0.945256	0.919026	0.915214	0.937076	0.878283	0.875266	0.919308	0.903809	1.09619	0.857664	1.04646	1.14417	0.92023	0.968578	0.989429	0.0768926	-0.0812227	-0.121822	-0.12782	-0.0937619	-0.187242	-0.192206	-0.12138	-0.145911	0.1325	-0.221515	0.0655187
tr|M0QYM7|M0QYM7_HUMAN	TUBB4A	Tubulin beta-4A chain (Fragment) OS=Homo sapiens OX=9606 GN=TUBB4A PE=1 SV=8	1	6.50131	5.74883	6.74346	5.98727	6.30621	5.76585	7.73463	6.86805	5.58844	5.73924	4.80942	6.17146	6.26643	6.67465	6.57023	6.52452	6.12507	5.66384	1.06143	0.938574	1.10096	0.977502	1.02957	0.941353	1.26278	1.1213	0.986687	1.01331	0.849145	1.08962	1.10639	1.17847	1.16003	1.15196	0.0860041	-0.091458	0.138763	-0.032828	0.0420469	-0.087193	0.336606	0.165174	-0.0193349	0.0190792	-0.235918	0.123831
sp|Q96C11-3|FGGY_HUMAN	FGGY	Isoform 4 of FGGY carbohydrate kinase domain-containing protein OS=Homo sapiens OX=9606 GN=FGGY	3	5.79534	6.07692	6.94546	6.93737	5.01484	6.83304	6.81199	5.58493	5.85019	5.75292	6.35294	6.49757	6.67418	5.92181	6.54307	6.40743	5.93613	5.80155	0.976283	1.02372	1.17003	1.16867	0.8448	1.15109	1.14755	0.940837	1.00838	0.991617	1.09504	1.11997	1.15041	1.02073	1.12781	1.10443	-0.0346294	0.0338176	0.226548	0.224866	-0.243319	0.203005	0.198554	-0.0879835	0.0120438	-0.0121452	0.130985	0.163461
sp|Q8TAA9|VANG1_HUMAN	VANGL1	Vang-like protein 1 OS=Homo sapiens OX=9606 GN=VANGL1 PE=1 SV=1	9	5.86507	5.69937	5.96893	11.9451	5.84259	5.82487	5.49383	5.74202	5.70368	5.86224	5.97472	6.19273	5.90951	6.05895	6.0812	5.83522	5.78222	5.78296	1.01433	0.985672	1.03229	2.06583	1.01044	1.00738	0.950125	0.993048	0.986291	1.01371	1.03316	1.07086	1.02188	1.04772	1.05157	1.00904	0.0205248	-0.020821	0.0458488	1.04672	0.0149846	0.0106024	-0.0738112	-0.0100651	-0.0199151	0.0196439	0.047063	0.0987674
sp|Q8TCT7|SPP2B_HUMAN	SPPL2B	Signal peptide peptidase-like 2B OS=Homo sapiens OX=9606 GN=SPPL2B PE=1 SV=2	5	6.33269	6.53831	6.25173	6.11167	6.1994	6.27497	5.85413	5.63403	6.36641	6.82342	6.45122	6.26639	6.38107	5.76583	6.41056	6.33818	6.4355	6.59492	0.984025	1.01598	0.971444	0.949681	0.963313	0.975056	0.909662	0.875461	0.965351	1.03465	0.978211	0.950185	0.967574	0.874284	0.972046	0.961071	-0.0232338	0.0228655	-0.0417968	-0.0744856	-0.0539236	-0.0364437	-0.136597	-0.191885	-0.050874	0.049141	-0.031782	-0.0737195
sp|O95248-4|MTMR5_HUMAN	SBF1	Isoform 4 of Myotubularin-related protein 5 OS=Homo sapiens OX=9606 GN=SBF1	3	5.92812	6.56415	6.58278	7.50086	6.27319	6.01732	6.23342	5.82211	6.72565	5.74015	6.71798	6.43823	5.92671	5.88672	5.81251	5.8301	6.24613	6.2329	0.949086	1.05091	1.0539	1.20088	1.00433	0.963367	0.997964	0.932114	1.07906	0.920944	1.07783	1.03294	0.950875	0.944459	0.932553	0.935375	-0.0753891	0.0716445	0.0757332	0.264092	0.00623551	-0.0538427	-0.00293983	-0.101422	0.10977	-0.118815	0.108124	0.0467606
sp|Q14534|ERG1_HUMAN	SQLE	Squalene monooxygenase OS=Homo sapiens OX=9606 GN=SQLE PE=1 SV=3	12	6.06514	6.11479	6.46488	6.37669	6.42867	6.48319	6.8424	6.88513	6.02336	6.11259	5.87618	6.14234	6.14684	5.99828	6.14879	5.89073	6.08997	6.06798	0.995924	1.00408	1.06156	1.04708	1.05562	1.06457	1.12355	1.13057	0.992647	1.00735	0.968392	1.01226	1.013	0.988514	1.01332	0.97079	-0.00589299	0.00586902	0.0861897	0.0663738	0.0780864	0.0902699	0.168069	0.17705	-0.0106467	0.0105687	-0.0463366	0.0175732
sp|Q16891|MIC60_HUMAN	IMMT	MICOS complex subunit MIC60 OS=Homo sapiens OX=9606 GN=IMMT PE=1 SV=1	103	6.42945	6.26146	6.30322	6.15784	6.49532	6.27897	6.19327	6.11252	5.76016	6.31229	5.92543	6.15934	6.45655	6.35704	6.44511	6.35203	6.34545	6.03622	1.01324	0.986763	0.993344	0.970433	1.02362	0.989522	0.976017	0.963291	0.954265	1.04573	0.981645	1.0204	1.06963	1.05315	1.06774	1.05232	0.0189717	-0.0192245	-0.0096346	-0.0432992	0.033677	-0.0151957	-0.0350223	-0.0539563	-0.0675377	0.0645169	-0.0267267	0.0291292
tr|C9J406|C9J406_HUMAN	IMMT	MICOS complex subunit MIC60 OS=Homo sapiens OX=9606 GN=IMMT PE=1 SV=1	2	6.70217	6.37545	6.73013	7.08507	4.69913	5.36822	5.35524	4.74182	6.65929	6.61383	6.64872	6.58424	7.39119	5.89101	6.57005	6.58444	6.53881	6.63656	1.02498	0.975017	1.02926	1.08354	0.718652	0.820978	0.818993	0.725181	1.00342	0.996575	1.00183	0.992116	1.11371	0.88766	0.989978	0.992147	0.0356002	-0.0365009	0.0416063	0.115754	-0.476634	-0.284584	-0.288077	-0.463587	0.00493274	-0.00494966	0.00264099	-0.0114187
sp|Q08211|DHX9_HUMAN	DHX9	ATP-dependent RNA helicase A OS=Homo sapiens OX=9606 GN=DHX9 PE=1 SV=4	46	5.96047	6.15935	6.13801	5.95838	6.2528	6.26336	6.74181	6.79468	6.03725	5.91221	6.60588	5.95304	5.83573	6.9577	6.12196	6.30737	6.05991	5.97473	0.983591	1.01641	1.01289	0.983246	1.03183	1.03357	1.11253	1.12125	1.01046	0.989536	1.10564	0.99637	0.976735	1.16452	1.02464	1.05567	-0.0238703	0.0234817	0.0184746	-0.0243762	0.045206	0.0476404	0.15384	0.165109	0.015018	-0.015176	0.144877	-0.00524693
sp|O60725|ICMT_HUMAN	ICMT	Protein-S-isoprenylcysteine O-methyltransferase OS=Homo sapiens OX=9606 GN=ICMT PE=1 SV=1	4	5.90751	5.95636	6.9098	6.31507	6.13734	6.8002	6.66347	6.69621	5.92371	6.15446	5.81626	6.61692	6.06755	6.07536	6.32615	5.63364	5.93194	6.03909	0.995882	1.00412	1.16485	1.06459	1.03463	1.14637	1.12332	1.12884	0.980895	1.0191	0.963103	1.09568	1.00471	1.00601	1.04753	0.932863	-0.00595262	0.00592816	0.220141	0.0902959	0.0491107	0.197074	0.167771	0.174842	-0.027829	0.0273023	-0.0542382	0.13183
sp|Q96G03|PGM2_HUMAN	PGM2	Phosphoglucomutase-2 OS=Homo sapiens OX=9606 GN=PGM2 PE=1 SV=4	57	6.26838	6.46394	6.07634	6.02906	6.41776	6.02853	6.54423	6.36563	6.17218	6.24461	5.86203	6.23129	6.6635	6.0653	6.39639	6.17084	6.36616	6.20839	0.984641	1.01536	0.954475	0.947048	1.00811	0.946965	1.02797	0.999917	0.994167	1.00583	0.94421	1.00369	1.0733	0.976951	1.03028	0.993951	-0.0223308	0.0219904	-0.0672208	-0.0784903	0.0116464	-0.0786172	0.0398	-0.000120113	-0.00844021	0.00839112	-0.08282	0.00531051
sp|Q6PCE3|PGM2L_HUMAN	PGM2L1	Glucose 1,6-bisphosphate synthase OS=Homo sapiens OX=9606 GN=PGM2L1 PE=1 SV=3	8	6.36595	6.81103	6.22685	6.5808	6.01195	6.05149	6.56712	6.17432	5.84333	6.10093	6.15947	6.58407	6.20996	5.95344	6.14887	6.21042	6.58849	5.97213	0.966223	1.03378	0.94511	0.998833	0.912493	0.918494	0.996756	0.937137	0.978433	1.02157	1.03137	1.10247	1.03982	0.99687	1.02959	1.0399	-0.049572	0.0479251	-0.0814453	-0.00168488	-0.132115	-0.122657	-0.00468704	-0.0936676	-0.0314548	0.0307836	0.0445606	0.140734
sp|Q96DX7|TRI44_HUMAN	TRIM44	Tripartite motif-containing protein 44 OS=Homo sapiens OX=9606 GN=TRIM44 PE=1 SV=1	5	6.25411	6.66761	6.14483	6.52758	5.89523	5.85849	6.54981	6.24646	5.71149	6.49898	6.19531	6.40869	6.33748	6.21402	6.25192	6.23799	6.46086	6.10524	0.968	1.032	0.951085	1.01033	0.912453	0.906766	1.01377	0.966816	0.935507	1.06449	1.01475	1.0497	1.03804	1.01782	1.02403	1.02174	-0.0469216	0.0454435	-0.0723531	0.014822	-0.132178	-0.141197	0.0197268	-0.0486874	-0.0961797	0.0901665	0.0211296	0.0699827
sp|P35222|CTNB1_HUMAN	CTNNB1	Catenin beta-1 OS=Homo sapiens OX=9606 GN=CTNNB1 PE=1 SV=1	2	5.39789	5.47514	6.0948	5.60585	5.07462	5.55358	5.87929	5.69772	12.0118	5.82205	11.7904	6.15194	5.01987	4.94881	4.56987	4.90635	5.43651	8.91692	0.992895	1.0071	1.12109	1.03115	0.933433	1.02153	1.08144	1.04805	1.34708	0.652921	1.32225	0.689917	0.56296	0.554991	0.512494	0.550229	-0.0102866	0.0102137	0.164897	0.044251	-0.0993823	0.0307359	0.11296	0.0677026	0.429834	-0.615019	0.402994	-0.535505
sp|P63010-2|AP2B1_HUMAN	AP2B1	Isoform 2 of AP-2 complex subunit beta OS=Homo sapiens OX=9606 GN=AP2B1	91	6.43123	6.3841	6.21068	6.14613	6.47189	6.42303	6.37932	6.52229	5.73309	6.20631	5.907	6.16659	6.36	6.14337	6.27983	6.23515	6.40766	5.9697	1.00368	0.996322	0.969258	0.959184	1.01002	1.0024	0.995576	1.01789	0.960365	1.03964	0.989497	1.03298	1.06538	1.02909	1.05195	1.04447	0.00529596	-0.00531547	-0.0450475	-0.0601204	0.0143884	0.00345531	-0.00639608	0.0255799	-0.0583455	0.0560773	-0.0152328	0.0468145
sp|Q10567|AP1B1_HUMAN	AP1B1	AP-1 complex subunit beta-1 OS=Homo sapiens OX=9606 GN=AP1B1 PE=1 SV=2	42	6.4808	6.56494	6.24931	6.23015	6.27159	6.33596	6.15407	6.2124	6.10479	6.28002	6.08068	6.19398	6.36385	6.17457	6.23223	6.07066	6.52287	6.19241	0.99355	1.00645	0.958061	0.955124	0.961477	0.971345	0.94346	0.952403	0.985851	1.01415	0.981958	1.00025	1.02769	0.99712	1.00643	0.98034	-0.00933496	0.00927495	-0.06181	-0.06624	-0.0566756	-0.0419436	-0.083966	-0.0703562	-0.0205582	0.0202693	-0.0262672	0.000366894
sp|Q9NX74|DUS2L_HUMAN	DUS2	tRNA-dihydrouridine(20) synthase [NAD(P)+]-like OS=Homo sapiens OX=9606 GN=DUS2 PE=1 SV=1	8	6.30435	6.18836	6.82257	6.76566	5.98633	6.28196	6.18152	6.28551	5.67525	6.40669	5.95262	6.41935	5.87675	5.98268	6.46292	6.40747	6.24636	6.04097	1.00928	0.990715	1.09225	1.08314	0.958372	1.0057	0.98962	1.00627	0.93946	1.06054	0.985375	1.06264	0.972816	0.990351	1.06985	1.06067	0.0133331	-0.0134574	0.127301	0.115216	-0.0613428	0.00820019	-0.0150529	0.00901524	-0.0900963	0.084799	-0.0212554	0.087647
sp|P42765|THIM_HUMAN	ACAA2	3-ketoacyl-CoA thiolase, mitochondrial OS=Homo sapiens OX=9606 GN=ACAA2 PE=1 SV=2	25	5.98443	6.10791	6.3249	6.08922	6.20173	6.10814	6.25336	6.02607	5.89406	6.56477	6.12083	6.65174	6.59615	6.02362	6.70645	6.34661	6.04617	6.22941	0.989789	1.01021	1.0461	1.00712	1.02573	1.01025	1.03427	0.996676	0.946166	1.05383	0.982569	1.0678	1.05887	0.966964	1.07658	1.01881	-0.0148077	0.0146573	0.0650211	0.0102359	0.0366492	0.0147116	0.04861	-0.00480411	-0.0798349	0.0756478	-0.0253694	0.0946351
sp|P25787|PSA2_HUMAN	PSMA2	Proteasome subunit alpha type-2 OS=Homo sapiens OX=9606 GN=PSMA2 PE=1 SV=2	34	6.45054	6.36831	6.00824	5.84265	6.36953	6.22418	6.46996	6.34861	6.01076	6.47588	6.0501	5.79953	6.38845	6.49151	6.38324	6.31852	6.40943	6.24332	1.00641	0.993585	0.937407	0.911572	0.993776	0.971098	1.00944	0.990512	0.962751	1.03725	0.969052	0.928918	1.02325	1.03975	1.02241	1.01204	0.009225	-0.00928437	-0.0932525	-0.133572	-0.00900801	-0.0423112	0.0135619	-0.0137542	-0.054766	0.0527628	-0.0453544	-0.106377
sp|Q92581-2|SL9A6_HUMAN	SLC9A6	Isoform 2 of Sodium/hydrogen exchanger 6 OS=Homo sapiens OX=9606 GN=SLC9A6	2	5.77404	5.50728	5.8097	6.52686	5.8765	6.03266	5.7427	6.38013	6.91379	6.82366	6.54194	7.43292	6.79457	5.10576	6.75897	5.97852	5.64066	6.86872	1.02365	0.976354	1.02997	1.15711	1.04181	1.0695	1.01809	1.1311	1.00656	0.993439	0.952424	1.08214	0.989204	0.743334	0.984021	0.870397	0.0337171	-0.034524	0.0425997	0.210525	0.0590932	0.0969303	0.0258652	0.177722	0.00943446	-0.00949656	-0.0703238	0.113887
sp|Q86Y07|VRK2_HUMAN	VRK2	Serine/threonine-protein kinase VRK2 OS=Homo sapiens OX=9606 GN=VRK2 PE=1 SV=3	15	6.42445	6.2822	6.48556	6.50421	6.14629	6.39692	6.19882	6.22134	5.75529	6.28831	6.00391	6.46206	6.40994	6.23414	5.92194	6.26464	6.35332	6.0218	1.01119	0.988805	1.02081	1.02375	0.967413	1.00686	0.975681	0.979226	0.955742	1.04426	0.997029	1.07311	1.06446	1.03526	0.983417	1.04033	0.0160611	-0.0162419	0.0297193	0.033862	-0.047796	0.00986562	-0.0355182	-0.0302865	-0.0653062	0.0624775	-0.00429244	0.101799
sp|P46063|RECQ1_HUMAN	RECQL	ATP-dependent DNA helicase Q1 OS=Homo sapiens OX=9606 GN=RECQL PE=1 SV=3	45	6.31306	6.29936	6.35805	6.23559	6.45073	6.42725	6.30388	6.42564	5.65171	6.34408	5.87482	6.38945	6.31594	5.85876	6.48552	6.26616	6.30621	5.99789	1.00109	0.998914	1.00822	0.988802	1.02292	1.01919	0.999631	1.01894	0.942282	1.05772	0.97948	1.06528	1.05303	0.976803	1.0813	1.04473	0.00156625	-0.00156795	0.0118111	-0.0162471	0.0326892	0.0274284	-0.000533141	0.0270669	-0.0857688	0.0809547	-0.0299116	0.0912355
sp|P54132|BLM_HUMAN	BLM	Bloom syndrome protein OS=Homo sapiens OX=9606 GN=BLM PE=1 SV=1	2	6.40784	5.60114	6.48912	7.08016	7.20376	6.36943	6.11927	6.10619	5.23987	5.91526	5.92811	6.03626	6.66114	6.19508	6.12573	6.52164	6.00449	5.57756	1.06717	0.932825	1.08071	1.17914	1.19973	1.06078	1.01912	1.01694	0.939455	1.06055	1.06285	1.08224	1.19427	1.11071	1.09828	1.16926	0.0937964	-0.100321	0.111981	0.23774	0.262708	0.0851226	0.0273178	0.0242308	-0.0901044	0.0848062	0.0879368	0.11402
sp|P08574|CY1_HUMAN	CYC1	Cytochrome c1, heme protein, mitochondrial OS=Homo sapiens OX=9606 GN=CYC1 PE=1 SV=3	22	6.09824	5.86733	6.12555	5.83929	6.28267	6.33766	6.07297	5.94148	6.10626	7.03848	6.01593	6.25861	6.56009	6.24697	6.8102	6.39827	5.98278	6.57237	1.0193	0.980702	1.02386	0.976015	1.05012	1.05932	1.01507	0.993096	0.92908	1.07092	0.915336	0.952261	0.998132	0.95049	1.03619	0.97351	0.0275757	-0.0281131	0.0340222	-0.0350243	0.0705606	0.083133	0.021585	-0.00999487	-0.106125	0.0988502	-0.127626	-0.0705714
sp|Q9BV44|THUM3_HUMAN	THUMPD3	THUMP domain-containing protein 3 OS=Homo sapiens OX=9606 GN=THUMPD3 PE=1 SV=1	31	6.54741	6.52711	6.28876	6.03825	6.35688	6.25316	6.29995	6.30551	5.84358	6.41606	5.81002	6.26253	6.43803	6.17454	6.27846	6.15975	6.53726	6.12982	1.00155	0.998447	0.961987	0.923667	0.972407	0.956541	0.963699	0.964549	0.953304	1.0467	0.947829	1.02165	1.05028	1.0073	1.02425	1.00488	0.00223825	-0.00224172	-0.0559105	-0.114556	-0.0403672	-0.0641006	-0.0533457	-0.052073	-0.0689922	0.0658429	-0.0773016	0.0309009
sp|O75489|NDUS3_HUMAN	NDUFS3	NADH dehydrogenase [ubiquinone] iron-sulfur protein 3, mitochondrial OS=Homo sapiens OX=9606 GN=NDUFS3 PE=1 SV=1	18	6.40542	6.21835	6.33353	6.60257	6.10738	6.23032	6.05671	6.26347	5.89189	6.31823	6.18488	6.59828	6.20236	6.11612	6.19837	6.27212	6.31189	6.10506	1.01482	0.985181	1.00343	1.04605	0.9676	0.987078	0.959572	0.99233	0.965083	1.03492	1.01307	1.08079	1.01594	1.00181	1.01528	1.02736	0.0212223	-0.0215391	0.00493889	0.0649568	-0.0475173	-0.0187647	-0.0595366	-0.0111088	-0.051275	0.049515	0.0187401	0.112085
sp|P55084|ECHB_HUMAN	HADHB	Trifunctional enzyme subunit beta, mitochondrial OS=Homo sapiens OX=9606 GN=HADHB PE=1 SV=3	30	6.28867	6.46144	6.84405	6.8797	6.59279	6.92563	6.765	7.10596	5.76233	5.5625	5.72503	5.88729	5.53814	5.66737	5.97405	6.02006	6.37505	5.66242	0.98645	1.01355	1.07357	1.07916	1.03415	1.08636	1.06117	1.11465	1.01765	0.982355	1.01106	1.03971	0.978053	1.00088	1.05504	1.06316	-0.0196829	0.0194179	0.102413	0.109908	0.0484513	0.119508	0.0856521	0.156592	0.0252348	-0.0256841	0.0158658	0.0561862
tr|E7EQT4|E7EQT4_HUMAN	ACIN1	Apoptotic chromatin condensation inducer in the nucleus OS=Homo sapiens OX=9606 GN=ACIN1 PE=1 SV=2	29	6.33375	6.93425	6.77322	6.55866	6.5897	6.27897	6.37713	6.32338	6.11594	6.20119	6.08839	6.37787	5.74285	5.74489	5.98357	5.57624	6.634	6.15857	0.954741	1.04526	1.02099	0.988643	0.993322	0.946483	0.96128	0.953178	0.993079	1.00692	0.988605	1.03561	0.932498	0.932829	0.971585	0.905445	-0.0668191	0.0638608	0.0299628	-0.0164779	-0.00966622	-0.0793511	-0.0569717	-0.0691831	-0.01002	0.00995086	-0.0165335	0.0504805
sp|Q9Y639|NPTN_HUMAN	NPTN	Neuroplastin OS=Homo sapiens OX=9606 GN=NPTN PE=1 SV=2	4	5.74684	5.85381	6.68953	6.16544	6.2004	6.10659	6.42201	6.30031	6.39375	6.54469	6.21698	6.42464	6.213	6.10773	6.33042	6.28387	5.80032	6.46922	0.990779	1.00922	1.1533	1.06295	1.06897	1.0528	1.10718	1.0862	0.988334	1.01167	0.961009	0.993109	0.960394	0.944122	0.978545	0.971349	-0.0133649	0.0132422	0.205771	0.0880701	0.0962276	0.0742332	0.146891	0.119289	-0.0169294	0.0167331	-0.0573778	-0.00997616
sp|Q96TA1|NIBA2_HUMAN	NIBAN2	Protein Niban 2 OS=Homo sapiens OX=9606 GN=NIBAN2 PE=1 SV=3	26	6.37162	6.48632	6.27714	6.19975	6.29162	6.26575	6.37589	6.28214	6.85233	6.00862	5.84684	6.27339	6.28071	5.9098	6.22517	6.0529	6.42897	6.43047	0.991079	1.00892	0.976383	0.964346	0.978636	0.974612	0.991744	0.977161	1.0656	0.934398	0.909239	0.975572	0.97671	0.91903	0.968073	0.941283	-0.0129274	0.0128126	-0.0344802	-0.0523776	-0.0311561	-0.0371004	-0.0119609	-0.0333315	0.0916693	-0.0978916	-0.137268	-0.0356801
sp|Q92947|GCDH_HUMAN	GCDH	Glutaryl-CoA dehydrogenase, mitochondrial OS=Homo sapiens OX=9606 GN=GCDH PE=1 SV=1	35	6.04831	6.3321	6.21753	6.42012	6.25369	5.90738	6.46659	6.3023	5.93173	6.32258	6.32006	6.517	6.36664	6.03627	6.3959	6.16179	6.1902	6.12716	0.977077	1.02292	1.00441	1.03714	1.01026	0.954311	1.04465	1.01811	0.968105	1.03189	1.03148	1.06363	1.03909	0.985167	1.04386	1.00565	-0.0334551	0.0326969	0.00635438	0.0526131	0.0147205	-0.0674688	0.063018	0.0258912	-0.0467644	0.045296	0.0447209	0.0889906
sp|Q15181|IPYR_HUMAN	PPA1	Inorganic pyrophosphatase OS=Homo sapiens OX=9606 GN=PPA1 PE=1 SV=2	53	6.14397	6.00972	6.32584	6.21087	6.53455	6.30301	6.17302	6.56348	5.75232	6.48048	5.85048	6.2856	6.19054	6.32052	6.5156	6.33999	6.07685	6.1164	1.01105	0.988954	1.04097	1.02206	1.07532	1.03722	1.01583	1.08008	0.940475	1.05953	0.956523	1.02766	1.01212	1.03337	1.06527	1.03656	0.0158487	-0.0160247	0.0579346	0.0314729	0.104765	0.0527185	0.022654	0.111138	-0.0885388	0.0834179	-0.0641278	0.0393677
sp|Q9H2U2|IPYR2_HUMAN	PPA2	Inorganic pyrophosphatase 2, mitochondrial OS=Homo sapiens OX=9606 GN=PPA2 PE=1 SV=2	25	6.35814	6.10634	6.38933	6.20456	6.33662	6.16824	6.4093	6.21845	5.83554	6.35638	5.87581	6.35181	6.41852	6.06496	6.62913	6.27686	6.23224	6.09596	1.0202	0.979799	1.02521	0.995559	1.01675	0.989731	1.02841	0.997787	0.95728	1.04272	0.963886	1.04197	1.05291	0.994915	1.08746	1.02968	0.028854	-0.0294429	0.0359139	-0.00642189	0.0239627	-0.0148919	0.040416	-0.00319577	-0.0629873	0.0603519	-0.0530657	0.0593143
tr|A0A0C4DGB9|A0A0C4DGB9_HUMAN	PPA2	Inorganic pyrophosphatase 2, mitochondrial OS=Homo sapiens OX=9606 GN=PPA2 PE=1 SV=1	1	6.64272	6.66775	7.0098	6.57554	6.30316	6.03188	5.79357	5.55461	5.73714	6.37864	6.01814	6.53965	5.20797	6.76872	6.63818	6.13253	6.65523	6.05789	0.99812	1.00188	1.05328	0.988025	0.947098	0.906336	0.870528	0.834623	0.947053	1.05295	0.993438	1.07953	0.8597	1.11734	1.09579	1.01232	-0.00271551	0.0027104	0.0748837	-0.0173802	-0.0784143	-0.141882	-0.200037	-0.260804	-0.0784837	0.0744335	-0.00949771	0.110398
sp|Q15233|NONO_HUMAN	NONO	Non-POU domain-containing octamer-binding protein OS=Homo sapiens OX=9606 GN=NONO PE=1 SV=4	14	6.53295	6.40687	6.64153	6.69603	6.04403	6.27225	5.86533	5.99206	7.56311	5.92174	6.99955	5.88917	5.53542	6.30453	5.57213	5.76332	6.46991	6.74242	1.00974	0.990256	1.02653	1.03495	0.934175	0.969449	0.906555	0.926143	1.12172	0.87828	1.03814	0.87345	0.820984	0.935054	0.826428	0.854784	0.013989	-0.0141259	0.03777	0.0495603	-0.0982348	-0.0447626	-0.141533	-0.110694	0.165712	-0.187246	0.0539946	-0.195203
sp|Q8N612-2|F16A2_HUMAN	FAM160A2	Isoform 2 of FTS and Hook-interacting protein OS=Homo sapiens OX=9606 GN=FAM160A2	1	5.45242	7.05979	6.86282	7.73014	6.33705	5.84656	6.41491	5.33666	6.46287	4.97538	6.76441	6.93498	6.08803	5.85391	6.6615	5.21857	6.2561	5.71913	0.871536	1.12846	1.09698	1.23562	1.01294	0.934537	1.02538	0.853032	1.13005	0.869955	1.18277	1.21259	1.0645	1.02357	1.16478	0.912477	-0.198368	0.174361	0.133537	0.30523	0.0185467	-0.0976767	0.0361643	-0.229328	0.176381	-0.200988	0.24217	0.278097
sp|P35658-3|NU214_HUMAN	NUP214	Isoform 3 of Nuclear pore complex protein Nup214 OS=Homo sapiens OX=9606 GN=NUP214	40	6.58389	6.57169	6.54387	6.58042	6.16628	6.43437	5.90206	5.96944	5.67826	5.84879	6.50794	6.12019	6.05369	6.92164	5.8699	6.24758	6.57779	5.76352	1.00093	0.999073	0.994843	1.0004	0.937439	0.978196	0.897271	0.907515	0.985206	1.01479	1.12916	1.06188	1.05035	1.20094	1.01846	1.08399	0.00133728	-0.00133852	-0.00745886	0.000576718	-0.0932025	-0.0318041	-0.156384	-0.140007	-0.0215025	0.0211867	0.17525	0.086625
sp|P09884|DPOLA_HUMAN	POLA1	DNA polymerase alpha catalytic subunit OS=Homo sapiens OX=9606 GN=POLA1 PE=1 SV=2	21	6.98658	7.03306	6.70959	6.63791	6.58548	6.47421	6.26708	6.3705	5.53874	5.99864	6.09374	6.23341	5.99402	5.881	5.56621	5.62983	7.00982	5.76869	0.996685	1.00332	0.95717	0.946944	0.939465	0.923591	0.894043	0.908797	0.960138	1.03986	1.05635	1.08056	1.03906	1.01947	0.9649	0.975929	-0.00479098	0.00477513	-0.0631528	-0.0786483	-0.0900888	-0.114673	-0.161584	-0.137971	-0.0586859	0.0563917	0.0790842	0.111778
sp|Q07820|MCL1_HUMAN	MCL1	Induced myeloid leukemia cell differentiation protein Mcl-1 OS=Homo sapiens OX=9606 GN=MCL1 PE=1 SV=3	3	6.39165	5.74595	7.42613	7.18549	5.83621	5.66058	7.57496	6.94977	5.4807	5.43271	6.17258	6.32791	5.51701	6.30808	5.56281	6.42746	6.0688	5.4567	1.0532	0.946802	1.22366	1.18401	0.961674	0.932735	1.24818	1.14516	1.0044	0.995603	1.13119	1.15966	1.01105	1.15602	1.01944	1.1779	0.0747771	-0.0788658	0.291199	0.243675	-0.0563795	-0.100461	0.319827	0.195554	0.00633012	-0.00635801	0.177844	0.213699
sp|Q5T6F2|UBAP2_HUMAN	UBAP2	Ubiquitin-associated protein 2 OS=Homo sapiens OX=9606 GN=UBAP2 PE=1 SV=1	43	6.20075	6.37944	6.2113	5.99706	6.32374	6.01599	6.26344	6.22964	5.95344	6.5705	5.93749	6.20132	6.69119	6.14366	6.60715	6.2739	6.29009	6.26197	0.985796	1.0142	0.987473	0.953413	1.00535	0.956423	0.995762	0.990389	0.95073	1.04927	0.948182	0.990315	1.06854	0.981107	1.05512	1.00191	-0.0206391	0.020348	-0.0181866	-0.0688264	0.00769625	-0.0642796	-0.00612658	-0.013933	-0.0728931	0.0693866	-0.0767634	-0.0140413
sp|Q7L2J0|MEPCE_HUMAN	MEPCE	7SK snRNA methylphosphate capping enzyme OS=Homo sapiens OX=9606 GN=MEPCE PE=1 SV=1	13	6.8796	6.45227	6.77132	7.15557	6.31902	6.59393	6.22891	6.28882	5.55691	5.8631	6.17707	6.29547	5.9245	5.94647	5.6026	5.94443	6.66594	5.71001	1.03205	0.967947	1.01581	1.07345	0.947957	0.989198	0.934439	0.943427	0.973188	1.02681	1.0818	1.10253	1.03756	1.04141	0.98119	1.04106	0.0455174	-0.0470004	0.0226299	0.102259	-0.0771064	-0.0156687	-0.0978275	-0.0840179	-0.0392091	0.0381717	0.113431	0.140822
sp|P56181-2|NDUV3_HUMAN	NDUFV3	Isoform 2 of NADH dehydrogenase [ubiquinone] flavoprotein 3, mitochondrial OS=Homo sapiens OX=9606 GN=NDUFV3	22	6.02401	6.0341	6.23093	6.22027	6.15018	6.07371	6.27796	6.19964	5.81897	6.39876	6.15901	6.60338	6.35292	6.44104	6.66227	6.35284	6.02905	6.10886	0.999163	1.00084	1.03348	1.03172	1.02009	1.00741	1.04128	1.02829	0.952545	1.04745	1.00821	1.08095	1.03995	1.05438	1.09059	1.03994	-0.00120773	0.00120672	0.0475156	0.0450453	0.0286967	0.0106461	0.0583639	0.0402526	-0.0701406	0.066888	0.0117941	0.1123
sp|P56181|NDUV3_HUMAN	NDUFV3	NADH dehydrogenase [ubiquinone] flavoprotein 3, mitochondrial OS=Homo sapiens OX=9606 GN=NDUFV3 PE=1 SV=2	1	6.4142	5.55385	5.20354	6.01113	5.86466	6.91685	6.39031	5.79095	5.51162	7.03515	5.88582	6.49394	6.58196	6.63253	7.05005	6.66345	5.98402	6.27338	1.07189	0.928113	0.869572	1.00453	0.980053	1.15589	1.06789	0.967735	0.878572	1.12143	0.938221	1.03516	1.04919	1.05725	1.1238	1.06218	0.100153	-0.107628	-0.201623	0.00652002	-0.0290687	0.208999	0.0947697	-0.0473162	-0.186768	0.165337	-0.0920007	0.04985
sp|Q5T4S7-2|UBR4_HUMAN	UBR4	Isoform 2 of E3 ubiquitin-protein ligase UBR4 OS=Homo sapiens OX=9606 GN=UBR4	152	6.63136	6.38519	6.52655	6.50075	6.13513	6.5804	6.18545	6.15492	5.76236	5.98323	6.42808	6.18118	5.94854	6.50703	5.90403	6.18581	6.50827	5.87279	1.01891	0.981088	1.00281	0.998844	0.942666	1.01108	0.950398	0.945707	0.981195	1.0188	1.09455	1.05251	1.0129	1.108	1.00532	1.0533	0.0270296	-0.0275457	0.00404536	-0.00166904	-0.0851813	0.0159001	-0.0733967	-0.0805351	-0.0273875	0.0268772	0.130341	0.073835
sp|P16298-4|PP2BB_HUMAN	PPP3CB	Isoform 4 of Serine/threonine-protein phosphatase 2B catalytic subunit beta isoform OS=Homo sapiens OX=9606 GN=PPP3CB	10	6.12521	6.54361	6.45387	6.9902	5.98904	6.0961	6.02281	5.94173	6.15205	6.55675	6.02968	6.63819	6.29718	5.91432	6.02309	6.22617	6.33441	6.3544	0.966974	1.03303	1.01886	1.10353	0.945477	0.962379	0.950808	0.938008	0.968156	1.03184	0.948898	1.04466	0.990995	0.930744	0.947861	0.97982	-0.0484509	0.0468765	0.0269543	0.142123	-0.0808855	-0.0553237	-0.0727735	-0.0923272	-0.0466887	0.045225	-0.0756745	0.063034
sp|Q08209|PP2BA_HUMAN	PPP3CA	Serine/threonine-protein phosphatase 2B catalytic subunit alpha isoform OS=Homo sapiens OX=9606 GN=PPP3CA PE=1 SV=1	4	5.41862	5.99372	6.9126	6.64193	6.00407	6.07183	6.19123	6.29216	7.26171	6.34545	6.28118	6.74143	5.58032	5.85783	6.25971	6.14619	5.70617	6.80358	0.949607	1.05039	1.21143	1.16399	1.05221	1.06408	1.08501	1.10269	1.06734	0.932663	0.923217	0.990865	0.820203	0.860992	0.920061	0.903376	-0.0745973	0.070929	0.276706	0.21908	0.0734181	0.0896087	0.117703	0.141033	0.0940152	-0.100572	-0.115258	-0.0132394
sp|P48454-3|PP2BC_HUMAN	PPP3CC	Isoform 3 of Serine/threonine-protein phosphatase 2B catalytic subunit gamma isoform OS=Homo sapiens OX=9606 GN=PPP3CC	5	6.41561	6.25817	6.26328	6.24724	6.08199	6.17944	6.37989	6.26991	6.0773	6.5281	6.44447	6.56396	5.94452	5.9557	6.184	6.20643	6.33689	6.3027	1.01242	0.987578	0.988384	0.985853	0.959775	0.975153	1.00679	0.98943	0.964238	1.03576	1.02249	1.04145	0.94317	0.944944	0.981167	0.984726	0.0178115	-0.0180341	-0.0168566	-0.020556	-0.0592315	-0.0362989	0.00975658	-0.0153302	-0.0525395	0.0506932	0.0320917	0.0585965
sp|P38435|VKGC_HUMAN	GGCX	Vitamin K-dependent gamma-carboxylase OS=Homo sapiens OX=9606 GN=GGCX PE=1 SV=2	5	6.35014	8.03208	6.42969	6.20892	5.94868	6.09435	5.89881	6.12204	5.91738	6.01149	6.26309	6.54674	5.96314	6.14745	6.06197	6.00404	7.19111	5.96443	0.883054	1.11695	0.894116	0.863416	0.827227	0.847484	0.820292	0.851334	0.992111	1.00789	1.05007	1.09763	0.999783	1.03068	1.01635	1.00664	-0.179426	0.159559	-0.161465	-0.211872	-0.273645	-0.238742	-0.285791	-0.232202	-0.0114269	0.0113371	0.0704891	0.134391
sp|O75694|NU155_HUMAN	NUP155	Nuclear pore complex protein Nup155 OS=Homo sapiens OX=9606 GN=NUP155 PE=1 SV=1	41	6.545	6.34948	6.59282	6.61632	6.2745	6.44711	6.20981	6.1301	5.97591	5.95762	6.39031	6.25974	6.11251	6.14655	6.03931	5.95292	6.44724	5.96677	1.01516	0.984837	1.02258	1.02623	0.973207	0.99998	0.963173	0.95081	1.00153	0.998467	1.07098	1.0491	1.02443	1.03013	1.01216	0.99768	0.0217115	-0.0220432	0.032214	0.0373473	-0.0391812	-2.90903e-05	-0.0541326	-0.0727711	0.00220946	-0.00221285	0.098937	0.0691538
sp|Q9Y6H1|CHCH2_HUMAN	CHCHD2	Coiled-coil-helix-coiled-coil-helix domain-containing protein 2 OS=Homo sapiens OX=9606 GN=CHCHD2 PE=1 SV=1	10	6.27567	5.69297	6.02254	6.64748	6.21098	6.08828	6.41527	6.06438	5.50071	6.44225	6.54877	6.13901	6.11645	6.51962	6.72993	6.5857	5.98432	5.97148	1.04869	0.951314	1.00639	1.11082	1.03788	1.01737	1.07201	1.01338	0.921164	1.07884	1.09667	1.02806	1.02428	1.09179	1.12701	1.10286	0.0685822	-0.0720058	0.00918475	0.15162	0.0536336	0.0248474	0.100323	0.0191728	-0.118471	0.109476	0.133135	0.0399175
sp|O95817|BAG3_HUMAN	BAG3	BAG family molecular chaperone regulator 3 OS=Homo sapiens OX=9606 GN=BAG3 PE=1 SV=3	35	6.11665	5.91021	6.20005	6.13199	6.26394	6.20282	6.20067	6.18854	6.59627	6.58405	5.97549	6.36808	6.36957	6.08829	6.40291	6.40048	6.01343	6.59016	1.01716	0.982835	1.03103	1.01972	1.04166	1.03149	1.03114	1.02912	1.00093	0.999073	0.906729	0.966301	0.966527	0.923846	0.971586	0.971218	0.0245536	-0.0249787	0.0440917	0.0281672	0.0588823	0.0447361	0.044236	0.041411	0.00133696	-0.0013382	-0.141256	-0.049455
sp|Q9BRP8|PYM1_HUMAN	PYM1	Partner of Y14 and mago OS=Homo sapiens OX=9606 GN=PYM1 PE=1 SV=1	12	5.95458	5.93225	6.01758	6.30182	6.10845	5.95883	6.39621	6.20735	6.20927	6.39597	6.45146	6.16283	6.36578	6.91373	6.15864	6.46523	5.94341	6.30262	1.00188	0.998121	1.01248	1.0603	1.02777	1.00259	1.07618	1.04441	0.985189	1.01481	1.02362	0.97782	1.01002	1.09696	0.977156	1.0258	0.00270763	-0.00271272	0.0178913	0.0844764	0.0395142	0.00373697	0.105925	0.0626854	-0.021528	0.0212115	0.033674	-0.0323587
sp|Q9BUL5|PHF23_HUMAN	PHF23	PHD finger protein 23 OS=Homo sapiens OX=9606 GN=PHF23 PE=1 SV=1	10	6.19263	6.45861	6.40714	6.28582	6.13613	5.97254	6.33417	6.05268	5.75019	6.43025	6.17908	6.44117	6.43149	6.29497	6.43336	6.19977	6.32562	6.09022	0.978976	1.02102	1.01289	0.993708	0.970044	0.944183	1.00135	0.956852	0.944168	1.05583	1.01459	1.05763	1.05604	1.03362	1.05634	1.01799	-0.0306546	0.0300168	0.0184736	-0.00910593	-0.0438778	-0.0828623	0.0019487	-0.0636328	-0.0828847	0.0783805	0.0208977	0.0808284
sp|Q9NR12|PDLI7_HUMAN	PDLIM7	PDZ and LIM domain protein 7 OS=Homo sapiens OX=9606 GN=PDLIM7 PE=1 SV=1	16	6.40698	6.22248	6.51022	6.58089	6.30743	6.61145	6.29498	6.45579	5.7121	6.24731	6.18053	6.69598	6.13829	5.93549	5.86248	5.8376	6.31473	5.97971	1.01461	0.985391	1.03096	1.04215	0.998844	1.04699	0.996872	1.02234	0.955248	1.04475	1.03358	1.11978	1.02652	0.992606	0.980396	0.976235	0.0209234	-0.0212314	0.0439852	0.0595617	-0.00166876	0.0662457	-0.00451926	0.0318726	-0.0660531	0.0631608	0.0476562	0.163221
sp|P41440|S19A1_HUMAN	SLC19A1	Reduced folate transporter OS=Homo sapiens OX=9606 GN=SLC19A1 PE=1 SV=3	14	6.20078	6.46923	6.19687	6.48776	6.10122	5.97161	6.07209	5.95946	5.87041	6.63693	6.16719	6.63025	6.44241	6.1075	6.54319	6.1431	6.335	6.25367	0.978812	1.02119	0.978195	1.02411	0.963096	0.942637	0.958498	0.940719	0.938714	1.06129	0.986171	1.06022	1.03018	0.976627	1.0463	0.982319	-0.0308961	0.0302482	-0.0318061	0.0343747	-0.054248	-0.0852258	-0.0611526	-0.0881641	-0.0912418	0.085813	-0.0200898	0.0843602
tr|F5H2F4|F5H2F4_HUMAN	MTHFD1	C-1-tetrahydrofolate synthase, cytoplasmic OS=Homo sapiens OX=9606 GN=MTHFD1 PE=1 SV=2	78	6.44715	6.43297	6.46838	6.46305	6.38628	6.50854	6.51567	6.69317	5.5499	6.00722	5.82875	6.1946	6.03196	6.07095	6.17471	6.22671	6.44006	5.77856	1.0011	0.998899	1.0044	1.00357	0.991649	1.01063	1.01174	1.0393	0.96043	1.03957	1.00869	1.072	1.04385	1.0506	1.06856	1.07755	0.00158742	-0.00158917	0.00633031	0.00514102	-0.0120983	0.0152598	0.0168394	0.0556155	-0.0582482	0.0559875	0.0124765	0.100301
sp|P37837|TALDO_HUMAN	TALDO1	Transaldolase OS=Homo sapiens OX=9606 GN=TALDO1 PE=1 SV=2	78	6.59339	6.29157	6.546	6.31483	6.75613	6.49248	6.3618	6.46529	5.76046	6.22829	5.76944	5.96256	6.35043	6.11151	6.16345	5.83236	6.44248	5.99437	1.02342	0.976576	1.01607	0.980186	1.04868	1.00776	0.987477	1.00354	0.960978	1.03902	0.962476	0.994693	1.0594	1.01954	1.02821	0.972972	0.0334043	-0.0341961	0.0229974	-0.0288723	0.0685809	0.0111535	-0.0181811	0.00509893	-0.0574253	0.0552268	-0.055178	-0.00767746
sp|Q96E22|NGBR_HUMAN	NUS1	Dehydrodolichyl diphosphate synthase complex subunit NUS1 OS=Homo sapiens OX=9606 GN=NUS1 PE=1 SV=1	9	6.03507	6.42468	6.2043	6.17548	6.22714	6.23143	6.41411	5.98919	5.64997	6.55847	6.16887	6.47793	6.44618	6.13746	6.67247	6.18724	6.22987	6.10422	0.968731	1.03127	0.995895	0.991269	0.999561	1.00025	1.02957	0.961366	0.925584	1.07442	1.01059	1.06122	1.05602	1.00545	1.09309	1.0136	-0.0458327	0.0444214	-0.00593477	-0.0126519	-0.000633502	0.000360057	0.0420459	-0.0568423	-0.111564	0.103552	0.0151993	0.0857259
sp|P06132|DCUP_HUMAN	UROD	Uroporphyrinogen decarboxylase OS=Homo sapiens OX=9606 GN=UROD PE=1 SV=2	41	5.96931	6.0145	6.10341	6.12663	6.12897	6.272	6.10678	6.21145	5.94365	6.77264	5.95962	6.45058	6.68653	6.32781	6.58264	6.34346	5.99191	6.35815	0.996229	1.00377	1.01861	1.02248	1.02288	1.04675	1.01917	1.03664	0.934809	1.06519	0.937321	1.01454	1.05165	0.995229	1.03531	0.99769	-0.00545057	0.00543006	0.0266008	0.032079	0.0326299	0.0659108	0.0273971	0.0519153	-0.0972568	0.0911124	-0.0933856	0.020823
tr|Q5T446|Q5T446_HUMAN	UROD	Uroporphyrinogen decarboxylase (Fragment) OS=Homo sapiens OX=9606 GN=UROD PE=1 SV=2	1	7.38344	6.96204	6.99778	6.83441	6.13754	6.0534	6.42202	5.77143	5.45946	5.44968	6.694	5.99728	6.68447	5.92934	5.67898	5.54474	7.17274	5.45457	1.02938	0.970625	0.975608	0.952831	0.855676	0.843945	0.895337	0.804634	1.0009	0.999104	1.22723	1.0995	1.22548	1.08704	1.04114	1.01653	0.0417688	-0.0430142	-0.035627	-0.0697075	-0.224864	-0.244779	-0.159497	-0.313596	0.00129279	-0.00129395	0.295403	0.136843
sp|Q9NV66|TYW1_HUMAN	TYW1	S-adenosyl-L-methionine-dependent tRNA 4-demethylwyosine synthase TYW1 OS=Homo sapiens OX=9606 GN=TYW1 PE=2 SV=2	14	6.32111	6.2883	6.28656	6.61498	6.32451	6.28526	6.24932	6.36502	5.63683	6.10485	6.08335	6.63668	6.12665	6.19783	6.25463	6.22413	6.30471	5.87084	1.0026	0.997398	0.997122	1.04921	1.00314	0.996916	0.991215	1.00957	0.96014	1.03986	1.0362	1.13045	1.04357	1.0557	1.06537	1.06018	0.00374905	-0.00375882	-0.00415808	0.0693079	0.00452484	-0.00445644	-0.0127297	0.0137362	-0.0586829	0.0563889	0.0512991	0.176895
sp|P04075-2|ALDOA_HUMAN	ALDOA	Isoform 2 of Fructose-bisphosphate aldolase A OS=Homo sapiens OX=9606 GN=ALDOA	233	6.31537	6.08797	5.99372	5.93244	6.4233	6.29906	6.17919	6.30265	5.92846	6.51342	5.91387	6.23952	6.4905	6.47029	6.49656	6.41368	6.20167	6.22094	1.01833	0.981666	0.966469	0.956587	1.03574	1.0157	0.996375	1.01628	0.952985	1.04702	0.950639	1.00299	1.04333	1.04008	1.04431	1.03098	0.0262105	-0.0266955	-0.0492051	-0.0640312	0.0506579	0.0224798	-0.00523903	0.0233018	-0.0694752	0.0662827	-0.0730301	0.00430246
sp|P04075|ALDOA_HUMAN	ALDOA	Fructose-bisphosphate aldolase A OS=Homo sapiens OX=9606 GN=ALDOA PE=1 SV=2	2	5.757	5.74049	6.85504	6.04748	5.82098	5.79952	6.3563	6.11794	6.23228	7.37158	5.87977	6.87856	6.93449	5.97074	6.37919	5.85863	5.74874	6.80193	1.00144	0.998564	1.19244	1.05197	1.01257	1.00883	1.10568	1.06422	0.916252	1.08375	0.864427	1.01127	1.01949	0.877801	0.93785	0.861319	0.00207017	-0.00207315	0.253918	0.0730871	0.018015	0.0126865	0.14494	0.0897989	-0.126184	0.11603	-0.210184	0.0161624
sp|P09972|ALDOC_HUMAN	ALDOC	Fructose-bisphosphate aldolase C OS=Homo sapiens OX=9606 GN=ALDOC PE=1 SV=2	67	6.28154	6.32825	6.04123	5.79985	6.45335	6.11832	6.36363	6.22882	5.95462	6.51722	5.94843	6.19855	6.62349	6.42272	6.53852	6.18145	6.3049	6.23592	0.996296	1.0037	0.958181	0.919896	1.02355	0.970408	1.00932	0.987934	0.95489	1.04511	0.953898	0.994007	1.06215	1.02996	1.04853	0.991265	-0.00535405	0.00533425	-0.06163	-0.120457	0.0335759	-0.0433368	0.0133776	-0.0175135	-0.066593	0.0636543	-0.0680935	-0.00867165
sp|Q5T160|SYRM_HUMAN	RARS2	Probable arginine--tRNA ligase, mitochondrial OS=Homo sapiens OX=9606 GN=RARS2 PE=1 SV=1	27	6.38033	6.38528	6.41437	6.38731	6.14435	6.3521	5.99398	5.99783	5.84769	6.4784	6.04321	6.64899	6.36667	6.05881	6.25211	6.24857	6.3828	6.16305	0.999612	1.00039	1.00495	1.00071	0.962641	0.995189	0.939082	0.939686	0.948831	1.05117	0.980556	1.07885	1.03304	0.983087	1.01445	1.01388	-0.000559529	0.000559312	0.007117	0.0010179	-0.0549302	-0.00695695	-0.0906763	-0.0897499	-0.0757765	0.0719942	-0.0283282	0.109492
sp|P35520-2|CBS_HUMAN	CBS	Isoform 2 of Cystathionine beta-synthase OS=Homo sapiens OX=9606 GN=CBS	42	6.11447	6.18945	6.37776	6.20205	6.5088	6.24132	6.52022	6.50094	5.70219	6.32335	5.86652	6.20176	6.3391	6.14764	6.56368	6.20075	6.15196	6.01277	0.993906	1.00609	1.0367	1.00814	1.058	1.01453	1.05986	1.05673	0.948347	1.05165	0.975677	1.03143	1.05427	1.02243	1.09162	1.03126	-0.00881867	0.00876509	0.0520037	0.011699	0.0813455	0.0208051	0.0838745	0.0796022	-0.0765137	0.0726593	-0.0355248	0.0446479
sp|Q99543|DNJC2_HUMAN	DNAJC2	DnaJ homolog subfamily C member 2 OS=Homo sapiens OX=9606 GN=DNAJC2 PE=1 SV=4	20	6.68687	6.53185	6.8985	6.77652	6.39897	6.6648	6.25536	6.30263	5.52237	5.82756	6.47185	5.96828	5.64824	6.70502	5.71792	5.62325	6.60936	5.67497	1.01173	0.988273	1.04375	1.02529	0.968168	1.00839	0.94644	0.953592	0.973111	1.02689	1.14042	1.05169	0.995291	1.18151	1.00757	0.990887	0.0168205	-0.0170189	0.0617721	0.036034	-0.0466709	0.012051	-0.0794177	-0.0685566	-0.0393239	0.0382805	0.189567	0.0727037
sp|P12318|FCG2A_HUMAN	FCGR2A	Low affinity immunoglobulin gamma Fc region receptor II-a OS=Homo sapiens OX=9606 GN=FCGR2A PE=1 SV=4	11	6.49744	6.46424	6.28028	6.15963	6.25549	6.06133	6.39156	6.27038	5.71828	6.34598	6.05548	6.22355	6.52517	6.09658	6.4662	6.18842	6.48084	6.03213	1.00256	0.997439	0.969053	0.950437	0.965228	0.935269	0.986224	0.967526	0.94797	1.05203	1.00387	1.03173	1.08174	1.01068	1.07196	1.02591	0.00369059	-0.00370005	-0.0453519	-0.0733371	-0.0510579	-0.0965464	-0.0200127	-0.0476279	-0.0770863	0.0731755	0.0055738	0.0450702
sp|O60232|ZNRD2_HUMAN	ZNRD2	Protein ZNRD2 OS=Homo sapiens OX=9606 GN=ZNRD2 PE=1 SV=1	15	6.19045	5.43888	6.28466	6.46324	6.08766	6.24095	6.34035	5.89509	5.6093	6.79895	6.49839	6.29548	6.63013	6.42886	6.25684	6.54078	5.81466	6.20412	1.06463	0.935373	1.08083	1.11154	1.04695	1.07331	1.09041	1.01383	0.904124	1.09588	1.04743	1.01472	1.06866	1.03622	1.0085	1.05426	0.0903482	-0.0963865	0.112139	0.152561	0.0661917	0.10207	0.124866	0.0198178	-0.145407	0.132084	0.0668546	0.0210886
tr|G3V1B8|G3V1B8_HUMAN	ZNRD2	Protein ZNRD2 OS=Homo sapiens OX=9606 GN=ZNRD2 PE=1 SV=1	3	5.34098	6.94977	6.05351	5.2163	5.79099	5.53711	6.09988	6.23547	6.35833	6.63879	6.02233	7.13804	6.72002	5.74428	7.61426	6.53994	6.14537	6.49856	0.869106	1.13089	0.985051	0.848817	0.942333	0.901021	0.992597	1.01466	0.978421	1.02158	0.926718	1.0984	1.03408	0.883931	1.17168	1.00637	-0.202397	0.177464	-0.0217291	-0.236474	-0.085691	-0.150368	-0.0107202	0.0209973	-0.0314722	0.0308002	-0.109798	0.135408
sp|Q5JTH9|RRP12_HUMAN	RRP12	RRP12-like protein OS=Homo sapiens OX=9606 GN=RRP12 PE=1 SV=2	10	6.82656	6.42346	6.67935	6.35215	6.00237	6.73167	6.4671	6.61382	6.07492	5.96591	6.55646	5.63945	5.48194	6.77911	5.48151	5.92423	6.62501	6.02041	1.03042	0.969577	1.0082	0.958814	0.906017	1.0161	0.976165	0.998311	1.00905	0.990947	1.08904	0.936721	0.910558	1.12602	0.910487	0.984024	0.0432361	-0.044572	0.0117851	-0.0606777	-0.14239	0.0230418	-0.0348037	-0.00243885	0.0130025	-0.0131207	0.123054	-0.0943085
sp|Q13952|NFYC_HUMAN	NFYC	Nuclear transcription factor Y subunit gamma OS=Homo sapiens OX=9606 GN=NFYC PE=1 SV=3	15	6.42185	7.19221	6.38349	6.63451	6.19537	6.10246	6.81922	6.47491	5.34022	6.04024	6.0054	6.37458	6.17246	5.93649	5.71572	6.19087	6.80703	5.69023	0.943414	1.05659	0.937779	0.974656	0.910143	0.896494	1.00179	0.951209	0.938489	1.06151	1.05539	1.12027	1.08475	1.04328	1.00448	1.08798	-0.0840365	0.0794097	-0.0926801	-0.0370356	-0.135835	-0.157635	0.00258126	-0.0721653	-0.0915878	0.0861189	0.0777734	0.163843
sp|P04040|CATA_HUMAN	CAT	Catalase OS=Homo sapiens OX=9606 GN=CAT PE=1 SV=3	59	6.10961	6.07966	6.28204	5.99974	6.22376	6.05243	6.10775	6.2417	6.03463	6.67151	6.11314	6.49708	6.51036	6.15352	6.65385	6.26921	6.09464	6.35307	1.00246	0.997543	1.03075	0.98443	1.02119	0.993075	1.00215	1.02413	0.949876	1.05012	0.962234	1.02267	1.02476	0.96859	1.04734	0.9868	0.00354047	-0.00354918	0.0436933	-0.0226398	0.0302466	-0.0100253	0.00310119	0.0343992	-0.0741886	0.0705594	-0.0555403	0.0323376
sp|Q15075|EEA1_HUMAN	EEA1	Early endosome antigen 1 OS=Homo sapiens OX=9606 GN=EEA1 PE=1 SV=2	74	6.15775	6.29785	6.15855	6.2415	6.26731	6.0804	6.43592	6.22839	6.19398	6.36298	5.94762	6.38749	6.37338	6.06701	6.4866	6.31327	6.2278	6.27848	0.988752	1.01125	0.988881	1.0022	1.00634	0.976332	1.03342	1.00009	0.986541	1.01346	0.947303	1.01736	1.01512	0.966318	1.03315	1.00554	-0.0163193	0.0161368	-0.0161319	0.00317017	0.00912374	-0.0345564	0.0474238	0.000136669	-0.0195486	0.0192873	-0.0781029	0.0248338
sp|P19367-3|HXK1_HUMAN	HK1	Isoform 3 of Hexokinase-1 OS=Homo sapiens OX=9606 GN=HK1	90	6.34952	6.41886	6.37684	6.2113	6.22472	6.12868	6.13543	5.94342	6.00386	6.55698	6.21332	6.53441	6.52091	6.15961	6.21214	6.00999	6.38419	6.28042	0.994569	1.00543	0.998849	0.972919	0.975021	0.959978	0.961035	0.930959	0.955965	1.04404	0.989316	1.04044	1.03829	0.980764	0.989128	0.956941	-0.00785605	0.00781351	-0.0016619	-0.0396083	-0.0364946	-0.0589272	-0.0573391	-0.10321	-0.0649707	0.0621705	-0.0154967	0.0571959
sp|P52789|HXK2_HUMAN	HK2	Hexokinase-2 OS=Homo sapiens OX=9606 GN=HK2 PE=1 SV=2	36	6.96963	7.03451	6.62236	6.69072	6.41089	6.4516	5.88201	5.98866	6.281	6.65065	6.03912	6.48603	6.35828	6.27629	4.85052	5.00773	7.00207	6.46582	0.995367	1.00463	0.945772	0.955535	0.915571	0.921385	0.840039	0.85527	0.971415	1.02858	0.934006	1.00312	0.983367	0.970687	0.750178	0.774492	-0.00669942	0.00666845	-0.080436	-0.06562	-0.127257	-0.118124	-0.251472	-0.225548	-0.0418402	0.0406609	-0.0984961	0.00450124
sp|Q9UKU7|ACAD8_HUMAN	ACAD8	Isobutyryl-CoA dehydrogenase, mitochondrial OS=Homo sapiens OX=9606 GN=ACAD8 PE=1 SV=1	5	6.1901	6.45912	6.41772	6.52387	6.75148	5.83981	6.4515	6.07118	6.17277	6.16872	6.05374	6.36987	6.47307	6.32888	5.86491	5.86324	6.32461	6.17075	0.978732	1.02127	1.01472	1.03151	1.06749	0.923347	1.02006	0.95993	1.00033	0.999672	0.981039	1.03227	1.04899	1.02563	0.950438	0.950167	-0.0310138	0.0303611	0.0210843	0.0447515	0.0942273	-0.115055	0.0286581	-0.0589996	0.000473359	-0.000473514	-0.027618	0.0458193
sp|P09622|DLDH_HUMAN	DLD	Dihydrolipoyl dehydrogenase, mitochondrial OS=Homo sapiens OX=9606 GN=DLD PE=1 SV=2	62	6.27605	6.22885	6.12994	5.90223	6.28975	6.15343	6.19451	6.20829	5.84779	6.55005	5.94093	6.25944	6.69361	6.37908	6.62649	6.31954	6.25245	6.19892	1.00377	0.996225	0.980406	0.943987	1.00597	0.984163	0.990733	0.992937	0.943356	1.05664	0.958381	1.00976	1.0798	1.02906	1.06897	1.01946	0.00543523	-0.00545578	-0.0285487	-0.0831615	0.00858106	-0.0230308	-0.0134314	-0.0102257	-0.0841254	0.079489	-0.0613281	0.0140167
sp|Q9NZL4-3|HPBP1_HUMAN	HSPBP1	Isoform 3 of Hsp70-binding protein 1 OS=Homo sapiens OX=9606 GN=HSPBP1	22	6.61165	6.4746	6.74501	6.44992	6.15068	6.44949	6.07488	6.28091	5.82391	6.08073	6.5301	6.41575	6.05801	5.95265	5.87321	6.02849	6.54312	5.95232	1.01047	0.989527	1.03085	0.985755	0.940022	0.98569	0.928437	0.959925	0.978427	1.02157	1.09707	1.07786	1.01776	1.00006	0.986709	1.0128	0.0150305	-0.0151888	0.0438407	-0.0206986	-0.0892339	-0.0207947	-0.107124	-0.0590062	-0.031464	0.0307924	0.133653	0.108166
sp|Q9UBV7|B4GT7_HUMAN	B4GALT7	Beta-1,4-galactosyltransferase 7 OS=Homo sapiens OX=9606 GN=B4GALT7 PE=1 SV=1	2	5.85416	6.25109	7.34018	6.6973	6.26147	6.03246	6.31245	6.65923	5.87185	6.18296	5.87002	6.29523	6.03213	6.18464	6.16708	5.98774	6.05262	6.0274	0.96721	1.03279	1.21273	1.10651	1.0345	0.996668	1.04293	1.10022	0.974192	1.02581	0.973888	1.04443	1.00078	1.02609	1.02317	0.993419	-0.0480988	0.0465468	0.278254	0.146019	0.0489404	-0.00481453	0.0606391	0.137794	-0.0377219	0.0367607	-0.0381716	0.0627221
sp|Q16204|CCDC6_HUMAN	CCDC6	Coiled-coil domain-containing protein 6 OS=Homo sapiens OX=9606 GN=CCDC6 PE=1 SV=2	30	6.31002	6.34358	6.26597	6.33406	6.26572	6.1151	6.36031	6.31914	5.75981	6.4678	5.97057	6.30847	6.46808	6.15771	6.39964	6.15401	6.3268	6.11381	0.997348	1.00265	0.990385	1.00115	0.990346	0.966539	1.0053	0.998789	0.942099	1.0579	0.976572	1.03184	1.05795	1.00718	1.04675	1.00658	-0.00383141	0.00382126	-0.0139381	0.00165454	-0.0139957	-0.0490999	0.00762109	-0.00174776	-0.0860493	0.0812045	-0.0342019	0.0452196
sp|O75071|EFC14_HUMAN	EFCAB14	EF-hand calcium-binding domain-containing protein 14 OS=Homo sapiens OX=9606 GN=EFCAB14 PE=1 SV=1	4	6.80489	5.71031	5.88941	6.42638	5.87654	6.18535	5.9218	6.07218	6.70265	6.39239	6.47671	6.65985	6.36696	6.00949	6.18886	6.31624	6.2576	6.54752	1.08746	0.91254	0.941161	1.02697	0.939104	0.988454	0.946337	0.970369	1.02369	0.976307	0.989185	1.01716	0.972423	0.917827	0.945222	0.964677	0.120962	-0.13204	-0.0874863	0.0383969	-0.0906425	-0.0167542	-0.0795737	-0.0433949	0.033783	-0.0345931	-0.0156874	0.0245411
sp|Q69YL0|NCAS2_HUMAN	NCBP2AS2	Protein NCBP2AS2 OS=Homo sapiens OX=9606 GN=NCBP2AS2 PE=1 SV=1	3	5.53952	6.5259	5.42362	6.71486	6.38041	6.33194	5.31244	5.378	5.60827	6.79864	6.64313	7.34814	6.80122	6.09089	6.86563	6.2374	6.03271	6.20345	0.918247	1.08175	0.899035	1.11308	1.05764	1.0496	0.880606	0.891473	0.904056	1.09594	1.07088	1.18452	1.09636	0.981854	1.10674	1.00547	-0.123045	0.113371	-0.15355	0.154551	0.0808429	0.0698414	-0.183432	-0.165736	-0.145516	0.132174	0.0987912	0.244307
sp|Q969V3|NCLN_HUMAN	NCLN	Nicalin OS=Homo sapiens OX=9606 GN=NCLN PE=1 SV=2	45	6.28547	6.29188	6.30751	6.30915	6.07731	6.31381	6.24128	6.18186	5.96406	6.27676	6.21809	6.39386	6.2085	6.24393	6.22442	6.46211	6.28867	6.12041	0.99949	1.00051	1.003	1.00326	0.96639	1.004	0.992463	0.983015	0.974454	1.02555	1.01596	1.04468	1.01439	1.02018	1.01699	1.05583	-0.000735452	0.000735077	0.00431451	0.00468957	-0.0493232	0.00575477	-0.0109141	-0.0247151	-0.0373335	0.0363917	0.0228432	0.0630589
sp|Q99623|PHB2_HUMAN	PHB2	Prohibitin-2 OS=Homo sapiens OX=9606 GN=PHB2 PE=1 SV=2	101	6.31757	6.23937	6.18675	6.03774	6.38615	6.16857	6.33496	6.17463	5.70373	6.43856	5.98911	6.13955	6.58928	6.27783	6.63305	6.38312	6.27847	6.07114	1.00623	0.993772	0.985391	0.961658	1.01715	0.982496	1.009	0.983461	0.939482	1.06052	0.986488	1.01127	1.08534	1.03404	1.09255	1.05139	0.00895671	-0.00901267	-0.0212313	-0.0564044	0.0245334	-0.0254769	0.0129225	-0.0240603	-0.0900629	0.0847694	-0.019627	0.0161643
sp|P05455|LA_HUMAN	SSB	Lupus La protein OS=Homo sapiens OX=9606 GN=SSB PE=1 SV=2	77	6.36035	6.10368	6.55567	6.47303	6.68281	6.43295	6.16193	6.34373	5.7101	6.20276	5.78201	6.15692	6.26019	6.29606	6.3038	6.17401	6.23202	5.95643	1.02059	0.979407	1.05193	1.03867	1.07234	1.03224	0.988754	1.01793	0.958645	1.04136	0.970717	1.03366	1.051	1.05702	1.05832	1.03653	0.0294075	-0.0300194	0.0730445	0.0547425	0.100756	0.0457818	-0.0163164	0.0256327	-0.0609319	0.0584624	-0.0428768	0.0477609
tr|E7ERC4|E7ERC4_HUMAN	SSB	Lupus La protein (Fragment) OS=Homo sapiens OX=9606 GN=SSB PE=1 SV=1	2	5.11784	6.9381	7.85173	6.7803	6.5612	6.79795	6.98687	6.43072	5.08537	5.14475	6.83173	6.07423	5.3089	7.33253	5.58237	5.17541	6.02797	5.11506	0.849016	1.15098	1.30255	1.12481	1.08846	1.12773	1.15908	1.06681	0.994196	1.0058	1.33561	1.18752	1.0379	1.43352	1.09136	1.0118	-0.236137	0.202868	0.381338	0.169677	0.122287	0.173428	0.212974	0.093308	-0.00839842	0.00834981	0.4175	0.24795
sp|Q96B54|ZN428_HUMAN	ZNF428	Zinc finger protein 428 OS=Homo sapiens OX=9606 GN=ZNF428 PE=1 SV=2	7	5.9074	6.04459	6.62469	6.2553	6.10062	6.10864	6.11391	5.97939	6.02281	6.76474	6.08855	6.39149	6.61383	6.18453	6.65607	6.14345	5.976	6.39377	0.988522	1.01148	1.10855	1.04674	1.02085	1.0222	1.02308	1.00057	0.94198	1.05802	0.952262	0.999643	1.03442	0.967274	1.04102	0.960849	-0.0166556	0.0164655	0.148674	0.0659001	0.0297769	0.0316723	0.0329164	0.000819371	-0.0862312	0.0813665	-0.0705693	-0.000515681
sp|P48729|KC1A_HUMAN	CSNK1A1	Casein kinase I isoform alpha OS=Homo sapiens OX=9606 GN=CSNK1A1 PE=1 SV=2	27	6.24686	6.15641	6.41959	6.07082	6.31298	6.42201	6.03476	6.19307	6.30792	6.32571	6.20625	6.31233	6.30637	6.33683	6.20266	6.14541	6.20163	6.31682	1.00729	0.992708	1.03514	0.978906	1.01795	1.03553	0.973092	0.998619	0.998592	1.00141	0.982497	0.99929	0.998346	1.00317	0.981928	0.972865	0.0104826	-0.0105593	0.0498325	-0.0307572	0.0256726	0.0503763	-0.0393522	-0.00199387	-0.00203296	0.0020301	-0.0254755	-0.00102469
sp|P48730-2|KC1D_HUMAN	CSNK1D	Isoform 2 of Casein kinase I isoform delta OS=Homo sapiens OX=9606 GN=CSNK1D	5	5.87042	5.71734	6.45124	7.05292	6.2105	5.98634	5.78823	6.78731	6.28241	6.01079	6.17596	6.27527	5.83092	6.54305	6.49482	6.52249	5.79388	6.1466	1.01321	0.98679	1.11346	1.21731	1.07191	1.03322	0.999025	1.17146	1.0221	0.977905	1.00478	1.02093	0.948642	1.0645	1.05665	1.06115	0.0189339	-0.0191857	0.155047	0.283691	0.10018	0.0471444	-0.00140755	0.22831	0.0315295	-0.032234	0.00687481	0.0298889
sp|P49674|KC1E_HUMAN	CSNK1E	Casein kinase I isoform epsilon OS=Homo sapiens OX=9606 GN=CSNK1E PE=1 SV=1	8	6.19891	6.27087	6.20604	6.22452	5.90735	6.28227	5.75518	5.87981	7.1141	6.35842	6.86598	6.25275	5.89043	6.34198	6.09064	6.36075	6.23489	6.73626	0.994229	1.00577	0.995373	0.998337	0.947467	1.0076	0.92306	0.94305	1.05609	0.94391	1.01926	0.928223	0.874436	0.941469	0.904157	0.944255	-0.00834955	0.0083015	-0.00669111	-0.00240152	-0.077853	0.0109218	-0.115503	-0.0845946	0.0787334	-0.0832795	0.0275178	-0.107457
sp|P35914|HMGCL_HUMAN	HMGCL	Hydroxymethylglutaryl-CoA lyase, mitochondrial OS=Homo sapiens OX=9606 GN=HMGCL PE=1 SV=2	14	5.93553	6.20429	6.51227	6.43172	6.32808	6.14852	6.48408	6.13655	5.99246	6.29822	6.16293	6.5441	6.00939	6.3221	6.46023	6.02954	6.06991	6.14534	0.977861	1.02214	1.07288	1.05961	1.04253	1.01295	1.06823	1.01098	0.975123	1.02488	1.00286	1.06489	0.977878	1.02876	1.05124	0.981156	-0.0322983	0.031591	0.101485	0.0835295	0.0600927	0.0185641	0.0952268	0.0157527	-0.0363445	0.0354513	0.00412357	0.090702
sp|Q9UMR2|DD19B_HUMAN	DDX19B	ATP-dependent RNA helicase DDX19B OS=Homo sapiens OX=9606 GN=DDX19B PE=1 SV=1	48	6.5486	6.46647	6.52576	6.46997	6.38828	6.44082	6.24871	6.46326	5.83075	6.1761	5.84365	6.25161	6.36727	6.18154	5.97567	5.82152	6.50754	6.00343	1.00631	0.99369	1.0028	0.994227	0.981674	0.989748	0.960227	0.993196	0.971237	1.02876	0.973386	1.04134	1.06061	1.02967	0.995377	0.9697	0.00907535	-0.0091328	0.00403476	-0.00835214	-0.0266836	-0.0148668	-0.0585528	-0.00984914	-0.0421043	0.0409103	-0.038916	0.058442
sp|Q9NUU7|DD19A_HUMAN	DDX19A	ATP-dependent RNA helicase DDX19A OS=Homo sapiens OX=9606 GN=DDX19A PE=1 SV=1	10	6.20865	6.3126	6.6366	6.6733	5.88068	6.2351	6.20066	6.07254	5.48134	6.75732	6.34808	7.03762	5.8438	5.85148	6.18276	6.27747	6.26062	6.11933	0.991698	1.0083	1.06005	1.06592	0.939312	0.995923	0.990422	0.969957	0.895742	1.10426	1.03738	1.15006	0.954974	0.956229	1.01037	1.02584	-0.0120271	0.0119276	0.0841376	0.0920937	-0.0903237	-0.00589399	-0.0138849	-0.0440066	-0.158845	0.143077	0.0529466	0.201714
sp|Q8IVM0|CCD50_HUMAN	CCDC50	Coiled-coil domain-containing protein 50 OS=Homo sapiens OX=9606 GN=CCDC50 PE=1 SV=1	16	6.12708	6.1184	6.36901	6.55069	6.237	6.06429	6.30655	6.061	5.83744	6.38085	6.10439	6.35566	6.51188	6.24861	6.47864	6.24852	6.12274	6.10914	1.00071	0.999291	1.04022	1.0699	1.01866	0.990454	1.03002	0.989916	0.955525	1.04448	0.999222	1.04035	1.06592	1.02283	1.06048	1.02281	0.00102227	-0.00102299	0.0568917	0.0974695	0.0266748	-0.0138387	0.0426736	-0.0146216	-0.0656347	0.0627781	-0.00112335	0.0570715
sp|Q6NXR4|TTI2_HUMAN	TTI2	TELO2-interacting protein 2 OS=Homo sapiens OX=9606 GN=TTI2 PE=1 SV=1	8	5.20974	5.09343	5.03392	5.15485	4.88377	5.08038	4.58965	4.88186	3.58757	4.6251	30.0652	4.45811	3.67162	4.84945	4.36243	4.45296	5.15158	4.10633	1.01129	0.988711	0.977159	1.00063	0.948013	0.986178	0.89092	0.947642	0.873667	1.12633	7.32166	1.08567	0.894136	1.18097	1.06237	1.08441	0.016195	-0.0163789	-0.0333341	0.00091407	-0.0770211	-0.02008	-0.166632	-0.0775855	-0.194844	0.171633	2.87217	0.118581
sp|Q96I24|FUBP3_HUMAN	FUBP3	Far upstream element-binding protein 3 OS=Homo sapiens OX=9606 GN=FUBP3 PE=1 SV=2	22	6.53263	6.51802	6.44387	6.41635	6.2701	6.59432	6.14597	6.60727	5.95615	6.29034	5.84011	6.45327	5.99612	5.91103	5.93969	6.08475	6.52533	6.12324	1.00112	0.998881	0.987517	0.9833	0.960887	1.01057	0.941864	1.01256	0.972711	1.02729	0.953761	1.0539	0.979239	0.965343	0.970023	0.993713	0.00161417	-0.00161598	-0.0181224	-0.0242969	-0.0575613	0.0151741	-0.086409	0.0180045	-0.0399163	0.0388416	-0.0683009	0.075734
sp|Q92945|FUBP2_HUMAN	KHSRP	Far upstream element-binding protein 2 OS=Homo sapiens OX=9606 GN=KHSRP PE=1 SV=4	118	6.05429	6.23542	6.32225	6.27389	6.33803	6.17341	6.36479	6.29071	5.79549	6.39991	5.91337	6.35841	6.42506	6.24404	6.52152	6.2894	6.14485	6.0977	0.985262	1.01474	1.02887	1.021	1.03144	1.00465	1.03579	1.02374	0.950439	1.04956	0.969771	1.04276	1.05369	1.024	1.0695	1.03144	-0.0214212	0.0211078	0.0410591	0.0299813	0.0446555	0.00668864	0.0507339	0.0338439	-0.0733345	0.0697864	-0.0442846	0.0604009
sp|Q96AE4-2|FUBP1_HUMAN	FUBP1	Isoform 2 of Far upstream element-binding protein 1 OS=Homo sapiens OX=9606 GN=FUBP1	92	6.19214	6.36483	6.11491	6.13067	6.25589	6.12979	6.37682	6.39251	5.75006	6.46391	5.88635	6.34319	6.53161	6.23707	6.52738	6.30286	6.27848	6.10698	0.986247	1.01375	0.973947	0.976457	0.996401	0.976317	1.01566	1.01816	0.941555	1.05845	0.963872	1.03868	1.06953	1.0213	1.06884	1.03207	-0.0199784	0.0197055	-0.0380852	-0.0343717	-0.00520133	-0.0345788	0.0224207	0.025966	-0.0868833	0.0819468	-0.053087	0.0547483
sp|Q96AE4|FUBP1_HUMAN	FUBP1	Far upstream element-binding protein 1 OS=Homo sapiens OX=9606 GN=FUBP1 PE=1 SV=3	9	5.90186	5.98444	6.26282	6.50552	6.32932	6.17902	6.26795	6.41941	6.65007	6.30065	6.39991	6.36012	6.05725	6.12851	6.24802	6.00513	5.94315	6.47536	0.993053	1.00695	1.05379	1.09462	1.06498	1.03969	1.05465	1.08014	1.02698	0.973019	0.988348	0.982203	0.935431	0.946435	0.964892	0.927382	-0.0100581	0.00998846	0.0755846	0.130437	0.0908227	0.0561502	0.0767659	0.111213	0.0384091	-0.0394597	-0.0169088	-0.0259064
sp|O96011|PX11B_HUMAN	PEX11B	Peroxisomal membrane protein 11B OS=Homo sapiens OX=9606 GN=PEX11B PE=1 SV=1	19	6.16974	6.08013	6.27617	6.09855	6.11339	5.98062	6.3908	6.37421	6.06129	6.41577	6.17725	6.53089	6.51942	5.93025	6.5382	6.34332	6.12493	6.23853	1.00732	0.992685	1.02469	0.995692	0.998115	0.976438	1.04341	1.0407	0.971589	1.02841	0.990177	1.04686	1.04503	0.950585	1.04804	1.0168	0.0105152	-0.0105924	0.0351899	-0.00622827	-0.00272193	-0.0343995	0.061302	0.057552	-0.0415813	0.0404163	-0.0142414	0.0660735
sp|Q9NR56-5|MBNL1_HUMAN	MBNL1	Isoform 5 of Muscleblind-like protein 1 OS=Homo sapiens OX=9606 GN=MBNL1	3	5.23502	5.37729	7.23633	6.54631	6.55351	6.47809	6.73312	7.22872	5.71056	6.15889	5.59913	7.42231	5.99425	5.369	6.30686	6.05061	5.30616	5.93473	0.986594	1.01341	1.36376	1.23372	1.23508	1.22086	1.26893	1.36233	0.962228	1.03777	0.943452	1.25066	1.01003	0.904675	1.0627	1.01953	-0.0194718	0.0192125	0.447591	0.303015	0.304601	0.287902	0.343608	0.446073	-0.055549	0.0534892	-0.0839785	0.322687
sp|Q9NR56|MBNL1_HUMAN	MBNL1	Muscleblind-like protein 1 OS=Homo sapiens OX=9606 GN=MBNL1 PE=1 SV=2	19	6.50797	6.61172	6.26379	6.40823	6.45764	6.20565	6.52315	6.53309	5.52765	5.99588	6.08886	6.26194	6.2357	6.1119	6.04943	6.21739	6.55985	5.76177	0.992092	1.00791	0.954869	0.976887	0.98442	0.946006	0.994406	0.995921	0.959367	1.04063	1.05677	1.08681	1.08226	1.06077	1.04993	1.07908	-0.0114541	0.0113639	-0.0666259	-0.0337358	-0.0226547	-0.0800794	-0.00809292	-0.00589621	-0.0598445	0.0574607	0.0796613	0.120099
sp|Q96GM8|TOE1_HUMAN	TOE1	Target of EGR1 protein 1 OS=Homo sapiens OX=9606 GN=TOE1 PE=1 SV=1	13	6.35635	6.50841	6.207	6.32633	6.46533	6.45472	6.46058	6.56449	5.44304	6.08073	5.93277	6.01641	6.11683	6.17069	6.36072	6.5356	6.43238	5.76188	0.98818	1.01182	0.964962	0.983513	1.00512	1.00347	1.00438	1.02054	0.944663	1.05534	1.02966	1.04417	1.0616	1.07095	1.10393	1.13428	-0.0171541	0.0169525	-0.0514565	-0.0239838	0.00737137	0.00500188	0.00631105	0.0293303	-0.0821282	0.0777037	0.042165	0.062362
sp|Q9BTW9|TBCD_HUMAN	TBCD	Tubulin-specific chaperone D OS=Homo sapiens OX=9606 GN=TBCD PE=1 SV=2	39	6.5419	6.44869	6.46976	6.38342	6.16953	6.15587	6.32363	6.25486	5.77403	6.2312	5.90379	6.62725	6.25472	6.17415	6.21545	6.07175	6.4953	6.00262	1.00718	0.992825	0.996069	0.982776	0.949846	0.947743	0.973571	0.962983	0.961919	1.03808	0.983536	1.10406	1.042	1.02858	1.03546	1.01152	0.0103147	-0.0103889	-0.00568286	-0.0250655	-0.0742345	-0.0774323	-0.0386421	-0.0544175	-0.0560125	0.0539189	-0.0239497	0.142819
sp|Q9UKY7|CDV3_HUMAN	CDV3	Protein CDV3 homolog OS=Homo sapiens OX=9606 GN=CDV3 PE=1 SV=1	28	6.35494	6.26357	6.30123	6.00239	6.38449	6.06995	6.28481	6.09448	5.74196	6.37396	6.09206	6.33128	6.64412	6.16317	6.57792	6.31966	6.30926	6.05796	1.00724	0.992759	0.998728	0.951363	1.01192	0.962071	0.996126	0.965959	0.947837	1.05216	1.00563	1.04512	1.09676	1.01737	1.08583	1.0432	0.0104088	-0.0104845	-0.00183619	-0.0719326	0.0171017	-0.055785	-0.00560053	-0.0499665	-0.0772888	0.0733579	0.0080981	0.0636651
sp|O00116|ADAS_HUMAN	AGPS	Alkyldihydroxyacetonephosphate synthase, peroxisomal OS=Homo sapiens OX=9606 GN=AGPS PE=1 SV=1	44	6.22552	6.42592	6.38545	6.32166	6.33861	6.38753	6.22703	6.39874	5.75811	6.36258	5.94898	6.43501	6.19939	6.07998	6.37163	6.13385	6.32572	6.06034	0.98416	1.01584	1.00944	0.999358	1.00204	1.00977	0.984399	1.01154	0.950129	1.04987	0.981624	1.06182	1.02294	1.00324	1.05136	1.01213	-0.0230354	0.0226733	0.0135586	-0.000926254	0.00293681	0.0140285	-0.0226855	0.0165581	-0.0738046	0.070212	-0.0267576	0.0865425
sp|O00154|BACH_HUMAN	ACOT7	Cytosolic acyl coenzyme A thioester hydrolase OS=Homo sapiens OX=9606 GN=ACOT7 PE=1 SV=3	42	6.08917	6.26973	6.26265	6.04629	6.39893	6.17217	6.37292	6.15595	6.03302	6.60962	6.00323	6.17594	6.58368	6.16171	6.63009	6.0349	6.17945	6.32132	0.98539	1.01461	1.01346	0.978451	1.03552	0.998822	1.03131	0.996197	0.954392	1.04561	0.94968	0.977002	1.0415	0.974751	1.04885	0.95469	-0.0212328	0.0209249	0.0192948	-0.0314283	0.0503522	-0.00170064	0.0444761	-0.00549692	-0.0673455	0.0643415	-0.0744869	-0.0335671
tr|K7EKP8|K7EKP8_HUMAN	ACOT7	Cytosolic acyl coenzyme A thioester hydrolase (Fragment) OS=Homo sapiens OX=9606 GN=ACOT7 PE=1 SV=8	1	5.82199	5.74753	6.90157	6.70575	5.30499	5.2873	6.81234	6.14433	7.2227	5.47214	6.16871	6.85845	7.43172	6.42692	6.90372	4.78983	5.78476	6.34742	1.00644	0.993564	1.19306	1.15921	0.917063	0.914005	1.17764	1.06216	1.1379	0.862105	0.971845	1.08051	1.17083	1.01252	1.08764	0.754611	0.00925526	-0.00931501	0.254667	0.213142	-0.124907	-0.129726	0.235893	0.0869986	0.186368	-0.214065	-0.0412015	0.111712
sp|Q96HY6|DDRGK_HUMAN	DDRGK1	DDRGK domain-containing protein 1 OS=Homo sapiens OX=9606 GN=DDRGK1 PE=1 SV=2	6	6.13264	6.44562	6.47745	6.64827	6.10858	6.22706	6.24171	6.28863	6.29867	6.37905	5.84188	6.38853	6.15395	6.01999	6.05492	6.29306	6.28913	6.33886	0.975117	1.02488	1.02994	1.0571	0.971292	0.990131	0.99246	0.99992	0.99366	1.00634	0.921598	1.00784	0.970829	0.949696	0.955206	0.992775	-0.0363522	0.0354587	0.0425655	0.0801185	-0.0420234	-0.0143093	-0.0109191	-0.000114702	-0.00917618	0.00911818	-0.117791	0.0112606
sp|P13861|KAP2_HUMAN	PRKAR2A	cAMP-dependent protein kinase type II-alpha regulatory subunit OS=Homo sapiens OX=9606 GN=PRKAR2A PE=1 SV=2	16	6.43552	6.36184	6.53612	6.34172	6.13864	6.21767	6.35697	6.31402	6.25557	5.81999	6.05701	6.26702	5.96316	6.42808	6.25603	6.25065	6.39868	6.03778	1.00576	0.994243	1.02148	0.991098	0.95936	0.971711	0.993481	0.986769	1.03607	0.963929	1.00318	1.03797	0.987641	1.06464	1.03615	1.03526	0.00828241	-0.00833023	0.0306602	-0.0129001	-0.0598553	-0.0414003	-0.00943504	-0.0192155	0.0511232	-0.0530015	0.0045876	0.0537614
sp|P31323|KAP3_HUMAN	PRKAR2B	cAMP-dependent protein kinase type II-beta regulatory subunit OS=Homo sapiens OX=9606 GN=PRKAR2B PE=1 SV=3	20	7.21003	6.41196	6.888	7.06532	6.54748	6.93138	6.04074	6.03397	5.43725	6.10446	6.07102	6.02688	5.83849	6.47549	5.18022	5.73732	6.811	5.77086	1.05859	0.941413	1.01131	1.03734	0.96131	1.01768	0.88691	0.885916	0.942191	1.05781	1.05201	1.04437	1.01172	1.1221	0.897652	0.994189	0.0821397	-0.0871001	0.0162196	0.0528893	-0.0569258	0.025277	-0.17314	-0.174758	-0.0859079	0.0810786	0.0731538	0.0626263
sp|Q6FI81|CPIN1_HUMAN	CIAPIN1	Anamorsin OS=Homo sapiens OX=9606 GN=CIAPIN1 PE=1 SV=2	34	6.33353	6.10613	6.36428	6.44089	6.48304	6.43355	6.30351	6.54056	5.67824	6.31665	5.78209	6.32904	6.37446	6.14752	6.25366	6.11285	6.21983	5.99744	1.01828	0.98172	1.02322	1.03554	1.04232	1.03436	1.01345	1.05157	0.946777	1.05322	0.964092	1.05529	1.06286	1.02502	1.04272	1.01924	0.0261347	-0.0266168	0.0331222	0.0503849	0.0597953	0.0487399	0.0192802	0.072539	-0.0789042	0.0748116	-0.052757	0.0776387
sp|Q96JM3|CHAP1_HUMAN	CHAMP1	Chromosome alignment-maintaining phosphoprotein 1 OS=Homo sapiens OX=9606 GN=CHAMP1 PE=1 SV=2	5	5.55752	6.08921	4.81464	5.3309	4.71176	7.91602	4.84837	5.23395	8.16385	7.03837	5.18198	7.66762	7.46169	5.33918	5.25756	9.38736	5.82336	7.60111	0.954349	1.04565	0.82678	0.915433	0.809113	1.35935	0.832572	0.898784	1.07403	0.925966	0.68174	1.00875	0.981658	0.702421	0.691683	1.235	-0.0674118	0.064402	-0.274425	-0.127474	-0.305587	0.442922	-0.264353	-0.153953	0.10304	-0.110969	-0.552707	0.0125687
sp|O94985|CSTN1_HUMAN	CLSTN1	Calsyntenin-1 OS=Homo sapiens OX=9606 GN=CLSTN1 PE=1 SV=1	1	4.79071	5.85523	8.08569	6.30211	5.25453	4.71754	5.89587	6.18539	9.35842	8.57872	4.86283	6.28621	6.23593	5.86787	6.15359	5.56936	5.32297	8.96857	0.900007	1.09999	1.51902	1.18395	0.987143	0.886261	1.10763	1.16202	1.04347	0.956532	0.542208	0.700916	0.695309	0.65427	0.686128	0.620986	-0.151992	0.137494	0.603139	0.243604	-0.0186697	-0.174197	0.147473	0.216633	0.061387	-0.0641156	-0.883082	-0.512688
sp|P26640|SYVC_HUMAN	VARS	Valine--tRNA ligase OS=Homo sapiens OX=9606 GN=VARS PE=1 SV=4	102	6.60999	6.40127	6.43972	6.38107	6.43131	6.5175	6.2468	6.33967	5.6574	6.0904	5.88296	6.14394	6.12207	6.41385	6.04825	6.27381	6.50563	5.8739	1.01604	0.983959	0.989869	0.980854	0.988576	1.00182	0.960214	0.97449	0.963142	1.03686	1.00154	1.04597	1.04225	1.09192	1.02968	1.06808	0.0229593	-0.0233306	-0.0146908	-0.0278904	-0.0165761	0.0026299	-0.0585714	-0.037281	-0.0541795	0.0522183	0.00222352	0.0648454
sp|Q12959-2|DLG1_HUMAN	DLG1	Isoform 2 of Disks large homolog 1 OS=Homo sapiens OX=9606 GN=DLG1	12	6.39013	6.44241	6.4226	6.71612	6.11415	6.27566	6.3476	6.19404	6.1291	6.14822	6.19023	6.38365	5.98676	6.29915	5.95244	6.00776	6.41627	6.13866	0.995926	1.00407	1.00099	1.04673	0.952913	0.978085	0.989298	0.965365	0.998443	1.00156	1.0084	1.03991	0.975255	1.02614	0.969664	0.978676	-0.00588957	0.00586563	0.0014226	0.0658932	-0.0695829	-0.0319677	-0.0155236	-0.0508542	-0.00224852	0.00224502	0.0120692	0.0564578
sp|Q8TEQ6|GEMI5_HUMAN	GEMIN5	Gem-associated protein 5 OS=Homo sapiens OX=9606 GN=GEMIN5 PE=1 SV=3	61	6.53228	6.44182	6.58971	6.49147	6.19807	6.45956	6.12078	6.17452	5.84383	6.15876	6.11688	6.38322	6.17029	6.42306	5.89172	6.00402	6.48705	6.00129	1.00697	0.993028	1.01583	1.00068	0.955453	0.995762	0.943538	0.951822	0.973761	1.02624	1.01926	1.06364	1.02816	1.07028	0.981741	1.00045	0.0100241	-0.0100942	0.0226524	0.000982656	-0.0657435	-0.00612666	-0.083847	-0.0712356	-0.0383596	0.0373661	0.0275221	0.0890105
sp|P23588|IF4B_HUMAN	EIF4B	Eukaryotic translation initiation factor 4B OS=Homo sapiens OX=9606 GN=EIF4B PE=1 SV=2	62	6.27551	6.16487	6.38198	6.14496	6.41042	6.08177	6.24851	6.15188	5.66051	6.42042	6.12085	6.32964	6.54235	6.06824	6.59751	6.40059	6.22019	6.04047	1.00889	0.991106	1.02601	0.987906	1.03058	0.977747	1.00455	0.989018	0.937098	1.0629	1.01331	1.04787	1.08309	1.0046	1.09222	1.05962	0.0127741	-0.0128882	0.0370454	-0.017555	0.0434602	-0.0324674	0.00655356	-0.0159313	-0.0937276	0.0880081	0.0190724	0.0674638
tr|F8VP89|F8VP89_HUMAN	EIF4B	Eukaryotic translation initiation factor 4B (Fragment) OS=Homo sapiens OX=9606 GN=EIF4B PE=1 SV=1	2	6.27962	5.7918	6.2819	6.37015	6.18411	6.29241	6.28324	6.23937	5.38504	6.59336	6.25263	6.73928	6.38066	6.04409	6.59761	6.28475	6.03571	5.9892	1.04041	0.959589	1.04079	1.05541	1.02459	1.04253	1.04101	1.03374	0.899125	1.10087	1.04398	1.12524	1.06536	1.00916	1.10158	1.04935	0.0571538	-0.0595117	0.0576775	0.0778039	0.0350425	0.0600892	0.0579852	0.0478769	-0.153406	0.138651	0.0620998	0.170231
sp|Q9Y5B9|SP16H_HUMAN	SUPT16H	FACT complex subunit SPT16 OS=Homo sapiens OX=9606 GN=SUPT16H PE=1 SV=1	15	7.10204	7.41163	7.37055	7.55869	6.51424	6.83766	5.92381	6.53095	5.3076	5.58438	5.86485	5.96888	5.58417	5.85175	5.41209	5.1767	7.25683	5.44599	0.978669	1.02133	1.01567	1.0416	0.89767	0.942237	0.816308	0.899972	0.974589	1.02541	1.07691	1.09601	1.02537	1.07451	0.993775	0.950553	-0.031107	0.0304504	0.0224318	0.0587958	-0.155744	-0.0858378	-0.292815	-0.152048	-0.0371347	0.0362028	0.1069	0.132266
sp|A8MXV4|NUD19_HUMAN	NUDT19	Nucleoside diphosphate-linked moiety X motif 19 OS=Homo sapiens OX=9606 GN=NUDT19 PE=1 SV=1	9	5.96503	6.25538	6.39684	6.58495	6.0438	6.15192	6.31147	6.38071	5.64974	6.1689	6.21003	6.52555	6.60576	6.24781	6.28177	6.22033	6.1102	5.90932	0.976241	1.02376	1.04691	1.0777	0.989132	1.00683	1.03294	1.04427	0.956073	1.04393	1.05089	1.10428	1.11785	1.05728	1.06303	1.05263	-0.0346914	0.0338767	0.0661386	0.107952	-0.0157649	0.00981596	0.0467553	0.0624962	-0.0648076	0.0620211	0.0716081	0.143107
sp|Q92538|GBF1_HUMAN	GBF1	Golgi-specific brefeldin A-resistance guanine nucleotide exchange factor 1 OS=Homo sapiens OX=9606 GN=GBF1 PE=1 SV=2	21	6.94221	6.45928	6.76137	6.52668	6.30384	6.68042	6.00101	5.9495	5.95905	6.13637	6.39391	6.00429	5.7744	6.45044	5.85083	5.80638	6.70074	6.04771	1.03604	0.963964	1.00905	0.974023	0.940767	0.996967	0.895574	0.887886	0.98534	1.01466	1.05724	0.99282	0.954808	1.06659	0.967446	0.960096	0.0510735	-0.0529481	0.0129941	-0.0379722	-0.0880906	-0.0043827	-0.159116	-0.171553	-0.0213066	0.0209965	0.0803095	-0.0103953
sp|O96007|MOC2B_HUMAN	MOCS2	Molybdopterin synthase catalytic subunit OS=Homo sapiens OX=9606 GN=MOCS2 PE=1 SV=1	12	6.07233	6.36177	6.09921	6.21244	6.44827	6.02245	6.17737	6.2164	6.09606	6.42279	6.05757	6.48181	6.3559	6.26821	6.48636	6.22104	6.21705	6.25943	0.976722	1.02328	0.981046	0.999258	1.03719	0.968699	0.993618	0.999895	0.973901	1.0261	0.967752	1.03553	1.01541	1.0014	1.03625	0.993868	-0.03398	0.033198	-0.0276078	-0.00107017	0.052682	-0.0458797	-0.00923744	-0.000150843	-0.038153	0.03717	-0.047291	0.0503666
sp|Q08378|GOGA3_HUMAN	GOLGA3	Golgin subfamily A member 3 OS=Homo sapiens OX=9606 GN=GOLGA3 PE=1 SV=2	51	6.1146	6.0891	6.40845	6.35828	6.14635	6.30752	6.51217	6.50999	5.98322	6.15068	5.89914	6.35788	6.23963	6.16716	6.38086	6.37498	6.10185	6.06695	1.00209	0.99791	1.05025	1.04202	1.00729	1.03371	1.06725	1.06689	0.986199	1.0138	0.97234	1.04795	1.02846	1.01652	1.05174	1.05077	0.00301141	-0.00301771	0.0707287	0.0593898	0.0104832	0.0478262	0.0938916	0.0934086	-0.0200493	0.0197745	-0.0404668	0.0675744
sp|Q96N66|MBOA7_HUMAN	MBOAT7	Lysophospholipid acyltransferase 7 OS=Homo sapiens OX=9606 GN=MBOAT7 PE=1 SV=2	21	6.00355	6.09414	6.27341	6.0301	6.08828	5.96754	6.26387	6.20602	5.82049	6.8134	6.14865	6.70414	6.5113	6.07003	6.66311	6.34196	6.04885	6.31695	0.992512	1.00749	1.03713	0.996901	1.00652	0.986559	1.03555	1.02598	0.921409	1.07859	0.973358	1.06129	1.03077	0.960912	1.0548	1.00396	-0.0108438	0.010763	0.0525902	-0.00447777	0.00937502	-0.0195234	0.0503946	0.0370087	-0.118086	0.109148	-0.0389573	0.0858253
sp|P11182|ODB2_HUMAN	DBT	Lipoamide acyltransferase component of branched-chain alpha-keto acid dehydrogenase complex, mitochondrial OS=Homo sapiens OX=9606 GN=DBT PE=1 SV=3	22	6.29486	6.15606	6.28954	6.12271	6.20098	6.30932	6.39297	6.16047	5.7492	6.40003	6.05877	6.23651	6.5312	6.31353	6.50842	6.27544	6.22546	6.07461	1.01115	0.988852	1.01029	0.983495	0.996068	1.01347	1.02691	0.989561	0.94643	1.05357	0.997392	1.02665	1.07516	1.03933	1.07141	1.03306	0.0159939	-0.0161731	0.0147741	-0.0240101	-0.00568421	0.0193041	0.0383059	-0.01514	-0.0794318	0.0752857	-0.00376804	0.0379459
sp|Q9UHL4|DPP2_HUMAN	DPP7	Dipeptidyl peptidase 2 OS=Homo sapiens OX=9606 GN=DPP7 PE=1 SV=3	16	6.18304	6.28381	5.99725	6.09608	5.9561	6.0792	6.1012	5.90867	6.10796	6.67952	6.19428	6.65476	6.67003	6.18323	6.54678	6.35808	6.23343	6.39374	0.991917	1.00808	0.962112	0.977966	0.95551	0.975258	0.978788	0.947901	0.955303	1.0447	0.968804	1.04082	1.04321	0.967076	1.02394	0.994423	-0.0117087	0.0116145	-0.055724	-0.0321432	-0.0656571	-0.0361436	-0.0309321	-0.0771917	-0.0659695	0.0630844	-0.0457235	0.0577266
sp|P53041|PPP5_HUMAN	PPP5C	Serine/threonine-protein phosphatase 5 OS=Homo sapiens OX=9606 GN=PPP5C PE=1 SV=1	32	6.49011	6.49122	6.15256	6.31671	6.39145	6.25339	6.39438	6.40167	5.75054	6.19649	5.78409	6.35047	6.42937	6.05692	6.34026	6.20038	6.49066	5.97351	0.999914	1.00009	0.947909	0.973199	0.984714	0.963444	0.985166	0.986289	0.962673	1.03733	0.968289	1.0631	1.07631	1.01396	1.0614	1.03798	-0.000123366	0.000123356	-0.0771795	-0.039193	-0.022223	-0.0537278	-0.0215618	-0.019918	-0.0548827	0.0528711	-0.0464901	0.0882833
sp|O15439|MRP4_HUMAN	ABCC4	Multidrug resistance-associated protein 4 OS=Homo sapiens OX=9606 GN=ABCC4 PE=1 SV=3	40	6.32555	6.29839	6.27313	5.98503	6.175	6.08988	6.46162	6.29326	5.87417	6.54386	6.10347	6.34993	6.41935	6.0273	6.52421	6.25586	6.31197	6.20901	1.00215	0.997849	0.993847	0.948203	0.9783	0.964814	1.02371	0.997036	0.946071	1.05393	0.983001	1.0227	1.03388	0.970734	1.05076	1.00754	0.00310058	-0.00310726	-0.00890489	-0.0767319	-0.0316512	-0.0516765	0.0338056	-0.0042828	-0.0799794	0.0757775	-0.0247347	0.0323763
sp|O15127|SCAM2_HUMAN	SCAMP2	Secretory carrier-associated membrane protein 2 OS=Homo sapiens OX=9606 GN=SCAMP2 PE=1 SV=2	4	5.73463	6.12263	6.14272	6.89643	6.34865	6.15148	6.6761	6.21415	5.85733	6.88056	6.10613	6.62829	5.78306	6.11839	6.18969	6.14977	5.92863	6.36895	0.967277	1.03272	1.03611	1.16324	1.07085	1.03759	1.12608	1.04816	0.91967	1.08033	0.958735	1.04072	0.908009	0.96066	0.971855	0.965587	-0.0479984	0.0464527	0.0511789	0.218151	0.0987511	0.0532348	0.171307	0.0678583	-0.120811	0.111472	-0.0607961	0.0575823
tr|H3BUB6|H3BUB6_HUMAN	SCAMP2	Secretory carrier-associated membrane protein (Fragment) OS=Homo sapiens OX=9606 GN=SCAMP2 PE=1 SV=1	2	6.21319	6.31147	5.805	5.83556	5.39068	6.29967	5.9142	6.05942	6.29572	6.18669	5.68676	6.88903	7.2183	6.71751	6.59081	6.58601	6.26233	6.2412	0.992153	1.00785	0.926971	0.931851	0.860811	1.00596	0.944409	0.967598	1.00873	0.991265	0.911164	1.1038	1.15656	1.07632	1.05602	1.05525	-0.0113654	0.0112765	-0.109403	-0.101828	-0.216232	0.00857672	-0.0825165	-0.0475198	0.0125468	-0.0126569	-0.134218	0.142476
sp|Q8TBA6|GOGA5_HUMAN	GOLGA5	Golgin subfamily A member 5 OS=Homo sapiens OX=9606 GN=GOLGA5 PE=1 SV=3	14	6.19739	6.3619	6.51826	6.45425	6.07894	6.02809	6.47276	6.35704	5.77068	6.35689	5.97724	6.592	6.10061	6.02418	6.41601	6.29374	6.27965	6.06378	0.986901	1.0131	1.038	1.0278	0.968039	0.959941	1.03075	1.01232	0.951663	1.04834	0.985728	1.08711	1.00607	0.993469	1.05809	1.03792	-0.0190222	0.0187747	0.0538039	0.0395665	-0.0468632	-0.058982	0.043698	0.0176722	-0.0714773	0.0681025	-0.0207391	0.120498
tr|E7ENQ1|E7ENQ1_HUMAN	MAP4K4	Mitogen-activated protein kinase kinase kinase kinase 4 OS=Homo sapiens OX=9606 GN=MAP4K4 PE=1 SV=1	18	6.61866	6.29164	6.75599	6.65346	6.07077	5.95125	6.81392	6.46457	6.26076	6.06502	6.17874	6.47471	5.7098	6.01596	5.84817	5.82656	6.45515	6.16289	1.02533	0.97467	1.0466	1.03072	0.940454	0.921938	1.05558	1.00146	1.01588	0.984119	1.00257	1.0506	0.926481	0.976159	0.948933	0.945427	0.0360885	-0.0370145	0.0657166	0.0436542	-0.0885711	-0.117258	0.0780344	0.00210379	0.0227308	-0.0230946	0.00370563	0.0712085
sp|Q9UKE5-4|TNIK_HUMAN	TNIK	Isoform 4 of TRAF2 and NCK-interacting protein kinase OS=Homo sapiens OX=9606 GN=TNIK	41	6.4415	6.45137	6.3407	6.47636	6.27635	6.31666	6.19215	6.18501	5.88464	6.21116	5.99926	6.46594	6.29207	6.11365	6.17055	6.18265	6.44643	6.0479	0.999234	1.00077	0.983598	1.00464	0.973616	0.979869	0.960554	0.959447	0.973006	1.02699	0.991958	1.06912	1.04037	1.01087	1.02028	1.02228	-0.00110486	0.00110402	-0.0238594	0.00668164	-0.0385757	-0.0293396	-0.0580611	-0.0597256	-0.0394801	0.0384284	-0.0116497	0.0964258
sp|Q8N4C8|MINK1_HUMAN	MINK1	Misshapen-like kinase 1 OS=Homo sapiens OX=9606 GN=MINK1 PE=1 SV=2	4	6.84343	6.43734	6.34706	6.69462	5.85806	6.36526	5.92414	5.21631	6.73134	5.8674	6.01996	6.80066	6.59432	6.7692	5.50159	6.02931	6.64039	6.29937	1.03058	0.969423	0.955827	1.00817	0.882187	0.958568	0.892138	0.785543	1.06857	0.931426	0.955645	1.07958	1.04682	1.07458	0.873356	0.957129	0.0434527	-0.0448022	-0.0651784	0.0117353	-0.180844	-0.0610474	-0.164661	-0.348237	0.0956862	-0.102486	-0.0654537	0.110467
tr|C9J338|C9J338_HUMAN	TNIK	TRAF2 and NCK-interacting protein kinase (Fragment) OS=Homo sapiens OX=9606 GN=TNIK PE=1 SV=1	4	6.45589	6.89283	5.69243	5.21587	5.90252	5.69873	6.42239	6.11889	6.55396	6.36647	6.13767	6.54268	7.11185	6.51054	6.50434	5.87294	6.67436	6.46021	0.967267	1.03273	0.85288	0.781479	0.884357	0.853824	0.962248	0.916776	1.01451	0.985489	0.950072	1.01277	1.10087	1.00779	1.00683	0.909094	-0.0480135	0.0464669	-0.229585	-0.355722	-0.177298	-0.227989	-0.0555192	-0.12536	0.0207847	-0.0210885	-0.0738911	0.0182995
sp|Q66K74|MAP1S_HUMAN	MAP1S	Microtubule-associated protein 1S OS=Homo sapiens OX=9606 GN=MAP1S PE=1 SV=2	20	6.22974	6.37726	6.51991	6.5299	6.09787	6.30288	6.23446	6.3144	5.71813	6.06508	6.33975	6.55032	6.12622	6.2239	6.15844	6.21172	6.3035	5.89161	0.988299	1.0117	1.03433	1.03592	0.967378	0.999902	0.989047	1.00173	0.970556	1.02944	1.07607	1.11181	1.03982	1.0564	1.04529	1.05433	-0.0169812	0.0167836	0.0486989	0.0509078	-0.0478477	-0.000141908	-0.0158885	0.00249255	-0.0431173	0.041866	0.105765	0.152905
sp|O95071|UBR5_HUMAN	UBR5	E3 ubiquitin-protein ligase UBR5 OS=Homo sapiens OX=9606 GN=UBR5 PE=1 SV=2	30	6.65006	6.91548	6.86351	7.09948	6.85279	5.9582	8.02843	6.34215	5.3163	5.04463	5.95981	5.88366	5.22045	6.87674	5.65498	5.33333	6.78277	5.18046	0.980434	1.01957	1.0119	1.04669	1.01032	0.878432	1.18365	0.935038	1.02622	0.973779	1.15044	1.13574	1.00772	1.32744	1.0916	1.02951	-0.0285072	0.0279548	0.017072	0.0658388	0.0148169	-0.186998	0.243243	-0.0969026	0.0373409	-0.0383331	0.202185	0.183632
sp|Q9BYT8|NEUL_HUMAN	NLN	Neurolysin, mitochondrial OS=Homo sapiens OX=9606 GN=NLN PE=1 SV=1	44	6.17186	6.49877	6.2878	6.4453	6.23396	6.07771	6.42508	6.382	5.77704	6.39753	5.95309	6.47851	6.35217	6.08427	6.22163	6.21328	6.33531	6.08728	0.974199	1.0258	0.9925	1.01736	0.984002	0.959338	1.01417	1.00737	0.949034	1.05097	0.977955	1.06427	1.04351	0.999505	1.02207	1.0207	-0.037711	0.0367503	-0.010861	0.0248312	-0.0232675	-0.0598885	0.0202981	0.0105923	-0.0754684	0.0717161	-0.0321602	0.0898631
sp|Q9NRF9|DPOE3_HUMAN	POLE3	DNA polymerase epsilon subunit 3 OS=Homo sapiens OX=9606 GN=POLE3 PE=1 SV=1	5	6.68806	6.60877	6.13764	6.08599	6.5897	6.14779	6.55426	6.41641	5.63448	6.33215	5.62579	5.84103	6.52854	6.10625	6.61012	6.09303	6.64841	5.98332	1.00596	0.994037	0.923173	0.915405	0.991169	0.9247	0.985838	0.965104	0.941699	1.0583	0.940246	0.97622	1.09112	1.02055	1.10476	1.01834	0.00857735	-0.00862865	-0.115326	-0.127518	-0.0127977	-0.112943	-0.0205775	-0.0512441	-0.0866625	0.0817504	-0.0888893	-0.0347222
sp|Q9C073|F117A_HUMAN	FAM117A	Protein FAM117A OS=Homo sapiens OX=9606 GN=FAM117A PE=1 SV=1	6	6.57627	6.40272	6.42877	6.6259	6.31492	6.08301	6.60839	6.13915	5.97405	6.35135	6.33758	6.23029	6.21527	6.40154	5.79419	5.51658	6.48949	6.1627	1.01337	0.986628	0.990643	1.02102	0.973099	0.937363	1.01832	0.946014	0.969388	1.03061	1.02838	1.01097	1.00853	1.03876	0.940203	0.895156	0.0191633	-0.0194213	-0.0135635	0.0300102	-0.0393418	-0.0933208	0.0261926	-0.0800673	-0.0448533	0.0435007	0.0403695	0.0157368
sp|Q15058|KIF14_HUMAN	KIF14	Kinesin-like protein KIF14 OS=Homo sapiens OX=9606 GN=KIF14 PE=1 SV=1	4	7.21913	6.55368	6.05102	6.81668	6.5158	6.66947	5.99878	6.30757	5.71921	6.13425	5.9213	5.22103	6.51181	6.88628	5.7288	5.7452	6.8864	5.92673	1.04832	0.951684	0.878691	0.989875	0.946183	0.968498	0.871105	0.915945	0.964986	1.03501	0.999084	0.880929	1.09872	1.1619	0.966604	0.969371	0.068074	-0.0714458	-0.186573	-0.0146818	-0.0798087	-0.0461789	-0.199082	-0.126667	-0.0514205	0.0496506	-0.00132239	-0.182902
sp|Q9H269|VPS16_HUMAN	VPS16	Vacuolar protein sorting-associated protein 16 homolog OS=Homo sapiens OX=9606 GN=VPS16 PE=1 SV=2	9	6.18365	6.49528	6.99192	6.53306	6.48008	6.57835	5.85198	6.06653	6.16139	5.98152	6.52059	6.54634	5.90706	6.17274	5.88158	5.64793	6.33947	6.07146	0.975421	1.02458	1.10292	1.03054	1.02218	1.03768	0.923103	0.956947	1.01481	0.985187	1.07397	1.07822	0.972923	1.01668	0.968727	0.930243	-0.0359024	0.0350306	0.141328	0.0433978	0.0316505	0.0533647	-0.115436	-0.0634895	0.0212136	-0.0215302	0.10296	0.108646
sp|O95470|SGPL1_HUMAN	SGPL1	Sphingosine-1-phosphate lyase 1 OS=Homo sapiens OX=9606 GN=SGPL1 PE=1 SV=3	6	5.70493	5.83861	6.52759	6.19306	6.13162	6.27508	6.21613	6.27998	7.36953	5.93736	5.97303	6.29169	5.96285	6.02897	6.95046	6.31911	5.77177	6.65344	0.988419	1.01158	1.13095	1.07299	1.06235	1.0872	1.07699	1.08805	1.10763	0.892374	0.897735	0.945629	0.896205	0.906143	1.04464	0.94975	-0.0168046	0.0166111	0.177537	0.101639	0.0872545	0.12062	0.107003	0.121746	0.147471	-0.16428	-0.155639	-0.0806539
sp|Q9Y3F4-2|STRAP_HUMAN	STRAP	Isoform 2 of Serine-threonine kinase receptor-associated protein OS=Homo sapiens OX=9606 GN=STRAP	32	6.07704	6.03534	6.42476	6.24703	6.51481	6.24481	6.31094	6.26585	5.88584	6.41694	5.99988	6.29503	6.27383	6.26774	6.45393	6.28623	6.05619	6.15139	1.00344	0.996557	1.06086	1.03151	1.07573	1.03114	1.04206	1.03462	0.956831	1.04317	0.97537	1.02335	1.0199	1.01891	1.04918	1.02192	0.00495832	-0.00497542	0.0852321	0.04476	0.105313	0.0442472	0.0594444	0.0490998	-0.0636641	0.060973	-0.0359788	0.0333008
sp|Q13263|TIF1B_HUMAN	TRIM28	Transcription intermediary factor 1-beta OS=Homo sapiens OX=9606 GN=TRIM28 PE=1 SV=5	84	6.53241	6.5053	6.42139	6.30541	6.47774	6.50594	6.22448	6.4465	5.58073	6.21522	5.74985	6.06606	6.30387	6.17034	6.3597	6.13507	6.51886	5.89798	1.00208	0.997921	0.985049	0.967257	0.993693	0.998019	0.954843	0.988901	0.946211	1.05379	0.974885	1.0285	1.06882	1.04618	1.07829	1.0402	0.00299676	-0.003003	-0.021733	-0.0480284	-0.00912802	-0.00286107	-0.0666653	-0.0161025	-0.0797659	0.0755858	-0.0366954	0.0405401
sp|P82094-2|TMF1_HUMAN	TMF1	Isoform 2 of TATA element modulatory factor OS=Homo sapiens OX=9606 GN=TMF1	38	6.14537	6.32697	6.40276	6.31557	6.04139	5.94054	6.23066	6.14093	6.00807	6.39078	6.15809	6.57778	6.33937	6.23002	6.46115	6.29055	6.23617	6.19942	0.98544	1.01456	1.02671	1.01273	0.968766	0.952594	0.999116	0.984728	0.969133	1.03087	0.993332	1.06103	1.02257	1.00494	1.04222	1.0147	-0.0211604	0.0208545	0.0380337	0.0182527	-0.0457797	-0.0700662	-0.00127526	-0.0222031	-0.0452328	0.0438576	-0.00965146	0.0854663
sp|P55263|ADK_HUMAN	ADK	Adenosine kinase OS=Homo sapiens OX=9606 GN=ADK PE=1 SV=2	31	5.89599	5.79066	5.98728	6.12815	6.58747	6.56941	7.66956	7.43845	5.5148	5.67462	5.62315	5.89384	6.11706	5.87615	6.54549	6.68791	5.84333	5.59471	1.00901	0.990987	1.02464	1.04874	1.12735	1.12426	1.31253	1.27298	0.985717	1.01428	1.00508	1.05347	1.09336	1.0503	1.16994	1.1954	0.0129445	-0.0130617	0.0351112	0.0686621	0.172935	0.168974	0.392354	0.348212	-0.0207548	0.0204604	0.00731518	0.0751445
tr|A0A5F9ZHJ1|A0A5F9ZHJ1_HUMAN	ADK	Adenosine kinase OS=Homo sapiens OX=9606 GN=ADK PE=4 SV=1	1	5.57817	6.72495	6.46828	7.85458	6.35296	5.51253	9.5991	7.33677	5.78731	4.16002	4.53878	5.94596	5.44272	6.87322	6.06657	5.75811	6.15156	4.97367	0.906789	1.09321	1.05149	1.27684	1.03274	0.896119	1.56043	1.19267	1.16359	0.836409	0.912562	1.19549	1.09431	1.38192	1.21974	1.15772	-0.14116	0.128571	0.0724298	0.352582	0.0464766	-0.158238	0.641947	0.254193	0.218584	-0.257719	-0.132005	0.2576
tr|A0A5F9ZH76|A0A5F9ZH76_HUMAN	ADK	Adenosine kinase (Fragment) OS=Homo sapiens OX=9606 GN=ADK PE=4 SV=1	1	5.84445	6.04833	6.69987	6.5073	6.93608	6.07103	7.75439	5.76831	6.95649	6.0926	5.9195	6.00664	5.6864	7.25682	5.78049	4.67133	5.94639	6.52454	0.982857	1.01714	1.12671	1.09433	1.16644	1.02096	1.30405	0.970052	1.0662	0.933797	0.907266	0.920622	0.87154	1.11223	0.885961	0.715963	-0.0249468	0.0245228	0.172119	0.130045	0.222106	0.0299272	0.382999	-0.0438654	0.0924823	-0.0988193	-0.140402	-0.119319
sp|Q96GQ5|RUS1_HUMAN	C16orf58	RUS1 family protein C16orf58 OS=Homo sapiens OX=9606 GN=C16orf58 PE=1 SV=2	5	6.18849	6.16017	6.64122	6.21508	6.4305	5.9689	6.23024	6.12019	5.68636	6.36248	6.37432	6.95025	6.10618	6.20261	5.97335	6.38966	6.17433	6.02442	1.00229	0.997707	1.07562	1.0066	1.04149	0.966728	1.00906	0.991231	0.943885	1.05611	1.05808	1.15368	1.01357	1.02958	0.991523	1.06063	0.00330484	-0.00331243	0.105166	0.00949037	0.0586483	-0.0488175	0.0130051	-0.0127062	-0.0833169	0.0787669	0.0814491	0.206243
sp|Q15003|CND2_HUMAN	NCAPH	Condensin complex subunit 2 OS=Homo sapiens OX=9606 GN=NCAPH PE=1 SV=3	30	6.78582	6.53364	6.69345	6.98166	6.36226	6.5725	6.44542	6.41404	5.25448	5.82611	6.09063	6.1979	5.91654	6.3001	5.71415	5.91129	6.65973	5.5403	1.01893	0.981067	1.00506	1.04834	0.955333	0.986902	0.96782	0.963108	0.948412	1.05159	1.09933	1.11869	1.06791	1.13714	1.03138	1.06696	0.0270595	-0.0275767	0.00728632	0.0681064	-0.0659244	-0.0190215	-0.0471893	-0.0542303	-0.0764148	0.0725701	0.136629	0.161817
sp|Q14683|SMC1A_HUMAN	SMC1A	Structural maintenance of chromosomes protein 1A OS=Homo sapiens OX=9606 GN=SMC1A PE=1 SV=2	82	6.29505	6.3389	6.34464	6.30422	6.243	6.20811	6.23192	6.30152	5.88743	6.38208	6.12663	6.42714	6.27112	6.19941	6.1967	6.24214	6.31697	6.13476	0.996529	1.00347	1.00438	0.997981	0.988289	0.982766	0.986535	0.997553	0.959685	1.04032	0.998676	1.04766	1.02223	1.01054	1.0101	1.0175	-0.00501603	0.00499865	0.00630444	-0.00291598	-0.0169944	-0.0250797	-0.0195571	-0.003534	-0.0593677	0.057021	-0.001912	0.0671712
sp|Q8N0W3-2|FCSK_HUMAN	FCSK	Isoform 2 of L-fucose kinase OS=Homo sapiens OX=9606 GN=FCSK	16	5.96246	5.96358	6.49587	6.50584	6.23221	5.95125	6.1851	6.20016	6.09163	6.65626	6.57167	6.81506	6.42959	5.88603	6.03342	6.01987	5.96302	6.37394	0.999906	1.00009	1.08936	1.09103	1.04514	0.998026	1.03724	1.03977	0.955708	1.04429	1.03102	1.06921	1.00873	0.923452	0.946575	0.94445	-0.000135493	0.00013548	0.12348	0.125692	0.0637007	-0.00285045	0.0527537	0.0562623	-0.0653583	0.0625252	0.0440735	0.0965398
sp|Q9H8G2|CAAP1_HUMAN	CAAP1	Caspase activity and apoptosis inhibitor 1 OS=Homo sapiens OX=9606 GN=CAAP1 PE=1 SV=2	4	5.61216	5.96903	5.99079	6.2622	5.5026	5.94841	6.10274	5.79652	6.57684	6.83823	6.48532	7.30751	6.44023	5.88851	6.44493	6.83399	5.79059	6.70754	0.969185	1.03081	1.03457	1.08144	0.950265	1.02725	1.05391	1.00102	0.980515	1.01948	0.966871	1.08945	0.960149	0.877895	0.960849	1.01885	-0.0451555	0.0437849	0.0490347	0.112958	-0.0735981	0.0387925	0.0757455	0.00147543	-0.0283881	0.0278403	-0.0486049	0.123597
sp|Q99615|DNJC7_HUMAN	DNAJC7	DnaJ homolog subfamily C member 7 OS=Homo sapiens OX=9606 GN=DNAJC7 PE=1 SV=2	34	6.49182	6.36457	6.66228	6.85174	6.44379	6.56362	6.19644	6.34596	5.74949	6.10631	6.03926	6.24463	5.93115	6.11	5.92191	5.97704	6.42819	5.9279	1.0099	0.990102	1.03642	1.06589	1.00243	1.02107	0.963947	0.987207	0.969903	1.0301	1.01879	1.05343	1.00055	1.03072	0.99899	1.00829	0.0142093	-0.0143506	0.0516023	0.0920567	0.00349578	0.030078	-0.0529741	-0.0185753	-0.0440871	0.0427797	0.0268507	0.075095
sp|P53365|ARFP2_HUMAN	ARFIP2	Arfaptin-2 OS=Homo sapiens OX=9606 GN=ARFIP2 PE=1 SV=1	8	6.66358	7.09961	6.54289	7.00192	6.28903	6.20086	5.96401	6.06342	5.94274	5.96547	6.40563	6.66614	6.42131	5.7645	5.69422	5.31468	6.88159	5.95411	0.968319	1.03168	0.950781	1.01749	0.913891	0.901079	0.866661	0.881107	0.998091	1.00191	1.07583	1.11959	1.07847	0.968156	0.956352	0.892608	-0.0464455	0.0449968	-0.072815	0.0250076	-0.129905	-0.150275	-0.20646	-0.182611	-0.0027564	0.00275114	0.105456	0.162967
sp|P53367|ARFP1_HUMAN	ARFIP1	Arfaptin-1 OS=Homo sapiens OX=9606 GN=ARFIP1 PE=1 SV=2	16	6.61782	6.72944	6.89244	6.84706	6.35788	6.45217	6.14027	5.65512	6.04321	6.25348	6.48463	6.71062	6.17336	6.212	5.24892	5.18158	6.67363	6.14834	0.991637	1.00836	1.03279	1.02599	0.952687	0.966816	0.920079	0.847383	0.9829	1.0171	1.0547	1.09145	1.00407	1.01035	0.853713	0.84276	-0.0121157	0.0120148	0.0465431	0.037013	-0.0699259	-0.0486873	-0.12017	-0.238914	-0.024883	0.0244611	0.0768261	0.126248
sp|Q53H96|P5CR3_HUMAN	PYCR3	Pyrroline-5-carboxylate reductase 3 OS=Homo sapiens OX=9606 GN=PYCR3 PE=1 SV=3	11	6.08287	6.30369	6.34365	6.25808	6.26345	5.9785	6.31699	6.0642	5.83006	6.55074	6.21812	6.77619	6.5303	6.19248	6.09498	6.1957	6.19328	6.1904	0.982173	1.01783	1.02428	1.01046	1.01133	0.96532	1.01997	0.979158	0.941791	1.05821	1.00448	1.09463	1.05491	1.00034	0.984586	1.00086	-0.0259515	0.0254929	0.0346095	0.0150164	0.0162539	-0.0509201	0.0285336	-0.0303863	-0.0865219	0.0816253	0.00644582	0.130442
sp|Q13895|BYST_HUMAN	BYSL	Bystin OS=Homo sapiens OX=9606 GN=BYSL PE=1 SV=3	30	7.10081	6.65651	6.7254	6.68849	6.58423	6.82144	6.19327	6.74843	5.40212	5.82092	6.00329	5.9294	5.57725	6.27969	5.5857	5.88305	6.87866	5.61152	1.0323	0.967704	0.977719	0.972354	0.957197	0.991682	0.90036	0.981068	0.962684	1.03732	1.06982	1.05665	0.993893	1.11907	0.995399	1.04839	0.0458561	-0.0473616	-0.0325075	-0.040447	-0.0631128	-0.0120512	-0.151426	-0.0275756	-0.0548659	0.0528556	0.0973618	0.0794945
sp|Q96GG9|DCNL1_HUMAN	DCUN1D1	DCN1-like protein 1 OS=Homo sapiens OX=9606 GN=DCUN1D1 PE=1 SV=1	17	6.40107	6.24412	6.40109	6.50121	6.1763	6.33854	6.15356	6.02057	5.87815	6.41416	6.1847	6.8135	6.25223	5.96361	6.10336	6.15382	6.32259	6.14616	1.01241	0.987588	1.01241	1.02825	0.976862	1.00252	0.973265	0.952231	0.956395	1.04361	1.00627	1.10858	1.01726	0.970299	0.993037	1.00125	0.0177963	-0.0180185	0.0178008	0.0401914	-0.033774	0.00363376	-0.0390955	-0.0706167	-0.064322	0.0615762	0.00901947	0.148712
sp|P80303|NUCB2_HUMAN	NUCB2	Nucleobindin-2 OS=Homo sapiens OX=9606 GN=NUCB2 PE=1 SV=3	45	6.15175	6.2232	6.2083	6.1431	6.30285	6.04233	6.30899	6.19479	5.71526	6.58156	5.97486	6.41529	6.58477	6.21171	6.72556	6.21567	6.18748	6.14841	0.994226	1.00577	1.00337	0.992828	1.01865	0.976542	1.01964	1.00118	0.929551	1.07045	0.971773	1.04341	1.07097	1.0103	1.09387	1.01094	-0.00835392	0.00830582	0.00484748	-0.0103839	0.0266535	-0.0342458	0.0280583	0.00170459	-0.105394	0.0982162	-0.0413085	0.0613011
sp|P51608-2|MECP2_HUMAN	MECP2	Isoform B of Methyl-CpG-binding protein 2 OS=Homo sapiens OX=9606 GN=MECP2	6	6.54452	5.52615	6.17894	6.33744	6.11981	6.19661	5.99965	5.83668	5.54815	5.69059	7.38928	6.30828	6.21734	7.57136	6.06805	6.46715	6.03533	5.61937	1.08437	0.915633	1.02379	1.05006	1.014	1.02672	0.994087	0.967085	0.987326	1.01267	1.31497	1.1226	1.10641	1.34737	1.07985	1.15087	0.116854	-0.127159	0.0339255	0.0704663	0.020053	0.0380453	-0.00855551	-0.0482859	-0.0184016	0.0181698	0.395025	0.166838
sp|Q86X29|LSR_HUMAN	LSR	Lipolysis-stimulated lipoprotein receptor OS=Homo sapiens OX=9606 GN=LSR PE=1 SV=4	8	5.97928	5.56455	6.26133	6.02146	6.31284	5.9702	6.30852	6.02574	6.04324	6.89398	6.38676	6.93528	6.48082	5.90245	6.62366	6.28987	5.77191	6.46861	1.03593	0.964073	1.08479	1.04323	1.09372	1.03435	1.09297	1.04398	0.934241	1.06576	0.987347	1.07214	1.00189	0.912476	1.02397	0.972368	0.0509217	-0.052785	0.117419	0.0610633	0.129239	0.0487292	0.128252	0.0620884	-0.0981335	0.0918814	-0.0183715	0.100498
sp|Q14204|DYHC1_HUMAN	DYNC1H1	Cytoplasmic dynein 1 heavy chain 1 OS=Homo sapiens OX=9606 GN=DYNC1H1 PE=1 SV=5	347	6.55388	6.32548	6.35341	6.35757	6.21919	6.43965	6.35491	6.28181	6.08544	6.10232	6.26484	6.1971	6.11768	6.09839	6.03866	6.20967	6.43968	6.09388	1.01773	0.982266	0.986603	0.987249	0.965761	0.999995	0.986836	0.975485	0.998615	1.00138	1.02805	1.01694	1.00391	1.00074	0.990938	1.019	0.0253603	-0.025814	-0.0194579	-0.0185136	-0.0502623	-6.72098e-06	-0.0191173	-0.0358087	-0.00199951	0.00199674	0.0399166	0.0242322
sp|P35612|ADDB_HUMAN	ADD2	Beta-adducin OS=Homo sapiens OX=9606 GN=ADD2 PE=1 SV=3	44	6.20812	6.17337	6.28719	6.16662	6.33009	5.94215	6.39781	6.29981	6.12795	6.3968	6.02646	6.51573	6.51619	6.17439	6.36081	6.07652	6.19074	6.26238	1.00281	0.997193	1.01558	0.996103	1.02251	0.959844	1.03345	1.01762	0.978535	1.02147	0.962328	1.04046	1.04053	0.98595	1.01572	0.970322	0.00404341	-0.00405477	0.0223023	-0.00563309	0.032113	-0.059128	0.0474651	0.0251953	-0.0313054	0.0306405	-0.0553991	0.0572169
sp|P35611-3|ADDA_HUMAN	ADD1	Isoform 3 of Alpha-adducin OS=Homo sapiens OX=9606 GN=ADD1	52	6.3254	6.21278	6.28335	6.14749	6.17053	6.14353	6.38301	6.40762	5.80992	6.39835	6.07185	6.35922	6.53772	6.1214	6.37841	6.24942	6.26909	6.10413	1.00898	0.991018	1.00227	0.980603	0.984278	0.979972	1.01817	1.0221	0.951801	1.0482	0.994711	1.04179	1.07103	1.00283	1.04493	1.0238	0.0129007	-0.0130171	0.0032779	-0.0282586	-0.0228616	-0.0291882	0.0259809	0.0315326	-0.0712686	0.067913	-0.00765072	0.059063
sp|P35612-9|ADDB_HUMAN	ADD2	Isoform 9 of Beta-adducin OS=Homo sapiens OX=9606 GN=ADD2	1	5.67837	5.1308	6.83782	7.01328	6.04047	6.7996	5.3119	7.83143	6.94204	5.4769	7.80023	4.02306	5.5915	7.35126	6.61892	5.55241	5.40458	6.20947	1.05066	0.949342	1.26519	1.29765	1.11766	1.25812	0.982851	1.44903	1.11798	0.882024	1.25618	0.647891	0.900479	1.18388	1.06594	0.894184	0.071293	-0.0750001	0.339353	0.375905	0.160477	0.331266	-0.0249559	0.535092	0.16089	-0.181111	0.329047	-0.626177
sp|P02649|APOE_HUMAN	APOE	Apolipoprotein E OS=Homo sapiens OX=9606 GN=APOE PE=1 SV=1	11	6.27613	6.02873	6.31885	6.44785	5.9449	6.11712	6.70052	6.2361	6.08793	6.39908	6.17115	6.44179	6.03937	5.99364	6.41026	6.38659	6.15243	6.2435	1.02011	0.979894	1.02705	1.04802	0.966269	0.994261	1.08909	1.0136	0.975082	1.02492	0.988411	1.03176	0.967304	0.95998	1.02671	1.02292	0.0287189	-0.0293022	0.0385057	0.0676618	-0.0495038	-0.00830376	0.123117	0.0194877	-0.0364044	0.0355083	-0.0168168	0.0451055
sp|P61927|RL37_HUMAN	RPL37	60S ribosomal protein L37 OS=Homo sapiens OX=9606 GN=RPL37 PE=1 SV=2	3	5.82846	5.69782	5.64489	5.52024	5.50108	5.80417	6.02981	5.70217	5.6015	5.9693	7.92427	5.86236	5.87926	9.24388	6.50685	7.28395	5.76314	5.7854	1.01133	0.988666	0.979482	0.957853	0.954528	1.00712	1.04627	0.989421	0.968213	1.03179	1.3697	1.0133	1.01622	1.59779	1.1247	1.25902	0.0162597	-0.016445	-0.0299096	-0.0621241	-0.0671402	0.0102347	0.0652575	-0.015344	-0.0466035	0.0451451	0.453861	0.0190649
sp|Q86U90|YRDC_HUMAN	YRDC	YrdC domain-containing protein, mitochondrial OS=Homo sapiens OX=9606 GN=YRDC PE=1 SV=1	16	6.27692	6.23305	6.44252	6.29175	6.34261	6.22944	6.31408	6.34365	5.92189	6.55765	5.99236	6.44038	6.30312	6.00535	6.24777	6.05747	6.25498	6.23977	1.00351	0.996493	1.02998	1.00588	1.01401	0.995916	1.00945	1.01418	0.949056	1.05094	0.96035	1.03215	1.01015	0.962431	1.00128	0.970784	0.0050504	-0.00506814	0.0426187	0.00845492	0.0200702	-0.00590395	0.0135661	0.0203068	-0.0754352	0.0716861	-0.0583686	0.045653
sp|P22102|PUR2_HUMAN	GART	Trifunctional purine biosynthetic protein adenosine-3 OS=Homo sapiens OX=9606 GN=GART PE=1 SV=1	97	6.43362	6.33707	6.54641	6.46166	6.605	6.62017	6.34193	6.6513	5.46086	6.06059	5.84083	6.00687	6.04283	6.37163	6.0996	6.11962	6.38535	5.76073	1.00756	0.99244	1.02522	1.01195	1.0344	1.03678	0.993201	1.04165	0.947947	1.05205	1.01391	1.04273	1.04897	1.10605	1.05883	1.0623	0.0108662	-0.0109486	0.0359394	0.0171403	0.048794	0.0521037	-0.00984262	0.0588718	-0.0771222	0.0732079	0.019923	0.0603631
sp|P22314|UBA1_HUMAN	UBA1	Ubiquitin-like modifier-activating enzyme 1 OS=Homo sapiens OX=9606 GN=UBA1 PE=1 SV=3	67	6.8765	6.67149	7.05805	6.776	6.69992	6.86159	6.06875	6.41823	6.007	5.64033	6.03619	5.79632	5.82171	6.03294	5.67372	5.56128	6.774	5.82367	1.01513	0.984868	1.04193	1.0003	0.989065	1.01293	0.895889	0.947481	1.03148	0.968519	1.03649	0.995305	0.999664	1.03594	0.974252	0.954945	0.0216675	-0.0219979	0.0592627	0.000426953	-0.0158631	0.018536	-0.158608	-0.0778314	0.0447173	-0.0461478	0.0517108	-0.00679012
sp|Q96F86|EDC3_HUMAN	EDC3	Enhancer of mRNA-decapping protein 3 OS=Homo sapiens OX=9606 GN=EDC3 PE=1 SV=1	22	6.43783	6.32223	6.80611	6.58974	6.3247	6.37812	5.91413	6.38039	5.78628	6.39195	6.32773	6.53874	5.74709	5.93575	6.14077	5.97846	6.38003	6.08911	1.00906	0.99094	1.06678	1.03287	0.991328	0.999701	0.926975	1.00006	0.950266	1.04973	1.03919	1.07384	0.94383	0.974813	1.00848	0.981827	0.0130113	-0.0131297	0.0932673	0.0466583	-0.0125662	-0.000431967	-0.109397	8.14033e-05	-0.0735964	0.0700236	0.0554555	0.10278
sp|P11766|ADHX_HUMAN	ADH5	Alcohol dehydrogenase class-3 OS=Homo sapiens OX=9606 GN=ADH5 PE=1 SV=4	50	6.26951	6.23181	6.15247	6.02972	6.53101	6.14834	6.41907	6.29987	5.78809	6.48884	5.84017	6.22925	6.65111	6.19893	6.52989	6.19192	6.25066	6.13847	1.00302	0.996984	0.984291	0.964653	1.04485	0.983631	1.02694	1.00787	0.942921	1.05708	0.951406	1.01479	1.08351	1.00985	1.06377	1.00871	0.00434416	-0.00435728	-0.0228428	-0.0519175	0.0632976	-0.0238116	0.0383558	0.0113135	-0.0847906	0.0800827	-0.0718676	0.0211805
sp|P13804|ETFA_HUMAN	ETFA	Electron transfer flavoprotein subunit alpha, mitochondrial OS=Homo sapiens OX=9606 GN=ETFA PE=1 SV=1	42	6.32748	6.3112	6.19531	6.17088	6.48442	6.40847	6.4245	6.38541	5.6768	6.2777	5.99652	6.1541	6.37422	6.12569	6.39543	6.29188	6.31934	5.97725	1.00129	0.998712	0.980373	0.976507	1.02612	1.0141	1.01664	1.01046	0.949734	1.05027	1.00322	1.02959	1.06641	1.02483	1.06996	1.05264	0.00185715	-0.00185955	-0.0285974	-0.0342976	0.0372036	0.0202061	0.0238103	0.0150054	-0.074404	0.0707542	0.00464361	0.042066
sp|Q2TAZ0-3|ATG2A_HUMAN	ATG2A	Isoform 2 of Autophagy-related protein 2 homolog A OS=Homo sapiens OX=9606 GN=ATG2A	22	6.19322	6.13223	6.52824	6.29751	6.17995	6.17918	6.16475	6.16343	6.34382	6.46652	6.03023	6.69938	6.27286	6.00529	6.2565	6.08689	6.16273	6.40517	1.00495	0.995052	1.05931	1.02187	1.0028	1.00267	1.00033	1.00011	0.990422	1.00958	0.941463	1.04593	0.979343	0.937569	0.976789	0.950309	0.00712128	-0.00715661	0.0831257	0.0312131	0.00402675	0.00384698	0.000473975	0.000165031	-0.013885	0.0137527	-0.0870238	0.0647907
sp|Q96BY7|ATG2B_HUMAN	ATG2B	Autophagy-related protein 2 homolog B OS=Homo sapiens OX=9606 GN=ATG2B PE=1 SV=5	23	6.52504	6.25844	6.44743	6.30515	5.90176	5.85731	6.63789	6.49003	6.06534	6.29215	6.0175	6.60946	6.33259	5.87656	6.18139	6.20196	6.39174	6.17875	1.02086	0.979145	1.00871	0.986453	0.923342	0.916387	1.03851	1.01538	0.981646	1.01835	0.973903	1.06971	1.0249	0.951093	1.00043	1.00376	0.029778	-0.0304056	0.0125155	-0.019678	-0.115063	-0.12597	0.054516	0.0220164	-0.0267253	0.0262392	-0.0381496	0.0972186
sp|Q13155|AIMP2_HUMAN	AIMP2	Aminoacyl tRNA synthase complex-interacting multifunctional protein 2 OS=Homo sapiens OX=9606 GN=AIMP2 PE=1 SV=2	9	6.98926	6.46854	6.88134	6.72629	6.63259	6.50462	6.69325	6.2638	5.5743	5.19951	6.48084	5.47527	5.34343	7.4381	5.73792	5.59093	6.7289	5.38691	1.03869	0.961307	1.02265	0.999612	0.985687	0.966669	0.994702	0.93088	1.03479	0.965213	1.20307	1.0164	0.99193	1.38077	1.06516	1.03787	0.054769	-0.0569306	0.0323188	-0.0005597	-0.0207983	-0.0489059	-0.00766378	-0.103333	0.049334	-0.051081	0.266724	0.0234735
sp|Q13155-2|AIMP2_HUMAN	AIMP2	Isoform 2 of Aminoacyl tRNA synthase complex-interacting multifunctional protein 2 OS=Homo sapiens OX=9606 GN=AIMP2	1	6.82284	5.60879	6.88078	6.07473	4.92303	7.55284	5.29885	6.49302	6.25159	6.56797	6.9802	6.722	6.87021	6.8716	5.30734	4.7742	6.21582	6.40978	1.09766	0.902342	1.10698	0.977302	0.792017	1.2151	0.852479	1.0446	0.975321	1.02468	1.08899	1.04871	1.07183	1.07205	0.828007	0.744831	0.134429	-0.148254	0.146629	-0.0331233	-0.336397	0.281076	-0.230264	0.0629461	-0.0360517	0.0351727	0.122994	0.0686157
sp|Q2VPK5|CTU2_HUMAN	CTU2	Cytoplasmic tRNA 2-thiolation protein 2 OS=Homo sapiens OX=9606 GN=CTU2 PE=1 SV=1	21	6.34362	6.25146	6.56055	6.5074	6.17078	6.46615	6.29729	6.29432	5.71327	6.27638	6.16738	6.33884	6.18171	6.01227	6.24338	6.1752	6.29754	5.99482	1.00732	0.992683	1.04176	1.03332	0.979872	1.02677	0.99996	0.999489	0.953034	1.04697	1.02878	1.05739	1.03117	1.00291	1.04146	1.03009	0.010518	-0.0105952	0.0590284	0.0472929	-0.0293355	0.0381186	-5.72733e-05	-0.000737854	-0.0694009	0.0662151	0.0409401	0.0805012
tr|H3BNU5|H3BNU5_HUMAN	CTU2	Cytoplasmic tRNA 2-thiolation protein 2 (Fragment) OS=Homo sapiens OX=9606 GN=CTU2 PE=1 SV=1	1	5.77156	5.98551	9.21119	7.89283	7.85337	5.56306	9.00679	6.08006	8.83682	3.14954	5.66053	4.77866	4.10578	7.00998	5.50614	3.58819	5.87853	5.99318	0.981802	1.0182	1.56692	1.34265	1.33594	0.946334	1.53215	1.03428	1.47448	0.525521	0.944495	0.79735	0.685075	1.16966	0.918734	0.598712	-0.0264953	0.0260175	0.647931	0.425086	0.417855	-0.079578	0.615556	0.0486289	0.560206	-0.928181	-0.0823846	-0.326716
sp|P31153|METK2_HUMAN	MAT2A	S-adenosylmethionine synthase isoform type-2 OS=Homo sapiens OX=9606 GN=MAT2A PE=1 SV=1	56	6.2602	6.38555	6.2375	6.19949	6.31356	6.04523	6.35589	6.19213	5.71525	6.3824	5.93728	6.34561	6.55243	6.32881	6.50966	6.23902	6.32287	6.04882	0.990088	1.00991	0.986497	0.980486	0.998527	0.956089	1.00522	0.979322	0.944853	1.05515	0.981559	1.04906	1.08326	1.04629	1.07619	1.03144	-0.0143719	0.0142302	-0.0196128	-0.0284312	-0.00212698	-0.0647835	0.00751346	-0.0301449	-0.0818383	0.0774441	-0.0268528	0.0691039
sp|Q8TBN0|R3GEF_HUMAN	RAB3IL1	Guanine nucleotide exchange factor for Rab-3A OS=Homo sapiens OX=9606 GN=RAB3IL1 PE=1 SV=1	15	6.18746	6.50804	6.64117	6.58342	5.99083	6.33231	6.25316	6.16582	5.86369	6.52801	5.9819	6.33741	6.10972	6.23425	6.04105	6.24177	6.34775	6.19585	0.974749	1.02525	1.04622	1.03713	0.943772	0.997568	0.985099	0.971339	0.94639	1.05361	0.965469	1.02285	0.986099	1.0062	0.975016	1.00741	-0.036898	0.0359778	0.0651921	0.0525919	-0.0834894	-0.00351343	-0.0216599	-0.0419525	-0.0794934	0.0753411	-0.0506984	0.0325911
tr|E9PK89|E9PK89_HUMAN	RAB3IL1	Guanine nucleotide exchange factor for Rab-3A OS=Homo sapiens OX=9606 GN=RAB3IL1 PE=1 SV=9	4	5.33867	6.56352	6.45985	5.71055	5.92626	6.17577	5.91705	6.59359	5.88369	7.04021	5.32478	6.62485	6.62073	6.42362	6.47562	6.92124	5.95109	6.46195	0.89709	1.10291	1.08549	0.95958	0.995827	1.03775	0.994279	1.10796	0.910513	1.08949	0.824021	1.02521	1.02457	0.994068	1.00212	1.07108	-0.156675	0.141315	0.118346	-0.0595254	-0.00603323	0.0534639	-0.00827706	0.147909	-0.135248	0.123649	-0.279248	0.0359182
sp|Q96QF0|RAB3I_HUMAN	RAB3IP	Rab-3A-interacting protein OS=Homo sapiens OX=9606 GN=RAB3IP PE=1 SV=1	4	5.81098	5.9262	6.84472	6.75255	6.54258	5.96362	6.06524	6.31353	5.75879	6.10327	6.5458	6.52661	6.03461	6.29494	6.38691	6.12963	5.86859	5.93103	0.990183	1.00982	1.16633	1.15063	1.11485	1.01619	1.03351	1.07582	0.97096	1.02904	1.10365	1.10042	1.01746	1.06136	1.07686	1.03348	-0.0142324	0.0140934	0.221978	0.202418	0.156846	0.0231744	0.0475508	0.105433	-0.042517	0.0412997	0.142287	0.138051
sp|Q5VTR2|BRE1A_HUMAN	RNF20	E3 ubiquitin-protein ligase BRE1A OS=Homo sapiens OX=9606 GN=RNF20 PE=1 SV=2	5	6.80597	6.57356	6.46712	7.08551	6.0864	6.4637	6.29711	6.41716	6.49384	5.48531	5.77442	6.40092	5.67796	5.92953	5.83659	6.2049	6.68976	5.98958	1.01737	0.982629	0.966719	1.05916	0.909808	0.966207	0.941305	0.95925	1.08419	0.91581	0.964078	1.06868	0.947974	0.989975	0.974458	1.03595	0.0248453	-0.0252806	-0.0488322	0.0829162	-0.136366	-0.0495953	-0.0872657	-0.0600206	0.116618	-0.12688	-0.0527776	0.0958256
sp|P10809|CH60_HUMAN	HSPD1	60 kDa heat shock protein, mitochondrial OS=Homo sapiens OX=9606 GN=HSPD1 PE=1 SV=2	346	6.0979	6.22064	6.23845	6.07657	6.44265	6.11571	6.38462	6.30005	5.75127	6.39674	5.99851	6.34564	6.5073	6.27763	6.5729	6.27341	6.15927	6.074	0.990036	1.00996	1.01286	0.986573	1.04601	0.992928	1.03659	1.02286	0.946866	1.05313	0.987571	1.04472	1.07134	1.03352	1.08214	1.03283	-0.0144469	0.0143036	0.0184283	-0.0195022	0.0648948	-0.0102394	0.0518414	0.0326039	-0.0787675	0.0746887	-0.0180439	0.0631176
sp|Q15814|TBCC_HUMAN	TBCC	Tubulin-specific chaperone C OS=Homo sapiens OX=9606 GN=TBCC PE=1 SV=2	18	6.54242	6.4732	6.33875	6.46984	6.35871	6.30542	6.2845	6.5793	5.70931	6.33488	5.84852	6.35083	6.12329	5.9775	6.15483	6.14872	6.50781	6.0221	1.00532	0.994682	0.974022	0.994165	0.977089	0.9689	0.965686	1.01099	0.94806	1.05194	0.971177	1.05459	1.0168	0.992595	1.02204	1.02103	0.00765225	-0.00769305	-0.0379738	-0.0084421	-0.033438	-0.0455797	-0.0503742	0.015762	-0.0769491	0.0730518	-0.0421939	0.0766797
sp|Q5T1M5|FKB15_HUMAN	FKBP15	FK506-binding protein 15 OS=Homo sapiens OX=9606 GN=FKBP15 PE=1 SV=2	11	6.48049	6.57659	6.47879	6.61602	6.13428	6.31723	6.07019	6.25034	6.42215	6.02064	6.10088	6.41966	5.97145	6.39029	5.80984	5.94115	6.52854	6.2214	0.99264	1.00736	0.99238	1.0134	0.93961	0.967633	0.929793	0.957387	1.03227	0.967732	0.980629	1.03187	0.959825	1.02715	0.933848	0.954955	-0.0106575	0.0105793	-0.011036	0.0192032	-0.0898664	-0.0474683	-0.105019	-0.0628257	0.0458183	-0.0473213	-0.0282208	0.0452588
sp|P49321|NASP_HUMAN	NASP	Nuclear autoantigenic sperm protein OS=Homo sapiens OX=9606 GN=NASP PE=1 SV=2	112	6.39792	6.3517	6.35325	6.46417	6.46243	6.39847	6.23247	6.50768	5.48389	6.2319	5.71125	6.226	6.34864	6.24896	6.3243	6.25698	6.37481	5.8579	1.00363	0.996375	0.996618	1.01402	1.01374	1.00371	0.977671	1.02084	0.936154	1.06385	0.974966	1.06284	1.08377	1.06676	1.07962	1.06813	0.00522061	-0.00523957	-0.00488755	0.0200828	0.0196944	0.00534463	-0.0325783	0.029761	-0.0951827	0.0892897	-0.0365758	0.0879232
sp|Q14974|IMB1_HUMAN	KPNB1	Importin subunit beta-1 OS=Homo sapiens OX=9606 GN=KPNB1 PE=1 SV=2	65	6.86449	6.64342	6.68404	6.5814	6.34889	6.56396	5.92787	5.94732	5.79773	6.01692	6.25104	6.17599	6.04505	6.38768	5.81892	5.94528	6.75395	5.90733	1.01637	0.983634	0.989648	0.974451	0.940026	0.971869	0.877689	0.880568	0.981448	1.01855	1.05818	1.04548	1.02331	1.08132	0.985035	1.00643	0.02342	-0.0238064	-0.0150122	-0.0373381	-0.0892282	-0.0411661	-0.188219	-0.183493	-0.0270168	0.0265202	0.0815912	0.0641654
sp|Q99460|PSMD1_HUMAN	PSMD1	26S proteasome non-ATPase regulatory subunit 1 OS=Homo sapiens OX=9606 GN=PSMD1 PE=1 SV=2	89	6.34915	6.08985	6.27342	6.05024	6.29753	6.27685	6.56063	6.24016	6.18142	6.07906	6.35575	5.79367	6.09923	6.79921	6.16186	6.39196	6.2195	6.13024	1.02085	0.979154	1.00867	0.972786	1.01255	1.00922	1.05485	1.00332	1.00835	0.991651	1.03679	0.945097	0.994941	1.10913	1.00516	1.04269	0.0297649	-0.0303919	0.0124535	-0.0398062	0.0179875	0.0132421	0.0770358	0.00478442	0.0119947	-0.0120953	0.0521188	-0.081466
sp|Q01844-5|EWS_HUMAN	EWSR1	Isoform 5 of RNA-binding protein EWS OS=Homo sapiens OX=9606 GN=EWSR1	20	6.06187	6.21803	6.12999	6.23904	6.30363	6.25616	6.14732	6.27904	5.83344	6.61198	5.80016	6.42108	6.44901	6.22441	6.67032	6.35451	6.13995	6.22271	0.987283	1.01272	0.998378	1.01614	1.02666	1.01893	1.0012	1.02265	0.937444	1.06256	0.932096	1.03188	1.03637	1.00027	1.07193	1.02118	-0.018464	0.0182307	-0.00234219	0.0230972	0.0379559	0.0270505	0.00173068	0.0323171	-0.0931961	0.0875393	-0.10145	0.045273
tr|H7BY36|H7BY36_HUMAN	EWSR1	RNA-binding protein EWS (Fragment) OS=Homo sapiens OX=9606 GN=EWSR1 PE=1 SV=1	2	5.8118	6.28367	6.50238	6.25344	5.4854	5.94568	5.97453	6.05818	6.06772	6.86555	6.12557	6.03633	6.55829	5.9111	7.0225	7.09786	6.04773	6.46664	0.960988	1.03901	1.07518	1.03401	0.907017	0.983125	0.987895	1.00173	0.938312	1.06169	0.947258	0.933458	1.01417	0.914092	1.08596	1.09761	-0.0574099	0.0552125	0.104573	0.0482551	-0.140798	-0.0245531	-0.0175697	0.00248952	-0.0918607	0.0863601	-0.0781711	-0.0993435
sp|O95684|FR1OP_HUMAN	FGFR1OP	FGFR1 oncogene partner OS=Homo sapiens OX=9606 GN=FGFR1OP PE=1 SV=1	11	6.33233	6.28568	6.51211	6.49638	6.04228	6.01694	6.21972	6.36883	5.75082	6.37294	6.34688	6.33949	6.29252	6.26319	6.23585	6.12403	6.309	6.06188	1.0037	0.996303	1.03219	1.0297	0.957723	0.953707	0.985848	1.00948	0.948686	1.05131	1.04702	1.0458	1.03805	1.03321	1.0287	1.01025	0.00532395	-0.00534367	0.0457126	0.0422235	-0.0623195	-0.0683825	-0.0205629	0.0136159	-0.0759976	0.0721938	0.0662823	0.0646015
sp|O75911|DHRS3_HUMAN	DHRS3	Short-chain dehydrogenase/reductase 3 OS=Homo sapiens OX=9606 GN=DHRS3 PE=1 SV=2	11	5.85411	6.03838	6.33767	6.14304	5.84837	6.04963	6.28498	6.54473	5.86991	6.61848	6.09084	6.45028	6.34416	6.13585	6.62946	6.76011	5.94625	6.24419	0.984505	1.01549	1.06583	1.0331	0.98354	1.01739	1.05697	1.10065	0.940059	1.05994	0.97544	1.033	1.01601	0.982649	1.0617	1.08262	-0.0225291	0.0221826	0.0919736	0.0469739	-0.0239443	0.024868	0.0799292	0.138355	-0.0891772	0.0839843	-0.0358744	0.0468462
sp|P02549|SPTA1_HUMAN	SPTA1	Spectrin alpha chain, erythrocytic 1 OS=Homo sapiens OX=9606 GN=SPTA1 PE=1 SV=5	33	6.71986	6.44926	6.82539	6.81887	6.09547	6.54911	5.84788	6.10832	5.8642	5.8064	6.34921	6.00467	5.83928	7.06826	5.60838	6.04546	6.58456	5.8353	1.02055	0.979452	1.03657	1.03558	0.925722	0.994616	0.88812	0.927673	1.00495	0.995047	1.08807	1.02903	1.00068	1.21129	0.961113	1.03602	0.0293441	-0.0299534	0.0518244	0.0504456	-0.11135	-0.00778818	-0.171173	-0.108311	0.00712748	-0.00716287	0.12177	0.0412781
sp|Q8WUM4|PDC6I_HUMAN	PDCD6IP	Programmed cell death 6-interacting protein OS=Homo sapiens OX=9606 GN=PDCD6IP PE=1 SV=1	69	6.98848	6.82912	6.97335	6.97091	6.70704	7.0292	6.02536	6.64601	6.05723	5.42926	5.93203	5.75394	5.78382	6.34374	5.26329	5.2672	6.9088	5.74324	1.01153	0.988467	1.00934	1.00899	0.970797	1.01743	0.872128	0.961963	1.05467	0.94533	1.03287	1.00186	1.00706	1.10456	0.916431	0.917112	0.0165436	-0.0167355	0.0134167	0.0129119	-0.0427589	0.0249254	-0.197388	-0.0559467	0.0767921	-0.0811105	0.0466598	0.00268407
sp|Q9NR30|DDX21_HUMAN	DDX21	Nucleolar RNA helicase 2 OS=Homo sapiens OX=9606 GN=DDX21 PE=1 SV=5	23	6.63798	6.75254	6.57275	6.40207	6.22513	6.62177	6.49859	6.73766	5.83901	5.97106	6.52542	5.84082	5.20572	6.51574	5.77271	5.88104	6.69526	5.90503	0.991445	1.00856	0.981702	0.956209	0.929782	0.989024	0.970625	1.00633	0.988819	1.01118	1.10506	0.989125	0.881573	1.10342	0.977591	0.995937	-0.0123958	0.0122902	-0.026643	-0.0646016	-0.105036	-0.0159232	-0.0430134	0.00910755	-0.0162218	0.0160415	0.144125	-0.0157747
sp|P13716-2|HEM2_HUMAN	ALAD	Isoform 2 of Delta-aminolevulinic acid dehydratase OS=Homo sapiens OX=9606 GN=ALAD	15	6.05456	5.79876	6.37496	6.08428	6.00797	6.28722	6.21177	5.9433	6.45595	6.45804	6.34061	6.49481	6.13792	6.58257	6.56236	6.20493	5.92666	6.45699	1.02158	0.97842	1.07564	1.0266	1.01372	1.06084	1.04811	1.00281	0.999838	1.00016	0.981975	1.00586	0.950585	1.01945	1.01632	0.960962	0.0308028	-0.0314749	0.105197	0.0378673	0.0196583	0.085203	0.0677851	0.00404491	-0.000233505	0.000233467	-0.0262413	0.00842441
sp|Q13435|SF3B2_HUMAN	SF3B2	Splicing factor 3B subunit 2 OS=Homo sapiens OX=9606 GN=SF3B2 PE=1 SV=2	58	6.41846	6.52733	6.42724	6.34771	6.37845	6.39868	6.47093	6.54613	5.56814	6.21476	5.87709	6.10557	6.21958	6.27482	6.09202	6.13308	6.47289	5.89145	0.99159	1.00841	0.992947	0.98066	0.985409	0.988534	0.999696	1.01131	0.945122	1.05488	0.997563	1.03634	1.0557	1.06507	1.03404	1.04101	-0.0121839	0.0120819	-0.0102118	-0.0281749	-0.0212052	-0.0166368	-0.000438031	0.0162312	-0.0814273	0.0770759	-0.00352076	0.0515032
tr|E9PJ04|E9PJ04_HUMAN	SF3B2	Splicing factor 3B subunit 2 (Fragment) OS=Homo sapiens OX=9606 GN=SF3B2 PE=1 SV=8	1	6.80167	6.95123	5.87645	6.11564	6.38605	6.29261	6.35719	6.53425	5.76622	5.78199	6.67034	6.10417	6.10451	5.87522	6.11961	6.26285	6.87645	5.77411	0.989125	1.01087	0.854576	0.88936	0.928684	0.915096	0.924487	0.950236	0.998634	1.00137	1.15522	1.05716	1.05722	1.01751	1.05984	1.08464	-0.0157749	0.0156043	-0.226719	-0.16916	-0.10674	-0.128005	-0.113275	-0.0736423	-0.00197146	0.00196877	0.208163	0.0801978
sp|Q96GX9|MTNB_HUMAN	APIP	Methylthioribulose-1-phosphate dehydratase OS=Homo sapiens OX=9606 GN=APIP PE=1 SV=1	27	6.10586	5.88343	5.97363	5.76081	6.41234	6.10217	5.71822	5.91738	5.99083	6.91485	7.27893	6.57564	6.72726	5.98045	6.49597	6.16221	5.99465	6.45284	1.01855	0.981448	0.996494	0.960993	1.06968	1.01794	0.953888	0.987111	0.928402	1.0716	1.12802	1.01903	1.04253	0.926793	1.00668	0.954961	0.0265202	-0.0270168	-0.00506644	-0.0574026	0.0971766	0.0256481	-0.0681082	-0.0187158	-0.107178	0.0997637	0.173792	0.0271971
sp|Q6P2Q9|PRP8_HUMAN	PRPF8	Pre-mRNA-processing-splicing factor 8 OS=Homo sapiens OX=9606 GN=PRPF8 PE=1 SV=2	66	6.38322	6.30225	6.53251	6.44883	6.24335	6.36949	6.40543	6.47761	6.05039	5.96443	6.3824	6.20123	5.93988	6.1936	5.9525	6.15287	6.34273	6.00741	1.00638	0.993617	1.02992	1.01673	0.984331	1.00422	1.00988	1.02126	1.00715	0.992846	1.06242	1.03226	0.988759	1.03099	0.99086	1.02421	0.0091793	-0.00923808	0.0425324	0.0239324	-0.0227847	0.00607279	0.0141904	0.0303565	0.010285	-0.0103589	0.0873559	0.0458113
sp|Q9UKB1|FBW1B_HUMAN	FBXW11	F-box/WD repeat-containing protein 11 OS=Homo sapiens OX=9606 GN=FBXW11 PE=1 SV=1	4	6.80036	6.41824	6.62319	6.07251	5.87164	6.29435	6.48748	6.6024	7.27166	6.12908	6.10032	6.28259	6.15271	5.85185	5.47847	5.56316	6.6093	6.70037	1.02891	0.971092	1.0021	0.918783	0.888391	0.952347	0.981568	0.998956	1.08526	0.914738	0.910445	0.937648	0.918264	0.873362	0.817637	0.830277	0.0411136	-0.0423197	0.00302876	-0.122205	-0.170734	-0.0704401	-0.0268393	-0.00150694	0.118044	-0.12857	-0.135356	-0.0928813
sp|P05023|AT1A1_HUMAN	ATP1A1	Sodium/potassium-transporting ATPase subunit alpha-1 OS=Homo sapiens OX=9606 GN=ATP1A1 PE=1 SV=1	119	6.31641	6.40407	6.24212	6.11747	6.4424	6.05996	6.55769	6.38985	5.78704	6.25733	5.93724	6.24711	6.44203	6.14063	6.51659	6.14208	6.36024	6.02219	0.993109	1.00689	0.981428	0.96183	1.01292	0.952788	1.03104	1.00466	0.960954	1.03905	0.985895	1.03735	1.06972	1.01967	1.0821	1.01991	-0.00997639	0.00990787	-0.0270451	-0.0561461	0.018517	-0.0697729	0.0441065	0.00670086	-0.0574614	0.0552602	-0.0204946	0.0529019
sp|P54707-2|AT12A_HUMAN	ATP12A	Isoform 2 of Potassium-transporting ATPase alpha chain 2 OS=Homo sapiens OX=9606 GN=ATP12A	12	6.42125	6.29749	6.13942	5.99822	6.54278	6.32884	6.40215	6.48455	6.34799	6.64368	5.50873	5.9592	6.38722	6.08824	6.24462	6.20561	6.35937	6.49583	1.00973	0.990269	0.965413	0.94321	1.02884	0.995199	1.00673	1.01968	0.97724	1.02276	0.84804	0.917388	0.983279	0.937253	0.961327	0.955321	0.0139703	-0.0141069	-0.0507815	-0.0843494	0.0410199	-0.00694275	0.00967263	0.0281226	-0.0332151	0.0324676	-0.237795	-0.124396
sp|P39060|COIA1_HUMAN	COL18A1	Collagen alpha-1(XVIII) chain OS=Homo sapiens OX=9606 GN=COL18A1 PE=1 SV=5	5	5.53462	8.06768	6.25913	6.19288	6.89861	5.63167	6.02145	5.83375	5.72995	5.75709	6.55979	5.88632	6.16762	6.11385	6.75321	6.59237	6.80115	5.74352	0.813777	1.18622	0.920305	0.910564	1.01433	0.828047	0.885358	0.857759	0.997637	1.00236	1.14212	1.02486	1.07384	1.06448	1.1758	1.14779	-0.297294	0.246375	-0.119817	-0.135168	0.020527	-0.272216	-0.175668	-0.221355	-0.00341263	0.00340458	0.191714	0.0354308
sp|P13929|ENOB_HUMAN	ENO3	Beta-enolase OS=Homo sapiens OX=9606 GN=ENO3 PE=1 SV=5	26	6.43771	6.48818	6.07011	6.24384	5.59735	6.06103	6.12105	5.95355	7.47756	6.61636	6.3271	6.25479	6.2075	5.61734	6.36626	6.16026	6.46294	7.04696	0.996095	1.0039	0.939217	0.966098	0.866068	0.937812	0.947099	0.921182	1.0611	0.938896	0.897848	0.887587	0.880876	0.79713	0.903405	0.874173	-0.00564413	0.00562213	-0.0904691	-0.0497581	-0.207448	-0.0926287	-0.0784126	-0.118442	0.0855666	-0.0909633	-0.155457	-0.17204
sp|P06733|ENOA_HUMAN	ENO1	Alpha-enolase OS=Homo sapiens OX=9606 GN=ENO1 PE=1 SV=2	232	6.55604	6.54945	6.11702	5.94598	6.19382	6.16292	5.98253	6.41818	5.92556	6.68449	5.79533	6.31607	6.90604	5.83223	6.54547	6.06886	6.55274	6.30503	1.0005	0.999497	0.933505	0.907403	0.945225	0.94051	0.912981	0.979464	0.939815	1.06018	0.919161	1.00175	1.09532	0.925013	1.03814	0.962543	0.000725266	-0.000725631	-0.0992704	-0.140185	-0.0812699	-0.0884853	-0.131344	-0.0299351	-0.0895506	0.0843154	-0.121611	0.00252507
sp|P09104|ENOG_HUMAN	ENO2	Gamma-enolase OS=Homo sapiens OX=9606 GN=ENO2 PE=1 SV=3	10	6.84591	6.92145	5.95646	5.99283	5.96356	5.95495	6.16376	6.19852	5.80156	6.61233	6.36088	6.40298	7.00436	5.45857	6.44088	5.921	6.88368	6.20695	0.994513	1.00549	0.865302	0.870585	0.866333	0.865082	0.895416	0.900466	0.934688	1.06531	1.0248	1.03158	1.12847	0.879429	1.03769	0.953931	-0.00793771	0.00789427	-0.208725	-0.199943	-0.207006	-0.209091	-0.159369	-0.151256	-0.0974425	0.0912754	0.035343	0.0448601
sp|P06733-2|ENOA_HUMAN	ENO1	Isoform MBP-1 of Alpha-enolase OS=Homo sapiens OX=9606 GN=ENO1	9	6.0604	6.60998	6.24828	5.72499	6.85751	6.2094	6.39827	6.58718	5.92333	5.95732	6.11291	5.8224	6.81949	6.13365	6.88203	5.65287	6.33519	5.94032	0.956625	1.04338	0.986281	0.903681	1.08245	0.980144	1.00996	1.03978	0.997139	1.00286	1.02905	0.980148	1.148	1.03254	1.15853	0.95161	-0.0639749	0.061258	-0.0199288	-0.146115	0.114297	-0.028934	0.014294	0.0562731	-0.0041334	0.00412159	0.0413175	-0.0289279
sp|P00558|PGK1_HUMAN	PGK1	Phosphoglycerate kinase 1 OS=Homo sapiens OX=9606 GN=PGK1 PE=1 SV=3	158	6.27512	6.07156	6.2176	6.10523	6.41616	6.44303	6.40955	6.56678	6.17773	6.34541	5.6693	6.14718	6.26147	6.12853	6.42337	6.34196	6.17334	6.26157	1.01649	0.983513	1.00717	0.988967	1.03933	1.04369	1.03826	1.06373	0.98661	1.01339	0.905412	0.981731	0.999984	0.978753	1.02584	1.01284	0.0235918	-0.023984	0.0103066	-0.0160056	0.0556589	0.0616881	0.0541718	0.0891349	-0.0194476	0.0191889	-0.143354	-0.0265997
sp|P07205|PGK2_HUMAN	PGK2	Phosphoglycerate kinase 2 OS=Homo sapiens OX=9606 GN=PGK2 PE=1 SV=3	1	6.48022	6.1064	6.25598	6.26046	6.36215	6.51015	6.59365	6.47654	5.42013	5.93588	5.58945	6.57966	6.60175	6.31417	6.24501	6.2684	6.29331	5.67801	1.0297	0.9703	0.994068	0.99478	1.01094	1.03446	1.04772	1.02912	0.954584	1.04542	0.984404	1.1588	1.16269	1.11204	1.09986	1.10398	0.0422238	-0.0434969	-0.00858311	-0.00755034	0.0156954	0.0488718	0.0672583	0.0414043	-0.0670567	0.0640778	-0.0226778	0.212629
sp|Q9NQG1|MANBL_HUMAN	MANBAL	Protein MANBAL OS=Homo sapiens OX=9606 GN=MANBAL PE=1 SV=1	1	6.37779	6.16259	6.12389	5.47843	5.94452	5.97093	6.17955	6.36491	6.37552	6.43408	6.16121	6.50905	6.77999	5.94055	6.8739	6.32308	6.27019	6.4048	1.01716	0.982839	0.976667	0.873726	0.948061	0.952273	0.985544	1.01511	0.995428	1.00457	0.961968	1.01628	1.05858	0.927515	1.07324	0.987241	0.0245474	-0.0249723	-0.0340608	-0.194747	-0.0769488	-0.0705535	-0.0210074	0.021631	-0.00661051	0.00658035	-0.0559398	0.0232935
sp|Q9UMY1|NOL7_HUMAN	NOL7	Nucleolar protein 7 OS=Homo sapiens OX=9606 GN=NOL7 PE=1 SV=2	6	6.09172	5.92459	6.25802	6.19745	6.23685	6.20847	6.39533	6.16368	5.28118	6.26507	6.68269	6.03571	5.77311	7.37682	6.44746	6.66185	6.00816	5.77313	1.01391	0.986091	1.04159	1.03151	1.03806	1.03334	1.06444	1.02589	0.914787	1.08521	1.15755	1.04548	0.999997	1.27779	1.11681	1.15394	0.0199276	-0.0202067	0.0587842	0.0447527	0.0538955	0.0473157	0.0900968	0.0368699	-0.128492	0.117978	0.211076	0.064171
sp|Q86TA1|MOB3B_HUMAN	MOB3B	MOB kinase activator 3B OS=Homo sapiens OX=9606 GN=MOB3B PE=1 SV=2	1	6.68944	7.52785	4.66306	6.08176	7.70511	8.47553	5.36982	6.07827	5.54205	5.59624	5.52875	7.14559	5.21087	6.06739	5.13469	7.18358	7.10865	5.56914	0.941029	1.05897	0.65597	0.855544	1.08391	1.19228	0.755393	0.855053	0.995135	1.00487	0.992747	1.28307	0.935668	1.08947	0.921989	1.28989	-0.0876891	0.0826633	-0.608298	-0.225086	0.116241	0.253729	-0.404701	-0.225914	-0.00703613	0.00700198	-0.0105025	0.359597
sp|Q9BSL1|UBAC1_HUMAN	UBAC1	Ubiquitin-associated domain-containing protein 1 OS=Homo sapiens OX=9606 GN=UBAC1 PE=1 SV=1	34	6.57904	6.64242	6.45945	6.43727	6.08184	6.2966	6.01836	6.09818	5.65659	6.3146	5.88102	6.28933	6.37339	6.21484	6.30137	6.35568	6.61073	5.98559	0.995206	1.00479	0.977116	0.973761	0.919995	0.952482	0.910393	0.922467	0.945034	1.05497	0.982529	1.05074	1.06479	1.0383	1.05276	1.06183	-0.00693251	0.00689935	-0.0333983	-0.0383606	-0.120302	-0.0702366	-0.135439	-0.116431	-0.0815621	0.0771967	-0.0254283	0.0714117
sp|P22033|MUTA_HUMAN	MMUT	Methylmalonyl-CoA mutase, mitochondrial OS=Homo sapiens OX=9606 GN=MMUT PE=1 SV=4	21	6.17919	6.30346	6.38371	6.29219	6.1997	6.19043	6.36834	6.48978	5.7991	6.37271	5.93364	6.43229	6.22733	6.05516	6.29366	6.4793	6.24132	6.08591	0.990045	1.00996	1.02281	1.00815	0.993331	0.991845	1.02035	1.03981	0.952874	1.04713	0.974981	1.05692	1.02324	0.994948	1.03414	1.06464	-0.0144346	0.0142916	0.0325428	0.0117099	-0.00965393	-0.0118127	0.029065	0.0563172	-0.0696428	0.0664352	-0.0365544	0.0798606
sp|P02100|HBE_HUMAN	HBE1	Hemoglobin subunit epsilon OS=Homo sapiens OX=9606 GN=HBE1 PE=1 SV=2	71	5.96077	6.01843	5.94707	6.07701	6.1582	6.38924	6.01361	6.29499	5.65497	7.0443	5.96134	6.50525	6.73711	6.26497	6.62165	6.3511	5.9896	6.34963	0.995187	1.00481	0.992899	1.01459	1.02815	1.06672	1.00401	1.05099	0.890598	1.1094	0.938848	1.02451	1.06102	0.986666	1.04284	1.00023	-0.00696095	0.00692753	-0.0102806	0.020902	0.0400491	0.0931847	0.00577165	0.0717444	-0.167154	0.149783	-0.091037	0.0349308
sp|P69891|HBG1_HUMAN	HBG1	Hemoglobin subunit gamma-1 OS=Homo sapiens OX=9606 GN=HBG1 PE=1 SV=2	129	5.90684	6.00985	6.07171	6.08448	6.16585	6.27531	6.23446	6.2878	5.79777	6.71205	6.10623	6.63658	6.65718	6.19418	6.50383	6.35589	5.95834	6.25491	0.991356	1.00864	1.01903	1.02117	1.03483	1.0532	1.04634	1.05529	0.926915	1.07308	0.97623	1.06102	1.06431	0.990291	1.0398	1.01614	-0.0125251	0.0124173	0.0271912	0.0302223	0.0493881	0.0747751	0.0653529	0.0776437	-0.109491	0.101764	-0.0347072	0.0854508
sp|P69892|HBG2_HUMAN	HBG2	Hemoglobin subunit gamma-2 OS=Homo sapiens OX=9606 GN=HBG2 PE=1 SV=2	22	5.95744	6.23574	6.18548	6.14444	6.18332	6.35475	6.44092	6.28961	5.71909	6.62462	6.149	6.55012	6.46628	6.12602	6.39283	6.18037	6.09659	6.17185	0.977176	1.02282	1.01458	1.00785	1.01423	1.04234	1.05648	1.03166	0.92664	1.07336	0.996297	1.06129	1.0477	0.992574	1.0358	1.00138	-0.03331	0.0325582	0.020883	0.011279	0.0203791	0.0598328	0.0792642	0.044968	-0.109919	0.102134	-0.00535236	0.0858172
sp|P02042|HBD_HUMAN	HBD	Hemoglobin subunit delta OS=Homo sapiens OX=9606 GN=HBD PE=1 SV=2	9	5.95096	5.85891	5.84621	5.99517	6.27908	6.11994	6.19975	6.0473	6.09224	6.75527	6.35387	6.56765	6.67835	6.24024	6.73369	6.28135	5.90494	6.42375	1.00779	0.992206	0.990055	1.01528	1.06336	1.03641	1.04993	1.02411	0.948392	1.05161	0.989121	1.0224	1.03963	0.971432	1.04825	0.977832	0.0112012	-0.0112889	-0.0144195	0.0218795	0.088632	0.0515963	0.0702889	0.03437	-0.0764441	0.0725966	-0.0157813	0.0319604
sp|P00390|GSHR_HUMAN	GSR	Glutathione reductase, mitochondrial OS=Homo sapiens OX=9606 GN=GSR PE=1 SV=2	25	5.71225	5.87201	6.2332	6.02772	6.26814	6.1755	5.66128	5.71567	5.8017	7.2423	6.07152	6.57005	6.81647	6.06226	6.75884	7.01109	5.79213	6.522	0.986209	1.01379	1.07615	1.04067	1.08218	1.06619	0.977409	0.986799	0.889558	1.11044	0.930929	1.00737	1.04515	0.929509	1.03631	1.07499	-0.0200349	0.0197604	0.105879	0.0575184	0.113943	0.092462	-0.0329657	-0.0191714	-0.168839	0.151133	-0.103257	0.0105899
sp|P00390-5|GSHR_HUMAN	GSR	Isoform 4 of Glutathione reductase, mitochondrial OS=Homo sapiens OX=9606 GN=GSR	1	6.55571	6.38375	5.97784	5.54078	5.77894	4.98343	6.11594	5.67921	6.22688	6.67361	6.92232	7.23128	7.51079	5.38148	7.19336	5.84468	6.46973	6.45025	1.01329	0.98671	0.923971	0.856416	0.893227	0.770269	0.945316	0.877813	0.965371	1.03463	1.07319	1.12109	1.16442	0.834306	1.11521	0.906118	0.0190465	-0.0193014	-0.114081	-0.223616	-0.162901	-0.376566	-0.0811313	-0.188015	-0.0508445	0.0491134	0.101902	0.164897
sp|Q8NFQ8|TOIP2_HUMAN	TOR1AIP2	Torsin-1A-interacting protein 2 OS=Homo sapiens OX=9606 GN=TOR1AIP2 PE=1 SV=1	15	6.34976	5.89186	6.28935	6.39502	6.004	6.46523	6.35992	6.18566	5.7296	6.45627	6.2454	6.36288	6.25939	6.20184	6.32625	6.47759	6.12081	6.09293	1.03741	0.962595	1.02754	1.0448	0.980916	1.05627	1.03907	1.0106	0.940368	1.05963	1.02502	1.0443	1.02732	1.01787	1.03829	1.06313	0.0529795	-0.0549994	0.0391883	0.0632263	-0.0277986	0.0789791	0.055286	0.015205	-0.0887029	0.0835636	0.0356566	0.0625426
sp|Q5JTV8-3|TOIP1_HUMAN	TOR1AIP1	Isoform 3 of Torsin-1A-interacting protein 1 OS=Homo sapiens OX=9606 GN=TOR1AIP1	31	6.04885	6.16765	6.2682	6.43742	6.23511	6.00554	6.10404	6.13567	6.37539	6.42939	6.03624	6.42788	6.42587	6.11656	6.44325	6.34292	6.10825	6.40239	0.990275	1.00972	1.02619	1.05389	1.02077	0.983185	0.999311	1.00449	0.995783	1.00422	0.94281	1.00398	1.00367	0.955356	1.00638	0.990711	-0.0140982	0.0139618	0.0372921	0.0757235	0.0296559	-0.0244651	-0.000994694	0.00646178	-0.00609696	0.0060713	-0.0849604	0.00573244
sp|Q5JTV8|TOIP1_HUMAN	TOR1AIP1	Torsin-1A-interacting protein 1 OS=Homo sapiens OX=9606 GN=TOR1AIP1 PE=1 SV=2	1	6.04046	6.42557	6.56924	6.62614	5.91704	5.15398	6.45572	6.14668	6.30047	6.38567	6.06964	7.05925	6.16277	6.28133	6.32345	6.08258	6.23301	6.34307	0.969107	1.03089	1.05394	1.06307	0.949306	0.826884	1.03573	0.986149	0.993284	1.00672	0.956893	1.11291	0.971575	0.990267	0.996907	0.958933	-0.0452718	0.0438943	0.0757963	0.0882385	-0.0750545	-0.274243	0.0506478	-0.0201228	-0.00972181	0.00965674	-0.0635703	0.154334
sp|Q15125|EBP_HUMAN	EBP	3-beta-hydroxysteroid-Delta(8),Delta(7)-isomerase OS=Homo sapiens OX=9606 GN=EBP PE=1 SV=3	5	6.17979	6.24927	6.17039	5.84785	6.14254	6.21662	5.74797	6.0719	6.47957	6.90874	6.36894	6.58657	6.53708	5.83877	6.6036	6.0504	6.21453	6.69416	0.99441	1.00559	0.992897	0.940996	0.988416	1.00034	0.924924	0.977049	0.967944	1.03206	0.951418	0.983929	0.976535	0.872219	0.986473	0.903833	-0.00808747	0.00804239	-0.0102836	-0.087739	-0.0168099	0.000485109	-0.112593	-0.0334973	-0.0470039	0.0455207	-0.0718487	-0.0233746
sp|P24752|THIL_HUMAN	ACAT1	Acetyl-CoA acetyltransferase, mitochondrial OS=Homo sapiens OX=9606 GN=ACAT1 PE=1 SV=1	54	6.19503	6.18529	6.22834	6.00483	6.26415	6.03427	6.35355	6.30051	6.03289	6.51251	5.97553	6.41147	6.52318	6.10924	6.61375	6.25546	6.19016	6.2727	1.00079	0.999213	1.00617	0.970061	1.01195	0.974816	1.0264	1.01783	0.961769	1.03823	0.952625	1.02212	1.03993	0.973941	1.05437	0.997252	0.00113457	-0.00113546	0.008871	-0.0438533	0.0171421	-0.0367974	0.0375862	0.0254919	-0.0562373	0.0541271	-0.0700199	0.0315686
tr|A0A5F9ZHJ0|A0A5F9ZHJ0_HUMAN	ACAT1	Acetyl-CoA acetyltransferase, mitochondrial OS=Homo sapiens OX=9606 GN=ACAT1 PE=4 SV=1	2	6.6528	7.1654	6.30215	6.02416	6.45041	6.4624	5.48623	5.54641	5.71267	6.17733	4.9772	6.65773	7.79147	5.88351	6.6395	6.07065	6.9091	5.945	0.962904	1.0371	0.912152	0.871917	0.933611	0.935346	0.794059	0.802769	0.96092	1.03908	0.837208	1.11989	1.31059	0.989657	1.11682	1.02114	-0.0545361	0.0525495	-0.132654	-0.197738	-0.0991069	-0.0964277	-0.332683	-0.316944	-0.0575116	0.0553066	-0.256342	0.163354
sp|O94967-4|WDR47_HUMAN	WDR47	Isoform 4 of WD repeat-containing protein 47 OS=Homo sapiens OX=9606 GN=WDR47	10	6.16594	6.51392	6.6456	6.24116	6.1582	6.18313	6.1639	6.14811	6.03464	6.52711	6.23431	6.58753	5.99618	5.91617	6.33525	6.14885	6.33993	6.28087	0.972556	1.02744	1.04821	0.984421	0.971336	0.975268	0.972235	0.969744	0.960796	1.0392	0.992586	1.04882	0.954673	0.941934	1.00866	0.97898	-0.0401461	0.0390591	0.0679325	-0.0226527	-0.0419582	-0.0361296	-0.0406235	-0.0443239	-0.0576978	0.0554788	-0.0107357	0.0687721
sp|O75955|FLOT1_HUMAN	FLOT1	Flotillin-1 OS=Homo sapiens OX=9606 GN=FLOT1 PE=1 SV=3	18	6.4733	6.93003	6.34275	6.60051	5.87139	6.22171	5.55932	5.92311	5.67722	5.95467	7.23662	6.22266	5.44029	7.52955	5.6438	6.37308	6.70167	5.81595	0.965924	1.03408	0.946444	0.984906	0.876109	0.928383	0.829543	0.883827	0.976147	1.02385	1.24427	1.06993	0.935409	1.29464	0.970401	1.09579	-0.0500182	0.048342	-0.0794111	-0.0219421	-0.190817	-0.107208	-0.269611	-0.178165	-0.034829	0.0340079	0.315302	0.0975178
sp|O15498|YKT6_HUMAN	YKT6	Synaptobrevin homolog YKT6 OS=Homo sapiens OX=9606 GN=YKT6 PE=1 SV=1	28	5.98257	6.03864	6.39817	6.23594	6.37514	6.32015	6.60501	6.68277	5.83053	6.51504	5.84699	6.25662	6.29003	6.05286	6.43809	6.13145	6.0106	6.17279	0.995336	1.00466	1.06448	1.03749	1.06065	1.0515	1.09889	1.11183	0.944554	1.05545	0.947221	1.01358	1.01899	0.980572	1.04298	0.993304	-0.00674484	0.00671345	0.0901491	0.0530968	0.0849468	0.0724486	0.136051	0.152936	-0.0822945	0.0778525	-0.0782274	0.0194619
sp|P02545|LMNA_HUMAN	LMNA	Prelamin-A/C OS=Homo sapiens OX=9606 GN=LMNA PE=1 SV=1	73	6.10277	6.27282	6.25212	6.31616	6.11971	6.16434	6.42941	6.53124	7.13945	6.06969	5.77854	6.0824	5.94008	5.97206	6.31981	6.50941	6.18779	6.60457	0.986259	1.01374	1.0104	1.02074	0.988997	0.996209	1.03905	1.0555	1.08099	0.919014	0.874931	0.920938	0.899389	0.904231	0.956884	0.985592	-0.0199612	0.0196888	0.0149201	0.0296223	-0.0159621	-0.00547896	0.055261	0.0779315	0.112348	-0.121842	-0.19276	-0.118824
sp|P51649-2|SSDH_HUMAN	ALDH5A1	Isoform 2 of Succinate-semialdehyde dehydrogenase, mitochondrial OS=Homo sapiens OX=9606 GN=ALDH5A1	24	6.31026	6.28613	6.22434	6.21241	6.14634	6.19967	6.34301	6.10204	5.92011	6.4792	6.1415	6.42128	6.36188	6.07964	6.52013	6.25206	6.29819	6.19965	1.00192	0.998084	0.988274	0.986379	0.975889	0.984357	1.00712	0.968855	0.95491	1.04509	0.99062	1.03575	1.02617	0.980642	1.05169	1.00845	0.00276102	-0.00276632	-0.0170176	-0.0197854	-0.0352109	-0.022747	0.0102292	-0.0456468	-0.066564	0.0636278	-0.0135969	0.050673
sp|P05141|ADT2_HUMAN	SLC25A5	ADP/ATP translocase 2 OS=Homo sapiens OX=9606 GN=SLC25A5 PE=1 SV=7	44	5.66791	6.00632	6.18526	6.02643	6.39057	6.09104	6.47099	6.3853	5.79401	6.40716	6.18719	6.40092	6.3364	6.43749	6.81598	6.39704	5.83711	6.10059	0.971012	1.02899	1.05964	1.03243	1.09482	1.0435	1.10859	1.09391	0.949747	1.05025	1.0142	1.04923	1.03865	1.05523	1.11727	1.04859	-0.0424386	0.0412258	0.0835787	0.0460481	0.130689	0.0614331	0.148731	0.129499	-0.0743854	0.0707374	0.0203367	0.0693317
sp|P12236|ADT3_HUMAN	SLC25A6	ADP/ATP translocase 3 OS=Homo sapiens OX=9606 GN=SLC25A6 PE=1 SV=4	112	6.01669	6.00346	5.96801	5.84146	6.19563	6.05378	6.1567	6.18434	5.91721	6.74853	6.01237	6.51516	6.76904	6.36365	6.7655	6.48849	6.01007	6.33287	1.0011	0.998899	0.993001	0.971945	1.03087	1.00727	1.0244	1.029	0.934365	1.06564	0.949391	1.02878	1.06887	1.00486	1.06831	1.02457	0.00158703	-0.00158878	-0.010133	-0.041054	0.043868	0.0104533	0.0347743	0.0412366	-0.0979424	0.0917138	-0.0749257	0.0409411
sp|P12235|ADT1_HUMAN	SLC25A4	ADP/ATP translocase 1 OS=Homo sapiens OX=9606 GN=SLC25A4 PE=1 SV=4	9	6.15165	6.1189	6.15204	5.99886	6.41149	6.09193	6.49751	6.20991	5.68843	6.62752	5.87353	6.44707	6.62375	6.03551	6.68274	6.38915	6.13528	6.15798	1.00267	0.997331	1.00273	0.977765	1.04502	0.992935	1.05904	1.01216	0.92375	1.07625	0.953809	1.04695	1.07564	0.980113	1.08522	1.03754	0.00384541	-0.00385569	0.00393687	-0.0324396	0.0635317	-0.0102286	0.0827589	0.0174443	-0.114425	0.106013	-0.0682282	0.0661876
sp|Q9H0C2|ADT4_HUMAN	SLC25A31	ADP/ATP translocase 4 OS=Homo sapiens OX=9606 GN=SLC25A31 PE=2 SV=1	18	5.91354	6.23395	5.98372	5.93147	6.10448	6.09038	6.15937	6.25296	5.5947	6.82471	6.01935	6.60745	6.63972	6.25345	6.82433	6.56645	6.07375	6.2097	0.973623	1.02638	0.985178	0.976575	1.00506	1.00274	1.0141	1.02951	0.900961	1.09904	0.969346	1.06405	1.06925	1.00704	1.09898	1.05745	-0.0385643	0.0375602	-0.0215437	-0.0341966	0.00728207	0.00394591	0.0201965	0.0419529	-0.150464	0.136243	-0.044917	0.0895689
sp|O15541|R113A_HUMAN	RNF113A	E3 ubiquitin-protein ligase RNF113A OS=Homo sapiens OX=9606 GN=RNF113A PE=1 SV=1	27	5.97622	6.22829	6.22841	6.4073	6.14551	5.97774	6.28069	6.05087	5.79792	6.57774	6.29544	6.66453	6.48712	6.08687	6.54658	6.24877	6.10225	6.18783	0.979346	1.02065	1.02067	1.04999	1.00709	0.979595	1.02924	0.991579	0.936988	1.06301	1.01739	1.07704	1.04837	0.983684	1.05798	1.00985	-0.0301092	0.0294937	0.0295214	0.0703741	0.0101903	-0.0297423	0.0415806	-0.0121999	-0.0938981	0.0881584	0.0248737	0.10707
sp|Q8IZP6|R113B_HUMAN	RNF113B	RING finger protein 113B OS=Homo sapiens OX=9606 GN=RNF113B PE=1 SV=3	1	4.9635	7.33192	5.99223	5.97823	5.8408	5.21315	7.2268	7.34942	5.80495	5.3229	6.15209	5.88681	7.24441	6.72029	5.91234	7.06017	6.14771	5.56392	0.807374	1.19263	0.974709	0.972432	0.950077	0.847982	1.17553	1.19547	1.04332	0.956681	1.10571	1.05803	1.30203	1.20783	1.06262	1.26892	-0.308691	0.254142	-0.0369561	-0.0403307	-0.0738831	-0.237894	0.233308	0.257581	0.0611807	-0.0638905	0.144974	0.0813831
sp|O00186|STXB3_HUMAN	STXBP3	Syntaxin-binding protein 3 OS=Homo sapiens OX=9606 GN=STXBP3 PE=1 SV=2	14	6.72531	6.64248	6.96462	7.04753	6.43234	6.7735	6.1926	6.50003	5.94129	5.76356	6.56955	5.86607	5.57709	6.37734	5.24885	5.37784	6.68389	5.85243	1.0062	0.993804	1.042	1.0544	0.962364	1.01341	0.926496	0.972491	1.01518	0.984816	1.12253	1.00233	0.952954	1.08969	0.896868	0.918908	0.0089117	-0.00896709	0.0593556	0.0764286	-0.0553454	0.0192124	-0.110144	-0.0402427	0.0217417	-0.0220743	0.16676	0.00335975
sp|P04083|ANXA1_HUMAN	ANXA1	Annexin A1 OS=Homo sapiens OX=9606 GN=ANXA1 PE=1 SV=2	52	6.71323	6.39591	6.62054	6.7341	6.49847	6.73322	6.27918	6.6271	6.04896	5.74118	5.86888	6.12493	5.94277	6.03996	5.72379	5.90778	6.55457	5.89507	1.02421	0.975794	1.01006	1.02739	0.991441	1.02726	0.957985	1.01107	1.0261	0.973895	0.995557	1.03899	1.00809	1.02458	0.970945	1.00216	0.0345059	-0.0353515	0.0144478	0.038984	-0.012401	0.0387955	-0.061925	0.0158766	0.0371782	-0.0381617	-0.00642373	0.0551844
sp|Q14019|COTL1_HUMAN	COTL1	Coactosin-like protein OS=Homo sapiens OX=9606 GN=COTL1 PE=1 SV=3	28	6.54574	6.46777	6.28151	6.1163	6.7077	6.44342	6.42877	6.64693	5.6253	6.00066	5.62846	6.11371	6.32742	6.15002	6.45234	6.06394	6.50676	5.81298	1.00599	0.994009	0.965383	0.939992	1.03088	0.990266	0.988015	1.02154	0.967714	1.03229	0.968257	1.05173	1.0885	1.05798	1.10999	1.04317	0.00861807	-0.00866986	-0.0508268	-0.0892791	0.0438799	-0.0141116	-0.0173955	0.0307499	-0.0473479	0.0458432	-0.0465377	0.0727702
sp|P22695|QCR2_HUMAN	UQCRC2	Cytochrome b-c1 complex subunit 2, mitochondrial OS=Homo sapiens OX=9606 GN=UQCRC2 PE=1 SV=3	57	6.2774	6.30189	6.22742	6.2326	6.36605	6.17063	6.34987	6.26783	5.83489	6.48532	5.94501	6.39416	6.53148	6.02821	6.4286	6.15863	6.28965	6.1601	0.998053	1.00195	0.990107	0.99093	1.01215	0.981078	1.00958	0.996532	0.947206	1.05279	0.965083	1.038	1.06029	0.978589	1.04359	0.999761	-0.00281145	0.00280598	-0.014344	-0.0131445	0.0174199	-0.0275608	0.0137485	-0.00501254	-0.0782495	0.0742228	-0.0512757	0.0537999
tr|H3BP04|H3BP04_HUMAN	UQCRC2	Cytochrome b-c1 complex subunit 2, mitochondrial (Fragment) OS=Homo sapiens OX=9606 GN=UQCRC2 PE=1 SV=1	1	6.80461	8.37224	5.82532	6.58899	6.34297	5.48104	6.44203	5.56953	5.58012	5.86662	5.52119	6.07011	6.98871	6.89962	5.8725	5.77437	7.58842	5.72337	0.896709	1.10329	0.767659	0.868295	0.835874	0.72229	0.848928	0.733951	0.974971	1.02503	0.964675	1.06058	1.22108	1.20552	1.02606	1.00891	-0.157288	0.141813	-0.381463	-0.203743	-0.258642	-0.469351	-0.236285	-0.446245	-0.0365687	0.0356647	-0.0518856	0.0848578
sp|Q9C0B1|FTO_HUMAN	FTO	Alpha-ketoglutarate-dependent dioxygenase FTO OS=Homo sapiens OX=9606 GN=FTO PE=1 SV=3	25	5.99028	6.05816	6.52747	6.37257	6.26667	6.11606	6.37161	6.42539	5.86831	6.31391	6.11975	6.70253	6.15034	5.99221	6.46517	6.25957	6.02422	6.09111	0.994366	1.00563	1.08354	1.05782	1.04025	1.01525	1.05767	1.06659	0.963422	1.03658	1.0047	1.10038	1.00972	0.983763	1.06141	1.02766	-0.00815102	0.00810522	0.115749	0.0811009	0.0569246	0.0218281	0.0808835	0.0930096	-0.0537601	0.0518285	0.00676756	0.138001
sp|P54136|SYRC_HUMAN	RARS	Arginine--tRNA ligase, cytoplasmic OS=Homo sapiens OX=9606 GN=RARS PE=1 SV=2	47	6.59676	6.19549	6.6913	6.70787	6.15899	6.55423	5.96708	6.01149	6.00265	5.92442	6.48126	6.07442	5.92834	6.87597	5.78838	6.04135	6.39612	5.96354	1.03137	0.968632	1.04615	1.04874	0.962925	1.02472	0.932921	0.939864	1.00656	0.993441	1.08682	1.01859	0.994098	1.153	0.970629	1.01305	0.0445595	-0.0459797	0.0650884	0.0686566	-0.0545043	0.0352282	-0.100173	-0.0894755	0.00943178	-0.00949385	0.120107	0.0265789
sp|P52758|RIDA_HUMAN	RIDA	2-iminobutanoate/2-iminopropanoate deaminase OS=Homo sapiens OX=9606 GN=RIDA PE=1 SV=1	6	6.01103	6.22444	6.27854	6.19973	6.49522	6.06522	6.56876	6.65854	5.45671	6.22258	5.94995	6.22287	6.40013	6.15131	6.66544	6.42952	6.11773	5.83964	0.982558	1.01744	1.02629	1.0134	1.0617	0.991416	1.07372	1.0884	0.934425	1.06558	1.01889	1.06562	1.09598	1.05337	1.14141	1.10101	-0.0253854	0.0249464	0.0374315	0.0192078	0.0863808	-0.0124376	0.102623	0.122208	-0.0978493	0.0916322	0.0269969	0.0916994
sp|P30419|NMT1_HUMAN	NMT1	Glycylpeptide N-tetradecanoyltransferase 1 OS=Homo sapiens OX=9606 GN=NMT1 PE=1 SV=2	27	6.32016	6.6022	6.30109	6.4096	6.34981	6.2277	6.44937	6.47577	5.49011	6.03442	5.96773	6.2719	6.33215	6.22432	6.17184	6.37182	6.46118	5.76226	0.978174	1.02183	0.975223	0.992017	0.982763	0.963864	0.998172	1.00226	0.952769	1.04723	1.03566	1.08844	1.0989	1.08019	1.07108	1.10578	-0.0318366	0.0311492	-0.0361963	-0.0115633	-0.0250842	-0.0530982	-0.00263943	0.00325408	-0.069801	0.0665791	0.0505463	0.122267
sp|O60551|NMT2_HUMAN	NMT2	Glycylpeptide N-tetradecanoyltransferase 2 OS=Homo sapiens OX=9606 GN=NMT2 PE=1 SV=1	13	6.46846	6.4521	6.46394	6.58808	6.49794	6.23401	6.27195	6.47967	5.90737	6.06075	5.93648	6.19851	6.05442	6.30286	5.97867	6.10479	6.46028	5.98406	1.00127	0.998734	1.00057	1.01978	1.00583	0.964975	0.970848	1.003	0.987184	1.01282	0.992049	1.03584	1.01176	1.05327	0.999099	1.02018	0.00182558	-0.0018279	0.000817111	0.0282614	0.00838573	-0.0514362	-0.0426826	0.00432365	-0.0186087	0.0183717	-0.0115169	0.0507968
sp|O15318|RPC7_HUMAN	POLR3G	DNA-directed RNA polymerase III subunit RPC7 OS=Homo sapiens OX=9606 GN=POLR3G PE=1 SV=2	8	6.28177	6.61969	6.30941	6.26615	6.10642	6.13238	6.685	6.13256	5.89127	6.23809	6.27438	6.53476	6.20576	6.0292	6.07605	6.2171	6.45073	6.06468	0.973808	1.02619	0.978092	0.971386	0.946625	0.950649	1.03632	0.950677	0.971407	1.02859	1.03458	1.07751	1.02326	0.99415	1.00187	1.02513	-0.0382913	0.0373012	-0.0319573	-0.0418831	-0.0791356	-0.0730153	0.0514651	-0.072973	-0.0418529	0.0406728	0.0490414	0.107703
sp|Q9Y4E8|UBP15_HUMAN	USP15	Ubiquitin carboxyl-terminal hydrolase 15 OS=Homo sapiens OX=9606 GN=USP15 PE=1 SV=3	58	6.69798	6.54221	6.5322	6.72166	6.3943	6.54072	6.18589	6.34772	5.54539	6.0355	5.86946	6.36538	6.1809	6.16601	5.91968	5.95499	6.6201	5.79045	1.01176	0.988235	0.986723	1.01534	0.965892	0.98801	0.934411	0.958856	0.957679	1.04232	1.01365	1.09929	1.06743	1.06486	1.02232	1.02842	0.0168741	-0.0170739	-0.019283	0.0219656	-0.0500655	-0.0174025	-0.0978707	-0.0606134	-0.0623853	0.0597991	0.0195536	0.136572
sp|P11940|PABP1_HUMAN	PABPC1	Polyadenylate-binding protein 1 OS=Homo sapiens OX=9606 GN=PABPC1 PE=1 SV=2	40	6.52795	6.13143	6.57982	6.61293	6.48815	6.69504	6.37069	6.41231	5.85544	5.95687	6.24457	5.91149	5.72138	6.60927	5.7883	6.09434	6.32969	5.90616	1.03132	0.968678	1.03952	1.04475	1.02503	1.05772	1.00648	1.01305	0.991413	1.00859	1.0573	1.0009	0.968715	1.11905	0.980045	1.03186	0.0444952	-0.0459113	0.0559133	0.0631548	0.0356723	0.0809578	0.00931479	0.0187093	-0.0124416	0.0123353	0.080383	0.00130259
sp|Q13310-3|PABP4_HUMAN	PABPC4	Isoform 3 of Polyadenylate-binding protein 4 OS=Homo sapiens OX=9606 GN=PABPC4	51	6.63798	6.27731	6.5011	6.4408	6.36518	6.57473	6.24489	6.3878	5.76342	5.97026	6.18968	5.99906	5.88317	6.67821	5.93831	6.14809	6.45764	5.86684	1.02793	0.972074	1.00673	0.997391	0.985681	1.01813	0.967054	0.989184	0.982372	1.01763	1.05503	1.02254	1.00278	1.1383	1.01218	1.04794	0.0397361	-0.0408617	0.00967571	-0.00376824	-0.0208068	0.0259235	-0.048332	-0.015689	-0.0256585	0.0252101	0.0772812	0.0321528
sp|P51610-4|HCFC1_HUMAN	HCFC1	Isoform 4 of Host cell factor 1 OS=Homo sapiens OX=9606 GN=HCFC1	81	6.65968	6.42393	6.59546	6.47037	6.34998	6.4999	6.57188	6.40919	5.93144	6.21374	5.93479	6.22759	5.95261	5.78042	6.01469	5.96432	6.54181	6.07259	1.01802	0.981981	1.0082	0.98908	0.970677	0.993594	1.0046	0.979728	0.976756	1.02324	0.977308	1.02552	0.980242	0.951887	0.990465	0.982171	0.0257641	-0.0262326	0.0117845	-0.0158405	-0.0429367	-0.00927123	0.00661738	-0.0295467	-0.0339296	0.0331499	-0.033115	0.036362
sp|P62873|GBB1_HUMAN	GNB1	Guanine nucleotide-binding protein G(I)/G(S)/G(T) subunit beta-1 OS=Homo sapiens OX=9606 GN=GNB1 PE=1 SV=3	7	6.35092	6.56498	6.36419	6.06455	6.29797	5.71781	6.38814	6.09253	6.3083	6.39524	6.03335	6.22594	6.43692	6.24887	6.44034	6.06995	6.45795	6.35177	0.983427	1.01657	0.985481	0.939083	0.975227	0.885391	0.98919	0.943415	0.993156	1.00684	0.949869	0.98019	1.01341	0.9838	1.01394	0.955631	-0.0241107	0.0237143	-0.0210994	-0.0906757	-0.0361894	-0.175614	-0.0156803	-0.0840348	-0.0099074	0.00983983	-0.0741994	-0.028867
sp|P62879|GBB2_HUMAN	GNB2	Guanine nucleotide-binding protein G(I)/G(S)/G(T) subunit beta-2 OS=Homo sapiens OX=9606 GN=GNB2 PE=1 SV=3	16	6.92646	6.72818	6.31753	6.08121	6.64002	6.34643	6.56891	6.61609	5.81243	6.29144	5.51842	5.96222	6.15276	5.95495	6.19342	5.88954	6.82732	6.05194	1.01452	0.985479	0.925331	0.890717	0.972566	0.929564	0.962151	0.969061	0.960425	1.03957	0.911844	0.985176	1.01666	0.983975	1.02338	0.973166	0.0207988	-0.0211031	-0.111959	-0.166961	-0.0401318	-0.105374	-0.0556654	-0.0453405	-0.0582551	0.0559938	-0.133141	-0.0215469
sp|Q9HAV0|GBB4_HUMAN	GNB4	Guanine nucleotide-binding protein subunit beta-4 OS=Homo sapiens OX=9606 GN=GNB4 PE=1 SV=3	3	6.01755	5.10293	6.45022	6.01123	5.56515	6.01757	5.89779	6.1001	8.14937	7.1607	6.29753	5.95942	6.70449	6.06339	6.61413	5.88841	5.56024	7.65503	1.08225	0.917754	1.16006	1.08111	1.00088	1.08225	1.06071	1.09709	1.06458	0.935424	0.822665	0.778497	0.875827	0.792079	0.864023	0.769221	0.114029	-0.123821	0.214201	0.112513	0.00127342	0.114034	0.0850273	0.133686	0.0902796	-0.0963083	-0.281623	-0.361237
sp|Q96A29|FUCT1_HUMAN	SLC35C1	GDP-fucose transporter 1 OS=Homo sapiens OX=9606 GN=SLC35C1 PE=1 SV=1	3	6.43266	6.12021	5.99026	6.23217	5.62549	6.19384	5.98013	5.71527	6.15168	6.8674	6.48432	6.47993	6.92942	6.22886	6.02591	6.54246	6.27644	6.50954	1.02489	0.975109	0.954405	0.992947	0.896287	0.98684	0.952791	0.910592	0.945025	1.05497	0.996126	0.995451	1.0645	0.956882	0.925704	1.00506	0.0354701	-0.0363642	-0.0673267	-0.0102108	-0.157967	-0.0191112	-0.0697685	-0.135124	-0.0815751	0.0772084	-0.00560031	-0.00657737
sp|Q8WX92-2|NELFB_HUMAN	NELFB	Isoform 2 of Negative elongation factor B OS=Homo sapiens OX=9606 GN=NELFB	15	6.52684	6.65735	6.80053	6.81668	6.57982	6.68792	6.00199	6.25215	5.60431	6.23983	6.12066	6.21594	5.77198	6.01603	5.91064	5.79734	6.5921	5.92207	0.990101	1.0099	1.03162	1.03407	0.998138	1.01454	0.910483	0.948431	0.946343	1.05366	1.03353	1.04962	0.974656	1.01587	0.99807	0.978938	-0.0143524	0.014211	0.0449102	0.0483322	-0.00268892	0.0208206	-0.135296	-0.0763846	-0.0795648	0.0754052	0.0475857	0.069871
sp|Q6Y7W6|GGYF2_HUMAN	GIGYF2	GRB10-interacting GYF protein 2 OS=Homo sapiens OX=9606 GN=GIGYF2 PE=1 SV=1	9	6.31417	6.48532	7.07462	6.91791	6.41985	6.6041	5.90172	6.09885	5.87351	6.02568	6.04749	6.39278	5.99483	6.15508	5.85131	5.84278	6.39974	5.9496	0.986628	1.01337	1.10545	1.08097	1.00314	1.03193	0.92218	0.952983	0.987212	1.01279	1.01645	1.07449	1.0076	1.03454	0.98348	0.982047	-0.0194213	0.0191633	0.144638	0.112322	0.00452517	0.0453475	-0.116879	-0.0694772	-0.0185686	0.0183326	0.023545	0.103652
sp|P48449|ERG7_HUMAN	LSS	Lanosterol synthase OS=Homo sapiens OX=9606 GN=LSS PE=1 SV=1	21	5.89487	6.14338	6.11301	6.2652	6.24644	6.5459	6.74788	7.20536	5.60741	6.28067	5.93655	6.52645	6.00726	6.27648	5.87764	6.3255	6.01912	5.94404	0.979357	1.02064	1.0156	1.04088	1.03777	1.08752	1.12107	1.19708	0.943367	1.05663	0.99874	1.09798	1.01064	1.05593	0.988829	1.06418	-0.0300938	0.0294788	0.0223291	0.0578068	0.0534804	0.121038	0.164881	0.259517	-0.0841093	0.0794746	-0.00181907	0.134855
sp|Q96BR5|COA7_HUMAN	COA7	Cytochrome c oxidase assembly factor 7 OS=Homo sapiens OX=9606 GN=COA7 PE=1 SV=2	16	5.95922	6.15185	6.2843	6.49816	6.29066	6.13775	6.28136	6.20822	5.66187	6.50403	5.96913	6.57982	6.25765	6.2979	6.47356	6.44452	6.05553	6.08295	0.984095	1.01591	1.03778	1.07309	1.03883	1.01358	1.03729	1.02521	0.930777	1.06922	0.981289	1.08168	1.02872	1.03534	1.06421	1.05944	-0.0231309	0.0227659	0.0534976	0.101777	0.054957	0.0194555	0.0528225	0.0359253	-0.103493	0.0965628	-0.0272505	0.113277
sp|A0FGR8-6|ESYT2_HUMAN	ESYT2	Isoform 6 of Extended synaptotagmin-2 OS=Homo sapiens OX=9606 GN=ESYT2	21	6.76939	6.475	6.54113	6.7147	6.39242	6.63662	6.41549	6.57633	5.62333	6.03693	5.87932	6.30236	6.05683	5.88883	5.82625	5.86507	6.62219	5.83013	1.02223	0.977772	0.987759	1.01397	0.965302	1.00218	0.968786	0.993074	0.964529	1.03547	1.00844	1.081	1.03888	1.01007	0.999334	1.00599	0.0317163	-0.0324293	-0.0177696	0.0200135	-0.0509473	0.00313918	-0.04575	-0.0100268	-0.0521033	0.050287	0.0121213	0.112364
sp|P26358|DNMT1_HUMAN	DNMT1	DNA (cytosine-5)-methyltransferase 1 OS=Homo sapiens OX=9606 GN=DNMT1 PE=1 SV=2	100	6.44298	6.43529	6.30001	6.49207	6.43385	6.34225	6.45319	6.56783	5.48552	6.19441	5.79228	6.10841	6.26452	6.03313	6.30117	6.35309	6.43914	5.83997	1.0006	0.999403	0.978394	1.00822	0.999179	0.984954	1.00218	1.01999	0.939307	1.06069	0.991835	1.04597	1.0727	1.03308	1.07897	1.08786	0.000861219	-0.000861734	-0.0315128	0.0118117	-0.0011846	-0.0218722	0.00314561	0.0285499	-0.0903313	0.0850072	-0.0118284	0.0648372
sp|Q96T76-8|MMS19_HUMAN	MMS19	Isoform 5 of MMS19 nucleotide excision repair protein homolog OS=Homo sapiens OX=9606 GN=MMS19	18	6.95472	6.61013	6.4666	6.93524	6.0293	6.85654	6.51565	6.62894	5.49673	6.03643	6.06989	5.95892	5.95085	5.97776	5.36607	6.14622	6.78242	5.76658	1.0254	0.974597	0.953435	1.02253	0.888959	1.01093	0.960667	0.97737	0.953204	1.0468	1.0526	1.03335	1.03195	1.03662	0.930546	1.06583	0.0361912	-0.0371225	-0.0687938	0.0321446	-0.169811	0.0156795	-0.0578921	-0.033023	-0.0691423	0.0659796	0.0739544	0.0473349
sp|P22415|USF1_HUMAN	USF1	Upstream stimulatory factor 1 OS=Homo sapiens OX=9606 GN=USF1 PE=1 SV=1	3	6.37719	6.09355	6.04675	6.24658	5.43226	6.29647	5.99266	6.27997	6.1992	6.40974	6.56986	6.24775	5.92198	6.61763	6.47933	6.78908	6.23537	6.30447	1.02274	0.977256	0.96975	1.0018	0.871201	1.0098	0.961075	1.00715	0.983302	1.0167	1.0421	0.991003	0.93933	1.04967	1.02774	1.07687	0.0324457	-0.0331922	-0.0443152	0.00259136	-0.198923	0.0140681	-0.0572786	0.0102825	-0.024293	0.0238907	0.0594875	-0.0130384
sp|Q9UPN3-3|MACF1_HUMAN	MACF1	Isoform 3 of Microtubule-actin cross-linking factor 1, isoforms 1/2/3/5 OS=Homo sapiens OX=9606 GN=MACF1	135	6.53786	6.53946	6.55279	6.62644	6.24275	6.46694	6.15365	6.38404	6.39483	5.78487	6.33023	6.08127	5.88095	6.23861	5.80685	5.97846	6.53866	6.08985	0.999878	1.00012	1.00216	1.01342	0.954745	0.989031	0.941118	0.976353	1.05008	0.94992	1.03947	0.998591	0.965697	1.02443	0.953529	0.981709	-0.000176523	0.000176502	0.00311429	0.019239	-0.0668133	-0.0159118	-0.0875526	-0.0345253	0.0704993	-0.0741222	0.0558512	-0.00203405
tr|H3BQK9|H3BQK9_HUMAN	MACF1	Microtubule-actin cross-linking factor 1, isoforms 1/2/3/5 OS=Homo sapiens OX=9606 GN=MACF1 PE=1 SV=1	5	5.88224	6.28406	6.4548	6.50686	6.05587	6.09989	5.80333	6.02877	5.48821	6.50851	6.38711	6.99536	6.06018	6.4658	6.49717	6.48184	6.08315	5.99836	0.966973	1.03303	1.06109	1.06965	0.995515	1.00275	0.954001	0.991061	0.914952	1.08505	1.06481	1.16621	1.01031	1.07793	1.08316	1.0806	-0.0484529	0.0468784	0.0855538	0.0971429	-0.00648434	0.00396465	-0.0679376	-0.0129549	-0.128232	0.117759	0.0905952	0.22183
sp|Q03001|DYST_HUMAN	DST	Dystonin OS=Homo sapiens OX=9606 GN=DST PE=1 SV=4	8	6.22327	6.27401	6.03517	6.19489	6.208	6.54873	6.16193	5.98642	6.25319	6.35867	6.54421	6.4222	6.33651	6.31267	6.17766	5.9625	6.24864	6.30593	0.99594	1.00406	0.965837	0.991398	0.993496	1.04802	0.986123	0.958036	0.991636	1.00836	1.03779	1.01844	1.00485	1.00107	0.979659	0.945539	-0.00586939	0.0058456	-0.0501478	-0.0124636	-0.00941367	0.0676729	-0.0201599	-0.0618487	-0.0121168	0.0120159	0.0535099	0.0263584
sp|O94854|K0754_HUMAN	KIAA0754	Uncharacterized protein KIAA0754 OS=Homo sapiens OX=9606 GN=KIAA0754 PE=2 SV=4	2	5.66103	5.35645	7.2406	5.79099	6.12747	5.33492	6.65501	4.97831	5.46039	6.42636	6.63296	6.71974	6.83236	6.24597	7.30813	7.22932	5.50874	5.94337	1.02765	0.972355	1.31438	1.05124	1.11232	0.968447	1.20808	0.903711	0.918736	1.08126	1.11603	1.13063	1.14958	1.05091	1.22963	1.21637	0.0393422	-0.0404452	0.394387	0.0720876	0.153569	-0.0462557	0.272718	-0.146066	-0.122278	0.112719	0.15837	0.177123
sp|Q15853|USF2_HUMAN	USF2	Upstream stimulatory factor 2 OS=Homo sapiens OX=9606 GN=USF2 PE=1 SV=1	4	6.48969	6.74807	6.41323	6.76939	5.37926	6.02935	5.77909	6.05288	5.4234	6.60066	6.25939	7.07667	6.38595	5.93153	6.03326	6.62818	6.61888	6.01203	0.980482	1.01952	0.96893	1.02274	0.812715	0.910932	0.873122	0.914487	0.902091	1.09791	1.04114	1.17708	1.0622	0.98661	1.00353	1.10249	-0.0284375	0.0278878	-0.045536	0.0324387	-0.299179	-0.134585	-0.195745	-0.128965	-0.148655	0.134758	0.0581699	0.235218
sp|Q5W0V3|F16B1_HUMAN	FAM160B1	Protein FAM160B1 OS=Homo sapiens OX=9606 GN=FAM160B1 PE=1 SV=1	13	6.48722	6.73639	6.53912	6.24638	6.27453	6.04676	6.23418	6.15108	6.26123	5.98451	6.43176	6.51231	6.31051	5.89814	5.94133	5.94455	6.61181	6.12287	0.981157	1.01884	0.989007	0.944731	0.948989	0.91454	0.942886	0.930318	1.0226	0.977403	1.05045	1.0636	1.03065	0.963297	0.970351	0.970876	-0.0274438	0.0269315	-0.0159477	-0.0820238	-0.0755368	-0.128882	-0.0848444	-0.104204	0.032238	-0.0329749	0.0710055	0.0889613
sp|P01024|CO3_HUMAN	C3	Complement C3 OS=Homo sapiens OX=9606 GN=C3 PE=1 SV=2	19	4.59634	4.79318	5.3581	5.10633	5.73897	5.66323	5.66567	5.76097	16.56	5.98898	5.10886	6.38737	5.6722	5.61097	5.84791	6.14094	4.69476	11.2745	0.979036	1.02096	1.14129	1.08767	1.22242	1.20629	1.20681	1.22711	1.4688	0.531197	0.453134	0.566533	0.5031	0.49767	0.518685	0.544676	-0.0305659	0.0299317	0.19067	0.121235	0.28974	0.270574	0.271195	0.29526	0.55464	-0.91268	-1.14199	-0.819768
sp|Q9NR09|BIRC6_HUMAN	BIRC6	Baculoviral IAP repeat-containing protein 6 OS=Homo sapiens OX=9606 GN=BIRC6 PE=1 SV=2	67	6.53597	6.33384	6.4502	6.41055	6.16192	6.4074	6.28826	6.15369	5.73714	6.16568	6.34766	6.36416	6.07199	6.1352	6.05004	6.3863	6.43491	5.95141	1.01571	0.984294	1.00238	0.996215	0.957577	0.995726	0.977211	0.956299	0.963997	1.036	1.06658	1.06935	1.02026	1.03088	1.01657	1.07307	0.0224825	-0.0228384	0.00342504	-0.00547071	-0.0625389	-0.00617979	-0.033258	-0.0644671	-0.0528998	0.0510285	0.0929933	0.0967386
sp|Q9NRP4|SDHF3_HUMAN	SDHAF3	Succinate dehydrogenase assembly factor 3, mitochondrial OS=Homo sapiens OX=9606 GN=SDHAF3 PE=1 SV=1	13	6.05972	6.11734	6.24098	6.3375	6.17938	6.08156	6.14219	6.09081	5.67159	6.53435	6.19637	6.71614	6.26532	6.20014	6.67139	6.49525	6.08853	6.10297	0.995268	1.00473	1.02504	1.04089	1.01492	0.998855	1.00881	1.00037	0.929316	1.07068	1.0153	1.10047	1.0266	1.01592	1.09314	1.06428	-0.00684282	0.00681051	0.0356786	0.0578199	0.0213681	-0.00165251	0.0126592	0.000540152	-0.105758	0.0985322	0.0219118	0.138121
sp|Q9H9P8|L2HDH_HUMAN	L2HGDH	L-2-hydroxyglutarate dehydrogenase, mitochondrial OS=Homo sapiens OX=9606 GN=L2HGDH PE=1 SV=3	14	6.4724	6.2528	6.53921	6.48341	6.36817	6.26591	6.24387	6.24442	5.98095	6.15053	5.95195	6.44534	6.2438	5.97886	6.21218	6.16623	6.3626	6.06574	1.01726	0.982743	1.02776	1.01899	1.00088	0.984803	0.981339	0.981426	0.986021	1.01398	0.981241	1.06258	1.02936	0.985677	1.02414	1.01657	0.0246843	-0.0251141	0.0394999	0.0271364	0.00126242	-0.0220924	-0.0271759	-0.0270488	-0.020309	0.0200271	-0.0273213	0.0875728
sp|Q99536|VAT1_HUMAN	VAT1	Synaptic vesicle membrane protein VAT-1 homolog OS=Homo sapiens OX=9606 GN=VAT1 PE=1 SV=2	62	5.94837	6.089	6.25093	6.26225	6.39298	6.23473	6.42195	6.44616	5.78495	6.37784	6.03084	6.4358	6.37703	6.25074	6.36594	6.3305	6.01868	6.0814	0.988317	1.01168	1.03859	1.04047	1.06219	1.0359	1.067	1.07102	0.951254	1.04875	0.991687	1.05828	1.04861	1.02785	1.04679	1.04096	-0.0169539	0.016757	0.0546225	0.0572328	0.0870403	0.0508788	0.0935631	0.0989917	-0.0720978	0.0686656	-0.0120433	0.0817172
sp|P22234|PUR6_HUMAN	PAICS	Multifunctional protein ADE2 OS=Homo sapiens OX=9606 GN=PAICS PE=1 SV=3	68	6.45208	6.19237	6.15798	6.11251	6.38844	6.20619	6.34108	6.26047	5.67724	6.40436	5.8525	6.06707	6.4055	6.44057	6.64151	6.40011	6.32222	6.0408	1.02054	0.979461	0.974021	0.966829	1.01047	0.981646	1.00298	0.990232	0.939816	1.06018	0.968829	1.00435	1.06037	1.06618	1.09944	1.05948	0.0293319	-0.0299407	-0.0379752	-0.0486675	0.0150313	-0.0267245	0.0042962	-0.0141614	-0.0895499	0.0843148	-0.0456866	0.00626033
tr|E9PBS1|E9PBS1_HUMAN	PAICS	Multifunctional protein ADE2 (Fragment) OS=Homo sapiens OX=9606 GN=PAICS PE=1 SV=1	1	7.61166	7.01951	7.41738	6.68425	5.77642	5.77884	9.70762	6.64633	6.7702	3.54156	5.12482	5.99936	4.60978	7.7355	5.29197	4.28479	7.31559	5.15588	1.04047	0.959528	1.01391	0.9137	0.789605	0.789935	1.32698	0.908517	1.3131	0.686897	0.993976	1.1636	0.894082	1.50033	1.0264	0.831049	0.0572379	-0.0596029	0.0199364	-0.130208	-0.340798	-0.340193	0.408144	-0.138415	0.39298	-0.541834	-0.00871735	0.21859
sp|O14964|HGS_HUMAN	HGS	Hepatocyte growth factor-regulated tyrosine kinase substrate OS=Homo sapiens OX=9606 GN=HGS PE=1 SV=1	33	6.47854	6.39774	6.31191	6.382	6.24187	6.38321	6.20754	6.15886	5.78633	6.19257	5.98965	6.43572	6.36141	6.18369	6.31517	6.17378	6.43814	5.98945	1.00628	0.993725	0.980393	0.99128	0.969514	0.991468	0.964182	0.956621	0.966087	1.03391	1.00003	1.07451	1.0621	1.03243	1.05438	1.03078	0.00902478	-0.00908159	-0.0285673	-0.0126353	-0.0446656	-0.0123618	-0.0526223	-0.0639806	-0.0497749	0.0481147	4.81737e-05	0.103678
sp|Q9H496|IFG15_HUMAN	TOR1AIP2	Torsin-1A-interacting protein 2, isoform IFRG15 OS=Homo sapiens OX=9606 GN=TOR1AIP2 PE=1 SV=1	2	6.61231	6.2381	6.27954	6.06467	5.74466	6.46562	6.78314	4.94718	5.91768	7.33658	6.05883	5.19218	6.90561	6.95859	6.48639	6.00892	6.42521	6.62713	1.02912	0.97088	0.977329	0.943887	0.894082	1.00629	1.05571	0.769965	0.892948	1.10705	0.914246	0.783473	1.04202	1.05002	0.978763	0.906715	0.0414119	-0.0426358	-0.0330836	-0.0833133	-0.161521	0.00904623	0.0782108	-0.377136	-0.163353	0.146723	-0.129345	-0.352044
sp|Q8NBX0|SCPDL_HUMAN	SCCPDH	Saccharopine dehydrogenase-like oxidoreductase OS=Homo sapiens OX=9606 GN=SCCPDH PE=1 SV=1	20	6.24642	5.735	6.01992	6.04919	6.09684	6.1393	6.45995	6.54578	5.54167	5.94344	5.68431	6.12532	6.58715	5.86	7.40609	7.55963	5.99071	5.74255	1.04268	0.957316	1.00488	1.00976	1.01772	1.0248	1.07833	1.09266	0.965018	1.03498	0.989857	1.06665	1.14708	1.02045	1.28969	1.31642	0.0603026	-0.0629335	0.00701732	0.014015	0.0253347	0.0353472	0.108796	0.127838	-0.051372	0.0496054	-0.0147075	0.0930924
sp|P53801|PTTG_HUMAN	PTTG1IP	Pituitary tumor-transforming gene 1 protein-interacting protein OS=Homo sapiens OX=9606 GN=PTTG1IP PE=1 SV=1	4	6.0243	6.3675	6.22045	6.51135	6.10875	5.66175	6.33302	5.69232	5.7723	6.536	6.20546	6.65114	6.5632	6.46054	6.38501	6.50693	6.1959	6.15415	0.972304	1.0277	1.00396	1.05091	0.985934	0.91379	1.02213	0.918724	0.937952	1.06205	1.00834	1.08076	1.06647	1.04979	1.03751	1.05732	-0.0405202	0.0394132	0.00570509	0.0716428	-0.0204367	-0.130066	0.0315798	-0.122297	-0.0924133	0.0868484	0.0119786	0.112042
sp|Q6NVH7|SWAP1_HUMAN	SWSAP1	ATPase SWSAP1 OS=Homo sapiens OX=9606 GN=SWSAP1 PE=1 SV=1	1	6.21774	5.91936	6.25376	6.9796	5.70276	6.58435	6.83368	5.67169	6.95971	5.81547	5.59652	6.46169	6.23543	6.84934	5.58137	6.33754	6.06855	6.38759	1.02458	0.975416	1.03052	1.15013	0.939724	1.085	1.12608	0.934604	1.08957	0.910433	0.876155	1.0116	0.976179	1.07229	0.873783	0.992164	0.0350384	-0.0359106	0.043372	0.201793	-0.0896915	0.117689	0.171311	-0.0975732	0.123755	-0.135376	-0.190742	0.0166398
sp|Q86WV6|STING_HUMAN	TMEM173	Stimulator of interferon genes protein OS=Homo sapiens OX=9606 GN=TMEM173 PE=1 SV=1	8	6.31295	6.12839	6.64119	6.32889	6.24158	6.29884	6.48023	6.65803	5.87232	6.2069	6.18281	6.39252	6.10229	6.06777	5.96887	6.11643	6.22067	6.03961	1.01483	0.985166	1.0676	1.0174	1.00336	1.01257	1.04173	1.07031	0.972301	1.0277	1.02371	1.05843	1.01038	1.00466	0.988287	1.01272	0.0212443	-0.0215619	0.0943718	0.0248825	0.00484131	0.0180162	0.058975	0.0980254	-0.0405248	0.0394175	0.0338073	0.0819294
sp|P35998|PRS7_HUMAN	PSMC2	26S proteasome regulatory subunit 7 OS=Homo sapiens OX=9606 GN=PSMC2 PE=1 SV=3	65	6.28288	6.22074	6.26845	6.19796	6.31488	6.21162	6.55728	6.19873	5.88119	6.15787	6.38319	6.00771	6.21262	6.59322	6.23128	6.2804	6.25181	6.01953	1.00497	0.99503	1.00266	0.991386	1.01009	0.993571	1.04886	0.99151	0.977018	1.02298	1.06041	0.998036	1.03208	1.0953	1.03518	1.04334	0.00715209	-0.00718772	0.00383482	-0.0124805	0.0144814	-0.00930436	0.0688236	-0.0123013	-0.0335427	0.0327806	0.0846267	-0.00283567
sp|P42356|PI4KA_HUMAN	PI4KA	Phosphatidylinositol 4-kinase alpha OS=Homo sapiens OX=9606 GN=PI4KA PE=1 SV=4	17	6.57473	6.14782	6.59309	6.57034	6.37458	6.62745	6.021	6.22007	5.78597	5.83846	6.74123	6.14421	5.77359	6.78259	5.74975	6.05513	6.36128	5.81222	1.03356	0.966445	1.03644	1.03287	1.00209	1.04184	0.946508	0.977802	0.995485	1.00452	1.15984	1.05712	0.993355	1.16695	0.989253	1.04179	0.0476157	-0.049241	0.0516388	0.0466521	0.00301433	0.0591379	-0.0793128	-0.0323851	-0.00652923	0.00649981	0.213924	0.0801395
sp|Q7LBC6|KDM3B_HUMAN	KDM3B	Lysine-specific demethylase 3B OS=Homo sapiens OX=9606 GN=KDM3B PE=1 SV=2	33	6.63713	6.53619	6.68375	6.70781	6.2716	6.46547	6.22391	6.35432	5.72928	6.10279	5.93423	6.55341	6.04612	5.93964	5.76651	6.04785	6.58666	5.91603	1.00766	0.992338	1.01474	1.01839	0.952167	0.981601	0.944927	0.964726	0.968432	1.03157	1.00308	1.10774	1.02199	1.00399	0.974725	1.02228	0.0110125	-0.0110972	0.0211107	0.0262947	-0.0707135	-0.0267918	-0.0817259	-0.0518093	-0.0462767	0.0448384	0.00443026	0.147615
sp|Q15652|JHD2C_HUMAN	JMJD1C	Probable JmjC domain-containing histone demethylation protein 2C OS=Homo sapiens OX=9606 GN=JMJD1C PE=1 SV=2	11	6.27101	5.93703	6.72349	6.23488	6.00966	6.47713	5.65309	5.97381	6.3572	6.80172	6.08876	6.55933	6.21638	5.99709	6.40312	6.29631	6.10402	6.57946	1.02736	0.972643	1.10149	1.02144	0.984541	1.06113	0.926126	0.978668	0.966219	1.03378	0.925419	0.99694	0.944816	0.911487	0.973198	0.956965	0.0389381	-0.0400183	0.139451	0.0306021	-0.0224763	0.085595	-0.11072	-0.0311083	-0.0495777	0.0479304	-0.111821	-0.00442072
sp|Q9HB09|B2L12_HUMAN	BCL2L12	Bcl-2-like protein 12 OS=Homo sapiens OX=9606 GN=BCL2L12 PE=1 SV=1	3	5.5687	6.04377	6.15978	6.72476	6.12801	5.60636	6.51413	6.01949	6.43285	6.34207	6.29085	6.88726	5.50691	6.06285	6.45743	7.25476	5.80624	6.38746	0.95909	1.04091	1.06089	1.1582	1.05542	0.965576	1.12192	1.03673	1.00711	0.992894	0.984875	1.07825	0.862144	0.94918	1.01095	1.13578	-0.0602624	0.0578458	0.0852759	0.21188	0.0778157	-0.0505386	0.16597	0.0520383	0.0102157	-0.0102886	-0.0219874	0.108688
sp|Q86UL3|GPAT4_HUMAN	GPAT4	Glycerol-3-phosphate acyltransferase 4 OS=Homo sapiens OX=9606 GN=GPAT4 PE=1 SV=1	9	6.1547	6.10319	6.42041	6.35512	6.18872	6.28998	6.19621	5.92942	5.75317	6.51434	5.89012	6.62702	6.88169	5.92054	6.38813	6.38723	6.12894	6.13375	1.0042	0.995798	1.04756	1.0369	1.00975	1.02627	1.01097	0.967445	0.937952	1.06205	0.96028	1.08042	1.12194	0.965239	1.04147	1.04132	0.00604978	-0.00607525	0.0670267	0.0522806	0.0140023	0.0374167	0.0157473	-0.0477478	-0.0924134	0.0868485	-0.0584735	0.11159
sp|Q53EU6|GPAT3_HUMAN	GPAT3	Glycerol-3-phosphate acyltransferase 3 OS=Homo sapiens OX=9606 GN=GPAT3 PE=1 SV=2	3	6.75203	7.43859	5.56868	5.91586	6.03688	5.52206	6.11152	5.45573	6.67606	6.8553	6.11835	7.50303	5.89538	6.21719	5.23522	6.69812	7.09531	6.76568	0.951619	1.04838	0.78484	0.83377	0.850827	0.778269	0.861346	0.768921	0.986754	1.01325	0.904322	1.10898	0.871365	0.918931	0.773791	0.990014	-0.0715444	0.0681635	-0.34953	-0.262278	-0.233063	-0.361659	-0.215334	-0.379093	-0.019238	0.0189849	-0.145092	0.149238
sp|Q15004|PAF15_HUMAN	PCLAF	PCNA-associated factor OS=Homo sapiens OX=9606 GN=PCLAF PE=1 SV=1	10	5.88444	6.01713	6.10953	6.39372	6.3505	5.90549	6.39821	6.32057	5.8966	6.91387	6.01348	6.39076	6.31707	6.18459	6.78159	6.12245	5.95078	6.40524	0.988851	1.01115	1.02668	1.07443	1.06717	0.992388	1.07519	1.06214	0.920591	1.07941	0.938838	0.99774	0.986235	0.965552	1.05876	0.955851	-0.0161749	0.0159955	0.0379814	0.103576	0.0937902	-0.0110232	0.104588	0.0869747	-0.119368	0.110242	-0.0910514	-0.00326399
sp|P11717|MPRI_HUMAN	IGF2R	Cation-independent mannose-6-phosphate receptor OS=Homo sapiens OX=9606 GN=IGF2R PE=1 SV=3	96	6.48716	6.52863	6.28762	6.33375	6.32533	6.22979	5.30649	5.0479	5.827	6.55359	6.40961	6.49808	6.62629	6.50887	6.52522	6.50468	6.50789	6.19029	0.996814	1.00319	0.966153	0.973241	0.971947	0.957267	0.815393	0.775658	0.941312	1.05869	1.03543	1.04972	1.07043	1.05146	1.0541	1.05079	-0.00460395	0.00458931	-0.0496769	-0.0391311	-0.0410502	-0.0630074	-0.294433	-0.366508	-0.0872549	0.0822773	0.0502284	0.0700053
sp|P15927-3|RFA2_HUMAN	RPA2	Isoform 3 of Replication protein A 32 kDa subunit OS=Homo sapiens OX=9606 GN=RPA2	18	6.04725	6.3247	6.16549	6.09581	6.31087	6.18527	6.32644	6.33846	7.03681	6.43456	5.73181	6.17383	6.30307	6.23796	6.26191	6.02576	6.18598	6.73569	0.977574	1.02243	0.996688	0.985424	1.02019	0.999886	1.02271	1.02465	1.04471	0.955294	0.850962	0.916585	0.935773	0.926106	0.929662	0.894602	-0.0327218	0.031996	-0.00478545	-0.0211831	0.0288379	-0.00016443	0.0323929	0.0351314	0.0630969	-0.0659832	-0.232834	-0.125659
sp|Q16610-4|ECM1_HUMAN	ECM1	Isoform 4 of Extracellular matrix protein 1 OS=Homo sapiens OX=9606 GN=ECM1	16	6.15928	6.1265	6.13228	6.25771	6.23266	6.16251	6.28557	6.00758	6.65179	6.37662	6.12627	6.43172	6.23076	6.17576	6.22698	6.416	6.14289	6.51421	1.00267	0.997332	0.998273	1.01869	1.01461	1.00319	1.02323	0.977973	1.02112	0.978879	0.940448	0.987338	0.956488	0.948045	0.955908	0.984924	0.00384417	-0.00385444	-0.00249398	0.0267173	0.0209305	0.00460053	0.033126	-0.0321336	0.0301535	-0.0307972	-0.0885802	-0.0183845
sp|P52272|HNRPM_HUMAN	HNRNPM	Heterogeneous nuclear ribonucleoprotein M OS=Homo sapiens OX=9606 GN=HNRNPM PE=1 SV=3	36	6.70327	6.70187	6.66244	6.74796	6.22995	6.58985	5.79209	6.39767	7.37615	5.86451	6.29468	5.78251	5.45904	6.4222	5.25805	5.71776	6.70257	6.62033	1.0001	0.999896	0.994013	1.00677	0.929487	0.983183	0.86416	0.95451	1.11417	0.885833	0.950811	0.873447	0.824587	0.970072	0.794228	0.863667	0.000150664	-0.000150679	-0.00866375	0.00973704	-0.105494	-0.0244688	-0.21063	-0.0671678	0.155965	-0.174893	-0.0727701	-0.195207
sp|P61247|RS3A_HUMAN	RPS3A	40S ribosomal protein S3a OS=Homo sapiens OX=9606 GN=RPS3A PE=1 SV=2	51	6.15748	5.5968	5.91234	5.76047	6.14873	6.26365	6.39734	6.18286	5.91339	5.78672	7.04667	5.43351	5.79753	8.31064	6.31344	6.97842	5.87714	5.85005	1.0477	0.9523	1.00599	0.980149	1.04621	1.06576	1.08851	1.05202	1.01083	0.989174	1.20455	0.928796	0.991021	1.42061	1.07921	1.19288	0.0672258	-0.0705121	0.00861497	-0.0289277	0.0651742	0.0918893	0.122358	0.0731601	0.0155352	-0.0157043	0.268491	-0.106566
sp|O14523-2|C2C2L_HUMAN	C2CD2L	Isoform 2 of Phospholipid transfer protein C2CD2L OS=Homo sapiens OX=9606 GN=C2CD2L	15	6.14895	6.22547	6.29772	6.33625	6.29198	6.04687	6.40709	6.37786	5.71201	6.39928	6.08765	6.38894	6.46936	6.24781	6.25474	6.30803	6.18721	6.05565	0.993816	1.00618	1.01786	1.02409	1.01693	0.977318	1.03554	1.03081	0.943254	1.05675	1.00529	1.05504	1.06832	1.03173	1.03288	1.04168	-0.00894893	0.00889376	0.0255406	0.0343403	0.0242251	-0.0331004	0.0503803	0.0437834	-0.0842821	0.079629	0.00760478	0.077296
sp|Q9P206-2|K1522_HUMAN	KIAA1522	Isoform 2 of Uncharacterized protein KIAA1522 OS=Homo sapiens OX=9606 GN=KIAA1522	16	6.04714	5.9844	6.31882	6.71106	6.05527	6.35454	6.4295	6.23299	6.33969	6.10522	6.54764	6.49866	6.20174	6.31021	5.80034	6.06277	6.01577	6.22246	1.00521	0.994785	1.05038	1.11558	1.00657	1.05631	1.06877	1.03611	1.01884	0.981159	1.05226	1.04439	0.996671	1.0141	0.932163	0.974337	0.00750357	-0.0075428	0.0709058	0.157791	0.00944188	0.0790383	0.0959571	0.051175	0.0269284	-0.0274406	0.0734911	0.0626584
sp|Q96RL1|UIMC1_HUMAN	UIMC1	BRCA1-A complex subunit RAP80 OS=Homo sapiens OX=9606 GN=UIMC1 PE=1 SV=2	10	6.02798	6.25124	6.42924	6.39139	6.13651	6.10836	6.22768	6.28418	5.95143	6.42047	6.09377	6.47112	6.29737	6.26237	6.29871	6.34817	6.13961	6.18595	0.981818	1.01818	1.04717	1.04101	0.999495	0.99491	1.01434	1.02355	0.962088	1.03791	0.985098	1.0461	1.01801	1.01235	1.01823	1.02622	-0.0264724	0.0259954	0.0665012	0.0579827	-0.000728627	-0.00736192	0.0205478	0.0335775	-0.0557588	0.0536837	-0.0216601	0.0650203
sp|P49368|TCPG_HUMAN	CCT3	T-complex protein 1 subunit gamma OS=Homo sapiens OX=9606 GN=CCT3 PE=1 SV=4	179	6.33973	6.29033	6.39977	6.22137	6.33976	6.2941	6.24144	6.10125	5.83445	6.4011	6.211	6.36082	6.30141	6.39049	6.19013	6.08284	6.31503	6.11777	1.00391	0.996089	1.01342	0.985169	1.00392	0.996686	0.988347	0.966147	0.953688	1.04631	1.01524	1.03973	1.03002	1.04458	1.01183	0.99429	0.00563181	-0.00565388	0.0192305	-0.0215573	0.00563864	-0.00478949	-0.0169107	-0.0496847	-0.0684104	0.0653128	0.0218185	0.0562057
tr|E9PM09|E9PM09_HUMAN	CCT3	T-complex protein 1 subunit gamma (Fragment) OS=Homo sapiens OX=9606 GN=CCT3 PE=1 SV=1	1	5.12733	7.828	7.58814	5.99365	6.71363	6.25628	8.85177	5.65646	6.62765	4.64804	7.06581	6.14798	4.8771	7.25208	4.89168	4.4744	6.47767	5.63785	0.79154	1.20846	1.17143	0.925279	1.03643	0.965823	1.36651	0.873225	1.17556	0.824436	1.25328	1.09048	0.865065	1.28632	0.867651	0.793637	-0.337266	0.27317	0.228272	-0.112039	0.0516192	-0.0501688	0.450492	-0.195574	0.233354	-0.278521	0.325711	0.124969
sp|P49915|GUAA_HUMAN	GMPS	GMP synthase [glutamine-hydrolyzing] OS=Homo sapiens OX=9606 GN=GMPS PE=1 SV=1	81	6.50817	6.33094	6.44301	6.43933	6.54691	6.48275	6.44409	6.55869	5.93089	6.04037	5.80558	6.23511	6.24328	5.96482	6.07713	5.94893	6.41955	5.98563	1.0138	0.986196	1.00365	1.00308	1.01984	1.00984	1.00382	1.02167	0.990855	1.00915	0.96992	1.04168	1.04304	0.996523	1.01529	0.993869	0.0197786	-0.0200536	0.00526154	0.00443729	0.0283409	0.0141326	0.00550335	0.0309344	-0.0132545	0.0131338	-0.0440629	0.0589119
sp|Q9UKX7|NUP50_HUMAN	NUP50	Nuclear pore complex protein Nup50 OS=Homo sapiens OX=9606 GN=NUP50 PE=1 SV=2	29	6.52755	6.48273	6.36611	6.39629	6.60588	6.22657	6.58318	6.33126	5.75809	6.2125	5.90142	6.06427	6.39853	6.09539	6.12504	5.9252	6.50514	5.9853	1.00344	0.996555	0.978628	0.983267	1.01549	0.957177	1.012	0.97327	0.962039	1.03796	0.985986	1.01319	1.06904	1.01839	1.02335	0.98996	0.0049615	-0.00497862	-0.031168	-0.0243448	0.0221707	-0.0631425	0.0172045	-0.0390875	-0.055832	0.0537516	-0.0203602	0.0189116
sp|O95544|NADK_HUMAN	NADK	NAD kinase OS=Homo sapiens OX=9606 GN=NADK PE=1 SV=1	12	6.05802	6.46742	6.25568	6.27875	6.34047	5.99866	6.49646	6.21235	5.87363	6.21163	6.17171	6.54983	6.45743	6.0631	6.3658	6.19908	6.26272	6.04263	0.967315	1.03269	0.998876	1.00256	1.01241	0.957836	1.03732	0.991957	0.972032	1.02797	1.02136	1.08394	1.06865	1.00339	1.05348	1.02589	-0.047943	0.0464009	-0.00162266	0.00368799	0.0178004	-0.0621491	0.0528644	-0.0116503	-0.0409242	0.0397953	0.0304937	0.116281
sp|Q9BWS9-2|CHID1_HUMAN	CHID1	Isoform 2 of Chitinase domain-containing protein 1 OS=Homo sapiens OX=9606 GN=CHID1	19	6.07102	6.00299	6.14546	5.99015	6.12357	6.27531	6.28303	6.40029	5.8347	6.1636	6.41395	6.27617	6.29707	6.91536	6.25271	6.55463	6.037	5.99915	1.00563	0.994366	1.01797	0.992239	1.01434	1.03947	1.04075	1.06018	0.972588	1.02741	1.06914	1.04618	1.04966	1.15272	1.04227	1.09259	0.00810593	-0.00815173	0.025688	-0.0112409	0.02054	0.0558537	0.0576275	0.0843043	-0.0400996	0.0390151	0.096455	0.0651263
sp|O95373|IPO7_HUMAN	IPO7	Importin-7 OS=Homo sapiens OX=9606 GN=IPO7 PE=1 SV=1	51	6.78977	6.73295	6.49797	6.30539	6.25959	6.38996	5.81557	5.74722	5.99287	6.43199	6.24409	6.31414	6.34848	6.09135	6.04988	5.98878	6.76136	6.21243	1.0042	0.995798	0.961045	0.932562	0.925789	0.94507	0.860118	0.850009	0.964658	1.03534	1.0051	1.01637	1.0219	0.98051	0.973835	0.964	0.00604924	-0.00607471	-0.0573244	-0.100728	-0.111245	-0.0815066	-0.217393	-0.234449	-0.0519106	0.0501075	0.00733364	0.0234286
sp|O15397|IPO8_HUMAN	IPO8	Importin-8 OS=Homo sapiens OX=9606 GN=IPO8 PE=1 SV=2	5	6.09497	5.87928	5.55838	6.22707	5.19396	6.04487	5.04927	5.21801	16.9235	4.81489	5.32559	5.40999	5.02011	6.01787	4.84057	6.38166	5.98712	10.8692	1.01801	0.981987	0.928389	1.04008	0.867522	1.00964	0.843355	0.871539	1.55702	0.442985	0.489971	0.497736	0.461866	0.553663	0.445348	0.587133	0.0257557	-0.0262239	-0.107199	0.0566901	-0.205028	0.0138479	-0.245789	-0.198364	0.638783	-1.17467	-1.02923	-1.00655
sp|P61163|ACTZ_HUMAN	ACTR1A	Alpha-centractin OS=Homo sapiens OX=9606 GN=ACTR1A PE=1 SV=1	28	6.26304	6.48659	6.30712	6.14398	6.09547	6.27737	6.27548	6.30309	6.06012	6.42554	6.42814	6.24524	6.10283	6.19466	6.19079	6.20053	6.37481	6.24283	0.982466	1.01753	0.989381	0.96379	0.95618	0.984714	0.984418	0.988749	0.970733	1.02927	1.02968	1.00039	0.977574	0.992284	0.991664	0.993224	-0.0255204	0.0250768	-0.0154021	-0.05321	-0.064646	-0.0222232	-0.0226577	-0.0163242	-0.0428538	0.0416175	0.0422012	0.000556835
sp|P42025|ACTY_HUMAN	ACTR1B	Beta-centractin OS=Homo sapiens OX=9606 GN=ACTR1B PE=1 SV=1	5	6.14146	6.43803	6.48156	6.09239	5.88834	6.20181	6.07623	6.29876	5.86524	6.50451	6.6098	6.50138	6.49146	6.14742	6.38815	5.87345	6.28974	6.18487	0.976424	1.02358	1.0305	0.968623	0.936181	0.986019	0.966053	1.00143	0.94832	1.05168	1.0687	1.05117	1.04957	0.993944	1.03287	0.949647	-0.0344199	0.0336178	0.0433396	-0.0459932	-0.0951406	-0.0203122	-0.049825	0.00206631	-0.0765543	0.0726959	0.0958622	0.0720015
sp|Q9H8Y8-3|GORS2_HUMAN	GORASP2	Isoform 3 of Golgi reassembly-stacking protein 2 OS=Homo sapiens OX=9606 GN=GORASP2	8	6.66476	6.42429	6.14745	6.51892	6.13807	6.3881	6.1015	6.46004	5.78206	6.23966	6.09067	6.35057	6.67657	6.47195	5.66939	5.876	6.54453	6.01086	1.01837	0.981628	0.939327	0.996088	0.937894	0.976098	0.932306	0.987091	0.961936	1.03806	1.01328	1.05652	1.11075	1.07671	0.943191	0.977564	0.0262644	-0.0267515	-0.0903004	-0.00565551	-0.0925034	-0.0349016	-0.101125	-0.0187454	-0.0559878	0.053896	0.0190295	0.0793147
sp|Q9NZJ4|SACS_HUMAN	SACS	Sacsin OS=Homo sapiens OX=9606 GN=SACS PE=1 SV=2	5	6.58037	6.44848	7.29313	7.02768	6.23586	6.50155	7.09359	5.94123	5.56339	6.00792	6.42871	6.30342	6.01215	5.65803	5.33436	5.57015	6.51443	5.78566	1.01012	0.989877	1.11954	1.07879	0.957239	0.998024	1.08891	0.912011	0.961583	1.03842	1.11115	1.08949	1.03915	0.977941	0.921998	0.962752	0.0145309	-0.0146787	0.1629	0.109411	-0.0630493	-0.00285414	0.122878	-0.132876	-0.0565161	0.0543853	0.152049	0.123654
sp|Q8WZA9|IRGQ_HUMAN	IRGQ	Immunity-related GTPase family Q protein OS=Homo sapiens OX=9606 GN=IRGQ PE=1 SV=1	13	6.09172	6.1706	6.48709	6.52279	6.22251	6.03895	6.42168	6.19048	5.94967	6.09411	6.16804	6.5608	6.11261	6.22397	6.42255	6.32243	6.13116	6.02189	0.993567	1.00643	1.05805	1.06388	1.0149	0.98496	1.04738	1.00968	0.988007	1.01199	1.02427	1.08949	1.01507	1.03356	1.06653	1.04991	-0.00931042	0.00925072	0.0814114	0.0893291	0.0213366	-0.0218623	0.0667907	0.0138912	-0.0174067	0.0171992	0.0345958	0.123655
sp|O94905|ERLN2_HUMAN	ERLIN2	Erlin-2 OS=Homo sapiens OX=9606 GN=ERLIN2 PE=1 SV=1	32	6.50841	6.30653	6.47212	6.46948	6.28957	6.44503	6.41414	6.12568	5.98583	6.04016	6.62529	6.13532	5.93624	6.62646	5.62777	5.99197	6.40747	6.013	1.01575	0.984247	1.01009	1.00968	0.9816	1.00586	1.00104	0.956022	0.995482	1.00452	1.10183	1.02034	0.987235	1.10202	0.935935	0.996503	0.0225503	-0.0229084	0.0144835	0.0138949	-0.0267934	0.00843226	0.00150102	-0.0648848	-0.00653245	0.00650301	0.1399	0.0290548
sp|O75477|ERLN1_HUMAN	ERLIN1	Erlin-1 OS=Homo sapiens OX=9606 GN=ERLIN1 PE=1 SV=2	15	6.24676	5.91301	6.71399	6.55255	6.13697	6.48853	6.57036	6.33156	6.24571	6.06877	6.98047	5.94871	5.5119	6.66544	5.59042	6.03486	6.07988	6.15724	1.02745	0.972553	1.1043	1.07774	1.00939	1.06721	1.08067	1.04139	1.01437	0.985632	1.1337	0.966133	0.89519	1.08254	0.907943	0.980124	0.0390641	-0.0401513	0.143126	0.108012	0.0134825	0.0938476	0.111928	0.058517	0.0205818	-0.0208797	0.18104	-0.049707
sp|P08758|ANXA5_HUMAN	ANXA5	Annexin A5 OS=Homo sapiens OX=9606 GN=ANXA5 PE=1 SV=2	43	6.56755	6.49493	6.58971	6.68463	6.297	6.6052	6.16349	6.56383	5.79851	5.90781	5.9398	6.29149	6.06937	5.99319	5.94717	6.08633	6.53124	5.85316	1.00556	0.994441	1.00895	1.02349	0.964135	1.01132	0.943694	1.00499	0.990663	1.00934	1.0148	1.07489	1.03694	1.02392	1.01606	1.03984	0.00799836	-0.00804295	0.0128581	0.0334908	-0.0526923	0.0162453	-0.0836094	0.00718095	-0.0135335	0.0134077	0.0211986	0.104186
sp|P09525|ANXA4_HUMAN	ANXA4	Annexin A4 OS=Homo sapiens OX=9606 GN=ANXA4 PE=1 SV=4	4	6.52933	5.96088	5.69445	5.81158	5.64498	5.91812	5.64593	5.80816	15.1527	5.04085	7.17747	5.75439	5.0482	4.94487	4.88894	4.97913	6.24511	10.0968	1.04551	0.954488	0.911826	0.930582	0.903905	0.947641	0.904057	0.930034	1.50075	0.499253	0.710868	0.569924	0.499981	0.489747	0.484208	0.493141	0.0642091	-0.0672005	-0.133169	-0.103795	-0.145757	-0.0775869	-0.145515	-0.104645	0.58568	-1.00216	-0.492347	-0.81116
sp|O14936|CSKP_HUMAN	CASK	Peripheral plasma membrane protein CASK OS=Homo sapiens OX=9606 GN=CASK PE=1 SV=3	2	5.16383	5.92204	6.56382	5.99039	3.84575	4.80191	7.14762	6.31504	8.71946	6.3392	7.25992	6.39352	6.6324	4.8637	7.17305	6.86837	5.54293	7.52933	0.931606	1.06839	1.18418	1.08073	0.693811	0.866312	1.2895	1.1393	1.15807	0.841934	0.964219	0.849149	0.880875	0.645967	0.952681	0.912215	-0.102209	0.0954441	0.243886	0.112	-0.527385	-0.207042	0.366813	0.188142	0.211717	-0.248221	-0.0525678	-0.235911
sp|P42892|ECE1_HUMAN	ECE1	Endothelin-converting enzyme 1 OS=Homo sapiens OX=9606 GN=ECE1 PE=1 SV=2	14	6.28284	6.49888	6.55617	6.63441	6.11573	5.69844	5.97532	5.85775	5.82092	6.43456	6.57555	6.89419	6.27205	6.25584	6.07754	6.0498	6.39086	6.12774	0.983098	1.0169	1.02587	1.03811	0.956949	0.891655	0.934979	0.916582	0.949929	1.05007	1.07308	1.12508	1.02355	1.0209	0.991808	0.987281	-0.0245932	0.024181	0.0368432	0.0539581	-0.0634854	-0.165443	-0.0969941	-0.125663	-0.0741079	0.0704864	0.101756	0.170026
sp|P63027|VAMP2_HUMAN	VAMP2	Vesicle-associated membrane protein 2 OS=Homo sapiens OX=9606 GN=VAMP2 PE=1 SV=3	6	6.32924	6.17659	6.0415	6.28784	6.49123	6.41031	6.03745	6.20475	6.11472	6.59783	6.1393	6.31795	6.02501	6.26842	6.37392	6.18394	6.25291	6.35628	1.01221	0.987794	0.966189	1.00559	1.03811	1.02517	0.965542	0.992297	0.961997	1.038	0.965864	0.993971	0.947884	0.986178	1.00278	0.972887	0.0175034	-0.0177183	-0.0496221	0.0080356	0.053963	0.0358652	-0.0505896	-0.0111558	-0.0558951	0.0538101	-0.0501074	-0.00872502
sp|Q15836|VAMP3_HUMAN	VAMP3	Vesicle-associated membrane protein 3 OS=Homo sapiens OX=9606 GN=VAMP3 PE=1 SV=3	3	5.83401	5.58837	6.4894	6.17585	6.54035	6.37007	6.22704	6.13351	6.79878	6.14969	6.25675	6.13763	6.05078	6.27517	6.46416	6.50845	5.71119	6.47424	1.02151	0.978495	1.13626	1.08136	1.14518	1.11537	1.09032	1.07395	1.05013	0.949871	0.966408	0.948009	0.934594	0.969253	0.998444	1.00528	0.0306965	-0.0313638	0.184294	0.112846	0.195576	0.157518	0.124755	0.102922	0.0705662	-0.074196	-0.0492963	-0.0770281
sp|Q6NYC1-3|JMJD6_HUMAN	JMJD6	Isoform 3 of Bifunctional arginine demethylase and lysyl-hydroxylase JMJD6 OS=Homo sapiens OX=9606 GN=JMJD6	8	6.43964	6.03478	6.74511	6.70274	6.67789	6.24934	6.14933	6.25249	5.77313	5.62389	6.0317	6.67797	6.21312	5.53127	6.27285	6.62475	6.23721	5.69851	1.03246	0.967545	1.08143	1.07464	1.07065	1.00194	0.98591	1.00245	1.01309	0.986905	1.05847	1.17188	1.09031	0.970652	1.10079	1.16254	0.0460792	-0.0475997	0.112941	0.10385	0.0984915	0.002803	-0.0204716	0.00353001	0.018769	-0.0190164	0.0819799	0.228825
sp|O75792|RNH2A_HUMAN	RNASEH2A	Ribonuclease H2 subunit A OS=Homo sapiens OX=9606 GN=RNASEH2A PE=1 SV=2	4	7.35889	6.32631	6.4747	6.69741	6.46023	6.98442	5.85385	6.57904	5.48904	6.50925	5.82012	5.72817	5.74424	6.24369	5.59047	6.14017	6.8426	5.99915	1.07545	0.924548	0.946234	0.978781	0.944119	1.02073	0.855501	0.961482	0.91497	1.08503	0.970158	0.954831	0.95751	1.04076	0.931878	1.02351	0.104944	-0.11318	-0.0797313	-0.0309413	-0.0829591	0.0295957	-0.225159	-0.0566675	-0.128203	0.117734	-0.043708	-0.0666826
sp|Q8NC60|NOA1_HUMAN	NOA1	Nitric oxide-associated protein 1 OS=Homo sapiens OX=9606 GN=NOA1 PE=1 SV=2	3	5.96478	6.32692	5.67275	6.3293	5.83469	5.899	5.94748	5.69529	8.7623	5.92269	6.35658	6.48828	6.22281	6.40586	5.75123	6.42004	6.14585	7.34249	0.970538	1.02946	0.923021	1.02985	0.949371	0.959835	0.967723	0.926689	1.19337	0.806632	0.865725	0.883661	0.847506	0.872436	0.78328	0.874368	-0.0431436	0.0418908	-0.115564	0.0424334	-0.0749565	-0.0591421	-0.047334	-0.109843	0.255039	-0.310018	-0.20802	-0.178434
sp|P03915|NU5M_HUMAN	MT-ND5	NADH-ubiquinone oxidoreductase chain 5 OS=Homo sapiens OX=9606 GN=MT-ND5 PE=1 SV=2	6	6.06614	6.56347	5.93385	5.67193	6.06848	6.09097	6.66139	5.68951	6.00543	6.42927	6.3507	6.43878	6.74738	6.43817	6.70001	6.14452	6.3148	6.21735	0.960622	1.03938	0.939673	0.898196	0.960992	0.964554	1.05488	0.90098	0.965915	1.03409	1.02145	1.03561	1.08525	1.03552	1.07763	0.988286	-0.0579594	0.0557206	-0.0897697	-0.154898	-0.057403	-0.0520662	0.0770851	-0.150434	-0.0500322	0.0483551	0.0306158	0.0504876
sp|Q9BQ52|RNZ2_HUMAN	ELAC2	Zinc phosphodiesterase ELAC protein 2 OS=Homo sapiens OX=9606 GN=ELAC2 PE=1 SV=2	47	6.1636	6.21106	6.26502	6.29715	6.25908	6.17283	6.45741	6.22401	5.71351	6.55488	6.0602	6.44401	6.51968	5.99966	6.37714	6.28079	6.18733	6.1342	0.996165	1.00384	1.01256	1.01775	1.0116	0.997657	1.04365	1.00593	0.93142	1.06858	0.987937	1.05051	1.06284	0.978068	1.03961	1.0239	-0.00554374	0.00552252	0.0180021	0.0253821	0.0166336	-0.00338492	0.0616386	0.0085274	-0.102497	0.0956953	-0.0175086	0.0710847
sp|O95433|AHSA1_HUMAN	AHSA1	Activator of 90 kDa heat shock protein ATPase homolog 1 OS=Homo sapiens OX=9606 GN=AHSA1 PE=1 SV=1	45	6.53479	6.62613	6.38176	6.6429	6.3164	6.27924	6.30518	6.48348	5.59914	6.0518	6.13283	6.37094	6.14147	5.93176	6.04797	6.1542	6.58046	5.82547	0.99306	1.00694	0.969805	1.00949	0.959872	0.954225	0.958167	0.985262	0.961148	1.03885	1.05276	1.09364	1.05424	1.01825	1.03819	1.05643	-0.0100476	0.00997807	-0.0442341	0.0136248	-0.0590859	-0.0675985	-0.0616509	-0.0214201	-0.0571692	0.0549899	0.0741785	0.129132
sp|P49411|EFTU_HUMAN	TUFM	Elongation factor Tu, mitochondrial OS=Homo sapiens OX=9606 GN=TUFM PE=1 SV=2	85	6.53793	6.41873	6.63304	6.54546	6.72298	6.57034	6.61332	6.66058	5.66361	5.8231	5.83692	5.94625	6.09604	5.94152	6.1624	5.82779	6.47833	5.74336	1.0092	0.9908	1.02388	1.01036	1.03776	1.0142	1.02084	1.02813	0.986115	1.01388	1.01629	1.03533	1.06141	1.0345	1.07296	1.0147	0.013212	-0.0133341	0.0340483	0.0148726	0.0534789	0.0203461	0.0297528	0.0400259	-0.0201718	0.0198937	0.0233136	0.0500864
sp|Q9NX00|TM160_HUMAN	TMEM160	Transmembrane protein 160 OS=Homo sapiens OX=9606 GN=TMEM160 PE=1 SV=1	2	5.96564	6.07234	6.58935	6.00613	5.83663	5.9689	6.05434	5.49151	6.23474	6.22876	6.80411	6.70501	6.24922	6.53578	6.61292	6.64461	6.01899	6.23175	0.991136	1.00886	1.09476	0.997863	0.969703	0.991678	1.00587	0.912364	1.00048	0.99952	1.09185	1.07594	1.0028	1.04879	1.06117	1.06625	-0.0128445	0.0127312	0.130615	-0.00308572	-0.0443858	-0.0120563	0.00844828	-0.132319	0.000692041	-0.000692373	0.126769	0.105602
sp|P22307|NLTP_HUMAN	SCP2	Non-specific lipid-transfer protein OS=Homo sapiens OX=9606 GN=SCP2 PE=1 SV=2	44	6.04104	6.34749	6.31771	6.29236	6.32248	6.23768	6.41487	6.43556	5.81557	6.27093	6.02898	6.2731	6.39131	6.01178	6.60475	6.1944	6.19426	6.04325	0.975263	1.02474	1.01993	1.01584	1.0207	1.00701	1.03561	1.03895	0.962325	1.03768	0.997639	1.03803	1.05759	0.994793	1.09291	1.02501	-0.0361362	0.0352531	0.0284686	0.0226681	0.0295575	0.0100764	0.0504869	0.0551326	-0.055404	0.0533548	-0.00341068	0.0538539
sp|Q7KZF4|SND1_HUMAN	SND1	Staphylococcal nuclease domain-containing protein 1 OS=Homo sapiens OX=9606 GN=SND1 PE=1 SV=1	46	6.58201	6.283	6.55229	6.48061	6.1135	6.52709	5.99767	6.05671	6.05453	5.60377	7.01371	5.6864	5.44418	7.91627	5.59609	6.09218	6.43251	5.82915	1.02324	0.976758	1.01862	1.00748	0.950407	1.0147	0.9324	0.941579	1.03866	0.961336	1.20321	0.975511	0.933958	1.35805	0.960018	1.04512	0.0331475	-0.0339271	0.0266185	0.0107489	-0.0733821	0.0210593	-0.100979	-0.0868463	0.0547294	-0.0568878	0.266892	-0.0357699
sp|Q9NS00|C1GLT_HUMAN	C1GALT1	Glycoprotein-N-acetylgalactosamine 3-beta-galactosyltransferase 1 OS=Homo sapiens OX=9606 GN=C1GALT1 PE=1 SV=1	3	6.52512	6.58404	6.54458	6.42058	6.04619	6.43117	6.47574	5.65816	5.83326	5.93259	6.18204	6.42614	6.25599	6.07112	6.4754	6.13787	6.55458	5.88293	0.995505	1.00449	0.998474	0.979556	0.922437	0.981172	0.987972	0.863238	0.991558	1.00844	1.05084	1.09234	1.06341	1.03199	1.10071	1.04334	-0.00649891	0.00646976	-0.00220273	-0.0297997	-0.116477	-0.0274221	-0.0174583	-0.21217	-0.0122313	0.0121284	0.0715493	0.127419
sp|Q5VWQ0|RSBN1_HUMAN	RSBN1	Lysine-specific demethylase 9 OS=Homo sapiens OX=9606 GN=RSBN1 PE=1 SV=2	6	5.89811	5.90459	6.42597	6.22649	5.97513	5.91093	6.17472	6.4757	5.88837	6.25101	7.27356	6.19603	5.85256	6.91487	6.46154	6.17043	5.90135	6.06969	0.999451	1.00055	1.0889	1.0551	1.0125	1.00162	1.04632	1.09733	0.970127	1.02987	1.19834	1.02081	0.964227	1.13925	1.06456	1.0166	-0.000792296	0.000791861	0.122869	0.0773741	0.0179251	0.00234011	0.0653287	0.133991	-0.0437545	0.0424665	0.261039	0.0297213
sp|Q96C86|DCPS_HUMAN	DCPS	m7GpppX diphosphatase OS=Homo sapiens OX=9606 GN=DCPS PE=1 SV=2	18	6.36647	6.36188	6.31275	6.18835	6.28349	6.16997	6.28771	6.2994	5.8103	6.30796	6.20002	6.26844	6.37081	6.4572	6.27923	6.03603	6.36417	6.05913	1.00036	0.999639	0.99192	0.972373	0.987322	0.969485	0.987985	0.989822	0.958933	1.04107	1.02325	1.03454	1.05144	1.0657	1.03633	0.996188	0.00052016	-0.000520347	-0.0117049	-0.0404187	-0.0184074	-0.04471	-0.0174388	-0.0147591	-0.060498	0.0580629	0.0331622	0.0489958
sp|P61764-2|STXB1_HUMAN	STXBP1	Isoform 2 of Syntaxin-binding protein 1 OS=Homo sapiens OX=9606 GN=STXBP1	5	6.48572	6.40986	6.67882	7.14246	6.40254	6.35743	5.94141	6.44366	7.56342	5.3359	5.98825	5.88818	6.15495	6.25481	5.58251	5.37008	6.44779	6.44966	1.00588	0.994117	1.03583	1.10774	0.992982	0.985986	0.921465	0.999359	1.17269	0.827315	0.92846	0.912944	0.954306	0.969789	0.865551	0.832614	0.00846198	-0.00851191	0.0507885	0.147616	-0.0101604	-0.0203611	-0.117999	-0.000924385	0.229816	-0.273491	-0.107089	-0.131401
sp|Q15370|ELOB_HUMAN	ELOB	Elongin-B OS=Homo sapiens OX=9606 GN=ELOB PE=1 SV=1	25	5.89867	6.04621	6.43727	6.49888	6.48833	6.34839	6.38595	6.45638	5.63397	6.03036	5.95408	6.33585	6.30866	6.39996	6.46964	6.30741	5.97244	5.83216	0.987648	1.01235	1.07783	1.08814	1.08638	1.06295	1.06924	1.08103	0.966017	1.03398	1.0209	1.08636	1.0817	1.09736	1.1093	1.08149	-0.0179308	0.0177106	0.108129	0.121871	0.119527	0.0880703	0.0965808	0.112405	-0.0498797	0.0482126	0.0298471	0.119507
sp|Q9Y2W2|WBP11_HUMAN	WBP11	WW domain-binding protein 11 OS=Homo sapiens OX=9606 GN=WBP11 PE=1 SV=1	39	6.41724	6.29349	6.13995	6.25017	6.3478	6.17684	6.39717	6.28046	5.61296	6.30724	5.91887	6.2423	6.67036	6.27116	6.40179	6.2722	6.35536	5.9601	1.00974	0.990264	0.966105	0.983448	0.99881	0.97191	1.00658	0.988214	0.941756	1.05824	0.993082	1.04735	1.11917	1.05219	1.07411	1.05236	0.013978	-0.0141147	-0.0497481	-0.0240796	-0.00171831	-0.041106	0.00945884	-0.0171048	-0.0865748	0.0816723	-0.0100148	0.0667412
sp|Q9P2B2|FPRP_HUMAN	PTGFRN	Prostaglandin F2 receptor negative regulator OS=Homo sapiens OX=9606 GN=PTGFRN PE=1 SV=2	16	6.36197	6.18256	6.35298	6.36991	6.25476	6.06824	6.51055	6.20422	5.99036	6.50191	6.39134	6.66037	6.31188	6.05433	5.9816	5.80301	6.27226	6.24613	1.0143	0.985698	1.01287	1.01557	0.997209	0.967472	1.03799	0.989151	0.959051	1.04095	1.02325	1.06632	1.01053	0.969292	0.957648	0.929056	0.0204871	-0.0207822	0.018447	0.0222865	-0.00403199	-0.0477084	0.0537929	-0.0157367	-0.060321	0.0578998	0.0331547	0.0926386
sp|P61421|VA0D1_HUMAN	ATP6V0D1	V-type proton ATPase subunit d 1 OS=Homo sapiens OX=9606 GN=ATP6V0D1 PE=1 SV=1	21	6.53779	6.38199	6.22144	6.32129	5.96559	6.09992	5.37817	5.31385	6.15955	6.52016	7.08825	6.14943	6.23284	7.06808	6.06895	6.4927	6.45989	6.33986	1.01206	0.987941	0.963088	0.978545	0.923482	0.944276	0.832548	0.822591	0.97156	1.02844	1.11805	0.969964	0.98312	1.11486	0.95727	1.02411	0.0172934	-0.0175033	-0.0542611	-0.0312906	-0.114845	-0.0827193	-0.264394	-0.281752	-0.0416249	0.0404575	0.16098	-0.0439972
sp|Q9Y3Z3|SAMH1_HUMAN	SAMHD1	Deoxynucleoside triphosphate triphosphohydrolase SAMHD1 OS=Homo sapiens OX=9606 GN=SAMHD1 PE=1 SV=2	35	6.21576	6.25236	6.22379	6.16719	6.08373	6.1279	6.14519	5.93963	6.01866	6.46384	7.38224	6.3501	6.46977	6.11563	6.0165	6.02772	6.23406	6.24125	0.997065	1.00294	0.998353	0.989273	0.975886	0.982971	0.985744	0.952771	0.964336	1.03566	1.18281	1.01744	1.03661	0.979873	0.96399	0.965787	-0.00424124	0.00422881	-0.00237866	-0.0155587	-0.0352159	-0.0247793	-0.0207144	-0.069799	-0.0523927	0.0505565	0.242224	0.0249443
sp|P11498|PYC_HUMAN	PC	Pyruvate carboxylase, mitochondrial OS=Homo sapiens OX=9606 GN=PC PE=1 SV=2	26	6.25316	6.2823	6.61712	6.26517	6.14172	6.52147	6.33016	6.26522	5.88511	6.29973	5.94304	6.26424	6.29914	5.9599	6.39915	6.27338	6.26773	6.09242	0.997675	1.00232	1.05574	0.999592	0.979895	1.04048	1.00996	0.9996	0.965972	1.03403	0.975481	1.0282	1.03393	0.978248	1.05035	1.0297	-0.0033576	0.0033498	0.0782604	-0.000589377	-0.0293003	0.0572542	0.0142989	-0.000577863	-0.049946	0.0482746	-0.0358143	0.0401241
[truncated: 6,252 more rows]
[truncated: 4 more columns]
