# Supplementary material for: Large-scale characterization of drug mechanism of action using proteome-wide thermal shift assays
Source: bioRxiv. 2024 Aug 14:2024.01.26.577428. Originally published 2024 Jan 27. Preprint. [Version 4] doi: 10.1101/2024.01.26.577428 (PMC10849652; doi:10.1101/2024.01.26.577428)
Supplement: Supplement 12 — This table contains lysate-based PISA data for HCT116 lysates treated with necrostatin-2, GSK2606414, AZD-5438, and tozasertib. [file media-12.xlsx]

## Sheet: Legend
This table contains PISA data for HCT116 lysates treated with Necrostatin-2, GSK2606414, AZD-5438, and Tozasertib
Full dataset
Protein Id
Gene Symbol
Description
Number of peptides	Number of quantified peptides
Veh_126_sn scaled	TMT SSN scaled to 100
Veh_127n_sn scaled	TMT SSN scaled to 100
Nec-2_127c_sn scaled	TMT SSN scaled to 100
Nec-2_128n_sn scaled	TMT SSN scaled to 100
Nec-2_128c_sn scaled	TMT SSN scaled to 100
GSK2606414_129n_sn scaled	TMT SSN scaled to 100
GSK2606414_129c_sn scaled	TMT SSN scaled to 100
GSK2606414_130n_sn scaled	TMT SSN scaled to 100
Veh_130c_sn scaled	TMT SSN scaled to 100
Veh_131_sn scaled	TMT SSN scaled to 100
AZD5438_131c_sn scaled	TMT SSN scaled to 100
AZD5438_132n_sn scaled	TMT SSN scaled to 100
AZD5438_132c_sn scaled	TMT SSN scaled to 100
Tozasertib_133n_sn scaled	TMT SSN scaled to 100
Tozasertib_133c_sn scaled	TMT SSN scaled to 100
Tozasertib_134n_sn scaled	TMT SSN scaled to 100
Veh_mean	Average of 4 vehicle-treated samples
Veh_126_sn scaled	Fold change (compared to Veh_mean)
Veh_127n_sn scaled	Fold change (compared to Veh_mean)
Nec-2_127c_sn scaled	Fold change (compared to Veh_mean)
Nec-2_128n_sn scaled	Fold change (compared to Veh_mean)
Nec-2_128c_sn scaled	Fold change (compared to Veh_mean)
GSK2606414_129n_sn scaled	Fold change (compared to Veh_mean)
GSK2606414_129c_sn scaled	Fold change (compared to Veh_mean)
GSK2606414_130n_sn scaled	Fold change (compared to Veh_mean)
Veh_130c_sn scaled	Fold change (compared to Veh_mean)
Veh_131_sn scaled	Fold change (compared to Veh_mean)
AZD5438_131c_sn scaled	Fold change (compared to Veh_mean)
AZD5438_132n_sn scaled	Fold change (compared to Veh_mean)
AZD5438_132c_sn scaled	Fold change (compared to Veh_mean)
Tozasertib_133n_sn scaled	Fold change (compared to Veh_mean)
Tozasertib_133c_sn scaled	Fold change (compared to Veh_mean)
Tozasertib_134n_sn scaled	Fold change (compared to Veh_mean)
Veh_126_sn scaled	Fold change (compared to Veh_mean) - log2 transformed
Veh_127n_sn scaled	Fold change (compared to Veh_mean) - log2 transformed
Nec-2_127c_sn scaled	Fold change (compared to Veh_mean) - log2 transformed
Nec-2_128n_sn scaled	Fold change (compared to Veh_mean) - log2 transformed
Nec-2_128c_sn scaled	Fold change (compared to Veh_mean) - log2 transformed
GSK2606414_129n_sn scaled	Fold change (compared to Veh_mean) - log2 transformed
GSK2606414_129c_sn scaled	Fold change (compared to Veh_mean) - log2 transformed
GSK2606414_130n_sn scaled	Fold change (compared to Veh_mean) - log2 transformed
Veh_130c_sn scaled	Fold change (compared to Veh_mean) - log2 transformed
Veh_131_sn scaled	Fold change (compared to Veh_mean) - log2 transformed
AZD5438_131c_sn scaled	Fold change (compared to Veh_mean) - log2 transformed
AZD5438_132n_sn scaled	Fold change (compared to Veh_mean) - log2 transformed
AZD5438_132c_sn scaled	Fold change (compared to Veh_mean) - log2 transformed
Tozasertib_133n_sn scaled	Fold change (compared to Veh_mean) - log2 transformed
Tozasertib_133c_sn scaled	Fold change (compared to Veh_mean) - log2 transformed
Tozasertib_134n_sn scaled	Fold change (compared to Veh_mean) - log2 transformed
pbFDR
Protein Id
Gene Symbol
Description
Number of peptides	Number of quantified peptides
Veh_126_sn scaled	TMT SSN Scaled to 100 - log2 transformed
Veh_127n_sn scaled	TMT SSN Scaled to 100 - log2 transformed
Nec-2_127c_sn scaled	TMT SSN Scaled to 100 - log2 transformed
Nec-2_128n_sn scaled	TMT SSN Scaled to 100 - log2 transformed
Nec-2_128c_sn scaled	TMT SSN Scaled to 100 - log2 transformed
GSK2606414_129n_sn scaled	TMT SSN Scaled to 100 - log2 transformed
GSK2606414_129c_sn scaled	TMT SSN Scaled to 100 - log2 transformed
GSK2606414_130n_sn scaled	TMT SSN Scaled to 100 - log2 transformed
Veh_130c_sn scaled	TMT SSN Scaled to 100 - log2 transformed
Veh_131_sn scaled	TMT SSN Scaled to 100 - log2 transformed
AZD5438_131c_sn scaled	TMT SSN Scaled to 100 - log2 transformed
AZD5438_132n_sn scaled	TMT SSN Scaled to 100 - log2 transformed
AZD5438_132c_sn scaled	TMT SSN Scaled to 100 - log2 transformed
Tozasertib_133n_sn scaled	TMT SSN Scaled to 100 - log2 transformed
Tozasertib_133c_sn scaled	TMT SSN Scaled to 100 - log2 transformed
Tozasertib_134n_sn scaled	TMT SSN Scaled to 100 - log2 transformed
Significant	Necrostatin-2 [yes (+) or no (-)]
-log10 p-value	Necrostatin-2 (compared to Vehicle)
log2 difference	Necrostatin-2 (compared to Vehicle)
Significant	GSK2606414 [yes (+) or no (-)]
-log10 p-value	GSK2606414 (compared to Vehicle)
log2 difference	GSK2606414(compared to Vehicle)
Significant	AZD-5438 [yes (+) or no (-)]
-log10 p-value	AZD-5438 (compared to Vehicle)
log2 difference	AZD-5438 (compared to Vehicle)
Significant	Tozasertib [yes (+) or no (-)]
-log10 p-value	Tozasertib (compared to Vehicle)
log2 difference	Tozasertib (compared to Vehicle)

## Sheet: Full dataset
				TMT SSN Scaled to 100																Vehicle mean	Fold change (treatment/vehicle_mean)																Fold change (treatment/vehicle_mean) - log2 transformed
Protein Id	Gene Symbol	Description	Number of peptides	Veh_126_sn scaled	Veh_127n_sn scaled	Nec-2_127c_sn scaled	Nec-2_128n_sn scaled	Nec-2_128c_sn scaled	GSK2606414_129n_sn scaled	GSK2606414_129c_sn scaled	GSK2606414_130n_sn scaled	Veh_130c_sn scaled	Veh_131_sn scaled	AZD5438_131c_sn scaled	AZD5438_132n_sn scaled	AZD5438_132c_sn scaled	Tozasertib_133n_sn scaled	Tozasertib_133c_sn scaled	Tozasertib_134n_sn scaled	Veh_mean	Veh_126_sn scaled	Veh_127n_sn scaled	Nec-2_127c_sn scaled	Nec-2_128n_sn scaled	Nec-2_128c_sn scaled	GSK2606414_129n_sn scaled	GSK2606414_129c_sn scaled	GSK2606414_130n_sn scaled	Veh_130c_sn scaled	Veh_131_sn scaled	AZD5438_131c_sn scaled	AZD5438_132n_sn scaled	AZD5438_132c_sn scaled	Tozasertib_133n_sn scaled	Tozasertib_133c_sn scaled	Tozasertib_134n_sn scaled	Veh_126_sn scaled	Veh_127n_sn scaled	Nec-2_127c_sn scaled	Nec-2_128n_sn scaled	Nec-2_128c_sn scaled	GSK2606414_129n_sn scaled	GSK2606414_129c_sn scaled	GSK2606414_130n_sn scaled	Veh_130c_sn scaled	Veh_131_sn scaled	AZD5438_131c_sn scaled	AZD5438_132n_sn scaled	AZD5438_132c_sn scaled
sp|Q96JP5|ZFP91_HUMAN	ZFP91	E3 ubiquitin-protein ligase ZFP91 OS=Homo sapiens OX=9606 GN=ZFP91 PE=1 SV=1	12	6.53869	6.42324	6.63414	7.2731	6.21425	6.99274	6.93505	6.55768	5.39834	5.90657	5.8921	5.65286	5.62706	6.00577	5.65631	6.29209	6.06671	1.0778	1.05877	1.09353	1.19885	1.02432	1.15264	1.14313	1.08093	0.88983	0.973603	0.971218	0.931783	0.927531	0.989955	0.932352	1.03715	0.108087	0.0823869	0.128995	0.261656	0.0346659	0.204944	0.192992	0.112271	-0.168399	-0.0385938	-0.0421324	-0.101933	-0.108533
sp|Q8N697|S15A4_HUMAN	SLC15A4	Solute carrier family 15 member 4 OS=Homo sapiens OX=9606 GN=SLC15A4 PE=1 SV=1	4	6.45876	6.41552	6.42768	6.4416	5.80189	6.11739	5.72074	5.70062	7.20314	6.89826	6.9293	6.21362	6.40614	5.68405	5.54171	6.03959	6.74392	0.957716	0.951304	0.953107	0.955171	0.860314	0.907097	0.848281	0.845298	1.06809	1.02289	1.02749	0.921366	0.949913	0.842841	0.821734	0.895561	-0.0623302	-0.0720212	-0.0692893	-0.0661683	-0.217064	-0.140671	-0.237386	-0.242469	0.0950385	0.0326451	0.0391222	-0.118153	-0.0741321
sp|Q9Y4H2|IRS2_HUMAN	IRS2	Insulin receptor substrate 2 OS=Homo sapiens OX=9606 GN=IRS2 PE=1 SV=2	2	5.98956	6.05953	6.48652	5.99349	5.70932	6.19838	5.55506	5.64016	7.15082	6.83646	6.1423	7.31413	6.37244	6.83766	6.27942	5.43474	6.50909	0.920184	0.930933	0.996532	0.920787	0.87713	0.952265	0.853431	0.866505	1.09859	1.05029	0.943649	1.12368	0.979006	1.05048	0.964715	0.834946	-0.120006	-0.103251	-0.00501173	-0.11906	-0.189137	-0.0705652	-0.228654	-0.20672	0.135652	0.0707931	-0.0836774	0.16823	-0.0306105
sp|Q9NYV4|CDK12_HUMAN	CDK12	Cyclin-dependent kinase 12 OS=Homo sapiens OX=9606 GN=CDK12 PE=1 SV=2	25	6.33536	6.69605	6.40024	6.42206	6.40049	6.46376	6.30038	6.43786	5.89795	6.36409	6.21832	6.67181	6.23888	5.76048	5.6494	5.74285	6.32336	1.0019	1.05894	1.01216	1.01561	1.0122	1.0222	0.996365	1.01811	0.932724	1.00644	0.983388	1.0551	0.98664	0.910984	0.893417	0.908196	0.00273467	0.0826184	0.0174341	0.0223442	0.0174904	0.0316817	-0.00525308	0.0258893	-0.100478	0.00926231	-0.0241671	0.0773863	-0.0194049
sp|P24941|CDK2_HUMAN	CDK2	Cyclin-dependent kinase 2 OS=Homo sapiens OX=9606 GN=CDK2 PE=1 SV=2	48	5.95588	5.90334	6.01045	5.84384	5.98815	5.77188	5.73204	5.9349	5.36533	5.60571	8.01475	7.8987	8.11543	5.95075	5.95582	5.95303	5.70757	1.04351	1.0343	1.05307	1.02388	1.04916	1.01127	1.00429	1.03983	0.940038	0.982154	1.40423	1.3839	1.42187	1.04261	1.0435	1.04301	0.0614393	0.0486561	0.0745976	0.0340413	0.069235	0.0161659	0.00617329	0.0563483	-0.0892085	-0.0259783	0.489782	0.46874	0.507792
sp|P07947|YES_HUMAN	YES1	Tyrosine-protein kinase Yes OS=Homo sapiens OX=9606 GN=YES1 PE=1 SV=3	13	7.12766	9.9107	7.14447	6.76196	6.90039	6.425	5.92258	7.19544	5.07954	5.90158	5.58831	5.14989	4.36079	4.91897	6.39274	5.21998	7.00487	1.01753	1.41483	1.01993	0.965323	0.985085	0.917219	0.845495	1.02721	0.725144	0.842497	0.797775	0.735187	0.622537	0.702221	0.912614	0.745193	0.0250702	0.500629	0.0284687	-0.0509168	-0.0216804	-0.124662	-0.242132	0.0387246	-0.46366	-0.247257	-0.325946	-0.443817	-0.683769
sp|P12931-2|SRC_HUMAN	SRC	Isoform 2 of Proto-oncogene tyrosine-protein kinase Src OS=Homo sapiens OX=9606 GN=SRC	9	7.02209	6.84991	7.4777	7.20881	7.00284	5.85696	6.09936	5.90379	6.13618	6.1218	5.95238	5.63288	5.68908	5.5876	5.41135	6.04726	6.53249	1.07495	1.04859	1.14469	1.10353	1.072	0.896589	0.933695	0.903757	0.939332	0.93713	0.911195	0.862286	0.870889	0.855355	0.828374	0.92572	0.104266	0.0684509	0.19496	0.142127	0.100306	-0.157482	-0.0989762	-0.145993	-0.0902933	-0.0936782	-0.134167	-0.213761	-0.199439
sp|P50750-2|CDK9_HUMAN	CDK9	Isoform 2 of Cyclin-dependent kinase 9 OS=Homo sapiens OX=9606 GN=CDK9	13	4.99383	4.96766	5.13309	4.99966	4.71534	4.8881	4.91315	4.93678	4.96606	4.96923	11.8113	12.1874	11.6502	4.87313	5.05248	4.94259	4.97419	1.00395	0.998686	1.03194	1.00512	0.94796	0.982692	0.987728	0.992478	0.998365	0.999002	2.37451	2.45013	2.34213	0.979682	1.01574	0.993646	0.00568364	-0.00189663	0.0453645	0.00736692	-0.0771013	-0.0251893	-0.0178148	-0.0108927	-0.00236137	-0.00144075	1.24763	1.29286	1.22782
sp|Q04912|RON_HUMAN	MST1R	Macrophage-stimulating protein receptor OS=Homo sapiens OX=9606 GN=MST1R PE=1 SV=3	2	6.88658	6.34718	6.65154	6.77321	6.28821	5.20773	5.96856	6.2796	6.55362	6.23144	6.55472	6.57127	5.93159	5.7566	6.34795	5.65018	6.5047	1.05871	0.975783	1.02257	1.04128	0.966717	0.80061	0.917576	0.965394	1.00752	0.95799	1.00769	1.01023	0.911892	0.88499	0.975901	0.86863	0.0823041	-0.0353679	0.0322048	0.0583561	-0.0488342	-0.320829	-0.124101	-0.050811	0.0108084	-0.061918	0.0110505	0.0146886	-0.133065
sp|Q00534|CDK6_HUMAN	CDK6	Cyclin-dependent kinase 6 OS=Homo sapiens OX=9606 GN=CDK6 PE=1 SV=1	21	6.27251	6.08244	6.39314	6.28939	6.27619	6.15906	6.28403	6.01912	6.27257	5.968	6.65623	6.61349	6.6859	6.02441	6.05842	5.94509	6.14888	1.02011	0.989195	1.03972	1.02285	1.0207	1.00166	1.02198	0.978897	1.02012	0.970583	1.08251	1.07556	1.08734	0.979757	0.985288	0.966857	0.0287192	-0.0156735	0.056201	0.0325964	0.0295654	0.00238653	0.0313664	-0.0307711	0.028733	-0.0430761	0.114382	0.105088	0.120798
sp|P07948-2|LYN_HUMAN	LYN	Isoform 2 of Tyrosine-protein kinase Lyn OS=Homo sapiens OX=9606 GN=LYN	11	6.11767	5.88314	6.3921	6.77528	6.2462	6.73632	6.77424	6.49094	5.61068	6.03222	6.64791	6.615	6.07915	5.88505	5.76702	5.94709	5.91093	1.03498	0.995299	1.0814	1.14623	1.05672	1.13964	1.14605	1.09813	0.949205	1.02052	1.12468	1.11911	1.02846	0.995622	0.975654	1.00612	0.0495978	-0.00679816	0.112905	0.196896	0.0795942	0.188576	0.196675	0.135043	-0.0752089	0.0293045	0.169516	0.162357	0.0404851
sp|P08581|MET_HUMAN	MET	Hepatocyte growth factor receptor OS=Homo sapiens OX=9606 GN=MET PE=1 SV=4	51	6.3255	6.30729	6.65923	6.59037	6.30984	6.66369	6.55834	6.47412	5.22322	5.93024	6.05085	5.88405	5.71057	6.42661	6.32747	6.55859	5.94656	1.06372	1.06066	1.11985	1.10827	1.06109	1.1206	1.10288	1.08872	0.87836	0.997255	1.01754	0.989488	0.960314	1.08073	1.06406	1.10292	0.0891236	0.0849643	0.163299	0.148304	0.0855475	0.164265	0.141275	0.122628	-0.187116	-0.00396545	0.0250819	-0.0152464	-0.0584212
sp|P06493|CDK1_HUMAN	CDK1	Cyclin-dependent kinase 1 OS=Homo sapiens OX=9606 GN=CDK1 PE=1 SV=3	59	6.8096	6.73633	6.84877	6.74454	6.71767	6.07615	6.12921	6.09538	6.18251	6.25613	5.89008	5.76482	5.7775	5.96738	5.94127	6.06265	6.49614	1.04825	1.03697	1.05428	1.03824	1.0341	0.935347	0.943515	0.938308	0.95172	0.963053	0.906704	0.887422	0.889374	0.918604	0.914584	0.933269	0.0679868	0.0523795	0.0762616	0.0541368	0.0483776	-0.0964258	-0.0838821	-0.0918671	-0.0713906	-0.0543128	-0.141296	-0.172308	-0.169138
sp|Q00535|CDK5_HUMAN	CDK5	Cyclin-dependent-like kinase 5 OS=Homo sapiens OX=9606 GN=CDK5 PE=1 SV=3	19	5.61147	5.44859	5.67931	5.65471	5.40449	5.7105	5.85323	5.82211	5.09255	5.09233	9.71397	9.61487	9.21372	5.0792	5.43076	5.5782	5.31123	1.05653	1.02586	1.0693	1.06467	1.01756	1.07517	1.10205	1.09619	0.958826	0.958785	1.82895	1.81029	1.73476	0.956312	1.0225	1.05026	0.0793314	0.0368356	0.0966683	0.0904057	0.0251111	0.10457	0.140186	0.132495	-0.0606591	-0.0607215	0.871014	0.85622	0.794736
sp|Q13188-2|STK3_HUMAN	STK3	Isoform 2 of Serine/threonine-protein kinase 3 OS=Homo sapiens OX=9606 GN=STK3	37	5.03461	4.98567	5.14704	5.42653	5.07825	6.79093	7.04579	6.87365	5.65736	5.3653	7.37258	7.1979	6.97965	6.80787	7.25145	6.98541	5.26074	0.957016	0.947714	0.978388	1.03152	0.965312	1.29087	1.33932	1.30659	1.07539	1.01988	1.40144	1.36823	1.32674	1.29409	1.37841	1.32784	-0.0633844	-0.077477	-0.0315214	0.0447656	-0.050933	0.368345	0.421497	0.385812	0.104865	0.0283945	0.486905	0.452312	0.40789
sp|Q13043|STK4_HUMAN	STK4	Serine/threonine-protein kinase 4 OS=Homo sapiens OX=9606 GN=STK4 PE=1 SV=2	15	6.58816	6.60764	6.29428	5.87611	6.38871	8.49269	7.70614	7.83821	3.53914	4.94285	5.87853	5.19926	4.92093	6.61726	5.71764	7.39245	5.41945	1.21565	1.21925	1.16142	1.08426	1.17885	1.56708	1.42194	1.44631	0.653044	0.912058	1.08471	0.959371	0.908013	1.22102	1.05502	1.36406	0.28173	0.285989	0.215896	0.116716	0.237379	0.648076	0.507863	0.532378	-0.614747	-0.132803	0.11731	-0.0598395	-0.139215
sp|P11802|CDK4_HUMAN	CDK4	Cyclin-dependent kinase 4 OS=Homo sapiens OX=9606 GN=CDK4 PE=1 SV=2	10	5.83565	5.7856	6.16949	6.2494	5.89569	6.11673	5.80778	6.26576	6.01205	5.99959	7.58827	7.31598	7.16268	6.15876	5.51452	6.12206	5.90822	0.987717	0.979245	1.04422	1.05775	0.997879	1.03529	0.983	1.06052	1.01757	1.01546	1.28436	1.23827	1.21232	1.0424	0.933364	1.03619	-0.0178308	-0.0302576	0.0624271	0.0809935	-0.00306349	0.0500364	-0.0247374	0.0847654	0.0251328	0.0221398	0.361047	0.308327	0.277775
sp|Q14004|CDK13_HUMAN	CDK13	Cyclin-dependent kinase 13 OS=Homo sapiens OX=9606 GN=CDK13 PE=1 SV=2	14	6.7739	5.93251	5.88526	6.24797	5.79435	5.13552	6.10736	5.83419	6.82937	5.87545	7.59143	8.07878	8.16242	5.1789	5.74297	4.82962	6.35281	1.06628	0.933841	0.926403	0.983497	0.912093	0.808386	0.961364	0.918364	1.07502	0.924859	1.19497	1.27169	1.28485	0.815214	0.904005	0.760234	0.0925924	-0.0987517	-0.110288	-0.0240068	-0.132747	-0.306884	-0.0568454	-0.122862	0.104358	-0.112695	0.256977	0.346743	0.361603
sp|Q00537-2|CDK17_HUMAN	CDK17	Isoform 2 of Cyclin-dependent kinase 17 OS=Homo sapiens OX=9606 GN=CDK17	2	6.57491	6.35705	5.75112	5.9863	5.8866	6.37143	6.18702	6.6169	4.07299	5.61822	7.41181	7.37704	7.23096	5.38397	6.17789	6.99578	5.65579	1.16251	1.12399	1.01685	1.05844	1.04081	1.12653	1.09393	1.16993	0.720145	0.993357	1.31048	1.30433	1.27851	0.951939	1.09231	1.23692	0.217242	0.168628	0.0241137	0.0819354	0.0577054	0.171888	0.129516	0.226426	-0.473641	-0.00961607	0.390097	0.383313	0.354458
sp|Q00536-2|CDK16_HUMAN	CDK16	Isoform 2 of Cyclin-dependent kinase 16 OS=Homo sapiens OX=9606 GN=CDK16	8	5.69979	5.88119	6.26479	6.06194	5.66	5.94267	6.27868	6.22348	4.93011	5.17819	7.94355	8.43568	8.00021	5.78221	5.65294	6.06459	5.42232	1.05117	1.08463	1.15537	1.11796	1.04383	1.09596	1.15793	1.14775	0.909225	0.954977	1.46497	1.55573	1.47542	1.06637	1.04253	1.11845	0.0719985	0.117198	0.208356	0.160869	0.0618918	0.132201	0.211551	0.198811	-0.13729	-0.0664624	0.550874	0.637594	0.561128
sp|P41240|CSK_HUMAN	CSK	Tyrosine-protein kinase CSK OS=Homo sapiens OX=9606 GN=CSK PE=1 SV=1	39	5.80647	5.69861	5.78199	5.78701	5.7737	7.00023	7.23194	7.12979	5.80544	5.71913	6.42692	6.27736	6.41809	6.2989	6.43067	6.41375	5.75741	1.00852	0.989787	1.00427	1.00514	1.00283	1.21586	1.25611	1.23837	1.00834	0.993351	1.11629	1.09031	1.11475	1.09405	1.11694	1.114	0.0122408	-0.0148105	0.00614553	0.00739756	0.00407557	0.281982	0.328962	0.308439	0.0119848	-0.00962488	0.158707	0.124737	0.156723
sp|P36578|RL4_HUMAN	RPL4	60S ribosomal protein L4 OS=Homo sapiens OX=9606 GN=RPL4 PE=1 SV=5	126	5.7326	5.627	5.5057	5.59501	5.7575	5.68977	5.5964	5.64154	7.54142	6.97451	6.94531	6.86714	7.24309	6.56687	6.41829	6.29784	6.46888	0.886181	0.869857	0.851105	0.864911	0.89003	0.87956	0.865126	0.872104	1.1658	1.07816	1.07365	1.06157	1.11968	1.01515	0.992179	0.973559	-0.174327	-0.201151	-0.232591	-0.209376	-0.168074	-0.185146	-0.209017	-0.197427	0.22132	0.108575	0.102523	0.0861929	0.163089
sp|Q06945|SOX4_HUMAN	SOX4	Transcription factor SOX-4 OS=Homo sapiens OX=9606 GN=SOX4 PE=1 SV=1	3	5.94751	5.86474	6.35414	6.59626	6.26589	6.33685	6.12366	5.95128	6.35088	6.64366	6.34579	6.14296	6.45844	6.57293	5.96892	6.07608	6.2017	0.959013	0.945667	1.02458	1.06362	1.01035	1.02179	0.987417	0.959621	1.02406	1.07126	1.02323	0.990529	1.0414	1.05986	0.962466	0.979745	-0.0603774	-0.080596	0.0350337	0.0889851	0.0148563	0.0311027	-0.018269	-0.0594632	0.0342934	0.0993151	0.0331366	-0.0137292	0.0585226
sp|Q8NCE2|MTMRE_HUMAN	MTMR14	Myotubularin-related protein 14 OS=Homo sapiens OX=9606 GN=MTMR14 PE=1 SV=2	5	6.77441	6.4069	6.99668	6.5138	6.6021	5.70063	6.08605	5.99211	5.80351	6.54664	6.07092	6.48852	5.80372	5.84639	6.39536	5.97228	6.38286	1.06134	1.00377	1.09617	1.02051	1.03435	0.893115	0.953498	0.938781	0.909233	1.02566	0.951128	1.01655	0.909266	0.915951	1.00196	0.935674	0.0858912	0.00542234	0.132466	0.0292953	0.0487209	-0.163083	-0.0686979	-0.09114	-0.137278	0.0365505	-0.072289	0.0236853	-0.137226
tr|A0A3B3IRW6|A0A3B3IRW6_HUMAN	QSER1	Glutamine and serine-rich protein 1 OS=Homo sapiens OX=9606 GN=QSER1 PE=1 SV=1	20	6.23516	6.44152	6.24325	6.6795	6.75182	5.95121	6.21915	6.16094	6.01429	6.62197	6.1662	6.30659	5.85183	6.16156	6.1183	6.07671	6.32824	0.985292	1.0179	0.986571	1.05551	1.06694	0.940422	0.982762	0.973564	0.95039	1.04642	0.974395	0.99658	0.924718	0.973662	0.966826	0.960254	-0.0213766	0.025598	-0.0195059	0.0779369	0.0934733	-0.0886201	-0.0250858	-0.0386527	-0.0734087	0.0654573	-0.0374215	-0.00494303	-0.112915
sp|Q6SPF0|SAMD1_HUMAN	SAMD1	Atherin OS=Homo sapiens OX=9606 GN=SAMD1 PE=1 SV=1	3	6.33972	6.59755	7.00521	6.48029	5.44566	7.0199	6.44195	6.61549	5.93394	6.00638	5.60478	5.97127	5.77717	6.09687	6.70205	5.96176	6.2194	1.01935	1.0608	1.12635	1.04195	0.875593	1.12871	1.03578	1.06369	0.954102	0.965749	0.901177	0.960104	0.928895	0.980299	1.0776	0.958575	0.0276443	0.0851556	0.171653	0.0592835	-0.191668	0.174676	0.0507226	0.0890732	-0.0677845	-0.0502791	-0.150117	-0.058737	-0.106412
sp|O76031|CLPX_HUMAN	CLPX	ATP-dependent Clp protease ATP-binding subunit clpX-like, mitochondrial OS=Homo sapiens OX=9606 GN=CLPX PE=1 SV=2	16	5.91448	6.53029	6.85187	6.98067	6.24447	5.65383	5.95479	6.1423	6.05713	6.21062	6.18182	6.61824	5.9891	6.33966	6.31905	6.01169	6.17813	0.957325	1.057	1.10905	1.1299	1.01074	0.915136	0.96385	0.994201	0.980415	1.00526	1.0006	1.07124	0.969403	1.02615	1.02281	0.97306	-0.0629189	0.0799768	0.149328	0.176195	0.0154089	-0.127942	-0.0531196	-0.00839125	-0.0285359	0.00756707	0.000861419	0.0992774	-0.044831
sp|Q8WUQ7-2|CATIN_HUMAN	CACTIN	Isoform 2 of Cactin OS=Homo sapiens OX=9606 GN=CACTIN	10	6.41093	6.15555	6.33094	6.47078	6.12399	6.24113	6.62286	6.23647	5.29924	6.14271	6.22571	6.01581	6.33192	6.57674	6.58088	6.23434	6.00211	1.06811	1.02556	1.05479	1.07808	1.02031	1.03982	1.10342	1.03905	0.882897	1.02343	1.03725	1.00228	1.05495	1.09574	1.09643	1.03869	0.0950645	0.0364186	0.0769506	0.10847	0.0290028	0.0563381	0.141985	0.0552605	-0.179684	0.0334061	0.0527692	0.00328984	0.0771739
sp|P82914|RT15_HUMAN	MRPS15	28S ribosomal protein S15, mitochondrial OS=Homo sapiens OX=9606 GN=MRPS15 PE=1 SV=1	3	7.08971	8.63674	7.86871	7.33958	8.40996	10.3734	7.77771	8.21205	1.47868	4.00676	3.32943	2.85218	2.9619	5.99347	5.50263	8.16705	5.30297	1.33693	1.62866	1.48383	1.38405	1.5859	1.95615	1.46667	1.54857	0.27884	0.755569	0.627842	0.537846	0.558536	1.13021	1.03765	1.54009	0.418925	0.703686	0.569326	0.468896	0.665298	0.968016	0.552544	0.630941	-1.84249	-0.404365	-0.671526	-0.894736	-0.840278
sp|A6NIH7|U119B_HUMAN	UNC119B	Protein unc-119 homolog B OS=Homo sapiens OX=9606 GN=UNC119B PE=1 SV=1	12	5.85602	6.0087	6.31674	6.49776	6.09339	6.84975	6.76639	6.7534	5.67351	5.89784	6.12637	6.48917	6.20435	6.10557	6.13589	6.22514	5.85902	0.999488	1.02555	1.07812	1.10902	1.04	1.1691	1.15487	1.15265	0.968338	1.00663	1.04563	1.10755	1.05894	1.04208	1.04726	1.06249	-0.000738278	0.0363941	0.108521	0.149284	0.0565863	0.225393	0.207728	0.204955	-0.0464172	0.00952793	0.0643737	0.147375	0.0826213
sp|Q13432|U119A_HUMAN	UNC119	Protein unc-119 homolog A OS=Homo sapiens OX=9606 GN=UNC119 PE=1 SV=1	6	6.00192	5.88377	7.1578	6.42299	6.00867	6.90352	6.57188	6.35336	5.7258	6.34794	5.97187	6.21586	5.82909	6.00135	5.95878	6.64538	5.98986	1.00201	0.982289	1.19499	1.07231	1.00314	1.15253	1.09717	1.06069	0.955916	1.05978	0.996997	1.03773	0.97316	1.00192	0.994812	1.10944	0.00290241	-0.0257808	0.256995	0.100723	0.00452401	0.20481	0.133784	0.0849981	-0.0650444	0.0837668	-0.00433892	0.0534323	-0.039251
sp|Q9BTD8|RBM42_HUMAN	RBM42	RNA-binding protein 42 OS=Homo sapiens OX=9606 GN=RBM42 PE=1 SV=1	5	5.9827	5.66867	6.93323	7.2431	7.27441	7.869	8.01237	8.18101	4.45999	5.50399	5.16573	5.9266	4.94226	5.36294	5.39461	6.07938	5.40384	1.10712	1.04901	1.28302	1.34036	1.34616	1.45619	1.48272	1.51393	0.825338	1.01853	0.955937	1.09674	0.914583	0.992432	0.998292	1.12501	0.146812	0.069026	0.359543	0.422623	0.428846	0.542196	0.568245	0.598295	-0.276944	0.0264936	-0.0650121	0.13322	-0.128813
sp|Q9P258|RCC2_HUMAN	RCC2	Protein RCC2 OS=Homo sapiens OX=9606 GN=RCC2 PE=1 SV=2	79	6.49517	6.3196	6.30349	6.22834	6.26108	6.38196	6.39076	6.30071	6.07162	6.11064	6.25618	6.08516	6.17721	6.2389	6.08423	6.29496	6.24926	1.03935	1.01126	1.00868	0.996653	1.00189	1.02123	1.02264	1.00823	0.971575	0.977819	1.00111	0.973741	0.988471	0.998343	0.973592	1.00731	0.0556825	0.0161485	0.012466	-0.00483709	0.00272675	0.0303148	0.0323027	0.0118296	-0.0416033	-0.0323613	0.00159723	-0.0383896	-0.0167294
sp|Q9H3U1|UN45A_HUMAN	UNC45A	Protein unc-45 homolog A OS=Homo sapiens OX=9606 GN=UNC45A PE=1 SV=1	107	6.69201	6.641	6.68773	6.59481	6.37767	6.64773	6.60285	6.51346	5.3774	5.82455	5.9484	5.81044	5.80038	6.05952	6.03739	6.38468	6.13374	1.09102	1.0827	1.09032	1.07517	1.03977	1.0838	1.07648	1.06191	0.876692	0.949592	0.969784	0.947292	0.945651	0.9879	0.984292	1.04091	0.125673	0.114633	0.12475	0.104564	0.0562624	0.116095	0.106322	0.0866571	-0.189858	-0.0746204	-0.0442653	-0.0781196	-0.0806196
tr|A0A3B3ISV4|A0A3B3ISV4_HUMAN	VKORC1L1	Vitamin K epoxide reductase complex subunit 1-like protein 1 OS=Homo sapiens OX=9606 GN=VKORC1L1 PE=1 SV=1	11	5.88704	6.35101	5.88673	6.25976	6.4839	6.58832	6.38333	6.20617	6.06526	6.119	6.36383	6.33652	6.31056	5.9723	6.23382	6.55244	6.10558	0.964207	1.0402	0.964156	1.02525	1.06196	1.07907	1.04549	1.01648	0.993397	1.0022	1.0423	1.03782	1.03357	0.978171	1.021	1.07319	-0.0525853	0.0568583	-0.0526613	0.0359796	0.0867341	0.109783	0.0641815	0.0235755	-0.00955827	0.00316814	0.0597675	0.053563	0.0476403
sp|O60518|RNBP6_HUMAN	RANBP6	Ran-binding protein 6 OS=Homo sapiens OX=9606 GN=RANBP6 PE=1 SV=2	21	6.66263	6.25872	6.79816	6.54769	6.38227	6.6089	6.81642	6.49541	5.73976	5.8143	5.92077	5.72657	5.53334	6.16507	6.08356	6.44641	6.11885	1.08887	1.02286	1.11102	1.07008	1.04305	1.08009	1.114	1.06154	0.938045	0.950227	0.967628	0.93589	0.90431	1.00755	0.994232	1.05353	0.122831	0.0326065	0.151883	0.0977249	0.0608085	0.111149	0.155753	0.0861595	-0.0922707	-0.0736556	-0.0474763	-0.0955898	-0.145111
sp|O00410-3|IPO5_HUMAN	IPO5	Isoform 3 of Importin-5 OS=Homo sapiens OX=9606 GN=IPO5	250	5.87766	5.92194	6.06235	6.09297	6.03004	5.92114	5.88525	5.92978	6.86546	6.62246	6.78027	6.70809	6.5595	6.34739	6.18341	6.21229	6.32188	0.929733	0.936737	0.958947	0.963791	0.953837	0.936611	0.930934	0.937977	1.08598	1.04755	1.07251	1.06109	1.03759	1.00404	0.978097	0.982665	-0.105112	-0.0942838	-0.0604765	-0.053208	-0.0681861	-0.0944787	-0.10325	-0.0923751	0.119003	0.0670136	0.100989	0.0855484	0.0532322
sp|Q53GG5-2|PDLI3_HUMAN	PDLIM3	Isoform 2 of PDZ and LIM domain protein 3 OS=Homo sapiens OX=9606 GN=PDLIM3	6	6.08462	5.80182	5.90048	6.05227	5.75045	5.9527	6.01299	5.42868	6.72697	6.8936	7.07926	6.99924	6.67825	6.4718	5.84547	6.32142	6.37675	0.954188	0.909839	0.925311	0.949115	0.901783	0.9335	0.942955	0.851324	1.05492	1.08105	1.11017	1.09762	1.04728	1.01491	0.916684	0.991323	-0.0676547	-0.136316	-0.11199	-0.0753455	-0.149147	-0.0992777	-0.0847393	-0.23222	0.0771349	0.112436	0.150777	0.134376	0.0666482
sp|Q9UPT8|ZC3H4_HUMAN	ZC3H4	Zinc finger CCCH domain-containing protein 4 OS=Homo sapiens OX=9606 GN=ZC3H4 PE=1 SV=3	35	6.04822	6.20979	6.35364	6.23653	5.85448	6.19095	6.27282	6.34092	6.1543	6.42706	6.35425	6.45476	6.28996	6.32392	6.10535	6.38306	6.20984	0.973973	0.999992	1.02316	1.0043	0.942774	0.996958	1.01014	1.02111	0.991056	1.03498	1.02325	1.03944	1.0129	1.01837	0.983173	1.02789	-0.0380461	-1.21971e-05	0.0330267	0.00618686	-0.0850156	-0.00439587	0.0145575	0.0301355	-0.0129619	0.0496023	0.0331652	0.0558068	0.0184942
sp|P52701|MSH6_HUMAN	MSH6	DNA mismatch repair protein Msh6 OS=Homo sapiens OX=9606 GN=MSH6 PE=1 SV=2	43	6.68518	6.81671	6.67359	7.00383	6.56664	6.51481	6.67685	6.41241	5.42075	5.84034	5.7462	5.96312	5.40762	6.11947	5.93092	6.22155	6.19075	1.07987	1.10111	1.07799	1.13134	1.06072	1.05235	1.07852	1.03581	0.875622	0.943399	0.928192	0.963231	0.873501	0.988487	0.95803	1.00498	0.110853	0.138963	0.10835	0.178031	0.0850423	0.0736101	0.109055	0.0507536	-0.191621	-0.0840607	-0.107505	-0.0540457	-0.195119
sp|Q6XQN6|PNCB_HUMAN	NAPRT	Nicotinate phosphoribosyltransferase OS=Homo sapiens OX=9606 GN=NAPRT PE=1 SV=2	43	6.15552	5.95552	6.05563	6.07214	6.02951	5.78116	6.00771	6.07241	7.125	6.40901	6.43222	6.61506	6.70251	6.06567	6.50245	6.01847	6.41126	0.96011	0.928915	0.94453	0.947105	0.940456	0.901719	0.937056	0.947147	1.11133	0.999649	1.00327	1.03179	1.04543	0.946096	1.01422	0.938734	-0.0587277	-0.106381	-0.0823314	-0.0784034	-0.0885677	-0.149249	-0.0937933	-0.0783393	0.152282	-0.000506958	0.00470827	0.0451458	0.064093
sp|A1X283|SPD2B_HUMAN	SH3PXD2B	SH3 and PX domain-containing protein 2B OS=Homo sapiens OX=9606 GN=SH3PXD2B PE=1 SV=3	53	6.5584	6.51993	6.2397	6.37056	6.08313	6.27023	6.29509	6.34936	5.97831	6.16171	6.29583	6.23387	6.02168	6.1091	6.28662	6.22648	6.30459	1.04026	1.03416	0.989708	1.01046	0.964874	0.99455	0.998494	1.0071	0.948248	0.977338	0.998611	0.988783	0.955127	0.968993	0.99715	0.987611	0.0569419	0.0484545	-0.0149253	0.0150182	-0.0515881	-0.00788362	-0.00217498	0.0102092	-0.0766643	-0.0330712	-0.00200539	-0.0162739	-0.0662359
sp|Q9BQE4|SELS_HUMAN	SELENOS	Selenoprotein S OS=Homo sapiens OX=9606 GN=SELENOS PE=1 SV=3	3	5.47965	5.77808	6.48503	6.76653	6.23118	6.18353	6.83433	5.84692	6.64393	6.70949	6.78004	6.59707	5.9101	5.69853	6.1674	5.8882	6.15279	0.890596	0.9391	1.054	1.09975	1.01274	1.005	1.11077	0.950288	1.07982	1.09048	1.10195	1.07221	0.960556	0.92617	1.00237	0.956997	-0.167156	-0.09065	0.0758731	0.137176	0.0182652	0.0071905	0.15156	-0.0735633	0.110797	0.124963	0.140054	0.100585	-0.0580576
sp|O95159|ZFPL1_HUMAN	ZFPL1	Zinc finger protein-like 1 OS=Homo sapiens OX=9606 GN=ZFPL1 PE=1 SV=2	3	7.29345	7.06472	8.24975	7.27643	7.50854	7.43717	7.70115	6.92064	3.66389	4.55229	4.659	4.31745	4.88484	5.85194	5.80044	6.81831	5.64359	1.29234	1.25181	1.46179	1.28933	1.33046	1.31781	1.36458	1.22628	0.649213	0.806631	0.825539	0.765019	0.865556	1.03692	1.02779	1.20815	0.369989	0.32402	0.547738	0.366618	0.41192	0.398141	0.448461	0.294293	-0.623236	-0.31002	-0.276592	-0.386433	-0.208301
sp|Q6P2E9|EDC4_HUMAN	EDC4	Enhancer of mRNA-decapping protein 4 OS=Homo sapiens OX=9606 GN=EDC4 PE=1 SV=1	53	6.82919	6.85323	6.86734	6.9401	6.62163	6.485	6.67193	6.55269	5.48005	5.63064	5.6701	5.65149	5.32477	5.98186	6.12505	6.31491	6.19828	1.10179	1.10567	1.10794	1.11968	1.0683	1.04626	1.07642	1.05718	0.884125	0.90842	0.914786	0.911784	0.859073	0.965084	0.988186	1.01882	0.139847	0.144917	0.147884	0.163089	0.0953191	0.0652392	0.106237	0.0802199	-0.177678	-0.138568	-0.128493	-0.133236	-0.219148
sp|Q9UNF1|MAGD2_HUMAN	MAGED2	Melanoma-associated antigen D2 OS=Homo sapiens OX=9606 GN=MAGED2 PE=1 SV=2	20	6.88495	7.64605	6.80471	6.20167	7.0706	7.44279	6.8278	7.24388	4.68901	5.27737	4.87148	5.63454	4.76982	6.13761	5.88929	6.60844	6.12434	1.12419	1.24847	1.11109	1.01263	1.15451	1.21528	1.11486	1.1828	0.765635	0.861704	0.795429	0.920023	0.778829	1.00217	0.96162	1.07904	0.168891	0.320159	0.151978	0.0181012	0.207277	0.281288	0.156865	0.242207	-0.385272	-0.214736	-0.330195	-0.120258	-0.360621
sp|Q9Y5V3-2|MAGD1_HUMAN	MAGED1	Isoform 2 of Melanoma-associated antigen D1 OS=Homo sapiens OX=9606 GN=MAGED1	9	6.07551	6.23077	5.92967	6.53179	6.12433	5.65123	5.92367	5.79192	6.98293	6.6763	6.45707	6.47561	5.85137	6.89048	6.18543	6.22193	6.49138	0.935935	0.959853	0.913469	1.00623	0.943456	0.870575	0.912544	0.892248	1.07572	1.02849	0.994715	0.997571	0.901407	1.06148	0.952869	0.958491	-0.0955191	-0.0591142	-0.130573	0.00895375	-0.0839726	-0.19996	-0.132033	-0.164483	0.105308	0.0405241	-0.00764499	-0.00350856	-0.14975
sp|Q9NQP4|PFD4_HUMAN	PFDN4	Prefoldin subunit 4 OS=Homo sapiens OX=9606 GN=PFDN4 PE=1 SV=1	16	6.11048	6.15595	6.14863	6.24402	6.27485	6.28173	6.19834	6.51579	7.54178	6.0445	5.90782	6.42385	6.02052	6.01727	6.07978	6.0347	6.46318	0.94543	0.952465	0.951332	0.966091	0.970861	0.971926	0.959024	1.00814	1.16688	0.935221	0.914074	0.993915	0.931511	0.931008	0.94068	0.933705	-0.0809579	-0.0702621	-0.0719786	-0.0497685	-0.0426626	-0.0410817	-0.0603617	0.0116965	0.222661	-0.0966206	-0.129618	-0.00880541	-0.102356
sp|O95551-2|TYDP2_HUMAN	TDP2	Isoform 2 of Tyrosyl-DNA phosphodiesterase 2 OS=Homo sapiens OX=9606 GN=TDP2	18	6.08598	6.3689	6.44473	6.31452	6.20533	6.34906	6.21077	6.585	5.96333	6.11631	6.16805	6.1387	5.85649	6.39568	6.35566	6.44148	6.13363	0.992231	1.03836	1.05072	1.02949	1.01169	1.03512	1.01258	1.07359	0.972235	0.997176	1.00561	1.00083	0.954816	1.04272	1.0362	1.05019	-0.0112515	0.0543031	0.0713788	0.0419319	0.0167668	0.0498019	0.018031	0.102442	-0.040623	-0.00407961	0.00807332	0.00119203	-0.0667049
sp|Q9H9Y2|RPF1_HUMAN	RPF1	Ribosome production factor 1 OS=Homo sapiens OX=9606 GN=RPF1 PE=1 SV=2	4	5.84457	5.80821	6.11696	6.80572	6.14081	6.53198	6.46975	5.30951	6.50927	6.0631	6.31002	6.2565	6.91527	6.135	6.08624	6.69709	6.05629	0.965042	0.959038	1.01002	1.12374	1.01396	1.07855	1.06827	0.876694	1.0748	1.00112	1.0419	1.03306	1.14183	1.013	1.00495	1.10581	-0.0513368	-0.0603401	0.0143811	0.168314	0.0199953	0.109087	0.0952763	-0.189855	0.104062	0.00162192	0.0592109	0.0469221	0.191352
sp|Q96P70|IPO9_HUMAN	IPO9	Importin-9 OS=Homo sapiens OX=9606 GN=IPO9 PE=1 SV=3	96	6.28278	6.42881	6.35708	6.40753	6.42431	6.37797	6.38837	6.37069	5.54942	6.16321	5.94687	6.10606	5.9682	6.43707	6.23961	6.55204	6.10605	1.02894	1.05286	1.04111	1.04937	1.05212	1.04453	1.04624	1.04334	0.908839	1.00936	0.97393	1	0.977423	1.05421	1.02187	1.07304	0.0411625	0.0743111	0.0581237	0.0695277	0.0733009	0.0628567	0.0652073	0.0612091	-0.137904	0.0134414	-0.03811	1.18136e-06	-0.0329447
sp|P30260-2|CDC27_HUMAN	CDC27	Isoform 2 of Cell division cycle protein 27 homolog OS=Homo sapiens OX=9606 GN=CDC27	33	6.23524	6.45562	6.16998	6.55739	6.1201	6.16913	6.32842	6.15413	6.25663	6.45306	6.18012	6.55252	5.78616	6.2785	6.15367	6.14933	6.35014	0.981906	1.01661	0.971629	1.03264	0.963774	0.971495	0.99658	0.969133	0.985275	1.01621	0.973226	1.03187	0.911187	0.988719	0.969061	0.968377	-0.0263427	0.0237678	-0.041522	0.0463339	-0.0532326	-0.0417208	-0.00494248	-0.0452329	-0.021402	0.0231956	-0.039153	0.045262	-0.134182
sp|Q9NP50|SHCAF_HUMAN	SINHCAF	SIN3-HDAC complex-associated factor OS=Homo sapiens OX=9606 GN=SINHCAF PE=1 SV=1	2	7.37028	7.34371	7.41243	5.83926	6.82284	6.73774	6.5436	7.11313	4.76743	5.84479	5.54023	4.13191	5.13979	7.04594	6.19854	6.14838	6.33155	1.16406	1.15986	1.17071	0.922248	1.07759	1.06415	1.03349	1.12344	0.752964	0.923121	0.875019	0.65259	0.811774	1.11283	0.978992	0.97107	0.21916	0.21395	0.227387	-0.116774	0.107813	0.0897055	0.0475253	0.167925	-0.409348	-0.115408	-0.192613	-0.61575	-0.30085
sp|O94766|B3GA3_HUMAN	B3GAT3	Galactosylgalactosylxylosylprotein 3-beta-glucuronosyltransferase 3 OS=Homo sapiens OX=9606 GN=B3GAT3 PE=1 SV=2	3	6.05275	5.6648	6.58105	7.00055	5.29891	6.85613	6.76853	6.43908	6.69028	7.49793	6.43674	6.66919	5.51593	5.57076	5.30951	5.64786	6.47644	0.93458	0.874678	1.01615	1.08093	0.818183	1.05863	1.0451	0.994231	1.03302	1.15772	0.99387	1.02976	0.851692	0.860158	0.819819	0.872062	-0.0976102	-0.193176	0.0231168	0.112267	-0.289505	0.0821935	0.0636415	-0.00834643	0.0468656	0.211291	-0.00887081	0.0423105	-0.231597
sp|P02786|TFR1_HUMAN	TFRC	Transferrin receptor protein 1 OS=Homo sapiens OX=9606 GN=TFRC PE=1 SV=2	157	6.21363	6.24465	6.16153	6.16091	6.31283	6.18097	6.22364	6.21199	6.31565	6.31605	6.28056	6.27903	6.25357	6.3719	6.24816	6.22493	6.2725	0.990615	0.995561	0.982309	0.98221	1.00643	0.985409	0.992211	0.990354	1.00688	1.00694	1.00129	1.00104	0.996983	1.01585	0.99612	0.992417	-0.0136031	-0.0064187	-0.0257508	-0.025896	0.00924749	-0.0212062	-0.0112808	-0.0139839	0.00989181	0.00998318	0.00185379	0.00150229	-0.00435939
sp|P07954|FUMH_HUMAN	FH	Fumarate hydratase, mitochondrial OS=Homo sapiens OX=9606 GN=FH PE=1 SV=3	76	6.25416	6.07681	6.26458	6.22377	6.26664	6.26625	6.37408	6.25756	6.43556	6.34241	6.26705	6.13895	6.55149	6.22323	6.20951	5.84795	6.27724	0.996324	0.968071	0.997984	0.991483	0.998312	0.99825	1.01543	0.996866	1.02522	1.01038	0.998377	0.97797	1.04369	0.991397	0.989211	0.931612	-0.00531309	-0.046815	-0.00291143	-0.0123405	-0.0024371	-0.00252689	0.0220879	-0.004529	0.0359365	0.0149019	-0.00234272	-0.0321373	0.0616938
sp|O94826|TOM70_HUMAN	TOMM70	Mitochondrial import receptor subunit TOM70 OS=Homo sapiens OX=9606 GN=TOMM70 PE=1 SV=1	30	6.94093	6.4467	7.07282	6.47984	6.58408	6.89884	6.86839	6.94508	5.43545	5.36891	5.89386	5.49742	5.80611	5.79417	6.1889	5.77851	6.048	1.14764	1.06592	1.16945	1.0714	1.08864	1.14068	1.13565	1.14833	0.898719	0.887717	0.974514	0.908965	0.960005	0.958031	1.0233	0.955442	0.198671	0.0921033	0.225828	0.0995006	0.122524	0.189896	0.183514	0.199534	-0.154058	-0.171828	-0.0372448	-0.137703	-0.0588856
sp|Q9BQG0-2|MBB1A_HUMAN	MYBBP1A	Isoform 2 of Myb-binding protein 1A OS=Homo sapiens OX=9606 GN=MYBBP1A	79	6.46669	6.43968	6.29814	6.40966	6.40623	6.2917	6.40682	6.15656	6.23558	5.93768	6.09336	6.15006	6.05587	6.01638	6.27386	6.36174	6.26991	1.03139	1.02708	1.0045	1.02229	1.02174	1.00348	1.02184	0.981922	0.994525	0.947012	0.971842	0.980885	0.965863	0.959564	1.00063	1.01465	0.0445833	0.0385448	0.00648167	0.0318037	0.0310314	0.00500572	0.0311643	-0.0263197	-0.0079204	-0.0785448	-0.0412062	-0.0278437	-0.0501099
sp|Q14195-2|DPYL3_HUMAN	DPYSL3	Isoform LCRMP-4 of Dihydropyrimidinase-related protein 3 OS=Homo sapiens OX=9606 GN=DPYSL3	71	6.04541	5.97944	6.095	6.24326	5.89703	5.97844	6.03867	6.02101	6.7104	6.45051	6.5028	6.64055	6.5462	6.36516	6.26512	6.221	6.29644	0.960131	0.949654	0.968007	0.991554	0.936566	0.949495	0.959061	0.956256	1.06575	1.02447	1.03277	1.05465	1.03967	1.01091	0.995026	0.988019	-0.0586962	-0.074526	-0.0469101	-0.0122368	-0.0945478	-0.0747673	-0.0603055	-0.0645308	0.0918624	0.0348769	0.0465247	0.0767664	0.0561213
tr|A0A1C7CYX9|A0A1C7CYX9_HUMAN	DPYSL2	Dihydropyrimidinase-related protein 2 OS=Homo sapiens OX=9606 GN=DPYSL2 PE=1 SV=1	79	6.10257	6.14453	6.24183	6.27668	6.21546	6.22008	6.24404	6.20355	6.17895	6.28213	6.35772	6.24826	6.20286	6.40128	6.25048	6.42959	6.17704	0.987943	0.994736	1.01049	1.01613	1.00622	1.00697	1.01085	1.00429	1.00031	1.01701	1.02925	1.01153	1.00418	1.0363	1.01189	1.04088	-0.0174999	-0.00761418	0.0150522	0.0230848	0.00894433	0.0100163	0.0155629	0.0061772	0.000444858	0.024337	0.0415926	0.0165376	0.00601672
sp|O14531|DPYL4_HUMAN	DPYSL4	Dihydropyrimidinase-related protein 4 OS=Homo sapiens OX=9606 GN=DPYSL4 PE=1 SV=2	2	5.90862	5.32186	6.41816	5.7433	7.3677	5.96948	7.03245	7.62023	6.42644	5.29654	7.16352	5.71295	5.455	6.55578	6.24853	5.75944	5.73836	1.02967	0.927417	1.11846	1.00086	1.28394	1.04028	1.22551	1.32794	1.11991	0.923005	1.24836	0.995571	0.950619	1.14245	1.0889	1.00367	0.0421815	-0.108709	0.16152	0.00124019	0.360575	0.0569655	0.293388	0.409195	0.16338	-0.11559	0.320029	-0.00640383	-0.0730605
sp|P23381|SYWC_HUMAN	WARS	Tryptophan--tRNA ligase, cytoplasmic OS=Homo sapiens OX=9606 GN=WARS PE=1 SV=2	83	6.05533	6.08516	6.00749	6.13383	6.0481	6.13731	5.94126	6.09354	6.08632	6.39852	6.36691	6.43282	6.48715	6.5473	6.50636	6.67262	6.15633	0.983594	0.988439	0.975823	0.996345	0.982419	0.99691	0.965065	0.9898	0.988628	1.03934	1.03421	1.04491	1.05374	1.06351	1.05686	1.08386	-0.0238656	-0.016776	-0.0353088	-0.00528297	-0.0255892	-0.0044647	-0.0513022	-0.0147906	-0.016501	0.0556671	0.0485222	0.0633802	0.0755136
sp|P35221|CTNA1_HUMAN	CTNNA1	Catenin alpha-1 OS=Homo sapiens OX=9606 GN=CTNNA1 PE=1 SV=1	100	6.47621	6.60089	6.4003	6.36784	6.48482	6.41585	6.47475	6.523	5.92221	6.09706	5.85039	5.97245	5.80907	6.29468	6.10162	6.20885	6.27409	1.03221	1.05209	1.02012	1.01494	1.03359	1.02259	1.03198	1.03967	0.943915	0.971784	0.932468	0.951923	0.925882	1.00328	0.97251	0.989601	0.045743	0.0732538	0.0287327	0.0213973	0.0476597	0.0322336	0.0454177	0.0561288	-0.0832712	-0.0412931	-0.100874	-0.0710839	-0.1111
sp|Q96C19|EFHD2_HUMAN	EFHD2	EF-hand domain-containing protein D2 OS=Homo sapiens OX=9606 GN=EFHD2 PE=1 SV=1	60	5.83844	5.93465	5.84509	5.93586	5.93266	5.95205	5.94852	5.93212	7.08842	6.58294	6.55883	6.64291	6.78684	6.43698	6.36491	6.21879	6.36111	0.917833	0.932958	0.918879	0.933148	0.932645	0.935693	0.935138	0.93256	1.11434	1.03487	1.03108	1.0443	1.06693	1.01193	1.0006	0.977626	-0.123696	-0.100116	-0.122054	-0.099822	-0.1006	-0.0958925	-0.0967483	-0.100731	0.156185	0.0494529	0.0441594	0.0625363	0.0934609
sp|Q9GZT9|EGLN1_HUMAN	EGLN1	Egl nine homolog 1 OS=Homo sapiens OX=9606 GN=EGLN1 PE=1 SV=1	24	6.06855	6.18076	6.4868	6.47632	6.07743	6.31888	6.24183	6.09589	6.24451	6.28527	6.43641	6.48631	6.09376	6.23924	6.13817	6.12988	6.19477	0.979624	0.997738	1.04714	1.04545	0.981058	1.02003	1.0076	0.984038	1.00803	1.01461	1.03901	1.04706	0.983694	1.00718	0.990863	0.989525	-0.0296995	-0.00326706	0.0664557	0.064123	-0.0275899	0.0286176	0.0109178	-0.0232144	0.0115371	0.0209234	0.0552049	0.0663467	-0.0237186
sp|Q96T51|RUFY1_HUMAN	RUFY1	RUN and FYVE domain-containing protein 1 OS=Homo sapiens OX=9606 GN=RUFY1 PE=1 SV=2	57	6.27052	6.47205	6.28225	6.45339	6.27606	6.24125	6.2027	6.28988	6.05716	6.35931	6.2304	6.26513	5.97973	6.2698	6.1212	6.22918	6.28976	0.996941	1.02898	0.998806	1.02602	0.997822	0.992287	0.986158	1.00002	0.963019	1.01106	0.990562	0.996084	0.950709	0.996827	0.973201	0.990368	-0.00441988	0.0412178	-0.00172361	0.0370522	-0.00314582	-0.01117	-0.0201086	2.75244e-05	-0.0543634	0.0158653	-0.0136802	-0.00566052	-0.0729246
sp|P54578|UBP14_HUMAN	USP14	Ubiquitin carboxyl-terminal hydrolase 14 OS=Homo sapiens OX=9606 GN=USP14 PE=1 SV=3	86	6.0903	6.19642	6.17763	6.20831	6.17926	6.25928	6.21675	6.31136	5.85575	6.48082	6.43497	6.29112	6.31816	6.22035	6.3792	6.3803	6.15582	0.989356	1.00659	1.00354	1.00853	1.00381	1.01681	1.0099	1.02527	0.951254	1.0528	1.04535	1.02198	1.02637	1.01048	1.03629	1.03647	-0.0154383	0.0094833	0.00510183	0.012249	0.00548245	0.0240451	0.0142089	0.0359993	-0.0720977	0.0742247	0.0639818	0.0313652	0.0375528
sp|Q7L099-3|RUFY3_HUMAN	RUFY3	Isoform 3 of Protein RUFY3 OS=Homo sapiens OX=9606 GN=RUFY3	8	6.3525	6.51244	6.33771	6.72309	5.81666	5.56816	6.12783	5.72718	6.04016	6.33308	6.76151	6.58777	6.46788	6.11574	6.26376	6.26454	6.30954	1.00681	1.03216	1.00446	1.06554	0.921883	0.882498	0.9712	0.907701	0.957305	1.00373	1.07163	1.0441	1.02509	0.969284	0.992744	0.992867	0.0097885	0.0456622	0.00642567	0.0915885	-0.117345	-0.180335	-0.0421597	-0.139711	-0.0629492	0.00537133	0.0998095	0.0622542	0.0357569
sp|Q5VSL9|STRP1_HUMAN	STRIP1	Striatin-interacting protein 1 OS=Homo sapiens OX=9606 GN=STRIP1 PE=1 SV=1	23	6.24221	6.18791	6.36757	6.33279	6.26224	6.12797	6.36554	6.23539	6.074	6.26061	6.27947	6.38414	6.22001	6.02007	6.30334	6.33673	6.19118	1.00824	0.999471	1.02849	1.02287	1.01148	0.98979	1.02816	1.00714	0.981073	1.01121	1.01426	1.03117	1.00466	0.972362	1.01812	1.02351	0.0118419	-0.000762773	0.0405279	0.0326263	0.0164638	-0.0148058	0.0400679	0.0102648	-0.0275681	0.0160882	0.0204278	0.0442773	0.00670191
sp|Q9ULQ0|STRP2_HUMAN	STRIP2	Striatin-interacting protein 2 OS=Homo sapiens OX=9606 GN=STRIP2 PE=1 SV=2	1	6.76011	7.26433	6.74889	5.94193	6.59972	7.81945	5.96039	5.52366	4.43837	5.66768	6.82814	5.07261	7.21286	6.61979	5.24091	6.30115	6.03262	1.12059	1.20417	1.11873	0.984966	1.09401	1.29619	0.988026	0.915632	0.735728	0.939505	1.13187	0.840863	1.19564	1.09733	0.868761	1.04451	0.164261	0.268044	0.161865	-0.0218537	0.12962	0.374282	-0.0173786	-0.127161	-0.442755	-0.090027	0.178707	-0.250057	0.257786
sp|P17544-6|ATF7_HUMAN	ATF7	Isoform 6 of Cyclic AMP-dependent transcription factor ATF-7 OS=Homo sapiens OX=9606 GN=ATF7	7	5.62384	6.22642	6.40339	6.37311	6.55416	5.50085	6.20486	6.31122	5.91709	6.21871	6.30781	6.83021	5.65783	6.96254	6.48412	6.42384	5.99652	0.937851	1.03834	1.06785	1.0628	1.09299	0.917341	1.03474	1.05248	0.986755	1.03705	1.05191	1.13903	0.94352	1.1611	1.08131	1.07126	-0.0925687	0.0542786	0.0947116	0.0878733	0.128287	-0.12447	0.0492744	0.0737946	-0.0192365	0.052491	0.0730149	0.187806	-0.0838755
sp|O14497|ARI1A_HUMAN	ARID1A	AT-rich interactive domain-containing protein 1A OS=Homo sapiens OX=9606 GN=ARID1A PE=1 SV=3	78	6.47949	6.3589	6.44861	6.51028	6.18306	6.11033	6.28325	6.25334	6.35991	6.1345	6.25505	6.3413	5.97487	6.04299	6.0915	6.17261	6.3332	1.0231	1.00406	1.01822	1.02796	0.976293	0.964809	0.992113	0.98739	1.00422	0.968626	0.98766	1.00128	0.94342	0.954176	0.961836	0.974643	0.0329456	0.00584258	0.0260536	0.039785	-0.0346136	-0.0516843	-0.0114237	-0.0183077	0.00607171	-0.0459889	-0.0179132	0.00184399	-0.0840273
sp|Q8NFD5-3|ARI1B_HUMAN	ARID1B	Isoform 3 of AT-rich interactive domain-containing protein 1B OS=Homo sapiens OX=9606 GN=ARID1B	19	6.24791	6.563	6.80462	6.65645	6.63253	6.67204	6.54328	6.37106	5.96914	5.85836	5.81556	5.95397	5.93808	6.0985	5.83834	6.03718	6.1596	1.01434	1.06549	1.10472	1.08066	1.07678	1.08319	1.06229	1.03433	0.969079	0.951094	0.944145	0.966616	0.964036	0.99008	0.947844	0.980125	0.0205364	0.0915182	0.143677	0.111916	0.106722	0.115291	0.0871768	0.0486962	-0.0453142	-0.0723404	-0.0829191	-0.0489853	-0.0528407
sp|Q9BQS8-4|FYCO1_HUMAN	FYCO1	Isoform 4 of FYVE and coiled-coil domain-containing protein 1 OS=Homo sapiens OX=9606 GN=FYCO1	46	5.29749	5.95261	5.80158	5.82601	5.81549	6.28409	5.66698	5.69702	6.51205	7.05651	6.89267	7.02083	6.29241	6.98146	6.19501	6.70778	6.20466	0.853791	0.959377	0.935035	0.938973	0.937277	1.0128	0.913342	0.918183	1.04954	1.13729	1.11089	1.13154	1.01414	1.1252	0.998444	1.08109	-0.228044	-0.0598309	-0.0969075	-0.0908451	-0.0934526	0.0183505	-0.130773	-0.123146	0.0697585	0.185602	0.15171	0.178288	0.0202594
sp|Q9NUP1|BL1S4_HUMAN	BLOC1S4	Biogenesis of lysosome-related organelles complex 1 subunit 4 OS=Homo sapiens OX=9606 GN=BLOC1S4 PE=1 SV=1	5	6.14887	6.42947	6.21774	6.27993	6.10212	6.00523	6.32598	6.11338	6.25291	6.83312	6.15385	6.72848	5.96227	6.10742	6.06231	6.27693	6.41609	0.958351	1.00208	0.969085	0.978778	0.951065	0.935964	0.985955	0.95282	0.974567	1.065	0.959127	1.04869	0.929268	0.951891	0.94486	0.97831	-0.0613736	0.00300488	-0.0453047	-0.0309465	-0.0723844	-0.0954754	-0.0204059	-0.0697247	-0.0371672	0.0908495	-0.0602057	0.0685857	-0.105833
sp|P13807|GYS1_HUMAN	GYS1	Glycogen [starch] synthase, muscle OS=Homo sapiens OX=9606 GN=GYS1 PE=1 SV=2	39	5.98311	6.20957	6.62838	6.63436	6.1248	6.59444	8.27769	6.71158	5.06201	5.81139	6.29905	5.83478	5.58196	6.00686	5.94652	6.2935	5.76652	1.03756	1.07683	1.14946	1.1505	1.06213	1.14357	1.43547	1.16389	0.877828	1.00778	1.09235	1.01184	0.967995	1.04168	1.03121	1.09139	0.0531946	0.106792	0.200955	0.202256	0.0869618	0.193549	0.521527	0.218951	-0.187991	0.0111823	0.127433	0.0169773	-0.0469292
sp|P0DMV8|HS71A_HUMAN	HSPA1A	Heat shock 70 kDa protein 1A OS=Homo sapiens OX=9606 GN=HSPA1A PE=1 SV=1	206	6.24717	6.29652	6.20702	5.95622	6.03282	6.3537	6.23716	6.42843	6.4975	6.03496	6.19359	6.30212	6.50329	6.16836	6.32541	6.21573	6.26904	0.996512	1.00438	0.990107	0.950101	0.96232	1.0135	0.994915	1.02543	1.03644	0.962661	0.987965	1.00528	1.03737	0.983941	1.00899	0.991497	-0.00504117	0.00631073	-0.0143432	-0.0738469	-0.0554114	0.019353	-0.00735469	0.0362225	0.0516408	-0.0548998	-0.0174681	0.00759327	0.0529258
sp|P34931|HS71L_HUMAN	HSPA1L	Heat shock 70 kDa protein 1-like OS=Homo sapiens OX=9606 GN=HSPA1L PE=1 SV=2	5	6.64916	6.27798	6.49612	6.24194	6.46162	6.28845	6.39868	6.463	6.28409	6.21445	6.01127	6.40243	5.89784	6.06983	5.78731	6.05584	6.35642	1.04605	0.98766	1.02198	0.98199	1.01655	0.989307	1.00665	1.01677	0.988621	0.977665	0.945701	1.00724	0.927856	0.954913	0.910467	0.952712	0.0649576	-0.017914	0.0313638	-0.02622	0.0236815	-0.01551	0.00955986	0.0239895	-0.0165106	-0.0325877	-0.0805446	0.0104051	-0.108028
sp|P11021|BIP_HUMAN	HSPA5	Endoplasmic reticulum chaperone BiP OS=Homo sapiens OX=9606 GN=HSPA5 PE=1 SV=2	276	6.07773	5.89792	5.82391	5.84344	6.02022	5.89772	5.96555	6.18447	7.54371	6.57454	6.36955	6.60615	7.05491	6.16826	6.15338	5.81853	6.52347	0.931671	0.904107	0.892762	0.895756	0.922855	0.904076	0.914474	0.948033	1.15639	1.00783	0.976404	1.01267	1.08147	0.945548	0.943267	0.891937	-0.102108	-0.145434	-0.163653	-0.158823	-0.115824	-0.145483	-0.128986	-0.0769907	0.209634	0.0112493	-0.0344492	0.018169	0.112987
sp|P38646|GRP75_HUMAN	HSPA9	Stress-70 protein, mitochondrial OS=Homo sapiens OX=9606 GN=HSPA9 PE=1 SV=2	227	6.44847	6.33451	6.34123	6.12863	6.35898	6.5099	6.50457	6.55396	6.18457	6.02011	6.06655	5.90577	6.33234	6.05256	6.17775	6.08009	6.24691	1.03226	1.01402	1.0151	0.981065	1.01794	1.0421	1.04125	1.04915	0.99002	0.963693	0.971127	0.94539	1.01367	0.968888	0.988928	0.973295	0.045813	0.0200891	0.0216188	-0.0275793	0.0256515	0.0594915	0.0583098	0.069223	-0.0144706	-0.0533541	-0.0422676	-0.0810187	0.0195948
sp|P11142|HSP7C_HUMAN	HSPA8	Heat shock cognate 71 kDa protein OS=Homo sapiens OX=9606 GN=HSPA8 PE=1 SV=1	536	6.13863	6.06025	6.05388	6.04817	6.09356	6.17602	6.11538	6.23491	6.68487	6.36817	6.40807	6.32798	6.54271	6.27126	6.27209	6.20405	6.31298	0.972382	0.959967	0.958958	0.958053	0.965243	0.978305	0.968699	0.987633	1.05891	1.00874	1.01506	1.00238	1.03639	0.993391	0.993523	0.982745	-0.0404045	-0.0589439	-0.0604611	-0.0618225	-0.0510358	-0.0316438	-0.045879	-0.0179524	0.0825783	0.0125577	0.0215687	0.00342386	0.0515671
sp|P54652|HSP72_HUMAN	HSPA2	Heat shock-related 70 kDa protein 2 OS=Homo sapiens OX=9606 GN=HSPA2 PE=1 SV=1	18	5.57033	5.73691	7.4756	6.08415	8.16979	5.98302	6.03884	5.70254	6.22295	6.17806	6.16039	6.42164	6.29025	6.00768	6.07867	5.87919	5.92706	0.939813	0.967918	1.26127	1.0265	1.37839	1.00944	1.01886	0.962119	1.04992	1.04235	1.03937	1.08344	1.06128	1.0136	1.02558	0.991923	-0.0895545	-0.0470434	0.334872	0.0377385	0.462982	0.0135566	0.0269542	-0.0557126	0.0702814	0.0598366	0.0557044	0.115625	0.0858001
tr|E9PN89|E9PN89_HUMAN	HSPA8	Heat shock cognate 71 kDa protein (Fragment) OS=Homo sapiens OX=9606 GN=HSPA8 PE=1 SV=1	5	8.21131	7.84355	7.91647	7.44213	8.2365	8.13853	8.02268	8.34837	3.3947	4.04721	3.94683	3.79664	4.11261	5.44516	4.99228	6.10505	5.87419	1.39786	1.33526	1.34767	1.26692	1.40215	1.38547	1.36575	1.42119	0.577901	0.688982	0.671893	0.646325	0.700115	0.926963	0.849867	1.0393	0.483222	0.417116	0.430467	0.341325	0.487641	0.470378	0.449694	0.507104	-0.791106	-0.537463	-0.573696	-0.629667	-0.514336
sp|P17066|HSP76_HUMAN	HSPA6	Heat shock 70 kDa protein 6 OS=Homo sapiens OX=9606 GN=HSPA6 PE=1 SV=2	34	6.54582	6.35296	6.42567	6.24222	6.38204	6.46812	6.50727	6.5116	5.60811	5.96868	6.20145	6.02676	6.06887	6.22123	6.21455	6.25464	6.11889	1.06977	1.03825	1.05014	1.02016	1.04301	1.05707	1.06347	1.06418	0.916524	0.975451	1.01349	0.984943	0.991825	1.01672	1.01563	1.02218	0.0973034	0.0541584	0.0705763	0.0287887	0.0607471	0.0800759	0.0887819	0.0897415	-0.125756	-0.0358586	0.019335	-0.0218879	-0.0118426
tr|E9PK54|E9PK54_HUMAN	HSPA8	Heat shock cognate 71 kDa protein (Fragment) OS=Homo sapiens OX=9606 GN=HSPA8 PE=1 SV=8	3	6.28584	6.22894	6.69126	6.7532	6.76119	6.69736	6.22069	6.60755	6.67262	5.43044	5.77572	6.73178	6.75151	5.80858	5.05418	5.52913	6.15446	1.02135	1.0121	1.08722	1.09729	1.09858	1.08821	1.01076	1.07362	1.08419	0.882358	0.938461	1.09381	1.09701	0.9438	0.821222	0.898394	0.0304733	0.0173544	0.120646	0.133939	0.135645	0.12196	0.0154423	0.102483	0.116621	-0.180563	-0.0916315	0.129356	0.133578
tr|C9J0Q5|C9J0Q5_HUMAN	NCOR2	Nuclear receptor corepressor 2 OS=Homo sapiens OX=9606 GN=NCOR2 PE=1 SV=2	26	5.96871	6.1181	6.5561	6.38614	6.23386	6.39226	6.23104	6.05592	6.41192	6.46738	6.46095	6.60137	5.78892	6.17129	5.76009	6.39593	6.24153	0.95629	0.980225	1.0504	1.02317	0.998772	1.02415	0.99832	0.970262	1.0273	1.03619	1.03516	1.05765	0.927484	0.988747	0.922865	1.02474	-0.06448	-0.0288155	0.0709387	0.033045	-0.00177339	0.0344269	-0.00242617	-0.043553	0.0388573	0.0512822	0.0498472	0.0808663	-0.108605
sp|O75376|NCOR1_HUMAN	NCOR1	Nuclear receptor corepressor 1 OS=Homo sapiens OX=9606 GN=NCOR1 PE=1 SV=2	3	6.10385	6.42544	6.28972	5.99959	5.99939	6.38969	6.32966	5.55704	5.89811	6.72351	6.079	6.07579	6.11273	6.72198	6.53764	6.75688	6.28773	0.970756	1.0219	1.00032	0.954175	0.954143	1.01622	1.00667	0.883791	0.938035	1.06931	0.966804	0.966293	0.972168	1.06906	1.03975	1.07461	-0.0428192	0.0312566	0.000457099	-0.0676748	-0.0677229	0.0232072	0.00958931	-0.178222	-0.092286	0.0966759	-0.0487047	-0.0494667	-0.0407219
sp|Q8TAE8|G45IP_HUMAN	GADD45GIP1	Growth arrest and DNA damage-inducible proteins-interacting protein 1 OS=Homo sapiens OX=9606 GN=GADD45GIP1 PE=1 SV=1	8	6.1575	5.9029	6.23978	6.24074	6.39743	6.25711	6.0804	6.32556	6.34396	6.34419	6.06291	6.07898	6.29933	6.31757	6.55225	6.3994	6.18714	0.99521	0.95406	1.00851	1.00866	1.03399	1.01131	0.982748	1.02237	1.02535	1.02538	0.979922	0.982519	1.01813	1.02108	1.05901	1.03431	-0.00692737	-0.0678482	0.0122231	0.012445	0.0482204	0.0162244	-0.0251059	0.0319211	0.0361116	0.0361639	-0.0292617	-0.0254428	0.0259263
sp|Q8IYS1|P20D2_HUMAN	PM20D2	Peptidase M20 domain-containing protein 2 OS=Homo sapiens OX=9606 GN=PM20D2 PE=1 SV=2	28	6.22275	6.2252	6.16201	6.2366	6.26211	6.22093	6.24254	6.23532	6.40556	6.22579	6.19476	6.34268	6.13486	6.31261	6.14237	6.43392	6.26982	0.992492	0.992883	0.982804	0.994701	0.99877	0.992202	0.995648	0.994497	1.02165	0.992977	0.988028	1.01162	0.978474	1.00682	0.979672	1.02617	-0.0108729	-0.010305	-0.0250242	-0.00766544	-0.00177632	-0.0112949	-0.00629202	-0.00796157	0.0308995	-0.0101683	-0.0173768	0.0166674	-0.0313948
sp|O15269|SPTC1_HUMAN	SPTLC1	Serine palmitoyltransferase 1 OS=Homo sapiens OX=9606 GN=SPTLC1 PE=1 SV=1	10	6.59557	6.40032	6.77682	6.746	6.3186	6.45546	6.63825	6.29069	5.16343	5.87696	6.40401	6.24854	5.80362	6.24156	6.02199	6.0182	6.00907	1.0976	1.06511	1.12777	1.12264	1.05151	1.07429	1.10471	1.04687	0.859273	0.978015	1.06572	1.03985	0.96581	1.03869	1.00215	1.00152	0.134356	0.0910023	0.173467	0.166891	0.0724632	0.103378	0.143661	0.0660765	-0.218812	-0.0320716	0.0918338	0.0563774	-0.0501887
sp|Q14008|CKAP5_HUMAN	CKAP5	Cytoskeleton-associated protein 5 OS=Homo sapiens OX=9606 GN=CKAP5 PE=1 SV=3	191	5.98464	6.30802	6.045	6.35339	6.1842	6.02453	6.12369	6.01066	6.48234	6.7111	6.0774	6.66381	5.98557	6.61532	6.2776	6.15274	6.37153	0.939279	0.990033	0.948752	0.997154	0.9706	0.94554	0.961103	0.943363	1.01739	1.0533	0.953838	1.04587	0.939425	1.03826	0.985259	0.965662	-0.0903743	-0.0144515	-0.0758964	-0.00411214	-0.0430517	-0.08079	-0.0572375	-0.0841153	0.024876	0.0749105	-0.0681845	0.0647085	-0.0901501
sp|Q7Z392|TPC11_HUMAN	TRAPPC11	Trafficking protein particle complex subunit 11 OS=Homo sapiens OX=9606 GN=TRAPPC11 PE=1 SV=2	10	7.32191	7.17246	7.27803	6.948	6.79404	7.1202	7.09467	7.12685	4.51794	5.13885	5.26165	5.26998	4.77255	5.74006	5.99049	6.45232	6.03779	1.21268	1.18793	1.20541	1.15075	1.12525	1.17927	1.17504	1.18037	0.748277	0.851114	0.871453	0.872833	0.790447	0.950689	0.992166	1.06866	0.278199	0.248447	0.269527	0.202577	0.170249	0.237897	0.232715	0.239244	-0.418355	-0.232575	-0.198505	-0.196223	-0.33926
sp|Q8N0Z6|TTC5_HUMAN	TTC5	Tetratricopeptide repeat protein 5 OS=Homo sapiens OX=9606 GN=TTC5 PE=1 SV=2	15	6.18051	6.07487	6.63417	6.38842	6.52303	6.50962	6.41707	6.30177	5.28377	6.27669	5.94237	6.00481	5.71051	6.57596	6.46763	6.70879	5.95396	1.03805	1.02031	1.11424	1.07297	1.09558	1.09333	1.07778	1.05842	0.887438	1.0542	0.998053	1.00854	0.959111	1.10447	1.08627	1.12678	0.0538764	0.029004	0.156066	0.10161	0.131693	0.128724	0.108065	0.0819076	-0.172282	0.0761544	-0.00281109	0.0122691	-0.0602299
sp|Q9H0G5|NSRP1_HUMAN	NSRP1	Nuclear speckle splicing regulatory protein 1 OS=Homo sapiens OX=9606 GN=NSRP1 PE=1 SV=1	29	6.07692	6.05485	6.05083	6.28027	5.86426	5.97441	6.34267	5.99538	6.33498	6.51452	6.46455	6.49185	6.48535	6.30378	6.46195	6.30344	6.24532	0.973036	0.969502	0.968859	1.0056	0.938985	0.956622	1.01559	0.95998	1.01436	1.0431	1.0351	1.03947	1.03843	1.00936	1.03469	1.00931	-0.0394346	-0.0446837	-0.0456419	0.00805167	-0.0908258	-0.0639787	0.0223154	-0.0589237	0.0205651	0.060884	0.049775	0.0558547	0.0544095
sp|P31948-2|STIP1_HUMAN	STIP1	Isoform 2 of Stress-induced-phosphoprotein 1 OS=Homo sapiens OX=9606 GN=STIP1	333	5.89148	5.80049	5.72641	5.75772	5.86853	5.75086	5.62776	5.76549	7.16635	6.88654	6.72174	6.8445	6.94274	6.54001	6.48271	6.22667	6.43621	0.915364	0.901227	0.889717	0.894582	0.911798	0.893516	0.87439	0.895789	1.11344	1.06997	1.04436	1.06344	1.0787	1.01613	1.00722	0.967443	-0.127582	-0.150038	-0.168582	-0.160715	-0.133213	-0.162435	-0.193652	-0.158769	0.155026	0.0975668	0.0626222	0.0887326	0.109293
sp|P50502|F10A1_HUMAN	ST13	Hsc70-interacting protein OS=Homo sapiens OX=9606 GN=ST13 PE=1 SV=2	17	5.94292	5.60719	5.88775	6.1511	5.8966	6.13896	5.90297	5.92248	7.7384	6.49079	6.50327	6.87263	6.68159	6.12382	6.01801	6.12152	6.44483	0.922123	0.87003	0.913562	0.954425	0.914936	0.952541	0.915924	0.918951	1.20072	1.00713	1.00907	1.06638	1.03674	0.950192	0.933774	0.949835	-0.116969	-0.200863	-0.130425	-0.0672968	-0.128258	-0.0701469	-0.1267	-0.12194	0.263894	0.0102529	0.0130241	0.0927211	0.0520503
sp|Q8NFI4|F10A5_HUMAN	ST13P5	Putative protein FAM10A5 OS=Homo sapiens OX=9606 GN=ST13P5 PE=5 SV=1	84	6.03868	6.13255	5.89755	5.93381	6.17014	6.09434	6.04462	6.40236	6.91421	6.52792	6.17488	6.31722	6.54966	6.39886	6.21049	6.1927	6.40334	0.943052	0.957711	0.921012	0.926674	0.963582	0.951744	0.943979	0.999847	1.07978	1.01946	0.964322	0.986551	1.02285	0.9993	0.969883	0.967105	-0.0845914	-0.0623375	-0.118709	-0.109866	-0.0535214	-0.0713546	-0.083173	-0.000220814	0.11074	0.0277988	-0.0524135	-0.0195348	0.0325954
sp|Q68DK7|MSL1_HUMAN	MSL1	Male-specific lethal 1 homolog OS=Homo sapiens OX=9606 GN=MSL1 PE=1 SV=3	4	7.46827	7.54811	6.69915	6.01617	8.18625	7.92461	7.74824	7.56735	3.91517	5.32946	4.5467	3.80304	4.3745	6.46034	5.78603	6.62663	6.06525	1.23132	1.24448	1.10451	0.991908	1.3497	1.30656	1.27748	1.24766	0.645508	0.878687	0.749631	0.627021	0.72124	1.06514	0.953964	1.09256	0.300206	0.315548	0.14341	-0.0117224	0.432635	0.385772	0.353301	0.31922	-0.631493	-0.186578	-0.415748	-0.673415	-0.47145
sp|P35251|RFC1_HUMAN	RFC1	Replication factor C subunit 1 OS=Homo sapiens OX=9606 GN=RFC1 PE=1 SV=4	17	6.20876	6.43603	6.10751	6.38272	6.06665	6.16576	6.40463	6.2489	6.10395	6.39924	6.2446	6.17623	5.99411	6.47271	6.17676	6.41143	6.287	0.987556	1.02371	0.971451	1.01523	0.964952	0.980717	1.01871	0.993941	0.970885	1.01785	0.993257	0.982382	0.953414	1.02954	0.982466	1.01979	-0.0180655	0.0338004	-0.0417863	0.0218007	-0.0514705	-0.0280919	0.0267446	-0.00876836	-0.0426275	0.02553	-0.00976145	-0.0256441	-0.0688251
sp|O95273|CCDB1_HUMAN	CCNDBP1	Cyclin-D1-binding protein 1 OS=Homo sapiens OX=9606 GN=CCNDBP1 PE=1 SV=2	11	5.50338	5.85271	5.66048	5.66192	5.4192	5.5061	5.5075	5.62636	7.55674	7.05874	7.28895	7.82971	6.78825	6.37458	6.31659	6.0488	6.49289	0.847601	0.901403	0.871796	0.872018	0.834636	0.84802	0.848235	0.866541	1.16385	1.08715	1.1226	1.20589	1.04549	0.981778	0.972847	0.931603	-0.238543	-0.149757	-0.197937	-0.19757	-0.260781	-0.237831	-0.237464	-0.206659	0.218903	0.120549	0.16685	0.270098	0.0641784
sp|Q96GI7|FA89A_HUMAN	FAM89A	Protein FAM89A OS=Homo sapiens OX=9606 GN=FAM89A PE=1 SV=1	3	6.09265	6.39944	6.5779	6.28771	6.00908	5.61914	6.12855	6.28864	6.79471	6.5174	6.25761	6.78356	5.71437	6.18118	6.3598	5.98827	6.45105	0.944443	0.992	1.01966	0.97468	0.931489	0.871043	0.950008	0.974824	1.05327	1.01029	0.970014	1.05154	0.885805	0.958167	0.985855	0.928263	-0.0824641	-0.0115883	0.0280931	-0.0369993	-0.10239	-0.199185	-0.0739882	-0.0367859	0.074878	0.0147625	-0.0439223	0.0725086	-0.17494
sp|P98172|EFNB1_HUMAN	EFNB1	Ephrin-B1 OS=Homo sapiens OX=9606 GN=EFNB1 PE=1 SV=1	9	6.18465	6.11937	6.28134	5.89753	6.037	6.14678	6.0639	5.85748	7.12534	6.69191	6.13951	6.41068	6.32063	6.138	6.3372	6.24868	6.53032	0.947067	0.937071	0.961874	0.9031	0.924457	0.941268	0.928577	0.896967	1.09112	1.02474	0.940155	0.98168	0.96789	0.939924	0.970428	0.956872	-0.0784612	-0.09377	-0.0560808	-0.147042	-0.113321	-0.0873223	-0.106907	-0.156873	0.125806	0.0352649	-0.0890296	-0.0266757	-0.0470848
sp|O60716|CTND1_HUMAN	CTNND1	Catenin delta-1 OS=Homo sapiens OX=9606 GN=CTNND1 PE=1 SV=1	36	6.57195	6.70381	6.60063	6.58764	6.45869	6.31441	6.38328	6.29236	5.79801	5.98691	5.95931	5.94839	5.66273	6.25373	6.18318	6.29497	6.26517	1.04897	1.07001	1.05354	1.05147	1.03089	1.00786	1.01885	1.00434	0.925435	0.955586	0.951181	0.949438	0.903843	0.998174	0.986913	1.00476	0.0689678	0.0976276	0.0752501	0.0724081	0.0438879	0.0112943	0.0269443	0.00624756	-0.111796	-0.0655421	-0.0722084	-0.0748544	-0.145856
sp|Q9NV92|NFIP2_HUMAN	NDFIP2	NEDD4 family-interacting protein 2 OS=Homo sapiens OX=9606 GN=NDFIP2 PE=1 SV=2	1	5.40446	6.28954	6.48984	6.03368	5.68598	6.34299	5.90581	5.92633	6.06385	7.40635	7.26082	6.08451	4.72914	8.18412	6.60921	5.58339	6.29105	0.859071	0.99976	1.0316	0.95909	0.903821	1.00826	0.938764	0.942026	0.963885	1.17728	1.15415	0.967169	0.751725	1.30091	1.05057	0.887513	-0.21915	-0.000346322	0.0448821	-0.0602626	-0.145892	0.0118622	-0.0911659	-0.0861619	-0.0530668	0.235462	0.206832	-0.0481597	-0.411723
sp|Q14498|RBM39_HUMAN	RBM39	RNA-binding protein 39 OS=Homo sapiens OX=9606 GN=RBM39 PE=1 SV=2	25	5.84992	6.41415	5.4591	6.27659	6.10458	6.28463	6.63398	6.18566	6.7801	7.14706	5.6693	7.05868	5.37314	6.81591	6.1973	5.7499	6.54781	0.893417	0.979587	0.833729	0.958579	0.932309	0.959807	1.01316	0.944692	1.03548	1.09152	0.865832	1.07802	0.820601	1.04095	0.946469	0.878141	-0.162595	-0.0297538	-0.262349	-0.0610309	-0.10112	-0.0591841	0.0188628	-0.0820844	0.0502946	0.126338	-0.207841	0.108387	-0.285246
sp|Q15042|RB3GP_HUMAN	RAB3GAP1	Rab3 GTPase-activating protein catalytic subunit OS=Homo sapiens OX=9606 GN=RAB3GAP1 PE=1 SV=3	39	6.17981	6.45933	6.28546	6.57505	6.31526	6.21927	6.25891	6.15501	6.39091	6.52232	6.03975	6.33445	5.84301	6.32789	6.08272	6.01085	6.38809	0.967395	1.01115	0.983934	1.02927	0.988599	0.973572	0.979778	0.963513	1.00044	1.02101	0.94547	0.991603	0.914672	0.990576	0.952197	0.940946	-0.0478227	0.0159993	-0.0233669	0.0416167	-0.0165431	-0.03864	-0.0294738	-0.053624	0.000636168	0.03	-0.0808964	-0.0121658	-0.128673
sp|Q9NX63|MIC19_HUMAN	CHCHD3	MICOS complex subunit MIC19 OS=Homo sapiens OX=9606 GN=CHCHD3 PE=1 SV=1	27	6.08058	5.91001	6.36088	6.12638	5.97624	6.15568	6.25702	6.1958	6.76426	6.34468	6.55861	6.47093	6.28933	6.14233	6.15951	6.20777	6.27488	0.969035	0.941852	1.01371	0.976334	0.952407	0.981003	0.997153	0.987397	1.07799	1.01112	1.04522	1.03124	1.0023	0.978876	0.981614	0.989305	-0.0453795	-0.0864279	0.0196379	-0.0345536	-0.0703504	-0.0276702	-0.00411273	-0.0182979	0.108344	0.015959	0.0638016	0.0443846	0.00331789
sp|Q6UB99|ANR11_HUMAN	ANKRD11	Ankyrin repeat domain-containing protein 11 OS=Homo sapiens OX=9606 GN=ANKRD11 PE=1 SV=3	4	6.62466	6.46139	6.42907	6.7007	6.6458	6.52013	6.4955	6.49971	5.29774	5.9952	5.81414	5.82256	5.873	6.40799	6.32874	6.08364	6.09475	1.08695	1.06016	1.05485	1.09942	1.09041	1.06979	1.06575	1.06644	0.86923	0.983667	0.953959	0.955341	0.963617	1.0514	1.03839	0.998178	0.12028	0.0842781	0.0770436	0.136745	0.124876	0.0973343	0.0918741	0.0928089	-0.202189	-0.0237586	-0.0680006	-0.0659129	-0.0534688
sp|P26641-2|EF1G_HUMAN	EEF1G	Isoform 2 of Elongation factor 1-gamma OS=Homo sapiens OX=9606 GN=EEF1G	143	6.32253	6.12061	6.01073	6.02272	6.18346	5.96742	6.12566	6.18571	6.90289	6.22569	6.36994	6.41371	6.73427	6.01688	6.39596	6.00181	6.39293	0.988988	0.957403	0.940215	0.942091	0.967234	0.933441	0.958193	0.967586	1.07977	0.97384	0.996404	1.00325	1.05339	0.941177	1.00047	0.93882	-0.0159753	-0.0628019	-0.0889371	-0.0860621	-0.048063	-0.09937	-0.061612	-0.0475381	0.110723	-0.0382436	-0.00519751	0.00468183	0.0750443
sp|P20810-6|ICAL_HUMAN	CAST	Isoform 6 of Calpastatin OS=Homo sapiens OX=9606 GN=CAST	118	5.83991	5.87123	5.99928	5.91693	5.87988	6.07571	6.06807	5.92988	6.8593	6.51685	6.74885	6.60905	6.80723	6.33167	6.30046	6.24571	6.27182	0.931134	0.936128	0.956545	0.943415	0.937507	0.968731	0.967513	0.94548	1.09367	1.03907	1.07606	1.05377	1.08537	1.00954	1.00457	0.995837	-0.102939	-0.095222	-0.0640954	-0.0840359	-0.093098	-0.0458317	-0.047647	-0.0808818	0.129177	0.0552901	0.105757	0.0755582	0.118183
sp|Q8N5W9|RFLB_HUMAN	RFLNB	Refilin-B OS=Homo sapiens OX=9606 GN=RFLNB PE=1 SV=1	4	6.29635	6.51596	6.81021	6.63608	6.16872	6.76618	6.46795	6.46827	5.64106	6.1089	6.12659	5.84339	5.6593	5.99782	6.38385	6.10937	6.14057	1.02537	1.06113	1.10905	1.08069	1.00458	1.10188	1.05331	1.05337	0.918655	0.994843	0.997724	0.951604	0.921625	0.976753	1.03962	0.994919	0.0361437	0.0856058	0.149327	0.111959	0.00659917	0.13997	0.0749365	0.0750079	-0.122406	-0.00745937	-0.00328769	-0.0715664	-0.117748
sp|P31350-2|RIR2_HUMAN	RRM2	Isoform 2 of Ribonucleoside-diphosphate reductase subunit M2 OS=Homo sapiens OX=9606 GN=RRM2	86	5.97566	6.31202	5.85444	6.13088	6.25712	6.64824	6.94157	6.89564	5.75603	6.53907	5.71347	6.51698	5.91198	6.60221	6.01901	5.92567	6.14569	0.972333	1.02706	0.952608	0.997589	1.01813	1.08177	1.1295	1.12203	0.936595	1.06401	0.92967	1.06041	0.961971	1.07428	0.979386	0.964199	-0.0404781	0.0385256	-0.070045	-0.003482	0.0259226	0.113396	0.175686	0.166108	-0.0945021	0.0895093	-0.105209	0.0846274	-0.0559348
sp|Q7LG56-6|RIR2B_HUMAN	RRM2B	Isoform 6 of Ribonucleoside-diphosphate reductase subunit M2 B OS=Homo sapiens OX=9606 GN=RRM2B	26	6.08655	6.25394	6.30991	6.24369	6.06436	6.28839	6.19182	6.3233	6.01226	6.41084	6.19985	6.2448	6.14819	6.25405	6.5298	6.43824	6.1909	0.983145	1.01018	1.01922	1.00853	0.979561	1.01575	1.00015	1.02139	0.971145	1.03553	1.00145	1.00871	0.993102	1.0102	1.05474	1.03995	-0.0245239	0.0146168	0.0274709	0.0122503	-0.0297932	0.0225421	0.000214959	0.0305291	-0.0422412	0.0503648	0.00208474	0.0125068	-0.00998682
sp|Q16643-3|DREB_HUMAN	DBN1	Isoform 3 of Drebrin OS=Homo sapiens OX=9606 GN=DBN1	60	6.1407	6.16424	6.33643	6.18156	6.23284	6.28883	6.28924	6.26955	6.10891	6.22524	6.3018	6.08901	6.32529	6.21216	6.3342	6.5	6.15977	0.996904	1.00073	1.02868	1.00354	1.01186	1.02095	1.02102	1.01782	0.991743	1.01063	1.02306	0.988512	1.02687	1.0085	1.02832	1.05523	-0.00447395	0.00104596	0.0407932	0.0050939	0.0170126	0.0299146	0.0300086	0.0254848	-0.0119621	0.0152524	0.0328869	-0.0166694	0.0382546
sp|Q8TF74|WIPF2_HUMAN	WIPF2	WAS/WASL-interacting protein family member 2 OS=Homo sapiens OX=9606 GN=WIPF2 PE=1 SV=1	32	6.05818	5.90981	6.27556	6.41884	6.11782	6.30306	6.03041	6.07181	6.27246	6.43703	6.42022	6.62597	6.25371	6.34041	6.24004	6.22469	6.16937	0.981977	0.957928	1.01721	1.04044	0.991644	1.02167	0.977476	0.984186	1.01671	1.04339	1.04066	1.07401	1.01367	1.02772	1.01145	1.00897	-0.0262387	-0.0620114	0.024621	0.0571894	-0.0121055	0.0309292	-0.0328671	-0.0229965	0.0239082	0.061272	0.0574996	0.103008	0.0195891
sp|P53618|COPB_HUMAN	COPB1	Coatomer subunit beta OS=Homo sapiens OX=9606 GN=COPB1 PE=1 SV=3	155	6.30026	6.39603	6.54011	6.46014	6.43599	6.3941	6.5532	6.3618	5.79594	6.11829	6.0732	6.12116	5.94824	6.20015	6.14705	6.15433	6.15263	1.02399	1.03956	1.06298	1.04998	1.04606	1.03925	1.06511	1.034	0.942026	0.994419	0.98709	0.994885	0.96678	1.00772	0.999093	1.00028	0.0342081	0.0559735	0.0881117	0.0703622	0.0649588	0.0555381	0.0909963	0.0482318	-0.0861606	-0.00807475	-0.0187464	-0.00739816	-0.0487404
sp|O14981|BTAF1_HUMAN	BTAF1	TATA-binding protein-associated factor 172 OS=Homo sapiens OX=9606 GN=BTAF1 PE=1 SV=2	49	6.57453	6.60297	6.52594	6.5353	6.32435	6.35393	6.4942	6.35385	5.7845	6.12026	5.84699	6.06919	5.7136	6.18624	6.13327	6.38089	6.27056	1.04847	1.05301	1.04073	1.04222	1.00858	1.01329	1.03566	1.01328	0.922485	0.97603	0.93245	0.967886	0.911178	0.986552	0.978105	1.01759	0.0682923	0.0745197	0.0575903	0.059658	0.0123218	0.0190538	0.0505564	0.0190356	-0.116403	-0.0350025	-0.100901	-0.0470915	-0.134195
sp|O95801|TTC4_HUMAN	TTC4	Tetratricopeptide repeat protein 4 OS=Homo sapiens OX=9606 GN=TTC4 PE=1 SV=3	23	6.23025	6.44494	6.54714	6.40824	6.20165	6.55546	6.48945	6.37124	5.88036	6.28548	6.23006	6.06876	5.85024	6.12263	6.17141	6.14269	6.21026	1.00322	1.03779	1.05425	1.03188	0.998614	1.05559	1.04496	1.02592	0.946879	1.01211	1.00319	0.977216	0.942029	0.98589	0.993745	0.98912	0.00463697	0.0535138	0.0762117	0.0452751	-0.00200098	0.0780439	0.0634431	0.0369211	-0.0787486	0.0173698	0.00459297	-0.0332513	-0.0861573
sp|Q9H2M9|RBGPR_HUMAN	RAB3GAP2	Rab3 GTPase-activating protein non-catalytic subunit OS=Homo sapiens OX=9606 GN=RAB3GAP2 PE=1 SV=1	51	6.47619	6.6895	6.27836	6.65936	6.39896	5.96056	6.17014	6.11907	6.2611	6.40207	5.94753	6.47764	5.79619	6.26064	6.05861	6.04408	6.45721	1.00294	1.03597	0.972302	1.03131	0.990978	0.923085	0.955542	0.947633	0.969629	0.99146	0.921067	1.00316	0.89763	0.969557	0.93827	0.93602	0.00423325	0.0509863	-0.0405243	0.0444715	-0.0130746	-0.115464	-0.0656088	-0.0775997	-0.0444959	-0.0123736	-0.118621	0.00455623	-0.155807
sp|O95429|BAG4_HUMAN	BAG4	BAG family molecular chaperone regulator 4 OS=Homo sapiens OX=9606 GN=BAG4 PE=1 SV=1	17	5.9032	6.16052	5.99104	6.35354	5.88621	5.89875	6.11026	5.68273	6.57601	6.64349	6.81785	6.78325	6.50594	6.50215	6.12333	6.06174	6.32081	0.933932	0.974642	0.947829	1.00518	0.931244	0.933228	0.96669	0.899052	1.04038	1.05105	1.07864	1.07316	1.02929	1.02869	0.968758	0.959014	-0.0986111	-0.0370562	-0.0773018	0.00745233	-0.102769	-0.099699	-0.0488745	-0.153524	0.0571042	0.071833	0.109209	0.101868	0.0416492
sp|Q96BN8|OTUL_HUMAN	OTULIN	Ubiquitin thioesterase otulin OS=Homo sapiens OX=9606 GN=OTULIN PE=1 SV=3	19	6.11809	6.02344	6.32114	6.25122	5.94451	5.8422	6.13374	6.05837	7.22237	6.50786	6.55786	6.6232	6.30467	6.10682	6.00529	5.97923	6.46794	0.94591	0.931276	0.977303	0.966493	0.919073	0.903255	0.94833	0.936677	1.11664	1.00617	1.0139	1.024	0.974757	0.944168	0.92847	0.924441	-0.080225	-0.102719	-0.0331215	-0.0491685	-0.121748	-0.146795	-0.0765393	-0.0943766	0.159166	0.00887692	0.0199188	0.0342221	-0.0368854
sp|Q01831|XPC_HUMAN	XPC	DNA repair protein complementing XP-C cells OS=Homo sapiens OX=9606 GN=XPC PE=1 SV=4	3	6.33868	6.51044	5.95754	6.86238	6.11896	6.14982	5.91053	6.01787	5.82428	6.64887	6.31167	6.73026	5.9525	6.58637	6.08735	5.9925	6.33057	1.00128	1.02841	0.941075	1.08401	0.966574	0.971448	0.933649	0.950605	0.920025	1.05028	0.997015	1.06314	0.940279	1.04041	0.96158	0.946598	0.0018476	0.0404202	-0.0876181	0.116374	-0.0490484	-0.0417907	-0.0990473	-0.0730819	-0.120255	0.0707743	-0.00431306	0.0883274	-0.0888391
sp|Q9UNS1|TIM_HUMAN	TIMELESS	Protein timeless homolog OS=Homo sapiens OX=9606 GN=TIMELESS PE=1 SV=2	28	6.65189	6.90178	6.43137	6.7548	6.53002	6.52192	6.80782	6.49925	5.30735	5.82514	5.76902	6.03081	5.5496	6.06912	6.00857	6.34155	6.17154	1.07783	1.11832	1.0421	1.09451	1.05809	1.05677	1.1031	1.0531	0.859972	0.943871	0.934778	0.977197	0.899225	0.983404	0.973593	1.02755	0.108134	0.161338	0.0594956	0.130283	0.0814569	0.0796662	0.141562	0.0746427	-0.217639	-0.0833378	-0.0973043	-0.0332787	-0.153247
sp|P30305|MPIP2_HUMAN	CDC25B	M-phase inducer phosphatase 2 OS=Homo sapiens OX=9606 GN=CDC25B PE=1 SV=2	5	6.0779	6.36248	6.04397	6.2585	6.07918	6.01025	5.99925	6.26783	6.85576	6.67044	6.42518	6.5187	6.48783	6.18723	5.70965	6.04585	6.49165	0.936265	0.980103	0.931038	0.964085	0.936462	0.925844	0.924149	0.965523	1.05609	1.02754	0.989761	1.00417	0.999412	0.953107	0.879538	0.931328	-0.0950112	-0.0289949	-0.103088	-0.0527672	-0.0947074	-0.111159	-0.113802	-0.0506181	0.0787325	0.0391978	-0.0148472	0.00600017	-0.00084809
sp|P08559-4|ODPA_HUMAN	PDHA1	Isoform 4 of Pyruvate dehydrogenase E1 component subunit alpha, somatic form, mitochondrial OS=Homo sapiens OX=9606 GN=PDHA1	8	6.43533	6.83227	6.76135	6.86421	6.25767	6.48924	6.66991	6.49903	4.9158	5.89146	5.90443	6.08559	5.75232	6.27426	6.05152	6.31562	6.01872	1.06922	1.13517	1.12339	1.14048	1.0397	1.07818	1.1082	1.0798	0.816752	0.978857	0.981012	1.01111	0.955739	1.04246	1.00545	1.04933	0.0965586	0.182909	0.167856	0.189638	0.0561701	0.108594	0.148212	0.110769	-0.292029	-0.0308303	-0.0276577	0.0159416	-0.0653116
sp|Q10570|CPSF1_HUMAN	CPSF1	Cleavage and polyadenylation specificity factor subunit 1 OS=Homo sapiens OX=9606 GN=CPSF1 PE=1 SV=2	39	6.58817	6.55392	6.47045	6.59329	6.49728	6.52037	6.59107	6.5037	5.50485	5.88104	5.83549	6.03892	5.89985	6.1988	6.06724	6.25557	6.13199	1.07439	1.06881	1.05519	1.07523	1.05957	1.06334	1.07487	1.06062	0.897726	0.959074	0.951646	0.984821	0.962142	1.01089	0.98944	1.02015	0.103521	0.0960015	0.0775095	0.104642	0.0834794	0.0885973	0.104156	0.0849042	-0.155653	-0.0602852	-0.0715027	-0.022066	-0.0556782
sp|Q99733-2|NP1L4_HUMAN	NAP1L4	Isoform 2 of Nucleosome assembly protein 1-like 4 OS=Homo sapiens OX=9606 GN=NAP1L4	38	6.05921	6.15815	6.28221	6.21873	5.96795	6.29168	6.21311	6.13295	6.28337	6.2536	6.41127	6.43983	6.32458	6.19384	6.49878	6.27073	6.18858	0.979095	0.995082	1.01513	1.00487	0.964348	1.01666	1.00396	0.99101	1.01532	1.01051	1.03598	1.0406	1.02198	1.00085	1.05012	1.01327	-0.0304793	-0.00711199	0.0216632	0.00701098	-0.0523735	0.0238363	0.0057066	-0.0130278	0.0219295	0.0150779	0.0510012	0.0574136	0.0313607
sp|P55209|NP1L1_HUMAN	NAP1L1	Nucleosome assembly protein 1-like 1 OS=Homo sapiens OX=9606 GN=NAP1L1 PE=1 SV=1	58	5.66084	5.63913	5.82268	5.74721	5.70065	5.75644	5.70512	5.86863	7.64647	6.80677	6.79877	7.08731	7.12849	6.33752	6.22396	6.07002	6.4383	0.879244	0.875872	0.904381	0.892659	0.885427	0.894093	0.886122	0.911518	1.18765	1.05723	1.05599	1.1008	1.1072	0.984346	0.966708	0.942798	-0.185664	-0.191208	-0.144997	-0.163819	-0.175554	-0.161503	-0.174423	-0.133657	0.248114	0.08029	0.0785934	0.138558	0.146916
sp|P55209-3|NP1L1_HUMAN	NAP1L1	Isoform 3 of Nucleosome assembly protein 1-like 1 OS=Homo sapiens OX=9606 GN=NAP1L1	3	8.0929	7.46917	8.61959	6.98769	7.59565	7.88104	8.91504	8.62001	4.71228	3.33381	3.84601	4.0503	3.51995	5.14078	5.71041	5.50537	5.90204	1.3712	1.26552	1.46044	1.18394	1.28695	1.33531	1.5105	1.46051	0.798415	0.564857	0.651641	0.686254	0.596395	0.871017	0.967532	0.932791	0.455443	0.339734	0.546406	0.243602	0.36396	0.417172	0.595028	0.546476	-0.324788	-0.824042	-0.617851	-0.543185	-0.745659
sp|Q15262-4|PTPRK_HUMAN	PTPRK	Isoform 4 of Receptor-type tyrosine-protein phosphatase kappa OS=Homo sapiens OX=9606 GN=PTPRK	11	6.15394	6.25373	6.24154	6.14001	6.08813	6.28909	6.08535	6.1883	6.25613	6.49677	6.59007	6.40236	6.19347	6.41517	6.06838	6.13757	6.29014	0.978347	0.994211	0.992273	0.976132	0.967884	0.999833	0.967442	0.983809	0.994593	1.03285	1.04768	1.01784	0.984631	1.01988	0.964744	0.975744	-0.0315823	-0.00837577	-0.0111907	-0.0348517	-0.0470935	-0.00024142	-0.0477525	-0.0235496	-0.00782221	0.0466299	0.0672011	0.0255111	-0.0223448
sp|Q86XX4-2|FRAS1_HUMAN	FRAS1	Isoform 2 of Extracellular matrix protein FRAS1 OS=Homo sapiens OX=9606 GN=FRAS1	8	5.91705	6.25479	6.39057	6.32748	5.71112	5.66845	5.83077	5.80154	6.31758	6.36962	7.06668	6.68807	6.43924	6.45791	6.37557	6.38357	6.21476	0.952096	1.00644	1.02829	1.01814	0.918961	0.912095	0.938213	0.93351	1.01654	1.02492	1.13708	1.07616	1.03612	1.03912	1.02588	1.02716	-0.0708206	0.00926277	0.0402459	0.0259324	-0.121925	-0.132744	-0.0920123	-0.0992628	0.0236733	0.0355086	0.185334	0.105891	0.0511917
sp|Q8N1S5|S39AB_HUMAN	SLC39A11	Zinc transporter ZIP11 OS=Homo sapiens OX=9606 GN=SLC39A11 PE=2 SV=3	3	5.53912	6.0319	7.35644	7.38688	5.8871	6.74388	6.22278	6.49931	5.64399	5.96502	6.8184	5.69249	5.47074	5.67431	6.31634	6.75131	5.79501	0.955843	1.04088	1.26944	1.2747	1.01589	1.16374	1.07382	1.12154	0.97394	1.02934	1.1766	0.982309	0.944044	0.979172	1.08996	1.16502	-0.0651537	0.057802	0.344197	0.350155	0.0227466	0.218768	0.102749	0.165476	-0.0380951	0.0417164	0.234623	-0.0257507	-0.0830745
sp|P19338|NUCL_HUMAN	NCL	Nucleolin OS=Homo sapiens OX=9606 GN=NCL PE=1 SV=3	226	6.13835	6.1281	5.92813	5.93385	6.1163	6.10008	6.02473	6.10485	7.08423	6.35678	6.35543	6.39631	6.64389	6.15532	6.28194	6.25171	6.42686	0.955108	0.953513	0.922398	0.923288	0.951677	0.949153	0.937429	0.949895	1.10228	0.989095	0.988885	0.995246	1.03377	0.957748	0.97745	0.972746	-0.0662643	-0.0686753	-0.116538	-0.115147	-0.071456	-0.075287	-0.0932186	-0.0741593	0.140496	-0.015819	-0.0161254	-0.00687531	0.047913
sp|P49006|MRP_HUMAN	MARCKSL1	MARCKS-related protein OS=Homo sapiens OX=9606 GN=MARCKSL1 PE=1 SV=2	28	5.5445	5.52023	5.54872	5.73045	5.76764	5.35041	5.63751	5.57534	7.8986	6.8566	6.71871	6.99003	7.40472	6.59369	6.75493	6.10791	6.45498	0.858949	0.855189	0.859603	0.887756	0.893518	0.828881	0.873358	0.863727	1.22364	1.06222	1.04086	1.08289	1.14713	1.02149	1.04647	0.946232	-0.219356	-0.225685	-0.218258	-0.171765	-0.162432	-0.270764	-0.195355	-0.211353	0.291184	0.0870802	0.0577711	0.114885	0.198032
sp|Q7KZF4|SND1_HUMAN	SND1	Staphylococcal nuclease domain-containing protein 1 OS=Homo sapiens OX=9606 GN=SND1 PE=1 SV=1	94	6.47537	6.30698	6.42194	6.33422	6.24465	6.26431	6.45661	6.26803	6.18907	6.09214	6.30495	6.02284	6.26601	6.05831	6.19182	6.10276	6.26589	1.03343	1.00656	1.0249	1.01091	0.99661	0.999748	1.03044	1.00034	0.98774	0.97227	1.00623	0.961211	1.00002	0.966871	0.988179	0.973965	0.0474432	0.00942992	0.0354897	0.0156475	-0.00489873	-0.000363834	0.0432574	0.000492642	-0.0177968	-0.0405703	0.00896549	-0.0570755	2.76292e-05
sp|P28290|ITPI2_HUMAN	ITPRID2	Protein ITPRID2 OS=Homo sapiens OX=9606 GN=ITPRID2 PE=1 SV=3	102	6.09163	6.2914	6.20715	6.33191	6.16726	5.97683	6.11078	6.00239	6.48044	6.48526	6.17953	6.56601	6.17169	6.44951	6.29816	6.19007	6.33718	0.961252	0.992776	0.979481	0.999168	0.973186	0.943137	0.964274	0.94717	1.02261	1.02337	0.975123	1.03611	0.973885	1.01773	0.993842	0.976786	-0.0570132	-0.0104605	-0.0299106	-0.00120081	-0.0392119	-0.0844611	-0.052485	-0.0783045	0.0322502	0.0333229	-0.0363444	0.0511754	-0.038176
sp|O75528|TADA3_HUMAN	TADA3	Transcriptional adapter 3 OS=Homo sapiens OX=9606 GN=TADA3 PE=1 SV=1	8	6.3016	6.08428	6.11076	6.0048	5.94215	6.06741	6.20635	6.35776	6.39321	6.53315	6.57499	6.42579	6.3482	6.47217	5.94294	6.23442	6.32806	0.995819	0.961476	0.965661	0.948916	0.939016	0.95881	0.980767	1.00469	1.0103	1.03241	1.03902	1.01544	1.00318	1.02277	0.939141	0.985202	-0.0060451	-0.0566767	-0.0504115	-0.0756471	-0.0907783	-0.0606825	-0.0280182	0.00675528	0.0147772	0.0460155	0.0552254	0.0221106	0.0045843
sp|P18206|VINC_HUMAN	VCL	Vinculin OS=Homo sapiens OX=9606 GN=VCL PE=1 SV=4	330	6.42336	6.41074	6.3342	6.2678	6.49113	6.4814	6.42906	6.46961	5.84107	6.04213	6.03044	5.9293	6.0215	6.19215	6.25394	6.38216	6.17933	1.03949	1.03745	1.02506	1.01432	1.05046	1.04888	1.04041	1.04698	0.94526	0.977798	0.975906	0.959538	0.974459	1.00208	1.01207	1.03282	0.0558789	0.0530416	0.0357132	0.0205099	0.0710204	0.0688562	0.0571586	0.0662295	-0.0812166	-0.032392	-0.035186	-0.0595875	-0.0373263
sp|P19404|NDUV2_HUMAN	NDUFV2	NADH dehydrogenase [ubiquinone] flavoprotein 2, mitochondrial OS=Homo sapiens OX=9606 GN=NDUFV2 PE=1 SV=2	20	6.18491	6.32702	6.60957	5.86096	5.99104	6.65657	6.55309	6.53031	5.62156	6.13352	6.29263	5.99822	6.25399	6.21792	6.29872	6.46996	6.06675	1.01948	1.0429	1.08947	0.966079	0.98752	1.09722	1.08016	1.07641	0.926618	1.01101	1.03723	0.988704	1.03086	1.02492	1.03824	1.06646	0.0278281	0.0606017	0.123632	-0.0497875	-0.018118	0.133855	0.111251	0.106227	-0.109954	0.0157908	0.0527387	-0.01639	0.0438525
sp|O43837|IDH3B_HUMAN	IDH3B	Isocitrate dehydrogenase [NAD] subunit beta, mitochondrial OS=Homo sapiens OX=9606 GN=IDH3B PE=1 SV=2	26	6.79489	6.75139	6.89639	6.90878	6.63829	6.7639	6.79722	6.7644	4.92719	5.6473	5.80807	5.69179	5.28286	6.06245	5.93805	6.32702	6.03019	1.12681	1.1196	1.14364	1.1457	1.10084	1.12167	1.1272	1.12176	0.817087	0.936504	0.963165	0.943882	0.876068	1.00535	0.98472	1.04922	0.172246	0.162981	0.193637	0.196227	0.138608	0.165651	0.172741	0.165758	-0.291439	-0.0946428	-0.0541452	-0.0833216	-0.190885
sp|Q8N201|INT1_HUMAN	INTS1	Integrator complex subunit 1 OS=Homo sapiens OX=9606 GN=INTS1 PE=1 SV=2	10	6.64212	6.76224	6.90547	6.89783	6.16244	6.57697	6.71823	6.17236	5.76458	5.67552	5.25647	5.98474	6.07848	6.2321	5.98061	6.18984	6.21111	1.06939	1.08873	1.11179	1.11056	0.992163	1.0589	1.08165	0.99376	0.928107	0.913768	0.846301	0.963553	0.978646	1.00338	0.962888	0.996575	0.0967915	0.122649	0.152887	0.15129	-0.0113506	0.0825708	0.113229	-0.00903007	-0.107637	-0.1301	-0.240758	-0.0535637	-0.0311417
sp|Q9UBF2|COPG2_HUMAN	COPG2	Coatomer subunit gamma-2 OS=Homo sapiens OX=9606 GN=COPG2 PE=1 SV=1	52	6.47989	6.47385	6.65828	6.55744	6.40253	6.34393	6.46528	6.41644	5.46346	5.88365	5.95182	6.06737	5.83602	6.29394	6.28405	6.42206	6.07521	1.06661	1.06562	1.09597	1.07938	1.05388	1.04423	1.06421	1.05617	0.899304	0.968468	0.979689	0.998709	0.960628	1.036	1.03438	1.05709	0.0930345	0.0916891	0.132215	0.110198	0.0757072	0.062442	0.089778	0.0788382	-0.15312	-0.0462234	-0.029604	-0.00186358	-0.05795
sp|Q9Y678|COPG1_HUMAN	COPG1	Coatomer subunit gamma-1 OS=Homo sapiens OX=9606 GN=COPG1 PE=1 SV=1	141	6.31356	6.58541	6.39409	6.47172	6.36299	6.41455	6.40074	6.57072	5.44796	6.01233	5.90632	5.98347	5.9359	6.40977	6.33562	6.45485	6.08981	1.03674	1.08138	1.04996	1.06271	1.04486	1.05332	1.05106	1.07897	0.894602	0.987276	0.969869	0.982537	0.974726	1.05254	1.04036	1.05994	0.0520553	0.112875	0.0703406	0.0877508	0.0633065	0.0749497	0.0718403	0.109653	-0.160682	-0.0184742	-0.0441389	-0.025416	-0.0369316
sp|P54802|ANAG_HUMAN	NAGLU	Alpha-N-acetylglucosaminidase OS=Homo sapiens OX=9606 GN=NAGLU PE=1 SV=2	18	5.9528	6.35864	6.69591	6.82012	6.31662	6.22663	6.36431	6.47375	5.56198	6.11049	6.41969	6.02318	6.13379	6.30419	6.1111	6.12681	5.99598	0.992799	1.06048	1.11673	1.13745	1.05348	1.03847	1.06143	1.07968	0.927619	1.0191	1.07067	1.00454	1.02298	1.0514	1.0192	1.02182	-0.0104265	0.0847233	0.159285	0.185802	0.0751578	0.0544566	0.0860091	0.110607	-0.108396	0.0272931	0.0985087	0.0065304	0.0327838
sp|O00330|ODPX_HUMAN	PDHX	Pyruvate dehydrogenase protein X component, mitochondrial OS=Homo sapiens OX=9606 GN=PDHX PE=1 SV=3	33	6.33398	6.17401	6.39109	6.37077	6.07791	6.01234	6.28034	6.20229	6.61136	6.13014	6.16092	6.48713	6.27919	5.95105	6.35475	6.18273	6.31237	1.00342	0.978081	1.01247	1.00925	0.962857	0.952469	0.994925	0.982561	1.04737	0.971131	0.976007	1.02768	0.994743	0.94276	1.00671	0.979462	0.00492997	-0.0319745	0.0178797	0.0132854	-0.054607	-0.0702557	-0.00733968	-0.0253814	0.0667647	-0.0422623	-0.0350365	0.039398	-0.00760388
sp|P13995|MTDC_HUMAN	MTHFD2	Bifunctional methylenetetrahydrofolate dehydrogenase/cyclohydrolase, mitochondrial OS=Homo sapiens OX=9606 GN=MTHFD2 PE=1 SV=2	34	6.31448	6.18973	6.29271	6.14499	6.34335	6.26616	6.34345	6.32884	6.16454	5.90629	6.35348	6.23743	6.25281	6.30831	6.32635	6.22709	6.14376	1.02779	1.00748	1.02424	1.0002	1.03249	1.01992	1.0325	1.03012	1.00338	0.961348	1.03414	1.01525	1.01775	1.02678	1.02972	1.01356	0.0395421	0.0107546	0.0345596	0.000288803	0.0461231	0.0284597	0.0461458	0.0428192	0.00487138	-0.0568697	0.0484252	0.0218299	0.0253828
sp|P49585|PCY1A_HUMAN	PCYT1A	Choline-phosphate cytidylyltransferase A OS=Homo sapiens OX=9606 GN=PCYT1A PE=1 SV=2	30	6.12078	6.23086	6.19634	6.21034	6.11749	6.1616	6.25579	6.26269	6.13321	6.27141	6.23542	6.35755	6.17849	6.47432	6.39015	6.40357	6.18907	0.988967	1.00675	1.00118	1.00344	0.988435	0.995562	1.01078	1.0119	0.990975	1.0133	1.00749	1.02722	0.998291	1.04609	1.03249	1.03466	-0.016006	0.00970983	0.00169483	0.00495078	-0.0167816	-0.00641645	0.0154706	0.017061	-0.0130791	0.0190684	0.0107653	0.0387494	-0.00246718
sp|Q96F24|NRBF2_HUMAN	NRBF2	Nuclear receptor-binding factor 2 OS=Homo sapiens OX=9606 GN=NRBF2 PE=1 SV=1	15	6.20262	6.16152	6.41127	6.41206	6.07369	6.22958	6.10537	6.33974	6.46613	6.33552	6.42197	6.43273	6.26601	6.15526	5.89818	6.08834	6.29145	0.985881	0.979349	1.01905	1.01917	0.965388	0.990166	0.970424	1.00768	1.02777	1.00701	1.02075	1.02246	0.995957	0.978354	0.937492	0.967717	-0.0205142	-0.0301057	0.0272182	0.0273959	-0.0508187	-0.0142571	-0.0433133	0.0110317	0.0395105	0.0100711	0.0296239	0.0320392	-0.00584491
sp|P17858-2|PFKAL_HUMAN	PFKL	Isoform 2 of ATP-dependent 6-phosphofructokinase, liver type OS=Homo sapiens OX=9606 GN=PFKL	64	6.5624	6.49868	6.51957	6.58149	6.52621	6.54049	6.50181	6.48078	5.83906	6.00318	5.72661	5.62575	5.66434	6.19866	6.32169	6.40928	6.22583	1.05406	1.04383	1.04718	1.05713	1.04825	1.05054	1.04433	1.04095	0.937877	0.964238	0.919815	0.903614	0.909813	0.995636	1.0154	1.02947	0.0759573	0.0618805	0.0665106	0.0801481	0.0679792	0.0711325	0.0625752	0.0579013	-0.09253	-0.0525393	-0.120585	-0.146221	-0.136358
sp|Q01813|PFKAP_HUMAN	PFKP	ATP-dependent 6-phosphofructokinase, platelet type OS=Homo sapiens OX=9606 GN=PFKP PE=1 SV=2	135	6.02403	5.95344	6.03839	6.18614	6.19552	5.99922	6.06456	5.95226	6.8599	6.68033	6.35579	6.43721	6.40026	6.45913	6.19531	6.19851	6.37942	0.94429	0.933225	0.946541	0.969702	0.971172	0.940401	0.950644	0.93304	1.07532	1.04717	0.996295	1.00906	1.00327	1.01249	0.971139	0.971641	-0.0826974	-0.0997029	-0.0792625	-0.0443869	-0.042201	-0.0886515	-0.0730234	-0.0999888	0.104761	0.066493	-0.00535494	0.0130091	0.00470412
sp|P08237-3|PFKAM_HUMAN	PFKM	Isoform 3 of ATP-dependent 6-phosphofructokinase, muscle type OS=Homo sapiens OX=9606 GN=PFKM	103	6.59598	6.58328	6.76085	6.73382	6.65655	6.71955	6.64995	6.58807	5.41029	5.93421	5.5198	5.5027	5.52378	6.10253	6.2505	6.46814	6.13094	1.07585	1.07378	1.10274	1.09833	1.08573	1.09601	1.08465	1.07456	0.882457	0.967912	0.900319	0.89753	0.900968	0.995366	1.0195	1.055	0.105479	0.102698	0.141096	0.135317	0.118666	0.132256	0.117235	0.103748	-0.180402	-0.0470523	-0.151492	-0.155969	-0.150452
sp|Q9H7E9-2|CH033_HUMAN	C8orf33	Isoform 2 of UPF0488 protein C8orf33 OS=Homo sapiens OX=9606 GN=C8orf33	15	6.22597	6.22896	6.34775	6.03214	6.2285	6.26491	6.25226	6.23262	6.43747	6.22389	6.22563	6.12483	6.19243	6.19046	6.43111	6.36108	6.27907	0.991543	0.992019	1.01094	0.960674	0.991946	0.997744	0.99573	0.992602	1.02523	0.991212	0.991489	0.975435	0.986201	0.985888	1.02421	1.01306	-0.0122528	-0.0115602	0.0156938	-0.0578816	-0.0116667	-0.00325769	-0.0061737	-0.0107127	0.0359423	-0.0127349	-0.0123316	-0.0358817	-0.0200458
sp|P55060|XPO2_HUMAN	CSE1L	Exportin-2 OS=Homo sapiens OX=9606 GN=CSE1L PE=1 SV=3	203	6.67525	6.5721	6.65178	6.52051	6.59938	6.40706	6.51598	6.47662	5.81637	5.94411	5.89656	5.77055	5.9225	6.03013	5.99595	6.20515	6.25196	1.06771	1.05121	1.06395	1.04295	1.05557	1.02481	1.04223	1.03593	0.930328	0.95076	0.943154	0.922999	0.947303	0.964519	0.959052	0.992513	0.0945139	0.0720465	0.0894325	0.0606768	0.0780225	0.0353545	0.0596742	0.0509331	-0.104189	-0.0728472	-0.0844344	-0.115599	-0.0781017
sp|Q00577|PURA_HUMAN	PURA	Transcriptional activator protein Pur-alpha OS=Homo sapiens OX=9606 GN=PURA PE=1 SV=2	9	5.13218	5.34458	5.28727	5.44412	5.1924	5.29641	5.01623	5.08455	8.05491	7.74841	7.62505	7.60527	7.51942	6.83006	6.60125	6.21789	6.57002	0.781151	0.81348	0.804757	0.828631	0.790317	0.806148	0.763503	0.773902	1.22601	1.17936	1.16058	1.15757	1.1445	1.03958	1.00475	0.946404	-0.356326	-0.297821	-0.313375	-0.271199	-0.339496	-0.310883	-0.389294	-0.369778	0.293971	0.238003	0.214849	0.211102	0.194724
sp|Q96QR8|PURB_HUMAN	PURB	Transcriptional activator protein Pur-beta OS=Homo sapiens OX=9606 GN=PURB PE=1 SV=3	18	6.0813	6.16129	6.54772	6.32584	6.15008	6.19203	6.26635	6.25821	6.21137	6.05342	6.53081	6.56666	6.23438	6.111	6.06821	6.24133	6.12684	0.992566	1.00562	1.06869	1.03248	1.00379	1.01064	1.02277	1.02144	1.0138	0.988016	1.06593	1.07178	1.01755	0.997414	0.99043	1.01869	-0.0107646	0.00808809	0.0958483	0.0461127	0.00546082	0.0152681	0.032481	0.0306057	0.0197672	-0.0173939	0.0921176	0.100015	0.0251017
sp|Q9BUH6|PAXX_HUMAN	PAXX	Protein PAXX OS=Homo sapiens OX=9606 GN=PAXX PE=1 SV=2	26	6.06862	6.10038	6.21922	6.35031	6.04199	6.46642	6.20115	6.24907	6.1091	6.2885	6.38623	6.27083	6.16806	6.32945	6.29604	6.45463	6.14165	0.988109	0.99328	1.01263	1.03397	0.983773	1.05288	1.00969	1.01749	0.9947	1.02391	1.03982	1.02103	1.0043	1.03058	1.02514	1.05096	-0.0172578	-0.00972719	0.0181074	0.0482007	-0.0236025	0.0743409	0.0139095	0.0250152	-0.00766644	0.0340896	0.0563382	0.0300301	0.0061905
sp|Q96JP0|FEM1C_HUMAN	FEM1C	Protein fem-1 homolog C OS=Homo sapiens OX=9606 GN=FEM1C PE=1 SV=1	1	7.4989	6.99394	6.25568	5.60962	6.07033	7.78223	7.08753	6.88053	5.21887	4.68538	5.92784	6.25991	5.82758	5.11107	5.3964	7.39419	6.09927	1.22947	1.14668	1.02564	0.91972	0.995255	1.27593	1.16203	1.12809	0.855655	0.768187	0.971893	1.02634	0.955455	0.83798	0.884761	1.21231	0.298042	0.197468	0.0365295	-0.120734	-0.00686223	0.351546	0.216646	0.173883	-0.2249	-0.380471	-0.0411307	0.0375047	-0.0657403
sp|Q9BSK4|FEM1A_HUMAN	FEM1A	Protein fem-1 homolog A OS=Homo sapiens OX=9606 GN=FEM1A PE=1 SV=1	3	5.7647	6.05108	7.80414	6.70352	6.7746	5.90776	6.35485	6.31668	6.55548	6.7722	5.65157	5.70081	6.30325	5.98435	5.65224	5.70276	6.28586	0.917089	0.962649	1.24154	1.06644	1.07775	0.939848	1.01097	1.0049	1.04289	1.07737	0.899092	0.906925	1.00277	0.952033	0.899198	0.907236	-0.124866	-0.0549186	0.312128	0.0928076	0.108024	-0.0895001	0.0157468	0.0070552	0.0605901	0.107513	-0.15346	-0.140944	0.0039846
tr|A0A024R4E5|A0A024R4E5_HUMAN	HDLBP	High density lipoprotein binding protein (Vigilin), isoform CRA_a OS=Homo sapiens OX=9606 GN=HDLBP PE=1 SV=1	137	6.44949	6.7756	6.16457	6.61246	6.61894	6.38866	6.59093	6.58687	5.79067	6.21765	5.5683	6.11634	5.46012	6.49107	6.06703	6.10129	6.30835	1.02237	1.07407	0.977208	1.04821	1.04923	1.01273	1.04479	1.04415	0.917937	0.985622	0.882687	0.969562	0.865538	1.02896	0.961746	0.967176	0.0319218	0.103085	-0.033263	0.0679238	0.0693369	0.0182501	0.0632188	0.0623298	-0.123533	-0.0208939	-0.180026	-0.0445947	-0.208331
sp|Q9BXX3|AN30A_HUMAN	ANKRD30A	Ankyrin repeat domain-containing protein 30A OS=Homo sapiens OX=9606 GN=ANKRD30A PE=2 SV=3	4	5.97733	6.2783	6.00547	6.44963	5.97775	6.39853	6.31495	6.18702	6.91518	6.62694	6.37804	6.22281	5.92445	6.32809	6.14125	5.87426	6.44944	0.926799	0.973465	0.931162	1.00003	0.926864	0.992107	0.979147	0.959312	1.07221	1.02752	0.98893	0.964861	0.918599	0.981185	0.952215	0.910817	-0.109672	-0.0387994	-0.102896	4.30603e-05	-0.109571	-0.0114328	-0.030402	-0.0599286	0.100593	0.0391695	-0.0160602	-0.0516071	-0.122492
sp|Q8TDX7|NEK7_HUMAN	NEK7	Serine/threonine-protein kinase Nek7 OS=Homo sapiens OX=9606 GN=NEK7 PE=1 SV=1	7	5.90143	6.03511	6.45782	6.26518	6.30432	8.05151	8.66828	8.20095	5.13516	5.59962	5.81265	5.13772	5.40305	5.88087	5.54704	5.59928	5.66783	1.04122	1.0648	1.13938	1.10539	1.1123	1.42056	1.52938	1.44693	0.906019	0.987965	1.02555	0.90647	0.953284	1.03759	0.978688	0.987905	0.0582681	0.0905836	0.188251	0.144559	0.153544	0.506463	0.612949	0.532995	-0.142387	-0.0174676	0.0363996	-0.141668	-0.0690225
sp|P13796|PLSL_HUMAN	LCP1	Plastin-2 OS=Homo sapiens OX=9606 GN=LCP1 PE=1 SV=6	11	5.80177	5.62369	5.77035	7.34981	6.52403	5.98679	5.71979	6.13572	6.33665	6.36145	6.69393	6.33379	6.70976	6.53758	6.20611	5.90878	6.03089	0.962009	0.932481	0.956799	1.21869	1.08177	0.992688	0.948416	1.01738	1.0507	1.05481	1.10994	1.05022	1.11257	1.08402	1.02905	0.979753	-0.0558778	-0.100854	-0.0637121	0.285336	0.113392	-0.0105883	-0.0764087	0.0248617	0.0713494	0.0769847	0.150483	0.0706981	0.15389
sp|P13797|PLST_HUMAN	PLS3	Plastin-3 OS=Homo sapiens OX=9606 GN=PLS3 PE=1 SV=4	120	6.15658	6.3319	6.35311	6.24121	6.1841	6.31589	6.26211	6.35213	6.13701	6.24343	6.34869	6.16532	6.26159	6.17325	6.14921	6.32446	6.21723	0.990245	1.01844	1.02186	1.00386	0.994671	1.01587	1.00722	1.0217	0.987097	1.00421	1.02114	0.991651	1.00714	0.992926	0.989059	1.01725	-0.0141428	0.0263665	0.031191	0.0055538	-0.0077083	0.0227141	0.0103769	0.0309685	-0.018736	0.00606688	0.030187	-0.0120962	0.0102571
sp|Q14651|PLSI_HUMAN	PLS1	Plastin-1 OS=Homo sapiens OX=9606 GN=PLS1 PE=1 SV=2	81	6.30015	6.28276	6.6486	6.42178	6.32669	6.49819	6.42946	6.35455	5.8449	6.02279	6.12443	5.98875	6.0369	6.12034	6.23162	6.36809	6.11265	1.03067	1.02783	1.08768	1.05057	1.03502	1.06307	1.05183	1.03957	0.956197	0.985299	1.00193	0.979731	0.987608	1.00126	1.01946	1.04179	0.0435882	0.0396005	0.121253	0.0711753	0.0496529	0.08824	0.0728996	0.055992	-0.0646196	-0.021366	0.00277762	-0.0295431	-0.0179901
sp|Q92844|TANK_HUMAN	TANK	TRAF family member-associated NF-kappa-B activator OS=Homo sapiens OX=9606 GN=TANK PE=1 SV=2	14	5.74264	5.80727	6.15181	6.06451	5.60303	6.86636	6.99276	6.67497	5.46958	5.74174	6.27783	6.40942	6.31391	6.43697	6.72358	6.72364	5.69031	1.0092	1.02055	1.0811	1.06576	0.984662	1.20668	1.22889	1.17304	0.96121	1.00904	1.10325	1.12637	1.10959	1.13122	1.18158	1.1816	0.0132075	0.0293535	0.112504	0.0918845	-0.0222994	0.271039	0.297355	0.230255	-0.0570766	0.0129814	0.141759	0.171687	0.150027
sp|Q9HC38-2|GLOD4_HUMAN	GLOD4	Isoform 2 of Glyoxalase domain-containing protein 4 OS=Homo sapiens OX=9606 GN=GLOD4	65	6.39611	6.25622	6.21968	6.21963	6.30955	6.27832	6.30175	6.27565	6.6642	6.1027	6.20388	6.20358	6.24919	6.0842	6.10257	6.13277	6.35481	1.0065	0.984486	0.978736	0.978728	0.992878	0.987964	0.991651	0.987544	1.04869	0.960328	0.97625	0.976203	0.98338	0.957417	0.960308	0.96506	0.00934633	-0.0225572	-0.0310081	-0.0310197	-0.0103113	-0.0174699	-0.0120959	-0.0180835	0.0685833	-0.0584008	-0.0346776	-0.0347474	-0.0241792
sp|Q05086|UBE3A_HUMAN	UBE3A	Ubiquitin-protein ligase E3A OS=Homo sapiens OX=9606 GN=UBE3A PE=1 SV=4	59	6.32817	6.27684	6.38191	6.44706	6.32383	6.36797	6.3143	6.36106	5.96307	6.22465	6.16382	6.18727	6.01051	6.26669	6.06456	6.31829	6.19818	1.02097	1.01269	1.02964	1.04015	1.02027	1.02739	1.01873	1.02628	0.962068	1.00427	0.994456	0.998239	0.969721	1.01105	0.978442	1.01938	0.0299431	0.0181932	0.042143	0.0567962	0.0289534	0.0389883	0.0267776	0.037422	-0.05579	0.00614749	-0.0080205	-0.00254224	-0.0443578
sp|Q9UGR2|Z3H7B_HUMAN	ZC3H7B	Zinc finger CCCH domain-containing protein 7B OS=Homo sapiens OX=9606 GN=ZC3H7B PE=1 SV=2	6	6.97251	7.20744	6.63276	6.67808	7.03244	6.74275	6.58675	6.34961	4.63782	6.6631	4.77671	5.32557	5.4688	6.65871	6.12789	6.13906	6.37022	1.09455	1.13143	1.04121	1.04833	1.10396	1.05848	1.03399	0.996765	0.728047	1.04598	0.74985	0.836011	0.858495	1.04529	0.961959	0.963713	0.130335	0.178144	0.0582667	0.0680907	0.142683	0.0819945	0.0482242	-0.00467465	-0.457896	0.0648509	-0.415325	-0.258407	-0.220118
sp|Q14980|NUMA1_HUMAN	NUMA1	Nuclear mitotic apparatus protein 1 OS=Homo sapiens OX=9606 GN=NUMA1 PE=1 SV=2	105	6.11648	6.30128	6.13337	6.33178	6.0692	6.22037	6.41226	6.21566	6.42283	6.34485	6.28807	6.49584	5.96145	6.29074	6.19021	6.20561	6.29636	0.971431	1.00078	0.974114	1.00563	0.963922	0.987931	1.01841	0.987183	1.02009	1.0077	0.998683	1.03168	0.946809	0.999107	0.983141	0.985587	-0.0418164	0.00112689	-0.037838	0.0080931	-0.0530117	-0.0175176	0.0263149	-0.0186104	0.0286911	0.011068	-0.00190075	0.0449981	-0.0788548
sp|Q14980-2|NUMA1_HUMAN	NUMA1	Isoform 2 of Nuclear mitotic apparatus protein 1 OS=Homo sapiens OX=9606 GN=NUMA1	1	6.91722	6.72261	6.6057	5.08891	6.15663	6.53028	6.52136	5.92165	5.44538	3.73069	4.93439	7.29981	6.82527	7.6198	9.72637	3.95393	5.70397	1.2127	1.17858	1.15809	0.892169	1.07936	1.14486	1.1433	1.03816	0.954664	0.654051	0.865079	1.27978	1.19658	1.33588	1.70519	0.693189	0.278225	0.237054	0.211744	-0.164611	0.110173	0.195177	0.193205	0.0540316	-0.0669349	-0.612525	-0.209096	0.355891	0.258918
sp|Q92616|GCN1_HUMAN	GCN1	eIF-2-alpha kinase activator GCN1 OS=Homo sapiens OX=9606 GN=GCN1 PE=1 SV=6	169	7.06319	6.88346	6.67572	6.83095	6.77293	6.60033	6.80399	6.57775	5.33752	5.64536	5.54858	5.74183	5.4885	5.90324	5.96058	6.16606	6.23238	1.1333	1.10447	1.07113	1.09604	1.08673	1.05904	1.09172	1.05542	0.856417	0.905811	0.890282	0.92129	0.880642	0.947188	0.956389	0.989358	0.180536	0.14335	0.0991397	0.132302	0.119996	0.0827544	0.126597	0.0778104	-0.223614	-0.142718	-0.167665	-0.118273	-0.183372
sp|Q9UNF0|PACN2_HUMAN	PACSIN2	Protein kinase C and casein kinase substrate in neurons protein 2 OS=Homo sapiens OX=9606 GN=PACSIN2 PE=1 SV=2	39	6.2464	6.18925	6.19529	6.31023	6.03459	5.97839	6.22168	6.15458	6.50437	6.34777	6.39676	6.38043	6.32728	6.10969	6.39163	6.21166	6.32195	0.98805	0.97901	0.979965	0.998147	0.954546	0.945656	0.98414	0.973526	1.02886	1.00408	1.01183	1.00925	1.00084	0.966425	1.01102	0.982555	-0.0173441	-0.0306045	-0.0291972	-0.00267646	-0.0671133	-0.080612	-0.0230649	-0.0387086	0.0410403	0.0058808	0.0169723	0.0132846	0.00121639
sp|Q9BY11|PACN1_HUMAN	PACSIN1	Protein kinase C and casein kinase substrate in neurons protein 1 OS=Homo sapiens OX=9606 GN=PACSIN1 PE=1 SV=1	6	6.09564	6.19041	6.67171	6.16841	5.74527	6.31172	6.3143	5.82747	6.23036	6.20718	7.15342	6.28415	6.61362	5.99304	6.14001	6.05329	6.1809	0.986206	1.00154	1.07941	0.99798	0.92952	1.02117	1.02158	0.942819	1.008	1.00425	1.15734	1.01671	1.07001	0.969607	0.993385	0.979355	-0.0200386	0.00221862	0.11024	-0.00291768	-0.105442	0.0302169	0.0308065	-0.0849467	0.0114992	0.00612164	0.210817	0.0239013	0.0976238
sp|O60749|SNX2_HUMAN	SNX2	Sorting nexin-2 OS=Homo sapiens OX=9606 GN=SNX2 PE=1 SV=2	40	6.44646	6.37471	6.49754	6.56054	6.37574	6.30023	6.23024	6.29124	5.96426	6.06567	6.0676	6.05318	5.98198	6.25497	6.28999	6.24566	6.21278	1.03761	1.02606	1.04584	1.05598	1.02623	1.01408	1.00281	1.01263	0.959999	0.976322	0.976633	0.974312	0.962852	1.00679	1.01243	1.00529	0.0532693	0.0371219	0.0646558	0.0785768	0.037355	0.0201667	0.00404993	0.0181066	-0.0588947	-0.0345708	-0.0341118	-0.0375446	-0.0546147
sp|O60749-2|SNX2_HUMAN	SNX2	Isoform 2 of Sorting nexin-2 OS=Homo sapiens OX=9606 GN=SNX2	1	5.41855	7.16103	6.3349	5.1949	6.53375	8.06235	7.44911	6.58144	3.93473	5.54492	5.71848	5.66951	5.59339	6.42465	6.69379	7.68451	5.51481	0.982546	1.29851	1.14871	0.941991	1.18476	1.46195	1.35075	1.19341	0.713485	1.00546	1.03693	1.02805	1.01425	1.16498	1.21378	1.39343	-0.0254037	0.376857	0.200011	-0.0862145	0.244601	0.54789	0.433758	0.255093	-0.487046	0.00785612	0.0523212	0.0399135	0.0204124
sp|Q13596|SNX1_HUMAN	SNX1	Sorting nexin-1 OS=Homo sapiens OX=9606 GN=SNX1 PE=1 SV=3	59	6.12532	6.20574	6.20084	6.3024	6.14713	6.16404	6.17101	6.14574	6.3269	6.45843	6.37679	6.2606	6.32153	6.40905	6.30548	6.079	6.2791	0.97551	0.988317	0.987537	1.00371	0.978983	0.981676	0.982786	0.978762	1.00761	1.02856	1.01556	0.997054	1.00676	1.0207	1.0042	0.968133	-0.035772	-0.016954	-0.0180936	0.00534411	-0.0306442	-0.026681	-0.0250506	-0.0309705	0.0109416	0.0406263	0.0222732	-0.00425629	0.00971656
sp|Q9UBQ7|GRHPR_HUMAN	GRHPR	Glyoxylate reductase/hydroxypyruvate reductase OS=Homo sapiens OX=9606 GN=GRHPR PE=1 SV=1	31	5.97459	6.16699	6.44516	6.44743	6.19594	6.43744	6.30599	6.13478	6.10403	6.19359	6.31439	6.28958	6.12895	6.34889	6.27409	6.23816	6.1098	0.97787	1.00936	1.05489	1.05526	1.0141	1.05363	1.03211	1.00409	0.999056	1.01371	1.03349	1.02942	1.00313	1.03913	1.02689	1.02101	-0.0322854	0.0134414	0.077091	0.077599	0.020198	0.0753619	0.0455977	0.00588645	-0.0013631	0.0196507	0.0475182	0.0418385	0.00451478
sp|P43304|GPDM_HUMAN	GPD2	Glycerol-3-phosphate dehydrogenase, mitochondrial OS=Homo sapiens OX=9606 GN=GPD2 PE=1 SV=3	95	6.11044	6.18161	6.27848	6.14493	6.19683	6.3026	6.34137	6.2317	6.0812	6.18148	6.45071	6.40398	6.37811	6.24856	6.25271	6.2153	6.13868	0.995399	1.00699	1.02277	1.00102	1.00947	1.0267	1.03302	1.01515	0.990636	1.00697	1.05083	1.04322	1.039	1.0179	1.01858	1.01248	-0.00665278	0.0100536	0.0324863	0.00146752	0.0136013	0.038018	0.0468655	0.0216967	-0.013573	0.0100232	0.0715289	0.0610397	0.0551999
sp|P29353-6|SHC1_HUMAN	SHC1	Isoform 6 of SHC-transforming protein 1 OS=Homo sapiens OX=9606 GN=SHC1	25	5.50441	5.76182	5.8504	6.30504	5.93531	5.89227	5.86532	5.90916	6.60851	6.99141	6.594	7.08698	6.4069	6.85678	6.26906	6.16263	6.21654	0.885446	0.926854	0.941103	1.01424	0.954761	0.947838	0.943503	0.950555	1.06305	1.12465	1.06072	1.14002	1.03062	1.10299	1.00845	0.991328	-0.175523	-0.109587	-0.087576	0.0203943	-0.0667879	-0.0772877	-0.0839014	-0.0731582	0.0882138	0.169472	0.0850426	0.18906	0.0435152
sp|P29353-3|SHC1_HUMAN	SHC1	Isoform p46Shc of SHC-transforming protein 1 OS=Homo sapiens OX=9606 GN=SHC1	3	6.57625	7.23622	6.28477	6.38467	6.21487	6.61842	7.591	7.76035	5.13444	4.6582	5.39199	5.09459	4.92218	7.03747	6.44688	6.64773	5.90128	1.11438	1.22621	1.06498	1.08191	1.05314	1.12152	1.28633	1.31503	0.870056	0.789355	0.913699	0.863303	0.834087	1.19253	1.09245	1.12649	0.156238	0.294209	0.0908326	0.113585	0.0746969	0.16546	0.363263	0.395094	-0.20082	-0.341255	-0.130209	-0.212061	-0.26173
sp|Q9NXH9|TRM1_HUMAN	TRMT1	tRNA (guanine(26)-N(2))-dimethyltransferase OS=Homo sapiens OX=9606 GN=TRMT1 PE=1 SV=1	50	6.98611	6.86266	6.98804	6.95198	6.71116	6.82193	6.88493	6.88832	4.91408	5.27997	5.53185	5.61804	5.44171	5.6233	5.9844	6.51152	6.0107	1.16228	1.14174	1.1626	1.1566	1.11653	1.13496	1.14544	1.14601	0.817555	0.878428	0.920333	0.934672	0.905336	0.935547	0.995624	1.08332	0.216955	0.191234	0.217354	0.20989	0.159028	0.182646	0.195908	0.196618	-0.290613	-0.187004	-0.119772	-0.0974673	-0.143474
sp|Q96EV2|RBM33_HUMAN	RBM33	RNA-binding protein 33 OS=Homo sapiens OX=9606 GN=RBM33 PE=1 SV=3	12	6.55384	6.68106	6.37475	6.44736	6.44332	6.46732	6.58834	6.66833	5.6875	6.01183	5.70876	5.64831	5.7259	6.46297	6.20472	6.3257	6.23356	1.05138	1.07179	1.02265	1.0343	1.03365	1.0375	1.05691	1.06975	0.9124	0.96443	0.915811	0.906113	0.918561	1.0368	0.995374	1.01478	0.0722847	0.100021	0.032313	0.0486528	0.0477485	0.0531122	0.0798593	0.0972698	-0.132261	-0.0522515	-0.126878	-0.142236	-0.122553
sp|Q96ST2|IWS1_HUMAN	IWS1	Protein IWS1 homolog OS=Homo sapiens OX=9606 GN=IWS1 PE=1 SV=2	39	6.34589	6.13338	6.33167	6.35711	6.16168	6.2302	6.28489	6.19459	6.60292	6.14895	6.07551	6.224	6.24979	5.9604	6.45597	6.24305	6.30778	1.00604	0.972351	1.00379	1.00782	0.976837	0.9877	0.99637	0.982055	1.04679	0.974819	0.963176	0.986717	0.990806	0.944928	1.02349	0.989737	0.00868903	-0.0404511	0.00545258	0.0112376	-0.0338097	-0.017855	-0.00524599	-0.0261247	0.0659707	-0.0367934	-0.054128	-0.0192914	-0.0133258
sp|O00443|P3C2A_HUMAN	PIK3C2A	Phosphatidylinositol 4-phosphate 3-kinase C2 domain-containing subunit alpha OS=Homo sapiens OX=9606 GN=PIK3C2A PE=1 SV=2	3	6.37126	6.45277	6.30518	6.48201	6.08281	6.32836	6.65575	6.07954	4.82605	5.89895	5.53963	6.13261	6.22348	7.02543	6.5808	7.01538	5.88726	1.08221	1.09606	1.07099	1.10102	1.03322	1.07492	1.13053	1.03266	0.819745	1.00199	0.940953	1.04168	1.05711	1.19333	1.1178	1.19162	0.113983	0.132323	0.0989418	0.138846	0.0471422	0.104236	0.177006	0.0463664	-0.286753	0.00286245	-0.0878061	0.0589055	0.0801258
sp|P49916|DNLI3_HUMAN	LIG3	DNA ligase 3 OS=Homo sapiens OX=9606 GN=LIG3 PE=1 SV=2	30	6.88334	6.83008	6.65955	6.4757	6.95973	7.19642	7.02198	6.71893	4.84878	5.72301	5.66177	5.23057	5.1377	6.18998	5.87006	6.59243	6.0713	1.13375	1.12498	1.09689	1.06661	1.14633	1.18532	1.15659	1.10667	0.798639	0.942633	0.932546	0.861524	0.846227	1.01955	0.966853	1.08583	0.181103	0.169896	0.133419	0.0930301	0.197025	0.245273	0.209872	0.146225	-0.324384	-0.0852319	-0.100753	-0.215038	-0.240883
sp|O75061-2|AUXI_HUMAN	DNAJC6	Isoform 2 of Putative tyrosine-protein phosphatase auxilin OS=Homo sapiens OX=9606 GN=DNAJC6	4	6.20905	6.55146	6.22712	5.71389	6.73491	6.21729	6.79909	7.56483	6.36643	6.27987	5.94772	5.57427	6.67244	5.91547	5.9552	5.27097	6.3517	0.977541	1.03145	0.980386	0.899584	1.06033	0.978838	1.07044	1.19099	1.00232	0.988691	0.936398	0.877603	1.0505	0.93132	0.937575	0.829852	-0.0327708	0.0446731	-0.0285783	-0.15267	0.0845153	-0.0308575	0.0981983	0.252164	0.00334126	-0.0164086	-0.0948066	-0.18836	0.0710711
sp|P51452|DUS3_HUMAN	DUSP3	Dual specificity protein phosphatase 3 OS=Homo sapiens OX=9606 GN=DUSP3 PE=1 SV=1	25	6.05391	6.14434	6.12839	6.20079	6.12769	6.20257	6.09411	6.08921	6.50801	6.38769	6.52138	6.31736	6.19087	6.33583	6.29394	6.40391	6.27349	0.964999	0.979414	0.976871	0.988412	0.97676	0.988696	0.971407	0.970626	1.03738	1.0182	1.03951	1.00699	0.986831	1.00994	1.00326	1.02079	-0.0514004	-0.0300096	-0.0337596	-0.0168156	-0.0339244	-0.0164016	-0.0418521	-0.0430126	0.0529488	0.0260266	0.0559096	0.0100541	-0.0191255
sp|Q9Y277|VDAC3_HUMAN	VDAC3	Voltage-dependent anion-selective channel protein 3 OS=Homo sapiens OX=9606 GN=VDAC3 PE=1 SV=1	40	6.07979	6.14208	6.2608	6.15446	6.43996	6.39773	6.3479	6.27411	6.09458	6.35566	6.30132	6.0892	6.04402	6.44374	6.19996	6.37467	6.16803	0.985694	0.995793	1.01504	0.9978	1.04409	1.03724	1.02916	1.0172	0.988092	1.03042	1.02161	0.98722	0.979895	1.0447	1.00518	1.0335	-0.0207877	-0.00608189	0.0215378	-0.00317692	0.0622425	0.0527509	0.0414702	0.0246016	-0.0172824	0.0432328	0.0308449	-0.0185565	-0.0293008
sp|P21796|VDAC1_HUMAN	VDAC1	Voltage-dependent anion-selective channel protein 1 OS=Homo sapiens OX=9606 GN=VDAC1 PE=1 SV=2	96	5.94232	5.96581	5.86937	5.79194	6.43627	6.19334	6.207	6.25346	6.68782	6.51259	6.22553	6.13653	6.66597	6.55565	6.35704	6.19936	6.27714	0.946661	0.950403	0.93504	0.922704	1.02535	0.986651	0.988827	0.996228	1.06543	1.03751	0.991779	0.9776	1.06194	1.04437	1.01273	0.98761	-0.0790799	-0.0733882	-0.0969006	-0.11606	0.0361186	-0.0193886	-0.0162101	-0.00545159	0.0914298	0.0531252	-0.0119096	-0.0326831	0.0867086
sp|Q9NQX3-2|GEPH_HUMAN	GPHN	Isoform 2 of Gephyrin OS=Homo sapiens OX=9606 GN=GPHN	89	5.94912	5.97238	6.14001	6.08756	5.97078	6.14256	6.01759	5.9142	6.58565	6.64125	6.56216	6.60143	6.45712	6.37474	6.18805	6.39538	6.2871	0.946242	0.949942	0.976604	0.968262	0.949687	0.97701	0.957133	0.940688	1.04749	1.05633	1.04375	1.05	1.02704	1.01394	0.984246	1.01722	-0.0797184	-0.0740887	-0.0341537	-0.0465306	-0.0744753	-0.0335547	-0.0632089	-0.0882117	0.0669311	0.0790601	0.0617761	0.0703839	0.0384961
sp|Q92979|NEP1_HUMAN	EMG1	Ribosomal RNA small subunit methyltransferase NEP1 OS=Homo sapiens OX=9606 GN=EMG1 PE=1 SV=4	47	6.44287	6.6131	6.89885	6.56562	6.49948	6.46517	6.70046	6.8279	5.50287	5.79974	5.91415	5.71361	5.95744	5.98758	5.98182	6.12932	6.08964	1.058	1.08596	1.13288	1.07816	1.0673	1.06167	1.1003	1.12123	0.903644	0.952394	0.971181	0.93825	0.97829	0.98324	0.982294	1.00652	0.0813454	0.118969	0.179998	0.108573	0.0939662	0.0863302	0.137902	0.165084	-0.146174	-0.0703699	-0.0421873	-0.0919556	-0.0316656
sp|P53814-6|SMTN_HUMAN	SMTN	Isoform B3 of Smoothelin OS=Homo sapiens OX=9606 GN=SMTN	17	6.49216	6.45193	6.44108	6.46719	6.19123	6.41186	6.44868	6.51794	6.44918	6.32079	6.02408	6.53564	5.50079	5.83923	5.98803	5.92018	6.42851	1.0099	1.00364	1.00195	1.00602	0.963089	0.997409	1.00314	1.01391	1.00321	0.983243	0.937087	1.01666	0.855686	0.908333	0.93148	0.920925	0.014213	0.00524528	0.0028171	0.00865349	-0.0542595	-0.00374259	0.00451837	0.0199306	0.00463023	-0.0243806	-0.0937446	0.023843	-0.224847
sp|P05091|ALDH2_HUMAN	ALDH2	Aldehyde dehydrogenase, mitochondrial OS=Homo sapiens OX=9606 GN=ALDH2 PE=1 SV=2	24	6.59878	6.63524	6.72844	6.73506	6.57671	6.32308	6.85522	6.83691	5.58323	5.6924	6.11608	5.87456	5.81378	5.8446	5.85798	5.92795	6.12741	1.07693	1.08288	1.09809	1.09917	1.07333	1.03193	1.11878	1.11579	0.911189	0.929006	0.998151	0.958734	0.948815	0.953845	0.956028	0.967448	0.106921	0.114871	0.134994	0.136413	0.102088	0.0453495	0.161925	0.158066	-0.134178	-0.106241	-0.0026707	-0.0607972	-0.0758015
sp|P47895|AL1A3_HUMAN	ALDH1A3	Aldehyde dehydrogenase family 1 member A3 OS=Homo sapiens OX=9606 GN=ALDH1A3 PE=1 SV=2	83	6.07212	6.0262	6.16247	6.03685	6.17881	6.14296	6.14303	6.05609	6.62196	6.47921	6.47631	6.43197	6.46874	6.2003	6.23439	6.2686	6.29987	0.963848	0.956559	0.97819	0.95825	0.980783	0.975093	0.975104	0.961304	1.05113	1.02847	1.02801	1.02097	1.0268	0.984195	0.989606	0.995036	-0.0531223	-0.0640741	-0.0318139	-0.0615267	-0.0279936	-0.0363886	-0.0363722	-0.056936	0.0719357	0.0404953	0.0398494	0.029938	0.0381621
sp|P30837|AL1B1_HUMAN	ALDH1B1	Aldehyde dehydrogenase X, mitochondrial OS=Homo sapiens OX=9606 GN=ALDH1B1 PE=1 SV=3	25	6.38692	6.46178	6.70624	6.45814	6.69877	6.81618	6.63362	6.74201	5.09832	5.60537	5.90774	5.70588	6.02913	6.21916	6.16142	6.36932	5.8881	1.08472	1.09743	1.13895	1.09681	1.13768	1.15762	1.12662	1.14502	0.865869	0.951983	1.00334	0.969053	1.02395	1.05623	1.04642	1.08173	0.117319	0.13413	0.187703	0.133317	0.186095	0.211162	0.171995	0.195377	-0.20778	-0.070992	0.00480477	-0.0453522	0.0341483
sp|Q13144|EI2BE_HUMAN	EIF2B5	Translation initiation factor eIF-2B subunit epsilon OS=Homo sapiens OX=9606 GN=EIF2B5 PE=1 SV=3	34	6.4136	6.09763	6.25373	6.49184	6.2242	5.86276	6.25709	6.06742	6.41196	6.35242	6.44311	6.50277	6.19022	6.11429	6.18037	6.13661	6.3189	1.01499	0.964982	0.989686	1.02737	0.985013	0.927813	0.990218	0.960202	1.01473	1.0053	1.01966	1.0291	0.979635	0.967619	0.978076	0.971151	0.0214604	-0.0514254	-0.0149571	0.0389534	-0.0217856	-0.108094	-0.0141821	-0.0585908	0.0210914	0.0076323	0.0280832	0.0413804	-0.0296833
sp|O95671|ASML_HUMAN	ASMTL	Probable bifunctional dTTP/UTP pyrophosphatase/methyltransferase protein OS=Homo sapiens OX=9606 GN=ASMTL PE=1 SV=3	41	5.90208	5.87825	6.11677	6.20657	5.95954	6.036	6.02755	6.06197	6.7937	6.47228	6.63858	6.61492	6.44386	6.2972	6.25927	6.29146	6.26158	0.942587	0.938781	0.976874	0.991215	0.951763	0.963974	0.962625	0.968122	1.08498	1.03365	1.06021	1.05643	1.02911	1.00569	0.999631	1.00477	-0.0853027	-0.0911394	-0.0337561	-0.01273	-0.0713252	-0.0529334	-0.0549545	-0.0467395	0.117671	0.0477479	0.0843485	0.0791975	0.041399
sp|Q86VP6|CAND1_HUMAN	CAND1	Cullin-associated NEDD8-dissociated protein 1 OS=Homo sapiens OX=9606 GN=CAND1 PE=1 SV=2	218	6.37765	6.48632	6.43328	6.26003	6.47813	6.55976	6.4722	6.54009	5.79509	6.07475	5.89331	5.82768	6.03384	6.13738	6.18035	6.45014	6.18345	1.03141	1.04898	1.0404	1.01238	1.04766	1.06086	1.0467	1.05768	0.937193	0.98242	0.953078	0.942464	0.975804	0.992549	0.999498	1.04313	0.0446123	0.0689876	0.0571419	0.017757	0.0671648	0.0852304	0.0658436	0.0808979	-0.0935815	-0.0255875	-0.0693344	-0.0854909	-0.0353361
tr|F5H6I6|F5H6I6_HUMAN	CAND1	Cullin-associated NEDD8-dissociated protein 1 (Fragment) OS=Homo sapiens OX=9606 GN=CAND1 PE=1 SV=1	1	5.75937	5.93302	6.61901	7.12147	6.01205	6.85591	5.02669	6.52351	5.75916	7.07449	6.79403	5.6167	6.56718	7.15214	5.55324	5.63201	6.13151	0.939307	0.967628	1.07951	1.16145	0.980517	1.11814	0.819813	1.06393	0.939273	1.15379	1.10805	0.916039	1.07105	1.16646	0.905689	0.918536	-0.0903314	-0.0474758	0.110373	0.215933	-0.0283854	0.161106	-0.286634	0.089406	-0.090384	0.206384	0.148025	-0.12652	0.0990316
sp|P98194-3|AT2C1_HUMAN	ATP2C1	Isoform 3 of Calcium-transporting ATPase type 2C member 1 OS=Homo sapiens OX=9606 GN=ATP2C1	8	5.89097	5.76624	6.49716	6.31779	6.37594	6.32159	6.39656	6.34933	6.37139	6.12347	6.55311	6.0326	6.08547	6.06098	6.45857	6.39885	6.03802	0.975646	0.954989	1.07604	1.04634	1.05597	1.04696	1.05938	1.05156	1.05521	1.01415	1.08531	0.999103	1.00786	1.0038	1.06965	1.05976	-0.0355697	-0.0664441	0.105734	0.065345	0.0785631	0.0662125	0.0832213	0.0725294	0.0775332	0.0202745	0.118105	-0.00129501	0.0112938
sp|Q96ST3|SIN3A_HUMAN	SIN3A	Paired amphipathic helix protein Sin3a OS=Homo sapiens OX=9606 GN=SIN3A PE=1 SV=2	49	6.29143	6.3089	6.45567	6.40333	6.40682	6.19805	6.54612	6.20837	6.28372	6.21812	6.19633	6.12837	5.97898	6.08512	6.17957	6.11111	6.27554	1.00253	1.00532	1.0287	1.02036	1.02092	0.987652	1.04312	0.989296	1.0013	0.99085	0.987378	0.976548	0.952743	0.969656	0.984707	0.973798	0.00364779	0.0076483	0.0408267	0.0290822	0.0298683	-0.0179258	0.0608999	-0.0155256	0.00187872	-0.0132617	-0.0183262	-0.0342368	-0.0698408
sp|O75182|SIN3B_HUMAN	SIN3B	Paired amphipathic helix protein Sin3b OS=Homo sapiens OX=9606 GN=SIN3B PE=1 SV=2	2	5.69379	6.72968	5.21412	6.19824	6.03999	5.59243	6.69514	5.56906	5.88029	6.9285	6.28574	7.95712	5.73854	6.59966	6.65718	6.2205	6.30807	0.902621	1.06684	0.82658	0.98259	0.957503	0.886552	1.06136	0.882848	0.932186	1.09836	0.996461	1.26142	0.909715	1.04623	1.05534	0.986119	-0.147808	0.0933404	-0.274774	-0.0253389	-0.0626514	-0.173722	0.0859167	-0.179764	-0.10131	0.135346	-0.00511493	0.335049	-0.136514
sp|B1AK53|ESPN_HUMAN	ESPN	Espin OS=Homo sapiens OX=9606 GN=ESPN PE=1 SV=1	11	5.93848	5.55188	5.38546	5.72199	5.20305	5.54566	5.98799	5.29734	9.20657	6.96042	7.23959	7.38352	7.11937	5.87624	5.95333	5.62912	6.91434	0.858865	0.802952	0.778883	0.827554	0.752502	0.802052	0.866025	0.766138	1.33152	1.00666	1.04704	1.06786	1.02965	0.849863	0.861012	0.814123	-0.219497	-0.316615	-0.360521	-0.273074	-0.410233	-0.318232	-0.207519	-0.384323	0.413073	0.00958334	0.066317	0.0947177	0.0421586
sp|Q5SVQ8|ZBT41_HUMAN	ZBTB41	Zinc finger and BTB domain-containing protein 41 OS=Homo sapiens OX=9606 GN=ZBTB41 PE=1 SV=1	1	6.4168	6.52248	8.20128	7.64979	6.29109	5.93695	6.3726	8.11008	4.05644	7.05219	5.78961	5.6731	5.02688	6.2691	6.03148	4.60014	6.01198	1.06734	1.08491	1.36416	1.27242	1.04643	0.98752	1.05998	1.34899	0.674726	1.17302	0.963013	0.943633	0.836144	1.04277	1.00324	0.765163	0.0940144	0.117581	0.448009	0.347581	0.0654704	-0.0181176	0.0840425	0.431877	-0.567625	0.230232	-0.0543734	-0.0837023	-0.258176
sp|P78362-2|SRPK2_HUMAN	SRPK2	Isoform 2 of SRSF protein kinase 2 OS=Homo sapiens OX=9606 GN=SRPK2	19	6.56469	6.34549	6.55789	6.36905	6.25543	6.31622	6.53189	6.29476	6.15373	5.88159	6.18579	6.33649	5.90883	5.94108	6.15673	6.20033	6.23637	1.05265	1.0175	1.05155	1.02127	1.00306	1.0128	1.04739	1.00936	0.986748	0.94311	0.991889	1.01605	0.947478	0.95265	0.987229	0.99422	0.0740192	0.0250239	0.072524	0.0303705	0.00440138	0.0183537	0.0667928	0.0134437	-0.0192465	-0.0845015	-0.0117498	0.0229762	-0.0778352
sp|Q96SB4-3|SRPK1_HUMAN	SRPK1	Isoform 1 of SRSF protein kinase 1 OS=Homo sapiens OX=9606 GN=SRPK1	29	6.43334	6.25073	6.27941	6.23625	5.91741	6.54608	7.02723	6.55345	5.83785	5.92939	6.43847	6.29587	6.19733	5.78623	6.12477	6.1462	6.11283	1.05243	1.02256	1.02725	1.02019	0.968032	1.07088	1.14959	1.07208	0.955016	0.969991	1.05327	1.02994	1.01382	0.946572	1.00195	1.00546	0.0737281	0.0321848	0.0387892	0.0288389	-0.046874	0.0987914	0.201116	0.100415	-0.0664027	-0.0439562	0.074878	0.0425659	0.0198069
sp|Q15293|RCN1_HUMAN	RCN1	Reticulocalbin-1 OS=Homo sapiens OX=9606 GN=RCN1 PE=1 SV=1	54	5.7667	5.74219	5.80293	5.97355	5.74788	5.72444	5.84479	5.85029	7.28949	6.8409	6.80732	6.85691	6.90986	6.43196	6.39917	6.01164	6.40982	0.899666	0.895843	0.905319	0.931937	0.89673	0.893073	0.911849	0.912707	1.13724	1.06725	1.06201	1.06975	1.07801	1.00345	0.998338	0.93788	-0.152538	-0.158683	-0.143502	-0.101695	-0.157254	-0.163149	-0.133133	-0.131776	0.185534	0.0939023	0.0868031	0.0972747	0.108373
sp|O15382|BCAT2_HUMAN	BCAT2	Branched-chain-amino-acid aminotransferase, mitochondrial OS=Homo sapiens OX=9606 GN=BCAT2 PE=1 SV=2	19	6.0558	6.0662	6.18746	6.30979	6.36147	6.26647	6.22471	6.22461	6.38341	6.18338	6.2174	6.38041	6.30055	6.21883	6.30649	6.31301	6.1722	0.981142	0.982827	1.00247	1.02229	1.03067	1.01527	1.00851	1.00849	1.03422	1.00181	1.00732	1.03373	1.0208	1.00756	1.02176	1.02281	-0.0274667	-0.0249912	0.00356307	0.0318078	0.043576	0.0218688	0.0122224	0.0121992	0.0485431	0.00261144	0.0105272	0.0478649	0.0296935
sp|Q9BZL4|PP12C_HUMAN	PPP1R12C	Protein phosphatase 1 regulatory subunit 12C OS=Homo sapiens OX=9606 GN=PPP1R12C PE=1 SV=1	22	6.36191	6.12079	6.27688	5.94129	6.07869	6.35609	6.39637	6.0677	6.16576	6.42693	6.47564	6.24127	6.38874	6.0783	6.34314	6.28051	6.26885	1.01485	0.976382	1.00128	0.947748	0.969666	1.01392	1.02034	0.967913	0.983556	1.02522	1.03299	0.995601	1.01913	0.969604	1.01185	1.00186	0.0212597	-0.0344824	0.00184739	-0.077424	-0.0444398	0.0199393	0.0290532	-0.0470505	-0.0239215	0.0359295	0.0468225	-0.00636061	0.0273312
sp|P67809|YBOX1_HUMAN	YBX1	Y-box-binding protein 1 OS=Homo sapiens OX=9606 GN=YBX1 PE=1 SV=3	55	5.7127	5.86943	6.3444	6.30949	6.21937	6.40127	6.29907	6.28369	5.99879	6.14888	6.26023	6.21124	6.34402	6.28422	6.55626	6.75693	5.93245	0.962958	0.989377	1.06944	1.06356	1.04836	1.07903	1.0618	1.05921	1.01118	1.03648	1.05525	1.04699	1.06938	1.0593	1.10515	1.13898	-0.0544553	-0.0154076	0.0968557	0.0888954	0.0681404	0.10973	0.0865108	0.082984	0.0160435	0.0516956	0.0775876	0.0662533	0.0967693
sp|P16989|YBOX3_HUMAN	YBX3	Y-box-binding protein 3 OS=Homo sapiens OX=9606 GN=YBX3 PE=1 SV=4	62	5.86897	5.95123	5.92927	5.67787	5.8898	6.13759	5.89452	5.87448	7.08968	6.38035	6.63495	6.64187	6.94715	6.40523	6.33904	6.338	6.32256	0.928259	0.941269	0.937796	0.898034	0.931553	0.970745	0.9323	0.92913	1.12133	1.00914	1.04941	1.0505	1.09879	1.01308	1.00261	1.00244	-0.107401	-0.0873204	-0.0926538	-0.155158	-0.10229	-0.042836	-0.101134	-0.106047	0.165212	0.0131273	0.0695773	0.0710812	0.135913
sp|P16989-2|YBOX3_HUMAN	YBX3	Isoform 2 of Y-box-binding protein 3 OS=Homo sapiens OX=9606 GN=YBX3	9	6.26381	6.60409	6.22187	6.05779	5.88938	6.64972	6.23497	6.56176	5.66289	6.09205	6.07058	5.6334	6.47593	6.2269	6.79669	6.55817	6.15571	1.01756	1.07284	1.01075	0.984093	0.956734	1.08025	1.01288	1.06596	0.919941	0.989658	0.986171	0.91515	1.05202	1.01156	1.10413	1.06538	0.0251152	0.101435	0.015423	-0.0231337	-0.0638095	0.111368	0.0184574	0.0921576	-0.120387	-0.0149975	-0.0200909	-0.127919	0.0731621
sp|Q5R3I4|TTC38_HUMAN	TTC38	Tetratricopeptide repeat protein 38 OS=Homo sapiens OX=9606 GN=TTC38 PE=1 SV=1	11	5.43161	5.35075	5.47948	5.71238	5.0896	5.45438	5.41667	5.44712	7.67559	7.14905	7.5202	7.28245	7.12725	6.80223	6.74022	6.32101	6.40175	0.848457	0.835826	0.855935	0.892315	0.795033	0.852014	0.846123	0.85088	1.19898	1.11673	1.17471	1.13757	1.11333	1.06256	1.05287	0.987388	-0.237086	-0.258725	-0.224427	-0.164374	-0.330914	-0.231051	-0.24106	-0.232973	0.261811	0.159285	0.232305	0.185958	0.154879
sp|Q15833|STXB2_HUMAN	STXBP2	Syntaxin-binding protein 2 OS=Homo sapiens OX=9606 GN=STXBP2 PE=1 SV=2	44	6.52434	6.43431	6.61371	6.5137	6.33352	6.3584	6.65088	6.47014	5.94858	5.94854	6.24312	6.11623	5.83042	5.81409	6.10149	6.09854	6.21394	1.04995	1.03546	1.06433	1.04824	1.01924	1.02325	1.07032	1.04123	0.957296	0.957289	1.0047	0.984275	0.93828	0.935652	0.981903	0.981428	0.0703231	0.0502766	0.0899509	0.0679684	0.0274986	0.0331549	0.0980363	0.058288	-0.0629636	-0.0629733	0.0067583	-0.0228662	-0.0919091
sp|P61764-2|STXB1_HUMAN	STXBP1	Isoform 2 of Syntaxin-binding protein 1 OS=Homo sapiens OX=9606 GN=STXBP1	12	6.24689	6.23667	6.66063	6.73135	5.93912	6.24394	6.52437	6.16746	6.00633	6.20837	6.62197	6.34684	5.94257	5.93952	6.13372	6.05025	6.17457	1.01171	1.01006	1.07872	1.09017	0.961869	1.01124	1.05665	0.998849	0.972754	1.00547	1.07246	1.0279	0.962427	0.961933	0.993385	0.979867	0.0168006	0.0144384	0.109321	0.124558	-0.0560883	0.0161192	0.0795011	-0.00166105	-0.0398538	0.00787704	0.100923	0.039701	-0.0552505
sp|Q6PK04|CC137_HUMAN	CCDC137	Coiled-coil domain-containing protein 137 OS=Homo sapiens OX=9606 GN=CCDC137 PE=1 SV=1	12	6.60176	6.39562	6.41728	6.39609	6.36172	6.82186	6.89268	6.77412	5.56984	5.92128	5.86611	5.98262	5.82618	6.02384	5.9023	6.24671	6.12212	1.07834	1.04467	1.04821	1.04475	1.03914	1.1143	1.12586	1.1065	0.909789	0.967194	0.958182	0.977213	0.95166	0.983946	0.964093	1.02035	0.108818	0.0630517	0.0679294	0.0631577	0.0553844	0.156133	0.171033	0.146001	-0.136397	-0.0481234	-0.0616284	-0.0332551	-0.0714822
sp|O60784-2|TOM1_HUMAN	TOM1	Isoform 2 of Target of Myb protein 1 OS=Homo sapiens OX=9606 GN=TOM1	8	6.54052	6.71294	6.4349	6.73828	6.309	6.55102	6.55391	6.30913	5.52669	6.10496	5.76399	6.20294	5.57611	6.54719	5.89283	6.23559	6.22128	1.05131	1.07903	1.03434	1.0831	1.0141	1.053	1.05347	1.01412	0.888353	0.981303	0.926496	0.997052	0.896297	1.05239	0.947206	1.0023	0.0721945	0.109734	0.0487069	0.11517	0.0202005	0.0745087	0.075145	0.0202302	-0.170795	-0.027229	-0.110143	-0.00425869	-0.157952
sp|P12270|TPR_HUMAN	TPR	Nucleoprotein TPR OS=Homo sapiens OX=9606 GN=TPR PE=1 SV=3	235	6.00341	6.00783	6.04884	6.04583	5.94427	6.11966	6.12035	6.03865	6.65325	6.53385	6.45776	6.55656	6.52841	6.36276	6.37511	6.20346	6.29959	0.952985	0.953687	0.960197	0.959719	0.943597	0.971439	0.971548	0.958579	1.05614	1.03719	1.02511	1.04079	1.03632	1.01003	1.01199	0.984741	-0.0694746	-0.0684128	-0.0585983	-0.0593164	-0.0837571	-0.0418053	-0.0416426	-0.0610307	0.0788025	0.0526765	0.035777	0.0576823	0.0514749
sp|Q15154|PCM1_HUMAN	PCM1	Pericentriolar material 1 protein OS=Homo sapiens OX=9606 GN=PCM1 PE=1 SV=5	15	6.4656	6.42452	6.51047	6.66415	6.23421	6.54698	6.50843	6.40575	5.60177	5.93259	6.15526	5.826	5.70769	6.17296	6.00381	6.83981	6.10612	1.05887	1.05214	1.06622	1.09139	1.02098	1.0722	1.06589	1.04907	0.917403	0.971581	1.00805	0.954125	0.934749	1.01095	0.983245	1.12016	0.0825283	0.0733327	0.0925058	0.126165	0.0299508	0.100574	0.0920536	0.0691116	-0.124373	-0.0415939	0.0115639	-0.0677502	-0.097349
sp|Q6VMQ6-4|MCAF1_HUMAN	ATF7IP	Isoform 3 of Activating transcription factor 7-interacting protein 1 OS=Homo sapiens OX=9606 GN=ATF7IP	33	6.12915	6.11982	6.2646	6.22163	5.89436	6.25533	6.18802	6.1104	6.37344	6.40958	6.5346	6.49824	6.14664	6.3878	6.20031	6.26608	6.258	0.979411	0.97792	1.00106	0.994189	0.941892	0.999574	0.988818	0.976415	1.01845	1.02422	1.0442	1.03839	0.982206	1.02074	0.990782	1.00129	-0.0300141	-0.0322119	0.00152131	-0.00840848	-0.0863659	-0.000615086	-0.0162232	-0.0344343	0.0263712	0.0345287	0.0623978	0.0543479	-0.0259031
sp|P98196|AT11A_HUMAN	ATP11A	Probable phospholipid-transporting ATPase IH OS=Homo sapiens OX=9606 GN=ATP11A PE=1 SV=3	1	4.79341	5.81192	6.35276	6.54938	4.96516	4.90132	5.83179	6.23048	8.57294	7.79433	6.87733	7.22071	6.51615	6.47179	6.21288	4.89764	6.74315	0.710856	0.8619	0.942106	0.971264	0.736326	0.726859	0.864847	0.923972	1.27136	1.15589	1.0199	1.07082	0.966336	0.959758	0.921362	0.726313	-0.49237	-0.214408	-0.0860392	-0.0420644	-0.441582	-0.460252	-0.209484	-0.114079	0.346367	0.209002	0.0284259	0.098718	-0.0494029
sp|Q9Y2G3|AT11B_HUMAN	ATP11B	Probable phospholipid-transporting ATPase IF OS=Homo sapiens OX=9606 GN=ATP11B PE=1 SV=2	7	7.18973	6.26497	7.37835	7.18178	6.39328	6.50918	6.31751	6.67326	4.27927	5.49635	5.35989	5.64542	5.66827	6.33019	6.91542	6.39714	5.80758	1.23799	1.07876	1.27047	1.23662	1.10085	1.12081	1.0878	1.14906	0.736842	0.94641	0.922913	0.972078	0.976012	1.08999	1.19076	1.10152	0.308	0.10937	0.345361	0.306404	0.138619	0.164539	0.121419	0.200455	-0.440572	-0.0794632	-0.115734	-0.0408562	-0.0350286
sp|Q8NB49-3|AT11C_HUMAN	ATP11C	Isoform 3 of Phospholipid-transporting ATPase IG OS=Homo sapiens OX=9606 GN=ATP11C	4	5.72483	6.34051	7.48686	7.17846	6.16258	6.52811	6.67257	6.43973	5.35896	6.44924	6.00579	5.73666	5.84415	5.64815	5.68875	6.73463	5.96838	0.959192	1.06235	1.25442	1.20275	1.03254	1.09378	1.11799	1.07897	0.897891	1.08057	1.00627	0.961175	0.979184	0.946345	0.953147	1.12838	-0.0601077	0.0872583	0.32702	0.266334	0.0461939	0.129325	0.160902	0.10966	-0.155388	0.111789	0.00901343	-0.0571296	-0.0303474
sp|P31327-3|CPSM_HUMAN	CPS1	Isoform 3 of Carbamoyl-phosphate synthase [ammonia], mitochondrial OS=Homo sapiens OX=9606 GN=CPS1	35	6.04438	6.05054	6.56803	6.51309	6.19055	6.31607	6.16769	6.20874	6.15433	5.9338	6.50438	6.44654	6.19311	6.26687	6.2088	6.23311	6.04576	0.999771	1.00079	1.08639	1.0773	1.02395	1.04471	1.02017	1.02696	1.01796	0.981481	1.07586	1.06629	1.02437	1.03657	1.02697	1.03099	-0.000329942	0.0011396	0.119536	0.107418	0.0341433	0.0631029	0.0288059	0.0383762	0.0256775	-0.026968	0.105487	0.0926007	0.0347398
sp|P27708|PYR1_HUMAN	CAD	CAD protein OS=Homo sapiens OX=9606 GN=CAD PE=1 SV=3	214	6.78916	6.65046	6.77256	6.62491	6.58232	6.83971	6.94156	6.80165	5.13961	5.64608	5.74103	5.55861	5.72367	5.89104	6.02965	6.26798	6.05633	1.121	1.0981	1.11826	1.09388	1.08685	1.12935	1.14617	1.12307	0.848635	0.932261	0.947939	0.917819	0.945073	0.972708	0.995595	1.03495	0.16479	0.135011	0.161258	0.129458	0.120153	0.175492	0.196817	0.167442	-0.236784	-0.101194	-0.0771336	-0.123719	-0.0815027
sp|P53992|SC24C_HUMAN	SEC24C	Protein transport protein Sec24C OS=Homo sapiens OX=9606 GN=SEC24C PE=1 SV=3	40	6.61572	6.62321	6.66333	6.68524	6.46527	6.43818	6.5844	6.42931	5.51581	5.84939	5.9715	6.00898	5.76535	6.02856	6.13175	6.22399	6.15103	1.07555	1.07676	1.08329	1.08685	1.05109	1.04668	1.07045	1.04524	0.896729	0.950961	0.970813	0.976906	0.937298	0.980089	0.996865	1.01186	0.10507	0.106702	0.115415	0.120151	0.071882	0.0658243	0.0982234	0.0638353	-0.157256	-0.0725424	-0.0427352	-0.0337085	-0.0934204
sp|Q63HN8-4|RN213_HUMAN	RNF213	Isoform 2 of E3 ubiquitin-protein ligase RNF213 OS=Homo sapiens OX=9606 GN=RNF213	18	6.46811	6.69155	6.50747	6.60971	5.84879	5.96444	6.47831	5.99932	6.50681	6.17411	6.28031	6.51048	6.45003	5.94055	5.91138	5.65862	6.46014	1.00123	1.03582	1.00733	1.02315	0.905365	0.923267	1.00281	0.928666	1.00722	0.955723	0.972162	1.00779	0.998434	0.919569	0.915054	0.875928	0.00177767	0.0507739	0.0105302	0.0330204	-0.143428	-0.11518	0.00405096	-0.106768	0.0103839	-0.0653354	-0.0407308	0.0111974	-0.00226068
sp|O94855-2|SC24D_HUMAN	SEC24D	Isoform 2 of Protein transport protein Sec24D OS=Homo sapiens OX=9606 GN=SEC24D	30	6.70283	6.44696	6.77872	6.59812	6.35715	6.60403	6.64356	6.52326	5.18586	5.80408	6.02163	6.05736	5.89987	6.11458	6.16182	6.10018	6.03493	1.11067	1.06827	1.12325	1.09332	1.05339	1.0943	1.10085	1.08092	0.859307	0.961747	0.997796	1.00372	0.97762	1.0132	1.02103	1.01081	0.151433	0.0952814	0.167675	0.128717	0.0750425	0.130009	0.138619	0.112255	-0.218754	-0.0562702	-0.00318357	0.00535152	-0.0326545
sp|Q9BZ67|FRMD8_HUMAN	FRMD8	FERM domain-containing protein 8 OS=Homo sapiens OX=9606 GN=FRMD8 PE=1 SV=1	11	6.48308	6.33766	6.53068	6.46922	6.2857	6.30219	6.73428	6.49019	5.70649	5.90289	6.09607	6.19048	5.94136	6.10206	6.14908	6.27859	6.10753	1.06149	1.03768	1.06928	1.05922	1.02917	1.03187	1.10262	1.06265	0.934337	0.966494	0.998124	1.01358	0.972793	0.999104	1.0068	1.02801	0.0860903	0.0533612	0.0966442	0.0830027	0.0414844	0.0452642	0.140935	0.0876717	-0.0979854	-0.0491676	-0.00270958	0.0194622	-0.0397958
sp|Q969T9|WBP2_HUMAN	WBP2	WW domain-binding protein 2 OS=Homo sapiens OX=9606 GN=WBP2 PE=1 SV=1	25	5.47529	5.58158	5.6715	5.94044	5.72188	5.73683	5.82278	5.68037	7.31993	6.86415	6.99982	6.97439	6.85219	6.6727	6.36418	6.32197	6.31024	0.867684	0.884528	0.898778	0.941397	0.906761	0.909131	0.922751	0.900183	1.16001	1.08778	1.10928	1.10525	1.08588	1.05744	1.00855	1.00186	-0.204759	-0.177021	-0.153964	-0.0871245	-0.141205	-0.137441	-0.115986	-0.151709	0.214136	0.121387	0.149624	0.144373	0.118871
tr|E9PJD7|E9PJD7_HUMAN	CYHR1	Cysteine and histidine-rich protein 1 OS=Homo sapiens OX=9606 GN=CYHR1 PE=1 SV=1	7	6.2219	6.28546	6.20088	6.57007	6.3836	6.41717	6.6357	6.42476	5.65523	6.14101	6.22878	6.1293	5.93244	5.87517	6.31849	6.58004	6.0759	1.02403	1.03449	1.02057	1.08133	1.05064	1.05617	1.09213	1.05742	0.930764	1.01072	1.02516	1.00879	0.976389	0.966963	1.03993	1.08297	0.0342571	0.0489202	0.0293748	0.112811	0.0712721	0.0788391	0.127151	0.0805444	-0.103512	0.0153778	0.0358515	0.0126242	-0.0344725
sp|O75569|PRKRA_HUMAN	PRKRA	Interferon-inducible double-stranded RNA-dependent protein kinase activator A OS=Homo sapiens OX=9606 GN=PRKRA PE=1 SV=1	11	6.08456	6.31432	6.34626	6.28712	6.24772	6.30497	6.20877	6.57943	6.35635	6.34483	6.08038	6.01398	5.91749	6.40706	5.99531	6.51149	6.27501	0.969649	1.00626	1.01135	1.00193	0.99565	1.00477	0.989443	1.04851	1.01296	1.01113	0.968983	0.958401	0.943024	1.02104	0.955426	1.03769	-0.044466	0.00900847	0.0162877	0.00278039	-0.00628911	0.0068706	-0.0153114	0.0683437	0.0185797	0.0159626	-0.0454574	-0.0612988	-0.0846335
sp|Q8N163|CCAR2_HUMAN	CCAR2	Cell cycle and apoptosis regulator protein 2 OS=Homo sapiens OX=9606 GN=CCAR2 PE=1 SV=2	96	6.65475	6.5534	6.50495	6.53669	6.39149	6.4382	6.68063	6.53582	5.7051	5.97708	5.83007	5.95873	5.79721	5.98167	6.19751	6.25669	6.22258	1.06945	1.05316	1.04538	1.05048	1.02714	1.03465	1.07361	1.05034	0.916838	0.960547	0.936921	0.957598	0.931641	0.961284	0.995971	1.00548	0.096871	0.0747301	0.0640245	0.0710468	0.0386388	0.0491439	0.102471	0.0708548	-0.125261	-0.0580726	-0.0940002	-0.0625086	-0.102155
sp|A0AVF1|IFT56_HUMAN	TTC26	Intraflagellar transport protein 56 OS=Homo sapiens OX=9606 GN=TTC26 PE=2 SV=1	7	6.20034	6.36559	6.45825	6.19688	6.30378	6.09561	6.28909	6.39663	6.08766	6.17556	6.23204	6.29113	6.058	6.71333	5.88098	6.25513	6.20729	0.998881	1.0255	1.04043	0.998323	1.01555	0.982009	1.01318	1.0305	0.980728	0.994889	1.00399	1.01351	0.97595	1.08152	0.947432	1.00771	-0.00161564	0.0363313	0.0571803	-0.00242094	0.0222542	-0.0261924	0.0188883	0.0433491	-0.0280752	-0.007393	0.00574153	0.0193562	-0.0351214
sp|Q13330|MTA1_HUMAN	MTA1	Metastasis-associated protein MTA1 OS=Homo sapiens OX=9606 GN=MTA1 PE=1 SV=2	42	6.23931	6.44275	6.10395	6.36013	6.1752	6.30414	6.23536	6.1484	6.40052	6.41003	6.18242	6.42196	5.88019	6.23284	6.16097	6.30184	6.37315	0.978999	1.01092	0.95776	0.997957	0.96894	0.989171	0.978379	0.964734	1.00429	1.00579	0.970073	1.00766	0.92265	0.977984	0.966707	0.98881	-0.0306207	0.0156694	-0.062264	-0.00295093	-0.0455213	-0.0157076	-0.0315343	-0.0517962	0.00618194	0.00832393	-0.0438355	0.0110065	-0.116144
sp|Q9BTC8|MTA3_HUMAN	MTA3	Metastasis-associated protein MTA3 OS=Homo sapiens OX=9606 GN=MTA3 PE=1 SV=2	3	5.68651	6.04253	6.17505	6.69942	6.73554	6.51009	6.34512	5.80084	6.14846	5.46278	6.50245	6.33112	6.6459	5.31947	6.4513	7.14344	5.83507	0.97454	1.03555	1.05826	1.14813	1.15432	1.11568	1.08741	0.994134	1.05371	0.936198	1.11437	1.08501	1.13896	0.911638	1.10561	1.22423	-0.0372065	0.0504028	0.0817009	0.199286	0.207044	0.157928	0.120897	-0.00848814	0.0754751	-0.0951146	0.156233	0.117711	0.187715
sp|O94776|MTA2_HUMAN	MTA2	Metastasis-associated protein MTA2 OS=Homo sapiens OX=9606 GN=MTA2 PE=1 SV=1	40	6.45508	6.40004	6.49586	6.44178	6.32144	6.2514	6.55044	6.39007	6.30696	6.21416	6.08081	6.15878	5.73594	6.16693	5.965	6.06533	6.34406	1.0175	1.00882	1.02393	1.0154	0.996434	0.985394	1.03253	1.00725	0.994152	0.979524	0.958504	0.970795	0.904143	0.972079	0.94025	0.956064	0.0250286	0.0126745	0.0341141	0.022053	-0.00515318	-0.0212271	0.0461854	0.0104253	-0.00846163	-0.029847	-0.0611429	-0.0427618	-0.145376
sp|Q8IZ83|A16A1_HUMAN	ALDH16A1	Aldehyde dehydrogenase family 16 member A1 OS=Homo sapiens OX=9606 GN=ALDH16A1 PE=1 SV=2	32	6.15113	6.35952	6.04858	6.04615	6.07072	6.06524	5.9654	6.01637	6.40007	6.4748	6.55408	6.41388	6.37492	6.35957	6.33969	6.35991	6.34638	0.969234	1.00207	0.953076	0.952693	0.956564	0.955701	0.939969	0.948	1.00846	1.02024	1.03273	1.01064	1.0045	1.00208	0.998946	1.00213	-0.0450824	0.00298397	-0.0693374	-0.0699171	-0.0640663	-0.0653692	-0.089315	-0.0770406	0.0121538	0.0289017	0.0464594	0.0152635	0.00647333
sp|Q12929|EPS8_HUMAN	EPS8	Epidermal growth factor receptor kinase substrate 8 OS=Homo sapiens OX=9606 GN=EPS8 PE=1 SV=1	43	6.15726	6.20367	6.34047	6.34459	6.26034	6.10846	6.13969	6.25514	6.19941	6.40897	6.2869	6.27242	6.03957	6.32686	6.4088	6.24744	6.24233	0.986372	0.993807	1.01572	1.01638	1.00289	0.978555	0.983558	1.00205	0.993125	1.0267	1.00714	1.00482	0.967519	1.01354	1.02667	1.00082	-0.0197956	-0.0089621	0.0225057	0.0234429	0.00415696	-0.0312753	-0.0239182	0.00295813	-0.00995313	0.0380085	0.0102648	0.00693812	-0.0476382
sp|P46821|MAP1B_HUMAN	MAP1B	Microtubule-associated protein 1B OS=Homo sapiens OX=9606 GN=MAP1B PE=1 SV=2	50	5.91989	6.03852	6.25009	6.25326	5.87881	6.11244	5.99967	5.78002	6.6976	6.52619	6.71494	6.73464	6.29982	6.27188	6.28752	6.2347	6.29555	0.940329	0.959173	0.992779	0.993283	0.933804	0.970914	0.953002	0.918112	1.06386	1.03664	1.06662	1.06975	1.00068	0.99624	0.998724	0.990334	-0.0887621	-0.0601374	-0.0104555	-0.00972392	-0.0988083	-0.042584	-0.0694493	-0.123258	0.0893118	0.0519086	0.0930421	0.0972684	0.000978186
sp|P78559-2|MAP1A_HUMAN	MAP1A	Isoform 2 of Microtubule-associated protein 1A OS=Homo sapiens OX=9606 GN=MAP1A	19	6.39675	6.3688	6.52046	6.24802	6.21888	6.0326	5.93871	6.05053	6.03202	6.40895	6.70999	6.28894	6.05557	6.17408	6.08231	6.47341	6.30163	1.01509	1.01066	1.03473	0.991493	0.986868	0.957308	0.942409	0.960153	0.957216	1.01703	1.0648	0.997986	0.960953	0.979759	0.965196	1.02726	0.0216141	0.0152965	0.0492487	-0.012326	-0.0190703	-0.0629451	-0.0855755	-0.0586635	-0.0630838	0.024363	0.0905856	-0.00290818	-0.0574623
sp|P55263|ADK_HUMAN	ADK	Adenosine kinase OS=Homo sapiens OX=9606 GN=ADK PE=1 SV=2	49	6.20838	6.13243	6.27924	6.16631	6.23511	6.7266	6.71985	6.65543	5.24745	5.7154	6.60759	6.18474	6.55838	6.14	6.08819	6.3349	5.82592	1.06565	1.05261	1.07781	1.05843	1.07024	1.1546	1.15344	1.14238	0.900708	0.98103	1.13417	1.06159	1.12573	1.05391	1.04502	1.08737	0.0917322	0.0739742	0.108105	0.0819228	0.0979304	0.207393	0.205944	0.192047	-0.150868	-0.0276302	0.18164	0.0862283	0.170855
sp|Q2NKX8|ERC6L_HUMAN	ERCC6L	DNA excision repair protein ERCC-6-like OS=Homo sapiens OX=9606 GN=ERCC6L PE=1 SV=1	58	6.1937	6.44672	6.4424	6.59354	6.28876	6.18307	6.37887	6.28829	5.79175	6.2376	6.02975	6.31224	5.92527	6.32176	6.27896	6.28731	6.16744	1.00426	1.04528	1.04458	1.06909	1.01967	1.00253	1.03428	1.01959	0.939085	1.01138	0.977674	1.02348	0.960734	1.02502	1.01808	1.01944	0.00612915	0.063893	0.0629259	0.0963809	0.0281032	0.00365098	0.0486285	0.0279954	-0.090673	0.0163187	-0.0325742	0.0334797	-0.0577915
sp|O00512|BCL9_HUMAN	BCL9	B-cell CLL/lymphoma 9 protein OS=Homo sapiens OX=9606 GN=BCL9 PE=1 SV=4	23	6.28416	6.1661	6.40875	6.30566	5.96129	6.50883	6.15346	6.20101	6.69933	6.40573	6.40411	6.3955	5.96316	6.05598	5.87247	6.21446	6.38883	0.983617	0.965138	1.00312	0.986982	0.93308	1.01878	0.963159	0.970602	1.0486	1.00265	1.00239	1.00104	0.933373	0.947901	0.919178	0.972707	-0.0238318	-0.0511935	0.00449124	-0.0189044	-0.0999272	0.0268465	-0.0541539	-0.0430485	0.0684651	0.00381124	0.00344634	0.0015054	-0.0994747
sp|Q08211|DHX9_HUMAN	DHX9	ATP-dependent RNA helicase A OS=Homo sapiens OX=9606 GN=DHX9 PE=1 SV=4	111	6.68972	6.56597	6.433	6.49976	6.5775	6.35509	6.62313	6.60038	5.57431	5.79813	5.8474	5.77388	5.85652	6.11953	6.24419	6.4415	6.15703	1.08652	1.06642	1.04482	1.05566	1.06829	1.03217	1.0757	1.07201	0.905357	0.941709	0.949711	0.93777	0.951192	0.993909	1.01416	1.0462	0.119711	0.092773	0.0632565	0.0781513	0.0953042	0.0456774	0.105278	0.100314	-0.143442	-0.0866475	-0.0744399	-0.0926941	-0.0721915
sp|P06454-2|PTMA_HUMAN	PTMA	Isoform 2 of Prothymosin alpha OS=Homo sapiens OX=9606 GN=PTMA	36	5.59875	5.71521	5.74573	6.26931	5.68398	5.93432	5.62093	5.7722	7.00863	7.1116	6.60342	6.82281	6.76493	6.5347	6.3876	6.42587	6.35855	0.880508	0.898823	0.903623	0.985966	0.893912	0.933282	0.883996	0.907786	1.10224	1.11843	1.03851	1.07301	1.06391	1.0277	1.00457	1.01059	-0.183592	-0.153891	-0.146207	-0.0203906	-0.161796	-0.0996145	-0.177888	-0.139576	0.140435	0.161477	0.0545162	0.101669	0.0893778
sp|Q9Y2A7-2|NCKP1_HUMAN	NCKAP1	Isoform 2 of Nck-associated protein 1 OS=Homo sapiens OX=9606 GN=NCKAP1	97	6.68262	6.65436	6.82721	6.69627	6.50682	6.5248	6.75726	6.65337	5.26757	5.66985	5.84898	5.77377	5.78914	5.8995	6.12065	6.32783	6.0686	1.10118	1.09652	1.12501	1.10343	1.07221	1.07517	1.11348	1.09636	0.868004	0.934293	0.96381	0.951417	0.95395	0.972135	1.00858	1.04272	0.13905	0.132936	0.169932	0.141994	0.100589	0.10457	0.155075	0.132722	-0.204226	-0.0980532	-0.0531787	-0.0718501	-0.0680147
sp|Q13889|TF2H3_HUMAN	GTF2H3	General transcription factor IIH subunit 3 OS=Homo sapiens OX=9606 GN=GTF2H3 PE=1 SV=2	12	6.30152	5.92765	6.55755	6.31274	6.3161	6.18311	6.59169	6.36566	6.36612	6.2767	5.99041	6.11482	5.60859	6.37105	6.37582	6.34046	6.218	1.01343	0.953305	1.05461	1.01524	1.01578	0.994389	1.0601	1.02375	1.02382	1.00944	0.963399	0.983407	0.901993	1.02461	1.02538	1.01969	0.0192498	-0.0689898	0.0767069	0.0218163	0.022584	-0.00811736	0.0841984	0.0338601	0.0339643	0.0135562	-0.0537953	-0.02414	-0.148812
sp|Q9NW82|WDR70_HUMAN	WDR70	WD repeat-containing protein 70 OS=Homo sapiens OX=9606 GN=WDR70 PE=1 SV=1	35	6.48551	6.30291	6.36885	6.50863	6.01056	6.40081	6.54843	6.45499	5.94915	6.19114	6.24586	6.29615	6.08157	6.09823	5.91439	6.14284	6.23218	1.04065	1.01135	1.02193	1.04436	0.96444	1.02706	1.05075	1.03575	0.954586	0.993415	1.0022	1.01026	0.975834	0.978507	0.949009	0.985665	0.0574837	0.0162817	0.0312966	0.0626176	-0.0522369	0.0385182	0.0714127	0.0506785	-0.0670528	-0.00953124	0.00316391	0.0147336	-0.0352925
sp|Q01995|TAGL_HUMAN	TAGLN	Transgelin OS=Homo sapiens OX=9606 GN=TAGLN PE=1 SV=4	22	6.10893	6.18906	6.26761	6.10768	5.94915	6.4698	6.03728	6.03704	6.20251	6.16724	6.49881	6.7009	6.36736	6.2843	6.30181	6.31053	6.16693	0.990594	1.00359	1.01632	0.990391	0.964685	1.04911	0.978976	0.978937	1.00577	1.00005	1.05382	1.08659	1.0325	1.01903	1.02187	1.02328	-0.0136339	0.00516667	0.0233618	-0.0139292	-0.0518701	0.0691675	-0.0306549	-0.0307123	0.00829852	7.135e-05	0.0756219	0.119801	0.0461417
sp|Q15149|PLEC_HUMAN	PLEC	Plectin OS=Homo sapiens OX=9606 GN=PLEC PE=1 SV=3	330	6.3962	6.34963	6.35559	6.44077	6.32547	6.25121	6.39073	6.35189	6.18883	6.16802	6.06636	6.15248	6.05696	6.14525	6.17797	6.18264	6.27567	1.01921	1.01179	1.01273	1.02631	1.00794	0.996102	1.01833	1.01215	0.986162	0.982846	0.966647	0.98037	0.96515	0.979218	0.984432	0.985176	0.0274456	0.016903	0.0182566	0.0374637	0.0114032	-0.00563402	0.0262112	0.0174164	-0.0201028	-0.024962	-0.0489384	-0.0286014	-0.0511756
sp|Q15149-3|PLEC_HUMAN	PLEC	Isoform 3 of Plectin OS=Homo sapiens OX=9606 GN=PLEC	1	7.4878	6.41496	6.55454	6.45151	7.16555	7.53023	7.18558	5.12755	3.63042	5.04537	4.64539	5.18441	6.59482	7.66291	6.64428	6.67468	5.64464	1.32653	1.13647	1.1612	1.14294	1.26944	1.33405	1.27299	0.908393	0.643163	0.893834	0.822974	0.918466	1.16833	1.35756	1.1771	1.18248	0.407661	0.184559	0.215614	0.192756	0.344197	0.415813	0.348224	-0.138611	-0.636744	-0.161921	-0.281081	-0.122701	0.224452
sp|Q15149-4|PLEC_HUMAN	PLEC	Isoform 4 of Plectin OS=Homo sapiens OX=9606 GN=PLEC	2	6.55999	6.41326	6.81615	6.59532	6.05192	6.45271	6.72519	6.46872	5.73714	5.14931	6.18021	6.21408	5.55339	6.90293	6.14716	6.03252	5.96493	1.09976	1.07516	1.14271	1.10568	1.01458	1.08178	1.12746	1.08446	0.961813	0.863265	1.03609	1.04177	0.931008	1.15725	1.03055	1.01133	0.13719	0.104554	0.192453	0.144939	0.0208889	0.113401	0.173071	0.116976	-0.0561723	-0.212125	0.0511519	0.0590368	-0.103135
sp|Q15149-8|PLEC_HUMAN	PLEC	Isoform 8 of Plectin OS=Homo sapiens OX=9606 GN=PLEC	1	6.36996	7.10025	6.16533	5.87626	6.47937	5.70593	6.33792	6.61018	6.55128	6.58965	5.74822	5.82595	5.72926	6.61267	6.1254	6.17238	6.65278	0.957488	1.06726	0.926729	0.883278	0.973933	0.857675	0.952672	0.993596	0.984742	0.99051	0.864032	0.875716	0.861182	0.99397	0.920727	0.927789	-0.0626741	0.0939114	-0.10978	-0.17906	-0.0381049	-0.221496	-0.069949	-0.00926885	-0.0221816	-0.0137566	-0.210843	-0.191465	-0.21561
tr|H0YDN1|H0YDN1_HUMAN	PLEC	Plectin OS=Homo sapiens OX=9606 GN=PLEC PE=1 SV=9	1	6.72146	6.43403	8.64083	7.51392	6.81227	7.33354	7.78633	6.14218	4.81374	6.32273	4.3717	5.79655	3.56964	6.06327	6.49216	5.18566	6.07299	1.10678	1.05945	1.42283	1.23727	1.12173	1.20757	1.28212	1.01139	0.792647	1.04112	0.71986	0.95448	0.58779	0.998399	1.06902	0.853889	0.146368	0.0833157	0.508763	0.307159	0.165729	0.272103	0.358536	0.0163438	-0.335249	0.0581406	-0.474213	-0.0672125	-0.766628
sp|P46783|RS10_HUMAN	RPS10	40S ribosomal protein S10 OS=Homo sapiens OX=9606 GN=RPS10 PE=1 SV=1	59	6.2459	6.04116	5.90082	6.08605	6.0436	6.0219	5.93753	6.00253	6.79304	6.51874	6.63994	6.44645	6.54874	6.35839	6.23398	6.18123	6.39971	0.975966	0.943974	0.922045	0.950988	0.944355	0.940965	0.927781	0.937938	1.06146	1.0186	1.03754	1.0073	1.02329	0.993543	0.974104	0.965861	-0.0350971	-0.0831809	-0.117091	-0.0725003	-0.0825984	-0.0877878	-0.108144	-0.0924358	0.0860508	0.0265866	0.0531637	0.0104984	0.0332108
sp|P58107|EPIPL_HUMAN	EPPK1	Epiplakin OS=Homo sapiens OX=9606 GN=EPPK1 PE=1 SV=3	9	7.15029	7.12372	6.74954	6.87502	6.98283	6.64522	6.81687	6.75991	5.24445	5.34108	5.45401	5.64826	5.38866	5.70804	6.41029	5.7018	6.21489	1.15051	1.14624	1.08603	1.10622	1.12357	1.06924	1.09686	1.0877	0.843853	0.859401	0.877572	0.908828	0.867057	0.918447	1.03144	0.917443	0.202274	0.196903	0.119061	0.145636	0.168084	0.0965893	0.133382	0.121276	-0.244936	-0.218596	-0.18841	-0.137921	-0.205801
sp|O95989|NUDT3_HUMAN	NUDT3	Diphosphoinositol polyphosphate phosphohydrolase 1 OS=Homo sapiens OX=9606 GN=NUDT3 PE=1 SV=1	17	6.45337	6.13668	6.6862	6.43987	6.21792	6.29942	6.226	6.33801	5.45524	6.17561	6.12854	6.11802	6.32894	6.37373	6.29666	6.32581	6.05523	1.06575	1.01345	1.1042	1.06352	1.02687	1.04033	1.0282	1.0467	0.900914	1.01988	1.01211	1.01037	1.0452	1.0526	1.03987	1.04469	0.0918722	0.0192778	0.143006	0.088851	0.0382515	0.0570384	0.040125	0.0658494	-0.150538	0.0284011	0.0173629	0.0148843	0.0637833
sp|Q8NEC7|GSTCD_HUMAN	GSTCD	Glutathione S-transferase C-terminal domain-containing protein OS=Homo sapiens OX=9606 GN=GSTCD PE=1 SV=2	3	5.26228	5.86795	6.48622	6.07863	6.31322	5.4382	5.88791	5.74616	5.86818	6.81349	7.27681	6.13576	6.31501	7.39204	6.70735	6.4108	5.95298	0.883975	0.985717	1.08958	1.02111	1.06052	0.913526	0.98907	0.965259	0.985756	1.14455	1.22238	1.0307	1.06082	1.24174	1.12672	1.07691	-0.177923	-0.0207543	0.123767	0.0301354	0.0847652	-0.130482	-0.0158552	-0.0510127	-0.0206977	0.194783	0.289695	0.0436312	0.0851742
sp|P20962|PTMS_HUMAN	PTMS	Parathymosin OS=Homo sapiens OX=9606 GN=PTMS PE=1 SV=2	38	5.71749	5.55512	5.89004	6.24547	6.23292	5.86828	5.82718	5.73885	7.28531	6.67158	6.36641	6.7834	6.60487	6.49223	6.31937	6.40149	6.30737	0.906477	0.880734	0.933834	0.990185	0.988196	0.930384	0.923868	0.909863	1.15505	1.05774	1.00936	1.07547	1.04717	1.02931	1.0019	1.01492	-0.141658	-0.183222	-0.0987623	-0.0142296	-0.0171315	-0.104102	-0.114242	-0.136278	0.207951	0.0809888	0.0134404	0.104969	0.0664905
tr|F5GXR3|F5GXR3_HUMAN	PTMS	Parathymosin OS=Homo sapiens OX=9606 GN=PTMS PE=1 SV=1	1	5.60409	6.58838	6.35104	5.0616	8.76855	6.29987	5.95121	7.35084	5.69372	7.20031	5.3135	6.40926	4.84358	5.82626	6.24296	6.49483	6.27163	0.893563	1.05051	1.01266	0.807064	1.39813	1.0045	0.94891	1.17208	0.907854	1.14808	0.847229	1.02195	0.772301	0.928987	0.995429	1.03559	-0.162359	0.0710845	0.0181536	-0.309246	0.483499	0.00648276	-0.0756563	0.22907	-0.139468	0.19922	-0.239177	0.0313185	-0.372766
sp|Q13356|PPIL2_HUMAN	PPIL2	RING-type E3 ubiquitin-protein ligase PPIL2 OS=Homo sapiens OX=9606 GN=PPIL2 PE=1 SV=1	11	7.1075	7.52714	7.17826	6.92487	7.17631	8.04115	7.09185	7.18795	3.91805	5.11963	5.24388	4.75222	4.60397	5.92902	5.55378	6.64442	5.91808	1.20098	1.27189	1.21294	1.17012	1.21261	1.35874	1.19834	1.21457	0.662047	0.865083	0.886078	0.803	0.77795	1.00185	0.938443	1.12273	0.264213	0.346973	0.278505	0.226658	0.278113	0.442273	0.261033	0.280451	-0.594993	-0.20909	-0.174495	-0.316528	-0.362251
sp|Q9NPJ8-3|NXT2_HUMAN	NXT2	Isoform 3 of NTF2-related export protein 2 OS=Homo sapiens OX=9606 GN=NXT2	2	6.84019	6.62147	5.66857	6.65047	6.34559	6.79368	6.38686	5.69363	5.94553	6.34192	6.82315	6.39401	6.48307	4.75408	5.85718	6.40059	6.43728	1.06259	1.02861	0.880585	1.03312	0.985757	1.05537	0.992168	0.884478	0.923609	0.985187	1.05994	0.993279	1.00711	0.738523	0.909885	0.994301	0.0875857	0.0407009	-0.183466	0.0470056	-0.0206964	0.0777426	-0.0113438	-0.177102	-0.114645	-0.021531	0.0839873	-0.00972966	0.0102265
sp|Q9UKK6|NXT1_HUMAN	NXT1	NTF2-related export protein 1 OS=Homo sapiens OX=9606 GN=NXT1 PE=1 SV=1	1	6.50248	6.36103	7.15294	6.80112	7.47858	6.25217	8.23046	7.19014	3.62603	5.28084	6.39831	6.06349	5.45114	5.42869	5.91491	5.86768	5.4426	1.19474	1.16875	1.31425	1.24961	1.37408	1.14875	1.51223	1.32109	0.666232	0.97028	1.1756	1.11408	1.00157	0.997445	1.08678	1.0781	0.256695	0.224966	0.394242	0.321478	0.45847	0.200062	0.596678	0.401725	-0.585904	-0.0435273	0.233396	0.155854	0.00226329
sp|P11586|C1TC_HUMAN	MTHFD1	C-1-tetrahydrofolate synthase, cytoplasmic OS=Homo sapiens OX=9606 GN=MTHFD1 PE=1 SV=3	125	6.63119	6.49747	6.59065	6.46238	6.42925	6.56554	6.71742	6.52406	5.82373	5.82928	5.98919	5.84522	5.92745	5.91339	6.08012	6.17365	6.19542	1.07034	1.04875	1.06379	1.04309	1.03774	1.05974	1.08426	1.05305	0.940006	0.940902	0.966713	0.943475	0.956747	0.954478	0.98139	0.996487	0.0980663	0.0686766	0.0892193	0.0608641	0.0534489	0.0837122	0.116706	0.0745685	-0.089258	-0.0878838	-0.0488406	-0.0839442	-0.0637899
tr|B7ZM99|B7ZM99_HUMAN	MTHFD1L	MTHFD1L protein OS=Homo sapiens OX=9606 GN=MTHFD1L PE=1 SV=1	34	6.62539	6.56476	6.51753	6.4302	6.56396	6.3494	6.57835	6.35156	5.92877	6.04218	5.95106	6.09071	5.80016	5.99104	5.91626	6.29868	6.29027	1.05328	1.04364	1.03613	1.02224	1.04351	1.0094	1.0458	1.00974	0.94253	0.960559	0.946073	0.968274	0.922084	0.952429	0.940541	1.00134	0.0748823	0.0616192	0.0512022	0.0317405	0.0614434	0.0134972	0.0646027	0.0139879	-0.0853903	-0.0580539	-0.0799764	-0.0465127	-0.11703
sp|Q8WUM4|PDC6I_HUMAN	PDCD6IP	Programmed cell death 6-interacting protein OS=Homo sapiens OX=9606 GN=PDCD6IP PE=1 SV=1	128	6.19751	6.16683	6.1969	6.0521	6.07218	6.12432	6.22296	6.12592	6.58691	6.31921	6.49915	6.33234	6.42354	6.26736	6.27784	6.13493	6.31761	0.980989	0.976133	0.980892	0.957972	0.961151	0.969404	0.985017	0.969657	1.04263	1.00025	1.02873	1.00233	1.01677	0.992045	0.993704	0.971083	-0.0276913	-0.0348509	-0.0278333	-0.0619442	-0.0571655	-0.0448304	-0.021779	-0.0444535	0.0602218	0.000364189	0.040871	0.0033587	0.0239886
sp|P29966|MARCS_HUMAN	MARCKS	Myristoylated alanine-rich C-kinase substrate OS=Homo sapiens OX=9606 GN=MARCKS PE=1 SV=4	38	6.01067	5.84079	6.14935	6.20625	6.01948	5.69072	5.91241	5.83499	6.68564	6.51816	6.47175	6.60031	6.67554	6.33448	6.70615	6.34331	6.26381	0.959586	0.932465	0.981726	0.99081	0.960993	0.908507	0.943899	0.931539	1.06734	1.04061	1.0332	1.05372	1.06573	1.01128	1.07062	1.01269	-0.0595158	-0.100878	-0.0266077	-0.0133198	-0.0574027	-0.13843	-0.0832953	-0.102311	0.0940241	0.0574232	0.0471143	0.0754922	0.0918429
sp|Q05655-2|KPCD_HUMAN	PRKCD	Isoform 2 of Protein kinase C delta type OS=Homo sapiens OX=9606 GN=PRKCD	47	6.4505	6.49163	6.69337	6.55155	6.38814	6.43029	6.41531	6.36714	5.65126	5.87023	6.10827	5.99224	6.00175	6.12553	6.1238	6.339	6.1159	1.05471	1.06143	1.09442	1.07123	1.04451	1.0514	1.04896	1.04108	0.924027	0.95983	0.998752	0.97978	0.981335	1.00157	1.00129	1.03648	0.076845	0.0860148	0.130167	0.0992703	0.0628299	0.0723178	0.068953	0.0580795	-0.113993	-0.059149	-0.00180216	-0.0294706	-0.0271828
sp|Q96CS2|HAUS1_HUMAN	HAUS1	HAUS augmin-like complex subunit 1 OS=Homo sapiens OX=9606 GN=HAUS1 PE=1 SV=1	19	6.34541	6.39309	6.38773	6.35607	6.19288	6.56374	6.42913	6.1619	5.75731	6.18971	6.29933	6.19398	6.11592	6.09325	6.20846	6.31209	6.17138	1.0282	1.03593	1.03506	1.02993	1.00348	1.06358	1.04177	0.998464	0.932905	1.00297	1.02073	1.00366	0.991013	0.98734	1.00601	1.0228	0.0401203	0.0509203	0.0497102	0.0425419	0.00501736	0.088925	0.0590304	-0.00221786	-0.100198	0.00427869	0.0296053	0.00527359	-0.0130236
sp|Q9UHB6|LIMA1_HUMAN	LIMA1	LIM domain and actin-binding protein 1 OS=Homo sapiens OX=9606 GN=LIMA1 PE=1 SV=1	74	5.92891	5.96567	6.14595	6.17097	5.7867	5.98485	5.97573	5.85511	6.72088	6.65264	6.58739	6.65649	6.48436	6.4058	6.30068	6.37788	6.31703	0.93856	0.94438	0.972918	0.976879	0.916048	0.947416	0.945972	0.926878	1.06393	1.05313	1.0428	1.05374	1.02649	1.01405	0.997413	1.00963	-0.0914784	-0.0825611	-0.0396093	-0.033748	-0.126504	-0.0779302	-0.0801303	-0.109549	0.0894049	0.0746817	0.0604617	0.0755164	0.0377189
sp|Q9BT23|LIMD2_HUMAN	LIMD2	LIM domain-containing protein 2 OS=Homo sapiens OX=9606 GN=LIMD2 PE=1 SV=1	1	5.49566	6.5714	6.22195	6.41779	4.81319	5.78384	6.10313	5.91219	5.89816	6.24581	5.82221	7.91616	6.86298	6.44863	6.19211	7.29478	6.05276	0.90796	1.08569	1.02795	1.06031	0.795206	0.955571	1.00832	0.976776	0.974458	1.03189	0.96191	1.30786	1.13386	1.0654	1.02302	1.2052	-0.1393	0.118608	0.0397742	0.084484	-0.330599	-0.0655649	0.0119568	-0.0338999	-0.0373276	0.0452961	-0.0560257	0.387208	0.181243
sp|Q99707|METH_HUMAN	MTR	Methionine synthase OS=Homo sapiens OX=9606 GN=MTR PE=1 SV=2	12	6.42856	6.28024	6.44401	6.12273	6.63726	6.49173	6.35354	6.21621	6.03336	5.97716	6.30335	5.68435	6.16735	6.19917	6.38763	6.27338	6.17983	1.04025	1.01625	1.04275	0.99076	1.07402	1.05047	1.02811	1.00589	0.976299	0.967205	1.01999	0.919823	0.997981	1.00313	1.03363	1.01514	0.0569285	0.0232525	0.0603916	-0.0133921	0.103021	0.0710358	0.0399935	0.00846809	-0.0346055	-0.048107	0.0285516	-0.120572	-0.00291643
sp|A8K8P3|SFI1_HUMAN	SFI1	Protein SFI1 homolog OS=Homo sapiens OX=9606 GN=SFI1 PE=1 SV=2	1	6.03265	5.76696	6.50626	4.52243	8.07251	4.75062	7.95102	6.73541	9.59262	6.01146	5.48109	7.01716	5.09334	5.6161	6.55153	4.29884	6.85092	0.88056	0.841779	0.949691	0.66012	1.17831	0.693428	1.16058	0.983139	1.40019	0.877467	0.800051	1.02426	0.743453	0.819758	0.956299	0.627483	-0.183506	-0.248487	-0.0744698	-0.5992	0.236719	-0.528182	0.214842	-0.0245325	0.485627	-0.188583	-0.321835	0.034589	-0.427686
sp|P52739|ZN131_HUMAN	ZNF131	Zinc finger protein 131 OS=Homo sapiens OX=9606 GN=ZNF131 PE=1 SV=2	7	6.28952	6.50522	7.04357	6.80831	6.90574	6.619	6.7581	6.79464	4.80807	5.91039	5.62277	5.74341	5.25932	6.50567	5.93824	6.48802	5.8783	1.06996	1.10665	1.19823	1.15821	1.17479	1.12601	1.14967	1.15589	0.817935	1.00546	0.95653	0.977053	0.894701	1.10673	1.0102	1.10372	0.0975509	0.146199	0.260908	0.211898	0.232397	0.171214	0.201219	0.208998	-0.289941	0.00785434	-0.064118	-0.0334914	-0.160523
sp|Q8WUB8|PHF10_HUMAN	PHF10	PHD finger protein 10 OS=Homo sapiens OX=9606 GN=PHF10 PE=1 SV=3	8	5.87768	7.32248	6.53825	6.23246	5.61961	5.92717	6.09211	6.5944	6.52888	6.42917	6.5446	6.2268	5.80918	5.90984	6.55904	5.78831	6.53955	0.898789	1.11972	0.999801	0.953041	0.859326	0.906357	0.931579	1.00839	0.998368	0.983121	1.00077	0.952175	0.888315	0.903707	1.00298	0.885123	-0.153945	0.16314	-0.000287374	-0.0693902	-0.218722	-0.141848	-0.10225	0.0120495	-0.00235639	-0.0245594	0.0011131	-0.070701	-0.170857
sp|Q9P253|VPS18_HUMAN	VPS18	Vacuolar protein sorting-associated protein 18 homolog OS=Homo sapiens OX=9606 GN=VPS18 PE=1 SV=2	9	6.36267	6.39873	6.94551	6.82286	5.96522	6.70519	6.76987	6.37343	5.48693	5.73097	6.08479	5.98007	5.64795	5.82619	6.2481	6.6515	5.99482	1.06136	1.06738	1.15858	1.13812	0.995062	1.1185	1.12929	1.06316	0.915278	0.955986	1.01501	0.997539	0.942138	0.97187	1.04225	1.10954	0.0859147	0.094068	0.212363	0.186659	-0.00714229	0.161561	0.17541	0.0883524	-0.127718	-0.0649383	0.0214898	-0.00355527	-0.0859903
sp|Q9NW13|RBM28_HUMAN	RBM28	RNA-binding protein 28 OS=Homo sapiens OX=9606 GN=RBM28 PE=1 SV=3	52	6.19274	6.66869	6.10644	6.07405	6.12995	6.13988	6.11456	6.18163	6.27443	6.19824	6.50888	6.20954	6.29611	6.09354	6.45518	6.35613	6.33352	0.977771	1.05292	0.964146	0.959032	0.967858	0.969425	0.965428	0.976017	0.990669	0.97864	1.02769	0.980424	0.994093	0.962109	1.01921	1.00357	-0.0324308	0.0743947	-0.0526771	-0.0603499	-0.0471334	-0.0447982	-0.05076	-0.0350214	-0.0135243	-0.0311501	0.0394006	-0.0285223	-0.00854793
sp|P40818|UBP8_HUMAN	USP8	Ubiquitin carboxyl-terminal hydrolase 8 OS=Homo sapiens OX=9606 GN=USP8 PE=1 SV=1	51	6.36773	6.35628	6.46919	6.46898	6.22304	6.54198	6.42849	6.3112	5.99102	6.07723	6.13921	6.18253	5.92045	6.17467	6.09693	6.25107	6.19806	1.02737	1.02553	1.04374	1.04371	1.00403	1.05549	1.03718	1.01825	0.966595	0.980504	0.990504	0.997494	0.955209	0.996225	0.983683	1.00855	0.0389613	0.0363648	0.0617672	0.0617204	0.00580163	0.0779095	0.052662	0.0260965	-0.0490162	-0.028404	-0.0137649	-0.00362055	-0.066111
sp|P42338|PK3CB_HUMAN	PIK3CB	Phosphatidylinositol 4,5-bisphosphate 3-kinase catalytic subunit beta isoform OS=Homo sapiens OX=9606 GN=PIK3CB PE=1 SV=1	15	6.3106	6.86276	6.97601	6.67214	5.92351	6.55377	6.39857	6.49214	5.06248	5.71366	6.93232	6.64545	5.83844	5.74467	6.02724	5.84622	5.98738	1.05398	1.14621	1.16512	1.11437	0.989333	1.0946	1.06868	1.0843	0.845526	0.954285	1.15782	1.10991	0.975125	0.959464	1.00666	0.976425	0.0758535	0.196865	0.220478	0.156226	-0.0154713	0.130401	0.0958259	0.11677	-0.242079	-0.0675084	0.211415	0.150443	-0.0363407
sp|Q16706|MA2A1_HUMAN	MAN2A1	Alpha-mannosidase 2 OS=Homo sapiens OX=9606 GN=MAN2A1 PE=1 SV=2	17	6.44483	6.64225	6.82409	6.4912	6.68341	6.58135	6.57928	6.62255	4.95406	5.80412	5.9108	6.13007	5.62658	6.24968	6.27515	6.18059	5.96131	1.08111	1.11423	1.14473	1.08889	1.12113	1.10401	1.10366	1.11092	0.831035	0.973631	0.991526	1.02831	0.943849	1.04837	1.05265	1.03678	0.112512	0.156041	0.195006	0.122855	0.164954	0.142753	0.142299	0.151756	-0.267019	-0.0385533	-0.0122772	0.0402729	-0.0833723
sp|Q92614|MY18A_HUMAN	MYO18A	Unconventional myosin-XVIIIa OS=Homo sapiens OX=9606 GN=MYO18A PE=1 SV=3	49	6.42426	6.52015	6.44702	6.72853	6.32817	6.54243	6.64372	6.60852	5.71207	6.04133	6.00312	5.96058	5.64463	6.15217	6.03266	6.21064	6.17445	1.04046	1.05599	1.04414	1.08974	1.0249	1.0596	1.076	1.0703	0.925114	0.97844	0.972251	0.965362	0.914191	0.996391	0.977036	1.00586	0.0572191	0.0785939	0.0623212	0.12398	0.0354771	0.0835154	0.10568	0.098016	-0.112298	-0.031445	-0.0405987	-0.0508585	-0.129432
sp|Q99575|POP1_HUMAN	POP1	Ribonucleases P/MRP protein subunit POP1 OS=Homo sapiens OX=9606 GN=POP1 PE=1 SV=2	61	5.81879	5.92614	5.88241	6.00384	5.84138	5.9322	5.81049	5.71845	6.94313	6.67817	6.74625	6.6823	6.7692	6.59439	6.25269	6.40019	6.34156	0.917565	0.934493	0.927597	0.946745	0.921127	0.935448	0.916256	0.901742	1.09486	1.05308	1.06382	1.05373	1.06743	1.03987	0.985986	1.00925	-0.124118	-0.0977445	-0.10843	-0.0789517	-0.118528	-0.09627	-0.126177	-0.149213	0.130749	0.0746156	0.0892486	0.0755075	0.0941481
sp|P49917|DNLI4_HUMAN	LIG4	DNA ligase 4 OS=Homo sapiens OX=9606 GN=LIG4 PE=1 SV=2	9	6.16375	6.52558	7.02449	6.50819	6.23965	6.52442	6.868	6.85938	5.1968	5.64292	6.0146	6.14798	5.69201	5.84629	6.33028	6.41565	5.88226	1.04785	1.10937	1.19418	1.10641	1.06076	1.10917	1.16758	1.16611	0.88347	0.959311	1.0225	1.04517	0.967657	0.993885	1.07616	1.09068	0.0674372	0.149735	0.256022	0.145885	0.0850939	0.149478	0.223519	0.221707	-0.178748	-0.0599293	0.0320976	0.0637413	-0.047433
sp|Q9NVM6|DJC17_HUMAN	DNAJC17	DnaJ homolog subfamily C member 17 OS=Homo sapiens OX=9606 GN=DNAJC17 PE=1 SV=1	15	6.668	6.54743	6.92616	6.67472	6.46015	6.47174	6.4636	6.73276	5.92381	5.77775	5.95805	5.62862	5.76694	5.88501	6.0495	6.06575	6.22925	1.07043	1.05108	1.11188	1.07151	1.03707	1.03893	1.03762	1.08083	0.950967	0.92752	0.956464	0.903579	0.925784	0.944739	0.971145	0.973753	0.0981962	0.0718708	0.152998	0.0996494	0.0525098	0.0550958	0.05328	0.11214	-0.0725325	-0.10855	-0.0642177	-0.146277	-0.111252
sp|Q9UHV9|PFD2_HUMAN	PFDN2	Prefoldin subunit 2 OS=Homo sapiens OX=9606 GN=PFDN2 PE=1 SV=1	40	5.75782	5.5682	5.45742	5.70882	5.41357	5.44054	5.54488	5.56535	9.65442	6.87863	7.18349	7.55786	6.97339	5.69975	5.89702	5.69884	6.96477	0.826707	0.799481	0.783575	0.819671	0.777279	0.781152	0.796133	0.799072	1.38618	0.987632	1.0314	1.08516	1.00124	0.818369	0.846693	0.818238	-0.274553	-0.322864	-0.351856	-0.286883	-0.363495	-0.356325	-0.328919	-0.323603	0.471114	-0.0179539	0.0446097	0.117903	0.00178498
sp|Q6PGP7|TTC37_HUMAN	TTC37	Tetratricopeptide repeat protein 37 OS=Homo sapiens OX=9606 GN=TTC37 PE=1 SV=1	9	6.38331	6.40585	6.22235	6.25442	6.82534	6.39521	7.00755	6.02368	6.03798	5.79553	6.399	6.25777	6.22428	5.47712	6.0464	6.24421	6.15567	1.03698	1.04064	1.01083	1.01604	1.10879	1.03891	1.13839	0.978558	0.980881	0.941495	1.03953	1.01659	1.01115	0.889769	0.982249	1.01438	0.0523894	0.0574747	0.0155442	0.0229608	0.148986	0.0550764	0.186995	-0.0312702	-0.0278493	-0.0869747	0.0559312	0.0237333	0.0159917
sp|O94906|PRP6_HUMAN	PRPF6	Pre-mRNA-processing factor 6 OS=Homo sapiens OX=9606 GN=PRPF6 PE=1 SV=1	25	6.06939	6.08951	6.21954	6.64991	6.06286	6.00017	6.45796	6.26986	6.28954	6.26036	6.50352	6.68289	6.25468	6.1145	6.24145	5.83387	6.1772	0.982547	0.985804	1.00685	1.07652	0.98149	0.971341	1.04545	1.015	1.01819	1.01346	1.05283	1.08186	1.01254	0.98985	1.0104	0.94442	-0.0254015	-0.0206269	0.00985484	0.106382	-0.0269545	-0.0419497	0.0641255	0.0214802	0.0260015	0.0192926	0.0742677	0.113519	0.017983
sp|Q9NR33|DPOE4_HUMAN	POLE4	DNA polymerase epsilon subunit 4 OS=Homo sapiens OX=9606 GN=POLE4 PE=1 SV=2	9	5.7549	5.99019	6.40913	6.08818	6.11279	5.93536	6.43477	6.38194	6.89517	6.33096	6.3515	6.22748	6.42191	6.0204	6.24006	6.40526	6.24281	0.921845	0.959535	1.02664	0.975231	0.979174	0.950752	1.03075	1.02229	1.1045	1.01412	1.01741	0.997545	1.02869	0.964374	0.99956	1.02602	-0.117404	-0.0595926	0.0379341	-0.0361834	-0.0303634	-0.0728589	0.0436942	0.0318006	0.143392	0.0202299	0.0249029	-0.00354592	0.040808
sp|P35232|PHB_HUMAN	PHB	Prohibitin OS=Homo sapiens OX=9606 GN=PHB PE=1 SV=1	91	6.04662	5.94633	6.13078	5.83985	6.29369	6.145	6.22011	6.28859	6.79733	6.14103	6.22507	6.6635	6.64694	6.08653	6.42811	6.10051	6.23283	0.970125	0.954034	0.983627	0.93695	1.00976	0.985909	0.99796	1.00895	1.09057	0.985272	0.998755	1.0691	1.06644	0.976528	1.03133	0.978771	-0.0437579	-0.0678873	-0.0238162	-0.0939555	0.0140193	-0.0204738	-0.00294669	0.0128498	0.125081	-0.0214061	-0.00179673	0.0963934	0.0928035
sp|P05023|AT1A1_HUMAN	ATP1A1	Sodium/potassium-transporting ATPase subunit alpha-1 OS=Homo sapiens OX=9606 GN=ATP1A1 PE=1 SV=1	83	6.00459	6.10417	6.11433	6.11176	5.92351	6.13066	6.0438	6.11807	6.23117	6.41312	6.58279	6.62914	6.46736	6.44699	6.37078	6.30775	6.18826	0.970319	0.986411	0.988053	0.987637	0.957217	0.990692	0.976655	0.988657	1.00693	1.03634	1.06375	1.07124	1.0451	1.04181	1.02949	1.01931	-0.0434687	-0.0197393	-0.01734	-0.0179465	-0.0630821	-0.013492	-0.0340785	-0.0164578	0.00996868	0.051492	0.0891648	0.0992873	0.0636425
sp|P13637-3|AT1A3_HUMAN	ATP1A3	Isoform 3 of Sodium/potassium-transporting ATPase subunit alpha-3 OS=Homo sapiens OX=9606 GN=ATP1A3	69	6.10601	6.2879	6.35449	6.16382	6.31003	6.39424	6.33119	6.34577	5.97407	6.27483	6.16938	6.16966	6.36626	6.30432	6.21594	6.23207	6.1607	0.991122	1.02065	1.03146	1.00051	1.02424	1.03791	1.02767	1.03004	0.969706	1.01853	1.00141	1.00145	1.03337	1.02331	1.00897	1.01158	-0.0128649	0.0294834	0.0446815	0.000729862	0.034552	0.053678	0.0393818	0.0427004	-0.0443807	0.0264815	0.00203064	0.00209612	0.0473512
sp|Q5JVF3|PCID2_HUMAN	PCID2	PCI domain-containing protein 2 OS=Homo sapiens OX=9606 GN=PCID2 PE=1 SV=2	37	6.83667	6.55731	7.07448	6.80421	6.60359	6.82424	6.99805	6.86508	4.8342	5.49455	5.79147	5.43593	5.74321	5.7997	5.99146	6.34585	5.93068	1.15276	1.10566	1.19286	1.14729	1.11346	1.15067	1.17997	1.15755	0.815117	0.926462	0.976527	0.916577	0.968389	0.977914	1.01025	1.07	0.205096	0.144906	0.254426	0.19823	0.155052	0.20247	0.238755	0.211078	-0.294921	-0.110197	-0.0342686	-0.125671	-0.0463408
sp|Q9BUK6|MSTO1_HUMAN	MSTO1	Protein misato homolog 1 OS=Homo sapiens OX=9606 GN=MSTO1 PE=1 SV=1	13	6.83125	6.1284	6.62417	6.83622	6.4747	6.19491	6.50578	6.05551	5.90132	6.00926	6.20415	6.15172	5.91628	6.10078	6.10131	5.96423	6.21756	1.0987	0.98566	1.0654	1.0995	1.04136	0.996357	1.04636	0.973937	0.949138	0.966499	0.997844	0.989411	0.951544	0.981218	0.981303	0.959256	0.135802	-0.0208375	0.0913918	0.136851	0.0584654	-0.00526462	0.0653741	-0.0380995	-0.0753103	-0.0491606	-0.00311438	-0.0153581	-0.0716576
sp|O43395|PRPF3_HUMAN	PRPF3	U4/U6 small nuclear ribonucleoprotein Prp3 OS=Homo sapiens OX=9606 GN=PRPF3 PE=1 SV=2	23	7.08161	6.70153	6.90037	6.67353	6.82137	7.32306	7.38372	7.22661	4.96293	5.34535	5.28622	5.06617	5.14004	5.59873	5.94841	6.54036	6.02285	1.17579	1.11268	1.1457	1.10803	1.13258	1.21588	1.22595	1.19986	0.824016	0.887511	0.877693	0.841158	0.853423	0.929581	0.98764	1.08592	0.23363	0.154043	0.196226	0.148003	0.179614	0.281999	0.2939	0.262872	-0.279255	-0.172163	-0.188211	-0.249552	-0.228668
sp|Q5U5Q3|MEX3C_HUMAN	MEX3C	RNA-binding E3 ubiquitin-protein ligase MEX3C OS=Homo sapiens OX=9606 GN=MEX3C PE=1 SV=3	5	6.98002	6.92461	6.82646	7.08011	6.61176	6.28077	6.45025	6.73871	5.68691	5.6431	5.91657	5.66405	5.63061	5.4799	5.84429	6.24187	6.30866	1.10642	1.09764	1.08208	1.12228	1.04805	0.995579	1.02244	1.06817	0.901445	0.894501	0.937849	0.897821	0.892521	0.868631	0.926392	0.989413	0.145898	0.134399	0.113804	0.166438	0.0677008	-0.00639216	0.0320215	0.0951388	-0.149689	-0.160846	-0.0925726	-0.1555	-0.164042
sp|Q86XN8|MEX3D_HUMAN	MEX3D	RNA-binding protein MEX3D OS=Homo sapiens OX=9606 GN=MEX3D PE=1 SV=3	7	6.45076	7.07262	6.25421	6.53038	6.68852	6.06592	6.20603	6.15199	5.34692	6.23654	5.88946	6.06566	5.2688	6.82641	6.57971	6.36607	6.27671	1.02773	1.1268	0.996415	1.04041	1.06561	0.966417	0.988739	0.98013	0.851867	0.9936	0.938304	0.966376	0.839421	1.08758	1.04827	1.01424	0.0394606	0.172236	-0.00518089	0.0571584	0.0916785	-0.0492821	-0.0163379	-0.0289554	-0.2313	-0.0092627	-0.0918732	-0.0493439	-0.252534
sp|O75717|WDHD1_HUMAN	WDHD1	WD repeat and HMG-box DNA-binding protein 1 OS=Homo sapiens OX=9606 GN=WDHD1 PE=1 SV=1	77	6.09604	6.14794	6.15809	6.19792	6.04154	6.1252	6.13247	6.08048	6.5037	6.47059	6.27278	6.47332	6.18763	6.38987	6.33843	6.38401	6.30457	0.966924	0.975157	0.976766	0.983084	0.95828	0.97155	0.972703	0.964456	1.03159	1.02633	0.994958	1.02677	0.981452	1.01353	1.00537	1.0126	-0.048525	-0.0362943	-0.0339145	-0.0246133	-0.0614811	-0.0416405	-0.0399291	-0.0522122	0.0448633	0.0374999	-0.00729244	0.0381084	-0.0270105
sp|Q96I15|SCLY_HUMAN	SCLY	Selenocysteine lyase OS=Homo sapiens OX=9606 GN=SCLY PE=1 SV=4	27	6.0432	5.96068	6.26629	6.59602	6.01478	6.45035	6.2106	6.34489	5.92916	6.46315	6.3141	6.2136	6.30148	6.27571	6.23191	6.3841	6.09905	0.990843	0.977313	1.02742	1.08148	0.986183	1.0576	1.01829	1.04031	0.972145	1.0597	1.03526	1.01878	1.03319	1.02897	1.02178	1.04674	-0.0132713	-0.033107	0.0390276	0.113012	-0.020072	0.0807935	0.0261487	0.0570112	-0.0407562	0.0836535	0.0499932	0.0268454	0.0471068
sp|Q86TM6|SYVN1_HUMAN	SYVN1	E3 ubiquitin-protein ligase synoviolin OS=Homo sapiens OX=9606 GN=SYVN1 PE=1 SV=2	4	6.45336	6.45962	6.88676	6.21438	6.39065	6.46205	6.42687	6.81282	6.79925	5.8462	5.4328	6.62912	5.8407	5.85641	6.06533	5.42369	6.38961	1.00998	1.01096	1.07781	0.972576	1.00016	1.01134	1.00583	1.06623	1.06411	0.914954	0.850256	1.03748	0.914094	0.916552	0.949249	0.84883	0.0143232	0.015722	0.108098	-0.0401168	0.000235365	0.0162646	0.00838898	0.0925248	0.0896483	-0.128228	-0.234031	0.0530901	-0.129586
sp|P78318|IGBP1_HUMAN	IGBP1	Immunoglobulin-binding protein 1 OS=Homo sapiens OX=9606 GN=IGBP1 PE=1 SV=1	20	5.83661	5.94307	5.90802	5.9397	5.8517	5.72043	5.94654	5.79519	7.03588	6.77929	6.95733	6.8171	6.69298	6.29668	6.32994	6.14955	6.39871	0.912154	0.928792	0.923314	0.928265	0.914512	0.893997	0.929334	0.905681	1.09958	1.05948	1.0873	1.06539	1.04599	0.984054	0.989252	0.961061	-0.132651	-0.106573	-0.115107	-0.107392	-0.128926	-0.161658	-0.105731	-0.142926	0.136949	0.0833525	0.120752	0.0913765	0.0648671
sp|P33176|KINH_HUMAN	KIF5B	Kinesin-1 heavy chain OS=Homo sapiens OX=9606 GN=KIF5B PE=1 SV=1	141	6.291	6.18513	6.3039	6.27217	6.25021	6.20909	6.32059	6.2562	6.54134	6.19532	6.34208	6.22783	6.32527	6.00487	6.19702	6.07798	6.3032	0.998065	0.981269	1.00011	0.995077	0.991594	0.98507	1.00276	0.992544	1.03778	0.982885	1.00617	0.988043	1.0035	0.95267	0.983155	0.964269	-0.00279451	-0.0272799	0.000160781	-0.00711921	-0.0121792	-0.021702	0.00397537	-0.0107972	0.0535023	-0.0249051	0.00887221	-0.0173543	0.0050432
sp|Q9ULH7-5|MRTFB_HUMAN	MRTFB	Isoform 5 of Myocardin-related transcription factor B OS=Homo sapiens OX=9606 GN=MRTFB	49	5.90115	6.0929	6.01002	6.08909	5.98573	6.18337	6.17067	5.96855	6.49105	6.60516	6.2619	6.63311	6.34501	6.50573	6.48124	6.27531	6.27257	0.940787	0.971357	0.958144	0.97075	0.954271	0.98578	0.983755	0.951533	1.03483	1.05302	0.9983	1.05748	1.01155	1.03717	1.03327	1.00044	-0.0880594	-0.0419265	-0.0616857	-0.0428289	-0.0675283	-0.0206622	-0.0236284	-0.071675	0.0493964	0.074538	-0.00245505	0.0806299	0.0165669
tr|A0A499FIJ6|A0A499FIJ6_HUMAN	MRTFA	Myocardin-related transcription factor A OS=Homo sapiens OX=9606 GN=MRTFA PE=1 SV=1	13	5.50763	5.51533	5.92023	6.09395	6.10535	5.51667	5.67697	5.99218	7.56418	7.11762	7.11087	7.13921	6.38117	6.67835	5.89787	5.78241	6.42619	0.85706	0.858258	0.921266	0.948299	0.950073	0.858467	0.883411	0.932462	1.17709	1.1076	1.10655	1.11096	0.992994	1.03924	0.917786	0.899819	-0.222532	-0.220516	-0.11831	-0.076586	-0.0738896	-0.220166	-0.178843	-0.100883	0.23522	0.147431	0.146062	0.151801	-0.0101427
sp|O60282|KIF5C_HUMAN	KIF5C	Kinesin heavy chain isoform 5C OS=Homo sapiens OX=9606 GN=KIF5C PE=1 SV=1	1	6.64137	7.20328	5.99058	7.61669	6.43398	5.73347	6.15734	6.19608	6.19322	5.9909	6.68468	6.05934	5.78218	5.61893	5.87464	5.82332	6.50719	1.02062	1.10697	0.920609	1.1705	0.988749	0.881097	0.946236	0.952189	0.95175	0.920658	1.02728	0.931176	0.888583	0.863495	0.902792	0.894905	0.0294456	0.146619	-0.11934	0.227129	-0.0163238	-0.182627	-0.079728	-0.0706795	-0.0713455	-0.119262	0.0388233	-0.102875	-0.170422
sp|Q12840|KIF5A_HUMAN	KIF5A	Kinesin heavy chain isoform 5A OS=Homo sapiens OX=9606 GN=KIF5A PE=1 SV=2	27	6.23484	6.20377	6.14562	6.19595	6.13303	6.16915	6.09445	6.33286	7.04277	6.43395	6.34788	6.35398	6.43509	5.91894	5.99041	5.9673	6.47883	0.96234	0.957544	0.948569	0.956337	0.946626	0.952201	0.940671	0.977469	1.08704	0.993072	0.979788	0.980729	0.993248	0.913581	0.924613	0.921046	-0.0553813	-0.0625887	-0.0761753	-0.0644084	-0.0791339	-0.0706621	-0.0882378	-0.0328767	0.120409	-0.0100291	-0.029459	-0.0280733	-0.00977353
sp|Q96CW6|S7A6O_HUMAN	SLC7A6OS	Probable RNA polymerase II nuclear localization protein SLC7A6OS OS=Homo sapiens OX=9606 GN=SLC7A6OS PE=1 SV=2	12	6.12599	6.21168	6.44736	6.2353	6.15077	6.44245	6.27621	5.91869	5.85219	6.27745	6.4934	6.07357	6.33894	6.24549	6.2713	6.63921	6.11683	1.0015	1.01551	1.05404	1.01937	1.00555	1.05323	1.02606	0.967608	0.956736	1.02626	1.06156	0.992928	1.03631	1.02103	1.02525	1.0854	0.00215942	0.0221999	0.0759249	0.0276754	0.00798344	0.0748258	0.03711	-0.0475057	-0.063807	0.037395	0.0861905	-0.0102388	0.051458
sp|Q6ICG6|K0930_HUMAN	KIAA0930	Uncharacterized protein KIAA0930 OS=Homo sapiens OX=9606 GN=KIAA0930 PE=1 SV=1	16	6.77023	6.71844	7.0166	6.6846	6.49607	6.84112	7.04354	6.80413	4.8166	5.20532	5.51994	5.51762	5.40746	6.06795	6.42597	6.66441	5.87765	1.15186	1.14305	1.19378	1.13729	1.10522	1.16392	1.19836	1.15763	0.819478	0.885613	0.939141	0.938746	0.920004	1.03238	1.09329	1.13386	0.203966	0.192887	0.255533	0.185602	0.144328	0.218994	0.261062	0.211172	-0.287224	-0.175252	-0.0905863	-0.0911927	-0.120288
sp|O60524|NEMF_HUMAN	NEMF	Nuclear export mediator factor NEMF OS=Homo sapiens OX=9606 GN=NEMF PE=1 SV=4	43	6.14734	5.93102	6.17442	6.30173	6.08799	6.05599	6.24235	5.86405	6.38034	6.41596	6.45672	6.42828	6.41067	6.25832	6.4985	6.34631	6.21866	0.98853	0.953745	0.992885	1.01336	0.978987	0.973841	1.00381	0.942976	1.026	1.03173	1.03828	1.03371	1.03088	1.00638	1.045	1.02053	-0.0166426	-0.0683247	-0.0103013	0.019143	-0.0306389	-0.0382421	0.00548435	-0.0847075	0.0370284	0.0450602	0.0541966	0.0478279	0.0438702
sp|O75909-4|CCNK_HUMAN	CCNK	Isoform 4 of Cyclin-K OS=Homo sapiens OX=9606 GN=CCNK	13	6.66616	6.5878	6.65642	6.78974	6.55157	6.46022	6.80459	6.93719	5.46178	5.91638	5.69819	5.99428	5.53084	5.95379	5.85648	6.13456	6.15803	1.08252	1.06979	1.08093	1.10258	1.06391	1.04907	1.10499	1.12653	0.886936	0.960759	0.925327	0.973409	0.898151	0.966834	0.951031	0.996189	0.114387	0.0973279	0.112278	0.140887	0.0893718	0.0691144	0.144039	0.171883	-0.173098	-0.0577542	-0.111965	-0.0388824	-0.15497
sp|Q9C0C2|TB182_HUMAN	TNKS1BP1	182 kDa tankyrase-1-binding protein OS=Homo sapiens OX=9606 GN=TNKS1BP1 PE=1 SV=4	95	5.97284	6.12618	6.2423	6.25816	5.91529	6.09799	6.15883	5.92123	6.483	6.559	6.55212	6.70754	6.24858	6.37441	6.18112	6.20139	6.28526	0.950294	0.974691	0.993166	0.995689	0.941138	0.970206	0.979885	0.942083	1.03146	1.04355	1.04246	1.06719	0.994165	1.01418	0.983432	0.986657	-0.0735542	-0.0369835	-0.00989358	-0.00623273	-0.0875224	-0.0436375	-0.029315	-0.0860744	0.0446903	0.0615046	0.0599905	0.0938125	-0.00844291
sp|Q15714|T22D1_HUMAN	TSC22D1	TSC22 domain family protein 1 OS=Homo sapiens OX=9606 GN=TSC22D1 PE=1 SV=3	24	6.18756	6.58816	6.21532	6.34397	6.2382	6.51763	6.391	6.55429	4.95733	6.27015	6.08658	5.99273	5.87387	6.51827	6.58484	6.68011	6.0008	1.03112	1.09788	1.03575	1.05719	1.03956	1.08613	1.06502	1.09224	0.826112	1.04489	1.01429	0.998655	0.978848	1.08623	1.09733	1.1132	0.0442158	0.134721	0.0506738	0.0802311	0.055975	0.119193	0.0908868	0.127285	-0.275592	0.0633451	0.020477	-0.00194147	-0.0308435
sp|Q9Y3Q8|T22D4_HUMAN	TSC22D4	TSC22 domain family protein 4 OS=Homo sapiens OX=9606 GN=TSC22D4 PE=1 SV=2	16	5.73165	5.91887	6.48693	5.97724	5.58407	5.90625	6.05344	6.01436	6.49098	6.46936	6.76045	6.63922	6.75895	6.41282	6.47014	6.32526	6.15272	0.931564	0.961993	1.05432	0.97148	0.907578	0.959942	0.983865	0.977513	1.05498	1.05146	1.09878	1.07907	1.09853	1.04227	1.05159	1.02804	-0.102273	-0.0559014	0.0763127	-0.0417437	-0.139906	-0.0589807	-0.0234679	-0.0328119	0.0772131	0.0723998	0.135896	0.109791	0.135576
sp|O75157|T22D2_HUMAN	TSC22D2	TSC22 domain family protein 2 OS=Homo sapiens OX=9606 GN=TSC22D2 PE=1 SV=3	4	5.78195	6.23969	6.80735	6.11279	6.73657	6.81612	6.18164	6.8138	6.20204	6.38973	5.82957	6.1302	5.80011	5.79843	5.6172	6.74282	6.15335	0.939642	1.01403	1.10628	0.993408	1.09478	1.10771	1.0046	1.10733	1.00791	1.03841	0.947381	0.996237	0.942593	0.94232	0.912868	1.0958	-0.0898165	0.0201017	0.145721	-0.00954164	0.130642	0.147578	0.006617	0.147087	0.0113702	0.0543823	-0.0779832	-0.0054385	-0.0852924
sp|Q99576-3|T22D3_HUMAN	TSC22D3	Isoform 2 of TSC22 domain family protein 3 OS=Homo sapiens OX=9606 GN=TSC22D3	3	6.155	5.95424	6.49597	6.59541	5.50049	5.67269	6.20134	6.21882	6.9362	6.41781	6.46789	6.30943	5.88889	5.64916	7.01411	6.52256	6.36581	0.966884	0.935346	1.02045	1.03607	0.864067	0.891118	0.974163	0.976909	1.0896	1.00817	1.01604	0.991143	0.925081	0.887422	1.10184	1.02462	-0.0485858	-0.0964273	0.0292003	0.0511177	-0.210785	-0.166312	-0.0377647	-0.0337038	0.123801	0.0117364	0.0229505	-0.012835	-0.112349
sp|Q8IXQ3|CI040_HUMAN	C9orf40	Uncharacterized protein C9orf40 OS=Homo sapiens OX=9606 GN=C9orf40 PE=1 SV=1	8	5.90378	6.03794	6.12308	6.20513	6.00919	6.22066	6.17166	6.12501	6.75086	6.25217	6.49186	6.45901	6.57185	5.96344	6.20497	6.50939	6.23619	0.946697	0.96821	0.981863	0.99502	0.9636	0.99751	0.989653	0.982172	1.08253	1.00256	1.041	1.03573	1.05382	0.956264	0.994994	1.04381	-0.0790253	-0.0466079	-0.0264068	-0.00720287	-0.0534938	-0.00359665	-0.0150057	-0.0259521	0.114407	0.0036927	0.0579676	0.0506487	0.0756352
sp|Q00610|CLH1_HUMAN	CLTC	Clathrin heavy chain 1 OS=Homo sapiens OX=9606 GN=CLTC PE=1 SV=5	249	6.75515	6.58582	6.69686	6.53955	6.49717	6.52711	6.67567	6.64771	5.33645	5.77704	5.9907	5.7215	6.03411	5.96209	6.10033	6.15273	6.11362	1.10494	1.07724	1.0954	1.06967	1.06274	1.06764	1.09193	1.08736	0.87288	0.944947	0.979895	0.935862	0.986995	0.975215	0.997827	1.0064	0.143962	0.107337	0.131459	0.0971657	0.0877858	0.0944187	0.126887	0.120832	-0.196145	-0.0816952	-0.0293011	-0.0956323	-0.0188847
sp|Q16877|F264_HUMAN	PFKFB4	6-phosphofructo-2-kinase/fructose-2,6-bisphosphatase 4 OS=Homo sapiens OX=9606 GN=PFKFB4 PE=2 SV=6	3	6.35627	5.78793	6.44441	6.98374	6.74305	6.19573	6.51882	6.38093	5.91887	5.76789	6.63266	5.5289	6.85957	5.62823	5.94584	6.30716	5.95774	1.06689	0.971498	1.08169	1.17221	1.13181	1.03995	1.09418	1.07103	0.993476	0.968134	1.11328	0.92802	1.15137	0.944692	0.998003	1.05865	0.0934152	-0.0417177	0.113283	0.229235	0.178636	0.0565091	0.129846	0.0990015	-0.00944339	-0.0467215	0.154822	-0.107773	0.203353
sp|Q16875-4|F263_HUMAN	PFKFB3	Isoform 4 of 6-phosphofructo-2-kinase/fructose-2,6-bisphosphatase 3 OS=Homo sapiens OX=9606 GN=PFKFB3	19	6.56916	6.31679	6.34992	6.7083	6.42236	6.38789	6.4037	6.39451	6.17631	5.83071	6.0232	6.04245	5.76153	6.17569	6.12626	6.31123	6.22324	1.05558	1.01503	1.02036	1.07794	1.032	1.02646	1.029	1.02752	0.992459	0.936925	0.967856	0.970949	0.925808	0.992359	0.984416	1.01414	0.0780424	0.0215251	0.029072	0.108281	0.0454371	0.037673	0.0412393	0.0391673	-0.0109213	-0.0939949	-0.0471363	-0.0425328	-0.111214
sp|O60825-2|F262_HUMAN	PFKFB2	Isoform 2 of 6-phosphofructo-2-kinase/fructose-2,6-bisphosphatase 2 OS=Homo sapiens OX=9606 GN=PFKFB2	22	6.5389	6.04296	6.59729	6.32027	6.1435	6.38882	6.34783	6.18057	6.23567	6.33835	6.36858	6.28754	5.97394	6.04074	5.95892	6.23612	6.28897	1.03974	0.960882	1.04903	1.00498	0.976869	1.01588	1.00936	0.982763	0.991525	1.00785	1.01266	0.999773	0.949908	0.960529	0.947519	0.991596	0.0562242	-0.0575684	0.0690498	0.00716244	-0.0337629	0.0227257	0.0134397	-0.0250839	-0.0122792	0.0112836	0.018148	-0.000328081	-0.074141
sp|P49327|FAS_HUMAN	FASN	Fatty acid synthase OS=Homo sapiens OX=9606 GN=FASN PE=1 SV=3	511	6.70219	6.53029	6.49856	6.43396	6.61665	6.49066	6.65274	6.53453	5.63472	5.91307	5.84675	5.744	5.91564	6.07974	6.18447	6.22204	6.19507	1.08186	1.05411	1.04899	1.03856	1.06805	1.04771	1.07388	1.0548	0.909549	0.95448	0.943775	0.927189	0.954895	0.981384	0.998289	1.00435	0.113513	0.0760271	0.0690001	0.054587	0.094981	0.0672452	0.102829	0.0769635	-0.136776	-0.0672126	-0.0834851	-0.109064	-0.0665857
sp|P28340|DPOD1_HUMAN	POLD1	DNA polymerase delta catalytic subunit OS=Homo sapiens OX=9606 GN=POLD1 PE=1 SV=2	47	6.20266	6.36185	6.24848	6.25743	6.15613	6.25945	6.32214	6.08749	5.99697	6.32635	6.29122	6.2235	6.21166	6.49773	6.13916	6.41778	6.22196	0.996898	1.02248	1.00426	1.0057	0.98942	1.00603	1.0161	0.978388	0.96384	1.01678	1.01113	1.00025	0.998345	1.04432	0.986693	1.03147	-0.00448149	0.0320778	0.00613674	0.00820171	-0.0153448	0.00866736	0.0230444	-0.031521	-0.0531348	0.0240048	0.0159713	0.000357618	-0.00238968
sp|O76021|RL1D1_HUMAN	RSL1D1	Ribosomal L1 domain-containing protein 1 OS=Homo sapiens OX=9606 GN=RSL1D1 PE=1 SV=3	45	5.60985	5.67368	5.52995	5.713	5.61326	5.46421	5.57572	5.3988	8.16391	6.88348	6.91169	7.34238	7.21206	6.23869	6.51971	6.14961	6.58273	0.852207	0.861904	0.840069	0.867877	0.852725	0.830083	0.847022	0.820146	1.2402	1.04569	1.04997	1.1154	1.0956	0.947736	0.990426	0.934204	-0.230724	-0.214401	-0.25142	-0.204437	-0.229847	-0.268673	-0.239528	-0.286047	0.310574	0.0644521	0.0703525	0.157562	0.131725
sp|P35606|COPB2_HUMAN	COPB2	Coatomer subunit beta' OS=Homo sapiens OX=9606 GN=COPB2 PE=1 SV=2	130	6.51806	6.56777	6.62616	6.51563	6.65096	6.61609	6.71129	6.68743	5.45829	5.78072	5.83889	5.71875	5.69893	6.09564	6.19279	6.3226	6.08121	1.07184	1.08001	1.08961	1.07144	1.09369	1.08796	1.10361	1.09969	0.897566	0.950587	0.960153	0.940397	0.937138	1.00237	1.01835	1.03969	0.100084	0.111045	0.123815	0.0995463	0.129204	0.12162	0.142232	0.137093	-0.155909	-0.0731092	-0.0586643	-0.0886586	-0.0936673
sp|P53985|MOT1_HUMAN	SLC16A1	Monocarboxylate transporter 1 OS=Homo sapiens OX=9606 GN=SLC16A1 PE=1 SV=3	21	6.28323	6.21457	6.33326	6.1675	6.45205	6.37364	6.49597	6.29396	6.33805	5.91358	6.09894	6.28967	6.29118	6.06232	6.06301	6.32906	6.18736	1.01549	1.0044	1.02358	0.996791	1.04278	1.03011	1.04988	1.01723	1.02435	0.955752	0.98571	1.01654	1.01678	0.979791	0.979903	1.0229	0.022183	0.00633118	0.0336249	-0.00463758	0.0604342	0.0427941	0.0702216	0.0246446	0.0347156	-0.0652916	-0.0207649	0.0236609	0.0240072
sp|Q9BY42|RTF2_HUMAN	RTF2	Replication termination factor 2 OS=Homo sapiens OX=9606 GN=RTF2 PE=1 SV=3	13	6.48409	6.44499	6.6671	6.31194	6.37232	6.6497	6.59988	6.734	5.56267	6.02041	5.86706	5.60525	5.98628	6.06081	6.17049	6.46301	6.12804	1.0581	1.05172	1.08797	1.03001	1.03986	1.08513	1.077	1.09888	0.90774	0.982436	0.957412	0.914689	0.976867	0.989029	1.00693	1.05466	0.0814784	0.0727524	0.121634	0.0426578	0.056393	0.117864	0.107014	0.136038	-0.139648	-0.025564	-0.062788	-0.128647	-0.033766
sp|Q9P032|NDUF4_HUMAN	NDUFAF4	NADH dehydrogenase [ubiquinone] 1 alpha subcomplex assembly factor 4 OS=Homo sapiens OX=9606 GN=NDUFAF4 PE=1 SV=1	13	5.92488	6.06998	6.02215	6.05609	6.14393	6.19529	6.08765	6.06956	6.58875	6.44407	6.63298	6.84787	6.28859	6.35963	6.12393	6.14465	6.25692	0.946932	0.970123	0.962478	0.967903	0.981942	0.99015	0.972947	0.970056	1.05303	1.02991	1.0601	1.09445	1.00506	1.01642	0.978745	0.982057	-0.0786667	-0.0437609	-0.055174	-0.047066	-0.0262909	-0.0142808	-0.0395672	-0.0438607	0.0745521	0.0425195	0.0842045	0.130203	0.00728392
sp|Q9NZN8|CNOT2_HUMAN	CNOT2	CCR4-NOT transcription complex subunit 2 OS=Homo sapiens OX=9606 GN=CNOT2 PE=1 SV=1	23	6.25812	6.37152	6.27837	6.34701	6.16721	5.89162	6.24237	5.89901	6.33769	6.41775	6.51701	6.28916	6.00675	6.29228	6.48107	6.20306	6.34627	0.98611	1.00398	0.989301	1.00012	0.971785	0.928359	0.983628	0.929524	0.998648	1.01126	1.0269	0.991001	0.946501	0.991493	1.02124	0.977434	-0.0201796	0.00572868	-0.0155188	0.000168214	-0.0412909	-0.107245	-0.023815	-0.105436	-0.00195181	0.0161587	0.0383013	-0.0130416	-0.0793243
sp|Q9GZS1|RPA49_HUMAN	POLR1E	DNA-directed RNA polymerase I subunit RPA49 OS=Homo sapiens OX=9606 GN=POLR1E PE=1 SV=3	10	6.19455	6.51496	6.36482	6.44211	6.27441	6.49415	6.41957	6.31901	6.4378	6.20148	5.82972	6.29431	5.63694	6.27099	6.15794	6.14725	6.3372	0.97749	1.02805	1.00436	1.01656	0.990092	1.02477	1.013	0.99713	1.01587	0.978584	0.919921	0.993232	0.8895	0.989553	0.971713	0.970027	-0.0328455	0.0399113	0.00627474	0.0236883	-0.0143652	0.0352957	0.0186317	-0.00414643	0.0227228	-0.0312324	-0.120418	-0.00979674	-0.168933
sp|P56192|SYMC_HUMAN	MARS	Methionine--tRNA ligase, cytoplasmic OS=Homo sapiens OX=9606 GN=MARS PE=1 SV=2	97	6.72661	6.46962	6.5245	6.52677	6.57435	6.51355	6.70171	6.42718	5.7906	5.8066	5.89449	5.81365	5.93795	5.95452	6.137	6.20088	6.19836	1.08522	1.04376	1.05262	1.05298	1.06066	1.05085	1.08121	1.03692	0.934215	0.936797	0.950976	0.937934	0.957988	0.960661	0.990101	1.00041	0.117994	0.061795	0.0739814	0.0744832	0.0849623	0.0715581	0.112643	0.0522999	-0.0981731	-0.0941923	-0.072519	-0.0924417	-0.061921
sp|Q9Y5A7|NUB1_HUMAN	NUB1	NEDD8 ultimate buster 1 OS=Homo sapiens OX=9606 GN=NUB1 PE=1 SV=2	11	6.7435	6.55256	6.536	6.71592	6.52244	6.3828	6.62929	6.59722	5.3498	5.94399	5.93525	5.85036	5.50496	6.00233	6.21274	6.52084	6.14746	1.09696	1.0659	1.0632	1.09247	1.061	1.03828	1.07838	1.07316	0.870245	0.966901	0.96548	0.951671	0.895485	0.976391	1.01062	1.06074	0.133507	0.0920676	0.088417	0.127594	0.0854207	0.0541984	0.108863	0.101867	-0.200506	-0.0485593	-0.0506822	-0.0714656	-0.159259
sp|Q15633|TRBP2_HUMAN	TARBP2	RISC-loading complex subunit TARBP2 OS=Homo sapiens OX=9606 GN=TARBP2 PE=1 SV=3	3	5.97367	5.84367	5.949	6.16885	5.88995	5.80817	6.07257	6.35351	7.34557	6.52294	6.04483	6.83573	6.78956	5.96824	6.11773	6.31603	6.42146	0.930266	0.910022	0.926424	0.960661	0.917229	0.904493	0.945668	0.989418	1.14391	1.0158	0.941348	1.06451	1.05732	0.929421	0.9527	0.983581	-0.104284	-0.136027	-0.110255	-0.0579003	-0.124647	-0.144818	-0.0805947	-0.0153481	0.193973	0.0226204	-0.0872001	0.0901935	0.0804162
sp|Q8N3D4|EH1L1_HUMAN	EHBP1L1	EH domain-binding protein 1-like protein 1 OS=Homo sapiens OX=9606 GN=EHBP1L1 PE=1 SV=2	47	6.4067	6.61367	6.53327	6.56661	6.38973	6.16233	6.46192	6.45306	6.21284	6.13477	5.8593	6.1954	5.69081	6.17758	6.14317	5.99884	6.34199	1.0102	1.04284	1.03016	1.03542	1.00753	0.971671	1.01891	1.01751	0.979635	0.967325	0.923889	0.976885	0.897322	0.974075	0.968649	0.945892	0.0146447	0.0605143	0.0428685	0.050212	0.0108182	-0.0414608	0.0270261	0.0250467	-0.0296838	-0.0479275	-0.114208	-0.0337393	-0.156303
sp|Q8NDI1-2|EHBP1_HUMAN	EHBP1	Isoform 2 of EH domain-binding protein 1 OS=Homo sapiens OX=9606 GN=EHBP1	10	5.93983	6.40657	6.46083	6.40038	6.13792	6.03541	6.16698	6.47385	6.3648	6.29796	6.17201	6.3551	6.34645	6.43127	5.95677	6.05386	6.25229	0.950025	1.02468	1.03335	1.02369	0.981708	0.965312	0.986355	1.03544	1.018	1.0073	0.98716	1.01644	1.01506	1.02863	0.952734	0.968263	-0.0739631	0.0351675	0.0473348	0.0337729	-0.0266349	-0.0509329	-0.0198205	0.0502392	0.0257305	0.0104999	-0.0186443	0.0235301	0.0215651
sp|Q9UIF9|BAZ2A_HUMAN	BAZ2A	Bromodomain adjacent to zinc finger domain protein 2A OS=Homo sapiens OX=9606 GN=BAZ2A PE=1 SV=4	2	5.54548	6.0986	6.61153	7.16991	6.36822	6.67821	6.90708	5.64383	6.40611	6.27449	6.08099	6.32306	6.4672	6.24955	5.76088	5.41489	6.08117	0.91191	1.00287	1.08721	1.17903	1.0472	1.09818	1.13581	0.928083	1.05343	1.03179	0.99997	1.03978	1.06348	1.02769	0.947331	0.890436	-0.133037	0.00412917	0.120635	0.237606	0.0665413	0.135113	0.183727	-0.107674	0.0750997	0.0451493	-4.27038e-05	0.056274	0.0887923
sp|Q9UDT6|CLIP2_HUMAN	CLIP2	CAP-Gly domain-containing linker protein 2 OS=Homo sapiens OX=9606 GN=CLIP2 PE=1 SV=1	76	6.20424	6.18852	6.33932	6.3882	6.01621	6.07101	6.25325	6.16877	6.20476	6.30124	6.50532	6.3161	6.32336	6.20365	6.26625	6.24981	6.22469	0.996715	0.994189	1.01842	1.02627	0.966508	0.975311	1.00459	0.991016	0.996798	1.0123	1.04508	1.01469	1.01585	0.99662	1.00668	1.00404	-0.00474749	-0.00840756	0.0263261	0.0374075	-0.0491471	-0.0360654	0.00660421	-0.0130191	-0.00462658	0.0176338	0.063618	0.021032	0.0226894
sp|Q9UDT6-2|CLIP2_HUMAN	CLIP2	Isoform 2 of CAP-Gly domain-containing linker protein 2 OS=Homo sapiens OX=9606 GN=CLIP2	1	5.25564	6.10634	6.49986	6.22956	6.81476	6.56141	6.56996	7.0879	5.50374	6.67741	5.85274	6.21938	5.14801	6.86618	6.09133	6.51578	5.88578	0.892938	1.03747	1.10433	1.05841	1.15783	1.11479	1.11624	1.20424	0.935091	1.1345	0.994386	1.05668	0.874652	1.16657	1.03492	1.10704	-0.163368	0.0530737	0.143174	0.081896	0.211429	0.156772	0.15865	0.268124	-0.0968219	0.182054	-0.00812204	0.0795365	-0.193219
sp|P30622-2|CLIP1_HUMAN	CLIP1	Isoform 3 of CAP-Gly domain-containing linker protein 1 OS=Homo sapiens OX=9606 GN=CLIP1	127	6.07794	6.09682	6.24487	6.31927	6.09158	6.23182	6.25494	6.06943	6.12167	6.3333	6.36265	6.29256	6.31397	6.34939	6.41071	6.42907	6.15743	0.98709	0.990156	1.0142	1.02628	0.989305	1.01208	1.01584	0.985708	0.994192	1.02856	1.03333	1.02195	1.02542	1.03117	1.04113	1.04412	-0.0187465	-0.014272	0.0203426	0.037429	-0.0155124	0.0173247	0.0226671	-0.0207679	-0.00840363	0.0406285	0.0472989	0.0313182	0.0362185
tr|A0A3B3ITA2|A0A3B3ITA2_HUMAN	CLIP1	CAP-Gly domain-containing linker protein 1 (Fragment) OS=Homo sapiens OX=9606 GN=CLIP1 PE=1 SV=1	3	5.33055	6.73872	5.78836	6.31565	5.73118	7.08322	6.08817	6.88934	5.4502	6.40302	6.68577	5.95591	6.0931	7.09844	5.42723	6.92114	5.98062	0.891304	1.12676	0.967852	1.05602	0.958292	1.18436	1.01798	1.15194	0.91131	1.07063	1.11791	0.995868	1.01881	1.18691	0.907469	1.15726	-0.166011	0.172179	-0.047141	0.0786356	-0.0614634	0.24411	0.025713	0.20407	-0.133986	0.0984569	0.160798	-0.0059737	0.0268808
sp|P52272|HNRPM_HUMAN	HNRNPM	Heterogeneous nuclear ribonucleoprotein M OS=Homo sapiens OX=9606 GN=HNRNPM PE=1 SV=3	171	6.44947	6.55593	6.21952	6.46685	6.39265	5.79259	5.93918	6.00685	6.45153	6.58383	6.05952	6.54613	6.12081	6.22484	6.17074	6.01957	6.51019	0.990673	1.00703	0.955352	0.993343	0.981945	0.889773	0.91229	0.922684	0.99099	1.01131	0.930775	1.00552	0.940189	0.956169	0.947859	0.924638	-0.013519	0.0101008	-0.0658964	-0.0096365	-0.0262855	-0.168491	-0.132436	-0.116091	-0.0130583	0.0162274	-0.103496	0.0079426	-0.0889771
tr|M0QZM1|M0QZM1_HUMAN	HNRNPM	Heterogeneous nuclear ribonucleoprotein M (Fragment) OS=Homo sapiens OX=9606 GN=HNRNPM PE=1 SV=1	7	5.88352	6.02936	5.80421	5.99931	5.82223	5.59919	5.63525	5.56338	7.88318	6.59379	6.97428	7.32628	6.68227	6.27326	5.97852	5.95197	6.59746	0.891785	0.913891	0.879764	0.909336	0.882495	0.848688	0.854154	0.843261	1.19488	0.999443	1.05712	1.11047	1.01285	0.95086	0.906185	0.90216	-0.165232	-0.129906	-0.184812	-0.137115	-0.180339	-0.236693	-0.227432	-0.24595	0.256866	-0.000803305	0.080133	0.15117	0.018427
sp|Q709C8|VP13C_HUMAN	VPS13C	Vacuolar protein sorting-associated protein 13C OS=Homo sapiens OX=9606 GN=VPS13C PE=1 SV=1	45	6.20248	6.65244	6.74031	6.825	6.41744	6.37427	6.50952	6.51485	5.81793	5.91566	5.89116	6.11363	5.3332	6.20883	5.96107	6.52221	6.14713	1.009	1.0822	1.0965	1.11027	1.04397	1.03695	1.05895	1.05982	0.946447	0.962345	0.95836	0.994551	0.867592	1.01004	0.969733	1.06102	0.0129328	0.113971	0.132903	0.150917	0.0620855	0.0523477	0.0826388	0.0838196	-0.0794065	-0.0553733	-0.0613607	-0.00788317	-0.204911
sp|Q9NVZ3|NECP2_HUMAN	NECAP2	Adaptin ear-binding coat-associated protein 2 OS=Homo sapiens OX=9606 GN=NECAP2 PE=1 SV=1	23	5.41252	5.80037	5.73957	5.97499	5.61384	5.82961	5.81962	5.68782	6.41278	6.95689	6.77531	6.90394	6.7525	6.99943	6.74899	6.57181	6.14564	0.880709	0.943819	0.933926	0.972232	0.913467	0.948577	0.946951	0.925505	1.04347	1.132	1.10246	1.12339	1.09875	1.13893	1.09818	1.06935	-0.183263	-0.0834183	-0.0986206	-0.040627	-0.130575	-0.0761639	-0.0786383	-0.111687	0.0613867	0.178879	0.140724	0.167857	0.135858
sp|Q13045|FLII_HUMAN	FLII	Protein flightless-1 homolog OS=Homo sapiens OX=9606 GN=FLII PE=1 SV=2	70	6.42517	6.36921	6.40994	6.41278	6.35205	6.40278	6.46661	6.41285	5.74728	6.10402	5.94923	6.04627	5.98456	6.31297	6.2468	6.35747	6.16142	1.04281	1.03372	1.04033	1.0408	1.03094	1.03917	1.04953	1.04081	0.932785	0.990684	0.965562	0.981311	0.971296	1.0246	1.01386	1.03182	0.0604717	0.0478516	0.057048	0.057687	0.0439594	0.0554356	0.0697467	0.0577028	-0.100384	-0.0135032	-0.0505599	-0.0272175	-0.0420177
sp|Q13045-2|FLII_HUMAN	FLII	Isoform 2 of Protein flightless-1 homolog OS=Homo sapiens OX=9606 GN=FLII	2	5.71628	6.02306	6.68469	6.0257	6.1866	5.80422	6.2756	5.75327	6.85116	6.02495	6.39252	7.4271	5.73856	6.37391	6.38137	6.34102	6.15386	0.928893	0.978745	1.08626	0.979174	1.00532	0.943183	1.01978	0.934904	1.11331	0.979052	1.03878	1.2069	0.932514	1.03576	1.03697	1.03041	-0.106416	-0.0309956	0.119368	-0.0303634	0.00765455	-0.08439	0.0282612	-0.09711	0.154856	-0.0305429	0.0548926	0.271307	-0.100803
sp|P15882|CHIN_HUMAN	CHN1	N-chimaerin OS=Homo sapiens OX=9606 GN=CHN1 PE=1 SV=3	3	8.21458	7.94604	7.92937	7.69736	7.5269	7.81725	8.10248	7.78326	2.81468	4.33915	4.28866	3.82599	4.03446	5.42134	5.87398	6.38451	5.82861	1.40935	1.36328	1.36042	1.32062	1.29137	1.34119	1.39012	1.33535	0.482907	0.744457	0.735794	0.656415	0.692182	0.930125	1.00778	1.09537	0.495034	0.447084	0.444054	0.401211	0.368903	0.423509	0.475211	0.417222	-1.05018	-0.42574	-0.442626	-0.607319	-0.530777
sp|Q9NUQ6-2|SPS2L_HUMAN	SPATS2L	Isoform 2 of SPATS2-like protein OS=Homo sapiens OX=9606 GN=SPATS2L	26	6.05975	6.67948	6.23838	6.70529	6.49607	6.42778	6.33513	6.34839	5.63494	6.42811	5.75091	6.15922	5.56225	6.31309	6.24739	6.61382	6.20057	0.977289	1.07724	1.0061	1.0814	1.04766	1.03664	1.0217	1.02384	0.908778	1.0367	0.927481	0.993331	0.897055	1.01815	1.00755	1.06665	-0.0331426	0.107335	0.00877059	0.112899	0.0671663	0.0519197	0.0309734	0.0339899	-0.138001	0.0519938	-0.108611	-0.00965318	-0.156732
sp|O60306|AQR_HUMAN	AQR	RNA helicase aquarius OS=Homo sapiens OX=9606 GN=AQR PE=1 SV=4	6	6.59811	6.54134	6.51815	6.6256	6.22598	6.27597	7.06004	6.52454	5.51745	6.00833	6.39796	6.03207	5.55502	5.67807	5.99404	6.44733	6.16631	1.07003	1.06082	1.05706	1.07448	1.00968	1.01778	1.14494	1.0581	0.894774	0.974381	1.03757	0.97823	0.900867	0.920822	0.972063	1.04557	0.097646	0.0851794	0.0800557	0.103644	0.0138941	0.0254316	0.19527	0.0814694	-0.160405	-0.0374428	0.0532051	-0.0317537	-0.150615
sp|P62258|1433E_HUMAN	YWHAE	14-3-3 protein epsilon OS=Homo sapiens OX=9606 GN=YWHAE PE=1 SV=1	270	5.79701	5.85179	5.87208	5.82832	5.83243	5.99019	5.88735	5.89842	6.80442	6.81753	6.87848	6.80118	6.77258	6.48665	6.28108	6.20048	6.31769	0.917584	0.926255	0.929467	0.92254	0.923191	0.948162	0.931884	0.933636	1.07704	1.07912	1.08877	1.07653	1.072	1.02674	0.994206	0.981448	-0.124088	-0.110519	-0.105525	-0.116316	-0.115299	-0.0767948	-0.101778	-0.099068	0.107076	0.109853	0.122693	0.106388	0.100309
sp|P31947|1433S_HUMAN	SFN	14-3-3 protein sigma OS=Homo sapiens OX=9606 GN=SFN PE=1 SV=1	163	5.83926	5.72071	5.72478	5.65799	5.93469	5.93026	5.85245	5.8062	7.19038	6.71306	6.87431	6.8872	7.02491	6.38994	6.33283	6.12104	6.36585	0.917279	0.898656	0.899295	0.888803	0.932269	0.931574	0.919351	0.912085	1.12952	1.05454	1.07987	1.0819	1.10353	1.00378	0.994813	0.961543	-0.124568	-0.15416	-0.153133	-0.170064	-0.101181	-0.102258	-0.121313	-0.132759	0.175714	0.0766168	0.110861	0.113564	0.142126
sp|P31946|1433B_HUMAN	YWHAB	14-3-3 protein beta/alpha OS=Homo sapiens OX=9606 GN=YWHAB PE=1 SV=3	44	5.35226	5.1987	5.39033	5.21613	5.5154	5.55662	5.55713	5.37519	8.539	7.31548	7.45949	7.82252	7.57105	6.31584	6.15004	5.66482	6.60136	0.810781	0.78752	0.816548	0.79016	0.835495	0.841739	0.841816	0.814255	1.29352	1.10818	1.12999	1.18499	1.14689	0.956748	0.931632	0.858129	-0.302615	-0.344612	-0.29239	-0.339783	-0.259298	-0.248556	-0.248423	-0.296448	0.371304	0.148189	0.176314	0.24487	0.19773
sp|P27348|1433T_HUMAN	YWHAQ	14-3-3 protein theta OS=Homo sapiens OX=9606 GN=YWHAQ PE=1 SV=1	70	5.73178	5.82201	5.71716	5.70443	5.8221	5.99238	5.73357	6.05894	6.88134	6.7096	6.61288	6.73154	7.45772	6.60985	6.1556	6.2591	6.28618	0.911806	0.92616	0.90948	0.907455	0.926174	0.953262	0.912091	0.96385	1.09468	1.06736	1.05197	1.07085	1.18637	1.05149	0.979227	0.995692	-0.133201	-0.110667	-0.136885	-0.140101	-0.110645	-0.069055	-0.13275	-0.0531187	0.130505	0.0940426	0.0730946	0.0987524	0.24655
sp|P63104|1433Z_HUMAN	YWHAZ	14-3-3 protein zeta/delta OS=Homo sapiens OX=9606 GN=YWHAZ PE=1 SV=1	95	6.42265	6.17586	6.28969	6.02545	6.36751	6.29459	6.30047	6.2486	6.11306	6.13332	6.41721	6.16152	6.37435	6.17116	6.25453	6.25005	6.21122	1.03404	0.994307	1.01263	0.970091	1.02516	1.01342	1.01437	1.00602	0.984196	0.987458	1.03316	0.991998	1.02626	0.99355	1.00697	1.00625	0.0482914	-0.0082372	0.0181117	-0.0438083	0.0358521	0.0192352	0.0205822	0.00865574	-0.0229825	-0.018209	0.0470689	-0.011591	0.037401
sp|P61981|1433G_HUMAN	YWHAG	14-3-3 protein gamma OS=Homo sapiens OX=9606 GN=YWHAG PE=1 SV=2	72	5.29666	5.31063	5.38711	5.40354	5.15338	5.46969	5.22627	5.31985	8.08344	7.49549	7.69059	7.4266	7.68391	6.5584	6.47787	6.01658	6.54655	0.809076	0.81121	0.822892	0.825402	0.78719	0.835507	0.798324	0.812618	1.23476	1.14495	1.17475	1.13443	1.17373	1.00181	0.989508	0.919045	-0.305653	-0.301853	-0.281224	-0.276831	-0.345217	-0.259277	-0.324954	-0.29935	0.304233	0.195287	0.232358	0.181966	0.231105
sp|Q04917|1433F_HUMAN	YWHAH	14-3-3 protein eta OS=Homo sapiens OX=9606 GN=YWHAH PE=1 SV=4	69	5.87334	5.88344	5.89728	5.76156	5.95182	6.00165	5.87722	6.10355	6.83368	6.48164	6.75762	6.58933	6.84736	6.41462	6.50176	6.22412	6.26802	0.937032	0.938643	0.940851	0.919199	0.949553	0.957503	0.937651	0.97376	1.09024	1.03408	1.07811	1.05126	1.09243	1.02339	1.03729	0.992995	-0.0938298	-0.091351	-0.0879612	-0.121551	-0.07468	-0.0626517	-0.092877	-0.0383623	0.124652	0.048348	0.108504	0.0721208	0.127537
tr|A0A494C1L5|A0A494C1L5_HUMAN	LRBA	Lipopolysaccharide-responsive and beige-like anchor protein OS=Homo sapiens OX=9606 GN=LRBA PE=1 SV=1	178	6.63194	6.72425	6.9322	7.01061	6.83566	6.37389	6.63098	6.53385	5.31296	5.80198	5.72547	5.83708	5.42852	6.0944	6.01727	6.10893	6.11778	1.08404	1.09913	1.13312	1.14594	1.11734	1.04186	1.08389	1.06801	0.868445	0.94838	0.935873	0.954117	0.887335	0.996178	0.98357	0.998553	0.116422	0.136365	0.180304	0.196531	0.160072	0.0591653	0.116213	0.0949245	-0.203493	-0.0764635	-0.0956147	-0.067762	-0.17245
sp|Q8NFP9|NBEA_HUMAN	NBEA	Neurobeachin OS=Homo sapiens OX=9606 GN=NBEA PE=1 SV=3	17	6.50584	6.28922	6.53234	6.79851	6.69374	6.603	6.37489	6.18243	5.31777	6.16832	5.87015	5.86064	5.65283	6.5725	6.00695	6.57086	6.07029	1.07175	1.03607	1.07612	1.11997	1.10271	1.08776	1.05018	1.01847	0.876033	1.01615	0.96703	0.965463	0.931229	1.08273	0.989566	1.08246	0.0999705	0.0511163	0.105835	0.163454	0.141048	0.121357	0.0706356	0.0264092	-0.190943	0.0231128	-0.0483675	-0.0507066	-0.102792
sp|P50416|CPT1A_HUMAN	CPT1A	Carnitine O-palmitoyltransferase 1, liver isoform OS=Homo sapiens OX=9606 GN=CPT1A PE=1 SV=2	25	6.52308	6.34758	6.56844	6.51273	6.58883	6.89503	6.6721	6.63517	5.19433	5.72279	5.72766	6.05438	5.62621	6.21014	6.25834	6.4632	5.94695	1.09688	1.06737	1.10451	1.09514	1.10794	1.15942	1.12194	1.11573	0.873445	0.962308	0.963126	1.01807	0.946067	1.04426	1.05236	1.08681	0.133405	0.0940579	0.143402	0.131114	0.147874	0.213408	0.165992	0.157985	-0.195211	-0.0554301	-0.0542029	0.0258305	-0.0799853
sp|O00273|DFFA_HUMAN	DFFA	DNA fragmentation factor subunit alpha OS=Homo sapiens OX=9606 GN=DFFA PE=1 SV=1	50	5.866	5.86672	5.8374	5.82468	5.94297	5.82144	5.68189	5.89392	7.11302	6.78858	6.68365	6.85541	6.79453	6.43543	6.36494	6.22942	6.40858	0.915335	0.915448	0.910873	0.908888	0.927346	0.908382	0.886607	0.919692	1.10992	1.0593	1.04292	1.06972	1.06022	1.00419	0.99319	0.972044	-0.127628	-0.127451	-0.134679	-0.137826	-0.108821	-0.138629	-0.173634	-0.120777	0.150457	0.0831051	0.0606315	0.0972382	0.084369
sp|O00273-2|DFFA_HUMAN	DFFA	Isoform DFF35 of DNA fragmentation factor subunit alpha OS=Homo sapiens OX=9606 GN=DFFA	1	6.20476	6.54501	5.5264	5.18606	5.69414	5.72747	5.46408	6.05256	7.50642	6.4245	7.04787	6.56312	7.00307	6.79926	6.04117	6.2141	6.67017	0.930225	0.981235	0.828524	0.7775	0.853672	0.858669	0.819181	0.907407	1.12537	0.963168	1.05662	0.983951	1.04991	1.01935	0.905699	0.931625	-0.104349	-0.0273287	-0.271384	-0.363085	-0.228246	-0.219826	-0.287745	-0.140179	0.170401	-0.0541399	0.0794632	-0.0233423	0.0702634
sp|Q9UQ35|SRRM2_HUMAN	SRRM2	Serine/arginine repetitive matrix protein 2 OS=Homo sapiens OX=9606 GN=SRRM2 PE=1 SV=2	101	6.04391	6.05006	6.18296	6.22912	6.05315	6.30687	6.26475	6.22373	6.21561	6.35483	6.30707	6.43163	6.26458	6.37425	6.33868	6.3588	6.1661	0.980183	0.981181	1.00273	1.01022	0.981682	1.02283	1.016	1.00935	1.00803	1.03061	1.02286	1.04306	1.01597	1.03376	1.02799	1.03125	-0.0288767	-0.0274094	0.0039388	0.0146695	-0.0266728	0.0325653	0.0228981	0.0134206	0.0115371	0.0434947	0.0326111	0.0608255	0.0228589
sp|P31040|SDHA_HUMAN	SDHA	Succinate dehydrogenase [ubiquinone] flavoprotein subunit, mitochondrial OS=Homo sapiens OX=9606 GN=SDHA PE=1 SV=2	61	6.14561	6.10112	6.65356	6.19255	6.28815	6.58804	6.55601	6.47294	5.54317	6.10192	6.15988	5.96535	6.23936	6.40116	6.21695	6.37424	5.97295	1.02891	1.02146	1.11395	1.03676	1.05277	1.10298	1.09762	1.08371	0.928045	1.02159	1.0313	0.998727	1.0446	1.07169	1.04085	1.06718	0.0411114	0.0306293	0.155682	0.0520888	0.0741908	0.141404	0.134373	0.115976	-0.107734	0.0308184	0.0444574	-0.00183807	0.0629532
sp|Q96T58|MINT_HUMAN	SPEN	Msx2-interacting protein OS=Homo sapiens OX=9606 GN=SPEN PE=1 SV=1	18	5.95506	6.28758	6.33662	6.41076	5.8258	6.2346	5.77328	5.89944	6.45022	6.56744	6.60508	6.73311	6.15759	6.47444	6.13888	6.1501	6.31508	0.942991	0.995646	1.00341	1.01515	0.922523	0.987257	0.914206	0.934184	1.0214	1.03996	1.04592	1.0662	0.975062	1.02524	0.972099	0.973876	-0.0846838	-0.00629502	0.00491363	0.0216955	-0.116344	-0.0185029	-0.129409	-0.0982219	0.0305485	0.0565312	0.0647762	0.0924732	-0.0364341
sp|Q9H7X3|ZN696_HUMAN	ZNF696	Zinc finger protein 696 OS=Homo sapiens OX=9606 GN=ZNF696 PE=2 SV=2	2	4.74978	4.85777	4.94447	5.34115	4.60687	4.97361	4.00586	4.24957	10.8719	7.57132	8.78202	9.67121	7.92724	5.63943	6.25465	5.55317	7.01269	0.677312	0.692711	0.705074	0.76164	0.656933	0.70923	0.57123	0.605983	1.55032	1.07966	1.2523	1.3791	1.13041	0.804175	0.891904	0.791874	-0.562108	-0.529674	-0.504153	-0.392818	-0.606182	-0.495675	-0.807856	-0.722652	0.632564	0.110576	0.324584	0.463728	0.17685
sp|Q5T5Y3-3|CAMP1_HUMAN	CAMSAP1	Isoform 3 of Calmodulin-regulated spectrin-associated protein 1 OS=Homo sapiens OX=9606 GN=CAMSAP1	20	5.66463	5.77437	5.82356	6.11878	5.74054	5.98264	5.78859	5.55211	7.28015	6.81298	6.77249	7.21357	6.43805	6.559	6.285	6.19354	6.38303	0.887451	0.904644	0.91235	0.958601	0.899344	0.937272	0.906871	0.869823	1.14055	1.06736	1.06101	1.13012	1.00862	1.02757	0.984642	0.970313	-0.17226	-0.144578	-0.132341	-0.060998	-0.153056	-0.0934597	-0.14103	-0.201206	0.189726	0.094044	0.0854444	0.176471	0.0123818
sp|Q8WUM0|NU133_HUMAN	NUP133	Nuclear pore complex protein Nup133 OS=Homo sapiens OX=9606 GN=NUP133 PE=1 SV=2	25	6.6392	7.01964	6.51092	7.23061	6.89322	6.21701	6.48329	6.34334	5.239	6.17303	5.44978	5.97075	5.16175	6.36024	6.03957	6.26864	6.26772	1.05927	1.11997	1.0388	1.15363	1.0998	0.99191	1.03439	1.01207	0.83587	0.984893	0.8695	0.95262	0.823545	1.01476	0.9636	1.00015	0.0830693	0.163457	0.0549213	0.206177	0.137238	-0.0117193	0.048786	0.0173025	-0.258649	-0.0219614	-0.201742	-0.070028	-0.28008
sp|Q96SB8-2|SMC6_HUMAN	SMC6	Isoform 2 of Structural maintenance of chromosomes protein 6 OS=Homo sapiens OX=9606 GN=SMC6	16	6.78556	6.71177	6.79929	6.61741	6.60568	6.57671	6.62332	6.45341	5.41849	5.58768	5.89674	5.7441	5.66278	6.08929	6.34136	6.08641	6.12587	1.10769	1.09564	1.10993	1.08024	1.07832	1.0736	1.0812	1.05347	0.884525	0.912144	0.962596	0.937678	0.924403	0.994028	1.03518	0.993558	0.147552	0.131777	0.150468	0.111351	0.108791	0.10245	0.112639	0.0751458	-0.177025	-0.132667	-0.0549983	-0.0928351	-0.113405
sp|P04406|G3P_HUMAN	GAPDH	Glyceraldehyde-3-phosphate dehydrogenase OS=Homo sapiens OX=9606 GN=GAPDH PE=1 SV=3	549	5.84626	5.78846	5.74051	5.88063	5.86781	5.91718	5.71368	5.8114	7.42442	6.96246	6.78244	6.81139	6.75417	6.4218	6.1427	6.13469	6.5054	0.898678	0.889793	0.882422	0.903961	0.901991	0.90958	0.878298	0.893319	1.14127	1.07026	1.04259	1.04704	1.03824	0.987149	0.944246	0.943015	-0.154124	-0.168458	-0.180459	-0.145667	-0.148816	-0.136728	-0.187218	-0.162752	0.190641	0.0979594	0.0601666	0.0663115	0.0541407
sp|O14556|G3PT_HUMAN	GAPDHS	Glyceraldehyde-3-phosphate dehydrogenase, testis-specific OS=Homo sapiens OX=9606 GN=GAPDHS PE=1 SV=2	35	6.31131	5.92128	5.89864	6.1872	5.83593	5.54378	5.92144	5.90053	7.60998	6.83843	6.683	6.85662	6.62041	6.07761	6.1147	5.67915	6.67025	0.946188	0.887715	0.884321	0.927581	0.874919	0.83112	0.887739	0.884604	1.14088	1.02521	1.00191	1.02794	0.992528	0.911152	0.916712	0.851415	-0.0798013	-0.171832	-0.177358	-0.108454	-0.192778	-0.266871	-0.171793	-0.176896	0.190152	0.0359243	0.00275504	0.0397567	-0.0108203
sp|Q3SY00|T10IP_HUMAN	TSGA10IP	Testis-specific protein 10-interacting protein OS=Homo sapiens OX=9606 GN=TSGA10IP PE=1 SV=2	2	2.23497	1.64381	24.7888	5.46428	12.8528	12.1048	21.1287	3.19591	1.03144	1.13792	5.79325	1.75023	0.980229	1.45065	2.29611	2.14621	1.51204	1.47812	1.08715	16.3943	3.61386	8.50033	8.00563	13.9737	2.11365	0.682154	0.752575	3.83143	1.15753	0.648285	0.959402	1.51856	1.41942	0.563764	0.120552	4.03512	1.85354	3.08752	3.00102	3.80464	1.07974	-0.551832	-0.410092	1.93788	0.211053	-0.625301
sp|Q8WX93|PALLD_HUMAN	PALLD	Palladin OS=Homo sapiens OX=9606 GN=PALLD PE=1 SV=3	88	5.84426	5.84754	5.91487	6.01711	5.73968	5.916	5.92287	5.85425	6.93166	6.82464	6.74518	7.02373	6.86002	6.41342	6.20788	5.93691	6.36203	0.918616	0.919132	0.929715	0.945785	0.902178	0.929893	0.930972	0.920187	1.08954	1.07272	1.06023	1.10401	1.07828	1.00808	0.975771	0.933179	-0.122466	-0.121656	-0.10514	-0.0804153	-0.148516	-0.104864	-0.10319	-0.120002	0.123715	0.101267	0.0843709	0.142751	0.108727
sp|Q86XP3|DDX42_HUMAN	DDX42	ATP-dependent RNA helicase DDX42 OS=Homo sapiens OX=9606 GN=DDX42 PE=1 SV=1	69	6.55687	6.62419	6.51429	6.80632	6.3383	6.70416	6.86798	6.64254	5.84433	5.94315	5.82096	5.99342	5.4906	6.01386	5.94237	5.89666	6.24213	1.05042	1.06121	1.0436	1.09038	1.01541	1.07402	1.10026	1.06415	0.936271	0.952102	0.932527	0.960155	0.879603	0.96343	0.951977	0.944654	0.0709677	0.0857045	0.0615684	0.124835	0.0220564	0.103017	0.137846	0.0896955	-0.0950019	-0.0708118	-0.100782	-0.0586601	-0.185076
sp|Q13123|RED_HUMAN	IK	Protein Red OS=Homo sapiens OX=9606 GN=IK PE=1 SV=3	33	6.41973	6.52677	6.48133	6.39564	6.4037	6.46866	6.74292	6.71336	5.72999	5.9719	5.71349	5.80246	5.92546	6.12435	6.20429	6.37598	6.1621	1.04181	1.05918	1.05181	1.0379	1.03921	1.04975	1.09426	1.08946	0.929877	0.969134	0.927199	0.941637	0.961598	0.993874	1.00685	1.03471	0.0590911	0.0829477	0.0728684	0.0536672	0.0554842	0.0700454	0.129952	0.123613	-0.104889	-0.0452315	-0.109049	-0.0867568	-0.0564944
sp|Q9BTX3|TM208_HUMAN	TMEM208	Transmembrane protein 208 OS=Homo sapiens OX=9606 GN=TMEM208 PE=1 SV=1	1	7.26872	7.36685	8.49664	4.6906	8.3502	7.5432	6.65988	7.29483	4.09757	6.11367	4.19656	5.66754	3.47759	6.29139	5.9103	6.57446	6.2117	1.17017	1.18596	1.36784	0.755123	1.34427	1.21435	1.07215	1.17437	0.659653	0.984218	0.675589	0.912397	0.559845	1.01283	0.951478	1.0584	0.226713	0.246059	0.451904	-0.405216	0.426822	0.280188	0.100507	0.231886	-0.60022	-0.0229501	-0.565782	-0.132266	-0.836901
sp|Q9UEW8|STK39_HUMAN	STK39	STE20/SPS1-related proline-alanine-rich protein kinase OS=Homo sapiens OX=9606 GN=STK39 PE=1 SV=3	62	5.90566	6.04777	5.88165	6.01496	6.06125	5.56843	5.83471	5.72215	7.66001	6.91878	6.92145	6.78818	6.57683	6.15734	5.8777	6.06312	6.63306	0.890338	0.911762	0.886718	0.906816	0.913795	0.839497	0.879641	0.862672	1.15482	1.04308	1.04348	1.02339	0.991524	0.928281	0.886123	0.914077	-0.167575	-0.13327	-0.173453	-0.141118	-0.130058	-0.252403	-0.185013	-0.213116	0.207673	0.0608442	0.0614008	0.0333513	-0.0122811
sp|O95747|OXSR1_HUMAN	OXSR1	Serine/threonine-protein kinase OSR1 OS=Homo sapiens OX=9606 GN=OXSR1 PE=1 SV=1	21	6.45108	6.34309	6.4265	6.57826	6.5591	6.4395	6.64929	6.50842	5.84921	6.0723	6.02505	6.03455	5.90464	5.90958	5.98178	6.26764	6.17892	1.04405	1.02657	1.04007	1.06463	1.06153	1.04217	1.07612	1.05333	0.94664	0.982745	0.975098	0.976635	0.95561	0.95641	0.968095	1.01436	0.062186	0.0378311	0.0566785	0.0903513	0.0861432	0.059594	0.105846	0.0749527	-0.0791129	-0.0251116	-0.0363815	-0.0341085	-0.0655056
sp|Q96CT7|CC124_HUMAN	CCDC124	Coiled-coil domain-containing protein 124 OS=Homo sapiens OX=9606 GN=CCDC124 PE=1 SV=1	42	6.21144	6.03641	6.06264	6.04651	6.038	5.88915	6.19176	6.05032	6.70546	6.46061	6.34355	6.32654	6.56538	6.1896	6.54844	6.33418	6.35348	0.977644	0.950095	0.954224	0.951685	0.950345	0.926917	0.974546	0.952284	1.0554	1.01686	0.998437	0.99576	1.03335	0.974206	1.03069	0.996962	-0.0326192	-0.0738562	-0.0676009	-0.0714443	-0.0734763	-0.109488	-0.0371975	-0.0705356	0.0777893	0.0241234	-0.00225659	-0.00613032	0.0473315
sp|Q7Z6Z7|HUWE1_HUMAN	HUWE1	E3 ubiquitin-protein ligase HUWE1 OS=Homo sapiens OX=9606 GN=HUWE1 PE=1 SV=3	202	6.26285	6.34585	6.27923	6.38179	6.30854	6.30048	6.37131	6.2622	6.00393	6.27583	6.17489	6.19618	6.07278	6.23384	6.1772	6.3531	6.22212	1.00655	1.01989	1.00918	1.02566	1.01389	1.01259	1.02398	1.00644	0.964934	1.00863	0.99241	0.995832	0.975999	1.00188	0.992781	1.02105	0.00941427	0.0284084	0.0131826	0.0365561	0.0199011	0.0180567	0.034185	0.00926453	-0.0514979	0.0124012	-0.0109916	-0.006026	-0.035048
sp|Q9UKD2|MRT4_HUMAN	MRTO4	mRNA turnover protein 4 homolog OS=Homo sapiens OX=9606 GN=MRTO4 PE=1 SV=2	34	6.24358	6.19698	6.13922	6.21189	6.14099	6.20143	6.33289	6.13998	6.25767	6.23792	6.46853	6.44957	6.35561	6.13492	6.17916	6.30965	6.23404	1.00153	0.994056	0.98479	0.996447	0.985074	0.994769	1.01586	0.984912	1.00379	1.00062	1.03761	1.03457	1.0195	0.984101	0.991197	1.01213	0.00220666	-0.00860152	-0.0221115	-0.00513455	-0.0216956	-0.00756591	0.0226972	-0.0219329	0.00545875	0.000898217	0.0532711	0.0490361	0.0278638
sp|P19623|SPEE_HUMAN	SRM	Spermidine synthase OS=Homo sapiens OX=9606 GN=SRM PE=1 SV=1	33	6.57409	6.33673	6.41169	6.44552	6.41404	6.28545	6.29981	6.49394	5.94113	5.92907	6.07525	6.04512	6.08462	6.25332	6.12013	6.2901	6.19526	1.06115	1.02284	1.03494	1.0404	1.03531	1.01456	1.01688	1.04821	0.958981	0.957034	0.98063	0.975766	0.982142	1.00937	0.987874	1.01531	0.0856275	0.0325749	0.049541	0.0571331	0.0500697	0.0208524	0.0241447	0.0679304	-0.0604263	-0.0633578	-0.0282199	-0.0353927	-0.0259965
sp|P26006-1|ITA3_HUMAN	ITGA3	Isoform 2 of Integrin alpha-3 OS=Homo sapiens OX=9606 GN=ITGA3	43	6.15476	6.17321	6.29234	6.27054	6.30097	6.35781	6.24705	6.19805	6.06824	6.24142	6.22675	6.39114	6.25082	6.27014	6.22403	6.33273	6.15941	0.999245	1.00224	1.02158	1.01804	1.02298	1.03221	1.01423	1.00627	0.985199	1.01331	1.01093	1.03762	1.01484	1.01798	1.01049	1.02814	-0.00108898	0.00322929	0.030805	0.0257981	0.0327824	0.0457383	0.0203835	0.00902281	-0.0215134	0.0190827	0.0156878	0.0532817	0.0212539
sp|Q92925|SMRD2_HUMAN	SMARCD2	SWI/SNF-related matrix-associated actin-dependent regulator of chromatin subfamily D member 2 OS=Homo sapiens OX=9606 GN=SMARCD2 PE=1 SV=3	31	6.31408	6.40608	6.33679	6.39538	6.34243	5.9743	6.37157	6.22039	6.68358	6.30429	6.10175	6.2452	5.94067	6.11018	6.29968	5.95363	6.42701	0.982429	0.996744	0.985963	0.995079	0.98684	0.929562	0.991374	0.967852	1.03992	0.980906	0.949392	0.971712	0.924329	0.950704	0.980189	0.926346	-0.0255746	-0.00470534	-0.020395	-0.00711707	-0.0191115	-0.105377	-0.0124982	-0.0471421	0.0564739	-0.0278133	-0.0749241	-0.0413994	-0.113522
sp|Q96GM5|SMRD1_HUMAN	SMARCD1	SWI/SNF-related matrix-associated actin-dependent regulator of chromatin subfamily D member 1 OS=Homo sapiens OX=9606 GN=SMARCD1 PE=1 SV=2	7	6.24445	6.18395	6.43965	6.05409	6.3466	6.58866	5.98178	5.83653	5.95578	6.35849	6.36622	6.54704	6.05174	6.62307	6.00281	6.41913	6.18567	1.0095	0.999722	1.04106	0.978729	1.02602	1.06515	0.967039	0.943557	0.962835	1.02794	1.02919	1.05842	0.978349	1.07071	0.970439	1.03774	0.0136452	-0.000400631	0.058053	-0.0310192	0.0370546	0.0910558	-0.0483544	-0.0838184	-0.0546388	0.0397549	0.0415077	0.0819135	-0.0315793
sp|Q6STE5|SMRD3_HUMAN	SMARCD3	SWI/SNF-related matrix-associated actin-dependent regulator of chromatin subfamily D member 3 OS=Homo sapiens OX=9606 GN=SMARCD3 PE=1 SV=1	3	6.04488	6.22681	5.90076	7.2071	5.70814	6.33765	6.06934	5.81363	7.00433	6.05635	6.33426	6.92264	5.67804	6.5032	6.01501	6.17786	6.33309	0.954491	0.983218	0.931734	1.13801	0.90132	1.00072	0.958353	0.917976	1.10599	0.956302	1.00018	1.09309	0.896567	1.02686	0.949775	0.975489	-0.0671965	-0.0244169	-0.102009	0.186509	-0.149889	0.00103784	-0.0613705	-0.123471	0.145337	-0.0644616	0.000265935	0.128412	-0.157517
sp|Q9NS18|GLRX2_HUMAN	GLRX2	Glutaredoxin-2, mitochondrial OS=Homo sapiens OX=9606 GN=GLRX2 PE=1 SV=1	10	6.05164	6.02671	6.23598	6.24981	5.79225	6.2961	6.17123	5.97387	6.15395	6.7686	6.60859	6.24782	6.51747	6.16147	6.2395	6.50502	6.25023	0.968228	0.964239	0.997721	0.999934	0.926727	1.00734	0.987361	0.955785	0.984597	1.08294	1.05734	0.999615	1.04276	0.9858	0.998284	1.04077	-0.046582	-0.0525375	-0.00329182	-9.57947e-05	-0.109784	0.0105503	-0.0183501	-0.0652423	-0.0223954	0.114949	0.0804344	-0.000555236	0.0604039
sp|Q9HBE1|PATZ1_HUMAN	PATZ1	POZ-, AT hook-, and zinc finger-containing protein 1 OS=Homo sapiens OX=9606 GN=PATZ1 PE=1 SV=1	2	6.9468	6.36904	5.81015	6.13706	5.20527	5.64239	6.41929	5.8775	6.25604	6.24041	7.18727	6.87909	6.87554	6.29128	5.9604	5.90248	6.45307	1.07651	0.986978	0.90037	0.951029	0.806634	0.874373	0.994765	0.910806	0.969467	0.967045	1.11377	1.06602	1.06547	0.974928	0.923653	0.914677	0.106362	-0.0189103	-0.151411	-0.0724385	-0.310013	-0.19368	-0.0075725	-0.134784	-0.0447365	-0.0483454	0.155458	0.0922315	0.0914868
sp|P56270-2|MAZ_HUMAN	MAZ	Isoform 2 of Myc-associated zinc finger protein OS=Homo sapiens OX=9606 GN=MAZ	4	5.55409	6.10249	5.87776	6.10998	5.40825	6.35694	6.22138	5.65643	7.15968	6.47209	6.75831	7.13087	6.32229	6.58884	6.18	6.1006	6.32209	0.878522	0.965265	0.929718	0.96645	0.855453	1.00551	0.984071	0.894709	1.13249	1.02373	1.069	1.12793	1.00003	1.04219	0.977525	0.964966	-0.18685	-0.051003	-0.105135	-0.0492333	-0.225239	0.00793147	-0.0231664	-0.160509	0.179494	0.0338307	0.0962615	0.173677	4.62096e-05
sp|Q9BZV1|UBXN6_HUMAN	UBXN6	UBX domain-containing protein 6 OS=Homo sapiens OX=9606 GN=UBXN6 PE=1 SV=1	5	5.74828	6.98854	5.88753	6.35507	6.05264	5.85385	6.00631	6.38087	7.12435	6.40086	6.41495	6.96872	5.65057	6.10272	5.92819	6.13655	6.56551	0.875527	1.06443	0.896736	0.967948	0.921885	0.891607	0.914828	0.971878	1.08512	0.974922	0.977068	1.06141	0.860645	0.929512	0.902929	0.934665	-0.191776	0.0900846	-0.157244	-0.0469985	-0.117342	-0.165521	-0.128428	-0.0411534	0.117852	-0.0366408	-0.0334685	0.0859872	-0.21651
sp|Q96D46|NMD3_HUMAN	NMD3	60S ribosomal export protein NMD3 OS=Homo sapiens OX=9606 GN=NMD3 PE=1 SV=1	45	6.50554	6.4528	6.57457	6.38262	6.3126	6.45062	6.35598	6.41675	5.40194	6.03748	6.01663	5.97243	5.93064	6.38065	6.41719	6.39157	6.09944	1.06658	1.05793	1.0779	1.04643	1.03495	1.05758	1.04206	1.05202	0.885645	0.989842	0.986423	0.979177	0.972325	1.0461	1.05209	1.04789	0.092992	0.0812485	0.10822	0.065472	0.0495575	0.080761	0.0594378	0.073166	-0.175199	-0.0147303	-0.0197212	-0.0303588	-0.040489
tr|A0A0J9YWL0|A0A0J9YWL0_HUMAN	CRYBG1	Beta/gamma crystallin domain-containing protein 1 OS=Homo sapiens OX=9606 GN=CRYBG1 PE=1 SV=1	14	6.02851	6.05348	5.87036	6.65526	6.2375	6.20603	6.39774	6.44742	6.14161	6.26132	6.15537	6.8076	5.99445	6.57884	6.0513	6.11321	6.12123	0.984853	0.988932	0.959016	1.08724	1.01899	1.01385	1.04517	1.05329	1.00333	1.02289	1.00558	1.11213	0.979288	1.07476	0.988576	0.99869	-0.0220201	-0.0160568	-0.0603726	0.120673	0.0271463	0.0198491	0.0637408	0.0749004	0.00479533	0.0326453	0.008024	0.153325	-0.0301942
sp|Q9NSD9|SYFB_HUMAN	FARSB	Phenylalanine--tRNA ligase beta subunit OS=Homo sapiens OX=9606 GN=FARSB PE=1 SV=3	59	6.44115	6.27179	6.34399	6.22843	6.33464	6.27025	6.42508	6.35723	6.16059	6.10321	6.32513	6.02238	6.37006	6.08233	6.21656	6.04719	6.24418	1.03154	1.00442	1.01598	0.997477	1.01449	1.00417	1.02897	1.0181	0.986612	0.977423	1.01296	0.964478	1.02016	0.974079	0.995576	0.968451	0.044805	0.00636397	0.0228772	-0.00364473	0.0207494	0.00600968	0.0412011	0.025885	-0.0194448	-0.032945	0.0185819	-0.0521795	0.0287937
sp|Q15046|SYK_HUMAN	KARS1	Lysine--tRNA ligase OS=Homo sapiens OX=9606 GN=KARS1 PE=1 SV=3	145	6.40604	6.28845	6.2399	6.27755	6.20227	6.17002	6.2359	6.25082	6.3952	6.31836	6.30288	6.27612	6.17076	6.15096	6.21073	6.10404	6.35201	1.00851	0.989993	0.98235	0.988277	0.976426	0.971349	0.98172	0.984069	1.0068	0.994702	0.992265	0.988052	0.971465	0.968348	0.977758	0.960962	0.0122191	-0.0145093	-0.0256908	-0.0170121	-0.0344174	-0.0419386	-0.026616	-0.0231683	0.00977573	-0.00766361	-0.0112026	-0.0173408	-0.0417656
sp|Q86UP2|KTN1_HUMAN	KTN1	Kinectin OS=Homo sapiens OX=9606 GN=KTN1 PE=1 SV=1	125	6.04862	6.17621	6.22748	6.18279	6.0244	6.18447	6.18063	6.12936	6.50012	6.35944	6.40543	6.54047	6.34735	6.30862	6.18571	6.1989	6.2711	0.964523	0.984869	0.993045	0.985918	0.960661	0.986186	0.985574	0.977398	1.03652	1.01409	1.02142	1.04295	1.01216	1.00598	0.986384	0.988487	-0.0521119	-0.0219961	-0.0100695	-0.0204599	-0.0579004	-0.020068	-0.020964	-0.0329815	0.0517484	0.0201818	0.0305775	0.0606764	0.0174364
sp|Q8TE68|ES8L1_HUMAN	EPS8L1	Epidermal growth factor receptor kinase substrate 8-like protein 1 OS=Homo sapiens OX=9606 GN=EPS8L1 PE=1 SV=3	7	6.38732	6.66819	6.68585	7.43351	6.64258	7.16281	6.37002	7.1476	5.12322	5.79562	5.50656	5.64365	5.27701	6.13181	5.59615	6.42811	5.99359	1.06569	1.11255	1.1155	1.24024	1.10828	1.19508	1.06281	1.19254	0.854784	0.96697	0.918742	0.941615	0.880443	1.02306	0.93369	1.0725	0.0917909	0.153875	0.157691	0.310624	0.148324	0.257106	0.0878781	0.254039	-0.226369	-0.0484568	-0.122268	-0.0867913	-0.183699
sp|Q5VTR2|BRE1A_HUMAN	RNF20	E3 ubiquitin-protein ligase BRE1A OS=Homo sapiens OX=9606 GN=RNF20 PE=1 SV=2	89	6.17768	6.12638	6.18734	6.21328	6.06824	6.24786	6.20612	6.20039	6.52808	6.36634	6.36847	6.33766	6.30174	6.20888	6.20206	6.2595	6.29962	0.980643	0.9725	0.982177	0.986294	0.963271	0.991784	0.985158	0.984248	1.03627	1.01059	1.01093	1.00604	1.00034	0.985596	0.984513	0.993631	-0.0281997	-0.04023	-0.0259455	-0.0199097	-0.0539867	-0.0119027	-0.0215732	-0.0229058	0.0513939	0.0151994	0.015682	0.00868546	0.000485426
sp|O75150|BRE1B_HUMAN	RNF40	E3 ubiquitin-protein ligase BRE1B OS=Homo sapiens OX=9606 GN=RNF40 PE=1 SV=5	43	6.60514	6.53864	6.53154	6.54046	6.53764	6.36969	6.55896	6.41778	5.698	5.87793	5.91334	5.91038	5.84003	6.0825	6.34867	6.2293	6.17993	1.06881	1.05804	1.0569	1.05834	1.05788	1.03071	1.06133	1.03849	0.922017	0.951133	0.956862	0.956383	0.945	0.984235	1.0273	1.00799	0.0959992	0.0814007	0.0798333	0.0818022	0.08118	0.0436332	0.0858772	0.0544844	-0.117134	-0.0722817	-0.0636167	-0.064339	-0.0816141
sp|Q99543|DNJC2_HUMAN	DNAJC2	DnaJ homolog subfamily C member 2 OS=Homo sapiens OX=9606 GN=DNAJC2 PE=1 SV=4	34	6.27826	5.92307	6.22878	6.32854	5.81556	5.88386	6.12736	6.03208	6.87857	6.32041	6.53932	6.5752	6.46772	6.19284	6.32063	6.08781	6.35008	0.98869	0.932756	0.980898	0.996608	0.915825	0.926581	0.964927	0.949922	1.08323	0.995328	1.0298	1.03545	1.01853	0.975238	0.995363	0.958699	-0.0164094	-0.100429	-0.0278246	-0.00490149	-0.126856	-0.110011	-0.0515086	-0.0741186	0.115334	-0.00675605	0.0423664	0.0502606	0.026483
sp|Q9UHI6|DDX20_HUMAN	DDX20	Probable ATP-dependent RNA helicase DDX20 OS=Homo sapiens OX=9606 GN=DDX20 PE=1 SV=2	18	6.12635	6.08583	5.7801	6.16501	5.94305	5.83245	6.19148	5.80439	7.15908	6.83274	6.49549	6.95799	6.43633	6.22922	6.07373	5.88678	6.551	0.935178	0.928993	0.882323	0.941079	0.907197	0.890314	0.94512	0.886031	1.09282	1.04301	0.991526	1.06213	0.982496	0.950881	0.927145	0.898608	-0.0966874	-0.106261	-0.180621	-0.0876119	-0.140512	-0.167613	-0.0814308	-0.174571	0.128059	0.0607491	-0.0122768	0.0869555	-0.0254769
sp|Q0VDF9|HSP7E_HUMAN	HSPA14	Heat shock 70 kDa protein 14 OS=Homo sapiens OX=9606 GN=HSPA14 PE=1 SV=1	35	6.28285	6.42814	6.47217	6.45235	6.26556	6.21246	6.38455	6.26102	5.70315	5.99875	6.22497	5.98291	6.17925	6.22684	6.50674	6.41829	6.10322	1.02943	1.05324	1.06045	1.0572	1.0266	1.0179	1.04609	1.02585	0.934449	0.982882	1.01995	0.980287	1.01246	1.02025	1.06612	1.05162	0.041848	0.0748302	0.0846783	0.0802535	0.0378723	0.0255935	0.0650138	0.0368265	-0.0978122	-0.0249093	0.0284957	-0.0287238	0.0178606
sp|Q7Z478|DHX29_HUMAN	DHX29	ATP-dependent RNA helicase DHX29 OS=Homo sapiens OX=9606 GN=DHX29 PE=1 SV=2	63	6.72138	6.52211	6.76155	6.72654	6.42412	6.56478	6.78643	6.76733	5.37444	5.61059	5.5785	5.75512	5.69211	6.14845	6.22616	6.3404	6.05713	1.10966	1.07677	1.1163	1.11052	1.06059	1.08381	1.1204	1.11725	0.887292	0.926279	0.920981	0.95014	0.939737	1.01508	1.02791	1.04677	0.150123	0.106704	0.15872	0.15123	0.0848645	0.116112	0.164018	0.159952	-0.17252	-0.110482	-0.118757	-0.0737884	-0.0896708
sp|Q8WZ42-12|TITIN_HUMAN	TTN	Isoform 12 of Titin OS=Homo sapiens OX=9606 GN=TTN	12	6.13777	6.86686	6.6828	6.44305	8.03945	6.61322	6.45119	6.6153	4.08372	6.0896	5.41173	5.31767	5.40756	6.11604	6.24872	7.47531	5.79449	1.05924	1.18507	1.1533	1.11193	1.38743	1.1413	1.11333	1.14165	0.704759	1.05093	0.933945	0.917712	0.933225	1.05549	1.07839	1.29007	0.0830335	0.244969	0.205772	0.153063	0.472416	0.190672	0.154884	0.191126	-0.504797	0.0716664	-0.0985912	-0.123887	-0.0997033
sp|Q8TCJ2|STT3B_HUMAN	STT3B	Dolichyl-diphosphooligosaccharide--protein glycosyltransferase subunit STT3B OS=Homo sapiens OX=9606 GN=STT3B PE=1 SV=1	13	6.58102	6.48599	6.4594	6.52846	6.32245	6.68023	6.63034	6.88637	5.28546	5.88462	6.28667	5.98505	5.54456	6.28791	6.03986	6.11161	6.05927	1.08611	1.07042	1.06604	1.07743	1.04343	1.10248	1.09425	1.1365	0.872293	0.971176	1.03753	0.987751	0.915054	1.03773	0.996796	1.00864	0.119167	0.0981822	0.0922556	0.107598	0.0613391	0.140753	0.129938	0.184599	-0.197116	-0.0421953	0.0531514	-0.0177813	-0.128072
sp|Q4KMP7|TB10B_HUMAN	TBC1D10B	TBC1 domain family member 10B OS=Homo sapiens OX=9606 GN=TBC1D10B PE=1 SV=3	14	6.515	6.45656	6.72729	6.81138	6.10372	6.35117	6.31116	6.37894	5.85051	6.06154	5.62751	6.0845	5.866	6.10658	6.19561	6.55252	6.2209	1.04728	1.03788	1.0814	1.09492	0.981163	1.02094	1.01451	1.0254	0.94046	0.974383	0.904613	0.978074	0.94295	0.981623	0.995934	1.05331	0.0666413	0.0536418	0.112902	0.130823	-0.0274351	0.0298985	0.0207813	0.0361928	-0.0885615	-0.0374395	-0.144627	-0.0319852	-0.0847468
sp|Q9BXI6-2|TB10A_HUMAN	TBC1D10A	Isoform 2 of TBC1 domain family member 10A OS=Homo sapiens OX=9606 GN=TBC1D10A	10	6.68819	6.96019	6.79634	6.70424	6.44631	6.48405	6.75266	6.69912	5.19768	5.57548	6.01478	6.32072	5.52566	5.96004	5.89888	5.97567	6.10539	1.09546	1.14001	1.11317	1.09809	1.05584	1.06202	1.10602	1.09725	0.851327	0.913207	0.98516	1.03527	0.905047	0.976194	0.966177	0.978754	0.131534	0.189044	0.154676	0.134992	0.0783913	0.0868129	0.145374	0.133889	-0.232214	-0.130986	-0.0215703	0.0500066	-0.143935
sp|P16403|H12_HUMAN	H1-2	Histone H1.2 OS=Homo sapiens OX=9606 GN=H1-2 PE=1 SV=2	6	5.93962	5.83327	6.05392	6.2746	6.0639	6.08984	6.08755	5.9345	6.76601	6.39782	6.42759	6.70002	6.39667	6.21731	6.35342	6.46397	6.23418	0.952751	0.935692	0.971085	1.00648	0.972686	0.976847	0.97648	0.95193	1.08531	1.02625	1.03102	1.07472	1.02606	0.997294	1.01913	1.03686	-0.0698292	-0.095895	-0.0423302	0.00932368	-0.0399538	-0.0337955	-0.0343381	-0.0710733	0.118105	0.0373806	0.0440781	0.103966	0.0371212
sp|P16401|H15_HUMAN	H1-5	Histone H1.5 OS=Homo sapiens OX=9606 GN=H1-5 PE=1 SV=3	18	6.30588	6.12569	5.85301	6.0148	6.33248	6.13411	6.12361	6.06061	6.57624	6.31074	6.23335	6.18107	6.57565	6.3935	6.36416	6.41509	6.32964	0.996247	0.967779	0.924699	0.95026	1.00045	0.969109	0.96745	0.957497	1.03896	0.997014	0.984788	0.976528	1.03887	1.01009	1.00545	1.0135	-0.00542516	-0.0472505	-0.112944	-0.0736061	0.000647737	-0.0452688	-0.0477405	-0.0626599	0.0551401	-0.00431369	-0.0221152	-0.0342663	0.0550106
sp|P10412|H14_HUMAN	H1-4	Histone H1.4 OS=Homo sapiens OX=9606 GN=H1-4 PE=1 SV=2	11	5.97328	5.68051	5.47873	5.84608	6.00641	6.02603	5.76981	5.73981	8.11454	6.57963	6.34717	6.28348	7.06043	6.42747	6.32353	6.3431	6.58699	0.90683	0.862383	0.83175	0.887519	0.91186	0.914838	0.87594	0.871386	1.2319	0.998883	0.963592	0.953923	1.07188	0.975783	0.960003	0.962974	-0.141096	-0.213599	-0.265778	-0.17215	-0.133116	-0.128412	-0.191096	-0.198616	0.30089	-0.0016129	-0.0535059	-0.0680556	0.100137
sp|P16402|H13_HUMAN	H1-3	Histone H1.3 OS=Homo sapiens OX=9606 GN=H1-3 PE=1 SV=2	39	6.10108	6.00276	5.67829	5.82095	6.32669	5.98184	6.05841	6.14552	7.22047	6.28448	6.16638	6.36254	6.86016	6.33578	6.45932	6.19533	6.4022	0.952967	0.937609	0.886928	0.909211	0.988206	0.934342	0.946302	0.959908	1.12781	0.981613	0.963166	0.993806	1.07153	0.989626	1.00892	0.967688	-0.0695025	-0.0929412	-0.173111	-0.137313	-0.0171163	-0.0979779	-0.079628	-0.0590321	0.173526	-0.0267738	-0.0541434	-0.00896436	0.099675
sp|Q9ULV8|CBLC_HUMAN	CBLC	E3 ubiquitin-protein ligase CBL-C OS=Homo sapiens OX=9606 GN=CBLC PE=1 SV=3	3	6.50709	6.18852	6.23512	6.40225	5.63833	6.29954	6.5169	6.74099	5.89515	7.02826	6.04129	5.98714	6.10292	6.12837	5.92844	6.35969	6.40475	1.01598	0.966238	0.973514	0.999609	0.880335	0.983572	1.01751	1.0525	0.920433	1.09735	0.943251	0.934796	0.952873	0.956847	0.925631	0.992964	0.0228691	-0.049549	-0.0387261	-0.000564371	-0.183875	-0.0238969	0.0250425	0.0738171	-0.119615	0.134024	-0.0842867	-0.0972764	-0.0696437
sp|P22681|CBL_HUMAN	CBL	E3 ubiquitin-protein ligase CBL OS=Homo sapiens OX=9606 GN=CBL PE=1 SV=2	53	5.88297	6.00885	6.18752	6.31411	6.06711	5.97243	6.11543	5.97637	6.42232	6.51026	6.56642	6.68648	6.38299	6.43861	6.23357	6.23455	6.2061	0.947933	0.968217	0.997006	1.0174	0.977604	0.962348	0.98539	0.962983	1.03484	1.04901	1.05806	1.0774	1.0285	1.03746	1.00443	1.00458	-0.0771423	-0.046598	-0.00432566	0.0248925	-0.0326775	-0.0553689	-0.021233	-0.0544175	0.0494076	0.0690282	0.0814201	0.10756	0.0405454
sp|Q13191|CBLB_HUMAN	CBLB	E3 ubiquitin-protein ligase CBL-B OS=Homo sapiens OX=9606 GN=CBLB PE=1 SV=2	6	5.99723	5.83645	6.36574	6.99057	6.10088	6.40665	6.35037	5.93843	5.88467	6.32661	6.23177	6.39109	5.62757	6.54039	6.42777	6.58381	6.01124	0.997669	0.970923	1.05897	1.16292	1.01491	1.06578	1.05642	0.987888	0.978944	1.05246	1.03669	1.06319	0.936175	1.08803	1.06929	1.09525	-0.00336632	-0.0425715	0.0826656	0.217747	0.0213547	0.0919076	0.079178	-0.0175811	-0.0307011	0.07377	0.0519794	0.0883994	-0.0951505
sp|Q92499|DDX1_HUMAN	DDX1	ATP-dependent RNA helicase DDX1 OS=Homo sapiens OX=9606 GN=DDX1 PE=1 SV=2	95	6.55536	6.39836	6.52443	6.44962	6.2638	6.49866	6.5762	6.39288	5.68537	5.9628	6.05593	5.91153	6.07147	6.08472	6.33946	6.22941	6.15047	1.06583	1.0403	1.0608	1.04864	1.01843	1.05661	1.06922	1.03941	0.924379	0.969486	0.984628	0.961151	0.987155	0.989309	1.03073	1.01283	0.0919778	0.0570049	0.0851546	0.0685169	0.0263409	0.079445	0.0965569	0.0557688	-0.113443	-0.0447073	-0.0223487	-0.0571657	-0.0186514
sp|P46926|GNPI1_HUMAN	GNPDA1	Glucosamine-6-phosphate isomerase 1 OS=Homo sapiens OX=9606 GN=GNPDA1 PE=1 SV=1	64	6.44099	6.24429	6.38739	6.27943	6.3301	6.2292	6.53254	6.33816	5.92168	6.14974	6.2761	6.03146	6.13997	6.18282	6.27522	6.24092	6.18918	1.04069	1.00891	1.03203	1.01458	1.02277	1.00647	1.05548	1.02407	0.95678	0.993628	1.01404	0.974518	0.99205	0.998973	1.0139	1.00836	0.0575353	0.0127904	0.0454794	0.0208865	0.0324812	0.00929978	0.0778969	0.034317	-0.0637406	-0.0092217	0.0201212	-0.0372398	-0.0115155
sp|Q8TDQ7|GNPI2_HUMAN	GNPDA2	Glucosamine-6-phosphate isomerase 2 OS=Homo sapiens OX=9606 GN=GNPDA2 PE=1 SV=1	18	5.81063	5.82284	5.99763	6.2335	6.10621	5.93362	5.9334	5.93301	6.63453	6.66679	6.28392	6.46457	6.72036	6.59588	6.60781	6.25531	6.2337	0.932132	0.934091	0.96213	0.999968	0.979549	0.951862	0.951827	0.951764	1.0643	1.06948	1.00806	1.03704	1.07807	1.0581	1.06001	1.00347	-0.101394	-0.0983652	-0.0556956	-4.57091e-05	-0.0298109	-0.0711756	-0.0712291	-0.0713239	0.0899061	0.0969041	0.0115767	0.0524663	0.10845
sp|Q8IYS2-2|K2013_HUMAN	KIAA2013	Isoform 2 of Uncharacterized protein KIAA2013 OS=Homo sapiens OX=9606 GN=KIAA2013	8	5.19455	5.6601	6.46726	6.25574	5.89041	5.73138	5.96979	6.11687	6.3175	6.54432	6.65532	6.83374	6.28541	6.90223	6.6379	6.5375	5.92912	0.876108	0.954628	1.09076	1.05509	0.993472	0.96665	1.00686	1.03167	1.0655	1.10376	1.12248	1.15257	1.06009	1.16412	1.11954	1.10261	-0.190819	-0.0669898	0.125337	0.0773632	-0.00944933	-0.0489348	0.00986279	0.0449762	0.0915364	0.142426	0.166691	0.204858	0.0841895
sp|Q9Y490|TLN1_HUMAN	TLN1	Talin-1 OS=Homo sapiens OX=9606 GN=TLN1 PE=1 SV=3	264	6.25905	6.28133	6.35934	6.46492	6.22007	6.29006	6.3819	6.20805	6.21628	6.21574	6.21487	6.2518	6.04828	6.21863	6.23135	6.13833	6.2431	1.00255	1.00612	1.01862	1.03553	0.996311	1.00752	1.02223	0.994386	0.995704	0.995618	0.995478	1.00139	0.968794	0.99608	0.998118	0.983218	0.00368113	0.00880749	0.0266145	0.0503699	-0.00533176	0.0108112	0.0317234	-0.0081224	-0.00621109	-0.00633642	-0.00653836	0.00200905	-0.0457376
sp|Q9Y4G6|TLN2_HUMAN	TLN2	Talin-2 OS=Homo sapiens OX=9606 GN=TLN2 PE=1 SV=4	69	6.83601	6.75327	6.70909	6.7262	6.62199	6.7835	6.78049	6.74318	5.42087	5.66507	5.59279	5.55132	5.54663	5.9221	6.02076	6.32672	6.1688	1.10816	1.09475	1.08758	1.09036	1.07346	1.09965	1.09916	1.09311	0.878755	0.918342	0.906625	0.899902	0.899142	0.960008	0.976001	1.0256	0.148163	0.130595	0.121126	0.124801	0.102274	0.137039	0.136398	0.128438	-0.186467	-0.122897	-0.141423	-0.15216	-0.15338
sp|P18621-3|RL17_HUMAN	RPL17	Isoform 3 of 60S ribosomal protein L17 OS=Homo sapiens OX=9606 GN=RPL17	87	5.73357	5.83099	5.59348	5.5647	5.76354	5.90717	5.80443	5.84703	7.02552	6.70382	6.87255	6.65257	7.03352	6.60318	6.68411	6.37981	6.32348	0.906712	0.922118	0.884558	0.880007	0.911451	0.934165	0.917918	0.924655	1.11102	1.06015	1.08683	1.05204	1.11229	1.04423	1.05703	1.00891	-0.141284	-0.116977	-0.176971	-0.184414	-0.133762	-0.0982505	-0.123563	-0.113014	0.151887	0.0842658	0.120128	0.0731942	0.153529
sp|Q3KRA6|CB076_HUMAN	C2orf76	UPF0538 protein C2orf76 OS=Homo sapiens OX=9606 GN=C2orf76 PE=1 SV=3	10	6.65257	6.50857	6.68904	6.51158	6.56663	6.86342	6.8153	6.5676	5.12719	5.86796	5.97125	5.77951	5.83324	5.83262	6.07537	6.33818	6.03907	1.10159	1.07774	1.10763	1.07824	1.08736	1.1365	1.12853	1.08752	0.849003	0.971666	0.988769	0.957019	0.965917	0.965814	1.00601	1.04953	0.139585	0.108014	0.147472	0.108681	0.120826	0.184601	0.17445	0.121039	-0.236159	-0.041468	-0.016294	-0.0633798	-0.0500296
sp|P28838|AMPL_HUMAN	LAP3	Cytosol aminopeptidase OS=Homo sapiens OX=9606 GN=LAP3 PE=1 SV=3	57	5.10951	5.69727	4.73066	4.90503	5.15259	5.72935	5.39856	5.55133	8.52883	7.10729	8.91522	7.82027	7.69911	6.35047	5.30503	5.99946	6.61072	0.772912	0.861822	0.715604	0.741981	0.779429	0.866675	0.816637	0.839746	1.29015	1.07512	1.3486	1.18297	1.16464	0.960631	0.802488	0.907534	-0.371624	-0.214538	-0.482767	-0.430547	-0.359511	-0.206437	-0.292234	-0.251975	0.367539	0.104491	0.431462	0.24241	0.219883
sp|Q99459|CDC5L_HUMAN	CDC5L	Cell division cycle 5-like protein OS=Homo sapiens OX=9606 GN=CDC5L PE=1 SV=2	24	6.20304	6.28309	6.27257	6.41667	6.26615	6.31133	6.51105	6.17297	6.16713	6.27377	6.25791	6.31563	5.93495	6.10881	6.19845	6.30649	6.23176	0.995392	1.00824	1.00655	1.02967	1.00552	1.01277	1.04482	0.990566	0.989629	1.00674	1.0042	1.01346	0.952372	0.980271	0.994655	1.01199	-0.00666367	0.0118352	0.00941757	0.0421857	0.00794021	0.018305	0.0632511	-0.0136743	-0.0150398	0.00969355	0.00604182	0.0192876	-0.0704032
sp|P30566|PUR8_HUMAN	ADSL	Adenylosuccinate lyase OS=Homo sapiens OX=9606 GN=ADSL PE=1 SV=2	96	5.98858	5.86992	6.26267	6.23728	6.16579	6.24584	6.09535	6.10165	6.47266	6.37075	6.39533	6.31349	6.51551	6.2429	6.29609	6.42618	6.17548	0.969736	0.950521	1.01412	1.01001	0.998431	1.01139	0.987025	0.988045	1.04812	1.03162	1.0356	1.02235	1.05506	1.01092	1.01953	1.0406	-0.0443367	-0.0732099	0.0202272	0.0143663	-0.00226494	0.0163449	-0.0188416	-0.0173513	0.067808	0.0449125	0.0504681	0.031887	0.0773274
sp|P47736-4|RPGP1_HUMAN	RAP1GAP	Isoform 4 of Rap1 GTPase-activating protein 1 OS=Homo sapiens OX=9606 GN=RAP1GAP	4	6.71951	6.50673	6.83263	6.07936	6.29594	6.61619	6.07067	6.44648	6.02199	5.8135	6.07216	5.73705	5.76052	6.36591	6.12909	6.53225	6.26543	1.07247	1.03851	1.09053	0.970302	1.00487	1.05598	0.968915	1.0289	0.961145	0.927869	0.969153	0.915667	0.919413	1.01604	0.978239	1.04259	0.100942	0.0545186	0.125027	-0.0434946	0.00700769	0.0785866	-0.0455584	0.0410975	-0.0571738	-0.108007	-0.0452043	-0.127105	-0.121215
sp|Q684P5|RPGP2_HUMAN	RAP1GAP2	Rap1 GTPase-activating protein 2 OS=Homo sapiens OX=9606 GN=RAP1GAP2 PE=1 SV=2	3	6.27545	6.54676	6.39367	6.50491	6.01874	6.05977	5.98058	6.06692	6.24482	6.40884	6.50558	6.53996	6.19222	6.04799	6.10565	6.10815	6.36897	0.985317	1.02792	1.00388	1.02134	0.94501	0.951452	0.939019	0.952575	0.980507	1.00626	1.02145	1.02685	0.972249	0.949603	0.958656	0.959049	-0.0213406	0.0397216	0.00558477	0.0304696	-0.081598	-0.0717965	-0.0907741	-0.0700952	-0.0283995	0.00900374	0.0306182	0.0382223	-0.0406028
sp|P07237|PDIA1_HUMAN	P4HB	Protein disulfide-isomerase OS=Homo sapiens OX=9606 GN=P4HB PE=1 SV=3	280	5.84489	5.82728	5.75181	5.81133	5.93651	5.90464	5.75826	6.02408	7.49738	6.50355	6.50024	6.58788	7.04813	6.36155	6.44154	6.20093	6.41828	0.910664	0.90792	0.896161	0.905435	0.924939	0.919973	0.897166	0.938582	1.16813	1.01329	1.01277	1.02643	1.09813	0.991162	1.00362	0.966137	-0.13501	-0.139363	-0.15817	-0.143317	-0.112571	-0.120337	-0.156553	-0.0914447	0.224201	0.0190418	0.0183074	0.0376287	0.135055
sp|Q86X53|ERIC1_HUMAN	ERICH1	Glutamate-rich protein 1 OS=Homo sapiens OX=9606 GN=ERICH1 PE=1 SV=1	9	5.99024	6.09391	6.20907	6.25237	5.88497	6.07018	6.05446	6.10055	6.7029	6.61297	6.45453	6.74083	6.29165	5.98828	6.30384	6.24925	6.35001	0.943344	0.95967	0.977806	0.984624	0.926766	0.955933	0.953458	0.960716	1.05557	1.04141	1.01646	1.06155	0.99081	0.943035	0.99273	0.984133	-0.0841439	-0.0593895	-0.0323805	-0.0223546	-0.109723	-0.0650184	-0.0687594	-0.0578184	0.0780277	0.0585406	0.0235543	0.0861685	-0.0133193
sp|Q9NYP3|DONS_HUMAN	DONSON	Protein downstream neighbor of Son OS=Homo sapiens OX=9606 GN=DONSON PE=1 SV=2	4	5.89201	6.59723	5.95476	6.53304	6.04498	6.32716	6.88283	6.57672	6.2896	6.44838	5.91052	6.23032	6.09616	6.15786	5.90036	6.15807	6.3068	0.934231	1.04605	0.94418	1.03587	0.958485	1.00323	1.09133	1.0428	0.997272	1.02245	0.937165	0.987873	0.9666	0.976383	0.935555	0.976417	-0.0981494	0.0649511	-0.082866	0.0508451	-0.0611718	0.00464875	0.126093	0.0604589	-0.00394106	0.0320274	-0.0936243	-0.0176031	-0.0490086
sp|P48047|ATPO_HUMAN	ATP5PO	ATP synthase subunit O, mitochondrial OS=Homo sapiens OX=9606 GN=ATP5PO PE=1 SV=1	52	6.07165	6.07888	6.177	6.06582	6.34417	6.28174	6.23696	6.18057	6.31833	6.29403	6.26641	6.19986	6.4326	6.3666	6.44979	6.23561	6.19072	0.980766	0.981934	0.997783	0.979824	1.02479	1.0147	1.00747	0.99836	1.02061	1.01669	1.01223	1.00148	1.03907	1.02841	1.04185	1.00725	-0.0280192	-0.0263023	-0.00320146	-0.0294051	0.0353236	0.0210564	0.0107352	-0.0023679	0.0294355	0.0238763	0.0175314	0.00212785	0.0552942
sp|O75533|SF3B1_HUMAN	SF3B1	Splicing factor 3B subunit 1 OS=Homo sapiens OX=9606 GN=SF3B1 PE=1 SV=3	130	6.74878	6.62259	6.62401	6.51267	6.67358	6.43711	6.72046	6.60103	5.68781	5.7605	5.76627	5.80392	5.72723	6.03216	6.10797	6.17391	6.20492	1.08765	1.06731	1.06754	1.0496	1.07553	1.03742	1.08309	1.06384	0.916661	0.928376	0.929306	0.935374	0.923014	0.972158	0.984375	0.995002	0.121214	0.0939829	0.0942922	0.0698365	0.105048	0.0530005	0.115147	0.0892785	-0.125539	-0.107219	-0.105774	-0.096385	-0.115575
sp|O95714|HERC2_HUMAN	HERC2	E3 ubiquitin-protein ligase HERC2 OS=Homo sapiens OX=9606 GN=HERC2 PE=1 SV=2	18	6.95845	6.11634	6.31313	6.44647	6.26383	6.30743	6.595	6.33833	6.02377	6.35785	6.17152	6.11364	5.73573	6.05958	5.97587	6.22306	6.3641	1.09339	0.961069	0.991991	1.01294	0.984244	0.991095	1.03628	0.99595	0.946523	0.999018	0.969739	0.960644	0.901263	0.95215	0.938997	0.977838	0.128809	-0.0572885	-0.0116016	0.0185523	-0.022912	-0.0129048	0.0514156	-0.0058543	-0.0792904	-0.00141809	-0.0443312	-0.0579255	-0.14998
sp|Q8IUD2|RB6I2_HUMAN	ERC1	ELKS/Rab6-interacting/CAST family member 1 OS=Homo sapiens OX=9606 GN=ERC1 PE=1 SV=1	106	6.15895	6.21968	6.24617	6.35217	6.03161	6.30943	6.35728	6.22427	6.18905	6.34749	6.19941	6.31198	6.30955	6.22013	6.27856	6.24427	6.22879	0.988787	0.998537	1.00279	1.01981	0.968343	1.01295	1.02063	0.999274	0.99362	1.01906	0.995283	1.01336	1.01297	0.998609	1.00799	1.00248	-0.0162681	-0.00211216	0.00401932	0.028297	-0.0464094	0.0185572	0.0294571	-0.00104787	-0.00923454	0.0272337	-0.00682159	0.0191401	0.0185846
sp|O00488|ZN593_HUMAN	ZNF593	Zinc finger protein 593 OS=Homo sapiens OX=9606 GN=ZNF593 PE=1 SV=2	11	6.31883	5.98824	6.29825	6.39473	6.09347	5.88075	6.28441	6.30879	6.93863	5.97237	6.06796	6.51868	6.53062	6.122	6.294	5.98825	6.30452	1.00227	0.949833	0.999006	1.01431	0.966524	0.932784	0.996811	1.00068	1.10058	0.947316	0.962478	1.03397	1.03586	0.97105	0.998332	0.949835	0.00327149	-0.0742539	-0.00143494	0.0204975	-0.0491219	-0.100386	-0.00460866	0.000977367	0.138265	-0.0780824	-0.0551744	0.0481939	0.050834
sp|Q9UN79|SOX13_HUMAN	SOX13	Transcription factor SOX-13 OS=Homo sapiens OX=9606 GN=SOX13 PE=1 SV=3	1	5.20143	5.38157	5.97199	5.43548	6.41242	6.26857	7.61332	6.5068	6.05515	7.89195	6.10229	7.27986	5.80056	5.34817	5.98391	6.74651	6.13252	0.848171	0.877546	0.973822	0.886336	1.04564	1.02218	1.24147	1.06103	0.987383	1.2869	0.99507	1.18709	0.945868	0.872099	0.975766	1.10012	-0.237573	-0.188454	-0.0382695	-0.174074	0.0643877	0.0316552	0.312045	0.085467	-0.0183185	0.363901	-0.00713047	0.247429	-0.080289
sp|Q13459|MYO9B_HUMAN	MYO9B	Unconventional myosin-IXb OS=Homo sapiens OX=9606 GN=MYO9B PE=1 SV=3	25	6.61572	6.79625	6.69812	6.84841	6.47982	6.20581	6.63583	6.50614	5.56028	5.92915	5.8169	5.98748	5.40681	6.24043	6.2166	6.05625	6.22535	1.06271	1.09171	1.07594	1.10008	1.04088	0.996861	1.06594	1.0451	0.893167	0.95242	0.934389	0.96179	0.868515	1.00242	0.998594	0.972837	0.0877432	0.126584	0.105601	0.137614	0.0577988	-0.00453542	0.092122	0.0636469	-0.162997	-0.0703297	-0.0979044	-0.056206	-0.203377
sp|O75446|SAP30_HUMAN	SAP30	Histone deacetylase complex subunit SAP30 OS=Homo sapiens OX=9606 GN=SAP30 PE=1 SV=1	8	5.98452	6.24558	6.32324	6.23175	6.31846	6.51052	6.39826	6.0269	6.13487	6.19202	6.39987	6.15559	6.07745	6.36944	6.41865	6.21287	6.13925	0.974797	1.01732	1.02997	1.01507	1.02919	1.06048	1.04219	0.9817	0.999287	1.0086	1.04245	1.00266	0.989934	1.0375	1.04551	1.01199	-0.0368263	0.0247737	0.0426021	0.0215755	0.0415111	0.0847109	0.0596178	-0.0266457	-0.00102906	0.0123483	0.0599808	0.00383531	-0.0145957
sp|Q15785|TOM34_HUMAN	TOMM34	Mitochondrial import receptor subunit TOM34 OS=Homo sapiens OX=9606 GN=TOMM34 PE=1 SV=2	34	6.39383	6.50152	6.29166	6.37364	6.3327	6.28331	6.14618	6.19244	5.98081	6.20289	6.12862	6.19748	5.98483	6.37452	6.20254	6.41302	6.26976	1.01979	1.03696	1.00349	1.01657	1.01004	1.00216	0.980289	0.987667	0.953913	0.989334	0.977488	0.988471	0.954554	1.01671	0.989278	1.02285	0.0282696	0.0523663	0.00502992	0.0237067	0.0144099	0.00311397	-0.0287208	-0.0179028	-0.0680699	-0.0154703	-0.0328485	-0.0167291	-0.0671005
sp|P55196-5|AFAD_HUMAN	AFDN	Isoform 5 of Afadin OS=Homo sapiens OX=9606 GN=AFDN	45	6.20972	6.30459	6.32058	6.33969	6.24749	6.27579	6.24076	6.20839	6.09985	6.30352	6.47044	6.24311	6.14748	6.26258	6.23014	6.09586	6.22942	0.996838	1.01207	1.01463	1.0177	1.0029	1.00744	1.00182	0.996624	0.9792	1.0119	1.03869	1.0022	0.986846	1.00532	1.00012	0.97856	-0.00456963	0.0173047	0.0209591	0.0253145	0.00417884	0.0106992	0.00262389	-0.00487866	-0.0303241	0.0170598	0.054766	0.00316704	-0.0191027
sp|P55196-1|AFAD_HUMAN	AFDN	Isoform 2 of Afadin OS=Homo sapiens OX=9606 GN=AFDN	1	4.90788	6.74672	5.8325	5.72938	5.92471	5.30511	6.13444	4.98123	9.34707	7.61003	6.55691	7.52737	6.02097	5.17548	5.62866	6.57155	7.15292	0.686136	0.943211	0.815401	0.800984	0.828292	0.74167	0.857613	0.696391	1.30675	1.0639	0.916675	1.05235	0.841749	0.723547	0.786903	0.918722	-0.543433	-0.084347	-0.294419	-0.320154	-0.271789	-0.431151	-0.221602	-0.522031	0.385981	0.0893688	-0.125517	0.0736126	-0.248537
sp|Q14676|MDC1_HUMAN	MDC1	Mediator of DNA damage checkpoint protein 1 OS=Homo sapiens OX=9606 GN=MDC1 PE=1 SV=3	80	6.00847	6.09985	6.18932	6.33442	6.05599	6.21212	6.19476	6.13923	6.49861	6.46782	6.40031	6.44688	6.1724	6.3403	6.15571	6.28382	6.26869	0.958489	0.973067	0.987339	1.01049	0.96607	0.990976	0.988207	0.979349	1.03668	1.03177	1.021	1.02843	0.98464	1.01142	0.981977	1.00241	-0.0611657	-0.0393896	-0.0183825	0.0150491	-0.0498006	-0.0130777	-0.017115	-0.0301057	0.0519678	0.0451161	0.0299784	0.0404377	-0.0223319
sp|Q460N5|PAR14_HUMAN	PARP14	Protein mono-ADP-ribosyltransferase PARP14 OS=Homo sapiens OX=9606 GN=PARP14 PE=1 SV=3	7	6.27237	6.49942	6.54844	6.65777	6.90191	6.29068	6.71971	6.35908	6.2494	6.44238	5.81238	6.47923	5.28614	6.04154	5.46867	5.97088	6.36589	0.985309	1.02098	1.02868	1.04585	1.0842	0.988185	1.05558	0.99893	0.981701	1.01202	0.91305	1.0178	0.830385	0.949048	0.859058	0.937949	-0.0213521	0.0299482	0.0407885	0.0646762	0.116633	-0.0171468	0.0780362	-0.00154474	-0.0266451	0.017231	-0.131234	0.0254596	-0.268148
sp|Q9BQ69|MACD1_HUMAN	MACROD1	ADP-ribose glycohydrolase MACROD1 OS=Homo sapiens OX=9606 GN=MACROD1 PE=1 SV=2	7	6.25376	6.23228	6.7778	6.69267	5.58521	5.90192	6.71267	6.72626	5.87071	5.66453	6.81136	6.3519	6.39059	6.00712	6.07915	5.94208	6.00532	1.04137	1.03779	1.12863	1.11446	0.930044	0.982782	1.11779	1.12005	0.977585	0.943252	1.13422	1.05771	1.06415	1.0003	1.01229	0.989469	0.0584827	0.0535189	0.174576	0.156341	-0.10463	-0.0250568	0.160646	0.163563	-0.0327061	-0.0842849	0.181702	0.0809471	0.089708
sp|P20618|PSB1_HUMAN	PSMB1	Proteasome subunit beta type-1 OS=Homo sapiens OX=9606 GN=PSMB1 PE=1 SV=2	59	5.74571	5.99784	6.06724	6.09602	5.76636	6.0918	5.93065	5.91415	6.56007	6.7672	6.7792	6.90276	6.51683	6.44667	6.20589	6.2116	6.2677	0.916717	0.956944	0.968016	0.972608	0.920011	0.971935	0.946224	0.943591	1.04665	1.07969	1.08161	1.10132	1.03975	1.02855	0.990138	0.991049	-0.125452	-0.0634942	-0.0468969	-0.0400696	-0.120276	-0.0410687	-0.079747	-0.0837664	0.0657739	0.110622	0.113178	0.139236	0.0562331
sp|O00628|PEX7_HUMAN	PEX7	Peroxisomal targeting signal 2 receptor OS=Homo sapiens OX=9606 GN=PEX7 PE=1 SV=1	3	6.09969	6.34111	6.69833	6.51219	5.85435	6.33492	6.65792	6.74873	5.90037	6.25364	6.16414	5.93586	5.52243	6.12047	6.31172	6.54414	6.1487	0.992029	1.03129	1.08939	1.05912	0.952128	1.03029	1.08282	1.09759	0.959612	1.01707	1.00251	0.965384	0.898146	0.995408	1.02651	1.06431	-0.0115461	0.0444534	0.123519	0.0828608	-0.070773	0.0430444	0.11479	0.134334	-0.0594766	0.0244142	0.00361762	-0.0508249	-0.154979
sp|P27694|RFA1_HUMAN	RPA1	Replication protein A 70 kDa DNA-binding subunit OS=Homo sapiens OX=9606 GN=RPA1 PE=1 SV=2	105	6.43186	6.33078	6.41317	6.34866	6.30545	6.21715	6.4001	6.39928	5.88439	6.23055	6.09603	6.06812	5.9887	6.25689	6.39156	6.23732	6.2194	1.03416	1.01791	1.03116	1.02078	1.01384	0.999639	1.02906	1.02892	0.946135	1.00179	0.980164	0.975677	0.962907	1.00603	1.02768	1.00288	0.0484618	0.025609	0.0442634	0.0296779	0.0198251	-0.00052086	0.0413202	0.0411353	-0.0798814	0.00258528	-0.0289042	-0.0355246	-0.0545314
sp|Q7L1T6|NB5R4_HUMAN	CYB5R4	Cytochrome b5 reductase 4 OS=Homo sapiens OX=9606 GN=CYB5R4 PE=1 SV=1	7	6.0149	6.47686	6.66125	6.1524	6.42862	6.90159	6.4714	6.65526	4.92791	6.06261	5.86631	5.31402	5.25993	7.35585	6.11818	7.33291	5.87057	1.02459	1.10328	1.13469	1.04801	1.09506	1.17563	1.10235	1.13367	0.839426	1.03271	0.999274	0.905197	0.895983	1.253	1.04218	1.2491	0.0350402	0.141794	0.182292	0.0676487	0.131008	0.233428	0.140577	0.180994	-0.252525	0.0464384	-0.00104728	-0.143697	-0.158457
sp|O75369-8|FLNB_HUMAN	FLNB	Isoform 8 of Filamin-B OS=Homo sapiens OX=9606 GN=FLNB	403	6.14694	6.01226	6.13983	6.11894	6.23194	6.17684	6.08581	6.08924	6.74504	6.45608	6.43567	6.39467	6.35273	6.26656	6.13658	6.21087	6.34008	0.969537	0.948294	0.968415	0.96512	0.982943	0.974253	0.959895	0.960436	1.06387	1.0183	1.01508	1.00861	1.002	0.988404	0.967903	0.97962	-0.0446326	-0.0765936	-0.0463023	-0.0512193	-0.0248197	-0.0376321	-0.0590518	-0.0582389	0.089326	0.0261574	0.0215893	0.0123689	0.00287566
sp|O75369-3|FLNB_HUMAN	FLNB	Isoform 3 of Filamin-B OS=Homo sapiens OX=9606 GN=FLNB	2	5.60455	6.21316	6.25422	6.37675	5.64294	6.57599	6.43639	5.48366	5.64196	7.02158	6.56749	6.1225	5.49676	6.90622	6.74473	6.91111	6.12031	0.915729	1.01517	1.02188	1.0419	0.922002	1.07445	1.05164	0.895977	0.921842	1.14726	1.07306	1.00036	0.898118	1.12841	1.10202	1.12921	-0.127007	0.0217219	0.0312247	0.059216	-0.117158	0.103603	0.0726464	-0.158466	-0.117409	0.19819	0.101737	0.000515551	-0.155024
sp|P21333|FLNA_HUMAN	FLNA	Filamin-A OS=Homo sapiens OX=9606 GN=FLNA PE=1 SV=4	407	6.19602	6.05782	6.11666	6.05376	6.19716	6.16965	6.10541	6.05558	6.89052	6.42426	6.46379	6.33575	6.43029	6.22641	6.07537	6.20155	6.39215	0.969316	0.947696	0.956901	0.947061	0.969495	0.965191	0.955141	0.947346	1.07797	1.00502	1.01121	0.991176	1.00597	0.974071	0.950442	0.970181	-0.0449606	-0.0775037	-0.0635583	-0.0784709	-0.0446952	-0.0511137	-0.0662142	-0.0780372	0.10831	0.00722789	0.0160779	-0.012787	0.00858141
sp|Q14315|FLNC_HUMAN	FLNC	Filamin-C OS=Homo sapiens OX=9606 GN=FLNC PE=1 SV=3	193	6.16223	6.16694	6.20896	6.10131	6.13047	6.13409	6.10068	6.08834	6.98957	6.21563	6.50947	6.63889	6.49863	6.02557	5.91324	6.11598	6.38359	0.965323	0.966061	0.972644	0.95578	0.960348	0.960915	0.955681	0.953748	1.09493	0.973688	1.01972	1.03999	1.01802	0.943915	0.926319	0.958078	-0.050916	-0.0498137	-0.0400169	-0.0652495	-0.0583709	-0.0575192	-0.0653985	-0.0683196	0.130835	-0.0384679	0.0281715	0.0565735	0.0257671
sp|Q9BZE9-2|ASPC1_HUMAN	ASPSCR1	Isoform 2 of Tether containing UBX domain for GLUT4 OS=Homo sapiens OX=9606 GN=ASPSCR1	29	6.38102	6.30643	6.43068	6.40697	6.09235	6.31324	6.45725	6.21839	6.03985	6.18052	6.2855	6.25521	6.15172	6.11803	6.05262	6.31024	6.22696	1.02474	1.01276	1.03272	1.02891	0.978383	1.01386	1.03698	0.998625	0.969952	0.992543	1.0094	1.00454	0.987918	0.982508	0.972003	1.01337	0.0352602	0.0182967	0.0464444	0.0411154	-0.031528	0.0198537	0.052393	-0.00198575	-0.0440141	-0.0107986	0.0135007	0.00653147	-0.017537
sp|P60468|SC61B_HUMAN	SEC61B	Protein transport protein Sec61 subunit beta OS=Homo sapiens OX=9606 GN=SEC61B PE=1 SV=2	11	6.42593	6.43549	6.25243	5.97309	5.98818	6.37665	6.41233	6.45975	6.04939	6.00079	6.36023	6.24543	6.36118	6.20049	6.30973	6.1489	6.2279	1.0318	1.03333	1.00394	0.959086	0.961509	1.02388	1.02961	1.03723	0.971337	0.963533	1.02125	1.00281	1.0214	0.995599	1.01314	0.987315	0.0451595	0.0473042	0.00567122	-0.0602683	-0.0566282	0.0340529	0.0421029	0.0527326	-0.0419561	-0.0535933	0.0303332	0.00405513	0.0305486
sp|Q9Y3D6|FIS1_HUMAN	FIS1	Mitochondrial fission 1 protein OS=Homo sapiens OX=9606 GN=FIS1 PE=1 SV=2	7	5.04792	5.38513	5.85595	6.28578	5.86193	6.56646	6.6751	6.63678	6.52461	6.64044	6.58518	7.36858	5.95519	6.46399	6.00041	6.14653	5.89953	0.855649	0.912807	0.992614	1.06547	0.993627	1.11305	1.13146	1.12497	1.10596	1.12559	1.11622	1.24901	1.00944	1.09568	1.0171	1.04187	-0.22491	-0.131618	-0.0106956	0.091493	-0.00922306	0.154517	0.178191	0.169885	0.145293	0.17068	0.158624	0.320788	0.0135487
sp|Q5T653|RM02_HUMAN	MRPL2	39S ribosomal protein L2, mitochondrial OS=Homo sapiens OX=9606 GN=MRPL2 PE=1 SV=2	1	7.44568	6.16867	6.66437	6.31985	6.67446	6.41142	6.92113	7.78591	4.59122	5.15148	5.85935	5.71456	5.71142	6.73326	6.04617	5.80105	5.83926	1.27511	1.05641	1.1413	1.0823	1.14303	1.09798	1.18527	1.33337	0.786267	0.882214	1.00344	0.978644	0.978106	1.1531	1.03543	0.993456	0.350617	0.0791733	0.190682	0.114104	0.192865	0.134858	0.245221	0.41508	-0.346909	-0.180799	0.00495446	-0.0311437	-0.0319367
sp|Q9UBN7|HDAC6_HUMAN	HDAC6	Histone deacetylase 6 OS=Homo sapiens OX=9606 GN=HDAC6 PE=1 SV=2	8	6.3843	6.469	7.04982	6.56363	6.42485	6.48181	6.57718	6.79084	5.5082	5.96263	5.79921	5.9964	5.68982	6.06959	6.07235	6.16036	6.08103	1.04987	1.0638	1.15931	1.07936	1.05654	1.06591	1.08159	1.11672	0.9058	0.980529	0.953655	0.986083	0.935667	0.998118	0.998572	1.01305	0.0702121	0.0892264	0.21327	0.110178	0.0793465	0.0920804	0.113153	0.159274	-0.142735	-0.0283675	-0.0684599	-0.0202197	-0.0959333
sp|Q14974|IMB1_HUMAN	KPNB1	Importin subunit beta-1 OS=Homo sapiens OX=9606 GN=KPNB1 PE=1 SV=2	178	6.65044	6.55195	6.67523	6.50054	6.59557	6.62139	6.65563	6.47096	6.01363	5.69339	5.78075	5.69685	5.81489	5.8873	6.07483	6.31665	6.22735	1.06794	1.05212	1.07192	1.04387	1.05913	1.06328	1.06877	1.03912	0.96568	0.914255	0.928284	0.914811	0.933766	0.945394	0.975508	1.01434	0.0948308	0.0733054	0.100199	0.0619406	0.0828784	0.0885152	0.0959563	0.0553608	-0.0503828	-0.129331	-0.107362	-0.128455	-0.098867
sp|Q96EN8|MOCOS_HUMAN	MOCOS	Molybdenum cofactor sulfurase OS=Homo sapiens OX=9606 GN=MOCOS PE=1 SV=2	19	6.18707	6.57769	6.51057	6.30315	6.16437	6.56369	6.24443	6.52261	5.47331	6.0742	6.31127	6.19935	6.1354	6.08054	6.1989	6.45343	6.07807	1.01793	1.0822	1.07116	1.03703	1.0142	1.0799	1.02737	1.07314	0.900502	0.999364	1.03837	1.01995	1.00943	1.00041	1.01988	1.06176	0.0256437	0.113968	0.0991712	0.0524603	0.0203408	0.110894	0.0389572	0.101837	-0.151199	-0.000918285	0.0543176	0.0285043	0.0135447
sp|Q8IUC4|RHPN2_HUMAN	RHPN2	Rhophilin-2 OS=Homo sapiens OX=9606 GN=RHPN2 PE=1 SV=1	7	6.05786	5.69961	6.66985	6.39846	5.48673	6.10148	6.53169	6.20398	6.31185	7.09557	7.25818	6.34848	5.55528	5.88323	6.35408	6.04368	6.29122	0.962907	0.905962	1.06018	1.01705	0.872125	0.96984	1.03822	0.986133	1.00328	1.12785	1.1537	1.0091	0.883021	0.935149	1.00999	0.960653	-0.0545321	-0.142477	0.0843139	0.0243843	-0.197394	-0.0441812	0.0541159	-0.0201464	0.00472253	0.173578	0.206267	0.0130708	-0.179481
sp|P05386|RLA1_HUMAN	RPLP1	60S acidic ribosomal protein P1 OS=Homo sapiens OX=9606 GN=RPLP1 PE=1 SV=1	15	5.60598	5.80407	5.98204	6.2946	6.65373	6.06778	5.97299	5.80471	6.72254	6.54261	6.39698	6.72218	6.21024	6.19251	6.47021	6.55684	6.1688	0.908763	0.940875	0.969725	1.02039	1.07861	0.983624	0.968258	0.940979	1.08976	1.0606	1.03699	1.08971	1.00672	1.00384	1.04886	1.0629	-0.138023	-0.087925	-0.0443523	0.0291248	0.109173	-0.0238211	-0.0465366	-0.0877659	0.124017	0.0848764	0.0524011	0.123939	0.00965915
sp|P05387|RLA2_HUMAN	RPLP2	60S acidic ribosomal protein P2 OS=Homo sapiens OX=9606 GN=RPLP2 PE=1 SV=1	71	6.1123	5.95158	5.55558	5.64752	6.28082	5.9171	5.8427	6.04463	7.43991	6.30118	6.01708	6.2874	7.41046	6.47363	6.58442	6.13369	6.45124	0.947461	0.922548	0.861164	0.875416	0.973583	0.917203	0.90567	0.936971	1.15325	0.976739	0.932701	0.974603	1.14869	1.00347	1.02064	0.950777	-0.0778617	-0.116304	-0.21564	-0.19196	-0.0386241	-0.124687	-0.142942	-0.093923	0.205708	-0.033955	-0.100514	-0.0371135	0.199986
sp|Q96SB3|NEB2_HUMAN	PPP1R9B	Neurabin-2 OS=Homo sapiens OX=9606 GN=PPP1R9B PE=1 SV=3	24	6.09723	6.32435	6.42278	6.36374	5.871	6.20893	6.17003	6.2382	6.37304	6.49196	6.43171	6.30476	6.15888	6.13507	6.20325	6.20507	6.32164	0.964501	1.00043	1.016	1.00666	0.928714	0.98217	0.976017	0.9868	1.00813	1.02694	1.01741	0.997329	0.974253	0.970486	0.981271	0.981559	-0.0521461	0.00061719	0.0228979	0.00957487	-0.106694	-0.0259554	-0.0350225	-0.0191702	0.0116817	0.0383541	0.0249023	-0.00385857	-0.037632
sp|Q9ULJ8-3|NEB1_HUMAN	PPP1R9A	Isoform 3 of Neurabin-1 OS=Homo sapiens OX=9606 GN=PPP1R9A	6	5.87416	6.21369	6.44646	7.01627	5.94696	5.91051	6.22403	6.12602	6.08015	6.35869	6.60216	6.60544	5.98114	6.25719	6.23061	6.12652	6.13167	0.958003	1.01338	1.05134	1.14427	0.969876	0.963931	1.01506	0.999078	0.991597	1.03702	1.07673	1.07727	0.97545	1.02047	1.01614	0.99916	-0.0618981	0.0191696	0.0722265	0.194424	-0.0441283	-0.052998	0.0215684	-0.00133057	-0.0121737	0.0524489	0.106657	0.107374	-0.0358602
sp|Q9Y230|RUVB2_HUMAN	RUVBL2	RuvB-like 2 OS=Homo sapiens OX=9606 GN=RUVBL2 PE=1 SV=3	140	6.52804	6.55617	6.49556	6.40698	6.65715	6.4585	6.47255	6.57456	5.59837	6.01512	5.87191	5.75931	5.9007	6.10842	6.24086	6.3558	6.17442	1.05727	1.06183	1.05201	1.03766	1.07818	1.04601	1.04828	1.06481	0.906703	0.974199	0.951005	0.932769	0.955668	0.98931	1.01076	1.02938	0.0803451	0.0865485	0.0731491	0.0533397	0.1086	0.0648943	0.0680294	0.0905896	-0.141298	-0.0377113	-0.0724749	-0.100409	-0.0654187
sp|Q9H0N5|PHS2_HUMAN	PCBD2	Pterin-4-alpha-carbinolamine dehydratase 2 OS=Homo sapiens OX=9606 GN=PCBD2 PE=1 SV=4	10	7.1301	6.99707	6.89728	6.28932	7.2681	7.03424	7.1165	7.13533	6.03692	4.77578	5.2064	5.55209	5.08794	5.36845	5.69206	6.41243	6.23497	1.14357	1.12223	1.10623	1.00872	1.1657	1.12819	1.14139	1.14441	0.968236	0.765967	0.835032	0.890476	0.816033	0.861023	0.912925	1.02846	0.19354	0.166369	0.145645	0.012522	0.221196	0.174013	0.190786	0.194598	-0.0465694	-0.384646	-0.260096	-0.167351	-0.2933
sp|P61457|PHS_HUMAN	PCBD1	Pterin-4-alpha-carbinolamine dehydratase OS=Homo sapiens OX=9606 GN=PCBD1 PE=1 SV=2	19	7.20007	7.1501	6.99121	6.79362	7.29014	7.04967	7.17624	7.29809	5.65955	4.56293	4.88933	5.40609	5.20776	5.30005	5.69425	6.33089	6.14316	1.17205	1.16391	1.13805	1.10588	1.18671	1.14756	1.16817	1.188	0.921276	0.742766	0.795898	0.880017	0.847733	0.862756	0.926925	1.03056	0.229029	0.218982	0.186561	0.145199	0.246965	0.198574	0.224247	0.248537	-0.118294	-0.429021	-0.329345	-0.184396	-0.238319
sp|P33316|DUT_HUMAN	DUT	Deoxyuridine 5'-triphosphate nucleotidohydrolase, mitochondrial OS=Homo sapiens OX=9606 GN=DUT PE=1 SV=4	45	5.9447	5.90616	5.79616	5.94558	5.88638	6.08258	5.9607	5.82671	6.9755	6.7083	6.77691	6.60769	6.59856	6.39174	6.32532	6.267	6.38367	0.931236	0.925199	0.907967	0.931374	0.9221	0.952835	0.933743	0.912753	1.09271	1.05085	1.0616	1.03509	1.03366	1.00126	0.99086	0.981724	-0.102781	-0.112165	-0.139288	-0.102567	-0.117004	-0.0697016	-0.0989032	-0.131703	0.127912	0.0715623	0.0862427	0.0497611	0.0477663
sp|Q9H9Y6-3|RPA2_HUMAN	POLR1B	Isoform 3 of DNA-directed RNA polymerase I subunit RPA2 OS=Homo sapiens OX=9606 GN=POLR1B	32	6.74781	6.78442	6.97221	6.87336	6.81995	6.83629	7.17272	7.10569	5.19373	5.47482	5.45078	5.2323	5.19185	5.74422	5.93879	6.46107	6.0502	1.1153	1.12136	1.15239	1.13606	1.12723	1.12993	1.18554	1.17446	0.85844	0.9049	0.900926	0.864815	0.858129	0.949427	0.981587	1.06791	0.157438	0.165244	0.204634	0.184034	0.17278	0.176232	0.245539	0.231993	-0.220211	-0.14417	-0.150519	-0.209536	-0.220733
sp|Q9H444|CHM4B_HUMAN	CHMP4B	Charged multivesicular body protein 4b OS=Homo sapiens OX=9606 GN=CHMP4B PE=1 SV=1	48	6.53985	6.57441	6.49812	6.31185	6.376	6.4402	6.5366	6.60176	5.97985	5.79492	5.78087	5.93617	6.04671	6.07554	6.27404	6.23311	6.22226	1.05104	1.0566	1.04433	1.0144	1.02471	1.03503	1.05052	1.06099	0.961042	0.931321	0.929063	0.954022	0.971787	0.976421	1.00832	1.00174	0.0718194	0.0794233	0.0625843	0.0206248	0.0352135	0.0496674	0.0711023	0.0854126	-0.0573288	-0.102649	-0.106151	-0.0679057	-0.0412877
sp|Q96CF2|CHM4C_HUMAN	CHMP4C	Charged multivesicular body protein 4c OS=Homo sapiens OX=9606 GN=CHMP4C PE=1 SV=1	9	4.70225	4.99326	4.9354	5.16481	4.48806	5.14045	4.98146	4.84653	9.09316	8.74133	8.29276	8.10336	7.72056	6.76729	6.31876	5.71054	6.8825	0.683218	0.725501	0.717094	0.750426	0.652097	0.746887	0.723786	0.704182	1.3212	1.27008	1.20491	1.17739	1.12177	0.98326	0.918091	0.829719	-0.549581	-0.462951	-0.479766	-0.414217	-0.616841	-0.421038	-0.466364	-0.505981	0.401849	0.34492	0.26892	0.235588	0.165773
sp|Q8TEX9-2|IPO4_HUMAN	IPO4	Isoform 2 of Importin-4 OS=Homo sapiens OX=9606 GN=IPO4	89	6.26077	6.39981	6.45542	6.41667	6.2265	6.32202	6.35902	6.34366	6.25308	6.11739	6.26798	6.37054	6.00661	6.05063	5.97228	6.1776	6.25776	1.00048	1.0227	1.03159	1.02539	0.995004	1.01027	1.01618	1.01373	0.999252	0.977568	1.00163	1.01802	0.959865	0.9669	0.954379	0.98719	0.000693197	0.0323822	0.0448641	0.0361779	-0.00722547	0.0147387	0.0231575	0.0196685	-0.00107993	-0.0327307	0.00235367	0.0257688	-0.0590959
sp|Q53H12|AGK_HUMAN	AGK	Acylglycerol kinase, mitochondrial OS=Homo sapiens OX=9606 GN=AGK PE=1 SV=2	24	6.22299	6.23591	6.24921	5.97015	6.06809	6.33668	6.31045	6.34526	5.78049	7.02011	6.47203	6.13517	6.06274	6.4315	6.03166	6.32757	6.31487	0.985449	0.987495	0.989602	0.945411	0.96092	1.00345	0.999299	1.00481	0.915377	1.11168	1.02489	0.971543	0.960073	1.01847	0.955151	1.00201	-0.0211462	-0.0181541	-0.0150804	-0.080987	-0.0575117	0.00497298	-0.00101129	0.0069251	-0.127562	0.152739	0.0354641	-0.0416509	-0.0587842
sp|O75410-2|TACC1_HUMAN	TACC1	Isoform 2 of Transforming acidic coiled-coil-containing protein 1 OS=Homo sapiens OX=9606 GN=TACC1	26	6.26274	6.23038	6.4068	6.38695	6.22031	6.24095	6.11019	6.19114	6.18177	6.3077	6.18581	6.58389	6.01058	6.19566	6.17185	6.31328	6.24565	1.00274	0.997555	1.0258	1.02262	0.995943	0.999248	0.978312	0.991273	0.989772	1.00994	0.990419	1.05416	0.962363	0.991996	0.988184	1.01083	0.00394284	-0.00353099	0.0367528	0.032276	-0.00586467	-0.00108549	-0.0316339	-0.0126461	-0.0148312	0.0142629	-0.0138886	0.0760891	-0.0553469
sp|O95359-3|TACC2_HUMAN	TACC2	Isoform 3 of Transforming acidic coiled-coil-containing protein 2 OS=Homo sapiens OX=9606 GN=TACC2	24	5.56358	5.50762	5.67228	5.90815	5.55417	5.57386	5.61851	5.39131	7.35019	7.02116	7.23182	7.36425	6.91608	6.56282	6.59421	6.16998	6.36064	0.874689	0.865891	0.891779	0.928861	0.87321	0.876305	0.883325	0.847605	1.15557	1.10385	1.13696	1.15778	1.08732	1.03179	1.03672	0.970025	-0.193158	-0.207742	-0.165243	-0.106465	-0.1956	-0.190495	-0.178984	-0.238536	0.20861	0.142538	0.185187	0.211367	0.120783
sp|Q8WZA9|IRGQ_HUMAN	IRGQ	Immunity-related GTPase family Q protein OS=Homo sapiens OX=9606 GN=IRGQ PE=1 SV=1	26	6.32649	6.33662	6.67627	6.4648	6.5129	6.38511	6.38158	6.39002	5.65238	6.03052	6.02623	5.98645	5.93186	6.22971	6.21429	6.45478	6.0865	1.03943	1.04109	1.0969	1.06215	1.07006	1.04906	1.04848	1.04987	0.928675	0.990802	0.990097	0.983562	0.974593	1.02353	1.021	1.06051	0.0557919	0.0581001	0.133429	0.0869923	0.0976866	0.069098	0.0683002	0.070207	-0.106755	-0.013331	-0.0143577	-0.0239127	-0.0371289
sp|O43795|MYO1B_HUMAN	MYO1B	Unconventional myosin-Ib OS=Homo sapiens OX=9606 GN=MYO1B PE=1 SV=3	44	6.89668	6.61069	6.7922	6.83118	6.73346	6.63672	6.68693	6.44178	5.34201	5.7333	5.62312	5.57275	5.47864	6.1979	6.05278	6.36987	6.14567	1.1222	1.07567	1.1052	1.11154	1.09564	1.0799	1.08807	1.04818	0.869232	0.932901	0.914973	0.906777	0.891463	1.0085	0.984885	1.03648	0.166332	0.105231	0.144309	0.152565	0.131778	0.1109	0.121774	0.0678891	-0.202188	-0.100205	-0.128199	-0.141181	-0.165752
sp|Q12965|MYO1E_HUMAN	MYO1E	Unconventional myosin-Ie OS=Homo sapiens OX=9606 GN=MYO1E PE=1 SV=2	22	6.76912	6.36696	6.79265	6.89448	6.70289	6.66527	6.72355	6.46244	5.30299	5.71595	5.54637	5.55493	5.80447	6.06118	6.24843	6.38833	6.03876	1.12095	1.05435	1.12484	1.14171	1.10998	1.10375	1.1134	1.07016	0.878159	0.946544	0.918462	0.91988	0.961203	1.00371	1.03472	1.05789	0.164717	0.0763536	0.169723	0.191191	0.150532	0.142412	0.154972	0.0978278	-0.187445	-0.0792578	-0.122707	-0.120482	-0.0570868
sp|O00159|MYO1C_HUMAN	MYO1C	Unconventional myosin-Ic OS=Homo sapiens OX=9606 GN=MYO1C PE=1 SV=4	33	6.83739	6.64074	7.00717	6.74832	6.64613	6.58251	6.79628	6.44951	4.95359	5.58054	5.78368	5.49567	5.65026	6.05991	6.21159	6.55671	6.00306	1.13898	1.10622	1.16727	1.12415	1.10712	1.09652	1.13214	1.07437	0.825177	0.929615	0.963455	0.915477	0.941229	1.00947	1.03474	1.09223	0.187746	0.145645	0.223133	0.168829	0.146815	0.132939	0.179046	0.10349	-0.277225	-0.105295	-0.0537116	-0.127404	-0.087382
sp|Q9UQ80|PA2G4_HUMAN	PA2G4	Proliferation-associated protein 2G4 OS=Homo sapiens OX=9606 GN=PA2G4 PE=1 SV=3	223	5.94783	5.77356	5.75886	5.82757	5.81346	5.81248	5.78353	5.8008	7.88451	6.84299	6.75134	6.73438	6.82225	6.23489	6.10566	6.10589	6.61222	0.899521	0.873165	0.870942	0.881333	0.879199	0.879051	0.874673	0.877284	1.19241	1.0349	1.02104	1.01847	1.03176	0.942934	0.92339	0.923425	-0.152772	-0.195674	-0.199352	-0.182241	-0.185738	-0.185981	-0.193185	-0.188883	0.253886	0.0494916	0.0300386	0.0264099	0.0451124
sp|Q3B7T1|EDRF1_HUMAN	EDRF1	Erythroid differentiation-related factor 1 OS=Homo sapiens OX=9606 GN=EDRF1 PE=1 SV=1	27	6.42991	6.35761	6.70464	6.58721	6.42553	6.46482	6.66425	6.33514	5.92657	6.01968	6.01742	6.05926	5.64654	6.17214	6.07279	6.11648	6.18344	1.03986	1.02817	1.08429	1.0653	1.03915	1.0455	1.07776	1.02453	0.958458	0.973516	0.97315	0.979917	0.913171	0.998172	0.982105	0.989171	0.0563883	0.0400743	0.11675	0.0912573	0.0554052	0.0642	0.108032	0.0349663	-0.0612129	-0.0387235	-0.0392652	-0.0292686	-0.131043
sp|Q5T0Z8|CF132_HUMAN	C6orf132	Uncharacterized protein C6orf132 OS=Homo sapiens OX=9606 GN=C6orf132 PE=1 SV=4	3	5.61463	5.62869	5.59163	6.25052	5.68352	5.71588	5.78303	5.72136	9.47791	6.62695	7.06994	7.74406	6.37373	5.77582	5.38255	5.5598	6.83704	0.821207	0.823264	0.817843	0.914214	0.831283	0.836016	0.845838	0.836818	1.38626	0.969271	1.03406	1.13266	0.932235	0.844783	0.787263	0.813188	-0.284182	-0.280574	-0.290104	-0.129397	-0.266588	-0.258397	-0.241547	-0.257015	0.471196	-0.0450279	0.0483251	0.179717	-0.101235
sp|P78371|TCPB_HUMAN	CCT2	T-complex protein 1 subunit beta OS=Homo sapiens OX=9606 GN=CCT2 PE=1 SV=4	243	6.06936	6.0191	5.97518	5.97201	6.10048	6.0547	6.00211	6.11633	7.15105	6.51139	6.423	6.54499	6.47893	6.21702	6.20548	6.15887	6.43772	0.94278	0.934973	0.928151	0.927658	0.947614	0.940503	0.932334	0.950076	1.1108	1.01144	0.997713	1.01666	1.0064	0.965717	0.963924	0.956684	-0.0850066	-0.0970032	-0.107569	-0.108334	-0.0776282	-0.0884955	-0.101081	-0.0738847	0.151604	0.0164146	-0.00330365	0.02384	0.00920462
sp|Q5SRE5|NU188_HUMAN	NUP188	Nucleoporin NUP188 homolog OS=Homo sapiens OX=9606 GN=NUP188 PE=1 SV=1	32	6.80694	7.61713	7.40511	6.84435	7.47512	6.92008	6.90569	6.52207	4.79091	5.25508	5.22618	5.30182	5.07704	5.51674	6.00861	6.32714	6.11752	1.1127	1.24513	1.21048	1.11881	1.22192	1.13119	1.12884	1.06613	0.783146	0.859022	0.854298	0.866662	0.829919	0.901794	0.982198	1.03427	0.154061	0.316302	0.275575	0.161968	0.289151	0.177843	0.17484	0.0923842	-0.352646	-0.219233	-0.227189	-0.206458	-0.268958
sp|Q2TAY7|SMU1_HUMAN	SMU1	WD40 repeat-containing protein SMU1 OS=Homo sapiens OX=9606 GN=SMU1 PE=1 SV=2	55	6.6254	6.36065	6.62386	6.44213	6.46715	6.53158	6.67238	6.44925	5.69259	5.87378	5.84771	5.83471	5.86476	6.12203	6.26672	6.3253	6.1381	1.07939	1.03626	1.07914	1.04953	1.05361	1.0641	1.08704	1.05069	0.927418	0.956937	0.95269	0.950572	0.955468	0.997381	1.02095	1.0305	0.110214	0.0513809	0.109879	0.0697444	0.0753367	0.0896387	0.120408	0.0713381	-0.108708	-0.0635041	-0.0699216	-0.0731324	-0.0657213
sp|Q2TAY7-2|SMU1_HUMAN	SMU1	Isoform 2 of WD40 repeat-containing protein SMU1 OS=Homo sapiens OX=9606 GN=SMU1	1	6.18025	8.08068	6.16618	8.19275	8.11786	9.36076	7.07286	5.86706	3.48163	5.40767	4.51785	5.52685	5.30078	4.38752	5.74391	6.59537	5.78756	1.06785	1.39622	1.06542	1.41558	1.40264	1.61739	1.22208	1.01374	0.601572	0.934361	0.780614	0.954954	0.915892	0.758095	0.992458	1.13958	0.0947106	0.481522	0.0914224	0.501393	0.488145	0.693671	0.289339	0.0196831	-0.733192	-0.0979475	-0.357318	-0.0664972	-0.12675
tr|I3L2J0|I3L2J0_HUMAN	CIC	Protein capicua homolog OS=Homo sapiens OX=9606 GN=CIC PE=1 SV=1	7	6.19838	6.06179	6.29298	6.31138	6.17161	5.81662	5.97025	5.76324	6.84404	6.21952	6.38201	6.93752	6.53376	6.68436	6.01252	5.80004	6.33093	0.979063	0.957488	0.994005	0.996912	0.974834	0.918762	0.943029	0.91033	1.08105	0.982402	1.00807	1.09581	1.03204	1.05583	0.949705	0.916143	-0.0305268	-0.0626741	-0.00867466	-0.00446252	-0.0367711	-0.122237	-0.0846267	-0.135538	0.11243	-0.0256148	0.0115929	0.132002	0.0454954
sp|Q96HA7|TONSL_HUMAN	TONSL	Tonsoku-like protein OS=Homo sapiens OX=9606 GN=TONSL PE=1 SV=2	5	6.44756	6.25396	6.82662	6.49488	6.22436	6.63906	6.68132	6.69765	5.54176	6.59822	5.94042	6.03388	5.8288	5.63985	6.09808	6.05357	6.21037	1.03819	1.00702	1.09923	1.04581	1.00225	1.06903	1.07583	1.07846	0.892339	1.06245	0.956532	0.971581	0.938558	0.908134	0.981918	0.974751	0.0540729	0.0100896	0.136491	0.0646225	0.00324512	0.0962986	0.105453	0.108975	-0.164336	0.0873965	-0.0641154	-0.0415944	-0.0914815
sp|Q92804|RBP56_HUMAN	TAF15	TATA-binding protein-associated factor 2N OS=Homo sapiens OX=9606 GN=TAF15 PE=1 SV=1	35	5.93219	5.69791	5.90506	6.0212	6.19136	5.94848	5.96721	5.87315	6.81465	6.48837	6.33533	6.4106	6.8725	6.54499	6.59166	6.40534	6.23328	0.951696	0.914111	0.947344	0.965976	0.993275	0.95431	0.957315	0.942225	1.09327	1.04092	1.01637	1.02845	1.10255	1.05001	1.05749	1.0276	-0.0714267	-0.129559	-0.0780398	-0.0499405	-0.00973517	-0.0674705	-0.062935	-0.085857	0.128648	0.0578646	0.0234282	0.0404679	0.140843
sp|P35637|FUS_HUMAN	FUS	RNA-binding protein FUS OS=Homo sapiens OX=9606 GN=FUS PE=1 SV=1	26	5.56734	5.43423	5.57205	5.60738	5.65802	5.3871	5.52257	5.44233	8.04751	6.8934	7.00714	7.31591	7.41676	6.51731	6.63476	5.97619	6.48562	0.858413	0.837889	0.859139	0.864587	0.872395	0.830622	0.85151	0.839138	1.24082	1.06287	1.08041	1.12802	1.14357	1.00489	1.023	0.921452	-0.220256	-0.255169	-0.219036	-0.209918	-0.196947	-0.267736	-0.231905	-0.25302	0.311298	0.0879712	0.111581	0.173793	0.193545
sp|Q9UHB9|SRP68_HUMAN	SRP68	Signal recognition particle subunit SRP68 OS=Homo sapiens OX=9606 GN=SRP68 PE=1 SV=2	48	6.68873	6.94003	6.32448	6.92772	6.80997	6.38761	6.8002	6.63369	5.23792	6.08647	5.35901	5.82569	5.26328	6.43018	6.17857	6.10646	6.23829	1.07221	1.11249	1.01382	1.11052	1.09164	1.02394	1.09007	1.06338	0.839641	0.975664	0.859051	0.93386	0.843706	1.03076	0.990427	0.978868	0.100582	0.153792	0.0197968	0.151231	0.126498	0.0341262	0.124427	0.0886616	-0.252156	-0.0355443	-0.219184	-0.0987211	-0.245188
sp|Q6ZMI0|PPR21_HUMAN	PPP1R21	Protein phosphatase 1 regulatory subunit 21 OS=Homo sapiens OX=9606 GN=PPP1R21 PE=1 SV=1	23	6.35057	6.1904	6.73706	6.29055	6.0855	6.19786	6.40067	6.40443	6.32146	6.20536	6.24581	5.93397	5.96194	6.21692	6.17497	6.28254	6.26695	1.01334	0.987786	1.07501	1.00377	0.971047	0.988976	1.02134	1.02194	1.0087	0.990173	0.996627	0.946868	0.951331	0.992017	0.985323	1.00249	0.0191232	-0.0177303	0.104356	0.00542325	-0.0423871	-0.0159927	0.03046	0.0313073	0.0124949	-0.014248	-0.00487422	-0.0787653	-0.0719811
sp|Q96CD0|FBXL8_HUMAN	FBXL8	F-box/LRR-repeat protein 8 OS=Homo sapiens OX=9606 GN=FBXL8 PE=1 SV=1	1	7.2404	9.08411	4.35398	6.57976	5.13845	6.20958	9.02	6.1881	4.90997	7.94781	7.11248	3.69505	5.52191	4.17695	5.81693	7.00452	7.29557	0.992438	1.24515	0.596798	0.901884	0.704324	0.851144	1.23637	0.848199	0.673007	1.0894	0.974904	0.506478	0.756885	0.572532	0.797323	0.960106	-0.0109518	0.316324	-0.744686	-0.148986	-0.505688	-0.232526	0.306106	-0.237525	-0.571307	0.123536	-0.0366685	-0.981427	-0.401854
sp|P07741|APT_HUMAN	APRT	Adenine phosphoribosyltransferase OS=Homo sapiens OX=9606 GN=APRT PE=1 SV=2	35	6.41981	6.28032	6.04885	6.04564	6.43619	6.47412	6.35644	6.3477	6.05381	6.14219	6.09882	6.02434	6.21418	6.32364	6.37629	6.35767	6.22403	1.03146	1.00904	0.971854	0.971338	1.03409	1.04018	1.02127	1.01987	0.972651	0.986851	0.979882	0.967916	0.998417	1.016	1.02446	1.02147	0.044681	0.0129885	-0.0411887	-0.0419545	0.0483573	0.0568345	0.0303694	0.0283844	-0.0400062	-0.0190965	-0.0293195	-0.0470464	-0.00228556
tr|A0A0U1RQK7|A0A0U1RQK7_HUMAN	EIF4G3	Eukaryotic translation initiation factor 4 gamma 3 OS=Homo sapiens OX=9606 GN=EIF4G3 PE=1 SV=1	29	6.20113	6.72412	6.24504	6.6363	6.32538	5.86062	6.09528	6.04609	6.07663	6.54011	6.07906	6.71774	5.63861	6.44182	6.17913	6.19292	6.3855	0.971127	1.05303	0.978004	1.03928	0.990585	0.917802	0.954551	0.946847	0.95163	1.02421	0.95201	1.05203	0.883034	1.00882	0.967682	0.969841	-0.0422679	0.0745464	-0.0320882	0.0555801	-0.0136469	-0.123746	-0.0671065	-0.0787966	-0.0715276	0.0345159	-0.0709508	0.0731769	-0.179459
sp|Q04637-9|IF4G1_HUMAN	EIF4G1	Isoform 9 of Eukaryotic translation initiation factor 4 gamma 1 OS=Homo sapiens OX=9606 GN=EIF4G1	230	6.30814	6.42078	6.15521	6.44048	6.47178	5.99889	6.13099	6.05597	6.59446	6.40102	5.93541	6.43578	6.04852	6.37759	6.16993	6.05505	6.4311	0.98088	0.998395	0.957101	1.00146	1.00633	0.932794	0.953335	0.941669	1.0254	0.995323	0.922923	1.00073	0.940511	0.991679	0.95939	0.941526	-0.0278508	-0.00231696	-0.0632574	0.00210269	0.00909704	-0.10037	-0.0689455	-0.0867075	0.036189	-0.00676371	-0.115718	0.00104949	-0.0884833
sp|P48506|GSH1_HUMAN	GCLC	Glutamate--cysteine ligase catalytic subunit OS=Homo sapiens OX=9606 GN=GCLC PE=1 SV=2	49	6.96981	6.83617	7.04948	6.62964	6.61011	6.72817	6.86322	6.74467	5.0568	5.43907	5.54323	5.36509	5.63647	5.99991	6.1678	6.36035	6.07546	1.14721	1.12521	1.16032	1.09122	1.088	1.10743	1.12966	1.11015	0.832332	0.895252	0.912396	0.883075	0.927743	0.987564	1.0152	1.04689	0.198125	0.170194	0.214523	0.125936	0.12168	0.14722	0.175891	0.150754	-0.26477	-0.159634	-0.132267	-0.179392	-0.108202
sp|Q7Z6B0|CCD91_HUMAN	CCDC91	Coiled-coil domain-containing protein 91 OS=Homo sapiens OX=9606 GN=CCDC91 PE=1 SV=2	13	6.05659	6.05993	6.19486	6.24682	5.83571	5.94322	5.95008	5.91179	6.90613	6.55847	6.47249	6.75217	6.45256	6.12334	6.30299	6.23284	6.39528	0.947041	0.947563	0.968661	0.976786	0.912503	0.929313	0.930386	0.924399	1.07988	1.02552	1.01207	1.05581	1.00896	0.957478	0.985569	0.9746	-0.0785018	-0.0777064	-0.0459358	-0.0338856	-0.132099	-0.105763	-0.104098	-0.113413	0.11087	0.0363518	0.0173133	0.0783437	0.0128641
sp|Q15075|EEA1_HUMAN	EEA1	Early endosome antigen 1 OS=Homo sapiens OX=9606 GN=EEA1 PE=1 SV=2	145	6.1555	6.1384	6.17806	6.15741	6.03032	6.15736	6.13113	6.08442	6.4088	6.4105	6.4528	6.33847	6.46451	6.22761	6.34297	6.32174	6.2783	0.980441	0.977717	0.984034	0.980745	0.960502	0.980737	0.976559	0.969119	1.02079	1.02106	1.02779	1.00958	1.02966	0.991926	1.0103	1.00692	-0.0284979	-0.0325113	-0.0232201	-0.0280503	-0.0581394	-0.028062	-0.034221	-0.0452542	0.0296803	0.0300629	0.0395513	0.0137607	0.0421671
sp|Q7Z406-6|MYH14_HUMAN	MYH14	Isoform 6 of Myosin-14 OS=Homo sapiens OX=9606 GN=MYH14	111	6.1433	6.23478	6.14253	5.91714	6.11151	6.33054	6.30696	6.20914	6.09631	6.40665	6.54548	6.3161	6.6662	6.21269	6.11413	6.24653	6.22026	0.987628	1.00233	0.987504	0.951269	0.982517	1.01773	1.01394	0.998212	0.980073	1.02996	1.05228	1.01541	1.07169	0.998783	0.982938	1.00422	-0.017961	0.00336377	-0.0181419	-0.0720749	-0.025446	0.0253537	0.0199699	-0.00258142	-0.0290386	0.0425953	0.0735241	0.0220591	0.0998897
sp|P35580-3|MYH10_HUMAN	MYH10	Isoform 3 of Myosin-10 OS=Homo sapiens OX=9606 GN=MYH10	214	6.31927	6.39198	6.45091	6.32825	6.30606	6.37285	6.3318	6.36391	5.89853	6.10429	6.21227	6.02671	6.08895	6.23232	6.26107	6.31083	6.17852	1.02278	1.03455	1.04409	1.02423	1.02064	1.03145	1.02481	1.03001	0.954684	0.987986	1.00546	0.97543	0.985503	1.00871	1.01336	1.02141	0.0324972	0.0490022	0.062242	0.0345459	0.0294782	0.044678	0.035355	0.0426527	-0.0669053	-0.0174372	0.00785982	-0.0358901	-0.0210672
sp|P35579|MYH9_HUMAN	MYH9	Myosin-9 OS=Homo sapiens OX=9606 GN=MYH9 PE=1 SV=4	456	6.35067	6.28207	6.23931	6.21199	6.09401	6.28883	6.35227	6.37237	6.471	6.15759	6.18376	6.09152	6.3782	6.08002	6.25969	6.18668	6.31533	1.0056	0.994733	0.987962	0.983636	0.964955	0.995803	1.00585	1.00903	1.02465	0.975022	0.979166	0.96456	1.00995	0.962739	0.991189	0.979629	0.00805011	-0.00761867	-0.0174722	-0.0238032	-0.0514668	-0.00606706	0.00841354	0.0129713	0.03513	-0.0364929	-0.0303744	-0.0520564	0.0142906
sp|Q13439-5|GOGA4_HUMAN	GOLGA4	Isoform 5 of Golgin subfamily A member 4 OS=Homo sapiens OX=9606 GN=GOLGA4	89	6.41327	6.61849	6.53767	6.70745	6.28914	6.68166	6.55195	6.45199	5.50917	6.0728	5.92671	6.09844	5.43753	6.21135	6.04151	6.45086	6.15343	1.04223	1.07558	1.06244	1.09003	1.02205	1.08584	1.06476	1.04852	0.8953	0.986896	0.963155	0.991063	0.883658	1.00941	0.981811	1.04834	0.0596687	0.105111	0.0873852	0.124373	0.0314714	0.118815	0.090533	0.0683528	-0.159556	-0.0190295	-0.0541599	-0.0129512	-0.17844
sp|P35749-2|MYH11_HUMAN	MYH11	Isoform 2 of Myosin-11 OS=Homo sapiens OX=9606 GN=MYH11	43	5.94247	5.95569	5.99266	6.02129	5.89501	5.94819	5.96376	5.88419	5.87919	6.39222	6.36034	6.57643	6.86238	6.70698	7.16692	6.45226	6.04239	0.983463	0.985651	0.991769	0.996508	0.975609	0.98441	0.986987	0.973818	0.97299	1.0579	1.05262	1.08838	1.13571	1.10999	1.18611	1.06783	-0.0240572	-0.0208512	-0.0119234	-0.0050473	-0.0356256	-0.0226692	-0.0188977	-0.0382761	-0.0395025	0.0811972	0.073984	0.122185	0.183589
sp|Q6YHU6|THADA_HUMAN	THADA	Thyroid adenoma-associated protein OS=Homo sapiens OX=9606 GN=THADA PE=1 SV=1	24	6.67541	6.48596	6.74514	6.4971	6.25796	6.44318	6.71767	6.20729	5.74815	6.11648	6.13034	6.05445	5.8226	5.91869	6.02809	6.15149	6.2565	1.06696	1.03668	1.0781	1.03846	1.00023	1.02984	1.07371	0.992135	0.918749	0.97762	0.979835	0.967706	0.930648	0.946007	0.963492	0.983216	0.0935006	0.0519643	0.108493	0.0544401	0.000336624	0.0424171	0.102605	-0.0113923	-0.122258	-0.0326542	-0.0293887	-0.0473599	-0.103692
sp|O14744|ANM5_HUMAN	PRMT5	Protein arginine N-methyltransferase 5 OS=Homo sapiens OX=9606 GN=PRMT5 PE=1 SV=4	85	6.56964	6.36822	6.5753	6.27384	6.59214	6.60766	6.76856	6.67561	5.40552	5.81244	5.95394	5.66872	6.03191	6.16508	6.24922	6.28219	6.03895	1.08788	1.05452	1.08881	1.03889	1.0916	1.09417	1.12082	1.10542	0.895109	0.962491	0.985922	0.938692	0.998833	1.02089	1.03482	1.04028	0.121515	0.0765913	0.122758	0.0550498	0.126448	0.129841	0.16455	0.144601	-0.159866	-0.055155	-0.0204542	-0.0912759	-0.00168402
sp|Q96I25|SPF45_HUMAN	RBM17	Splicing factor 45 OS=Homo sapiens OX=9606 GN=RBM17 PE=1 SV=1	31	6.5135	6.06717	6.35132	5.96824	6.1021	6.80756	6.73976	6.5426	6.06783	5.95773	6.24614	5.81174	6.64232	5.81377	6.19627	6.17193	6.15156	1.05884	0.986282	1.03247	0.9702	0.99196	1.10664	1.09562	1.06357	0.986389	0.968491	1.01538	0.944759	1.07978	0.945089	1.00727	1.00331	0.0824812	-0.019928	0.0461047	-0.0436462	-0.0116459	0.146186	0.131745	0.0889123	-0.0197711	-0.046189	0.0220132	-0.0819816	0.110735
sp|P04114|APOB_HUMAN	APOB	Apolipoprotein B-100 OS=Homo sapiens OX=9606 GN=APOB PE=1 SV=2	14	6.6266	6.64324	6.86163	6.48101	6.70389	7.33768	6.86164	6.57231	4.68019	5.93073	5.80894	5.3507	5.32868	6.10142	5.99601	6.71534	5.97019	1.10995	1.11274	1.14932	1.08556	1.12289	1.22905	1.14932	1.10085	0.783926	0.99339	0.972991	0.896236	0.892548	1.02198	1.00432	1.12481	0.150492	0.15411	0.200774	0.118442	0.167222	0.297547	0.200777	0.138624	-0.35121	-0.00956715	-0.0395019	-0.158049	-0.163999
sp|Q9BY43-2|CHM4A_HUMAN	CHMP4A	Isoform 2 of Charged multivesicular body protein 4a OS=Homo sapiens OX=9606 GN=CHMP4A	37	6.38114	6.41973	6.50542	6.19791	6.34127	6.62892	6.51731	6.54053	5.6281	6.00153	5.99161	5.75212	5.92287	6.38286	6.31764	6.47103	6.10762	1.04478	1.0511	1.06513	1.01478	1.03825	1.08535	1.06708	1.07088	0.921487	0.982629	0.981005	0.941793	0.96975	1.04506	1.03439	1.0595	0.0632027	0.0719011	0.0910307	0.0211703	0.0541603	0.118162	0.0936651	0.0987961	-0.117964	-0.0252811	-0.0276678	-0.0865177	-0.0443151
sp|O15321|TM9S1_HUMAN	TM9SF1	Transmembrane 9 superfamily member 1 OS=Homo sapiens OX=9606 GN=TM9SF1 PE=2 SV=2	3	6.28206	6.03433	6.62941	6.28916	5.48119	6.56223	6.19869	6.21514	6.21409	6.49162	6.28512	6.85142	6.16874	5.99781	6.35451	5.94447	6.25553	1.00424	0.96464	1.05977	1.00538	0.876216	1.04903	0.990914	0.993544	0.993376	1.03774	1.00473	1.09526	0.986127	0.958802	1.01582	0.950275	0.00610675	-0.0519374	0.0837495	0.00773637	-0.190642	0.0690552	-0.0131676	-0.00934408	-0.00958783	0.0534476	0.00680932	0.131272	-0.0201551
tr|H0YIN6|H0YIN6_HUMAN	CHMP4A	Charged multivesicular body protein 4a OS=Homo sapiens OX=9606 GN=CHMP4A PE=1 SV=2	1	5.60585	7.03477	5.39295	5.5426	6.55854	8.70832	6.54824	6.32894	3.63797	5.91492	5.48674	5.33903	5.15745	8.03289	6.37233	8.33847	5.54838	1.01036	1.2679	0.971987	0.998959	1.18206	1.56953	1.18021	1.14068	0.655682	1.06606	0.988891	0.962269	0.929542	1.44779	1.1485	1.50287	0.0148672	0.342437	-0.0409913	-0.00150305	0.241309	0.650328	0.239041	0.189898	-0.608932	0.0922927	-0.0161167	-0.0554883	-0.105408
sp|Q9UPN4|CP131_HUMAN	CEP131	Centrosomal protein of 131 kDa OS=Homo sapiens OX=9606 GN=CEP131 PE=1 SV=3	4	6.68183	6.59208	6.57699	6.8621	5.96517	6.47477	6.93902	5.86833	5.77775	5.85109	6.31129	6.47518	5.41384	5.82405	6.29984	6.08667	6.22569	1.07327	1.05885	1.05643	1.10222	0.958154	1.04001	1.11458	0.9426	0.92805	0.93983	1.01375	1.04007	0.869597	0.935487	1.01191	0.97767	0.10201	0.0825006	0.0791943	0.140417	-0.0616699	0.0565958	0.156499	-0.0852832	-0.107725	-0.0895278	0.0197018	0.0566871	-0.201581
sp|O00534|VMA5A_HUMAN	VWA5A	von Willebrand factor A domain-containing protein 5A OS=Homo sapiens OX=9606 GN=VWA5A PE=2 SV=2	3	5.27798	5.85019	6.99336	5.9546	5.55597	6.1548	6.16522	6.33761	6.87618	5.95873	6.82062	6.40467	6.24625	6.90754	5.97728	6.51901	5.99077	0.881019	0.976534	1.16736	0.993962	0.927422	1.02738	1.02912	1.0579	1.1478	0.994652	1.13852	1.06909	1.04265	1.15303	0.997748	1.08818	-0.182756	-0.034258	0.223244	-0.00873685	-0.108703	0.0389705	0.0414109	0.0811974	0.198866	-0.00773657	0.187161	0.0963828	0.0602489
sp|Q9UK73|FEM1B_HUMAN	FEM1B	Protein fem-1 homolog B OS=Homo sapiens OX=9606 GN=FEM1B PE=1 SV=1	11	6.42814	6.10237	6.69629	6.3079	6.15032	6.27203	6.40962	6.32549	5.62964	6.35938	6.28555	6.12837	6.25323	6.18848	6.16966	6.29353	6.12988	1.04866	0.995512	1.0924	1.02904	1.00333	1.02319	1.04564	1.03191	0.918393	1.03744	1.02539	0.999753	1.02012	1.00956	1.00649	1.0267	0.0685419	-0.00648976	0.127503	0.0413004	0.00480206	0.033073	0.0643794	0.0453178	-0.122817	0.0530267	0.0361796	-0.000356018	0.0287422
sp|Q7Z417|NUFP2_HUMAN	NUFIP2	Nuclear fragile X mental retardation-interacting protein 2 OS=Homo sapiens OX=9606 GN=NUFIP2 PE=1 SV=1	46	6.12673	6.17962	6.4424	6.30589	6.32258	6.44896	6.31171	6.10031	5.87439	6.14685	6.18072	5.96355	6.27473	6.36969	6.3771	6.57478	6.0819	1.00737	1.01607	1.05927	1.03683	1.03957	1.06035	1.03779	1.00303	0.965881	1.01068	1.01625	0.980541	1.03171	1.04732	1.04854	1.08104	0.0105958	0.0229966	0.0830767	0.0521785	0.0559919	0.084545	0.0535094	0.00436106	-0.0500825	0.0153258	0.0232534	-0.0283501	0.0450319
sp|Q99986|VRK1_HUMAN	VRK1	Serine/threonine-protein kinase VRK1 OS=Homo sapiens OX=9606 GN=VRK1 PE=1 SV=1	27	6.27439	6.0851	6.24473	6.38244	6.01822	6.51511	6.75353	6.38194	5.52472	5.81349	6.6555	6.127	6.66063	5.91268	6.21966	6.43086	5.92443	1.05907	1.02712	1.05407	1.07731	1.01583	1.0997	1.13995	1.07723	0.932533	0.981275	1.1234	1.03419	1.12427	0.998018	1.04983	1.08548	0.0828001	0.0386058	0.0759641	0.107433	0.0226617	0.137114	0.188967	0.10732	-0.100774	-0.0272706	0.167872	0.0485057	0.168984
sp|P62913|RL11_HUMAN	RPL11	60S ribosomal protein L11 OS=Homo sapiens OX=9606 GN=RPL11 PE=1 SV=2	42	6.58526	6.35384	6.17355	5.92113	6.48545	6.84634	6.51645	6.43409	5.53226	6.04837	5.94136	5.60226	6.38128	6.26709	6.35273	6.55854	6.12993	1.07428	1.03653	1.00712	0.965937	1.058	1.11687	1.06305	1.04962	0.902499	0.986694	0.969237	0.913919	1.041	1.02238	1.03635	1.06992	0.103369	0.0517576	0.0102291	-0.0499987	0.0813355	0.159462	0.088215	0.0698649	-0.148002	-0.0193248	-0.045078	-0.129862	0.0579747
sp|A6NKD9|CC85C_HUMAN	CCDC85C	Coiled-coil domain-containing protein 85C OS=Homo sapiens OX=9606 GN=CCDC85C PE=1 SV=1	8	6.26599	6.06913	6.52053	6.4484	6.1936	6.49979	6.25209	6.07677	6.13687	6.3307	6.39555	6.29518	5.89486	6.25481	6.09513	6.27059	6.20067	1.01053	0.978786	1.05158	1.03995	0.998859	1.04824	1.00829	0.980018	0.98971	1.02097	1.03143	1.01524	0.950681	1.00873	0.982979	1.01128	0.0151178	-0.030935	0.0725645	0.0565165	-0.00164648	0.0679684	0.0119139	-0.02912	-0.0149217	0.0299403	0.0446437	0.0218229	-0.0729671
sp|Q69YQ0|CYTSA_HUMAN	SPECC1L	Cytospin-A OS=Homo sapiens OX=9606 GN=SPECC1L PE=1 SV=2	33	6.14096	6.18598	6.15152	6.27535	5.94175	6.14436	6.16949	6.0228	6.61359	6.36358	6.45649	6.43073	6.2225	6.33837	6.20159	6.34096	6.32603	0.970745	0.977862	0.972414	0.991989	0.939255	0.971283	0.975255	0.952067	1.04546	1.00594	1.02062	1.01655	0.983635	1.00195	0.980329	1.00236	-0.0428356	-0.0322977	-0.0403569	-0.0116039	-0.0904119	-0.0420371	-0.0361486	-0.0708655	0.0641338	0.00853879	0.0294502	0.0236827	-0.0238055
sp|P35241|RADI_HUMAN	RDX	Radixin OS=Homo sapiens OX=9606 GN=RDX PE=1 SV=1	88	5.54886	5.54701	5.64613	5.64353	5.58373	5.71027	5.59903	5.54194	7.58269	6.80145	6.85378	7.44706	7.30356	6.53753	6.44585	6.20759	6.37	0.871092	0.870802	0.886362	0.885954	0.876566	0.896431	0.878968	0.870006	1.19037	1.06773	1.07595	1.16908	1.14656	1.0263	1.01191	0.974504	-0.199103	-0.199584	-0.174032	-0.174696	-0.190065	-0.157735	-0.186117	-0.200903	0.251416	0.0945484	0.105606	0.225377	0.197306
sp|Q5TZA2|CROCC_HUMAN	CROCC	Rootletin OS=Homo sapiens OX=9606 GN=CROCC PE=1 SV=1	49	6.37196	6.39814	6.60641	6.72309	6.62528	6.66539	6.48357	6.75696	5.85332	6.08211	5.60181	5.77404	5.70151	6.13572	5.97902	6.24167	6.17638	1.03167	1.0359	1.06962	1.08852	1.07268	1.07917	1.04974	1.094	0.947694	0.984737	0.906973	0.934858	0.923115	0.993416	0.968046	1.01057	0.0449751	0.0508905	0.0971044	0.122362	0.101219	0.109927	0.0700263	0.129612	-0.0775069	-0.0221902	-0.140869	-0.097181	-0.115418
sp|P15311|EZRI_HUMAN	EZR	Ezrin OS=Homo sapiens OX=9606 GN=EZR PE=1 SV=4	383	5.92566	5.80385	5.76504	5.77763	5.87335	5.91704	5.76817	5.93081	7.41928	6.7044	6.69438	6.84875	6.85158	6.40827	6.22465	6.08714	6.4633	0.916817	0.89797	0.891966	0.893914	0.908723	0.915483	0.89245	0.917614	1.14791	1.0373	1.03575	1.05964	1.06007	0.991486	0.963077	0.941801	-0.125295	-0.15526	-0.16494	-0.161793	-0.138087	-0.127395	-0.164157	-0.124041	0.199009	0.0528378	0.05068	0.0835703	0.0841663
sp|P26038|MOES_HUMAN	MSN	Moesin OS=Homo sapiens OX=9606 GN=MSN PE=1 SV=3	133	6.40861	6.28768	6.15387	6.19109	6.31013	6.31451	6.21633	6.3854	6.62152	6.17487	6.13377	6.1169	6.25996	6.09749	6.10605	6.22182	6.37317	1.00556	0.986586	0.96559	0.97143	0.990109	0.990796	0.975391	1.00192	1.03897	0.968885	0.962436	0.959789	0.982236	0.956744	0.958087	0.976252	0.00800033	-0.0194833	-0.0505172	-0.0418177	-0.0143414	-0.0133404	-0.0359481	0.00276585	0.0551513	-0.0456024	-0.0552371	-0.0592105	-0.0258577
sp|Q9HA77|SYCM_HUMAN	CARS2	Probable cysteine--tRNA ligase, mitochondrial OS=Homo sapiens OX=9606 GN=CARS2 PE=1 SV=1	14	6.13635	6.34327	6.30333	6.33732	6.20843	6.37083	6.29762	6.27283	5.95954	6.0973	6.02518	6.43133	6.32838	6.41672	6.39917	6.0724	6.13412	1.00036	1.0341	1.02759	1.03313	1.01212	1.03859	1.02666	1.02261	0.97154	0.993998	0.982241	1.04845	1.03167	1.04607	1.04321	0.989939	0.000525558	0.0483715	0.039259	0.0470177	0.0173733	0.0546261	0.0379515	0.0322613	-0.0416542	-0.00868468	-0.0258509	0.0682619	0.044981
sp|Q9HC35|EMAL4_HUMAN	EML4	Echinoderm microtubule-associated protein-like 4 OS=Homo sapiens OX=9606 GN=EML4 PE=1 SV=3	76	6.35621	6.37957	6.42461	6.39107	6.43842	6.34383	6.3084	6.38014	5.89648	6.20871	6.1249	6.0288	5.94855	6.26842	6.13107	6.37082	6.21024	1.0235	1.02727	1.03452	1.02912	1.03674	1.02151	1.01581	1.02736	0.949477	0.999753	0.986258	0.970783	0.957861	1.00937	0.987251	1.02586	0.0335172	0.0388096	0.0489593	0.0414079	0.0520571	0.0307045	0.0226245	0.0389385	-0.0747956	-0.000356057	-0.0199633	-0.0427787	-0.0621116
sp|Q9H1K1|ISCU_HUMAN	ISCU	Iron-sulfur cluster assembly enzyme ISCU, mitochondrial OS=Homo sapiens OX=9606 GN=ISCU PE=1 SV=2	18	5.889	5.9641	6.14124	6.00572	5.87181	6.01784	5.90727	5.82502	6.8771	6.54522	6.69301	6.72522	6.53046	6.27339	6.52035	6.21325	6.31886	0.931973	0.943858	0.971891	0.950444	0.929252	0.952362	0.934864	0.921847	1.08835	1.03582	1.05921	1.06431	1.03349	0.992805	1.03189	0.983287	-0.10164	-0.0833587	-0.0411332	-0.0733259	-0.105858	-0.0704174	-0.0971716	-0.1174	0.122137	0.0507785	0.082992	0.0899183	0.0475215
sp|Q32P44|EMAL3_HUMAN	EML3	Echinoderm microtubule-associated protein-like 3 OS=Homo sapiens OX=9606 GN=EML3 PE=1 SV=1	35	6.43162	6.44044	6.55118	6.31659	6.34764	6.55035	6.50508	6.26904	5.92066	6.14459	6.1196	5.90757	6.04713	6.02653	6.14528	6.27671	6.23433	1.03165	1.03306	1.05082	1.0132	1.01818	1.05069	1.04343	1.00557	0.949687	0.985606	0.981597	0.947587	0.969973	0.966669	0.985717	1.0068	0.0449482	0.0469253	0.0715208	0.018912	0.0259864	0.0713381	0.0613329	0.00801059	-0.0744759	-0.0209172	-0.0267966	-0.0776691	-0.0439834
sp|Q96SY0|INT14_HUMAN	INTS14	Integrator complex subunit 14 OS=Homo sapiens OX=9606 GN=INTS14 PE=1 SV=2	24	6.0049	6.06545	6.20366	6.53912	6.06853	6.06628	6.30428	6.2348	6.11621	6.27265	6.4712	6.4791	6.25455	6.11325	6.33726	6.46877	6.1148	0.982027	0.991929	1.01453	1.06939	0.992433	0.992065	1.03099	1.01962	1.00023	1.02581	1.05828	1.05958	1.02285	0.999746	1.03638	1.05789	-0.0261657	-0.0116912	0.0208137	0.0967906	-0.0109588	-0.0114938	0.0440257	0.0280374	0.00033204	0.0367692	0.0817274	0.0834875	0.0326002
sp|Q15102|PA1B3_HUMAN	PAFAH1B3	Platelet-activating factor acetylhydrolase IB subunit gamma OS=Homo sapiens OX=9606 GN=PAFAH1B3 PE=1 SV=1	30	6.40964	6.19825	6.02872	6.10424	6.0347	6.29449	6.34926	6.0525	6.82863	6.50812	6.45307	6.25892	6.36799	5.91822	6.05613	6.13711	6.48616	0.988203	0.955612	0.929474	0.941118	0.930396	0.970449	0.978894	0.933141	1.0528	1.00339	0.994898	0.964965	0.981781	0.912438	0.9337	0.946185	-0.0171213	-0.0655037	-0.105513	-0.0875529	-0.104083	-0.0432751	-0.0307762	-0.0998334	0.0742316	0.00487624	-0.00737894	-0.0514509	-0.0265265
sp|Q6PJ61|FBX46_HUMAN	FBXO46	F-box only protein 46 OS=Homo sapiens OX=9606 GN=FBXO46 PE=1 SV=3	1	7.48592	7.19802	5.9684	8.14219	7.2778	6.05857	5.99619	6.13438	6.68393	5.83136	5.65889	5.89766	5.14461	6.35075	4.66463	5.50669	6.79981	1.1009	1.05856	0.877731	1.19741	1.0703	0.890991	0.881818	0.90214	0.982959	0.857577	0.832213	0.867327	0.756582	0.93396	0.685994	0.80983	0.138686	0.0821062	-0.18815	0.259923	0.0980085	-0.166517	-0.181448	-0.148576	-0.0247973	-0.221662	-0.264975	-0.205351	-0.402432
sp|O00151|PDLI1_HUMAN	PDLIM1	PDZ and LIM domain protein 1 OS=Homo sapiens OX=9606 GN=PDLIM1 PE=1 SV=4	58	5.79152	5.82136	5.83888	5.94976	5.73704	5.95368	5.70065	5.73241	6.9859	6.70954	6.75996	6.84207	6.76234	6.5267	6.42766	6.46051	6.32708	0.915354	0.920071	0.92284	0.940364	0.906744	0.940984	0.900992	0.906012	1.10413	1.06045	1.06842	1.08139	1.06879	1.03155	1.0159	1.02109	-0.127598	-0.120184	-0.115848	-0.0887084	-0.141233	-0.0877582	-0.150413	-0.142398	0.142906	0.084674	0.0954749	0.112893	0.0959827
sp|Q13428-4|TCOF_HUMAN	TCOF1	Isoform 4 of Treacle protein OS=Homo sapiens OX=9606 GN=TCOF1	187	6.29935	6.34972	6.28447	6.26286	6.27745	6.56124	6.47436	6.44029	5.86114	6.09808	5.97738	5.94907	6.07022	6.24787	6.32561	6.52088	6.15207	1.02394	1.03213	1.02152	1.01801	1.02038	1.06651	1.05239	1.04685	0.95271	0.991224	0.971604	0.967003	0.986695	1.01557	1.02821	1.05995	0.0341305	0.0456205	0.0307186	0.0257491	0.0291061	0.092896	0.0736651	0.0660531	-0.0698912	-0.0127174	-0.0415592	-0.0484084	-0.0193237
sp|Q13428-7|TCOF_HUMAN	TCOF1	Isoform 7 of Treacle protein OS=Homo sapiens OX=9606 GN=TCOF1	1	5.11912	5.45862	6.00218	6.14274	5.69791	5.40063	6.39869	5.68853	6.36157	7.5178	7.1555	5.95296	7.6079	5.22664	6.82159	7.44761	6.11428	0.83724	0.892766	0.981666	1.00466	0.931902	0.883282	1.04652	0.930368	1.04045	1.22955	1.17029	0.973616	1.24428	0.854825	1.11568	1.21807	-0.256286	-0.163646	-0.0266954	0.00670029	-0.101749	-0.179054	0.0655945	-0.104126	0.0572008	0.298129	0.226871	-0.0385748	0.315316
sp|P20248|CCNA2_HUMAN	CCNA2	Cyclin-A2 OS=Homo sapiens OX=9606 GN=CCNA2 PE=1 SV=2	19	6.35368	6.48849	6.85019	6.61953	6.68126	6.68752	6.50259	6.51756	5.0263	5.97794	6.01934	5.71919	6.19885	6.05268	5.92478	6.3801	5.9616	1.06577	1.08838	1.14905	1.11036	1.12072	1.12177	1.09075	1.09326	0.843112	1.00274	1.00968	0.959338	1.0398	1.01528	0.993823	1.0702	0.0918922	0.122183	0.200444	0.151029	0.16442	0.165771	0.125314	0.128632	-0.246203	0.00394823	0.0139051	-0.0598893	0.0563004
sp|O43747-2|AP1G1_HUMAN	AP1G1	Isoform 2 of AP-1 complex subunit gamma-1 OS=Homo sapiens OX=9606 GN=AP1G1	60	6.81899	7.09522	6.87783	6.77287	6.98584	7.02806	7.10288	7.168	4.42261	5.30057	5.17993	5.24995	5.24078	6.06097	6.09633	6.59916	5.90935	1.15393	1.20068	1.16389	1.14613	1.18217	1.18931	1.20197	1.21299	0.748409	0.896981	0.876565	0.888414	0.886863	1.02566	1.03164	1.11673	0.206559	0.263849	0.218955	0.196768	0.241435	0.250128	0.265405	0.278572	-0.418101	-0.156851	-0.190066	-0.170695	-0.173217
sp|O75843|AP1G2_HUMAN	AP1G2	AP-1 complex subunit gamma-like 2 OS=Homo sapiens OX=9606 GN=AP1G2 PE=1 SV=1	2	6.71983	8.2754	7.48684	7.20654	7.04485	7.15931	7.25445	5.58757	3.78739	6.01343	5.32273	6.2785	4.72696	4.61047	6.39501	6.13075	6.19901	1.08402	1.33495	1.20775	1.16253	1.13645	1.15491	1.17026	0.901365	0.610967	0.970063	0.858642	1.01282	0.762534	0.743743	1.03162	0.988988	0.116386	0.416791	0.272319	0.217268	0.184531	0.207782	0.226828	-0.149817	-0.710834	-0.0438503	-0.219872	0.0183815	-0.391126
sp|P54920|SNAA_HUMAN	NAPA	Alpha-soluble NSF attachment protein OS=Homo sapiens OX=9606 GN=NAPA PE=1 SV=3	29	6.415	6.2675	6.93774	6.51637	6.11491	6.44609	6.43908	6.62426	5.82157	5.93778	6.00001	5.90476	5.74423	5.95536	6.4836	6.39174	6.11046	1.04984	1.0257	1.13539	1.06643	1.00073	1.05493	1.05378	1.08408	0.952722	0.97174	0.981924	0.966336	0.940065	0.974617	1.06107	1.04603	0.0701677	0.0366085	0.183184	0.0927869	0.00104968	0.0771427	0.075573	0.116478	-0.0698733	-0.0413579	-0.0263167	-0.0494032	-0.0891681
sp|Q9H115|SNAB_HUMAN	NAPB	Beta-soluble NSF attachment protein OS=Homo sapiens OX=9606 GN=NAPB PE=1 SV=2	5	5.57536	5.92463	6.02359	5.90356	5.97657	5.82917	6.04978	5.78027	6.20768	6.86318	6.68299	6.8619	6.80607	6.51587	6.59315	6.40622	6.14271	0.907638	0.964497	0.980608	0.961067	0.972953	0.948957	0.984871	0.940996	1.01058	1.11729	1.08795	1.11708	1.10799	1.06075	1.07333	1.0429	-0.139811	-0.0521508	-0.0282523	-0.0572907	-0.0395581	-0.0755854	-0.0219932	-0.087739	0.0151783	0.160001	0.121618	0.159732	0.147946
sp|Q13535|ATR_HUMAN	ATR	Serine/threonine-protein kinase ATR OS=Homo sapiens OX=9606 GN=ATR PE=1 SV=3	10	6.82653	6.82746	6.80668	6.74714	6.8977	6.74121	7.04229	7.11516	4.48515	5.2639	5.91768	6.2753	6.14156	5.57381	5.36034	5.97807	5.85076	1.16678	1.16694	1.16338	1.15321	1.17894	1.15219	1.20365	1.21611	0.766593	0.899695	1.01144	1.07256	1.0497	0.952664	0.916178	1.02176	0.222528	0.222725	0.218327	0.205652	0.237491	0.204384	0.267421	0.282272	-0.383468	-0.152492	0.0164076	0.10106	0.0699811
sp|Q68EM7|RHG17_HUMAN	ARHGAP17	Rho GTPase-activating protein 17 OS=Homo sapiens OX=9606 GN=ARHGAP17 PE=1 SV=1	36	6.32463	6.38824	6.54364	6.62334	6.34397	6.65264	6.32991	6.32192	5.68675	6.18878	5.97966	6.01121	5.76394	6.27616	6.04756	6.51764	6.1471	1.02888	1.03923	1.06451	1.07747	1.03203	1.08224	1.02974	1.02844	0.925111	1.00678	0.972761	0.977894	0.937668	1.021	0.983807	1.06028	0.0410751	0.0555126	0.0901874	0.107653	0.04548	0.114021	0.042279	0.0404568	-0.112302	0.00974908	-0.0398425	-0.0322505	-0.0928506
sp|P09417|DHPR_HUMAN	QDPR	Dihydropteridine reductase OS=Homo sapiens OX=9606 GN=QDPR PE=1 SV=2	15	6.01505	6.26947	6.4636	6.07591	6.20987	6.5224	6.31509	6.68071	5.42083	6.14581	6.29249	6.15725	6.16245	6.40692	6.32853	6.53364	5.96279	1.00876	1.05143	1.08399	1.01897	1.04144	1.09385	1.05908	1.1204	0.90911	1.03069	1.05529	1.03261	1.03348	1.07448	1.06134	1.09574	0.0125892	0.072356	0.11635	0.027113	0.0585755	0.129415	0.0828158	0.164014	-0.137474	0.0436156	0.0776435	0.0462986	0.0475165
sp|Q8NFW8|NEUA_HUMAN	CMAS	N-acylneuraminate cytidylyltransferase OS=Homo sapiens OX=9606 GN=CMAS PE=1 SV=2	6	7.22137	6.93866	7.21308	6.79958	7.26101	6.73492	7.68333	6.98428	4.20517	4.97669	5.54592	4.9752	5.29542	5.66194	6.01794	6.48551	5.83547	1.2375	1.18905	1.23607	1.16521	1.24429	1.15413	1.31666	1.19687	0.720622	0.852834	0.950381	0.852579	0.907454	0.970262	1.03127	1.11139	0.307423	0.249808	0.305766	0.220596	0.315321	0.206811	0.396882	0.259262	-0.472685	-0.229663	-0.0734227	-0.230095	-0.140104
sp|Q9NRD1|FBX6_HUMAN	FBXO6	F-box only protein 6 OS=Homo sapiens OX=9606 GN=FBXO6 PE=1 SV=1	18	6.4759	6.64299	6.426	6.03312	6.32228	6.41059	6.62559	6.43802	5.87727	5.8716	6.14117	6.28685	6.10734	5.59959	6.06833	6.67338	6.21694	1.04165	1.06853	1.03363	0.970432	1.01694	1.03115	1.06573	1.03556	0.945364	0.944452	0.987812	1.01125	0.982371	0.900699	0.976096	1.07342	0.0588761	0.0956281	0.0477163	-0.0433004	0.0242403	0.0442525	0.0918443	0.0504124	-0.0810585	-0.082451	-0.0176911	0.0161327	-0.0256605
sp|Q9H4M3-2|FBX44_HUMAN	FBXO44	Isoform 2 of F-box only protein 44 OS=Homo sapiens OX=9606 GN=FBXO44	7	6.38226	6.40545	6.35149	6.20623	6.13357	6.53427	6.79086	6.34799	6.49175	6.04719	6.10667	6.53016	5.82695	5.79335	5.84441	6.20739	6.33166	1.00799	1.01165	1.00313	0.98019	0.968714	1.032	1.07252	1.00258	1.02528	0.955071	0.964465	1.03135	0.920288	0.914981	0.923045	0.980373	0.011483	0.0167156	0.00451072	-0.0288672	-0.0458573	0.0454417	0.10101	0.0037155	0.0360231	-0.0663194	-0.0521985	0.044534	-0.119843
sp|Q86UK7|ZN598_HUMAN	ZNF598	E3 ubiquitin-protein ligase ZNF598 OS=Homo sapiens OX=9606 GN=ZNF598 PE=1 SV=1	17	6.53096	6.40291	6.9675	6.80327	6.40787	6.90313	6.77713	6.70579	5.57615	5.53594	5.87053	5.99148	5.60064	5.98776	5.75981	6.17914	6.01149	1.08641	1.06511	1.15903	1.13171	1.06594	1.14832	1.12736	1.1155	0.927582	0.920893	0.976552	0.996671	0.931656	0.996053	0.958134	1.02789	0.119572	0.0910051	0.212918	0.178506	0.0921223	0.199528	0.172952	0.157685	-0.108453	-0.118894	-0.0342319	-0.0048102	-0.102131
sp|P46019|KPB2_HUMAN	PHKA2	Phosphorylase b kinase regulatory subunit alpha, liver isoform OS=Homo sapiens OX=9606 GN=PHKA2 PE=1 SV=1	7	5.85393	6.46181	7.13797	6.20752	6.36186	6.29845	6.29943	6.69057	6.23827	6.22374	5.87378	5.46187	5.89714	5.99563	6.31631	6.68172	6.19444	0.94503	1.04316	1.15232	1.00211	1.02703	1.01679	1.01695	1.08009	1.00708	1.00473	0.948235	0.881738	0.952006	0.967905	1.01967	1.07866	-0.0815678	0.060965	0.204541	0.00304372	0.0384753	0.0240236	0.024248	0.111156	0.0101727	0.00680851	-0.076684	-0.181578	-0.0709578
sp|P46020|KPB1_HUMAN	PHKA1	Phosphorylase b kinase regulatory subunit alpha, skeletal muscle isoform OS=Homo sapiens OX=9606 GN=PHKA1 PE=1 SV=2	10	6.56939	6.67039	6.85645	6.42216	6.48877	6.24253	6.63364	6.98918	5.29074	5.67602	5.84917	6.03688	5.89242	5.73849	6.51232	6.13145	6.05164	1.08556	1.10225	1.13299	1.06123	1.07223	1.03154	1.09617	1.15492	0.874266	0.937932	0.966544	0.997562	0.973691	0.948254	1.07613	1.01319	0.118434	0.140446	0.180137	0.0857336	0.10062	0.0448059	0.132476	0.207798	-0.193855	-0.0924453	-0.0490931	-0.00352185	-0.0384647
sp|P34897|GLYM_HUMAN	SHMT2	Serine hydroxymethyltransferase, mitochondrial OS=Homo sapiens OX=9606 GN=SHMT2 PE=1 SV=3	131	6.07406	5.98526	6.10061	6.06146	6.20327	6.11955	6.07902	6.02721	6.66236	6.3909	6.41383	6.50664	6.4338	6.45797	6.2122	6.27187	6.27815	0.967493	0.953348	0.971722	0.965486	0.988074	0.974739	0.968283	0.96003	1.0612	1.01796	1.02161	1.0364	1.02479	1.02864	0.989496	0.999001	-0.0476772	-0.0689244	-0.0413848	-0.050673	-0.0173094	-0.0369128	-0.0464996	-0.058848	0.085695	0.0256808	0.0308478	0.0515744	0.0353327
sp|P34896|GLYC_HUMAN	SHMT1	Serine hydroxymethyltransferase, cytosolic OS=Homo sapiens OX=9606 GN=SHMT1 PE=1 SV=1	52	6.47132	6.54334	6.61661	6.42443	6.44096	6.49425	6.43885	6.44286	5.69869	5.76328	6.11193	5.96281	5.79244	6.06444	6.20715	6.52665	6.11916	1.05755	1.06932	1.08129	1.04989	1.05259	1.0613	1.05224	1.0529	0.931287	0.941842	0.998819	0.97445	0.946607	0.991058	1.01438	1.06659	0.080727	0.0966942	0.112759	0.0702354	0.0739427	0.0858299	0.07347	0.0743682	-0.102703	-0.0864429	-0.00170501	-0.0373407	-0.0791618
sp|Q12788|TBL3_HUMAN	TBL3	Transducin beta-like protein 3 OS=Homo sapiens OX=9606 GN=TBL3 PE=1 SV=2	21	6.50369	6.50201	6.63983	6.63629	6.51582	6.35452	6.5856	6.56434	5.41908	5.81457	6.07294	6.17967	5.84441	6.05261	6.06889	6.24573	6.05984	1.07324	1.07297	1.09571	1.09513	1.07525	1.04863	1.08676	1.08325	0.894262	0.959526	1.00216	1.01977	0.96445	0.998807	1.00149	1.03068	0.101979	0.101607	0.131867	0.131098	0.104668	0.068504	0.120036	0.115371	-0.161231	-0.0596066	0.00311601	0.0282507	-0.0522217
sp|Q92879-4|CELF1_HUMAN	CELF1	Isoform 4 of CUGBP Elav-like family member 1 OS=Homo sapiens OX=9606 GN=CELF1	16	6.71151	6.80944	6.50099	6.64513	6.5237	6.06907	6.18099	6.40975	6.04942	6.25059	5.82851	6.16184	5.85265	5.98848	5.90174	6.11619	6.45524	1.0397	1.05487	1.00709	1.02942	1.01061	0.940177	0.957515	0.992953	0.937133	0.968297	0.902911	0.954549	0.906651	0.927693	0.914256	0.947477	0.0561667	0.0770654	0.0101887	0.0418267	0.0152197	-0.0889953	-0.0626328	-0.0102026	-0.0936739	-0.0464784	-0.147344	-0.0671095	-0.141381
sp|Q9UJX6|ANC2_HUMAN	ANAPC2	Anaphase-promoting complex subunit 2 OS=Homo sapiens OX=9606 GN=ANAPC2 PE=1 SV=1	26	6.55062	6.55762	6.55082	6.85158	6.468	6.14814	6.40103	6.36336	5.64992	6.00015	6.08642	6.13926	5.83043	6.32276	6.04424	6.03565	6.18958	1.05833	1.05946	1.05836	1.10695	1.04498	0.993305	1.03416	1.02808	0.912812	0.969396	0.983334	0.991871	0.941975	1.02152	0.976519	0.975131	0.0817905	0.0833314	0.0818346	0.146596	0.0634787	-0.00969092	0.0484631	0.0399478	-0.13161	-0.0448424	-0.024247	-0.0117762	-0.0862386
sp|Q8NB16|MLKL_HUMAN	MLKL	Mixed lineage kinase domain-like protein OS=Homo sapiens OX=9606 GN=MLKL PE=1 SV=1	6	6.58214	6.56331	7.0693	7.25141	6.2053	6.6998	7.52268	7.22181	4.26618	5.25966	5.60944	5.28333	5.59133	5.97699	6.38622	6.51111	5.66782	1.16132	1.15799	1.24727	1.2794	1.09483	1.18208	1.32726	1.27418	0.752702	0.927986	0.989699	0.932162	0.986504	1.05455	1.12675	1.14879	0.215762	0.211629	0.318773	0.355467	0.130706	0.241323	0.408452	0.349566	-0.40985	-0.107825	-0.0149378	-0.101347	-0.0196031
sp|P12081|SYHC_HUMAN	HARS	Histidine--tRNA ligase, cytoplasmic OS=Homo sapiens OX=9606 GN=HARS PE=1 SV=2	73	6.56101	6.42913	6.56253	6.30823	6.3874	6.49239	6.62878	6.59661	5.40555	5.89638	6.10028	5.70858	6.13822	6.12586	6.33062	6.32845	6.07302	1.08035	1.05864	1.0806	1.03873	1.05177	1.06906	1.09151	1.08622	0.890093	0.970914	1.00449	0.939991	1.01074	1.0087	1.04242	1.04206	0.111504	0.08221	0.111839	0.0548217	0.0728153	0.0963361	0.12633	0.119311	-0.167972	-0.042584	0.00646194	-0.0892816	0.0154068
sp|P49590|SYHM_HUMAN	HARS2	Probable histidine--tRNA ligase, mitochondrial OS=Homo sapiens OX=9606 GN=HARS2 PE=1 SV=1	12	6.39928	5.85881	6.67261	6.15082	6.06298	5.67893	5.96405	6.02776	6.04719	5.88466	6.51554	6.23236	5.89588	6.70388	6.62803	7.27724	6.04748	1.05817	0.968801	1.10337	1.01709	1.00256	0.939056	0.986203	0.996738	0.999951	0.973076	1.0774	1.03057	0.974931	1.10854	1.096	1.20335	0.0815743	-0.0457276	0.141916	0.0244435	0.00369178	-0.0907162	-0.0200429	-0.00471331	-7.03773e-05	-0.0393762	0.107549	0.0434433	-0.0366281
sp|Q15057|ACAP2_HUMAN	ACAP2	Arf-GAP with coiled-coil, ANK repeat and PH domain-containing protein 2 OS=Homo sapiens OX=9606 GN=ACAP2 PE=1 SV=3	41	6.0403	6.18382	7.15977	6.36545	6.28225	6.33566	6.84584	5.79018	6.17984	6.0481	6.49076	6.37584	5.96158	5.93317	6.08713	5.92028	6.11301	0.988105	1.01158	1.17123	1.04129	1.02768	1.03642	1.11988	0.947189	1.01093	0.989381	1.06179	1.04299	0.975227	0.97058	0.995766	0.968471	-0.0172639	0.0166142	0.228029	0.0583784	0.0393972	0.0516108	0.163343	-0.0782759	0.0156854	-0.0154021	0.0865033	0.0607313	-0.0361894
sp|Q9H0D6|XRN2_HUMAN	XRN2	5'-3' exoribonuclease 2 OS=Homo sapiens OX=9606 GN=XRN2 PE=1 SV=1	105	6.25869	6.29846	6.28903	6.20645	5.94237	6.378	6.42361	6.41633	6.46263	6.51569	6.33202	6.49379	6.20056	6.10866	5.78576	5.88796	6.38387	0.980392	0.986621	0.985144	0.972208	0.930842	0.999081	1.00623	1.00509	1.01234	1.02065	0.991878	1.01722	0.971286	0.95689	0.90631	0.922319	-0.02857	-0.0194316	-0.0215932	-0.0406624	-0.103392	-0.00132661	0.0089536	0.00731764	0.0176907	0.0294873	-0.0117649	0.02463	-0.0420322
sp|Q9NRV9|HEBP1_HUMAN	HEBP1	Heme-binding protein 1 OS=Homo sapiens OX=9606 GN=HEBP1 PE=1 SV=1	26	6.28123	6.38183	6.3473	6.20115	6.02549	6.29002	6.30542	6.39208	5.9706	6.1242	6.34572	6.306	6.19931	6.14824	6.28902	6.39238	6.18947	1.01483	1.03108	1.0255	1.00189	0.973507	1.01625	1.01873	1.03274	0.964639	0.989455	1.02525	1.01883	1.00159	0.993339	1.01608	1.03278	0.0212324	0.0441555	0.0363283	0.00272108	-0.0387361	0.0232499	0.0267778	0.0464708	-0.0519388	-0.0152933	0.0359692	0.0269105	0.00229294
sp|Q9BV73|CP250_HUMAN	CEP250	Centrosome-associated protein CEP250 OS=Homo sapiens OX=9606 GN=CEP250 PE=1 SV=2	5	5.56023	5.3135	6.42359	6.42094	6.18704	6.0937	6.34896	6.08448	6.90196	6.54288	5.72549	6.92152	6.4304	6.48482	6.31631	6.24417	6.07964	0.914565	0.873982	1.05657	1.05614	1.01767	1.00231	1.0443	1.0008	1.13526	1.07619	0.941748	1.13847	1.05769	1.06664	1.03893	1.02706	-0.128842	-0.194324	0.0793933	0.078798	0.0252629	0.00333198	0.0625338	0.00114748	0.18302	0.105939	-0.0865873	0.187102	0.080922
sp|P09601|HMOX1_HUMAN	HMOX1	Heme oxygenase 1 OS=Homo sapiens OX=9606 GN=HMOX1 PE=1 SV=1	5	5.97128	5.88881	6.44674	6.34052	5.76619	6.57401	6.02412	6.14873	6.34517	6.64764	6.71431	6.35135	6.06827	5.87241	6.36827	6.47217	6.21322	0.96106	0.947786	1.03758	1.02049	0.928051	1.05807	0.969564	0.98962	1.02124	1.06992	1.08065	1.02223	0.97667	0.945147	1.02495	1.04168	-0.0573021	-0.0773662	0.0532275	0.0292589	-0.107724	0.0814314	-0.0445918	-0.0150538	0.0303165	0.0975	0.111897	0.031721	-0.034057
sp|Q92797|SYMPK_HUMAN	SYMPK	Symplekin OS=Homo sapiens OX=9606 GN=SYMPK PE=1 SV=2	67	6.70063	7.03318	6.52125	6.82509	6.85281	6.27254	6.35004	6.38973	5.36017	6.14037	5.48205	6.0253	5.40165	6.26101	6.13611	6.24805	6.30859	1.06214	1.11486	1.03371	1.08187	1.08627	0.994286	1.00657	1.01286	0.849662	0.973335	0.868982	0.955095	0.856238	0.992458	0.97266	0.990404	0.0869797	0.15686	0.0478315	0.113531	0.119379	-0.00826725	0.00944866	0.018438	-0.235038	-0.0389914	-0.202602	-0.0662839	-0.223917
sp|O75643|U520_HUMAN	SNRNP200	U5 small nuclear ribonucleoprotein 200 kDa helicase OS=Homo sapiens OX=9606 GN=SNRNP200 PE=1 SV=2	192	6.49391	6.37384	6.62782	6.56974	6.43374	6.36332	6.58558	6.38931	5.70632	5.97508	5.99095	6.025	5.94475	6.05253	6.25634	6.21178	6.13729	1.05811	1.03854	1.07993	1.07046	1.0483	1.03683	1.07304	1.04106	0.929779	0.97357	0.976156	0.981704	0.968628	0.98619	1.0194	1.01214	0.0814862	0.0545616	0.110933	0.0982351	0.0680565	0.0521785	0.101709	0.058059	-0.105041	-0.0386431	-0.0348164	-0.0266399	-0.045985
sp|Q9ULM3|YETS2_HUMAN	YEATS2	YEATS domain-containing protein 2 OS=Homo sapiens OX=9606 GN=YEATS2 PE=1 SV=2	6	6.88633	6.99064	6.30827	7.31768	5.95801	5.88381	6.7246	5.48654	5.89167	6.2438	6.10407	6.23748	5.54106	5.96991	6.08614	6.36996	6.50311	1.05893	1.07497	0.970039	1.12526	0.916179	0.904769	1.03406	0.843679	0.905977	0.960125	0.938639	0.959153	0.852063	0.918008	0.935881	0.979525	0.0826055	0.104295	-0.0438854	0.170257	-0.126299	-0.144379	0.0483186	-0.245233	-0.142453	-0.0587055	-0.0913583	-0.0601665	-0.230968
sp|Q12872-2|SFSWA_HUMAN	SFSWAP	Isoform 2 of Splicing factor, suppressor of white-apricot homolog OS=Homo sapiens OX=9606 GN=SFSWAP	22	6.25836	6.5721	6.51849	6.2951	5.93153	6.68587	6.67934	6.51943	5.76766	6.54207	5.96594	6.02993	5.99404	6.10365	5.93884	6.19765	6.28505	0.995754	1.04567	1.03714	1.0016	0.943753	1.06377	1.06274	1.03729	0.91768	1.04089	0.949228	0.959409	0.953698	0.971138	0.944916	0.986094	-0.006139	0.0644308	0.0526142	0.00230565	-0.0835194	0.0891917	0.0877819	0.0528222	-0.123938	0.0578235	-0.0751742	-0.0597824	-0.0683949
sp|Q15024|EXOS7_HUMAN	EXOSC7	Exosome complex component RRP42 OS=Homo sapiens OX=9606 GN=EXOSC7 PE=1 SV=3	32	6.3707	6.39076	6.50724	6.54572	6.22888	6.55	6.4933	6.46964	5.66807	5.96981	6.13162	5.89816	5.99915	6.10152	6.21797	6.45746	6.09983	1.04441	1.04769	1.06679	1.0731	1.02116	1.0738	1.0645	1.06063	0.929217	0.978684	1.00521	0.966938	0.983494	1.00028	1.01937	1.05863	0.0626817	0.0672173	0.0932755	0.101782	0.0302026	0.102725	0.0901816	0.0849152	-0.105913	-0.0310852	0.00749807	-0.0485053	-0.0240121
sp|P15735|PHKG2_HUMAN	PHKG2	Phosphorylase b kinase gamma catalytic chain, liver/testis isoform OS=Homo sapiens OX=9606 GN=PHKG2 PE=1 SV=1	4	5.82462	6.49227	6.69029	6.9841	5.99636	6.50736	5.95199	6.32346	5.71009	6.02313	6.64027	6.21582	6.51493	5.88819	5.65004	6.58708	6.01253	0.968747	1.07979	1.11273	1.16159	0.997311	1.0823	0.989931	1.05171	0.949699	1.00176	1.10441	1.03381	1.08356	0.97932	0.939711	1.09556	-0.0458077	0.110751	0.154097	0.216103	-0.00388459	0.114101	-0.0145995	0.0727426	-0.0744581	0.00254181	0.14327	0.0479731	0.115778
sp|P42684|ABL2_HUMAN	ABL2	Tyrosine-protein kinase ABL2 OS=Homo sapiens OX=9606 GN=ABL2 PE=1 SV=1	1	5.25307	5.18693	6.03753	7.01418	5.31877	7.84064	7.07217	7.71585	5.15958	5.42726	5.75578	5.64512	4.59232	7.16524	7.79402	7.02155	5.25671	0.999308	0.986726	1.14854	1.33433	1.01181	1.49155	1.34536	1.46781	0.981523	1.03244	1.09494	1.07389	0.873611	1.36307	1.48268	1.33573	-0.000999338	-0.0192792	0.199798	0.416114	0.0169325	0.576811	0.427993	0.553665	-0.0269065	0.0460639	0.130851	0.102844	-0.194937
sp|P00519-2|ABL1_HUMAN	ABL1	Isoform IB of Tyrosine-protein kinase ABL1 OS=Homo sapiens OX=9606 GN=ABL1	6	7.73982	6.0607	6.98506	6.64691	6.63476	7.70393	7.18303	7.79826	4.25103	5.06345	5.09354	5.01785	4.89727	6.32614	6.04198	6.55627	5.77875	1.33936	1.04879	1.20875	1.15023	1.14813	1.33315	1.24301	1.34947	0.735631	0.876219	0.881426	0.868328	0.847462	1.09472	1.04555	1.13455	0.421543	0.068727	0.273515	0.201926	0.199287	0.414837	0.313835	0.432395	-0.442945	-0.190637	-0.182089	-0.203688	-0.23878
sp|Q9NRA8-3|4ET_HUMAN	EIF4ENIF1	Isoform 3 of Eukaryotic translation initiation factor 4E transporter OS=Homo sapiens OX=9606 GN=EIF4ENIF1	11	6.27992	6.64339	6.15614	5.938	6.21528	6.454	6.10425	5.96488	6.18824	6.33297	6.36699	6.74108	6.20836	6.03789	6.24547	6.12315	6.36113	0.987233	1.04437	0.967775	0.933482	0.977072	1.0146	0.959617	0.937708	0.972821	0.995573	1.00092	1.05973	0.975984	0.949185	0.981818	0.962588	-0.0185369	0.0626365	-0.047257	-0.099306	-0.0334637	0.0209105	-0.059469	-0.09279	-0.0397539	-0.00640083	0.00132843	0.0836967	-0.0350709
sp|Q7L014|DDX46_HUMAN	DDX46	Probable ATP-dependent RNA helicase DDX46 OS=Homo sapiens OX=9606 GN=DDX46 PE=1 SV=2	128	6.58406	6.56618	6.34966	6.54974	6.35539	6.46891	6.70016	6.56307	5.80515	6.16516	5.84946	5.9999	5.82591	6.17896	6.11872	5.91956	6.28014	1.04839	1.04555	1.01107	1.04293	1.01198	1.03006	1.06688	1.04505	0.924367	0.981692	0.931422	0.955377	0.927672	0.983889	0.974297	0.942584	0.0681813	0.0642582	0.0158832	0.0606415	0.0171845	0.0427265	0.0933994	0.0635747	-0.113463	-0.0266578	-0.102493	-0.0658577	-0.108313
tr|A0A0C4DG89|A0A0C4DG89_HUMAN	DDX46	Probable ATP-dependent RNA helicase DDX46 OS=Homo sapiens OX=9606 GN=DDX46 PE=1 SV=1	2	6.62119	6.35579	6.72273	6.65211	6.25062	6.34396	7.34505	6.50019	5.48468	6.27125	5.3704	5.4115	6.4232	5.49272	6.15106	6.60354	6.18323	1.07083	1.02791	1.08725	1.07583	1.0109	1.02599	1.1879	1.05126	0.887025	1.01424	0.868543	0.87519	1.03881	0.888326	0.994798	1.06798	0.0987304	0.0397114	0.120687	0.105452	0.0156392	0.0370236	0.248412	0.0721218	-0.172953	0.0203929	-0.203331	-0.192332	0.0549321
sp|P11172|UMPS_HUMAN	UMPS	Uridine 5'-monophosphate synthase OS=Homo sapiens OX=9606 GN=UMPS PE=1 SV=1	67	6.57275	6.32956	6.66741	6.58578	6.43373	6.28807	6.57765	6.41827	5.79144	5.99851	6.0502	5.88146	6.03132	5.95659	6.20321	6.21405	6.17307	1.06475	1.02535	1.08008	1.06686	1.04223	1.01863	1.06554	1.03972	0.938179	0.971723	0.980097	0.952762	0.977038	0.964932	1.00488	1.00664	0.0905101	0.0361182	0.111139	0.0933673	0.0596684	0.0266303	0.0915853	0.0561975	-0.0920649	-0.0413828	-0.0290041	-0.0698127	-0.0335132
sp|O95382|M3K6_HUMAN	MAP3K6	Mitogen-activated protein kinase kinase kinase 6 OS=Homo sapiens OX=9606 GN=MAP3K6 PE=1 SV=3	2	6.6647	5.62566	6.66239	6.9796	6.71372	5.9	5.89625	6.22349	6.503	6.50933	5.31457	6.94516	6.54934	6.13427	5.90133	5.47719	6.32567	1.0536	0.889338	1.05323	1.10338	1.06134	0.932707	0.932114	0.983846	1.02803	1.02903	0.840159	1.09793	1.03536	0.969742	0.932917	0.865867	0.0753211	-0.169197	0.0748209	0.141925	0.0858935	-0.100504	-0.101421	-0.023495	0.0398866	0.0412902	-0.251266	0.134789	0.0501307
sp|P22570-3|ADRO_HUMAN	FDXR	Isoform 3 of NADPH:adrenodoxin oxidoreductase, mitochondrial OS=Homo sapiens OX=9606 GN=FDXR	18	7.03054	6.65903	7.062	6.54719	6.79699	6.85629	7.12931	6.92368	4.5537	5.28258	5.77622	5.44409	5.57783	5.99573	5.98551	6.3793	5.88146	1.19537	1.13221	1.20072	1.11319	1.15566	1.16575	1.21217	1.1772	0.774246	0.898175	0.982106	0.925635	0.948375	1.01943	1.01769	1.08465	0.257461	0.179137	0.263902	0.154701	0.208721	0.221253	0.277588	0.235364	-0.369136	-0.154932	-0.0260493	-0.111484	-0.076471
sp|P41227|NAA10_HUMAN	NAA10	N-alpha-acetyltransferase 10 OS=Homo sapiens OX=9606 GN=NAA10 PE=1 SV=1	54	6.56009	6.45345	6.58671	6.45315	6.45947	6.43271	6.53791	6.49234	5.95109	5.85452	5.90687	5.92048	5.94627	6.01275	6.17837	6.25381	6.20479	1.05726	1.04008	1.06155	1.04003	1.04105	1.03673	1.05369	1.04634	0.959113	0.943549	0.951986	0.954179	0.958336	0.96905	0.995742	1.0079	0.0803338	0.0566888	0.0861762	0.0566218	0.058034	0.0520448	0.0754477	0.0653568	-0.0602279	-0.0838309	-0.0709879	-0.0676677	-0.0613968
sp|Q8NDH3|PEPL1_HUMAN	NPEPL1	Probable aminopeptidase NPEPL1 OS=Homo sapiens OX=9606 GN=NPEPL1 PE=1 SV=3	3	6.00361	6.89369	6.31759	6.71367	6.51331	6.6687	5.34516	6.91463	5.19365	5.83877	5.8619	6.31454	6.05751	6.36689	6.42817	6.56822	5.98243	1.00354	1.15232	1.05602	1.12223	1.08874	1.11471	0.893476	1.15582	0.868151	0.975986	0.979853	1.05551	1.01255	1.06426	1.07451	1.09792	0.00509865	0.204545	0.0786427	0.16637	0.122659	0.156674	-0.162498	0.20892	-0.203983	-0.0350671	-0.0293633	0.077946	0.0179933
sp|Q9H0L4|CSTFT_HUMAN	CSTF2T	Cleavage stimulation factor subunit 2 tau variant OS=Homo sapiens OX=9606 GN=CSTF2T PE=1 SV=1	31	6.17577	6.16464	6.17632	6.14701	6.00475	6.19018	6.17131	6.19741	6.50604	6.43407	6.27463	6.43382	6.20347	6.29164	6.27387	6.35507	6.32013	0.977159	0.975398	0.977246	0.972608	0.950099	0.979439	0.976453	0.980583	1.02942	1.01803	0.992801	1.01799	0.981542	0.995492	0.992681	1.00553	-0.0333352	-0.0359376	-0.0332067	-0.0400694	-0.0738501	-0.0299729	-0.0343775	-0.0282888	0.0418255	0.0257774	-0.0104238	0.0257213	-0.0268788
sp|P33240|CSTF2_HUMAN	CSTF2	Cleavage stimulation factor subunit 2 OS=Homo sapiens OX=9606 GN=CSTF2 PE=1 SV=1	19	6.04149	5.67202	6.17227	6.12836	6.19225	6.29736	6.38061	5.83758	6.20347	6.61946	6.1927	6.38139	6.53699	6.6814	6.31769	6.34495	6.13411	0.984901	0.924669	1.00622	0.999063	1.00948	1.02661	1.04019	0.951659	1.01131	1.07912	1.00955	1.04031	1.06568	1.08922	1.02993	1.03437	-0.0219496	-0.112991	0.00894713	-0.00135299	0.0136097	0.0378931	0.0568403	-0.0714836	0.0162214	0.109859	0.0137145	0.0570167	0.0917725
sp|Q9Y5V0|ZN706_HUMAN	ZNF706	Zinc finger protein 706 OS=Homo sapiens OX=9606 GN=ZNF706 PE=1 SV=1	7	6.02628	6.00009	5.84832	5.95771	5.82856	6.32284	5.84703	5.9793	6.28611	6.84394	6.42791	6.53298	6.59243	6.29187	6.75488	6.45975	6.28911	0.958209	0.954045	0.929913	0.947306	0.926771	1.00536	0.929708	0.950739	0.999524	1.08822	1.02207	1.03878	1.04823	1.00044	1.07406	1.02713	-0.061587	-0.0678706	-0.104832	-0.0780968	-0.109715	0.00771799	-0.105151	-0.0728781	-0.000687204	0.121972	0.031495	0.0548865	0.0679556
sp|O00401|WASL_HUMAN	WASL	Neural Wiskott-Aldrich syndrome protein OS=Homo sapiens OX=9606 GN=WASL PE=1 SV=2	11	5.96321	5.84576	6.02519	6.05659	5.4875	5.91473	5.6297	5.73814	6.84706	7.1873	7.18351	6.7721	6.63727	6.27885	6.3352	6.09788	6.46083	0.922979	0.9048	0.932572	0.937432	0.849349	0.915475	0.871358	0.888143	1.05978	1.11244	1.11186	1.04818	1.02731	0.971833	0.980555	0.943823	-0.115631	-0.144329	-0.100713	-0.0932143	-0.235571	-0.127408	-0.198662	-0.171137	0.0837646	0.15373	0.152969	0.0678832	0.0388699
sp|Q9C0C9|UBE2O_HUMAN	UBE2O	(E3-independent) E2 ubiquitin-conjugating enzyme OS=Homo sapiens OX=9606 GN=UBE2O PE=1 SV=3	138	6.18965	6.26608	6.37299	6.28926	6.26982	6.24259	6.27553	6.31652	5.89236	6.30843	6.11983	6.21831	6.14391	6.32875	6.28051	6.48546	6.16413	1.00414	1.01654	1.03388	1.0203	1.01715	1.01273	1.01807	1.02472	0.955911	1.02341	0.992813	1.00879	0.99672	1.02671	1.01888	1.05213	0.00596054	0.0236659	0.0480731	0.028993	0.0245267	0.0182474	0.02584	0.0352327	-0.0650517	0.0333837	-0.0104057	0.0126253	-0.00474021
sp|Q13813|SPTN1_HUMAN	SPTAN1	Spectrin alpha chain, non-erythrocytic 1 OS=Homo sapiens OX=9606 GN=SPTAN1 PE=1 SV=3	337	6.06989	6.03352	6.08272	6.07586	6.01331	6.12356	6.11895	6.0269	6.54968	6.52641	6.63407	6.46764	6.45975	6.28549	6.31921	6.21303	6.29487	0.964259	0.958481	0.966297	0.965207	0.955271	0.972785	0.972053	0.95743	1.04048	1.03678	1.05388	1.02745	1.02619	0.998509	1.00387	0.986998	-0.0525074	-0.0611778	-0.0494611	-0.0510891	-0.0660184	-0.0398071	-0.0408936	-0.0627616	0.0572467	0.0521119	0.0757165	0.0390616	0.0373006
tr|A0A0D9SGF6|A0A0D9SGF6_HUMAN	SPTAN1	Spectrin alpha chain, non-erythrocytic 1 OS=Homo sapiens OX=9606 GN=SPTAN1 PE=1 SV=1	1	4.61524	7.73505	6.34518	6.86733	6.28151	4.45446	6.22571	8.59806	5.09863	7.28891	6.84973	5.06611	6.01686	6.04884	6.94783	5.56056	6.18446	0.746264	1.25072	1.02599	1.11042	1.01569	0.720267	1.00667	1.39027	0.824426	1.17859	1.10757	0.819168	0.9729	0.978071	1.12343	0.899118	-0.422241	0.322764	0.037014	0.151102	0.0224644	-0.473396	0.00959133	0.475364	-0.278537	0.237056	0.1474	-0.287769	-0.0396363
sp|Q9Y613|FHOD1_HUMAN	FHOD1	FH1/FH2 domain-containing protein 1 OS=Homo sapiens OX=9606 GN=FHOD1 PE=1 SV=3	15	6.70035	6.86704	6.49105	7.0438	6.60117	6.37478	6.76614	6.46128	5.40602	5.92769	5.78246	5.8356	5.70861	5.9063	5.96452	6.16319	6.22527	1.07631	1.10309	1.04269	1.13148	1.06038	1.02402	1.08688	1.03791	0.868399	0.952197	0.928868	0.937404	0.917005	0.948761	0.958113	0.990027	0.106099	0.141551	0.0603143	0.178216	0.0845842	0.034238	0.120195	0.0536824	-0.203571	-0.0706676	-0.106454	-0.0932566	-0.124998
sp|P07814|SYEP_HUMAN	EPRS	Bifunctional glutamate/proline--tRNA ligase OS=Homo sapiens OX=9606 GN=EPRS PE=1 SV=5	241	6.83402	6.58673	6.64477	6.5222	6.61278	6.54729	6.71812	6.53368	5.58225	5.78209	5.81071	5.62635	5.8692	5.98437	6.11493	6.23051	6.19627	1.10292	1.06301	1.07238	1.0526	1.06722	1.05665	1.08422	1.05445	0.900905	0.933156	0.937775	0.908022	0.947215	0.965802	0.986872	1.00553	0.141334	0.0881618	0.100819	0.0739581	0.0938563	0.0794973	0.116657	0.0764952	-0.150554	-0.0998095	-0.0926861	-0.139201	-0.0782367
sp|P47897|SYQ_HUMAN	QARS	Glutamine--tRNA ligase OS=Homo sapiens OX=9606 GN=QARS PE=1 SV=1	81	6.57374	6.52296	6.57273	6.49351	6.42026	6.30082	6.56849	6.44005	5.70453	5.96511	6.08671	5.88406	6.06507	6.00263	6.20543	6.1939	6.19158	1.06172	1.05352	1.06156	1.04876	1.03693	1.01764	1.06087	1.04013	0.921336	0.963422	0.983062	0.950332	0.979567	0.969482	1.00224	1.00037	0.0864056	0.075218	0.0861839	0.0686897	0.0523229	0.0252308	0.085253	0.0567631	-0.118201	-0.05376	-0.0246461	-0.0734968	-0.0297845
sp|Q9Y5B9|SP16H_HUMAN	SUPT16H	FACT complex subunit SPT16 OS=Homo sapiens OX=9606 GN=SUPT16H PE=1 SV=1	99	6.25036	6.17069	6.20141	6.0898	6.0281	6.16261	6.23278	6.16865	6.21974	6.31516	6.53448	6.37503	6.43567	6.19576	6.37548	6.24426	6.23899	1.00182	0.989053	0.993977	0.976088	0.966198	0.987758	0.999005	0.988726	0.996915	1.01221	1.04736	1.02181	1.03152	0.993071	1.02188	1.00085	0.00262737	-0.0158801	-0.00871564	-0.0349171	-0.0496086	-0.0177704	-0.00143613	-0.0163571	-0.00445765	0.0175074	0.0667605	0.0311202	0.0447784
tr|A0A0G2JPQ2|A0A0G2JPQ2_HUMAN	NLRP2	NACHT, LRR and PYD domains-containing protein 2 OS=Homo sapiens OX=9606 GN=NLRP2 PE=1 SV=1	51	6.42269	6.52808	6.37508	6.44005	6.14469	6.13022	6.44257	6.24565	6.03937	6.26246	6.22567	6.29979	5.88168	6.25957	6.13237	6.17007	6.31315	1.01735	1.03404	1.00981	1.0201	0.973316	0.971024	1.0205	0.989308	0.956633	0.991971	0.986143	0.997884	0.931655	0.991513	0.971365	0.977336	0.0248176	0.0482987	0.0140834	0.0287119	-0.0390198	-0.0424212	0.0292763	-0.0155083	-0.063962	-0.0116305	-0.0201309	-0.00305629	-0.102132
sp|Q9P287-2|BCCIP_HUMAN	BCCIP	Isoform 2 of BRCA2 and CDKN1A-interacting protein OS=Homo sapiens OX=9606 GN=BCCIP	63	6.16319	5.92769	6.19459	6.07193	6.06209	5.7628	6.04448	5.94057	7.05251	6.25804	6.5242	6.56312	6.82272	6.02324	6.55004	6.03879	6.35036	0.970526	0.933442	0.975471	0.956156	0.954606	0.907476	0.951833	0.93547	1.11057	0.985463	1.02738	1.0335	1.07438	0.948488	1.03144	0.950937	-0.0431605	-0.0993678	-0.035829	-0.0646827	-0.0670225	-0.140068	-0.0712196	-0.0962364	0.151299	-0.0211269	0.0389632	0.047544	0.103509
sp|Q9P287|BCCIP_HUMAN	BCCIP	BRCA2 and CDKN1A-interacting protein OS=Homo sapiens OX=9606 GN=BCCIP PE=1 SV=1	31	5.87028	5.85898	6.06994	5.93332	5.88515	5.60278	5.85016	5.67846	7.17924	6.68177	6.72135	6.52041	7.16323	6.39856	6.55279	6.03358	6.39757	0.91758	0.915814	0.948789	0.927434	0.919904	0.875767	0.914435	0.887597	1.12218	1.04442	1.05061	1.0192	1.11968	1.00016	1.02426	0.943105	-0.124094	-0.126874	-0.0758412	-0.108684	-0.120444	-0.191381	-0.129047	-0.172024	0.166308	0.0627069	0.0712276	0.0274392	0.163087
sp|O14745|NHRF1_HUMAN	SLC9A3R1	Na(+)/H(+) exchange regulatory cofactor NHE-RF1 OS=Homo sapiens OX=9606 GN=SLC9A3R1 PE=1 SV=4	80	5.81244	5.83762	5.86686	5.93779	5.90096	5.95154	5.75084	5.83568	7.12756	6.91422	6.78801	6.75957	6.64256	6.36791	6.21981	6.28663	6.42296	0.904947	0.908868	0.91342	0.924463	0.918729	0.926604	0.895357	0.908566	1.1097	1.07648	1.05684	1.05241	1.03419	0.991429	0.968371	0.978775	-0.144094	-0.137858	-0.13065	-0.113312	-0.122289	-0.109975	-0.159466	-0.138338	0.15017	0.106328	0.0797504	0.0736932	0.048501
sp|Q8WVV9|HNRLL_HUMAN	HNRNPLL	Heterogeneous nuclear ribonucleoprotein L-like OS=Homo sapiens OX=9606 GN=HNRNPLL PE=1 SV=1	21	6.29276	6.1753	6.51178	6.40466	6.12813	5.98745	6.08395	5.92741	6.34378	6.44717	6.45327	6.48528	6.03477	6.33201	5.93148	6.46082	6.31475	0.996517	0.977916	1.0312	1.01424	0.970447	0.948169	0.96345	0.938661	1.0046	1.02097	1.02194	1.027	0.955662	1.00273	0.939305	1.02313	-0.00503327	-0.032217	0.0443258	0.0203958	-0.0432793	-0.0767845	-0.0537179	-0.0913243	0.00661655	0.0299398	0.0313042	0.0384427	-0.0654274
sp|P14866|HNRPL_HUMAN	HNRNPL	Heterogeneous nuclear ribonucleoprotein L OS=Homo sapiens OX=9606 GN=HNRNPL PE=1 SV=2	35	6.45889	6.21308	6.43267	6.48429	6.26653	6.34902	6.45698	6.30223	6.00624	5.90756	6.24665	5.95945	6.45927	6.21142	5.99517	6.25053	6.14644	1.05083	1.01084	1.04657	1.05497	1.01954	1.03296	1.05052	1.02535	0.97719	0.961135	1.0163	0.969577	1.0509	1.01057	0.975389	1.01693	0.0715346	0.015557	0.065666	0.077197	0.0279152	0.0467823	0.0711079	0.0361108	-0.0332895	-0.0571893	0.0233311	-0.0445724	0.0716195
tr|A0A3B3ITJ4|A0A3B3ITJ4_HUMAN	HNRNPL	Heterogeneous nuclear ribonucleoprotein L (Fragment) OS=Homo sapiens OX=9606 GN=HNRNPL PE=1 SV=1	1	6.44716	6.31324	5.80335	6.48865	6.11641	6.25012	7.07957	5.67339	6.4691	7.63729	5.54206	5.2428	5.59635	6.26727	6.53547	6.53777	6.7167	0.959871	0.939932	0.864018	0.966048	0.910628	0.930535	1.05403	0.84467	0.963137	1.13706	0.825117	0.780562	0.8332	0.933088	0.973018	0.973361	-0.0590883	-0.0893715	-0.210866	-0.0498337	-0.135067	-0.103868	0.0759097	-0.243541	-0.054187	0.185309	-0.27733	-0.357415	-0.263266
sp|Q13011|ECH1_HUMAN	ECH1	Delta(3,5)-Delta(2,4)-dienoyl-CoA isomerase, mitochondrial OS=Homo sapiens OX=9606 GN=ECH1 PE=1 SV=2	31	5.98298	5.91173	6.27415	6.02327	5.90296	6.29876	6.39476	6.21926	5.65118	5.54029	5.82429	5.83346	5.44692	7.55587	7.32012	7.82001	5.77154	1.03663	1.02429	1.08708	1.04361	1.02277	1.09135	1.10798	1.07757	0.979145	0.959932	1.00914	1.01073	0.943754	1.30916	1.26831	1.35492	0.0519067	0.0346228	0.120462	0.0615894	0.032481	0.12611	0.147933	0.107785	-0.0304054	-0.0589961	0.0131246	0.0153943	-0.0835169
sp|O95602|RPA1_HUMAN	POLR1A	DNA-directed RNA polymerase I subunit RPA1 OS=Homo sapiens OX=9606 GN=POLR1A PE=1 SV=2	43	6.2944	6.45022	6.46105	6.68493	6.34721	6.29516	6.59392	6.30725	5.70234	6.12392	6.09107	6.15431	5.84521	6.0765	6.30806	6.26446	6.14272	1.02469	1.05006	1.05182	1.08827	1.03329	1.02482	1.07345	1.02678	0.928309	0.996939	0.991592	1.00189	0.951567	0.98922	1.02692	1.01982	0.0351912	0.0704707	0.072891	0.122035	0.047245	0.0353654	0.102259	0.0381335	-0.107324	-0.00442219	-0.0121819	0.00271949	-0.0716228
sp|O14802|RPC1_HUMAN	POLR3A	DNA-directed RNA polymerase III subunit RPC1 OS=Homo sapiens OX=9606 GN=POLR3A PE=1 SV=2	24	6.16469	6.2604	5.93628	6.24091	6.0535	5.88836	6.10708	5.85752	6.90246	6.43818	6.35871	6.75038	6.21231	6.22367	6.49523	6.11034	6.44143	0.957037	0.971896	0.921578	0.96887	0.939775	0.914138	0.948093	0.909351	1.07157	0.999495	0.987158	1.04796	0.96443	0.966193	1.00835	0.9486	-0.0633532	-0.0411267	-0.117822	-0.0456252	-0.089612	-0.129516	-0.0768988	-0.137092	0.0997291	-0.00072865	-0.0186474	0.0675872	-0.0522517
sp|O14772|FPGT_HUMAN	FPGT	Fucose-1-phosphate guanylyltransferase OS=Homo sapiens OX=9606 GN=FPGT PE=1 SV=3	17	7.09468	6.68546	7.00894	6.6914	6.99267	6.96258	7.10265	6.91857	4.47104	5.35501	5.47905	5.43723	5.31233	6.03321	6.13521	6.32	5.90155	1.20217	1.13283	1.18764	1.13384	1.18489	1.17979	1.20352	1.17233	0.757605	0.907391	0.928409	0.921323	0.900159	1.02231	1.03959	1.07091	0.265644	0.179934	0.248103	0.181215	0.24475	0.238529	0.267264	0.229381	-0.400483	-0.140204	-0.107168	-0.118221	-0.151749
sp|Q13217|DNJC3_HUMAN	DNAJC3	DnaJ homolog subfamily C member 3 OS=Homo sapiens OX=9606 GN=DNAJC3 PE=1 SV=1	27	6.62966	6.73292	6.55833	6.6115	6.38361	6.69934	6.67279	6.57998	5.25172	5.93491	5.77158	5.70478	5.76293	6.1963	6.37785	6.13181	6.1373	1.08022	1.09705	1.0686	1.07726	1.04013	1.09158	1.08725	1.07213	0.855705	0.967023	0.94041	0.929526	0.939	1.00961	1.03919	0.999105	0.11133	0.133628	0.0957238	0.107373	0.0567678	0.126414	0.120685	0.100479	-0.224815	-0.0483785	-0.0886384	-0.105433	-0.0908022
sp|Q99988|GDF15_HUMAN	GDF15	Growth/differentiation factor 15 OS=Homo sapiens OX=9606 GN=GDF15 PE=1 SV=3	1	6.59629	6.37312	6.47297	6.1309	6.89812	6.00325	6.62593	7.02964	6.13444	6.19178	5.9297	6.36317	5.38099	5.92764	5.93814	6.00392	6.32391	1.04307	1.00778	1.02357	0.96948	1.0908	0.949294	1.04776	1.1116	0.970039	0.979107	0.937664	1.00621	0.850896	0.937338	0.938999	0.9494	0.0608386	0.0111836	0.0336116	-0.0447174	0.125387	-0.0750725	0.0673067	0.152635	-0.0438846	-0.0304621	-0.0928571	0.0089294	-0.232945
sp|Q92621|NU205_HUMAN	NUP205	Nuclear pore complex protein Nup205 OS=Homo sapiens OX=9606 GN=NUP205 PE=1 SV=3	34	7.07657	6.90738	7.08954	6.95153	6.91288	6.68142	6.95027	6.70934	4.73974	5.55818	5.30654	5.40341	5.52466	5.94289	6.04504	6.20061	6.07047	1.16574	1.13787	1.16787	1.14514	1.13877	1.10064	1.14493	1.10524	0.780787	0.91561	0.874157	0.890114	0.910088	0.978984	0.995811	1.02144	0.221243	0.186331	0.223884	0.195523	0.187479	0.138347	0.195261	0.144363	-0.357	-0.127195	-0.194036	-0.167937	-0.135922
sp|Q9H3S7|PTN23_HUMAN	PTPN23	Tyrosine-protein phosphatase non-receptor type 23 OS=Homo sapiens OX=9606 GN=PTPN23 PE=1 SV=1	77	6.44012	6.43339	6.35934	6.48365	6.30149	6.24156	6.43692	6.34531	5.99164	6.27603	6.00202	6.27108	5.96873	6.19595	6.1487	6.10406	6.28529	1.02463	1.02356	1.01178	1.03156	1.00258	0.993042	1.02412	1.00955	0.953279	0.998526	0.954931	0.997738	0.949634	0.985785	0.978268	0.971165	0.0351071	0.0335987	0.0168966	0.0448258	0.00371254	-0.0100738	0.0343901	0.0137102	-0.0690295	-0.00212821	-0.0665323	-0.00326653	-0.0745565
sp|O00459|P85B_HUMAN	PIK3R2	Phosphatidylinositol 3-kinase regulatory subunit beta OS=Homo sapiens OX=9606 GN=PIK3R2 PE=1 SV=2	10	6.40111	5.99392	6.80956	6.76341	6.21436	6.06886	6.60651	6.52082	5.53521	5.97102	6.39327	6.34111	6.30727	5.99494	5.99844	6.0802	5.97532	1.07126	1.00311	1.13962	1.13189	1.04001	1.01566	1.10563	1.09129	0.926346	0.999281	1.06995	1.06122	1.05555	1.00328	1.00387	1.01755	0.0993073	0.00448506	0.188547	0.178736	0.0565911	0.0224108	0.144874	0.126039	-0.110377	-0.00103737	0.0975393	0.0857206	0.0780009
sp|P27986-4|P85A_HUMAN	PIK3R1	Isoform 4 of Phosphatidylinositol 3-kinase regulatory subunit alpha OS=Homo sapiens OX=9606 GN=PIK3R1	12	5.98808	5.71273	5.93638	6.1665	5.5855	5.38199	6.09036	5.83982	7.33176	6.41587	7.26733	7.24812	6.90379	6.13622	6.15812	5.83746	6.36211	0.94121	0.89793	0.933084	0.969254	0.877932	0.845944	0.957286	0.917906	1.15241	1.00845	1.14228	1.13926	1.08514	0.964494	0.967937	0.917535	-0.0874118	-0.155325	-0.0999219	-0.0450534	-0.187819	-0.241366	-0.0629778	-0.123581	0.204654	0.0121396	0.19192	0.188102	0.117883
sp|O00139-2|KIF2A_HUMAN	KIF2A	Isoform 2 of Kinesin-like protein KIF2A OS=Homo sapiens OX=9606 GN=KIF2A	21	6.48959	6.38131	6.52588	6.2832	6.11029	6.20026	6.42027	6.2798	6.36828	5.97616	6.33581	6.11672	6.3845	5.8115	6.23385	6.08257	6.30383	1.02947	1.01229	1.03522	0.996727	0.969297	0.98357	1.01847	0.996187	1.01022	0.94802	1.00507	0.970317	1.0128	0.921899	0.988898	0.9649	0.0418976	0.0176228	0.0499427	-0.00473027	-0.0449889	-0.0239011	0.0264042	-0.00551116	0.014674	-0.077011	0.0072993	-0.0434715	0.0183439
sp|Q99661|KIF2C_HUMAN	KIF2C	Kinesin-like protein KIF2C OS=Homo sapiens OX=9606 GN=KIF2C PE=1 SV=2	18	6.30084	6.15181	6.14582	6.2752	5.79755	6.24968	6.11948	6.27164	6.56804	6.25044	6.45353	6.63127	6.29366	6.19819	6.12622	6.16662	6.31778	0.997318	0.973729	0.972781	0.99326	0.917656	0.989221	0.968612	0.992696	1.03961	0.989341	1.02149	1.04962	0.996182	0.98107	0.969679	0.976073	-0.0038741	-0.0384073	-0.0398128	-0.00975683	-0.123975	-0.0156359	-0.0460092	-0.0105755	0.0560446	-0.0154605	0.0306702	0.0698669	-0.00551903
sp|Q9H773|DCTP1_HUMAN	DCTPP1	dCTP pyrophosphatase 1 OS=Homo sapiens OX=9606 GN=DCTPP1 PE=1 SV=1	40	6.97122	6.85279	6.84021	6.62874	6.82928	6.81444	7.11878	6.72737	4.58344	5.14209	5.45165	5.24716	5.82466	5.80774	6.55313	6.60731	5.88739	1.18409	1.16398	1.16184	1.12592	1.15999	1.15746	1.20916	1.14268	0.778519	0.873408	0.925988	0.891255	0.989346	0.986472	1.11308	1.12228	0.243784	0.219065	0.216414	0.171108	0.214107	0.210968	0.274003	0.192416	-0.361196	-0.195272	-0.110934	-0.16609	-0.0154531
sp|P50583|AP4A_HUMAN	NUDT2	Bis(5'-nucleosyl)-tetraphosphatase [asymmetrical] OS=Homo sapiens OX=9606 GN=NUDT2 PE=1 SV=3	17	7.63739	7.04843	7.40908	7.3455	7.13027	7.19567	7.27178	7.29323	3.99445	4.94447	5.15708	4.46341	4.84162	5.75931	5.90918	6.59914	5.90618	1.29312	1.1934	1.25446	1.2437	1.20725	1.21833	1.23121	1.23485	0.676316	0.837168	0.873166	0.755718	0.819754	0.975132	1.00051	1.11733	0.370853	0.255075	0.327068	0.314634	0.27173	0.284902	0.300082	0.304331	-0.56423	-0.256411	-0.195672	-0.40408	-0.286737
sp|P62851|RS25_HUMAN	RPS25	40S ribosomal protein S25 OS=Homo sapiens OX=9606 GN=RPS25 PE=1 SV=1	40	6.34309	6.1476	5.9413	5.86876	6.45066	6.1634	6.10691	6.25727	6.75359	6.45019	6.06247	6.09129	6.41621	6.48107	6.2773	6.18889	6.42362	0.987464	0.957031	0.924915	0.913622	1.00421	0.959491	0.950696	0.974104	1.05137	1.00414	0.943778	0.948265	0.998847	1.00894	0.977222	0.963459	-0.0182002	-0.0633627	-0.112607	-0.13033	0.00606079	-0.0596596	-0.0729434	-0.0378526	0.0722686	0.00595567	-0.0834803	-0.0766382	-0.00166463
sp|O96013|PAK4_HUMAN	PAK4	Serine/threonine-protein kinase PAK 4 OS=Homo sapiens OX=9606 GN=PAK4 PE=1 SV=1	25	5.00375	4.86771	5.05198	5.13683	4.99398	5.26444	5.14358	5.18899	5.2189	5.33788	8.2771	8.60607	8.12356	8.12067	7.80712	7.85744	5.10706	0.979771	0.953134	0.989215	1.00583	0.977858	1.03082	1.00715	1.01604	1.0219	1.0452	1.62072	1.68513	1.59065	1.59009	1.52869	1.53854	-0.0294833	-0.0692498	-0.0156441	0.00838532	-0.032303	0.0437871	0.0102798	0.0229607	0.0312527	0.0637739	0.696632	0.752862	0.669619
sp|P53041|PPP5_HUMAN	PPP5C	Serine/threonine-protein phosphatase 5 OS=Homo sapiens OX=9606 GN=PPP5C PE=1 SV=1	100	6.22327	6.25441	6.10911	6.11859	6.27939	6.3755	6.08585	6.23047	5.88858	6.32323	6.27218	6.11715	6.27985	6.51347	6.39836	6.53058	6.17237	1.00825	1.01329	0.989751	0.991287	1.01734	1.03291	0.985982	1.00941	0.954022	1.02444	1.01617	0.991053	1.01741	1.05526	1.03661	1.05803	0.0118477	0.0190487	-0.0148629	-0.0126259	0.0247993	0.0467134	-0.0203664	0.0135159	-0.0679054	0.0348366	0.0231418	-0.0129655	0.024905
sp|Q9UNQ2|DIM1_HUMAN	DIMT1	Probable dimethyladenosine transferase OS=Homo sapiens OX=9606 GN=DIMT1 PE=1 SV=1	28	6.7612	6.4925	6.37314	6.63866	6.30723	6.17648	6.41012	6.45566	6.40858	5.98715	6.01288	5.88395	5.89744	6.01261	6.0462	6.13621	6.41236	1.0544	1.0125	0.993884	1.03529	0.983605	0.963215	0.999651	1.00675	0.999411	0.933689	0.937702	0.917595	0.919699	0.93766	0.942898	0.956935	0.0764245	0.0179192	-0.00885051	0.0500372	-0.0238483	-0.05407	-0.000503496	0.00970974	-0.000850138	-0.0989854	-0.0927987	-0.12407	-0.120766
sp|P42765|THIM_HUMAN	ACAA2	3-ketoacyl-CoA thiolase, mitochondrial OS=Homo sapiens OX=9606 GN=ACAA2 PE=1 SV=2	19	5.95784	6.14045	6.23583	6.20735	6.10737	6.13791	6.18486	6.13659	5.98561	6.30938	6.5961	6.77435	6.11527	6.27968	6.38679	6.44464	6.09832	0.976964	1.00691	1.02255	1.01788	1.00148	1.00649	1.01419	1.00628	0.981518	1.03461	1.08163	1.11086	1.00278	1.02974	1.0473	1.05679	-0.0336225	0.00993253	0.0321697	0.0255656	0.00213939	0.00933564	0.0203291	0.00902534	-0.0269136	0.0490864	0.113201	0.151671	0.00400434
sp|P78527|PRKDC_HUMAN	PRKDC	DNA-dependent protein kinase catalytic subunit OS=Homo sapiens OX=9606 GN=PRKDC PE=1 SV=3	294	7.00477	6.63292	6.68028	6.72313	6.56432	6.57188	6.83765	6.62591	4.44574	5.03701	6.44689	6.44244	6.47467	5.56937	5.83864	6.10438	5.78011	1.21187	1.14754	1.15574	1.16315	1.13567	1.13698	1.18296	1.14633	0.769145	0.871438	1.11536	1.11459	1.12016	0.96354	1.01013	1.0561	0.277241	0.198547	0.208812	0.218036	0.183549	0.185209	0.242404	0.197022	-0.378673	-0.198529	0.157506	0.15651	0.16371
sp|O95831|AIFM1_HUMAN	AIFM1	Apoptosis-inducing factor 1, mitochondrial OS=Homo sapiens OX=9606 GN=AIFM1 PE=1 SV=1	46	6.03699	6.19547	6.29319	6.08417	6.19435	6.22369	6.33661	6.3138	6.19244	6.25335	6.41946	6.33402	6.40889	6.34354	6.2754	6.09463	6.16956	0.978512	1.0042	1.02004	0.986159	1.00402	1.00877	1.02708	1.02338	1.00371	1.01358	1.0405	1.02666	1.03879	1.0282	1.01715	0.987854	-0.0313388	0.00604554	0.0286233	-0.0201077	0.00578471	0.012602	0.038543	0.0333404	0.0053398	0.0194611	0.0572838	0.0379532	0.0549063
sp|Q13362-4|2A5G_HUMAN	PPP2R5C	Isoform 4 of Serine/threonine-protein phosphatase 2A 56 kDa regulatory subunit gamma isoform OS=Homo sapiens OX=9606 GN=PPP2R5C	16	6.02529	5.8618	6.29548	6.5653	6.21834	5.93899	6.24483	6.14538	6.36112	6.38491	6.57778	6.41439	6.03391	6.36237	6.15221	6.41788	6.15828	0.978405	0.951857	1.02228	1.06609	1.00975	0.964391	1.01405	0.997905	1.03294	1.0368	1.06812	1.04159	0.979804	1.03314	0.999014	1.04215	-0.0314968	-0.0711837	0.0317889	0.0923335	0.014002	-0.0523099	0.0201348	-0.00302524	0.0467533	0.0521388	0.0950733	0.0587846	-0.0294343
sp|Q13362|2A5G_HUMAN	PPP2R5C	Serine/threonine-protein phosphatase 2A 56 kDa regulatory subunit gamma isoform OS=Homo sapiens OX=9606 GN=PPP2R5C PE=1 SV=3	1	5.97819	6.02586	7.63232	6.50195	6.45176	6.64847	5.52881	5.71999	6.27279	7.48911	7.94547	6.13991	5.87157	5.59173	5.60225	4.59983	6.44149	0.928076	0.935476	1.18487	1.00939	1.00159	1.03213	0.858313	0.887992	0.973811	1.16264	1.23348	0.953182	0.911524	0.868081	0.869714	0.714094	-0.107685	-0.0962267	0.244728	0.0134786	0.00229889	0.0456285	-0.220425	-0.171381	-0.0382866	0.2174	0.302739	-0.0691764	-0.133648
sp|Q14738|2A5D_HUMAN	PPP2R5D	Serine/threonine-protein phosphatase 2A 56 kDa regulatory subunit delta isoform OS=Homo sapiens OX=9606 GN=PPP2R5D PE=1 SV=1	45	6.49839	6.24899	6.28346	6.37655	6.29365	6.07405	6.31342	6.23782	6.35426	6.16086	6.30448	6.29665	6.20176	6.10533	6.10202	6.14832	6.31562	1.02894	0.989449	0.994907	1.00965	0.996521	0.96175	0.999651	0.987681	1.00612	0.975495	0.998235	0.996996	0.981971	0.966702	0.966178	0.973509	0.0411568	-0.0153025	-0.00736631	0.0138506	-0.00502856	-0.0562667	-0.000503782	-0.0178836	0.00879861	-0.0357938	-0.00254813	-0.00434103	-0.0262478
sp|Q16537|2A5E_HUMAN	PPP2R5E	Serine/threonine-protein phosphatase 2A 56 kDa regulatory subunit epsilon isoform OS=Homo sapiens OX=9606 GN=PPP2R5E PE=1 SV=1	16	6.68757	6.42577	6.72062	6.46731	6.54103	6.44876	6.37198	6.21748	5.80139	6.1592	6.05142	5.989	5.81546	6.09656	5.87564	6.3308	6.26848	1.06686	1.02509	1.07213	1.03172	1.04348	1.02876	1.01651	0.991864	0.925486	0.982566	0.965372	0.955415	0.92773	0.972574	0.937331	1.00994	0.0933659	0.0357531	0.100478	0.0450495	0.0614016	0.0409055	0.0236255	-0.0117863	-0.111718	-0.0253733	-0.0508425	-0.0658011	-0.108223
sp|Q9UIA9|XPO7_HUMAN	XPO7	Exportin-7 OS=Homo sapiens OX=9606 GN=XPO7 PE=1 SV=3	55	6.93789	6.80468	6.97764	6.88604	6.59678	6.68852	6.91146	6.66529	4.76193	5.5308	5.77104	5.43952	5.62569	5.85547	6.14864	6.39861	6.00882	1.15462	1.13245	1.16123	1.14599	1.09785	1.11312	1.15022	1.10925	0.792489	0.920446	0.960427	0.905255	0.936238	0.974478	1.02327	1.06487	0.207414	0.179444	0.215656	0.196592	0.134679	0.154604	0.201908	0.149585	-0.335536	-0.119595	-0.0582516	-0.143604	-0.0950528
sp|Q9H2T7|RBP17_HUMAN	RANBP17	Ran-binding protein 17 OS=Homo sapiens OX=9606 GN=RANBP17 PE=2 SV=1	2	7.97699	7.50665	7.71555	7.58215	7.02108	7.40377	7.26626	6.6869	3.65758	4.84855	4.88021	4.18568	4.65621	4.82671	6.9085	6.87722	5.99744	1.33007	1.25164	1.28647	1.26423	1.17068	1.23449	1.21156	1.11496	0.609857	0.808436	0.813715	0.697911	0.776366	0.804795	1.15191	1.14669	0.411497	0.323822	0.363422	0.33826	0.227346	0.303913	0.276866	0.15699	-0.713458	-0.306794	-0.297404	-0.518885	-0.365191
sp|Q14978-2|NOLC1_HUMAN	NOLC1	Isoform Beta of Nucleolar and coiled-body phosphoprotein 1 OS=Homo sapiens OX=9606 GN=NOLC1	102	6.11159	6.11855	5.8926	5.91188	6.14403	6.24806	6.14393	6.15056	6.604	6.5022	6.21651	6.34074	6.57254	6.44032	6.33224	6.27026	6.33408	0.964873	0.965972	0.9303	0.933344	0.969995	0.986419	0.969979	0.971026	1.04261	1.02654	0.981438	1.00105	1.03765	1.01677	0.999709	0.989924	-0.0515885	-0.0499464	-0.104232	-0.0995192	-0.043951	-0.0197279	-0.0439744	-0.0424185	0.0602039	0.0377917	-0.0270314	0.00151499	0.0533148
sp|Q14978-3|NOLC1_HUMAN	NOLC1	Isoform 3 of Nucleolar and coiled-body phosphoprotein 1 OS=Homo sapiens OX=9606 GN=NOLC1	1	4.77772	5.58507	6.15944	5.92534	4.84971	5.54001	6.15701	5.57376	7.60242	7.4065	5.912	6.82141	7.14567	6.40623	8.27486	5.86284	6.34293	0.753236	0.880519	0.971072	0.934165	0.764585	0.873415	0.970689	0.878736	1.19857	1.16768	0.932062	1.07544	1.12656	1.00998	1.30458	0.924311	-0.408827	-0.183573	-0.0423497	-0.0982509	-0.38725	-0.19526	-0.0429189	-0.186498	0.26131	0.223643	-0.101503	0.104921	0.17192
sp|P61201|CSN2_HUMAN	COPS2	COP9 signalosome complex subunit 2 OS=Homo sapiens OX=9606 GN=COPS2 PE=1 SV=1	85	6.11335	6.24007	6.19273	6.41588	6.22308	6.12965	6.20274	6.1275	6.60422	6.42525	6.24181	6.35667	6.11232	6.18661	6.16705	6.26108	6.34572	0.963381	0.983351	0.97589	1.01106	0.980673	0.96595	0.977468	0.965611	1.04074	1.01253	0.983625	1.00173	0.963219	0.974926	0.971844	0.986661	-0.0538213	-0.0242222	-0.0352089	0.0158627	-0.0281556	-0.0499797	-0.0328788	-0.0504859	0.0576037	0.0179682	-0.02382	0.00248676	-0.0540644
sp|Q6Y7W6|GGYF2_HUMAN	GIGYF2	GRB10-interacting GYF protein 2 OS=Homo sapiens OX=9606 GN=GIGYF2 PE=1 SV=1	54	6.10161	6.34421	6.23797	6.51873	6.18017	5.77284	5.93039	5.90737	6.44761	6.70912	6.20602	6.59729	6.24622	6.41361	6.27062	6.11623	6.40064	0.953282	0.991184	0.974586	1.01845	0.965555	0.901916	0.926531	0.922935	1.00734	1.0482	0.969594	1.03072	0.975875	1.00203	0.979687	0.955566	-0.0690256	-0.0127751	-0.037139	0.0263753	-0.0505691	-0.148934	-0.110089	-0.1157	0.0105489	0.0679079	-0.0445473	0.0436579	-0.0352322
sp|Q9NU22|MDN1_HUMAN	MDN1	Midasin OS=Homo sapiens OX=9606 GN=MDN1 PE=1 SV=2	17	6.95116	7.456	6.93232	7.23933	7.02257	7.09381	6.65854	7.06195	4.38358	5.19637	5.0713	4.73388	5.11807	6.27965	6.14246	6.65899	5.99678	1.15915	1.24333	1.15601	1.2072	1.17106	1.18294	1.11035	1.17762	0.730989	0.866527	0.845671	0.789404	0.85347	1.04717	1.02429	1.11043	0.213066	0.314214	0.209151	0.271669	0.227812	0.242373	0.151018	0.235879	-0.452078	-0.206683	-0.241832	-0.341164	-0.228588
sp|Q5SRH9-4|TT39A_HUMAN	TTC39A	Isoform 4 of Tetratricopeptide repeat protein 39A OS=Homo sapiens OX=9606 GN=TTC39A	1	6.36848	7.03219	7.37267	6.76199	5.96191	5.82991	6.57732	7.06983	5.84171	4.92312	6.03146	5.44332	5.82612	6.6619	6.46001	5.83808	6.04138	1.05414	1.164	1.22036	1.11928	0.986847	0.964997	1.08871	1.17024	0.96695	0.814901	0.998359	0.901007	0.96437	1.10271	1.06929	0.96635	0.0760721	0.219097	0.28731	0.162571	-0.0191023	-0.0514033	0.122623	0.226799	-0.0484862	-0.295304	-0.00236967	-0.15039	-0.0523415
sp|P55084|ECHB_HUMAN	HADHB	Trifunctional enzyme subunit beta, mitochondrial OS=Homo sapiens OX=9606 GN=HADHB PE=1 SV=3	22	6.15279	6.09231	6.4512	6.22539	6.1568	6.85689	7.16979	6.89803	5.63462	5.84906	6.36625	6.13357	6.01045	6.02073	6.05659	5.92553	5.9322	1.03719	1.02699	1.08749	1.04942	1.03786	1.15588	1.20862	1.16281	0.949837	0.985986	1.07317	1.03395	1.01319	1.01492	1.02097	0.998876	0.0526747	0.0384233	0.121002	0.0695982	0.0536147	0.208988	0.273365	0.217618	-0.0742477	-0.0203612	0.101878	0.048161	0.018907
sp|Q9BUE6-2|ISCA1_HUMAN	ISCA1	Isoform 2 of Iron-sulfur cluster assembly 1 homolog, mitochondrial OS=Homo sapiens OX=9606 GN=ISCA1	3	5.8438	6.1451	5.9224	5.94992	6.13324	6.2736	6.11657	6.04747	6.25904	6.44994	6.54324	6.56396	6.55295	6.54816	6.30946	6.34113	6.17447	0.946446	0.995243	0.959175	0.963633	0.993323	1.01605	0.990623	0.979431	1.0137	1.04461	1.05972	1.06308	1.0613	1.06052	1.02186	1.02699	-0.0794085	-0.00687882	-0.0601334	-0.053445	-0.0096659	0.0229782	-0.0135924	-0.0299836	0.0196261	0.0629704	0.0836899	0.0882511	0.0858292
sp|Q9H6S0|YTDC2_HUMAN	YTHDC2	3'-5' RNA helicase YTHDC2 OS=Homo sapiens OX=9606 GN=YTHDC2 PE=1 SV=2	16	6.63925	6.70726	6.72897	6.92411	6.65181	6.68546	6.53083	6.47464	5.61959	5.59136	5.65814	5.83553	5.45799	5.90031	6.26137	6.33337	6.13936	1.08142	1.0925	1.09604	1.12782	1.08347	1.08895	1.06376	1.05461	0.915337	0.910739	0.921616	0.95051	0.889015	0.961062	1.01987	1.0316	0.112931	0.127634	0.132296	0.173539	0.115658	0.122937	0.0891769	0.0767105	-0.127625	-0.13489	-0.117762	-0.0732258	-0.16972
sp|Q9BUF5|TBB6_HUMAN	TUBB6	Tubulin beta-6 chain OS=Homo sapiens OX=9606 GN=TUBB6 PE=1 SV=1	80	6.05117	5.9032	6.21567	6.49872	6.13733	6.0952	6.22423	5.92429	6.9671	6.45314	6.65045	6.46922	6.26175	6.24938	5.83183	6.06732	6.34365	0.953894	0.930568	0.979825	1.02444	0.967476	0.960834	0.981174	0.933893	1.09828	1.01726	1.04836	1.01979	0.987089	0.985139	0.919317	0.95644	-0.0680996	-0.103817	-0.0294038	0.0348418	-0.0477026	-0.0576402	-0.0274184	-0.0986715	0.135245	0.0246876	0.0681382	0.028278	-0.0187478
sp|Q13509|TBB3_HUMAN	TUBB3	Tubulin beta-3 chain OS=Homo sapiens OX=9606 GN=TUBB3 PE=1 SV=2	262	6.16913	6.15333	6.17128	6.08607	6.02047	6.09269	6.12178	6.02639	6.6276	6.49701	6.74646	6.41493	6.48699	6.26885	6.00353	6.1135	6.36177	0.96972	0.967236	0.970057	0.956663	0.946352	0.957704	0.962277	0.947282	1.04179	1.02126	1.06047	1.00836	1.01968	0.985394	0.943689	0.960975	-0.0443606	-0.0480603	-0.0438579	-0.0639167	-0.0795515	-0.0623483	-0.0554764	-0.0781336	0.0590589	0.0303483	0.084703	0.0120059	0.0281216
sp|Q13885|TBB2A_HUMAN	TUBB2A	Tubulin beta-2A chain OS=Homo sapiens OX=9606 GN=TUBB2A PE=1 SV=1	136	6.31609	6.31494	6.36188	6.37127	6.2963	6.29502	6.23631	6.22349	6.41135	6.2082	6.38412	6.21696	6.1612	6.1536	5.90835	6.14094	6.31264	1.00055	1.00036	1.0078	1.00929	0.997411	0.997208	0.987908	0.985877	1.01564	0.983455	1.01132	0.984842	0.976009	0.974805	0.935955	0.9728	0.000787107	0.000524405	0.0112085	0.0133364	-0.00374034	-0.00403366	-0.017552	-0.0205208	0.0223835	-0.0240696	0.0162431	-0.0220353	-0.0350333
sp|P07437|TBB5_HUMAN	TUBB	Tubulin beta chain OS=Homo sapiens OX=9606 GN=TUBB PE=1 SV=2	86	6.152	6.14045	6.45314	6.41274	6.65019	6.3596	6.29441	6.23985	6.38795	6.19768	6.1351	5.97569	6.16117	6.26752	5.96238	6.21014	6.21952	0.989144	0.987287	1.03756	1.03107	1.06924	1.02252	1.01204	1.00327	1.02708	0.996488	0.986427	0.960796	0.990618	1.00772	0.958656	0.998492	-0.0157477	-0.0184589	0.0531981	0.0441377	0.0965923	0.0321328	0.0172679	0.00470811	0.0385498	-0.00507498	-0.0197164	-0.0576979	-0.0135989
sp|P68371|TBB4B_HUMAN	TUBB4B	Tubulin beta-4B chain OS=Homo sapiens OX=9606 GN=TUBB4B PE=1 SV=1	70	6.17387	6.0403	5.87456	6.06185	6.37316	6.1586	5.98485	6.11081	7.10184	6.59072	6.32276	6.28753	6.41952	6.51212	5.89109	6.09642	6.47668	0.953246	0.932623	0.907032	0.93595	0.984016	0.950888	0.924061	0.943509	1.09652	1.01761	0.976234	0.970795	0.991174	1.00547	0.909584	0.941287	-0.0690799	-0.100635	-0.140774	-0.0954969	-0.0232461	-0.0726526	-0.11394	-0.0838914	0.132938	0.0251811	-0.0347006	-0.0427616	-0.0127896
sp|P04350|TBB4A_HUMAN	TUBB4A	Tubulin beta-4A chain OS=Homo sapiens OX=9606 GN=TUBB4A PE=1 SV=2	12	6.40159	6.31011	6.49703	6.74825	6.53835	6.42733	6.43689	6.22084	5.97601	5.99184	6.1303	6.04988	5.90089	6.31118	6.11692	5.94257	6.16989	1.03755	1.02273	1.05302	1.09374	1.05972	1.04173	1.04328	1.00826	0.968577	0.971143	0.993584	0.980549	0.956402	1.0229	0.991415	0.963157	0.0531861	0.032421	0.0745362	0.129269	0.0836824	0.0589754	0.0611196	0.0118652	-0.0460616	-0.0422451	-0.00928651	-0.0283377	-0.0643116
sp|A6NNZ2|TBB8B_HUMAN	TUBB8B	Tubulin beta 8B OS=Homo sapiens OX=9606 GN=TUBB8B PE=1 SV=1	1	5.94665	7.10521	5.77767	5.66739	7.80159	4.57742	5.56699	5.45182	7.51085	6.1993	6.99743	6.58315	7.304	6.54101	5.53166	5.43787	6.6905	0.88882	1.06198	0.863563	0.84708	1.16607	0.684167	0.832074	0.81486	1.12261	0.926582	1.04588	0.983954	1.0917	0.977656	0.826793	0.812775	-0.170037	0.0867627	-0.211627	-0.23943	0.221654	-0.54758	-0.265217	-0.295377	0.166862	-0.110009	0.0647106	-0.0233365	0.126572
tr|K7ES63|K7ES63_HUMAN	TUBB6	Tubulin beta chain (Fragment) OS=Homo sapiens OX=9606 GN=TUBB6 PE=1 SV=1	2	8.31738	7.94138	9.08701	7.73532	8.42646	7.71244	8.65922	8.94398	3.34804	4.06864	4.01033	4.39865	3.21402	4.08424	4.60213	5.45074	5.91886	1.40523	1.34171	1.53526	1.30689	1.42366	1.30303	1.46299	1.5111	0.565656	0.687403	0.677551	0.743158	0.543013	0.690038	0.777537	0.92091	0.49081	0.42407	0.618486	0.386142	0.509607	0.381868	0.548918	0.595598	-0.822003	-0.540773	-0.561598	-0.428259	-0.88094
sp|Q96C11-3|FGGY_HUMAN	FGGY	Isoform 4 of FGGY carbohydrate kinase domain-containing protein OS=Homo sapiens OX=9606 GN=FGGY	3	6.60727	6.0694	6.23486	5.74324	6.12872	7.23977	6.10023	6.96245	6.2073	6.2243	5.34765	6.22257	5.95129	6.58039	5.61174	6.76881	6.27707	1.0526	0.966916	0.993276	0.914956	0.976367	1.15337	0.971828	1.10919	0.988885	0.991594	0.851934	0.991318	0.9481	1.04832	0.894007	1.07834	0.0739636	-0.0485368	-0.00973356	-0.128226	-0.0345049	0.205853	-0.0412271	0.149504	-0.0161248	-0.0121791	-0.231186	-0.0125802	-0.0768883
sp|Q9BPU6|DPYL5_HUMAN	DPYSL5	Dihydropyrimidinase-related protein 5 OS=Homo sapiens OX=9606 GN=DPYSL5 PE=1 SV=1	29	6.27437	6.06502	6.26377	6.20531	6.19747	6.2417	6.29791	6.17782	6.26886	6.38203	6.32226	6.15196	6.21974	6.32398	6.35319	6.25462	6.24757	1.00429	0.970781	1.00259	0.993236	0.991981	0.99906	1.00806	0.988836	1.00341	1.02152	1.01196	0.984696	0.995545	1.01223	1.01691	1.00113	0.00617545	-0.0427828	0.00373608	-0.00979188	-0.0116158	-0.00135614	0.011578	-0.0161973	0.00490795	0.0307202	0.0171452	-0.022249	-0.00644089
sp|Q96L73|NSD1_HUMAN	NSD1	Histone-lysine N-methyltransferase, H3 lysine-36 and H4 lysine-20 specific OS=Homo sapiens OX=9606 GN=NSD1 PE=1 SV=1	2	6.49504	7.81639	5.98996	6.77216	6.07436	7.15067	6.19375	6.47495	4.97232	5.99205	5.48219	5.68545	5.73176	6.32109	6.83442	6.01345	6.31895	1.02787	1.23698	0.947936	1.07172	0.961293	1.13162	0.980187	1.02469	0.78689	0.948267	0.867579	0.899746	0.907075	1.00034	1.08158	0.951653	0.0396536	0.306818	-0.0771385	0.0999312	-0.0569524	0.178394	-0.0288717	0.0351842	-0.345766	-0.0766352	-0.204933	-0.15241	-0.140707
sp|O96028|NSD2_HUMAN	NSD2	Histone-lysine N-methyltransferase NSD2 OS=Homo sapiens OX=9606 GN=NSD2 PE=1 SV=1	3	7.05431	6.26854	7.08507	5.93316	6.2384	6.23444	5.98752	5.86752	5.47182	5.71606	6.85412	5.54078	5.16108	6.00474	7.25308	7.32935	6.12768	1.15122	1.02299	1.15624	0.968255	1.01807	1.01742	0.977126	0.957543	0.892967	0.932826	1.11855	0.904221	0.842256	0.979937	1.18366	1.1961	0.203163	0.0327879	0.209441	-0.0465409	0.0258345	0.0249184	-0.033383	-0.0625907	-0.163321	-0.10032	0.16163	-0.145252	-0.247669
sp|Q9BZ95|NSD3_HUMAN	NSD3	Histone-lysine N-methyltransferase NSD3 OS=Homo sapiens OX=9606 GN=NSD3 PE=1 SV=1	4	6.52545	6.52849	6.38949	7.07676	6.40404	5.86857	6.58468	6.86306	6.03756	6.09526	5.83787	6.29579	5.16646	6.59525	6.2576	5.47367	6.29669	1.03633	1.03681	1.01474	1.12389	1.01705	0.932009	1.04574	1.08995	0.958847	0.96801	0.927133	0.999857	0.820504	1.04742	0.993792	0.869293	0.0514838	0.0521557	0.0211071	0.168495	0.0243887	-0.101585	0.0645197	0.124258	-0.060628	-0.0469059	-0.109152	-0.000206222	-0.285418
sp|Q8TAA9|VANG1_HUMAN	VANGL1	Vang-like protein 1 OS=Homo sapiens OX=9606 GN=VANGL1 PE=1 SV=1	14	6.3244	5.9135	6.29192	6.07834	6.1952	6.26263	6.04565	5.74703	6.12241	6.3796	6.55814	6.68506	6.65239	6.30586	6.28637	6.1515	6.18498	1.02254	0.956107	1.01729	0.982759	1.00165	1.01256	0.977473	0.929192	0.989884	1.03147	1.06033	1.08085	1.07557	1.01954	1.01639	0.994587	0.0321603	-0.0647561	0.024732	-0.025091	0.00238251	0.0180003	-0.0328709	-0.105952	-0.0146687	0.0446976	0.0845184	0.112172	0.105104
sp|P54886|P5CS_HUMAN	ALDH18A1	Delta-1-pyrroline-5-carboxylate synthase OS=Homo sapiens OX=9606 GN=ALDH18A1 PE=1 SV=2	66	7.15311	7.05072	7.01196	6.8849	6.9551	7.21939	7.26515	7.08674	4.44462	5.17508	5.17969	5.07541	5.18365	5.86194	5.99155	6.46098	5.95588	1.20102	1.18382	1.17732	1.15598	1.16777	1.21214	1.21983	1.18987	0.746257	0.868902	0.869676	0.852168	0.870341	0.984227	1.00599	1.08481	0.264255	0.243455	0.235502	0.20912	0.223756	0.277562	0.286677	0.250807	-0.422255	-0.202734	-0.20145	-0.230791	-0.200347
sp|P54886-2|P5CS_HUMAN	ALDH18A1	Isoform Short of Delta-1-pyrroline-5-carboxylate synthase OS=Homo sapiens OX=9606 GN=ALDH18A1	1	6.3321	6.60844	5.90197	7.51534	6.51408	6.82572	7.40375	6.79858	6.14967	6.24776	6.66487	5.13184	4.94734	5.12755	6.277	5.55397	6.33449	0.999622	1.04325	0.931719	1.18642	1.02835	1.07755	1.1688	1.07326	0.970823	0.986308	1.05216	0.810142	0.781016	0.809465	0.990924	0.876782	-0.000545	0.0610807	-0.102032	0.246609	0.0403324	0.107752	0.225027	0.102004	-0.04272	-0.01989	0.0733477	-0.303753	-0.356576
sp|Q9UJX2|CDC23_HUMAN	CDC23	Cell division cycle protein 23 homolog OS=Homo sapiens OX=9606 GN=CDC23 PE=1 SV=3	34	6.1762	6.49247	6.22579	6.36402	6.30388	6.08327	6.2941	6.24394	5.86713	6.60621	6.15149	6.37896	6.06741	6.51975	6.11671	6.10866	6.2855	0.98261	1.03293	0.9905	1.01249	1.00292	0.967826	1.00137	0.993388	0.933438	1.05102	0.978679	1.01487	0.965302	1.03727	0.973146	0.971865	-0.0253086	0.0467394	-0.0137712	0.0179103	0.00421199	-0.047181	0.00197201	-0.00957141	-0.0993731	0.0717947	-0.0310922	0.0212931	-0.0509473
sp|O95248-4|MTMR5_HUMAN	SBF1	Isoform 4 of Myotubularin-related protein 5 OS=Homo sapiens OX=9606 GN=SBF1	7	5.98042	6.89484	6.59253	6.29688	6.02229	6.59119	6.7309	6.93006	5.56604	6.00473	6.07404	6.32043	5.20047	6.17955	6.57917	6.03647	6.11151	0.978551	1.12817	1.07871	1.03033	0.985402	1.07849	1.10135	1.13394	0.910747	0.982528	0.993869	1.03419	0.850931	1.01113	1.07652	0.987722	-0.0312815	0.173989	0.109304	0.0431089	-0.0212161	0.109011	0.139271	0.18134	-0.134877	-0.0254289	-0.00887188	0.0484944	-0.232886
sp|A1L0T0|ILVBL_HUMAN	ILVBL	Acetolactate synthase-like protein OS=Homo sapiens OX=9606 GN=ILVBL PE=1 SV=2	15	5.75199	5.71298	6.38554	6.27099	6.24408	6.36722	6.39953	6.56488	6.57728	5.97799	6.31828	6.60466	6.49141	6.13452	6.02213	6.17653	6.00506	0.957857	0.951361	1.06336	1.04428	1.0398	1.06031	1.06569	1.09322	1.09529	0.995492	1.05216	1.09985	1.08099	1.02156	1.00284	1.02855	-0.0621175	-0.0719352	0.08863	0.0625146	0.0563104	0.084485	0.0917873	0.12859	0.131312	-0.00651818	0.0733532	0.137306	0.112353
sp|Q86UY6|NAA40_HUMAN	NAA40	N-alpha-acetyltransferase 40 OS=Homo sapiens OX=9606 GN=NAA40 PE=1 SV=1	3	6.34823	6.36636	6.07965	6.82195	7.53016	6.50195	5.80921	7.62249	4.80654	5.56693	5.91846	6.58836	5.26079	5.52786	6.86753	6.38353	5.77201	1.09983	1.10297	1.0533	1.1819	1.3046	1.12646	1.00644	1.32059	0.832732	0.964469	1.02537	1.14143	0.91143	0.9577	1.1898	1.10594	0.137279	0.141394	0.0749132	0.241109	0.383605	0.171797	0.00926693	0.401187	-0.264076	-0.0521931	0.0361468	0.190844	-0.133796
sp|Q9HAU5|RENT2_HUMAN	UPF2	Regulator of nonsense transcripts 2 OS=Homo sapiens OX=9606 GN=UPF2 PE=1 SV=1	44	6.40106	6.57542	6.56118	6.65838	6.34586	6.43549	6.43779	6.29226	5.52845	6.07407	6.0766	6.03478	5.76434	6.39586	6.049	6.36945	6.14475	1.04171	1.07009	1.06777	1.08359	1.03273	1.04732	1.04769	1.02401	0.899703	0.988497	0.988909	0.982103	0.938092	1.04087	0.984418	1.03657	0.0589565	0.0977287	0.094601	0.115817	0.0464614	0.0666957	0.0672112	0.034224	-0.152479	-0.0166908	-0.01609	-0.0260531	-0.0921989
sp|Q16891-4|MIC60_HUMAN	IMMT	Isoform 4 of MICOS complex subunit MIC60 OS=Homo sapiens OX=9606 GN=IMMT	79	6.53373	6.39782	6.5685	6.44944	6.30387	6.30861	6.50464	6.4381	5.98382	5.87941	6.11657	6.02618	6.18869	6.06303	6.12956	6.10803	6.1987	1.05405	1.03212	1.05966	1.04045	1.01697	1.01773	1.04936	1.03862	0.965335	0.948492	0.986751	0.972169	0.998386	0.978114	0.988847	0.985374	0.0759423	0.0456159	0.0835994	0.0572094	0.0242733	0.0253576	0.0695047	0.0546705	-0.0508977	-0.0762931	-0.0192417	-0.0407208	-0.00233046
sp|Q16891-2|MIC60_HUMAN	IMMT	Isoform 2 of MICOS complex subunit MIC60 OS=Homo sapiens OX=9606 GN=IMMT	4	5.81857	5.91622	7.62882	6.38795	7.18813	6.22333	6.5432	6.41436	5.52461	5.75731	5.49517	5.90071	6.27209	6.76826	6.02007	6.14119	5.75418	1.01119	1.02816	1.32579	1.11014	1.2492	1.08153	1.13712	1.11473	0.960104	1.00054	0.954988	1.02547	1.09001	1.17623	1.04621	1.06726	0.0160549	0.040066	0.40685	0.150743	0.321007	0.113077	0.185387	0.156696	-0.0587371	0.000785171	-0.0664456	0.0362788	0.124337
sp|Q5VYK3|ECM29_HUMAN	ECPAS	Proteasome adapter and scaffold protein ECM29 OS=Homo sapiens OX=9606 GN=ECPAS PE=1 SV=2	132	6.51196	6.58008	6.71406	6.64704	6.49959	6.51289	6.58264	6.40116	5.57329	6.01741	6.01653	5.80701	5.7705	6.03002	6.07253	6.2633	6.17069	1.05531	1.06635	1.08806	1.0772	1.0533	1.05546	1.06676	1.03735	0.903188	0.975161	0.975018	0.941064	0.935147	0.977204	0.984093	1.01501	0.0776612	0.0926745	0.121755	0.107281	0.0749181	0.0778672	0.0932356	0.0529027	-0.146901	-0.036288	-0.036499	-0.0876351	-0.0967343
sp|P35222|CTNB1_HUMAN	CTNNB1	Catenin beta-1 OS=Homo sapiens OX=9606 GN=CTNNB1 PE=1 SV=1	80	6.4911	6.47131	6.40421	6.47988	6.27088	6.43395	6.55726	6.4607	5.91702	6.01788	6.04386	6.05617	5.97955	6.10693	6.08859	6.22071	6.22433	1.04286	1.03968	1.0289	1.04106	1.00748	1.03368	1.05349	1.03798	0.950628	0.966832	0.971006	0.972984	0.960674	0.981139	0.978192	0.999419	0.060545	0.0561398	0.0411026	0.0580491	0.0107499	0.0477868	0.0751751	0.0537725	-0.0730472	-0.0486626	-0.0424477	-0.0395123	-0.0578811
sp|Q96G03|PGM2_HUMAN	PGM2	Phosphoglucomutase-2 OS=Homo sapiens OX=9606 GN=PGM2 PE=1 SV=4	69	6.38183	6.47472	6.36798	6.31672	6.50374	6.52792	6.54187	6.51508	5.26405	5.94062	5.87489	5.75897	6.06998	6.43749	6.39842	6.62572	6.0153	1.06093	1.07637	1.05863	1.05011	1.0812	1.08522	1.08754	1.08308	0.875109	0.987584	0.976657	0.957386	1.00909	1.07019	1.06369	1.10148	0.0853323	0.10618	0.0821979	0.0705377	0.112632	0.117985	0.121065	0.115145	-0.192465	-0.0180244	-0.0340761	-0.0628271	0.0130539
sp|Q6PCE3|PGM2L_HUMAN	PGM2L1	Glucose 1,6-bisphosphate synthase OS=Homo sapiens OX=9606 GN=PGM2L1 PE=1 SV=3	38	6.87817	6.76697	6.8684	6.85035	6.91095	6.80753	6.96089	6.84702	4.62257	5.3145	5.58471	5.1497	5.63551	6.0671	6.11458	6.62107	5.89555	1.16667	1.14781	1.16501	1.16195	1.17223	1.15469	1.1807	1.16139	0.784077	0.901442	0.947275	0.873489	0.955892	1.0291	1.03715	1.12306	0.222398	0.198883	0.220347	0.216551	0.229257	0.207504	0.239645	0.215849	-0.350932	-0.149693	-0.0781447	-0.195139	-0.0650808
sp|Q96DX7|TRI44_HUMAN	TRIM44	Tripartite motif-containing protein 44 OS=Homo sapiens OX=9606 GN=TRIM44 PE=1 SV=1	5	6.70506	6.45999	6.86766	6.79165	6.86379	6.6544	6.94133	6.31599	4.78311	5.91247	5.38763	5.39179	5.86315	6.14271	6.3229	6.59637	5.96516	1.12404	1.08295	1.1513	1.13855	1.15065	1.11554	1.16365	1.05881	0.801841	0.991167	0.903183	0.903881	0.982899	1.02976	1.05997	1.10582	0.16869	0.114972	0.203258	0.187202	0.202445	0.157748	0.218652	0.0824487	-0.318611	-0.0127993	-0.146909	-0.145796	-0.0248843
sp|P63010-2|AP2B1_HUMAN	AP2B1	Isoform 2 of AP-2 complex subunit beta OS=Homo sapiens OX=9606 GN=AP2B1	132	6.08812	6.09646	6.0772	6.11196	6.1755	6.21123	6.14012	6.11532	6.59917	6.66785	6.47764	6.54707	6.30751	6.30081	6.04802	6.03604	6.3629	0.956815	0.958126	0.955099	0.960562	0.970548	0.976163	0.964988	0.96109	1.03713	1.04793	1.01803	1.02894	0.991295	0.990242	0.950513	0.94863	-0.0636877	-0.0617127	-0.0662777	-0.0580493	-0.0431285	-0.0348055	-0.0514176	-0.0572565	0.0526001	0.0675372	0.0257838	0.041165	-0.0126139
sp|Q10567|AP1B1_HUMAN	AP1B1	AP-1 complex subunit beta-1 OS=Homo sapiens OX=9606 GN=AP1B1 PE=1 SV=2	73	6.30551	6.43297	6.32645	6.35064	6.35622	6.32044	6.35702	6.38629	5.93483	6.2788	5.99344	6.14364	5.98377	6.33966	6.21544	6.27487	6.23803	1.01082	1.03125	1.01417	1.01805	1.01895	1.01321	1.01908	1.02377	0.951395	1.00654	0.960791	0.984869	0.959241	1.01629	0.996379	1.00591	0.0155232	0.044395	0.0203063	0.0258121	0.0270791	0.0189351	0.0272607	0.0338882	-0.0718832	0.00939895	-0.0577056	-0.0219962	-0.0600352
sp|P04083|ANXA1_HUMAN	ANXA1	Annexin A1 OS=Homo sapiens OX=9606 GN=ANXA1 PE=1 SV=2	139	6.50817	6.15999	6.41787	6.17036	6.51333	6.60979	6.55534	6.46644	5.91132	6.12141	6.12753	5.7821	6.21609	6.17833	6.07666	6.18528	6.17522	1.05392	0.997533	1.03929	0.999213	1.05475	1.07037	1.06156	1.04716	0.957264	0.991286	0.992277	0.936339	1.00662	1.0005	0.984039	1.00163	0.0757608	-0.00356311	0.0556034	-0.00113646	0.0769042	0.0981133	0.0861795	0.0664806	-0.0630108	-0.0126271	-0.0111855	-0.0948976	0.00951627
sp|Q14191|WRN_HUMAN	WRN	Werner syndrome ATP-dependent helicase OS=Homo sapiens OX=9606 GN=WRN PE=1 SV=2	7	6.17751	5.95574	6.56294	7.40402	6.23577	5.96456	6.87956	6.30876	5.53213	6.07984	5.84744	6.54475	6.0545	6.51533	5.7764	6.16075	5.9363	1.04063	1.00327	1.10556	1.24724	1.05045	1.00476	1.1589	1.06274	0.931915	1.02418	0.98503	1.1025	1.01991	1.09754	0.973063	1.03781	0.0574602	0.00471556	0.144777	0.318744	0.0710025	0.0068505	0.212751	0.0877913	-0.10173	0.0344681	-0.0217601	0.140773	0.0284426
sp|Q9NZC9|SMAL1_HUMAN	SMARCAL1	SWI/SNF-related matrix-associated actin-dependent regulator of chromatin subfamily A-like protein 1 OS=Homo sapiens OX=9606 GN=SMARCAL1 PE=1 SV=1	3	7.58132	6.09745	5.75551	5.86978	7.37093	6.90507	6.97625	6.67308	5.21684	5.56941	5.52819	4.86724	5.65185	7.23413	6.26973	6.43322	6.11626	1.23954	0.996925	0.941019	0.959702	1.20514	1.12897	1.14061	1.09104	0.852947	0.910592	0.903852	0.795788	0.92407	1.18277	1.02509	1.05182	0.309801	-0.00444253	-0.0877048	-0.0593421	0.269198	0.175007	0.189803	0.125704	-0.229472	-0.135124	-0.145841	-0.329545	-0.113925
sp|Q2M3G4|SHRM1_HUMAN	SHROOM1	Protein Shroom1 OS=Homo sapiens OX=9606 GN=SHROOM1 PE=1 SV=1	6	6.0167	6.36834	6.37816	6.41869	5.76068	6.52007	6.3035	5.90557	6.61851	6.8298	5.92061	7.56527	5.66201	6.05778	6.1312	5.54313	6.45834	0.931617	0.986065	0.987585	0.993861	0.891976	1.00956	0.976025	0.91441	1.0248	1.05752	0.916739	1.1714	0.876698	0.937978	0.949346	0.858291	-0.10219	-0.0202455	-0.0180225	-0.00888395	-0.164924	0.0137246	-0.0350097	-0.129087	0.0353436	0.0806805	-0.125417	0.228229	-0.189849
sp|Q9BTW9|TBCD_HUMAN	TBCD	Tubulin-specific chaperone D OS=Homo sapiens OX=9606 GN=TBCD PE=1 SV=2	61	6.63131	6.41087	6.62206	6.52254	6.37547	6.42772	6.70111	6.57631	5.84669	5.71727	6.09397	6.06005	5.84343	5.84011	5.99758	6.33352	6.15153	1.07799	1.04216	1.07649	1.06031	1.0364	1.0449	1.08934	1.06905	0.950444	0.929405	0.990642	0.985128	0.949914	0.949374	0.974973	1.02958	0.108347	0.0595737	0.106334	0.0844874	0.0515852	0.0633606	0.123454	0.0963319	-0.0733264	-0.10562	-0.0135641	-0.0216168	-0.074131
sp|Q9NX74|DUS2L_HUMAN	DUS2	tRNA-dihydrouridine(20) synthase [NAD(P)+]-like OS=Homo sapiens OX=9606 GN=DUS2 PE=1 SV=1	12	6.65474	5.93125	6.24697	6.09233	6.20072	6.29865	6.45405	6.2426	6.03895	5.85449	6.77588	6.04459	6.67902	6.1878	6.13728	6.16068	6.11986	1.0874	0.969181	1.02077	0.995502	1.01321	1.02922	1.05461	1.02006	0.98678	0.956638	1.1072	0.987701	1.09137	1.0111	1.00285	1.00667	0.120884	-0.0451619	0.0296585	-0.00650397	0.0189377	0.0415446	0.0767067	0.028649	-0.0192003	-0.0639546	0.14691	-0.0178536	0.126138
sp|Q6P158|DHX57_HUMAN	DHX57	Putative ATP-dependent RNA helicase DHX57 OS=Homo sapiens OX=9606 GN=DHX57 PE=1 SV=2	24	6.25956	6.1208	6.67796	6.35382	6.56624	6.42035	6.49649	6.52094	6.03257	5.92728	5.90241	5.99974	5.96196	6.21675	6.11964	6.42348	6.08505	1.02868	1.00587	1.09744	1.04417	1.07908	1.0551	1.06761	1.07163	0.991375	0.974072	0.969985	0.98598	0.979771	1.02164	1.00568	1.05562	0.0407915	0.00845052	0.134138	0.0623545	0.109798	0.0773822	0.0943907	0.0998102	-0.012497	-0.0378995	-0.0439656	-0.0203697	-0.029483
sp|Q6UWY0|ARSK_HUMAN	ARSK	Arylsulfatase K OS=Homo sapiens OX=9606 GN=ARSK PE=1 SV=1	1	6.89218	7.00893	7.45055	6.85725	5.98605	6.7243	6.63716	6.87135	4.76624	6.16685	5.64905	5.78033	5.48752	5.61404	6.59271	5.51548	6.20855	1.11011	1.12892	1.20005	1.10448	0.964162	1.08307	1.06904	1.10676	0.76769	0.993283	0.909882	0.931027	0.883865	0.904243	1.06188	0.888368	0.150704	0.174938	0.263091	0.143374	-0.052652	0.115128	0.0963097	0.146337	-0.381405	-0.00972261	-0.136248	-0.103105	-0.178102
sp|Q8NE71|ABCF1_HUMAN	ABCF1	ATP-binding cassette sub-family F member 1 OS=Homo sapiens OX=9606 GN=ABCF1 PE=1 SV=2	39	6.6553	6.63573	6.58169	6.41527	6.46653	6.53817	6.71298	6.46443	5.43137	5.77313	5.88636	5.73378	6.05753	6.04329	6.28863	6.31581	6.12388	1.08678	1.08358	1.07476	1.04758	1.05595	1.06765	1.0962	1.05561	0.886916	0.942724	0.961214	0.936298	0.989165	0.98684	1.0269	1.03134	0.120057	0.115809	0.104011	0.0670634	0.0785452	0.0944403	0.132507	0.0780766	-0.17313	-0.0850929	-0.0570708	-0.0949601	-0.015717
tr|Q5STZ8|Q5STZ8_HUMAN	ABCF1	ATP-binding cassette sub-family F member 1 (Fragment) OS=Homo sapiens OX=9606 GN=ABCF1 PE=1 SV=9	1	6.76123	5.80042	6.19025	6.41885	5.59046	6.52475	5.98804	7.06292	6.99032	6.10651	6.34999	6.57314	5.61047	6.38972	6.03517	5.60774	6.41462	1.05403	0.90425	0.965022	1.00066	0.871518	1.01717	0.933499	1.10107	1.08975	0.951968	0.989925	1.02471	0.874638	0.996118	0.940846	0.874212	0.0759219	-0.145206	-0.0513661	0.000951044	-0.198397	0.0245588	-0.0992799	0.138901	0.123995	-0.0710157	-0.0146095	0.0352189	-0.193242
sp|Q9Y520-7|PRC2C_HUMAN	PRRC2C	Isoform 7 of Protein PRRC2C OS=Homo sapiens OX=9606 GN=PRRC2C	182	5.93326	6.00575	6.2206	6.2231	6.07282	5.94192	5.91493	5.78239	6.72435	6.78918	6.54177	6.75056	6.45258	6.29811	6.14754	6.20115	6.36313	0.932443	0.943835	0.9776	0.977993	0.954375	0.933804	0.929562	0.908733	1.05677	1.06696	1.02807	1.06089	1.01406	0.989781	0.966118	0.974543	-0.100913	-0.0833933	-0.032684	-0.0321043	-0.0673711	-0.0988085	-0.105377	-0.138072	0.0796571	0.0934996	0.0399433	0.0852695	0.0201384
sp|P48634|PRC2A_HUMAN	PRRC2A	Protein PRRC2A OS=Homo sapiens OX=9606 GN=PRRC2A PE=1 SV=3	72	6.11348	6.16636	6.29111	6.39196	6.01824	5.18025	5.13823	5.12608	7.04724	6.99859	6.82456	7.08505	6.68225	6.42686	6.18775	6.322	6.58142	0.9289	0.936935	0.95589	0.971213	0.914429	0.787102	0.780718	0.778872	1.07078	1.06339	1.03694	1.07652	1.01532	0.976516	0.940185	0.960583	-0.106404	-0.0939792	-0.0650838	-0.04214	-0.129057	-0.345377	-0.357127	-0.360542	0.09866	0.0886659	0.0523377	0.10638	0.0219356
sp|Q5JSZ5|PRC2B_HUMAN	PRRC2B	Protein PRRC2B OS=Homo sapiens OX=9606 GN=PRRC2B PE=1 SV=2	33	6.06101	6.11363	6.26478	6.41939	5.91294	5.75947	5.77794	5.64485	6.89684	7.08995	6.50384	6.73701	6.42492	6.29926	6.01222	6.08196	6.54036	0.926709	0.934755	0.957865	0.981504	0.90407	0.880605	0.883429	0.86308	1.05451	1.08403	0.994417	1.03007	0.98235	0.963137	0.919249	0.929912	-0.109811	-0.0973403	-0.0621056	-0.0269333	-0.145494	-0.183433	-0.178814	-0.212434	0.076566	0.116406	-0.00807773	0.0427389	-0.025691
sp|Q9NYL9|TMOD3_HUMAN	TMOD3	Tropomodulin-3 OS=Homo sapiens OX=9606 GN=TMOD3 PE=1 SV=1	50	6.65211	6.44663	6.6729	6.41335	6.49969	6.59763	6.63384	6.54839	5.75733	5.71267	5.84386	5.76527	5.93695	6.02585	6.14654	6.34698	6.14218	1.08302	1.04957	1.0864	1.04415	1.0582	1.07415	1.08005	1.06613	0.937342	0.930071	0.95143	0.938635	0.966586	0.98106	1.00071	1.03334	0.11506	0.0697932	0.119562	0.0623262	0.0816189	0.103196	0.111092	0.0923883	-0.0933521	-0.104587	-0.0718304	-0.0913638	-0.04903
sp|Q9NZR1|TMOD2_HUMAN	TMOD2	Tropomodulin-2 OS=Homo sapiens OX=9606 GN=TMOD2 PE=1 SV=1	4	6.05491	6.40734	6.48556	6.78061	5.97153	6.94908	6.84507	6.36597	5.45271	5.87859	6.15557	6.33223	6.28423	5.76003	6.18463	6.09195	5.94839	1.01791	1.07716	1.09031	1.13991	1.00389	1.16823	1.15074	1.0702	0.91667	0.988266	1.03483	1.06453	1.05646	0.968335	1.03972	1.02413	0.0256069	0.107227	0.124733	0.188916	0.00560199	0.224323	0.202567	0.0978817	-0.125525	-0.0170285	0.0493938	0.090215	0.0792374
sp|P28289|TMOD1_HUMAN	TMOD1	Tropomodulin-1 OS=Homo sapiens OX=9606 GN=TMOD1 PE=1 SV=1	7	5.87828	6.12655	6.58019	6.1065	6.19204	6.61321	6.58676	5.88565	6.15956	6.36656	5.95103	6.08104	6.05109	6.46918	6.594	6.35835	6.13274	0.958508	0.998991	1.07296	0.995722	1.00967	1.07835	1.07403	0.95971	1.00437	1.03813	0.970371	0.99157	0.986687	1.05486	1.07521	1.03679	-0.0611371	-0.00145631	0.101598	-0.00618548	0.0138836	0.10882	0.103038	-0.0593294	0.0062961	0.0539829	-0.0433918	-0.0122131	-0.0193362
sp|P15336|ATF2_HUMAN	ATF2	Cyclic AMP-dependent transcription factor ATF-2 OS=Homo sapiens OX=9606 GN=ATF2 PE=1 SV=4	9	5.36269	5.53716	5.44148	5.48192	4.9321	5.37016	5.45189	5.16705	8.3352	7.75821	8.05869	7.47851	7.24749	6.28955	6.35967	5.72824	6.74831	0.794671	0.820525	0.806346	0.812339	0.730864	0.795778	0.807889	0.76568	1.23515	1.14965	1.19418	1.1082	1.07397	0.932018	0.942409	0.84884	-0.33157	-0.285381	-0.310528	-0.299846	-0.452325	-0.329562	-0.307771	-0.385186	0.304689	0.201197	0.256018	0.148224	0.102954
sp|Q15398|DLGP5_HUMAN	DLGAP5	Disks large-associated protein 5 OS=Homo sapiens OX=9606 GN=DLGAP5 PE=1 SV=2	44	6.15932	6.27568	6.30613	6.52428	5.99364	6.25118	6.19684	6.0377	6.25891	6.32273	6.37845	6.24289	6.30703	6.31072	6.15297	6.28153	6.25416	0.984836	1.00344	1.00831	1.04319	0.958345	0.999524	0.990835	0.965389	1.00076	1.01096	1.01987	0.998198	1.00845	1.00904	0.98382	1.00438	-0.022045	0.00495566	0.0119388	0.0610026	-0.0613837	-0.000687583	-0.0132834	-0.0508171	0.0010953	0.0157315	0.0283898	-0.00260208	0.0121447
sp|Q15398-3|DLGP5_HUMAN	DLGAP5	Isoform 3 of Disks large-associated protein 5 OS=Homo sapiens OX=9606 GN=DLGAP5	1	5.60521	4.76122	5.60773	5.52633	5.96491	6.40985	5.38063	5.6624	6.90393	5.94832	6.55221	7.22519	7.51392	6.83772	7.36815	6.73228	5.80467	0.965638	0.82024	0.966072	0.952049	1.02761	1.10426	0.926948	0.97549	1.18938	1.02475	1.12878	1.24472	1.29446	1.17797	1.26935	1.1598	-0.0504456	-0.285883	-0.0497972	-0.0708923	0.0392863	0.143077	-0.109439	-0.0358004	0.250204	0.0352682	0.174768	0.315821	0.372352
sp|Q86V48|LUZP1_HUMAN	LUZP1	Leucine zipper protein 1 OS=Homo sapiens OX=9606 GN=LUZP1 PE=1 SV=2	47	6.18748	6.20654	6.18625	6.44954	6.05381	6.21114	6.48516	6.36313	6.50072	6.29563	6.15067	6.57363	6.01772	6.1199	6.096	6.10268	6.29759	0.982515	0.985542	0.98232	1.02413	0.96129	0.986272	1.02978	1.01041	1.03225	0.999688	0.97667	1.04383	0.955559	0.971784	0.967989	0.96905	-0.0254485	-0.0210112	-0.0257353	0.0343959	-0.056957	-0.0199423	0.0423418	0.0149362	0.0457991	-0.000449653	-0.0340568	0.0618898	-0.0655834
sp|P25787|PSA2_HUMAN	PSMA2	Proteasome subunit alpha type-2 OS=Homo sapiens OX=9606 GN=PSMA2 PE=1 SV=2	81	6.04099	6.00292	5.87992	5.85894	6.27773	6.09977	6.10957	6.06678	6.86299	6.60898	6.33376	6.23416	6.64386	6.46778	6.31698	6.19486	6.37897	0.947017	0.941048	0.921766	0.918477	0.984129	0.956231	0.957767	0.951059	1.07588	1.03606	0.992913	0.977299	1.04153	1.01392	0.990282	0.971138	-0.0785385	-0.0876591	-0.117527	-0.122684	-0.0230805	-0.0645686	-0.0622526	-0.0723925	0.105514	0.0511041	-0.0102613	-0.0331283	0.0586982
sp|Q8WXI9|P66B_HUMAN	GATAD2B	Transcriptional repressor p66-beta OS=Homo sapiens OX=9606 GN=GATAD2B PE=1 SV=1	20	5.8742	5.99241	6.17407	6.29714	6.03333	6.13562	6.07016	5.97216	6.78876	6.49319	6.67026	6.61026	6.29675	6.30807	6.05073	6.23289	6.28714	0.93432	0.953122	0.982016	1.00159	0.95963	0.9759	0.965488	0.949901	1.07979	1.03277	1.06094	1.05139	1.00153	1.00333	0.962398	0.991371	-0.0980115	-0.0692676	-0.026182	0.00229285	-0.0594494	-0.0351948	-0.0506693	-0.0741511	0.110744	0.0465235	0.0853391	0.0723031	0.0022035
sp|Q86YP4-3|P66A_HUMAN	GATAD2A	Isoform 3 of Transcriptional repressor p66-alpha OS=Homo sapiens OX=9606 GN=GATAD2A	32	6.13702	6.09989	5.88221	6.22888	5.9965	6.26108	6.18544	6.14062	6.72207	6.72216	6.5113	6.74064	6.04052	6.22582	6.06055	6.04531	6.42028	0.95588	0.950096	0.916191	0.970187	0.933993	0.975203	0.963421	0.95644	1.047	1.04702	1.01418	1.0499	0.940849	0.969711	0.943969	0.941595	-0.0650991	-0.0738541	-0.126279	-0.0436646	-0.0985167	-0.0362258	-0.0537611	-0.064253	0.0662682	0.0662875	0.0203083	0.0702482	-0.0879646
sp|P46063|RECQ1_HUMAN	RECQL	ATP-dependent DNA helicase Q1 OS=Homo sapiens OX=9606 GN=RECQL PE=1 SV=3	71	6.42818	6.32705	6.57014	6.41341	6.2814	6.38649	6.45102	6.33678	5.99357	6.04011	6.05746	6.13248	5.94313	6.21772	6.16922	6.25184	6.19723	1.03727	1.02095	1.06017	1.03488	1.01358	1.03054	1.04095	1.02252	0.967137	0.974647	0.977447	0.989552	0.958998	1.00331	0.995481	1.00881	0.0527874	0.0299101	0.0843012	0.0494687	0.0194632	0.0434003	0.0579044	0.032127	-0.0482073	-0.0370481	-0.03291	-0.0151523	-0.0604
sp|P54132|BLM_HUMAN	BLM	Bloom syndrome protein OS=Homo sapiens OX=9606 GN=BLM PE=1 SV=1	10	6.01138	5.87559	6.32856	6.27224	5.83039	6.06345	6.23927	6.16501	6.7759	6.23109	6.29422	6.23567	6.62353	6.3985	6.29974	6.35544	6.22349	0.965918	0.944099	1.01688	1.00783	0.936836	0.974285	1.00254	0.990603	1.08876	1.00122	1.01137	1.00196	1.06428	1.02812	1.01225	1.0212	-0.0500276	-0.0829901	0.0241534	0.0112569	-0.0941314	-0.0375849	0.0036534	-0.0136206	0.122689	0.00176072	0.0163038	0.00282074	0.0898765
sp|P08574|CY1_HUMAN	CYC1	Cytochrome c1, heme protein, mitochondrial OS=Homo sapiens OX=9606 GN=CYC1 PE=1 SV=3	15	5.51958	5.4722	5.65117	5.42582	5.68628	5.51305	5.46512	5.64359	7.93589	6.92208	7.11069	7.22418	7.25128	6.57118	6.55604	6.05185	6.46244	0.854102	0.84677	0.874464	0.839593	0.879897	0.853091	0.845675	0.873291	1.228	1.07113	1.10031	1.11787	1.12207	1.01683	1.01448	0.936466	-0.22752	-0.239957	-0.193529	-0.252237	-0.184593	-0.229228	-0.241825	-0.195465	0.296314	0.0991272	0.137911	0.160755	0.166157
sp|Q9BV44|THUM3_HUMAN	THUMPD3	THUMP domain-containing protein 3 OS=Homo sapiens OX=9606 GN=THUMPD3 PE=1 SV=1	40	6.64318	6.51358	6.63125	6.24276	6.65141	6.59183	6.47973	6.52178	5.35193	5.9752	5.834	5.57276	6.04917	6.20998	6.21202	6.51943	6.12097	1.08531	1.06414	1.08337	1.0199	1.08666	1.07693	1.05861	1.06548	0.874359	0.976185	0.953117	0.910437	0.988269	1.01454	1.01487	1.0651	0.118113	0.0896898	0.11552	0.0284231	0.119899	0.106918	0.0821728	0.0915049	-0.193702	-0.0347739	-0.0692755	-0.135369	-0.0170237
sp|Q9Y4L1|HYOU1_HUMAN	HYOU1	Hypoxia up-regulated protein 1 OS=Homo sapiens OX=9606 GN=HYOU1 PE=1 SV=1	142	6.21534	6.15777	6.15794	6.19843	6.15903	6.28269	6.11373	6.14388	6.55143	6.36273	6.31329	6.33534	6.25964	6.27815	6.11823	6.35239	6.32182	0.983157	0.974051	0.974077	0.980482	0.97425	0.993811	0.967084	0.971853	1.03632	1.00647	0.998651	1.00214	0.990165	0.993093	0.967796	1.00484	-0.0245061	-0.0379314	-0.0378916	-0.0284365	-0.0376362	-0.00895699	-0.0482865	-0.0411893	0.0514705	0.00930651	-0.00194737	0.00308266	-0.0142597
sp|Q9Y6E0|STK24_HUMAN	STK24	Serine/threonine-protein kinase 24 OS=Homo sapiens OX=9606 GN=STK24 PE=1 SV=1	46	5.68886	5.73641	5.81179	5.87428	5.75308	5.97326	5.82124	5.93441	6.50212	6.44211	6.96358	6.86579	6.85288	6.7714	6.50616	6.50264	6.09238	0.933767	0.941572	0.953945	0.964202	0.944308	0.980449	0.955496	0.974072	1.06726	1.05741	1.143	1.12695	1.12483	1.11145	1.06792	1.06734	-0.0988652	-0.0868566	-0.0680222	-0.0525927	-0.0826702	-0.0284862	-0.0656782	-0.0379001	0.0939054	0.0805285	0.192824	0.172421	0.169706
sp|O00506|STK25_HUMAN	STK25	Serine/threonine-protein kinase 25 OS=Homo sapiens OX=9606 GN=STK25 PE=1 SV=1	6	6.08103	6.0645	6.06366	6.161	5.97562	6.58616	6.53203	6.20879	5.30949	5.73491	6.69059	6.68939	6.14214	6.46951	6.80701	6.48417	5.79748	1.04891	1.04606	1.04591	1.0627	1.03073	1.13604	1.1267	1.07095	0.915827	0.989207	1.15405	1.15384	1.05945	1.11592	1.17413	1.11845	0.0688891	0.0649621	0.0647623	0.087738	0.0436618	0.184011	0.172105	0.0988856	-0.126853	-0.0156557	0.206707	0.206448	0.0833148
sp|Q9P289|STK26_HUMAN	STK26	Serine/threonine-protein kinase 26 OS=Homo sapiens OX=9606 GN=STK26 PE=1 SV=2	17	6.47902	6.41264	6.60312	6.38752	6.32693	6.45037	6.30499	6.15027	5.4119	5.8666	6.20256	5.8306	6.17031	6.41326	6.4127	6.57724	6.04254	1.07223	1.06125	1.09277	1.05709	1.04706	1.06749	1.04343	1.01783	0.895633	0.970883	1.02648	0.964925	1.02115	1.06135	1.06126	1.08849	0.10062	0.0857633	0.127993	0.0801008	0.0663505	0.0942268	0.061339	0.0254946	-0.15902	-0.0426305	0.0377087	-0.0515108	0.0301879
sp|P56182|RRP1_HUMAN	RRP1	Ribosomal RNA processing protein 1 homolog A OS=Homo sapiens OX=9606 GN=RRP1 PE=1 SV=1	6	6.11471	5.93928	5.89147	6.60134	5.97437	6.11306	6.67631	6.4042	6.4771	5.97122	5.86397	7.22163	6.15864	6.21465	5.98132	6.39674	6.12558	0.998226	0.969587	0.961782	1.07767	0.975315	0.997957	1.08991	1.04549	1.05739	0.974801	0.957293	1.17893	1.0054	1.01454	0.97645	1.04427	-0.00256179	-0.0445578	-0.0562182	0.107913	-0.0360593	-0.00295114	0.124205	0.0641725	0.0805022	-0.0368201	-0.0629681	0.237479	0.00776594
sp|Q92481-2|AP2B_HUMAN	TFAP2B	Isoform 2 of Transcription factor AP-2-beta OS=Homo sapiens OX=9606 GN=TFAP2B	1	4.99357	7.77476	6.4515	7.84474	6.87548	6.49396	7.03385	6.55134	5.62432	5.73384	5.62519	5.42535	6.452	5.40653	5.21781	6.49575	6.03162	0.827898	1.289	1.06961	1.3006	1.13991	1.07665	1.16616	1.08617	0.932472	0.95063	0.932616	0.899484	1.0697	0.896364	0.865076	1.07695	-0.272475	0.366252	0.0970885	0.379179	0.188914	0.106552	0.221768	0.119244	-0.100867	-0.0730445	-0.100644	-0.15283	0.0972003
sp|O75146|HIP1R_HUMAN	HIP1R	Huntingtin-interacting protein 1-related protein OS=Homo sapiens OX=9606 GN=HIP1R PE=1 SV=2	53	6.58167	6.69242	6.53841	6.69503	6.53764	6.35154	6.53023	6.49593	5.7762	5.97592	5.77202	6.02002	5.56878	6.07383	6.14095	6.24942	6.25655	1.05196	1.06967	1.04505	1.07008	1.04493	1.01518	1.04374	1.03826	0.923224	0.955146	0.922556	0.962194	0.890072	0.970795	0.981523	0.99886	0.0730858	0.0971601	0.0635719	0.0977226	0.063402	0.0217385	0.0617659	0.0541682	-0.115247	-0.0662071	-0.116292	-0.0555996	-0.168007
sp|O00291|HIP1_HUMAN	HIP1	Huntingtin-interacting protein 1 OS=Homo sapiens OX=9606 GN=HIP1 PE=1 SV=5	11	6.50088	6.53723	6.5143	6.32522	5.96469	6.40633	6.3988	6.11895	5.81051	6.25753	6.11192	6.01672	6.28042	5.87424	6.69485	6.18742	6.27654	1.03574	1.04153	1.03788	1.00776	0.950315	1.02068	1.01948	0.974893	0.925751	0.996972	0.973773	0.958605	1.00062	0.935905	1.06665	0.985801	0.0506661	0.0587106	0.0536413	0.0111468	-0.0735217	0.0295292	0.0278325	-0.0366848	-0.111304	-0.0043756	-0.0383432	-0.0609917	0.000892137
sp|O75489|NDUS3_HUMAN	NDUFS3	NADH dehydrogenase [ubiquinone] iron-sulfur protein 3, mitochondrial OS=Homo sapiens OX=9606 GN=NDUFS3 PE=1 SV=1	14	5.40505	5.44656	5.51135	5.38051	5.21652	5.41453	5.6805	5.31043	7.82319	7.51739	7.65258	7.36629	7.41965	6.47505	6.63017	5.75024	6.54805	0.825445	0.831784	0.841678	0.821697	0.796653	0.826892	0.867511	0.810994	1.19474	1.14804	1.16868	1.12496	1.13311	0.988852	1.01254	0.878161	-0.276757	-0.265719	-0.248659	-0.283322	-0.327977	-0.274229	-0.205047	-0.302236	0.256692	0.199167	0.224881	0.169873	0.180286
sp|Q8ND04-2|SMG8_HUMAN	SMG8	Isoform 2 of Protein SMG8 OS=Homo sapiens OX=9606 GN=SMG8	21	6.27505	6.44124	6.59948	6.57345	6.1158	6.45998	6.42645	6.22391	6.15856	6.28053	6.02126	6.17891	6.02699	6.15686	5.83583	6.22568	6.28885	0.997806	1.02423	1.04939	1.04526	0.972484	1.02721	1.02188	0.989675	0.979283	0.998678	0.957451	0.982519	0.958362	0.979013	0.927965	0.989956	-0.00316812	0.0345434	0.0695573	0.0638557	-0.0402538	0.0387346	0.0312269	-0.0149739	-0.030202	-0.00190877	-0.0627297	-0.0254427	-0.0613574
sp|Q9UBP6|TRMB_HUMAN	METTL1	tRNA (guanine-N(7)-)-methyltransferase OS=Homo sapiens OX=9606 GN=METTL1 PE=1 SV=1	11	6.14771	6.27845	6.58625	6.35288	6.33634	6.43599	6.74675	6.5243	5.95714	6.16965	6.02993	6.05925	5.90458	5.85929	6.24434	6.36716	6.13824	1.00154	1.02284	1.07299	1.03497	1.03227	1.04851	1.09913	1.06289	0.970497	1.00512	0.982355	0.987132	0.961934	0.954556	1.01729	1.03729	0.00222464	0.032584	0.101633	0.0495863	0.0458253	0.0683376	0.136368	0.0879987	-0.0432046	0.00736418	-0.0256832	-0.0186852	-0.05599
sp|Q86Y37|CACL1_HUMAN	CACUL1	CDK2-associated and cullin domain-containing protein 1 OS=Homo sapiens OX=9606 GN=CACUL1 PE=1 SV=1	15	5.91376	6.20388	6.00213	6.1527	5.95248	5.30462	5.46217	5.70018	7.09378	7.14941	6.66448	7.02085	6.45474	6.59132	6.2514	6.0821	6.59021	0.897356	0.941379	0.910765	0.933612	0.903231	0.804925	0.828831	0.864947	1.07641	1.08485	1.01127	1.06535	0.979444	1.00017	0.948589	0.9229	-0.156248	-0.0871531	-0.134849	-0.0991042	-0.146833	-0.313074	-0.27085	-0.209316	0.106231	0.1175	0.0161684	0.0913218	-0.0299649
sp|Q14244-7|MAP7_HUMAN	MAP7	Isoform 7 of Ensconsin OS=Homo sapiens OX=9606 GN=MAP7	23	5.6608	5.73764	5.7333	5.82617	5.66534	5.66083	5.71426	5.74199	7.51679	6.94341	6.76299	7.07892	6.7211	6.59932	6.38676	6.25039	6.46466	0.875653	0.887539	0.886868	0.901234	0.876355	0.875658	0.883923	0.888212	1.16275	1.07406	1.04615	1.09502	1.03967	1.02083	0.98795	0.966855	-0.191569	-0.172117	-0.173209	-0.150027	-0.190412	-0.191561	-0.178008	-0.171024	0.217542	0.10307	0.0650867	0.130955	0.0561229
sp|Q3KQU3|MA7D1_HUMAN	MAP7D1	MAP7 domain-containing protein 1 OS=Homo sapiens OX=9606 GN=MAP7D1 PE=1 SV=1	16	5.86779	6.12199	6.20273	6.32927	6.15324	6.03323	6.36149	6.11932	6.44081	6.40635	6.25874	6.52526	6.15887	6.19582	6.37046	6.45463	6.20923	0.94501	0.985949	0.998952	1.01933	0.990982	0.971654	1.02452	0.985519	1.0373	1.03175	1.00797	1.0509	0.991889	0.99784	1.02597	1.03952	-0.0815983	-0.0204148	-0.00151221	0.0276236	-0.0130693	-0.041485	0.0349492	-0.0210442	0.0528266	0.0450871	0.0114567	0.0716199	-0.0117499
sp|Q8IWC1|MA7D3_HUMAN	MAP7D3	MAP7 domain-containing protein 3 OS=Homo sapiens OX=9606 GN=MAP7D3 PE=1 SV=2	19	5.75472	5.91249	5.97644	6.1186	5.74899	5.89951	6.07865	5.86289	6.97277	6.92555	6.75672	6.97883	6.43578	6.17365	6.35788	6.04654	6.39138	0.900387	0.925072	0.935078	0.95732	0.899491	0.923041	0.95107	0.917312	1.09096	1.08358	1.05716	1.09191	1.00695	0.965933	0.994758	0.946046	-0.151382	-0.112362	-0.0968417	-0.0629264	-0.15282	-0.115533	-0.0723771	-0.124516	0.125604	0.115801	0.080195	0.126857	0.00998698
sp|Q9UKV3-5|ACINU_HUMAN	ACIN1	Isoform 4 of Apoptotic chromatin condensation inducer in the nucleus OS=Homo sapiens OX=9606 GN=ACIN1	71	5.82923	5.96691	6.04296	6.0468	5.90273	6.15566	6.12942	6.05389	6.68812	6.6335	6.4385	6.64904	6.44514	6.43949	6.2868	6.29181	6.27944	0.928304	0.95023	0.962341	0.962952	0.940009	0.980288	0.976109	0.964081	1.06508	1.05638	1.02533	1.05886	1.02639	1.02549	1.00117	1.00197	-0.107331	-0.0736519	-0.0553805	-0.054464	-0.0892536	-0.0287224	-0.0348853	-0.0527734	0.0909648	0.0791344	0.0360887	0.0825102	0.0375758
tr|E7EQT4|E7EQT4_HUMAN	ACIN1	Apoptotic chromatin condensation inducer in the nucleus OS=Homo sapiens OX=9606 GN=ACIN1 PE=1 SV=2	7	6.02108	6.02543	6.15487	5.8437	6.05173	6.13157	6.18579	6.10835	6.47876	6.39679	6.71236	6.44596	6.30273	6.3875	6.54816	6.20523	6.23052	0.966386	0.967084	0.987859	0.937916	0.971305	0.984119	0.992822	0.980392	1.03984	1.02669	1.07734	1.03458	1.01159	1.0252	1.05098	0.995942	-0.0493291	-0.0482872	-0.017623	-0.0924693	-0.0420038	-0.0230949	-0.0103936	-0.0285687	0.0563663	0.0379967	0.107469	0.0490438	0.0166254
sp|Q9H307|PININ_HUMAN	PNN	Pinin OS=Homo sapiens OX=9606 GN=PNN PE=1 SV=5	38	6.20689	6.28075	6.37621	6.37361	6.19722	6.90047	7.07758	6.98988	5.77675	5.87686	5.85803	6.06589	5.90062	6.06404	6.10108	5.95413	6.03531	1.02843	1.04067	1.05648	1.05605	1.02683	1.14335	1.17269	1.15816	0.957158	0.973746	0.970626	1.00507	0.977683	1.00476	1.0109	0.986549	0.0404421	0.0575084	0.0792707	0.0786823	0.0381927	0.193266	0.229828	0.211839	-0.0631704	-0.0383829	-0.0430129	0.00729086	-0.0325619
sp|Q96GQ7|DDX27_HUMAN	DDX27	Probable ATP-dependent RNA helicase DDX27 OS=Homo sapiens OX=9606 GN=DDX27 PE=1 SV=2	10	6.29778	6.27485	6.31932	6.22095	6.06556	6.0398	5.98242	5.9667	6.28452	6.48691	6.37851	6.89515	5.82531	6.27384	6.07345	6.61494	6.33601	0.993965	0.990346	0.997365	0.98184	0.957315	0.953249	0.944193	0.941712	0.991873	1.02382	1.00671	1.08825	0.919396	0.990187	0.95856	1.04402	-0.00873239	-0.0139948	-0.00380643	-0.0264408	-0.0629349	-0.069075	-0.0828466	-0.0866425	-0.0117732	0.0339557	0.0096437	0.122006	-0.121241
sp|Q9H9F9|ARP5_HUMAN	ACTR5	Actin-related protein 5 OS=Homo sapiens OX=9606 GN=ACTR5 PE=1 SV=2	4	6.05493	6.38198	5.47667	6.31962	6.0477	5.59969	6.19795	5.22614	7.01381	7.38794	6.4616	6.21486	5.63256	7.40495	6.51244	6.06716	6.70967	0.902419	0.951162	0.816236	0.941868	0.901342	0.834571	0.923735	0.778897	1.04533	1.10109	0.963029	0.926255	0.83947	1.10362	0.970606	0.904242	-0.14813	-0.0722366	-0.292942	-0.0864029	-0.149854	-0.260894	-0.11445	-0.360495	0.0639576	0.138931	-0.0543493	-0.110519	-0.25245
sp|P31146|COR1A_HUMAN	CORO1A	Coronin-1A OS=Homo sapiens OX=9606 GN=CORO1A PE=1 SV=4	15	6.40905	6.31873	6.505	8.13006	6.20785	6.46683	6.46966	6.11934	5.75271	5.90997	6.33974	5.82635	5.62773	5.71121	5.95378	6.252	6.09762	1.05107	1.03626	1.06681	1.33332	1.01808	1.06055	1.06101	1.00356	0.943436	0.969226	1.03971	0.955513	0.92294	0.93663	0.976411	1.02532	0.0718655	0.0513896	0.093304	0.415021	0.0258486	0.0848136	0.0854448	0.005131	-0.0840033	-0.0450943	0.0561786	-0.0656527	-0.115692
sp|Q9ULV4-3|COR1C_HUMAN	CORO1C	Isoform 3 of Coronin-1C OS=Homo sapiens OX=9606 GN=CORO1C	46	6.23552	6.3223	6.21313	5.94207	6.12952	6.36317	6.08474	6.29968	6.67286	6.3166	6.36922	6.17181	6.35041	6.14319	6.12297	6.26279	6.38682	0.976311	0.989898	0.972805	0.930364	0.959714	0.996297	0.952703	0.986356	1.04479	0.989005	0.997244	0.966335	0.994299	0.961854	0.958688	0.98058	-0.0345879	-0.0146483	-0.0397776	-0.104132	-0.0593237	-0.00535213	-0.0699022	-0.0198192	0.0632074	-0.0159496	-0.00398109	-0.0494041	-0.00824805
sp|Q9Y5B0|CTDP1_HUMAN	CTDP1	RNA polymerase II subunit A C-terminal domain phosphatase OS=Homo sapiens OX=9606 GN=CTDP1 PE=1 SV=3	42	5.89339	6.0455	5.8426	6.2457	5.93466	5.79597	5.90471	5.79653	6.98773	6.68543	6.73878	6.81807	6.52079	6.31545	6.23541	6.23927	6.40301	0.920409	0.944165	0.912477	0.975431	0.926854	0.905194	0.922177	0.905282	1.09132	1.04411	1.05244	1.06482	1.01839	0.986325	0.973824	0.974427	-0.119653	-0.0828892	-0.13214	-0.0358876	-0.109585	-0.143701	-0.116885	-0.143561	0.126073	0.0622695	0.0737366	0.0906126	0.0262959
sp|P51788|CLCN2_HUMAN	CLCN2	Chloride channel protein 2 OS=Homo sapiens OX=9606 GN=CLCN2 PE=1 SV=2	5	5.7332	6.01518	6.85799	6.41633	6.7029	5.91858	6.01874	6.16221	6.73518	5.91328	6.36836	6.8568	5.83625	5.90858	5.97266	6.58375	6.09921	0.939991	0.986223	1.12441	1.05199	1.09898	0.970385	0.986806	1.01033	1.10427	0.969516	1.04413	1.12421	0.956886	0.968745	0.979251	1.07944	-0.0892818	-0.0200145	0.169163	0.073126	0.136163	-0.0433713	-0.0191609	0.0148255	0.143094	-0.0446638	0.0622995	0.168913	-0.0635807
sp|Q92947|GCDH_HUMAN	GCDH	Glutaryl-CoA dehydrogenase, mitochondrial OS=Homo sapiens OX=9606 GN=GCDH PE=1 SV=1	5	6.01497	6.54809	6.23582	6.5544	6.20124	7.17806	6.41962	6.06946	6.31639	6.07626	5.8328	6.55935	5.42733	5.78194	6.25419	6.53008	6.23893	0.964103	1.04955	0.999502	1.05057	0.993959	1.15053	1.02896	0.972837	1.01242	0.973927	0.934904	1.05136	0.869914	0.926752	1.00245	1.04667	-0.0527405	0.0697761	-0.00071876	0.0711657	-0.00874132	0.202296	0.0411899	-0.0397299	0.0178022	-0.0381144	-0.0971094	0.0722548	-0.201055
tr|H7BXI1|H7BXI1_HUMAN	ESYT2	Extended synaptotagmin-2 OS=Homo sapiens OX=9606 GN=ESYT2 PE=1 SV=2	14	6.41331	6.26086	6.86982	6.44247	6.33514	6.47792	6.7151	6.54436	6.01341	5.88865	6.12004	6.23506	5.60777	5.97997	5.93118	6.16494	6.14406	1.04382	1.01901	1.11812	1.04857	1.0311	1.05434	1.09294	1.06515	0.978736	0.95843	0.996091	1.01481	0.912714	0.973293	0.965352	1.0034	0.0618774	0.0271691	0.161081	0.0684222	0.0441848	0.0763389	0.128217	0.0910604	-0.0310084	-0.0612548	-0.00565064	0.0212117	-0.131765
sp|Q96BH1|RNF25_HUMAN	RNF25	E3 ubiquitin-protein ligase RNF25 OS=Homo sapiens OX=9606 GN=RNF25 PE=1 SV=1	18	5.85469	5.81601	6.23846	6.30149	6.26773	5.99614	6.16819	6.18974	6.67523	6.45362	6.36368	6.7163	6.19187	6.29331	6.34756	6.12596	6.19989	0.944322	0.938083	1.00622	1.01639	1.01094	0.967137	0.994887	0.998363	1.07667	1.04093	1.02642	1.08329	0.998707	1.01507	1.02382	0.988076	-0.0826493	-0.0922123	0.0089479	0.023451	0.015701	-0.048208	-0.00739483	-0.00236323	0.106576	0.0578666	0.0376193	0.115425	-0.00186686
sp|Q15181|IPYR_HUMAN	PPA1	Inorganic pyrophosphatase OS=Homo sapiens OX=9606 GN=PPA1 PE=1 SV=2	77	5.96898	5.85018	5.74746	5.72675	6.09367	6.0933	5.84591	6.04232	7.50677	6.49226	6.51684	6.66632	6.86122	6.40525	6.00795	6.17481	6.45455	0.924771	0.906366	0.890451	0.887243	0.944089	0.944032	0.905704	0.936134	1.16302	1.00584	1.00965	1.03281	1.06301	0.992362	0.930809	0.95666	-0.112832	-0.141835	-0.167391	-0.172599	-0.0830046	-0.0830922	-0.142888	-0.0952134	0.217876	0.00840482	0.0138566	0.0465746	0.0881492
sp|Q9H2U2-2|IPYR2_HUMAN	PPA2	Isoform 2 of Inorganic pyrophosphatase 2, mitochondrial OS=Homo sapiens OX=9606 GN=PPA2	46	6.10022	6.05798	6.28831	6.16408	6.18871	6.11929	6.10322	6.12138	6.59682	6.36286	6.40508	6.54674	6.42812	6.13922	6.21609	6.16187	6.27947	0.971455	0.964728	1.00141	0.981624	0.985547	0.974491	0.971932	0.974824	1.05054	1.01328	1.02	1.04256	1.02367	0.977665	0.989907	0.981272	-0.0417815	-0.051806	0.00202954	-0.0267572	-0.0210041	-0.0372785	-0.0410722	-0.0367859	0.0711279	0.0190326	0.0285738	0.0601339	0.0337541
sp|Q15233|NONO_HUMAN	NONO	Non-POU domain-containing octamer-binding protein OS=Homo sapiens OX=9606 GN=NONO PE=1 SV=4	103	6.62635	6.5116	6.53715	6.55691	6.56594	6.47802	6.6001	6.63868	5.81252	5.84731	5.75683	5.76751	5.87674	6.00155	6.1805	6.2423	6.19944	1.06886	1.05035	1.05447	1.05766	1.05912	1.04494	1.06463	1.07085	0.937587	0.943199	0.928604	0.930327	0.947946	0.968079	0.996944	1.00691	0.0960753	0.070873	0.0765227	0.080877	0.0828625	0.0634139	0.0903488	0.0987573	-0.0929753	-0.084366	-0.106864	-0.10419	-0.077123
sp|P23246|SFPQ_HUMAN	SFPQ	Splicing factor, proline- and glutamine-rich OS=Homo sapiens OX=9606 GN=SFPQ PE=1 SV=2	151	6.54908	6.39829	6.53787	6.52388	6.41823	6.34422	6.50937	6.5757	5.93286	5.72269	5.79079	5.87549	6.21492	5.99205	6.42392	6.19064	6.15073	1.06476	1.04025	1.06294	1.06067	1.04349	1.03146	1.05831	1.06909	0.964578	0.930408	0.94148	0.955251	1.01044	0.974201	1.04442	1.00649	0.0905346	0.0569287	0.088063	0.0849726	0.0614178	0.0446852	0.0817603	0.0963868	-0.0520299	-0.104064	-0.0869975	-0.0660485	0.0149782
sp|Q8WXF1|PSPC1_HUMAN	PSPC1	Paraspeckle component 1 OS=Homo sapiens OX=9606 GN=PSPC1 PE=1 SV=1	78	5.30152	5.42462	5.52285	5.82745	5.35873	5.58195	5.4605	5.451	7.20682	7.20637	7.08171	7.50613	7.31999	6.79811	6.79004	6.1622	6.28483	0.843542	0.863129	0.878759	0.927224	0.852645	0.888162	0.868838	0.867326	1.1467	1.14663	1.12679	1.19432	1.16471	1.08167	1.08039	0.980488	-0.245468	-0.212352	-0.186461	-0.10901	-0.229983	-0.171105	-0.202841	-0.205353	0.197489	0.197398	0.172223	0.256195	0.219967
sp|P35658-3|NU214_HUMAN	NUP214	Isoform 3 of Nuclear pore complex protein Nup214 OS=Homo sapiens OX=9606 GN=NUP214	33	6.81739	6.87976	6.64283	6.86809	6.75804	5.91812	6.08312	6.00071	5.70445	6.23753	5.97201	6.22018	5.57007	6.19756	5.94727	6.18288	6.40978	1.06359	1.07332	1.03636	1.0715	1.05433	0.923295	0.949037	0.93618	0.88996	0.973127	0.931702	0.97042	0.868995	0.966891	0.927843	0.964601	0.0889441	0.102083	0.0515226	0.0996335	0.0763295	-0.115136	-0.0754639	-0.0951422	-0.168188	-0.0393006	-0.102059	-0.0433191	-0.20258
sp|P06737|PYGL_HUMAN	PYGL	Glycogen phosphorylase, liver form OS=Homo sapiens OX=9606 GN=PYGL PE=1 SV=4	180	6.28294	6.18739	6.3347	6.1859	6.25331	6.25967	6.3183	6.28379	6.08932	6.18826	6.33533	6.10784	6.34465	6.15196	6.37362	6.30304	6.18698	1.01551	1.00007	1.02388	0.999826	1.01072	1.01175	1.02123	1.01565	0.984216	1.00021	1.02398	0.987209	1.02548	0.99434	1.03017	1.01876	0.022205	9.61846e-05	0.0340415	-0.000251276	0.0153853	0.0168518	0.0303017	0.0224002	-0.0229537	0.000299026	0.034185	-0.0185725	0.0363058
sp|P11216|PYGB_HUMAN	PYGB	Glycogen phosphorylase, brain form OS=Homo sapiens OX=9606 GN=PYGB PE=1 SV=5	119	6.3258	6.10263	6.4245	6.28159	6.15616	6.1901	6.33472	6.24925	6.16371	6.36354	6.50354	6.18607	6.29509	6.15362	6.16105	6.10863	6.23892	1.01393	0.978155	1.02975	1.00684	0.986735	0.992175	1.01536	1.00166	0.987945	1.01997	1.04241	0.991529	1.009	0.986328	0.987519	0.979117	0.0199516	-0.0318652	0.0422879	0.00983347	-0.0192656	-0.0113336	0.0219845	0.00238675	-0.0174973	0.0285332	0.0599289	-0.0122732	0.0129307
sp|Q12955|ANK3_HUMAN	ANK3	Ankyrin-3 OS=Homo sapiens OX=9606 GN=ANK3 PE=1 SV=3	12	6.20531	6.25302	6.62529	6.42503	6.20106	6.43617	6.63466	6.52649	5.85257	5.91753	6.55419	5.62984	6.68291	6.04002	5.98404	6.03188	6.05711	1.02447	1.03234	1.0938	1.06074	1.02377	1.06258	1.09535	1.07749	0.966232	0.976956	1.08207	0.92946	1.10332	0.997179	0.987937	0.995835	0.0348743	0.0459241	0.129355	0.0850742	0.0338858	0.0875734	0.131394	0.107678	-0.0495587	-0.0336339	0.113788	-0.105535	0.141847
sp|Q01484|ANK2_HUMAN	ANK2	Ankyrin-2 OS=Homo sapiens OX=9606 GN=ANK2 PE=1 SV=4	1	5.79705	7.53878	6.20831	7.05615	6.03157	5.58796	5.59252	6.72457	7.25518	5.56276	6.54656	6.89662	5.38899	5.69511	5.995	6.12288	6.53844	0.88661	1.15299	0.949509	1.07918	0.922478	0.854632	0.855329	1.02847	1.10962	0.850778	1.00124	1.05478	0.824201	0.871019	0.916885	0.936443	-0.173628	0.205384	-0.0747464	0.109934	-0.116413	-0.226625	-0.225449	0.040495	0.150064	-0.233146	0.00179	0.0769425	-0.278932
sp|P09884|DPOLA_HUMAN	POLA1	DNA polymerase alpha catalytic subunit OS=Homo sapiens OX=9606 GN=POLA1 PE=1 SV=2	63	6.5487	6.43424	6.33207	6.49763	6.27226	6.41473	6.44531	6.36371	5.76793	6.25378	5.98812	6.12707	5.94219	6.2304	6.22102	6.16084	6.25116	1.0476	1.02929	1.01294	1.03943	1.00337	1.02617	1.03106	1.018	0.922697	1.00042	0.957921	0.980149	0.950574	0.996679	0.995178	0.985551	0.067084	0.0416452	0.0185527	0.0557891	0.00486086	0.037264	0.0441252	0.0257436	-0.116071	0.000603962	-0.0620214	-0.0289272	-0.0731298
sp|Q07820|MCL1_HUMAN	MCL1	Induced myeloid leukemia cell differentiation protein Mcl-1 OS=Homo sapiens OX=9606 GN=MCL1 PE=1 SV=3	1	5.5503	6.09184	6.40347	7.60238	6.18368	6.76762	5.62929	5.99057	7.60726	6.42242	7.0316	5.73612	5.79697	5.90448	5.96462	5.31735	6.41796	0.864808	0.949187	0.997743	1.18455	0.963497	1.05448	0.877116	0.933408	1.18531	1.0007	1.09561	0.893761	0.903243	0.919994	0.929365	0.828512	-0.209548	-0.0752356	-0.00325977	0.244337	-0.053648	0.0765349	-0.189161	-0.0994204	0.245263	0.00100334	0.131739	-0.162038	-0.146815
sp|Q92610|ZN592_HUMAN	ZNF592	Zinc finger protein 592 OS=Homo sapiens OX=9606 GN=ZNF592 PE=1 SV=2	2	5.0594	5.76662	5.5907	5.99981	5.77034	5.75097	5.59957	6.75909	7.52947	6.61532	6.7498	7.86787	5.84929	7.40117	5.79464	5.89594	6.2427	0.81045	0.923738	0.895558	0.961092	0.924334	0.921231	0.896979	1.08272	1.20612	1.05969	1.08123	1.26033	0.93698	1.18557	0.928226	0.944453	-0.303204	-0.114445	-0.159142	-0.0572539	-0.113514	-0.118365	-0.156855	0.114658	0.270378	0.0836402	0.112674	0.333802	-0.0939092
sp|Q9NW75|GPTC2_HUMAN	GPATCH2	G patch domain-containing protein 2 OS=Homo sapiens OX=9606 GN=GPATCH2 PE=1 SV=1	10	6.37471	6.48367	6.49155	6.30227	6.19577	6.39645	6.50063	6.56612	5.82004	6.371	5.92841	5.69902	5.53111	6.4897	6.29052	6.55905	6.26235	1.01794	1.03534	1.0366	1.00637	0.989367	1.02141	1.03805	1.04851	0.929369	1.01735	0.946674	0.910044	0.883232	1.0363	1.0045	1.04738	0.0256544	0.0501054	0.0518577	0.00916627	-0.0154217	0.0305661	0.0538742	0.0683358	-0.105676	0.0248145	-0.0790601	-0.135991	-0.179136
sp|Q5T6F2|UBAP2_HUMAN	UBAP2	Ubiquitin-associated protein 2 OS=Homo sapiens OX=9606 GN=UBAP2 PE=1 SV=1	57	6.27232	6.43618	6.41497	6.57299	6.27591	5.48577	5.42226	5.47839	6.75051	6.77559	6.36549	6.69821	6.41375	6.31399	6.11442	6.20925	6.55865	0.956343	0.981327	0.978093	1.00219	0.956891	0.836418	0.826734	0.835292	1.02925	1.03308	0.970549	1.02128	0.977907	0.962697	0.932268	0.946727	-0.0643997	-0.0271942	-0.0319564	0.0031509	-0.0635742	-0.257705	-0.274505	-0.259647	0.0415976	0.0469477	-0.0431273	0.0303767	-0.0322308
sp|O95793|STAU1_HUMAN	STAU1	Double-stranded RNA-binding protein Staufen homolog 1 OS=Homo sapiens OX=9606 GN=STAU1 PE=1 SV=2	41	5.6416	5.77704	5.94104	5.91106	5.85682	5.54802	5.76993	5.508	7.51126	7.05725	6.76425	6.94062	6.84989	6.44573	6.36399	6.1135	6.49679	0.868368	0.889215	0.914458	0.909844	0.901495	0.853964	0.88812	0.847804	1.15615	1.08627	1.04117	1.06832	1.05435	0.992141	0.97956	0.941004	-0.203622	-0.169396	-0.129011	-0.13631	-0.149609	-0.227754	-0.171173	-0.238198	0.209328	0.11938	0.0582035	0.095338	0.0763543
sp|Q9NUL3|STAU2_HUMAN	STAU2	Double-stranded RNA-binding protein Staufen homolog 2 OS=Homo sapiens OX=9606 GN=STAU2 PE=1 SV=2	6	6.37361	6.45708	6.38607	6.63414	5.91076	6.0277	5.86346	6.15557	6.36074	6.49834	5.81799	6.15894	6.13621	6.62547	6.12057	6.47334	6.42244	0.992397	1.00539	0.994337	1.03296	0.920329	0.938537	0.912964	0.958447	0.990393	1.01182	0.905884	0.958972	0.955432	1.03161	0.952997	1.00792	-0.0110113	0.00775983	-0.0081937	0.0467874	-0.119778	-0.0915145	-0.13137	-0.0612296	-0.0139275	0.0169492	-0.142601	-0.06044	-0.0657742
sp|Q71SY5-3|MED25_HUMAN	MED25	Isoform 3 of Mediator of RNA polymerase II transcription subunit 25 OS=Homo sapiens OX=9606 GN=MED25	10	6.26272	6.56382	6.50302	6.43475	6.39227	5.91096	6.34715	6.2042	6.08422	6.11644	6.23256	6.31278	5.9625	6.16795	6.00867	6.496	6.2568	1.00095	1.04907	1.03935	1.02844	1.02165	0.944726	1.01444	0.991593	0.972417	0.977567	0.996126	1.00895	0.952963	0.985799	0.960342	1.03823	0.00136439	0.0691107	0.0556849	0.0404591	0.0309034	-0.0820325	0.0206839	-0.0121798	-0.0403527	-0.0327328	-0.00560012	0.0128505	-0.0695076
sp|Q86YD1|PTOV1_HUMAN	PTOV1	Prostate tumor-overexpressed gene 1 protein OS=Homo sapiens OX=9606 GN=PTOV1 PE=1 SV=1	6	5.97026	6.64999	6.2286	6.63864	5.45257	5.92495	6.04211	5.6799	6.32439	6.24024	7.03677	6.58369	6.37157	6.4584	6.08751	6.3104	6.29622	0.948229	1.05619	0.98926	1.05439	0.866007	0.941033	0.959641	0.902113	1.00447	0.991109	1.11762	1.04566	1.01197	1.02576	0.966852	1.00225	-0.0766922	0.0788662	-0.015578	0.0764018	-0.20755	-0.087683	-0.0594335	-0.14862	0.00644038	-0.0128844	0.160427	0.0644105	0.017163
sp|Q7L2J0|MEPCE_HUMAN	MEPCE	7SK snRNA methylphosphate capping enzyme OS=Homo sapiens OX=9606 GN=MEPCE PE=1 SV=1	29	6.30712	6.267	6.11802	6.11083	5.9281	6.2492	6.2432	6.04812	6.57784	6.26559	6.44976	6.28947	6.38426	6.17149	6.2384	6.35159	6.35439	0.992561	0.986248	0.962802	0.961671	0.932914	0.983446	0.982502	0.951802	1.03517	0.986026	1.01501	0.989784	1.0047	0.971217	0.981747	0.99956	-0.0107717	-0.0199781	-0.0546882	-0.0563847	-0.100183	-0.0240816	-0.0254674	-0.0712663	0.0498608	-0.0203027	0.0214924	-0.0148146	0.00676634
sp|P56181-2|NDUV3_HUMAN	NDUFV3	Isoform 2 of NADH dehydrogenase [ubiquinone] flavoprotein 3, mitochondrial OS=Homo sapiens OX=9606 GN=NDUFV3	32	5.88791	6.01137	6.43435	6.16117	5.96062	6.29408	6.31774	6.2231	6.25498	6.16071	6.4291	6.56918	6.41954	6.34953	6.13562	6.39101	6.07874	0.968607	0.988917	1.0585	1.01356	0.980568	1.03542	1.03932	1.02375	1.02899	1.01348	1.05764	1.08068	1.05606	1.04455	1.00936	1.05137	-0.0460173	-0.0160791	0.0820215	0.0194314	-0.0283105	0.0502226	0.0556357	0.0338605	0.0412324	0.0193237	0.0808439	0.11194	0.078697
sp|Q5T4S7-2|UBR4_HUMAN	UBR4	Isoform 2 of E3 ubiquitin-protein ligase UBR4 OS=Homo sapiens OX=9606 GN=UBR4	258	6.49133	6.51604	6.60744	6.59609	6.38237	6.3876	6.48509	6.3886	5.68073	5.97681	5.99624	6.03121	5.86165	6.07928	6.16595	6.35356	6.16623	1.05272	1.05673	1.07155	1.06971	1.03505	1.0359	1.05171	1.03606	0.921265	0.969281	0.972432	0.978104	0.950606	0.985899	0.999955	1.03038	0.074126	0.0796073	0.0997033	0.097223	0.0497041	0.0508859	0.0727385	0.0511117	-0.118312	-0.0450124	-0.04033	-0.0319406	-0.0730813
sp|P16298-4|PP2BB_HUMAN	PPP3CB	Isoform 4 of Serine/threonine-protein phosphatase 2B catalytic subunit beta isoform OS=Homo sapiens OX=9606 GN=PPP3CB	38	6.1952	6.1953	6.47576	6.49035	6.33511	6.37672	6.43881	6.32182	5.59619	5.96816	6.16634	6.16507	6.2708	6.19314	6.34342	6.46781	5.98871	1.03448	1.0345	1.08133	1.08376	1.05784	1.06479	1.07516	1.05562	0.934456	0.996568	1.02966	1.02945	1.0471	1.03414	1.05923	1.08	0.048905	0.0489283	0.112804	0.11605	0.0811238	0.0905687	0.104548	0.0780941	-0.0978009	-0.00495966	0.0421686	0.0418714	0.0664036
sp|Q08209-2|PP2BA_HUMAN	PPP3CA	Isoform 2 of Serine/threonine-protein phosphatase 2B catalytic subunit alpha isoform OS=Homo sapiens OX=9606 GN=PPP3CA	50	6.4414	6.33081	6.31352	6.14923	6.52006	6.31782	6.3751	6.43296	6.10105	6.13874	6.02148	5.94413	6.22347	6.16438	6.19704	6.32881	6.253	1.03013	1.01244	1.00968	0.983405	1.04271	1.01037	1.01953	1.02878	0.9757	0.981727	0.962975	0.950605	0.995277	0.985828	0.991051	1.01212	0.0428258	0.0178416	0.0138961	-0.0241427	0.0603367	0.0148783	0.0278995	0.0409342	-0.035491	-0.0266059	-0.0544304	-0.0730828	-0.00682931
sp|P48454-3|PP2BC_HUMAN	PPP3CC	Isoform 3 of Serine/threonine-protein phosphatase 2B catalytic subunit gamma isoform OS=Homo sapiens OX=9606 GN=PPP3CC	6	5.67418	5.38945	5.4842	5.90391	5.40775	5.46342	4.79741	5.11514	7.72745	6.74595	7.42978	7.19244	7.88913	6.71194	6.6772	6.39064	6.38426	0.888777	0.844178	0.859019	0.924761	0.847044	0.855764	0.751444	0.801211	1.21039	1.05665	1.16377	1.12659	1.23572	1.05133	1.04589	1.001	-0.170107	-0.244381	-0.219238	-0.112848	-0.23949	-0.224715	-0.412263	-0.319745	0.275474	0.0795028	0.218801	0.171962	0.305347
sp|Q9HAF1-3|EAF6_HUMAN	MEAF6	Isoform 3 of Chromatin modification-related protein MEAF6 OS=Homo sapiens OX=9606 GN=MEAF6	7	5.97572	5.96707	5.99335	5.83448	5.66706	5.73857	5.86683	5.9719	7.06881	6.35277	7.16443	7.02418	7.01027	6.55804	6.04207	5.76443	6.34109	0.94238	0.941016	0.94516	0.920106	0.893704	0.904981	0.925208	0.941778	1.11476	1.00184	1.12984	1.10772	1.10553	1.03421	0.952844	0.909059	-0.0856189	-0.0877087	-0.0813688	-0.120127	-0.162131	-0.14404	-0.11215	-0.0865414	0.156736	0.00265437	0.176121	0.147598	0.144739
sp|O75691|UTP20_HUMAN	UTP20	Small subunit processome component 20 homolog OS=Homo sapiens OX=9606 GN=UTP20 PE=1 SV=3	3	6.33405	6.55981	7.40086	7.63888	6.4962	5.91763	6.09792	6.17242	5.65555	5.72272	5.76391	6.11406	5.38032	6.24941	6.30496	6.19132	6.06803	1.04384	1.08104	1.21965	1.25887	1.07056	0.975214	1.00493	1.0172	0.932024	0.943093	0.949881	1.00759	0.886666	1.02989	1.03905	1.02032	0.0618994	0.112425	0.286464	0.332132	0.0983672	-0.0362093	0.00708841	0.0246074	-0.101561	-0.0845278	-0.074181	0.0109019	-0.173537
sp|P38435|VKGC_HUMAN	GGCX	Vitamin K-dependent gamma-carboxylase OS=Homo sapiens OX=9606 GN=GGCX PE=1 SV=2	1	6.76326	6.33787	6.20637	6.01637	6.05145	5.48664	6.30961	6.32592	6.14231	7.46812	7.17229	7.6055	5.37108	6.15917	5.15724	5.42682	6.67789	1.01278	0.949083	0.929391	0.900939	0.906192	0.821613	0.944851	0.947293	0.919798	1.11834	1.07404	1.13891	0.804308	0.922323	0.772286	0.812655	0.0183265	-0.0753943	-0.105643	-0.150499	-0.142111	-0.283469	-0.0818415	-0.078117	-0.120611	0.161353	0.103041	0.187651	-0.31418
sp|Q9Y6H1|CHCH2_HUMAN	CHCHD2	Coiled-coil-helix-coiled-coil-helix domain-containing protein 2 OS=Homo sapiens OX=9606 GN=CHCHD2 PE=1 SV=1	10	5.66749	5.94909	5.52956	5.66734	5.59288	6.34566	5.68869	5.86174	7.41668	7.33056	6.97554	7.45271	6.75765	6.38207	5.60112	5.78122	6.59095	0.859889	0.902614	0.838962	0.859866	0.848569	0.962783	0.863106	0.889361	1.12528	1.11222	1.05835	1.13075	1.02529	0.968307	0.849819	0.877145	-0.217778	-0.147819	-0.253323	-0.217816	-0.236896	-0.0547173	-0.212391	-0.169159	0.170286	0.153436	0.0818174	0.177278	0.0360341
sp|O95817|BAG3_HUMAN	BAG3	BAG family molecular chaperone regulator 3 OS=Homo sapiens OX=9606 GN=BAG3 PE=1 SV=3	81	6.14239	6.04605	6.15596	6.23182	6.14249	5.99201	6.04462	5.98427	6.69121	6.47214	6.25856	6.36986	6.53444	6.33269	6.34599	6.25551	6.33795	0.969145	0.953944	0.971286	0.983255	0.969161	0.945418	0.953719	0.944197	1.05574	1.02117	0.987474	1.00504	1.031	0.99917	1.00127	0.986993	-0.0452156	-0.0680228	-0.0420319	-0.0243621	-0.0451921	-0.0809757	-0.0683641	-0.0828404	0.0782514	0.0302271	-0.018185	0.00724596	0.0440479
sp|Q7Z2K8|GRIN1_HUMAN	GPRIN1	G protein-regulated inducer of neurite outgrowth 1 OS=Homo sapiens OX=9606 GN=GPRIN1 PE=1 SV=2	42	6.00125	6.27871	6.30123	6.22803	6.22285	6.47085	6.27448	6.25208	5.97655	6.33773	6.32193	6.23296	6.04659	6.33949	6.16832	6.54697	6.14856	0.976042	1.02117	1.02483	1.01292	1.01208	1.05242	1.02048	1.01684	0.972024	1.03077	1.0282	1.01373	0.983416	1.03105	1.00321	1.0648	-0.0349855	0.0302196	0.0353849	0.0185273	0.0173269	0.0737067	0.0292473	0.0240877	-0.0409356	0.0437176	0.0401165	0.0196689	-0.0241268
sp|P15170-3|ERF3A_HUMAN	GSPT1	Isoform 3 of Eukaryotic peptide chain release factor GTP-binding subunit ERF3A OS=Homo sapiens OX=9606 GN=GSPT1	152	5.9794	5.90098	5.90219	5.90331	6.02422	6.00833	5.925	5.87792	6.80055	6.76697	6.66836	6.50068	6.64302	6.52227	6.34914	6.22766	6.36198	0.939865	0.927539	0.927729	0.927905	0.94691	0.944413	0.931315	0.923914	1.06894	1.06366	1.04816	1.0218	1.04418	1.0252	0.997983	0.978888	-0.089474	-0.10852	-0.108224	-0.107951	-0.0787002	-0.0825106	-0.10266	-0.114169	0.0961767	0.0890353	0.0678573	0.0311159	0.0623646
tr|H0YCG1|H0YCG1_HUMAN	SF3B2	Splicing factor 3B subunit 2 (Fragment) OS=Homo sapiens OX=9606 GN=SF3B2 PE=1 SV=1	2	6.53604	6.6611	8.82999	7.62292	7.82494	6.62804	7.31194	8.28301	3.24644	4.38083	4.14784	3.87253	5.14106	5.51747	6.71009	7.28577	5.2061	1.25546	1.27948	1.69608	1.46423	1.50303	1.27313	1.40449	1.59102	0.623584	0.84148	0.796727	0.743844	0.987506	1.05981	1.28889	1.39947	0.328213	0.355557	0.762208	0.55014	0.587876	0.348379	0.490051	0.669951	-0.681345	-0.248999	-0.327843	-0.426927	-0.0181379
sp|Q13435|SF3B2_HUMAN	SF3B2	Splicing factor 3B subunit 2 OS=Homo sapiens OX=9606 GN=SF3B2 PE=1 SV=2	132	6.17164	6.15438	6.12306	6.16377	6.12067	6.20974	6.13064	6.11489	6.6083	6.57492	6.30465	6.29346	6.24302	6.21771	6.32263	6.24652	6.37731	0.96775	0.965043	0.960132	0.966516	0.959757	0.973724	0.961321	0.958851	1.03622	1.03099	0.988606	0.986852	0.978943	0.974974	0.991426	0.979491	-0.0472941	-0.0513345	-0.0586952	-0.049135	-0.0592584	-0.0384151	-0.0569103	-0.0606215	0.0513312	0.0440253	-0.0165317	-0.0190946	-0.0307039
sp|Q86YV5|PRAG1_HUMAN	PRAG1	Inactive tyrosine-protein kinase PRAG1 OS=Homo sapiens OX=9606 GN=PRAG1 PE=1 SV=4	5	5.92471	6.19673	6.37784	6.6698	5.89707	6.05493	6.43842	6.39495	6.50239	6.41186	6.46195	6.56214	6.13139	5.8371	5.9106	6.22812	6.25892	0.946602	0.990063	1.019	1.06565	0.942186	0.967408	1.02868	1.02173	1.0389	1.02444	1.03244	1.04845	0.979624	0.932605	0.944348	0.995079	-0.0791698	-0.0144072	0.0271536	0.0917292	-0.085916	-0.047804	0.0407924	0.0310188	0.0550558	0.0348286	0.0460553	0.0682521	-0.0297001
sp|P18583-9|SON_HUMAN	SON	Isoform I of Protein SON OS=Homo sapiens OX=9606 GN=SON	19	6.18576	6.22773	6.37791	6.84665	6.22665	6.67235	6.74462	6.35465	5.84278	6.00725	6.12257	5.9201	5.77236	6.09352	6.27325	6.33183	6.06588	1.01976	1.02668	1.05144	1.12872	1.0265	1.09998	1.11189	1.04761	0.963221	0.990334	1.00935	0.975967	0.951611	1.00456	1.03419	1.04384	0.0282339	0.0379894	0.0723668	0.174681	0.0377392	0.137478	0.15302	0.0670957	-0.054062	-0.0140123	0.0134204	-0.0350954	-0.0715557
sp|Q15828|CYTM_HUMAN	CST6	Cystatin-M OS=Homo sapiens OX=9606 GN=CST6 PE=1 SV=1	5	5.702	6.09319	6.27781	6.60537	6.41953	6.30307	6.02502	6.16023	6.20272	6.357	6.01033	6.3028	5.86896	7.00951	6.24028	6.42218	6.08873	0.936485	1.00073	1.03105	1.08485	1.05433	1.0352	0.989537	1.01174	1.01872	1.04406	0.987124	1.03516	0.963906	1.15123	1.02489	1.05477	-0.0946727	0.00105698	0.0441206	0.117499	0.0763269	0.0499139	-0.0151747	0.0168435	0.0267603	0.0622053	-0.0186965	0.0498521	-0.0530359
sp|Q9BUL5|PHF23_HUMAN	PHF23	PHD finger protein 23 OS=Homo sapiens OX=9606 GN=PHF23 PE=1 SV=1	12	5.97377	5.91693	6.23801	6.00871	6.10259	5.90325	6.02411	6.05357	6.3026	6.51068	6.60208	6.48088	6.65887	6.35287	6.45948	6.41159	6.176	0.967256	0.958053	1.01004	0.972914	0.988114	0.955838	0.975407	0.980177	1.0205	1.05419	1.06899	1.04937	1.07819	1.02864	1.0459	1.03815	-0.0480299	-0.0618228	0.0144143	-0.0396163	-0.0172499	-0.0651621	-0.0359235	-0.0288854	0.0292755	0.0761366	0.096249	0.0695181	0.108606
sp|Q9NR12|PDLI7_HUMAN	PDLIM7	PDZ and LIM domain protein 7 OS=Homo sapiens OX=9606 GN=PDLIM7 PE=1 SV=1	47	6.1121	6.2241	6.24566	6.18737	6.0684	6.21257	6.03229	6.16223	5.88157	6.56896	6.46553	6.37667	6.28807	6.41831	6.31648	6.43968	6.19668	0.98635	1.00442	1.0079	0.998497	0.979298	1.00256	0.973471	0.99444	0.949148	1.06008	1.04339	1.02905	1.01475	1.03577	1.01933	1.03921	-0.0198279	0.00636919	0.011358	-0.00216974	-0.0301799	0.00369415	-0.0387903	-0.00804352	-0.0752947	0.0841689	0.0612726	0.0413072	0.0211212
sp|P41440|S19A1_HUMAN	SLC19A1	Reduced folate transporter OS=Homo sapiens OX=9606 GN=SLC19A1 PE=1 SV=3	13	6.32054	6.61151	6.60453	6.38147	6.23238	6.56293	6.63042	6.44886	5.5002	5.9482	6.26799	6.11729	5.97691	6.13887	5.87913	6.37874	6.09511	1.03698	1.08472	1.08358	1.04698	1.02252	1.07675	1.08783	1.05804	0.902395	0.975897	1.02836	1.00364	0.980607	1.00718	0.964565	1.04653	0.052395	0.117327	0.115803	0.0662359	0.0321304	0.106687	0.121447	0.0813913	-0.148169	-0.0351997	0.04035	0.00523982	-0.028253
sp|P37837|TALDO_HUMAN	TALDO1	Transaldolase OS=Homo sapiens OX=9606 GN=TALDO1 PE=1 SV=2	117	6.12278	5.82112	6.10507	6.0447	6.20734	5.82142	6.12582	6.06069	7.28965	6.27569	6.56105	6.57431	6.92612	5.89524	6.28885	5.88015	6.37731	0.960088	0.912786	0.957311	0.947845	0.973348	0.912833	0.960565	0.950352	1.14306	0.984065	1.02881	1.03089	1.08606	0.924409	0.986129	0.922042	-0.0587612	-0.131651	-0.0629402	-0.0772773	-0.0389728	-0.131577	-0.058045	-0.073466	0.192902	-0.0231739	0.0409787	0.0438915	0.119099
sp|P06132|DCUP_HUMAN	UROD	Uroporphyrinogen decarboxylase OS=Homo sapiens OX=9606 GN=UROD PE=1 SV=2	39	5.9585	6.04397	6.15651	6.14811	5.94489	6.06198	5.85311	5.92838	6.3826	6.7322	6.82365	6.64821	6.38782	6.34503	6.27826	6.30675	6.27932	0.948909	0.96252	0.980443	0.979105	0.946741	0.965388	0.932125	0.944112	1.01645	1.07212	1.08669	1.05875	1.01728	1.01046	0.999832	1.00437	-0.0756586	-0.0551113	-0.028495	-0.0304648	-0.0789576	-0.0508187	-0.101404	-0.0829698	0.0235365	0.10047	0.119936	0.0823582	0.0247159
sp|Q8WY91|THAP4_HUMAN	THAP4	THAP domain-containing protein 4 OS=Homo sapiens OX=9606 GN=THAP4 PE=1 SV=2	5	6.29843	6.09594	6.55725	6.2531	5.62848	6.19987	5.96581	6.09206	6.76492	6.7006	6.29484	5.78659	5.80785	6.4879	6.24705	6.81931	6.46497	0.974239	0.942918	1.01427	0.967228	0.870612	0.958994	0.92279	0.942318	1.0464	1.03645	0.973684	0.895068	0.898356	1.00355	0.966292	1.05481	-0.037652	-0.0847955	0.0204467	-0.0480726	-0.199899	-0.0604063	-0.115926	-0.0857141	0.0654286	0.0516461	-0.0384745	-0.159931	-0.15464
sp|Q9UIM3|FKBPL_HUMAN	FKBPL	FK506-binding protein-like OS=Homo sapiens OX=9606 GN=FKBPL PE=1 SV=1	9	6.19672	6.10134	6.16369	6.95236	6.0727	5.95961	6.11805	6.20839	6.69685	6.30331	6.4335	6.52879	6.11649	6.17245	6.08378	5.89197	6.32456	0.979788	0.964707	0.974565	1.09926	0.960178	0.942297	0.967349	0.981633	1.05887	0.996641	1.01723	1.03229	0.967102	0.97595	0.96193	0.931602	-0.0294592	-0.0518378	-0.0371697	0.136539	-0.0586259	-0.0857461	-0.0478921	-0.0267448	0.0825187	-0.00485436	0.0246398	0.0458517	-0.04826
sp|P04075-2|ALDOA_HUMAN	ALDOA	Isoform 2 of Fructose-bisphosphate aldolase A OS=Homo sapiens OX=9606 GN=ALDOA	299	6.20587	6.07125	6.04776	6.0492	6.43458	6.43235	6.04133	6.29053	6.22458	6.23742	6.05943	6.08396	6.23818	6.73247	6.26377	6.58733	6.18478	1.00341	0.981644	0.977846	0.978078	1.04039	1.04003	0.976806	1.0171	1.00644	1.00851	0.979733	0.983699	1.00863	1.08855	1.01277	1.06509	0.0049112	-0.0267287	-0.0323214	-0.0319779	0.0571237	0.0566236	-0.0338561	0.0244593	0.00925422	0.0122271	-0.0295402	-0.0237116	0.0124029
sp|P09972|ALDOC_HUMAN	ALDOC	Fructose-bisphosphate aldolase C OS=Homo sapiens OX=9606 GN=ALDOC PE=1 SV=2	63	6.25251	6.19784	6.21773	6.19509	6.37982	6.33156	6.34983	6.32942	6.02673	6.46855	6.352	6.1599	6.01213	6.29956	6.11268	6.31462	6.23641	1.00258	0.993816	0.997005	0.993375	1.023	1.01526	1.01819	1.01491	0.966378	1.03722	1.01854	0.987732	0.964037	1.01013	0.98016	1.01254	0.00372026	-0.00894969	-0.00432723	-0.00958996	0.0328005	0.0218458	0.0260028	0.0213581	-0.0493398	0.0527272	0.0264957	-0.0178083	-0.052839
sp|O60232|ZNRD2_HUMAN	ZNRD2	Protein ZNRD2 OS=Homo sapiens OX=9606 GN=ZNRD2 PE=1 SV=1	27	6.32353	5.94849	6.42179	6.59301	6.43744	6.01868	6.5248	6.41805	6.57928	5.70197	6.05678	6.2096	6.28155	5.94762	6.10551	6.43192	6.13832	1.03017	0.969075	1.04618	1.07407	1.04873	0.98051	1.06296	1.04557	1.07184	0.928914	0.986717	1.01161	1.02333	0.968933	0.994655	1.04783	0.0428869	-0.0453198	0.0651322	0.103094	0.0686438	-0.0283962	0.0880904	0.0642918	0.100086	-0.106383	-0.0192923	0.0166571	0.0332773
tr|G3V1B8|G3V1B8_HUMAN	ZNRD2	Protein ZNRD2 OS=Homo sapiens OX=9606 GN=ZNRD2 PE=1 SV=1	3	5.65723	6.44245	6.1892	5.96054	6.49214	7.13372	6.27638	6.38842	3.91363	6.28882	5.87358	5.44856	5.64352	7.2685	7.14195	7.88137	5.57553	1.01465	1.15549	1.11006	1.06905	1.1644	1.27947	1.1257	1.1458	0.701929	1.12793	1.05346	0.977227	1.01219	1.30364	1.28094	1.41356	0.0209862	0.2085	0.150643	0.0963334	0.219585	0.355545	0.170823	0.19635	-0.510602	0.17368	0.0751305	-0.0332346	0.0174857
sp|Q5JTH9|RRP12_HUMAN	RRP12	RRP12-like protein OS=Homo sapiens OX=9606 GN=RRP12 PE=1 SV=2	35	6.69206	6.58187	6.49816	6.5296	6.37685	6.5397	6.56016	6.40619	5.93118	5.83532	6.10374	6.01111	5.87864	5.87143	6.01466	6.16932	6.26011	1.069	1.0514	1.03803	1.04305	1.01865	1.04466	1.04793	1.02334	0.947457	0.932144	0.975022	0.960225	0.939064	0.937912	0.960792	0.985497	0.0962629	0.0723101	0.0538438	0.0608072	0.0266565	0.063037	0.0675436	0.0332792	-0.0778683	-0.101376	-0.0364939	-0.058556	-0.090705
sp|Q5VZF2-3|MBNL2_HUMAN	MBNL2	Isoform 3 of Muscleblind-like protein 2 OS=Homo sapiens OX=9606 GN=MBNL2	4	5.66932	6.08181	6.26134	6.29191	6.04629	5.98741	6.14194	5.79286	7.05666	6.90093	6.95311	6.38462	6.48622	5.72668	6.16684	6.05207	6.42718	0.882085	0.946264	0.974197	0.978953	0.940738	0.931577	0.95562	0.901307	1.09794	1.07371	1.08183	0.993378	1.00919	0.89101	0.959494	0.941637	-0.18101	-0.0796851	-0.0377144	-0.0306878	-0.0881357	-0.102254	-0.0654915	-0.14991	0.1348	0.102605	0.113473	-0.00958512	0.0131921
sp|Q9NR56-4|MBNL1_HUMAN	MBNL1	Isoform 4 of Muscleblind-like protein 1 OS=Homo sapiens OX=9606 GN=MBNL1	3	4.53204	5.57038	6.01344	6.38223	5.28374	5.94906	6.05292	5.36538	7.9409	7.6679	6.94466	7.27874	6.77147	6.43498	5.92864	5.88352	6.42781	0.705068	0.866607	0.935536	0.99291	0.822013	0.92552	0.941678	0.834714	1.2354	1.19293	1.08041	1.13238	1.05347	1.00112	0.922343	0.915323	-0.504166	-0.20655	-0.0961356	-0.0102656	-0.282767	-0.111664	-0.0866949	-0.260646	0.304976	0.254505	0.111578	0.179363	0.0751429
sp|Q9NR56|MBNL1_HUMAN	MBNL1	Muscleblind-like protein 1 OS=Homo sapiens OX=9606 GN=MBNL1 PE=1 SV=2	30	6.23311	6.27511	6.16643	6.1287	5.68814	5.93128	5.82314	5.9752	6.57064	6.62781	6.68755	6.72378	6.6533	6.2558	6.1163	6.14372	6.42667	0.969882	0.976417	0.959507	0.953636	0.885084	0.922917	0.90609	0.929751	1.0224	1.0313	1.04059	1.04623	1.03526	0.973413	0.951706	0.955973	-0.0441187	-0.0344301	-0.0596353	-0.0684897	-0.176114	-0.115727	-0.142274	-0.105084	0.0319631	0.0444614	0.0574069	0.0652017	0.0499993
sp|Q13952|NFYC_HUMAN	NFYC	Nuclear transcription factor Y subunit gamma OS=Homo sapiens OX=9606 GN=NFYC PE=1 SV=3	24	6.9385	6.85817	7.01844	6.36891	6.45683	7.03593	6.9809	6.72609	4.0241	5.42616	5.48956	5.41482	5.53738	6.49746	6.70112	6.52562	5.81173	1.19388	1.18006	1.20763	1.09587	1.111	1.21064	1.20117	1.15733	0.69241	0.933656	0.944565	0.931705	0.952793	1.11799	1.15303	1.12284	0.255656	0.238855	0.272182	0.132078	0.151858	0.275773	0.264445	0.2108	-0.530302	-0.0990367	-0.0822778	-0.102055	-0.0697648
sp|Q7Z5K2-3|WAPL_HUMAN	WAPL	Isoform 3 of Wings apart-like protein homolog OS=Homo sapiens OX=9606 GN=WAPL	66	6.06287	6.44649	6.28798	6.68846	6.20198	6.19505	6.29248	6.14091	5.99847	6.43172	6.12282	6.39377	5.71797	6.46912	6.23579	6.31412	6.23489	0.97241	1.03394	1.00852	1.07275	0.994722	0.993611	1.00924	0.984927	0.962082	1.03157	0.982026	1.02548	0.917093	1.03757	1.00014	1.01271	-0.0403626	0.0481503	0.0122331	0.101311	-0.00763466	-0.0092476	0.0132652	-0.0219111	-0.055769	0.0448411	-0.0261673	0.0363033	-0.12486
sp|P19367-3|HXK1_HUMAN	HK1	Isoform 3 of Hexokinase-1 OS=Homo sapiens OX=9606 GN=HK1	44	6.75181	6.62527	6.78095	6.59475	6.37066	6.80336	6.79301	6.54636	5.32342	5.7231	6.00403	5.73664	5.73486	5.9623	6.12475	6.12474	6.1059	1.10578	1.08506	1.11056	1.08006	1.04336	1.11423	1.11253	1.07214	0.871849	0.937307	0.983316	0.939524	0.939233	0.976482	1.00309	1.00309	0.14507	0.117775	0.151283	0.111114	0.0612389	0.156043	0.153847	0.100489	-0.197851	-0.0934071	-0.0242728	-0.089998	-0.0904457
[truncated: 6,977 more rows]
[truncated: 3 more columns]

## Sheet: pbFDR
				TMT SSN scaled to 100 - log2 transformed																Necrostatin-2			GSK2606414			AZD-5438			Tozasertib
[truncated: 6,716 more rows]
