# Supplementary material for: Large-scale characterization of drug mechanism of action using proteome-wide thermal shift assays
Source: bioRxiv. 2024 Aug 14:2024.01.26.577428. Originally published 2024 Jan 27. Preprint. [Version 4] doi: 10.1101/2024.01.26.577428 (PMC10849652; doi:10.1101/2024.01.26.577428)
Supplement: Supplement 16 — This table contains phosphoproteomic data for K562 cells treated with 1 μM AZD-7762, 10 μM AZD-7762, 1 μM bafetinib, or 10 μM bafetinib. [file media-16.xlsx]

## Sheet: Legend
This table contains phosphoproteomic data for K562 cells treated with 1 µM AZD-7762, 10 µM AZD-7762, 1 µM bafetinib, or 10 µM bafetinib
Localized sites
GeneSymbol
SitePosition
ProteinID
Description
Sequence
Num Quant	Number of quantified peptides
DMSO_1_1_126	TMT SSN scaled to 100
DMSO_1_2_127n	TMT SSN scaled to 100
DMSO_1_3_127c	TMT SSN scaled to 100
AZD-7762_1_1_128n	TMT SSN scaled to 100
AZD-7762_1_2_128c	TMT SSN scaled to 100
AZD-7762_1_3_129n	TMT SSN scaled to 100
bafetinib_1_1_129c	TMT SSN scaled to 100
bafetinib_1_2_130n	TMT SSN scaled to 100
bafetinib_1_3_130c	TMT SSN scaled to 100
DMSO_10_1_131	TMT SSN scaled to 100
DMSO_10_2_131c	TMT SSN scaled to 100
DMSO_10_3_132n	TMT SSN scaled to 100
AZD-7762_10_1_132c	TMT SSN scaled to 100
AZD-7762_10_2_133n	TMT SSN scaled to 100
AZD-7762_10_3_133c	TMT SSN scaled to 100
bafetinib_10_1_134n	TMT SSN scaled to 100
bafetinib_10_2_134c	TMT SSN scaled to 100
bafetinib_10_3_135	TMT SSN scaled to 100
DMSO (1 µM treatments)	Average of 3 vehicle-treated samples
DMSO (10 µM treatments)	Average of 3 vehicle-treated samples
DMSO_1_1_126	Fold change (compared to Veh_mean)
DMSO_1_2_127n	Fold change (compared to Veh_mean)
DMSO_1_3_127c	Fold change (compared to Veh_mean)
AZD-7762_1_1_128n	Fold change (compared to Veh_mean)
AZD-7762_1_2_128c	Fold change (compared to Veh_mean)
AZD-7762_1_3_129n	Fold change (compared to Veh_mean)
bafetinib_1_1_129c	Fold change (compared to Veh_mean)
bafetinib_1_2_130n	Fold change (compared to Veh_mean)
bafetinib_1_3_130c	Fold change (compared to Veh_mean)
DMSO_10_1_131	Fold change (compared to Veh_mean)
DMSO_10_2_131c	Fold change (compared to Veh_mean)
DMSO_10_3_132n	Fold change (compared to Veh_mean)
AZD-7762_10_1_132c	Fold change (compared to Veh_mean)
AZD-7762_10_2_133n	Fold change (compared to Veh_mean)
AZD-7762_10_3_133c	Fold change (compared to Veh_mean)
bafetinib_10_1_134n	Fold change (compared to Veh_mean)
bafetinib_10_2_134c	Fold change (compared to Veh_mean)
bafetinib_10_3_135	Fold change (compared to Veh_mean)
pbFDR
GeneSymbol
SitePosition
ProteinID
Description
DMSO_1_1_126	TMT SSN Scaled to 100 - log2 transformed
DMSO_1_2_127n	TMT SSN Scaled to 100 - log2 transformed
DMSO_1_3_127c	TMT SSN Scaled to 100 - log2 transformed
AZD-7762_1_1_128n	TMT SSN Scaled to 100 - log2 transformed
AZD-7762_1_2_128c	TMT SSN Scaled to 100 - log2 transformed
AZD-7762_1_3_129n	TMT SSN Scaled to 100 - log2 transformed
bafetinib_1_1_129c	TMT SSN Scaled to 100 - log2 transformed
bafetinib_1_2_130n	TMT SSN Scaled to 100 - log2 transformed
bafetinib_1_3_130c	TMT SSN Scaled to 100 - log2 transformed
DMSO_10_1_131	TMT SSN Scaled to 100 - log2 transformed
DMSO_10_2_131c	TMT SSN Scaled to 100 - log2 transformed
DMSO_10_3_132n	TMT SSN Scaled to 100 - log2 transformed
AZD-7762_10_1_132c	TMT SSN Scaled to 100 - log2 transformed
AZD-7762_10_2_133n	TMT SSN Scaled to 100 - log2 transformed
AZD-7762_10_3_133c	TMT SSN Scaled to 100 - log2 transformed
bafetinib_10_1_134n	TMT SSN Scaled to 100 - log2 transformed
bafetinib_10_2_134c	TMT SSN Scaled to 100 - log2 transformed
bafetinib_10_3_135	TMT SSN Scaled to 100 - log2 transformed
Significant	1 µM AZD7762 [yes (+) or no (-)]
-log10 p-value	1 µM AZD7762 (compared to Vehicle)
log2 Difference	1 µM AZD7762 (compared to Vehicle)
Significant	1 µM Bafetinib [yes (+) or no (-)]
-log10 p-value	1 µM Bafetinib (compared to Vehicle)
log2 Difference	1 µM Bafetinib (compared to Vehicle)
Significant	10 µM AZD7762 [yes (+) or no (-)]
-log10 p-value	10 µM AZD7762 (compared to Vehicle)
log2 Difference	10 µM AZD7762 (compared to Vehicle)
Significant	10 µM Bafetinib [yes (+) or no (-)]
-log10 p-value	10 µM Bafetinib (compared to Vehicle)
log2 Difference	10 µM Bafetinib (compared to Vehicle)

## Sheet: Full dataset
						TMT SSN Scaled to 100																		Veh_mean		Fold change (treatment/vehicle_mean)
GeneSymbol	SitePosition	ProteinID	Description	Sequence	Num Quant	DMSO_1_1_126	DMSO_1_2_127n	DMSO_1_3_127c	AZD-7762_1_1_128n	AZD-7762_1_2_128c	AZD-7762_1_3_129n	bafetinib_1_1_129c	bafetinib_1_2_130n	bafetinib_1_3_130c	DMSO_10_1_131	DMSO_10_2_131c	DMSO_10_3_132n	AZD-7762_10_1_132c	AZD-7762_10_2_133n	AZD-7762_10_3_133c	bafetinib_10_1_134n	bafetinib_10_2_134c	bafetinib_10_3_135	DMSO (1 µM treatments)	DMSO (10 µM treatments)	DMSO_1_1_126	DMSO_1_2_127n	DMSO_1_3_127c	AZD-7762_1_1_128n	AZD-7762_1_2_128c	AZD-7762_1_3_129n	bafetinib_1_1_129c	bafetinib_1_2_130n	bafetinib_1_3_130c	DMSO_10_1_131	DMSO_10_2_131c	DMSO_10_3_132n	AZD-7762_10_1_132c	AZD-7762_10_2_133n	AZD-7762_10_3_133c	bafetinib_10_1_134n	bafetinib_10_2_134c	bafetinib_10_3_135
EEF1B2	106	P24534	Elongation factor 1-beta	K.YGPADVEDTTGSGATDSKDDDDIDLFGS#DDEEESEEAKR.L	86	4.58078	5.33628	5.79507	5.77194	5.37026	5.40048	5.8389	5.11871	5.63732	5.68058	5.49093	5.59967	5.72208	5.8959	5.89225	5.97942	5.13939	5.75003	5.23738	5.59039	0.874631	1.01888	1.10648	1.10207	1.02537	1.03114	1.11485	0.977341	1.07636	1.01613	0.982209	1.00166	1.02356	1.05465	1.05399	1.06959	0.919325	1.02856
NPM1	70	P06748	Nucleophosmin	K.DELHIVEAEAMNYEGS#PIK.V	73	5.24956	5.51959	5.66927	5.72033	5.47721	5.63973	5.60308	5.45033	5.59496	5.59749	5.55519	5.66231	5.46662	5.47087	5.51191	5.62634	5.48747	5.69774	5.47947	5.605	0.958041	1.00732	1.03464	1.04396	0.999586	1.02925	1.02256	0.994681	1.02108	0.998661	0.991113	1.01023	0.975312	0.97607	0.983392	1.00381	0.979033	1.01655
HNRNPU	271	Q00839	Heterogeneous nuclear ribonucleoprotein U	K.S#PQPPVEEEDEHFDDTVVCLDTYNCDLHFK.I	59	5.27276	5.42761	5.49476	5.667	5.43647	5.49841	5.48917	5.46087	5.54008	5.71076	5.49969	5.70128	5.5004	5.53888	5.6282	5.5625	5.70741	5.86373	5.39838	5.63725	0.976731	1.00542	1.01785	1.04976	1.00706	1.01853	1.01682	1.01158	1.02625	1.01304	0.9756	1.01136	0.975725	0.982551	0.998395	0.986741	1.01245	1.04018
NACA	2022	E9PAV3	Nascent polypeptide-associated complex subunit alpha, muscle-specific form	K.VQGEAVSNIQENTQT#PTVQEESEEEEVDETGVEVK.D	58	5.24349	5.2988	5.69055	5.68054	5.42592	5.37566	5.60469	5.61499	5.64267	5.5585	5.59434	5.56436	5.48794	5.41505	5.57764	5.58665	5.70752	5.93069	5.41095	5.5724	0.969052	0.979274	1.05167	1.04982	1.00277	0.993479	1.0358	1.03771	1.04282	0.997506	1.00394	0.998557	0.984844	0.971763	1.00094	1.00256	1.02425	1.0643
NPM1	125	P06748	Nucleophosmin	K.CGSGPVHISGQHLVAVEEDAES#EDEEEEDVK.L	55	6.15071	5.45057	5.24339	5.29742	5.48738	5.53606	5.28569	5.46083	5.51624	5.5379	6.04525	5.77361	5.34792	5.59994	5.3338	5.25674	6.28957	5.38699	5.61489	5.78558	1.09543	0.970735	0.933837	0.943459	0.977291	0.98596	0.941371	0.972563	0.982431	0.957189	1.04488	0.99793	0.924353	0.967914	0.921911	0.908593	1.08711	0.931106
HNRNPC	260	P07910	Heterogeneous nuclear ribonucleoproteins C1/C2	K.MES#EGGADDS#AEEGDLLDDDDNEDRGDDQLELIKDDEK.E	54	4.97328	5.47401	5.58769	5.59754	5.48525	5.31674	5.48658	5.6095	5.58789	5.58503	5.61698	5.53895	5.42017	5.69621	5.68216	5.64712	5.69133	6.00357	5.34499	5.58032	0.930456	1.02414	1.04541	1.04725	1.02624	0.994714	1.02649	1.04949	1.04544	1.00084	1.00657	0.992587	0.971301	1.02077	1.01825	1.01197	1.01989	1.07585
SF3A1	329	Q15459	Splicing factor 3A subunit 1	K.FGESEEVEMEVES#DEEDDKQEK.A	29	4.42782	5.34814	5.68274	5.82044	5.36846	5.2787	5.71786	5.58085	5.59466	5.51044	5.38875	5.5093	5.5901	5.81568	5.81495	5.85349	5.31154	6.3861	5.1529	5.46949	0.859287	1.03789	1.10282	1.12955	1.04183	1.02441	1.10964	1.08305	1.08573	1.00749	0.985237	1.00728	1.02205	1.06329	1.06316	1.07021	0.971122	1.16759
NUCKS1	113	Q9H1E3	Nuclear ubiquitous casein and cyclin-dependent kinase substrate 1	R.EM*LM*EDVGS#EEEQEEEDEAPFQEK.D	28	5.40437	5.47534	5.55358	5.65143	5.52449	5.55936	5.59504	5.67633	5.60727	5.50032	5.41342	5.46554	5.35981	5.39721	5.52825	5.62289	5.79156	5.87379	5.47776	5.45976	0.986601	0.999557	1.01384	1.0317	1.00853	1.0149	1.02141	1.03625	1.02364	1.00743	0.991512	1.00106	0.981693	0.988544	1.01255	1.02988	1.06077	1.07583
HNRNPUL2	228	Q1KMD3	Heterogeneous nuclear ribonucleoprotein U-like protein 2	K.S#PLPPEEEAK.D	23	4.82522	5.38101	5.49007	5.71	5.35359	5.51928	5.55433	5.57801	5.60573	5.71244	5.42222	5.58438	5.45999	5.73222	5.76286	5.71601	5.49139	6.10125	5.2321	5.57301	0.922234	1.02846	1.04931	1.09134	1.02322	1.05489	1.06159	1.06611	1.07141	1.02502	0.972942	1.00204	0.979719	1.02857	1.03407	1.02566	0.985354	1.09479
CHD4	428	Q14839-2	Isoform 2 of Chromodomain-helicase-DNA-binding protein 4	K.EDNS#EGEEILEEVGGDLEEEDDHHM*EFCR.V	21	5.00431	5.48513	5.70603	5.54991	5.54574	5.50132	5.635	5.79773	5.52216	5.64869	5.55961	5.53901	5.50757	5.45857	5.31817	5.51269	5.64297	6.06537	5.39849	5.58244	0.926984	1.01605	1.05697	1.02805	1.02728	1.01905	1.04381	1.07395	1.02291	1.01187	0.995911	0.992221	0.986589	0.977811	0.95266	0.987506	1.01084	1.08651
HSP90AB1	226	P08238	Heat shock protein HSP 90-beta	K.EIS#DDEAEEEK.G	21	4.76715	5.19325	5.6893	5.54569	5.43796	5.51892	5.65328	5.74785	5.68422	5.44645	5.41835	5.51623	5.63557	5.62888	5.79783	5.72464	5.54159	6.05283	5.21657	5.46034	0.913848	0.99553	1.09062	1.06309	1.04244	1.05796	1.08372	1.10185	1.08965	0.997455	0.992309	1.01024	1.03209	1.03087	1.06181	1.0484	1.01488	1.10851
EEF1D	528	P29692-2	Isoform 2 of Elongation factor 1-delta	K.KPAT#PAEDDEDDDIDLFGS#DNEEEDK.E	20	4.85468	5.177	5.68927	5.74098	5.15243	5.6006	5.79098	5.6028	5.74247	5.52805	5.45217	5.47959	5.43659	5.51201	5.83299	5.61142	5.63784	6.15813	5.24032	5.48661	0.92641	0.987917	1.08567	1.09554	0.983228	1.06875	1.10508	1.06917	1.09582	1.00755	0.993723	0.998722	0.990883	1.00463	1.06313	1.02275	1.02756	1.12239
TRA2B	201	P62995	Transformer-2 protein homolog beta	K.RPHT#PTPGIYMGR.P	18	6.01516	5.95464	5.78151	5.62152	5.62119	5.54949	5.71634	5.78669	5.80858	5.67707	5.73993	5.59069	4.72254	4.70756	4.69234	5.47938	5.79839	5.73698	5.9171	5.66923	1.01657	1.00634	0.977084	0.950045	0.949991	0.937873	0.966071	0.97796	0.981659	1.00138	1.01247	0.986147	0.833012	0.83037	0.827686	0.966512	1.02278	1.01195
HNRNPK	284	P61978-2	Isoform 2 of Heterogeneous nuclear ribonucleoprotein K	R.DYDDM*S#PR.R	17	4.97666	5.10485	4.97191	6.33382	6.33381	6.32243	4.90534	5.07156	5.02813	5.17484	5.10392	5.21339	6.23199	6.4466	6.54184	5.23227	5.45144	5.55518	5.01781	5.16405	0.991799	1.01735	0.990854	1.26227	1.26227	1.26	0.977586	1.01071	1.00206	1.00209	0.988356	1.00955	1.2068	1.24836	1.2668	1.01321	1.05565	1.07574
HNRNPC	113	P07910	Heterogeneous nuclear ribonucleoproteins C1/C2	R.SAAEMYGSVTEHPS#PSPLLSSSFDLDYDFQR.D	17	5.73652	5.64234	5.64938	5.86938	6.17829	5.87396	5.28377	5.38676	5.39571	5.5254	5.75251	5.7025	5.17366	5.4074	5.25031	5.06771	5.64861	5.4558	5.67608	5.66014	1.01065	0.994055	0.995296	1.03406	1.08848	1.03486	0.930883	0.949028	0.950604	0.976195	1.01632	1.00748	0.914053	0.955348	0.927594	0.895334	0.997963	0.963899
G3BP1	149	Q13283	Ras GTPase-activating protein-binding protein 1	R.YQDEVFGGFVTEPQEES#EEEVEEPEER.Q	17	5.10077	5.36215	5.34142	5.68116	5.47138	5.44673	5.62227	5.7392	5.75006	5.3847	5.30536	5.74229	5.52621	5.46886	5.58523	5.80775	5.78465	5.8798	5.26811	5.47745	0.968234	1.01785	1.01392	1.0784	1.03858	1.03391	1.06723	1.08942	1.09148	0.983067	0.968583	1.04835	1.0089	0.998432	1.01968	1.0603	1.05608	1.07346
STMN1	38	P16949-2	Isoform 2 of Stathmin	K.ESVPEFPLS#PPK.K	16	3.99367	4.21891	4.85541	6.44047	6.27015	6.56321	4.84173	4.86349	4.77713	5.22813	4.82774	5.12657	7.28033	7.52228	7.65049	5.1736	4.95793	5.40874	4.356	5.06082	0.916822	0.968529	1.11465	1.47853	1.43943	1.50671	1.11151	1.1165	1.09668	1.03306	0.953945	1.01299	1.43857	1.48638	1.51171	1.02229	0.979671	1.06875
CDK1	161	P06493	Cyclin-dependent kinase 1	R.VYT#HEVVTLWYR.S	16	5.38422	5.6281	5.59462	5.73565	5.10174	5.30311	5.67718	5.84666	5.92749	5.52773	5.0588	5.2213	5.4489	5.34252	5.60491	5.89871	5.54637	6.15198	5.53565	5.26928	0.972644	1.0167	1.01065	1.03613	0.921616	0.957992	1.02557	1.05618	1.07079	1.04905	0.960056	0.990895	1.03409	1.0139	1.0637	1.11945	1.05259	1.16752
SRRM2	2449	Q9UQ35	Serine/arginine repetitive matrix protein 2	R.S#PVPSAFSDQSR.C	15	5.53725	5.59735	5.57472	5.68527	5.62709	5.44784	5.49413	5.48511	5.51885	5.48845	5.51581	5.48581	5.4	5.58975	5.64278	5.4677	5.61073	5.83137	5.56977	5.49669	0.994161	1.00495	1.00089	1.02074	1.01029	0.978109	0.98642	0.9848	0.990857	0.998501	1.00348	0.99802	0.98241	1.01693	1.02658	0.994726	1.02075	1.06089
HNRNPUL1	194	Q9BUJ2	Heterogeneous nuclear ribonucleoprotein U-like protein 1	R.GRS#PQPPAEEDEDDFDDTLVAIDTYNCDLHFK.V	14	5.44015	5.20176	5.53574	5.692	5.29346	5.60785	5.42081	5.80904	5.52822	5.40096	5.45184	5.26547	5.25682	5.33282	5.4743	5.72608	6.32065	6.24203	5.39255	5.37276	1.00883	0.96462	1.02655	1.05553	0.981626	1.03993	1.00524	1.07724	1.02516	1.00525	1.01472	0.980031	0.97842	0.992566	1.0189	1.06576	1.17643	1.16179
DDX46	804	Q7L014	Probable ATP-dependent RNA helicase DDX46	K.AALGLQDS#DDEDAAVDIDEQIESMFNSK.K	13	5.23592	5.3959	5.2106	5.75422	5.45025	5.32169	5.67233	5.64461	5.43426	5.72492	5.77816	5.40089	5.5581	5.58481	5.59276	5.66106	5.5484	6.03111	5.28081	5.63466	0.9915	1.02179	0.986705	1.08965	1.03209	1.00774	1.07414	1.06889	1.02906	1.01602	1.02547	0.958513	0.986413	0.991154	0.992564	1.00469	0.984691	1.07036
EEF1D	499	P29692-2	Isoform 2 of Elongation factor 1-delta	R.ATAPQTQHVS#PM*R.Q	13	5.54773	5.55736	5.60134	5.73598	5.56779	5.58178	5.61714	5.67661	5.54663	5.21922	5.34935	5.39303	5.59357	5.73794	5.6578	5.43731	5.519	5.66041	5.56881	5.32054	0.996215	0.997944	1.00584	1.03002	0.999817	1.00233	1.00868	1.01936	0.996017	0.980958	1.00542	1.01363	1.05132	1.07845	1.06339	1.02195	1.0373	1.06388
NASP	141	P49321-2	Isoform 2 of Nuclear autoantigenic sperm protein	R.MENGVLGNALEGVHVEEEEGEKTEDES#LVENNDNIDETEGS#EEDDK.E	12	4.26843	5.17497	5.77066	5.96098	5.20858	4.98997	6.00825	5.92573	5.68017	5.61085	5.5085	5.47996	5.51994	5.74882	5.89941	5.81165	5.1274	6.30574	5.07135	5.5331	0.841674	1.02043	1.13789	1.17542	1.02706	0.983953	1.18474	1.16847	1.12005	1.01405	0.995554	0.990395	0.997622	1.03899	1.0662	1.05034	0.926677	1.13964
OSBP	351	P22059	Oxysterol-binding protein 1	K.GDMS#DEDDENEFFDAPEIITMPENLGHK.R	12	5.17618	5.37248	5.53349	5.71479	5.67665	5.50669	5.43552	5.65382	5.74657	5.51653	5.40729	5.68762	5.42473	5.4357	5.61515	5.61782	5.48492	5.99405	5.36072	5.53715	0.965576	1.00219	1.03223	1.06605	1.05894	1.02723	1.01395	1.05468	1.07198	0.996276	0.976548	1.02718	0.979697	0.981678	1.01409	1.01457	0.990568	1.08252
TOP2B	1375	Q02880	DNA topoisomerase 2-beta	K.YTFDFS#EEEDDDADDDDDDNNDLEELK.V	12	5.48413	5.66893	5.31811	5.59937	5.48809	5.48311	5.6147	5.79011	5.59943	5.92266	5.45852	5.50777	5.22325	5.63993	5.40927	5.51371	5.54507	5.73383	5.49039	5.62965	0.99886	1.03252	0.968622	1.01985	0.999581	0.998674	1.02264	1.05459	1.01986	1.05205	0.969602	0.97835	0.927812	1.00183	0.960854	0.979406	0.984977	1.01851
PTGES3	113	Q15185	Prostaglandin E synthase 3	K.DWEDDS#DEDM*SNFDR.F	12	4.74171	5.21871	5.5816	5.72574	5.54968	5.56163	5.58498	5.60294	5.51917	5.5458	5.42026	5.6941	5.59954	5.79259	5.71364	5.68828	5.48919	5.97045	5.18067	5.55338	0.91527	1.00734	1.07739	1.10521	1.07123	1.07353	1.07804	1.08151	1.06534	0.998634	0.976028	1.02534	1.00831	1.04307	1.02886	1.02429	0.988441	1.0751
PRKACA	339	P17612	cAMP-dependent protein kinase catalytic subunit alpha	K.GPGDTSNFDDYEEEEIRVS#INEK.C	12	5.32072	5.36873	5.70524	5.56027	5.21417	5.55803	5.33538	5.62673	5.78154	5.48583	5.40774	5.65188	5.52081	5.5801	5.28022	5.66123	5.95797	5.98342	5.4649	5.51515	0.973617	0.982403	1.04398	1.01745	0.954121	1.01704	0.9763	1.02961	1.05794	0.994684	0.980525	1.02479	1.00103	1.01178	0.957403	1.02649	1.08029	1.08491
HNRNPK	118	P61978-2	Isoform 2 of Heterogeneous nuclear ribonucleoprotein K	K.IIPTLEEGLQLPSPT#ATSQLPLESDAVECLNYQHYK.G	11	5.33528	5.27855	5.79937	5.54892	5.52532	5.49164	5.60328	5.77588	5.59591	5.63728	5.57686	5.74155	5.52131	5.44909	5.71437	5.17784	5.53928	5.68828	5.47107	5.65189	0.975182	0.964811	1.06001	1.01423	1.00992	1.00376	1.02417	1.05571	1.02282	0.997414	0.986723	1.01586	0.976895	0.964117	1.01105	0.916125	0.980075	1.00644
SARNP	60	P82979	SAP domain-containing ribonucleoprotein	R.LQAYLEEHAEEEANEEDVLGDET#EEEETKPIELPVK.E	11	5.17127	5.49472	5.71964	5.64409	5.47706	5.5825	5.66777	5.73495	5.72608	5.68986	5.52402	5.52952	5.20057	5.31847	5.24314	5.67792	5.67331	5.9251	5.46187	5.58114	0.946794	1.00601	1.04719	1.03336	1.00278	1.02209	1.0377	1.05	1.04837	1.01948	0.989767	0.990752	0.931812	0.952937	0.93944	1.01734	1.01652	1.06163
SRRM2	1124	Q9UQ35	Serine/arginine repetitive matrix protein 2	R.GEFS#AS#PMLK.S	11	5.68893	5.65928	5.47384	5.58347	5.65815	5.69855	5.49139	5.52052	5.42154	5.3878	5.29089	5.36213	5.44211	5.56409	5.56145	5.51164	5.84933	5.83489	5.60735	5.34694	1.01455	1.00926	0.97619	0.995742	1.00906	1.01627	0.97932	0.984514	0.966863	1.00764	0.989517	1.00284	1.0178	1.04061	1.04012	1.0308	1.09396	1.09126
HSP90AB1	255	P08238	Heat shock protein HSP 90-beta	K.IEDVGS#DEEDDS#GK.D	11	4.86166	5.21712	5.58546	5.66088	5.51039	5.59098	5.64939	5.61118	5.51771	5.53551	5.45358	5.2842	5.52315	6.31349	5.69802	5.61728	5.53626	5.83375	5.22141	5.42443	0.9311	0.999178	1.06972	1.08417	1.05534	1.07078	1.08197	1.07465	1.05675	1.02048	1.00537	0.974149	1.0182	1.1639	1.05044	1.03555	1.02061	1.07546
RBMX	352	P38159	RNA-binding motif protein, X chromosome	R.GLPPS#M*ER.G	11	5.83976	5.90335	5.85263	5.77387	5.40059	5.58702	5.75217	5.99217	5.90666	5.66964	5.65034	5.72249	4.44447	4.48146	4.4859	5.58507	5.94668	6.00574	5.86524	5.68082	0.995655	1.0065	0.997849	0.984421	0.920778	0.952564	0.980721	1.02164	1.00706	0.998032	0.994634	1.00733	0.782365	0.788876	0.789658	0.983144	1.0468	1.0572
UBA2	577	Q9UBT2	SUMO-activating enzyme subunit 2	K.SITNGSDDGAQPS#TSTAQEQDDVLIVDSDEEDSSNNADVSEEER.S	10	5.7254	5.1473	5.87814	5.53094	5.34281	5.75742	5.84506	5.77154	5.34154	5.64513	5.70054	5.28719	5.38599	5.27455	5.60426	5.57139	5.5518	5.63902	5.58361	5.54428	1.02539	0.921858	1.05275	0.990567	0.956873	1.03113	1.04682	1.03366	0.956646	1.01819	1.02818	0.953628	0.97145	0.951348	1.01082	1.00489	1.00136	1.01709
HDAC1	393	Q13547	Histone deacetylase 1	R.M*LPHAPGVQM*QAIPEDAIPEES#GDEDEDDPDK.R	10	4.97099	5.31978	5.54195	5.77056	5.56106	5.23498	5.6082	5.53799	5.75188	5.34873	5.41231	5.50917	5.59007	5.68335	5.70549	5.77526	5.72936	5.94888	5.27757	5.4234	0.941909	1.008	1.05009	1.09341	1.05372	0.991929	1.06265	1.04934	1.08987	0.986231	0.997955	1.01581	1.03073	1.04793	1.05201	1.06488	1.05642	1.09689
PCNP	119	Q8WW12	PEST proteolytic signal-containing nuclear protein	K.TLSVAAAFNEDEDS#EPEEM*PPEAK.M	10	5.20291	5.24508	5.70453	5.59648	5.40795	5.62673	5.54493	5.71765	5.67475	5.54941	5.53824	5.62789	5.26047	5.35034	5.54757	5.86128	5.72013	5.82365	5.38417	5.57185	0.966334	0.974166	1.0595	1.03943	1.00441	1.04505	1.02986	1.06194	1.05397	0.995973	0.993968	1.01006	0.944116	0.960244	0.995642	1.05195	1.02661	1.04519
EIF4G2	395	P78344	Eukaryotic translation initiation factor 4 gamma 2	R.FS#PTM*GR.H	10	5.28734	5.37222	5.78234	5.57756	5.66179	5.87217	5.9966	5.48759	5.50469	5.26345	5.47752	5.54942	5.2092	5.33447	5.33267	5.63656	5.82351	5.8309	5.48063	5.43013	0.964731	0.980219	1.05505	1.01768	1.03305	1.07144	1.09414	1.00127	1.00439	0.969305	1.00873	1.02197	0.959315	0.982383	0.982051	1.03802	1.07244	1.07381
HSP90AA1	353	P07900-2	Isoform 2 of Heat shock protein HSP 90-alpha	K.EVS#DDEAEEK.E	10	4.78167	5.1034	5.56376	5.66303	5.6184	5.53048	5.7223	5.70517	5.6398	5.62358	5.367	5.4945	5.5609	5.51288	5.73729	5.62295	5.77177	5.98111	5.14961	5.49503	0.92855	0.991026	1.08042	1.0997	1.09103	1.07396	1.11121	1.10788	1.09519	1.02339	0.976702	0.999905	1.01199	1.00325	1.04409	1.02328	1.05036	1.08846
HDGF	181	P51858-3	Isoform 3 of Hepatoma-derived growth factor	R.AGDLLEDS#PK.R	10	4.16285	4.98736	5.52967	5.76682	5.36087	5.63542	5.74326	5.74179	5.61649	5.63089	5.29166	5.32269	5.69982	5.8855	6.0154	5.89368	5.42594	6.28987	4.89329	5.41508	0.850726	1.01922	1.13005	1.17852	1.09555	1.15166	1.1737	1.1734	1.14779	1.03985	0.977208	0.982939	1.05258	1.08687	1.11086	1.08838	1.002	1.16155
PLCD1	481	P51178-2	Isoform 2 of 1-phosphatidylinositol 4,5-bisphosphate phosphodiesterase delta-1	K.LGGLLPPGGEGGPEATVVS#DEDEAAEMEDEAVR.S	9	5.452	5.44647	5.1613	5.8967	5.11578	5.68264	5.4805	5.45985	5.75986	5.34468	5.40735	5.36765	5.8554	5.56543	5.54551	5.79316	5.78647	5.87925	5.35326	5.37323	1.01845	1.01741	0.964142	1.10152	0.955639	1.06153	1.02377	1.01991	1.07595	0.994686	1.00635	0.998963	1.08974	1.03577	1.03206	1.07815	1.07691	1.09417
DDX42	96	Q86XP3	ATP-dependent RNA helicase DDX42	R.ANFDEENAYFEDEEEDSSNVDLPYIPAENS#PTR.Q	9	5.24256	5.3146	5.56131	5.7824	5.79681	5.76607	5.36951	5.73854	5.77776	5.75935	5.38937	5.10199	5.65721	5.4201	5.25841	5.4161	5.72685	5.92105	5.37282	5.4169	0.975755	0.989164	1.03508	1.07623	1.07891	1.07319	0.999384	1.06807	1.07537	1.06322	0.994917	0.941865	1.04436	1.00059	0.97074	0.999852	1.05722	1.09307
ACIN1	885	Q9UKV3-5	Isoform 4 of Apoptotic chromatin condensation inducer in the nucleus	K.EAVVDLHADDSRIS#EDETER.N	9	5.22978	5.04955	5.78399	5.58159	5.65152	5.76218	5.44804	5.46516	5.55113	5.50499	5.63458	5.56465	5.60538	5.39559	5.26582	5.55239	6.20717	5.7465	5.35444	5.56807	0.976718	0.943058	1.08022	1.04242	1.05548	1.07615	1.01748	1.02068	1.03673	0.988671	1.01194	0.999385	1.0067	0.969023	0.945718	0.997184	1.11478	1.03205
PCBP1	190	Q15365	Poly(rC)-binding protein 1	R.VMTIPYQPMPASS#PVICAGGQDR.C	9	5.29413	5.39568	5.63475	5.42435	5.47489	5.53579	5.48865	5.98541	5.30287	5.61888	5.45091	5.6239	5.12892	5.6984	5.52931	5.81972	5.79413	5.79931	5.44152	5.56456	0.972913	0.991576	1.03551	0.996845	1.00613	1.01732	1.00866	1.09995	0.974521	1.00976	0.979576	1.01066	0.921711	1.02405	0.993664	1.04585	1.04125	1.04219
SSRP1	444	Q08945	FACT complex subunit SSRP1	K.EGM*NPSYDEYADS#DEDQHDAYLER.M	9	5.40994	5.14654	5.46771	5.92354	5.73535	5.2542	5.57622	5.93045	5.80728	5.77543	5.56411	5.41297	5.25856	5.76308	5.42145	5.29429	5.41987	5.83901	5.3414	5.58417	1.01283	0.96352	1.02365	1.10899	1.07375	0.983676	1.04396	1.11028	1.08722	1.03425	0.996407	0.969342	0.941691	1.03204	0.97086	0.948089	0.970578	1.04564
HACD3	114	Q9P035	Very-long-chain (3R)-3-hydroxyacyl-CoA dehydratase 3	R.WLDES#DAEM*ELR.A	9	5.50542	5.49614	5.47683	5.56411	5.50274	5.2868	5.61366	5.59992	5.61575	5.54051	5.42516	5.34549	5.43456	5.56994	5.43234	5.72693	5.9601	5.90361	5.4928	5.43705	1.0023	1.00061	0.997094	1.01298	1.00181	0.962496	1.022	1.0195	1.02238	1.01903	0.997812	0.98316	0.999541	1.02444	0.999134	1.05332	1.0962	1.08581
NASP	125	P49321-3	Isoform 3 of Nuclear autoantigenic sperm protein	R.MENGVLGNALEGVHVEEEEGEKT#EDES#LVENNDNIDEEAREELR.E	8	4.72555	5.02331	5.6562	5.58319	5.12213	5.4149	5.78928	5.69965	5.51335	5.55643	5.37439	5.75215	5.53665	5.35505	5.73333	6.05918	5.5468	6.55848	5.13502	5.56099	0.920258	0.978246	1.1015	1.08728	0.99749	1.0545	1.12741	1.10996	1.07368	0.99918	0.966445	1.03438	0.995624	0.962967	1.03099	1.08959	0.997448	1.17937
HNRNPU	59	Q00839	Heterogeneous nuclear ribonucleoprotein U	R.LQAALDDEEAGGRPAM*EPGNGS#LDLGGDSAGR.S	8	5.513	5.66585	5.65269	5.63725	5.74153	5.29847	5.6343	5.82976	5.97255	5.45329	5.39541	5.43468	5.239	5.2026	5.21281	5.61667	5.66563	5.83452	5.61051	5.42779	0.982619	1.00986	1.00752	1.00477	1.02335	0.944383	1.00424	1.03908	1.06453	1.0047	0.994033	1.00127	0.965216	0.958511	0.960393	1.0348	1.04382	1.07493
PRPSAP1	244	Q14558-2	Isoform 2 of Phosphoribosyl pyrophosphate synthase-associated protein 1	R.LGLAVIHGEAQCTELDMDDGRHS#PPM*VK.N	8	5.25169	5.05508	5.49677	5.67835	5.63927	5.62411	5.7344	5.67932	5.71438	5.54058	5.7127	5.35336	5.24495	5.28227	5.73849	5.68762	5.83893	5.72773	5.26785	5.53555	0.996933	0.95961	1.04346	1.07793	1.07051	1.06763	1.08857	1.07811	1.08477	1.00091	1.032	0.967089	0.947503	0.954246	1.03666	1.02747	1.05481	1.03472
MAP1B	1653	P46821	Microtubule-associated protein 1B	R.SEQSSMSIEFGQES#PEQSLAMDFSR.Q	8	5.2311	5.66506	5.5327	5.73557	5.42684	5.37956	5.65915	5.31608	5.56531	5.86722	5.49093	5.7264	5.2206	5.36886	5.43815	5.63083	5.75911	5.98654	5.47629	5.69485	0.955227	1.03447	1.0103	1.04735	0.99097	0.982336	1.03339	0.970745	1.01626	1.03027	0.964192	1.00554	0.916724	0.942757	0.954924	0.988758	1.01128	1.05122
ARID3A	119	Q99856	AT-rich interactive domain-containing protein 3A	R.EGPGEEHFEDM*AS#DEDMK.P	8	4.87212	5.2176	5.81682	5.84756	5.46012	5.42066	5.7662	5.65713	6.07999	5.56195	5.38174	5.46469	5.43573	5.3901	5.70811	5.50825	5.58865	5.82257	5.30218	5.46946	0.91889	0.984048	1.09706	1.10286	1.02979	1.02235	1.08751	1.06694	1.1467	1.01691	0.983961	0.999128	0.993834	0.985491	1.04363	1.00709	1.02179	1.06456
TRA2A	202	Q13595	Transformer-2 protein homolog alpha	R.AHT#PTPGIYM*GR.P	8	5.63418	5.80067	5.77005	5.67843	5.74983	5.48067	5.82886	5.5764	5.60859	5.81113	5.67725	5.62167	4.80262	4.74948	4.68628	5.74475	5.70563	6.0735	5.73497	5.70335	0.982425	1.01146	1.00612	0.990141	1.00259	0.955659	1.01637	0.972351	0.977963	1.0189	0.995424	0.985679	0.84207	0.832753	0.821672	1.00726	1.0004	1.0649
PRPSAP2	227	O60256	Phosphoribosyl pyrophosphate synthase-associated protein 2	R.LGIAVIHGEAQDAESDLVDGRHS#PPMVR.S	8	5.44582	5.54443	5.86999	5.66682	5.66306	5.66136	5.45625	5.9857	5.78472	5.37753	5.39414	5.38832	5.23367	5.2686	5.37207	5.65614	5.70175	5.52963	5.62008	5.38666	0.968993	0.98654	1.04447	1.00832	1.00765	1.00735	0.970849	1.06506	1.02929	0.998304	1.00139	1.00031	0.971598	0.978083	0.99729	1.05003	1.05849	1.02654
MAP4	99	P27816	Microtubule-associated protein 4	K.KKPCSETSQIEDTPSSKPTLLANGGHGVEGSDTTGS#PTEFLEEK.M	8	5.42684	5.6728	5.64956	5.58883	5.40998	5.61736	5.51696	5.39233	5.3378	5.80514	5.64536	5.57769	5.35488	5.51306	5.53707	5.69842	5.43551	5.8204	5.58307	5.67606	0.972018	1.01607	1.01191	1.00103	0.968997	1.00614	0.988159	0.965837	0.95607	1.02274	0.99459	0.982669	0.943414	0.971282	0.975513	1.00394	0.957619	1.02543
MPHOSPH10	242	O00566	U3 small nucleolar ribonucleoprotein protein MPP10	K.EEERKDDNDEEEEDIDFFEDIDS#DEDEGGLFGSK.K	8	4.66421	5.44866	5.80746	5.70349	5.40468	5.31236	5.82562	5.55635	5.94563	5.42372	5.5819	5.32094	5.43006	5.55477	5.87583	5.61953	5.60219	5.9226	5.30678	5.44219	0.878915	1.02674	1.09435	1.07476	1.01845	1.00105	1.09777	1.04703	1.12038	0.996606	1.02567	0.977722	0.997772	1.02069	1.07968	1.03259	1.0294	1.08828
NCL	67	P19338	Nucleolin	K.VVVS#PTK.K	8	5.38495	5.65955	5.42578	5.43905	5.86409	5.55154	5.48688	5.47683	5.35985	5.49493	5.34861	5.25334	5.89606	6.33071	6.18956	5.31276	5.34361	5.18189	5.4901	5.36563	0.980848	1.03087	0.988285	0.990702	1.06812	1.01119	0.999415	0.997584	0.976277	1.0241	0.996828	0.979073	1.09886	1.17986	1.15356	0.990146	0.995897	0.965756
MARCKSL1	104	P49006	MARCKS-related protein	K.PFKLS#GLS#FKR.N	8	5.17395	5.02653	5.75063	5.1054	4.79628	5.45552	5.31495	5.46174	5.68606	5.56113	5.53916	6.28851	4.96533	5.34576	5.01814	6.24599	6.39724	6.8677	5.31703	5.79627	0.973089	0.945363	1.08155	0.960196	0.902059	1.02605	0.999609	1.02721	1.0694	0.959433	0.955643	1.08492	0.856642	0.922276	0.865753	1.07759	1.10368	1.18485
TP53BP1	1119	Q12888-2	Isoform 2 of TP53-binding protein 1	K.M*VIQGPSS#PQGEAMVTDVLEDQK.E	8	5.38033	5.37947	5.64231	5.80186	5.33784	5.42815	5.4763	5.61124	5.56315	5.59074	5.55071	5.53197	5.36042	5.57281	5.46899	5.65672	5.79582	5.85118	5.46737	5.55781	0.98408	0.983923	1.032	1.06118	0.976308	0.992827	1.00163	1.02631	1.01752	1.00593	0.998723	0.995352	0.964484	1.0027	0.984019	1.0178	1.04283	1.05278
G3BP2	227	Q9UN86-2	Isoform B of Ras GTPase-activating protein-binding protein 2	K.STT#PPPAEPVSLPQEPPKPR.V	8	5.46392	5.26703	5.43629	5.57347	5.50667	5.3989	5.5505	5.63997	5.6277	5.43495	5.39376	5.51548	5.44527	5.67952	5.63004	5.58677	5.78198	6.06779	5.38908	5.44806	1.01389	0.977352	1.00876	1.03422	1.02182	1.00182	1.02995	1.04655	1.04428	0.997593	0.990032	1.01237	0.999487	1.04248	1.0334	1.02546	1.06129	1.11375
HEMGN	123	Q9BXL5	Hemogen	K.VFPSVAS#PQK.V	8	5.46573	5.31879	5.35912	5.81598	5.95039	6.1217	5.46589	5.50275	5.55296	5.4092	5.23679	5.24173	5.87953	5.85014	6.00843	5.24973	5.343	5.22814	5.38121	5.29591	1.01571	0.9884	0.995894	1.08079	1.10577	1.13761	1.01574	1.02259	1.03192	1.02139	0.988837	0.98977	1.1102	1.10465	1.13454	0.991281	1.00889	0.987203
SPN	368	P16150	Leukosialin	K.SGSGPS#LK.G	8	5.8196	5.36981	5.40621	5.29832	5.16676	5.71566	5.36893	5.84365	5.6605	5.50009	5.08257	5.41154	4.84954	4.79451	4.91128	6.67392	6.6041	6.52301	5.53187	5.3314	1.05201	0.970704	0.977284	0.957781	0.933998	1.03322	0.970545	1.05636	1.02325	1.03164	0.953327	1.01503	0.909618	0.899297	0.921198	1.25181	1.23872	1.22351
RPS6KA1	230	Q15418-2	Isoform 2 of Ribosomal protein S6 kinase alpha-1	K.AYS#FCGTVEYMAPEVVNR.R	8	5.55369	5.67735	5.96833	5.52318	5.36463	5.12187	6.07062	5.48099	5.47861	5.48903	5.39623	5.6421	5.35422	5.10452	5.10872	5.71206	6.13401	5.81983	5.73312	5.50912	0.968702	0.990272	1.04103	0.963381	0.935726	0.893382	1.05887	0.956021	0.955607	0.996353	0.979509	1.02414	0.971883	0.926558	0.927321	1.03684	1.11343	1.0564
SF3B2	780	Q13435	Splicing factor 3B subunit 2	K.KIEEAMDGSET#PQLFTVLPEK.R	8	5.65551	5.34228	5.75935	5.40226	4.68819	5.28922	5.43181	5.62078	5.65377	5.55237	5.74819	5.9475	5.11739	5.26113	5.14422	5.87142	6.14355	6.37105	5.58571	5.74936	1.01249	0.956419	1.03109	0.967157	0.839317	0.946919	0.972448	1.00628	1.01218	0.965737	0.999798	1.03446	0.890081	0.915082	0.894748	1.02123	1.06856	1.10813
SF3B2	362	Q13435	Splicing factor 3B subunit 2	R.GSDS#PAADVEIEYVTEEPEIYEPNFIFFK.R	8	5.09675	5.41917	5.64167	5.43539	5.71589	5.69636	5.63435	5.81206	5.63722	5.64239	5.61296	5.58511	5.2347	5.12489	5.42032	5.8201	5.70053	5.77015	5.38586	5.61349	0.946321	1.00618	1.0475	1.0092	1.06128	1.05765	1.04614	1.07913	1.04667	1.00515	0.999906	0.994945	0.932523	0.91296	0.965588	1.03681	1.01551	1.02791
SRRM1	722	A9Z1X7	Serine/arginine repetitive matrix protein 1	R.QS#PS#PSTRPIR.R	8	5.73179	5.59816	5.41112	5.43983	5.21456	5.44843	5.43943	5.55655	5.67705	5.60301	5.60024	5.69314	5.46378	5.36922	5.53381	5.42144	5.94339	5.85503	5.58036	5.63213	1.02714	1.00319	0.969673	0.974817	0.934449	0.976358	0.974746	0.995734	1.01733	0.99483	0.994338	1.01083	0.970109	0.95332	0.982542	0.962591	1.05527	1.03958
YY1	247	P25490	Transcriptional repressor protein YY1	K.DIDHETVVEEQIIGENS#PPDYSEYMTGK.K	7	5.72634	5.49653	5.59987	5.42202	5.4585	5.79107	5.39948	5.4527	5.75517	5.49237	5.6468	5.59	5.54298	5.08259	5.66635	5.37084	5.73302	5.77337	5.60758	5.57639	1.02118	0.980196	0.998625	0.96691	0.973415	1.03272	0.962889	0.97238	1.02632	0.984933	1.01263	1.00244	0.994008	0.911447	1.01613	0.963139	1.02809	1.03532
NIBAN2	665	Q96TA1	Protein Niban 2	R.GLLAQGLRPES#PPPAGPLLNGAPAGES#PQPK.A	7	5.77643	5.7101	5.78168	5.61843	5.40151	5.65328	5.66713	5.92114	5.77482	5.79113	5.75922	5.70954	4.61212	4.73534	4.76005	5.742	5.73557	5.85053	5.75607	5.75329	1.00354	0.992013	1.00445	0.976088	0.938402	0.982142	0.984549	1.02868	1.00326	1.00658	1.00103	0.992394	0.801648	0.823067	0.82736	0.998038	0.996919	1.0169
MCM2	41	P49736	DNA replication licensing factor MCM2	R.TDALT#SS#PGR.D	7	5.05533	5.49201	5.22559	6.0193	5.71996	5.97033	5.27894	5.35424	5.54722	5.35585	5.03495	5.32698	6.04344	5.73478	5.9241	5.36453	5.66358	5.88889	5.25764	5.23926	0.961521	1.04458	0.993903	1.14487	1.08793	1.13555	1.00405	1.01837	1.05508	1.02225	0.961004	1.01674	1.15349	1.09458	1.13071	1.02391	1.08099	1.12399
CHD4	1563	Q14839-2	Isoform 2 of Chromodomain-helicase-DNA-binding protein 4	K.MSQPGS#PSPK.T	7	5.50895	5.44843	5.63776	5.53134	5.59538	5.60933	5.47778	5.54535	5.34698	5.741	5.6301	5.74687	5.43939	5.40527	5.54671	5.47792	5.69068	5.62075	5.53171	5.70599	0.995885	0.984944	1.01917	0.999932	1.01151	1.01403	0.99025	1.00246	0.966604	1.00614	0.9867	1.00716	0.953277	0.947298	0.972084	0.96003	0.997317	0.98506
ILF3	62	Q12906-7	Isoform 7 of Interleukin enhancer-binding factor 3	K.GSS#EQAES#DNMDVPPEDDSK.E	7	5.33128	5.39902	5.51948	5.49706	5.56732	5.36782	5.81761	5.56212	5.91951	5.54904	5.4262	5.80246	5.2787	5.2585	5.39337	5.77809	5.6202	5.91223	5.4166	5.59257	0.98425	0.996755	1.019	1.01485	1.02783	0.990996	1.07403	1.02687	1.09285	0.992218	0.970252	1.03753	0.943878	0.940266	0.964382	1.03317	1.00494	1.05716
WDHD1	383	O75717	WD repeat and HMG-box DNA-binding protein 1	R.SHILEDDENS#VDISM*LK.T	7	5.33849	5.1539	5.27398	5.41667	5.52286	5.74108	5.22723	5.18235	5.18334	5.50919	5.51569	5.82743	5.53819	5.72366	6.00893	5.51448	5.80901	6.51352	5.25546	5.61744	1.0158	0.980676	1.00352	1.03068	1.05088	1.0924	0.994629	0.986089	0.986278	0.98073	0.981888	1.03738	0.985893	1.01891	1.06969	0.981672	1.0341	1.15952
TRIM28	594	Q13263	Transcription intermediary factor 1-beta	R.LAS#PSGSTSSGLEVVAPEGTSAPGGGPGTLDDSATICR.V	7	5.30656	5.32697	5.22396	5.52794	5.78352	5.61015	5.35787	5.61287	5.52346	5.4673	5.34174	5.84882	5.39033	5.68226	5.84416	5.35224	5.5394	6.26047	5.28583	5.55262	1.00392	1.00778	0.988295	1.0458	1.09415	1.06136	1.01363	1.06187	1.04496	0.984634	0.962022	1.05334	0.970773	1.02335	1.0525	0.963912	0.99762	1.12748
CLNS1A	102	P54105	Methylosome subunit pICln	K.FEEESKEPVADEEEEDS#DDDVEPITEFR.F	7	4.31863	5.45554	5.46104	5.70268	5.69718	5.21427	5.87466	5.24467	5.66716	5.61163	5.6818	5.98372	5.65928	6.02675	5.89592	5.79499	5.10033	5.60975	5.0784	5.75905	0.850391	1.07426	1.07535	1.12293	1.12184	1.02675	1.15679	1.03274	1.11593	0.974402	0.986586	1.03901	0.982677	1.04648	1.02377	1.00624	0.885621	0.974076
THRAP3	243	Q9Y2W1	Thyroid hormone receptor-associated protein 3	R.ASAVSELS#PR.E	7	5.56329	5.6376	5.53452	5.67788	5.32152	5.60056	5.48549	5.56814	5.59565	5.47316	5.33984	5.56766	5.58658	5.65959	5.45658	5.51411	5.59485	5.82299	5.57847	5.46022	0.997279	1.0106	0.992121	1.01782	0.953938	1.00396	0.983332	0.998148	1.00308	1.00237	0.977954	1.01968	1.02314	1.03651	0.999334	1.00987	1.02466	1.06644
THRAP3	682	Q9Y2W1	Thyroid hormone receptor-associated protein 3	R.RIDIS#PSTFR.K	7	5.51989	5.56007	5.58165	5.50383	5.3667	5.65843	5.66591	5.59805	5.4781	5.6252	5.60024	5.31649	5.46483	5.3565	5.56115	5.51397	5.73511	5.89386	5.55387	5.51398	0.993882	1.00112	1.005	0.99099	0.966299	1.01883	1.02017	1.00796	0.986357	1.02017	1.01564	0.964185	0.991087	0.97144	1.00855	0.999998	1.0401	1.06889
SRRM2	1208	Q9UQ35	Serine/arginine repetitive matrix protein 2	K.DTLRT#PPRER.S	7	5.69325	5.4433	5.39356	5.85396	5.67601	5.71436	5.58761	5.6844	5.35629	5.23505	5.42978	5.19691	5.53932	5.54242	5.83911	5.38059	5.72931	5.70477	5.51004	5.28724	1.03325	0.987888	0.978861	1.06242	1.03012	1.03708	1.01408	1.03164	0.972097	0.990128	1.02696	0.982915	1.04768	1.04826	1.10438	1.01765	1.08361	1.07897
PTGES3	151	Q15185	Prostaglandin E synthase 3	R.FSEMMNNMGGDEDVDLPEVDGADDDS#QDS#DDEK.M	7	5.05413	5.22078	5.50228	5.72917	5.18363	5.46208	5.82843	5.47216	5.70104	5.60846	5.41532	5.67549	5.62193	5.54505	5.63611	5.80558	5.36141	6.17697	5.25906	5.56642	0.961032	0.99272	1.04625	1.08939	0.985656	1.0386	1.10826	1.04052	1.08404	1.00755	0.972855	1.01959	1.00997	0.996161	1.01252	1.04296	0.96317	1.10968
RANBP2	2743	P49792	E3 SUMO-protein ligase RanBP2	K.LPPTFFCGVCSDT#DEDNGNGEDFQSELQK.V	7	5.18366	5.58785	5.61794	5.65773	5.57114	5.52946	5.5406	5.72682	5.68269	5.55097	5.46159	5.66419	5.28295	5.37445	5.36375	5.45134	5.72236	6.0305	5.46315	5.55892	0.94884	1.02283	1.02833	1.03562	1.01977	1.01214	1.01418	1.04826	1.04019	0.99857	0.982492	1.01894	0.950357	0.966815	0.964891	0.980648	1.0294	1.08483
ACIN1	898	Q9UKV3	Apoptotic chromatin condensation inducer in the nucleus	K.PLAGQEAVVDLHADDSRIS#EDETER.N	7	5.10479	4.80727	5.84484	5.56136	5.68649	5.73551	5.80488	5.52709	5.58495	5.49816	5.55623	5.33504	5.711	5.43728	5.60827	5.69724	5.5094	5.99019	5.2523	5.46315	0.971915	0.915269	1.11282	1.05884	1.08267	1.092	1.10521	1.05232	1.06334	1.00641	1.01704	0.976551	1.04537	0.995266	1.02656	1.04285	1.00847	1.09647
NUCKS1	214	Q9H1E3	Nuclear ubiquitous casein and cyclin-dependent kinase substrate 1	K.EEDEEPES#PPEK.K	7	5.13425	5.4402	5.56617	5.68891	5.3051	5.48508	5.4537	5.70112	5.66118	5.6074	5.40464	5.49201	5.73124	5.51677	5.68165	5.51962	5.52076	6.09018	5.38021	5.50135	0.954285	1.01115	1.03456	1.05738	0.98604	1.01949	1.01366	1.05965	1.05222	1.01928	0.982421	0.998302	1.04179	1.0028	1.03277	1.00332	1.00353	1.10703
CEBPZ	629	Q03701	CCAAT/enhancer-binding protein zeta	R.SQLDDHPES#DDEENFIDANDDEDMEK.F	7	5.07623	5.39001	5.51352	5.61493	5.51594	5.44344	5.54281	5.67714	5.38153	5.54122	5.34338	5.72278	5.32076	5.64574	5.7	5.90707	5.72248	5.94105	5.32658	5.53579	0.952999	1.01191	1.03509	1.05413	1.03555	1.02194	1.04059	1.06581	1.01032	1.00098	0.965243	1.03378	0.961155	1.01986	1.02966	1.06707	1.03372	1.07321
RAVER1	617	Q8IY67-2	Isoform 2 of Ribonucleoprotein PTB-binding 1	K.MS#PPPSGFGER.S	7	5.48614	5.71174	5.51161	5.45721	5.67523	5.41056	5.73188	5.61822	5.70531	5.53677	5.66859	5.63993	5.41129	5.17329	5.44173	5.44748	5.67769	5.69532	5.56983	5.6151	0.984974	1.02548	0.989548	0.979781	1.01892	0.971404	1.02909	1.00869	1.02432	0.986052	1.00953	1.00442	0.963703	0.921318	0.969125	0.97015	1.01115	1.01429
LRRC47	520	Q8N1G4	Leucine-rich repeat-containing protein 47	K.YTLENKEEGSLS#DTEADAVSGQLPDPTTNPSAGK.D	7	5.36951	5.45083	5.89611	5.59771	5.44601	5.1456	5.46422	5.92876	5.56576	5.32618	5.2326	5.49188	5.29755	5.70336	5.70634	5.60725	5.80149	5.96885	5.57215	5.35022	0.963633	0.978227	1.05814	1.00459	0.977363	0.923449	0.980631	1.064	0.998853	0.995506	0.978017	1.02648	0.990156	1.066	1.06656	1.04804	1.08435	1.11563
PCBP1	173	Q15365	Poly(rC)-binding protein 1	K.QICLVMLETLSQS#PQGR.V	7	5.2877	5.29573	5.46904	5.46764	5.89511	5.24859	5.36895	5.96191	5.80564	5.59121	5.76071	5.69572	5.53624	5.16715	5.76272	5.55048	5.13104	6.00443	5.35083	5.68254	0.988204	0.989703	1.02209	1.02183	1.10172	0.980893	1.00339	1.1142	1.085	0.983927	1.01376	1.00232	0.974254	0.909302	1.01411	0.976761	0.902948	1.05665
ZC3HC1	321	Q86WB0	Nuclear-interacting partner of ALK	R.LPLVPES#PRR.M	7	5.43557	5.19612	5.22416	6.41265	6.06907	6.22023	5.05082	5.09376	5.08107	5.21103	5.01747	5.21595	6.19524	6.37916	6.10577	5.07728	5.38309	5.63154	5.28529	5.14815	1.02844	0.98313	0.988435	1.2133	1.1483	1.1769	0.955638	0.963763	0.961362	1.01221	0.974617	1.01317	1.20339	1.23912	1.18601	0.986235	1.04564	1.0939
DEK	32	P35659	Protein DEK	R.EES#EEEEDEDDEEEEEEEK.E	7	4.99788	5.31856	5.85948	5.69763	5.36769	5.67825	5.6895	5.7055	5.72168	5.18491	5.20221	5.44382	5.57211	5.62799	5.70308	5.97514	5.25619	5.99841	5.39197	5.27698	0.926911	0.986384	1.0867	1.05669	0.995497	1.05309	1.05518	1.05815	1.06115	0.982552	0.985831	1.03162	1.05593	1.06652	1.08075	1.1323	0.99606	1.13671
PDCD5	119	O14737	Programmed cell death protein 5	K.VM*DS#DEDDDY.-	7	5.5835	5.33415	5.47941	5.76348	5.45225	5.66574	5.61709	5.6546	5.46757	5.52153	5.25278	5.56679	5.54129	5.58158	5.51701	5.55025	5.65573	5.79524	5.46569	5.44703	1.02155	0.975935	1.00251	1.05448	0.997543	1.0366	1.0277	1.03456	1.00035	1.01368	0.964338	1.02199	1.0173	1.0247	1.01285	1.01895	1.03831	1.06393
PRKCI	564	P41743	Protein kinase C iota type	K.QVVPPFKPNISGEFGLDNFDSQFTNEPVQLT#PDDDDIVR.K	7	5.23361	5.13794	5.50737	5.7526	5.55872	5.73087	5.42008	5.61954	5.63812	5.61772	5.52303	5.75563	5.65341	5.40017	5.54634	5.61578	5.45201	5.83709	5.29297	5.63213	0.988784	0.97071	1.04051	1.08684	1.05021	1.08273	1.02401	1.0617	1.06521	0.997442	0.980629	1.02193	1.00378	0.958815	0.984768	0.997097	0.968019	1.03639
ZRANB2	120	O95218	Zinc finger Ran-binding domain-containing protein 2	R.ENVEYIEREES#DGEYDEFGR.K	7	5.26054	5.36543	5.64561	5.48411	5.47783	5.4781	5.48629	5.65086	5.73486	5.48486	5.29591	5.47796	5.30861	5.57698	5.86699	5.64684	5.88557	5.87266	5.42386	5.41958	0.969889	0.989227	1.04088	1.01111	1.00995	1.01	1.01151	1.04185	1.05734	1.01205	0.977181	1.01077	0.979525	1.02904	1.08256	1.04193	1.08598	1.0836
STAT5A	780	P42229	Signal transducer and activator of transcription 5A	R.LS#PPAGLFTSAR.G	7	6.03158	5.61426	5.69778	5.59717	5.70771	5.80398	5.52132	5.38536	5.49829	5.42252	5.45917	5.51118	5.57051	5.37217	5.48489	5.28039	5.47272	5.56899	5.78121	5.46429	1.04331	0.971123	0.98557	0.968166	0.987286	1.00394	0.955047	0.931528	0.951062	0.992355	0.999063	1.00858	1.01944	0.983142	1.00377	0.966346	1.00154	1.01916
HDAC2	394	Q92769	Histone deacetylase 2	R.MLPHAPGVQM*QAIPEDAVHEDS#GDEDGEDPDK.R	7	5.2426	5.61647	5.50347	5.8754	5.21452	5.45159	5.48763	5.92223	5.58635	5.73462	5.38532	5.62201	5.36181	4.96889	5.39485	5.78495	5.6976	6.14969	5.45418	5.58065	0.961207	1.02976	1.00904	1.07723	0.956059	0.999525	1.00613	1.08582	1.02423	1.02759	0.965	1.00741	0.960786	0.890379	0.966706	1.03661	1.02096	1.10197
BCLAF1	658	Q9NYF8	Bcl-2-associated transcription factor 1	R.IDIS#PSTLR.K	7	5.71573	5.80643	5.59757	5.63339	5.60448	5.61021	5.65115	5.72867	5.59498	5.39652	5.27861	5.32722	5.35309	5.35746	5.62846	5.43861	5.76275	5.51468	5.70658	5.33411	1.0016	1.0175	0.980898	0.987175	0.98211	0.983112	0.990288	1.00387	0.980445	1.0117	0.989594	0.998707	1.00356	1.00438	1.05518	1.01959	1.08036	1.03385
AFDN	1106	P55196-5	Isoform 5 of Afadin	K.QGAIYHGLATLLNQPS#PM*MQR.I	7	5.47618	5.68184	5.9959	5.4851	5.56814	5.48621	5.2825	5.33657	5.59768	5.28501	5.48872	5.56675	5.43995	5.65899	5.67877	5.49039	5.35635	6.12493	5.71797	5.44683	0.957713	0.993681	1.04861	0.959273	0.973796	0.959468	0.923842	0.933297	0.978962	0.970292	1.00769	1.02202	0.998738	1.03895	1.04258	1.008	0.983389	1.12449
SF3B1	129	O75533	Splicing factor 3B subunit 1	R.TMIIS#PER.L	7	5.46867	5.23905	5.34768	5.98679	5.73075	5.99682	5.0805	5.39817	5.46946	5.34858	5.42098	5.1982	5.8065	5.88304	5.91996	5.45429	5.56542	5.68514	5.3518	5.32259	1.02184	0.978932	0.99923	1.11865	1.07081	1.12052	0.949307	1.00867	1.02199	1.00488	1.01849	0.976631	1.09092	1.1053	1.11223	1.02474	1.04562	1.06812
STMN1	25	P16949-2	Isoform 2 of Stathmin	K.RAS#GQAFELILS#PR.S	7	4.79175	4.67675	5.01881	7.38396	7.35077	7.60965	3.91431	4.11983	4.10557	4.91526	4.69286	4.84188	7.46372	7.84679	8.24481	4.40319	4.18951	4.43056	4.8291	4.81667	0.992265	0.968451	1.03928	1.52905	1.52218	1.57579	0.810566	0.853126	0.850172	1.02047	0.974297	1.00523	1.54956	1.62909	1.71173	0.914158	0.869794	0.919838
FLNA	1459	P21333	Filamin-A	K.CSGPGLS#PGM*VR.A	7	5.15025	5.72982	5.74163	5.65471	5.12789	5.57888	5.81662	5.56815	5.38045	5.50842	5.44235	5.58985	5.58563	5.3602	5.41228	5.6511	5.68383	6.01795	5.54057	5.51354	0.929553	1.03416	1.03629	1.0206	0.925516	1.00692	1.04982	1.00498	0.971101	0.999071	0.987089	1.01384	1.01308	0.972187	0.981633	1.02495	1.03088	1.09148
SSX2	181	Q16385	Protein SSX2	K.QLVIYEEIS#DPEEDDE.-	7	5.12003	5.10584	5.33042	5.64057	5.24033	5.43975	5.53317	5.78204	6.01038	5.73195	5.21883	5.48114	5.47211	5.5981	5.67228	5.68454	6.04006	5.89847	5.18543	5.4773	0.987388	0.984651	1.02796	1.08777	1.01059	1.04905	1.06706	1.11506	1.15909	1.04649	0.952809	1.0007	0.999051	1.02205	1.0356	1.03783	1.10274	1.07689
H1-2	146	P16403	Histone H1.2	K.AAGGAT#PK.K	7	3.86933	3.84552	3.88633	7.39535	8.05885	8.21551	3.94343	3.81112	3.78484	4.54262	4.16426	4.26793	8.52109	8.94934	9.32341	4.52531	4.48134	4.41439	3.86706	4.32494	1.00059	0.994428	1.00498	1.9124	2.08397	2.12448	1.01975	0.985535	0.978737	1.05033	0.962849	0.986819	1.97022	2.06924	2.15573	1.04633	1.03616	1.02068
RBBP6	984	Q7Z6E9	E3 ubiquitin-protein ligase RBBP6	R.DDAT#PVRDEPMDAESITFK.S	7	5.38478	5.70767	5.49695	5.71545	5.44712	5.2983	5.51699	5.67526	5.46516	6.00687	5.38553	5.52619	5.48252	5.18233	5.51232	5.54013	5.66842	5.98802	5.5298	5.63953	0.973774	1.03217	0.99406	1.03357	0.985048	0.958136	0.997682	1.0263	0.98831	1.06514	0.95496	0.979903	0.972159	0.91893	0.977443	0.982375	1.00512	1.06179
BCL2L2	177	Q92843-2	Isoform 3 of Bcl-2-like protein 2	K.QMNMS#PPPGNAGPVIMSIEEK.M	7	5.41709	5.3579	5.3841	5.55869	5.5999	5.40673	5.44061	5.50867	5.31228	5.58579	5.43459	5.8363	5.59472	5.67785	5.7424	5.77931	5.52713	5.83594	5.38636	5.61889	1.0057	0.994716	0.99958	1.03199	1.03964	1.00378	1.01007	1.02271	0.986247	0.994108	0.9672	1.03869	0.995697	1.01049	1.02198	1.02855	0.983669	1.03863
TOP1	112	P11387	DNA topoisomerase 1	K.ENGFSS#PPQIK.D	7	5.10112	5.83205	5.67467	5.76845	5.4884	5.51326	5.52218	5.55933	5.43048	6.1784	5.7866	5.70944	5.04662	5.67394	5.40824	5.19239	5.33609	5.77835	5.53595	5.89148	0.921453	1.05349	1.02506	1.042	0.99141	0.995902	0.997513	1.00422	0.980948	1.0487	0.982198	0.969101	0.856596	0.963076	0.917976	0.881339	0.905729	0.980798
NASP	505	P49321-3	Isoform 3 of Nuclear autoantigenic sperm protein	K.S#LQENEEEEIGNLELAWDMLDLAK.I	6	5.04663	5.36244	5.42974	5.87208	5.70626	5.53859	5.57756	5.56402	5.72704	5.71515	5.53249	5.72746	5.42198	5.45941	5.46974	5.46685	5.52567	5.85688	5.2796	5.65837	0.955873	1.01569	1.02844	1.11222	1.08081	1.04905	1.05644	1.05387	1.08475	1.01004	0.977754	1.01221	0.958224	0.964838	0.966665	0.966153	0.976548	1.03508
LARP1	548	Q6PKG0	La-related protein 1	K.GLSAS#LPDLDSENWIEVK.K	6	5.7323	5.64291	5.79587	5.4084	5.44606	5.43626	5.64178	5.66455	5.98902	6.05734	5.8358	6.00974	4.32679	4.38639	4.40677	6.04127	5.97809	6.20067	5.72369	5.96763	1.0015	0.985886	1.01261	0.944914	0.951494	0.949782	0.985688	0.989667	1.04636	1.01503	0.977909	1.00706	0.725043	0.735032	0.738446	1.01234	1.00175	1.03905
IPO5	670	O00410-3	Isoform 3 of Importin-5	K.TASIKPEVALLDTQDMENMS#DDDGWEFVNLGDQQSFGIK.T	6	5.10548	5.39241	5.78767	5.54711	5.48602	5.20306	5.80035	5.47866	5.77325	5.95524	5.66899	5.57257	5.52261	5.47925	5.49018	5.31729	5.64691	5.77296	5.42852	5.73226	0.940491	0.993348	1.06616	1.02185	1.01059	0.958467	1.0685	1.00924	1.0635	1.0389	0.988961	0.97214	0.963426	0.95586	0.957769	0.927607	0.98511	1.0071
TCOF1	1293	Q13428-4	Isoform 4 of Treacle protein	K.PQQAAGM*LS#PK.T	6	4.35075	3.89733	5.0486	6.8711	6.77971	6.82463	4.63976	4.24071	4.6999	5.14315	4.92091	5.01061	7.37403	7.29076	7.24314	5.30448	4.83842	5.52202	4.43223	5.02489	0.981617	0.879316	1.13907	1.55026	1.52964	1.53978	1.04682	0.956789	1.06039	1.02354	0.979307	0.997158	1.4675	1.45093	1.44145	1.05564	0.96289	1.09893
HSPH1	559	Q92598-4	Isoform 4 of Heat shock protein 105 kDa	K.NVQQDNSEAGTQPQVQTDAQQTSQSPPS#PELTSEENK.I	6	5.03865	5.52529	5.49018	5.87218	5.35529	5.5425	5.72053	5.65703	5.73658	5.65817	5.31587	5.69129	5.3702	5.36604	5.46695	5.53576	5.67781	5.97969	5.35137	5.55511	0.941561	1.0325	1.02594	1.09732	1.00073	1.03571	1.06898	1.05712	1.07198	1.01855	0.956933	1.02451	0.966713	0.965965	0.984131	0.996516	1.02209	1.07643
ATXN2L	449	Q8WWM7-3	Isoform 3 of Ataxin-2-like protein	R.MYPPRS#PK.S	6	5.56905	5.72996	5.58724	5.98173	5.83317	5.79693	5.41911	5.38983	5.46604	5.40666	5.3208	5.30766	5.51665	5.57304	5.67419	5.19808	5.55482	5.67504	5.62875	5.34504	0.989394	1.01798	0.992626	1.06271	1.03632	1.02988	0.962755	0.957553	0.971092	1.01153	0.995465	0.993006	1.03211	1.04266	1.06158	0.972506	1.03925	1.06174
ATXN2L	339	Q8WWM7-3	Isoform 3 of Ataxin-2-like protein	R.QGSGRES#PSLASR.E	6	5.34724	5.51315	5.18596	5.2692	5.33407	5.42013	5.6086	5.81227	5.73489	5.45155	5.78979	5.84351	4.81488	5.03076	4.85745	6.06124	6.2639	6.66141	5.34878	5.69495	0.999712	1.03073	0.969559	0.985121	0.997248	1.01334	1.04857	1.08665	1.07219	0.95726	1.01665	1.02609	0.845466	0.883372	0.85294	1.06432	1.0999	1.16971
HNRNPC	247	B4DY08	Heterogeneous nuclear ribonucleoproteins C1/C2	K.MES#EGGADDS#AEEGDLLDDDDNEDRGDDQVK.T	6	5.35758	5.45157	5.25673	5.60889	5.76633	5.57506	5.43936	5.75247	5.67489	5.78884	5.47395	5.41685	5.57747	5.34041	5.67756	5.59044	5.67273	5.57887	5.35529	5.55988	1.00043	1.01798	0.981595	1.04735	1.07675	1.04104	1.0157	1.07416	1.05968	1.04118	0.984545	0.974274	1.00316	0.960527	1.02117	1.0055	1.0203	1.00342
MCM2	27	P49736	DNA replication licensing factor MCM2	R.GNDPLTS#S#PGR.S	6	5.499	5.49192	5.51514	5.66513	5.66991	5.61738	5.57039	5.54422	5.66841	5.39352	5.43629	5.38644	5.65955	5.43981	5.61021	5.468	5.51326	5.85143	5.50202	5.40542	0.999452	0.998164	1.00238	1.02965	1.03052	1.02097	1.01243	1.00767	1.03024	0.997799	1.00571	0.996489	1.04701	1.00636	1.03789	1.01158	1.01995	1.08251
ILF3	368	Q12906-7	Isoform 7 of Interleukin enhancer-binding factor 3	K.NENPVDYTVQIPPSTTYAIT#PM*K.R	6	3.95164	4.08374	4.36876	7.90665	7.29511	7.96039	4.58879	4.41026	4.32431	4.58471	4.38705	4.46527	7.53314	7.76991	7.78764	4.78209	4.57219	5.22834	4.13471	4.47901	0.955722	0.987672	1.05661	1.91226	1.76436	1.92526	1.10982	1.06664	1.04585	1.0236	0.979469	0.996932	1.68188	1.73474	1.7387	1.06767	1.0208	1.1673
WDHD1	333	O75717	WD repeat and HMG-box DNA-binding protein 1	K.DYNDLFDGDDMS#NAGDFLNDNAVEIPSFSK.G	6	5.52872	4.58232	4.97344	5.66266	5.20124	6.33748	4.97723	4.70464	5.49883	5.10527	5.27591	5.49757	6.04898	6.58094	6.15631	5.73851	6.07297	6.05698	5.02816	5.29292	1.09955	0.911331	0.989117	1.12619	1.03442	1.2604	0.989871	0.935658	1.09361	0.964548	0.996787	1.03867	1.14284	1.24335	1.16312	1.08419	1.14738	1.14435
EIF4G1	1216	Q04637-9	Isoform 9 of Eukaryotic translation initiation factor 4 gamma 1	K.AAS#LTEDRDR.G	6	7.76737	7.63313	7.11211	2.31611	1.99328	2.45477	7.82652	8.30532	8.01542	6.4987	6.96943	6.57639	1.98605	1.85003	1.9413	6.62229	7.12185	7.00993	7.5042	6.68151	1.03507	1.01718	0.94775	0.308642	0.265622	0.327119	1.04295	1.10676	1.06813	0.97264	1.04309	0.984267	0.297245	0.276888	0.290548	0.991137	1.0659	1.04915
DDX21	89	Q9NR30	Nucleolar RNA helicase 2	K.EEPSQNDIS#PK.T	6	5.39344	5.70191	5.50853	5.48868	5.50113	5.84787	5.69824	5.62396	5.69554	5.62479	5.10877	5.06953	5.56404	5.47511	5.7489	5.76443	5.47002	5.71509	5.53463	5.2677	0.97449	1.03023	0.995285	0.991699	0.993948	1.0566	1.02956	1.01614	1.02907	1.06779	0.96983	0.96238	1.05626	1.03937	1.09135	1.0943	1.03841	1.08493
HNRNPUL2	161	Q1KMD3	Heterogeneous nuclear ribonucleoprotein U-like protein 2	R.S#GDETPGSEVPGDK.A	6	5.28771	5.5362	5.52381	5.77078	5.58918	5.55603	5.49974	5.58682	5.24193	5.46376	5.57337	5.47732	5.6339	5.25986	5.5932	5.57561	5.506	6.32476	5.44924	5.50482	0.970356	1.01596	1.01368	1.05901	1.02568	1.0196	1.00927	1.02525	0.961955	0.992541	1.01245	0.995006	1.02345	0.955501	1.01605	1.01286	1.00021	1.14895
GAGE13	40	Q4V321	G antigen 13	R.YVEPPEM*IGPMRPEQFSDEVEPAT#PEEGEPATQR.Q	6	5.84511	4.98408	5.86898	5.78009	5.80637	5.36367	5.62203	5.6018	5.46604	5.8273	5.60837	5.55631	5.17154	5.26077	5.59056	5.80326	4.97198	5.87174	5.56606	5.66399	1.05014	0.895442	1.05442	1.03845	1.04318	0.963639	1.01006	1.00642	0.982032	1.02883	0.990179	0.980989	0.913055	0.92881	0.987034	1.02459	0.877822	1.03668
CHMP3	229	Q9Y3E7-3	Isoform 3 of Charged multivesicular body protein 3	K.VTDALPEPEPPGAMAAS#EDEEEEEEALEAMQSR.L	6	5.62168	5.27481	5.84457	5.32138	5.59926	5.5525	5.59907	5.70907	5.62686	5.3668	5.51551	5.53238	5.08086	5.49673	5.48907	5.62762	5.6167	6.12513	5.58035	5.47156	1.00741	0.945246	1.04735	0.953592	1.00339	0.995009	1.00335	1.02307	1.00833	0.980853	1.00803	1.01111	0.928595	1.0046	1.0032	1.02852	1.02653	1.11945
ZCRB1	155	Q8TBF4	Zinc finger CCHC-type and RNA-binding motif-containing protein 1	K.KAPEPEEEIEEVEES#EDEGEDPALDSLSQAIAFQQAK.I	6	5.36028	5.18491	5.35752	5.67353	5.81224	5.36977	5.58511	5.41287	5.37216	5.6167	5.39169	5.60445	5.63126	5.53233	5.96984	5.57203	5.73128	5.82201	5.3009	5.53762	1.0112	0.978118	1.01068	1.0703	1.09646	1.01299	1.05361	1.02112	1.01344	1.01428	0.973648	1.01207	1.01691	0.999046	1.07805	1.00622	1.03497	1.05136
DYNC1I2	81	Q13409-2	Isoform 2B of Cytoplasmic dynein 1 intermediate chain 2	R.EAEALLQSM*GLTPESPIVPPPMS#PSSK.S	6	5.27405	5.42735	5.44339	6.277	5.78999	5.87962	5.26823	5.36311	5.376	5.58075	5.36378	5.70417	5.53083	5.78789	5.48453	5.49245	5.34994	5.6069	5.3816	5.54957	0.980016	1.0085	1.01148	1.16638	1.07589	1.09254	0.978934	0.996565	0.998959	1.00562	0.966522	1.02786	0.996623	1.04294	0.988281	0.989708	0.964028	1.01033
KDM1A	69	O60341-2	Isoform 2 of Lysine-specific histone demethylase 1A	K.EPPRAS#PPGGLAEPPGSAGPQAGPTVVPGSATPMETGIAETPEGR.R	6	5.2906	5.62718	5.80583	5.38297	5.14765	5.27802	6.2691	5.72413	5.73684	5.23825	5.51842	5.54561	5.36823	5.32884	5.38221	5.61702	5.7606	5.97851	5.57454	5.43409	0.949065	1.00944	1.04149	0.965635	0.923422	0.946808	1.1246	1.02684	1.02911	0.96396	1.01552	1.02052	0.98788	0.980632	0.990452	1.03366	1.06008	1.10019
POLR1G	138	O15446-2	Isoform 2 of DNA-directed RNA polymerase I subunit RPA34	R.ILEGPQQS#LSGSPLQPIPAS#PPPQIPPGLRPR.F	6	5.86065	5.74065	5.8834	6.42433	6.19643	6.46579	4.61641	4.72448	4.98742	5.96377	5.39642	5.37422	5.79092	6.03221	6.23111	5.01917	4.67145	4.62118	5.82823	5.57813	1.00556	0.984972	1.00947	1.10228	1.06318	1.10939	0.792077	0.81062	0.855735	1.06913	0.967424	0.963443	1.03815	1.0814	1.11706	0.899793	0.837458	0.828445
POLR1G	361	O15446-2	Isoform 2 of DNA-directed RNA polymerase I subunit RPA34	K.PLES#PGGTM*APQQPEGAK.P	6	4.71393	5.87158	5.75578	5.99611	5.43254	5.13245	5.75162	5.40813	5.35322	6.08056	5.79614	5.36514	5.36681	5.58161	5.68562	5.55499	5.34434	5.80945	5.4471	5.74728	0.865402	1.07793	1.05667	1.10079	0.997327	0.942235	1.05591	0.992846	0.982765	1.05799	1.0085	0.93351	0.933799	0.971174	0.989271	0.966542	0.92989	1.01082
TOMM70	91	O94826	Mitochondrial import receptor subunit TOM70	R.AS#PAPGSGHPEGPGAHLDM*NSLDR.A	6	5.45917	5.51178	5.49785	5.39401	5.27675	5.11048	5.5461	5.72281	5.54908	5.9352	5.83211	5.9602	5.09904	5.33358	5.25635	5.82627	5.75738	5.93185	5.4896	5.90917	0.994458	1.00404	1.0015	0.982588	0.961226	0.930939	1.01029	1.04248	1.01084	1.00441	0.98696	1.00864	0.862903	0.902593	0.889524	0.98597	0.974312	1.00384
SRRM2	2702	Q9UQ35	Serine/arginine repetitive matrix protein 2	R.RRPS#PQPS#PR.D	6	5.59772	5.77524	5.62847	5.40488	5.13054	5.14363	5.63895	5.69295	5.8037	5.78899	5.57176	5.65595	5.36016	5.11502	5.17301	5.73376	5.79436	5.99093	5.66714	5.67223	0.987749	1.01907	0.993177	0.953723	0.905313	0.907622	0.995025	1.00455	1.0241	1.02058	0.982286	0.997129	0.944982	0.901765	0.911988	1.01085	1.02153	1.05618
SRRM2	2123	Q9UQ35	Serine/arginine repetitive matrix protein 2	R.PSMS#PTPLDR.C	6	5.16927	4.87416	5.59367	5.97002	5.58205	5.68801	5.42697	4.99007	5.43938	5.2818	5.14598	5.56788	6.39452	6.06089	6.18912	5.53988	5.33416	5.75217	5.21236	5.33189	0.991732	0.935114	1.07315	1.14536	1.07092	1.09125	1.04117	0.957353	1.04355	0.990606	0.965133	1.04426	1.1993	1.13673	1.16077	1.03901	1.00043	1.07882
SAFB2	246	Q14151	Scaffold attachment factor B2	K.EESSELEQPFAQDTSS#VGPDRK.L	6	5.03308	5.59176	5.49548	5.71011	5.26644	5.42699	5.7651	5.41843	5.70296	5.28206	5.4006	5.4561	5.49054	5.59317	5.56215	5.83278	5.7926	6.17965	5.37344	5.37958	0.936659	1.04063	1.02271	1.06265	0.980088	1.00997	1.07289	1.00837	1.06132	0.981871	1.00391	1.01422	1.02063	1.0397	1.03394	1.08424	1.07677	1.14872
HMGA1	53	P17096	High mobility group protein HMG-I/HMG-Y	K.EPSEVPT#PK.R	6	3.69337	3.78168	3.79694	7.78975	8.33394	8.64291	3.65158	3.69442	3.76923	4.09329	3.9122	3.85082	8.89884	9.62539	9.80412	4.07043	4.15438	4.43672	3.75733	3.9521	0.982976	1.00648	1.01054	2.07321	2.21805	2.30028	0.971856	0.983257	1.00317	1.03572	0.989902	0.974374	2.25167	2.43551	2.48074	1.02994	1.05118	1.12262
NUFIP2	572	Q7Z417	Nuclear fragile X mental retardation-interacting protein 2	K.RTS#PQVLGSILK.S	6	5.16174	5.64946	5.52124	5.84361	5.78221	5.69545	5.33226	5.37604	5.63981	5.67952	5.42018	5.61876	5.4368	5.37604	5.654	5.55093	5.58844	5.67351	5.44415	5.57282	0.948127	1.03771	1.01416	1.07337	1.0621	1.04616	0.979448	0.987489	1.03594	1.01915	0.97261	1.00824	0.975591	0.964688	1.01457	0.996072	1.0028	1.01807
RANBP2	2626	P49792	E3 SUMO-protein ligase RanBP2	K.KPEDS#PSDDDVLIVYELTPTAEQK.A	6	5.21645	5.50517	5.49462	5.50955	5.49372	5.65526	5.77178	5.67849	5.6831	5.77267	5.45533	5.40179	5.48687	5.42143	5.48856	5.67019	5.49305	5.80197	5.40542	5.54326	0.965042	1.01845	1.0165	1.01926	1.01634	1.04622	1.06778	1.05052	1.05137	1.04139	0.984137	0.974478	0.989827	0.978021	0.990131	1.0229	0.990941	1.04667
MRE11	652	P49959-3	Isoform 3 of Double-strand break repair protein MRE11	K.NYSEVIEVDES#DVEEDIFPTTSK.T	6	5.26745	5.21597	5.92338	5.69423	5.38445	5.47613	5.64032	5.52419	5.81044	5.58954	5.54078	5.70334	5.37308	5.34472	5.59515	5.42448	5.55199	5.94036	5.46894	5.61122	0.963159	0.953745	1.0831	1.04119	0.984551	1.00132	1.03134	1.0101	1.06244	0.996136	0.987446	1.01642	0.95756	0.952507	0.997136	0.966721	0.989445	1.05866
SNRNP70	226	P08621	U1 small nuclear ribonucleoprotein 70 kDa	R.PGPS#PLPHR.D	6	5.36603	5.66796	5.39314	6.03388	5.6841	5.71997	5.47763	5.47174	5.62362	5.26384	5.32317	5.4842	5.39767	5.59012	5.72276	5.48703	5.68096	5.61218	5.47571	5.35707	0.97997	1.03511	0.98492	1.10193	1.03806	1.04461	1.00035	0.999276	1.02701	0.982597	0.993673	1.02373	1.00758	1.0435	1.06826	1.02426	1.06046	1.04762
STK11IP	404	Q8N1F8	Serine/threonine-protein kinase 11-interacting protein	R.TLNPS#PAGWFVQQHPELELM*SSFR.E	6	5.70951	6.24953	6.67386	5.05204	5.48638	5.23909	5.41296	5.64594	5.61924	6.18008	6.41275	6.78574	4.52489	4.84131	4.57431	5.0781	5.29297	5.22129	6.21097	6.45952	0.919262	1.00621	1.07453	0.813406	0.883337	0.843523	0.871516	0.909027	0.904729	0.95674	0.992758	1.0505	0.700499	0.749483	0.70815	0.786142	0.819405	0.808309
NUCKS1	181	Q9H1E3	Nuclear ubiquitous casein and cyclin-dependent kinase substrate 1	K.ATVTPS#PVK.G	6	5.31421	5.47094	5.54703	5.82796	5.60961	5.67806	5.49004	5.53034	5.40154	5.56647	5.33532	5.48975	5.53282	5.55718	5.63658	5.53518	5.71971	5.75725	5.44406	5.46385	0.976149	1.00494	1.01891	1.07052	1.03041	1.04298	1.00844	1.01585	0.992189	1.01878	0.976476	1.00474	1.01262	1.01708	1.03161	1.01306	1.04683	1.0537
ABCF1	140	Q8NE71	ATP-binding cassette sub-family F member 1	K.GGNVFAALIQDQS#EEEEEEEK.H	6	5.17951	5.47871	5.61384	5.57461	5.45409	5.42048	5.66654	5.53927	5.73203	5.80262	5.34038	5.43128	5.1942	5.53677	5.88444	5.56269	5.57859	6.00997	5.42402	5.52476	0.954921	1.01008	1.035	1.02776	1.00554	0.999347	1.04471	1.02125	1.05679	1.05029	0.966628	0.983079	0.940167	1.00217	1.0651	1.00687	1.00974	1.08783
FAF1	320	Q9UNN5	FAS-associated factor 1	K.S#PMMPENAENEGDALLQFTAEFSSR.Y	6	5.32053	5.3524	5.46209	5.57049	5.29383	5.47827	5.68941	5.74669	5.81027	5.62356	5.3414	5.42472	5.31826	5.61483	5.48183	5.45756	5.74167	6.27219	5.37834	5.46323	0.989251	0.995177	1.01557	1.03573	0.984287	1.01858	1.05784	1.06849	1.08031	1.02935	0.9777	0.992952	0.973465	1.02775	1.00341	0.998963	1.05097	1.14807
SMAP	17	O00193	Small acidic protein	K.RS#AS#PDDDLGSSNWEAADLGNEER.K	6	5.11622	5.32803	5.81009	5.74236	5.14317	5.75181	5.48595	5.67857	6.11985	5.61267	5.45434	5.50175	5.02491	5.3691	5.77848	5.49413	5.81447	5.77411	5.41811	5.52292	0.94428	0.983374	1.07235	1.05984	0.949255	1.06159	1.01252	1.04807	1.12952	1.01625	0.987582	0.996167	0.90983	0.972149	1.04627	0.994788	1.05279	1.04548
PRRC2A	825	P48634	Protein PRRC2A	R.SET#PPVPPPPPYLASYPGFPENGAPGPPISR.F	6	5.11813	5.61026	5.58488	5.26704	5.50855	5.42295	5.87895	5.36029	5.42376	5.53589	5.40277	5.48837	5.29942	5.61629	5.47161	6.17254	5.71947	6.11884	5.43776	5.47568	0.94122	1.03172	1.02706	0.968605	1.01302	0.997277	1.08114	0.985754	0.997426	1.011	0.986685	1.00232	0.967812	1.02568	0.999257	1.12727	1.04452	1.11746
SMARCA5	66	O60264	SWI/SNF-related matrix-associated actin-dependent regulator of chromatin subfamily A member 5	K.GGPEGVAAQAVASAASAGPADAEM*EEIFDDAS#PGK.Q	6	5.05041	5.32853	5.71349	5.62001	5.5405	5.78306	5.79471	5.40354	5.43273	5.58289	5.37481	5.53087	5.611	5.71831	5.63305	5.4082	5.49329	5.98059	5.36415	5.49619	0.941513	0.993361	1.06513	1.0477	1.03288	1.0781	1.08027	1.00734	1.01279	1.01577	0.977915	1.00631	1.02089	1.04041	1.0249	0.98399	0.999473	1.08813
RB1	780	P06400	Retinoblastoma-associated protein	K.TNILQYASTRPPTLS#PIPHIPR.S	6	5.2553	5.53847	5.63691	5.41911	5.63723	5.71811	5.32858	5.35579	5.4783	5.83064	5.46291	5.68927	5.45781	5.62661	5.59788	5.89189	5.44025	5.63496	5.47689	5.66094	0.95954	1.01124	1.02922	0.98945	1.02928	1.04404	0.972921	0.97789	1.00026	1.02998	0.965018	1.005	0.964117	0.993936	0.988861	1.0408	0.961015	0.99541
LIN28B	221	Q6ZN17	Protein lin-28 homolog B	R.S#PQEASSTK.S	6	5.51413	5.63193	5.50524	5.56164	5.44962	5.49902	5.5027	5.37831	5.64397	5.28211	5.52373	5.64207	5.7075	5.45327	5.54656	5.58699	5.86939	5.70182	5.55043	5.48264	0.99346	1.01468	0.991857	1.00202	0.981836	0.990736	0.9914	0.968989	1.01685	0.963425	1.0075	1.02908	1.04101	0.994643	1.01166	1.01903	1.07054	1.03998
NAP1L4	125	Q99733-2	Isoform 2 of Nucleosome assembly protein 1-like 4	R.EFITGDVEPTDAESEWHS#ENEEEEK.L	6	5.27727	5.40075	5.22425	5.62221	5.46321	5.66119	5.53273	5.57202	5.39184	5.60372	5.4946	5.73471	5.32961	5.63104	5.59727	5.69181	5.83232	5.93945	5.30076	5.61101	0.99557	1.01886	0.985567	1.06064	1.03065	1.068	1.04376	1.05118	1.01718	0.998701	0.979253	1.02205	0.949849	1.00357	0.997552	1.0144	1.03944	1.05853
RREB1	1708	Q92766-2	Isoform 2 of Ras-responsive element-binding protein 1	K.VTAGWPSEPGQGDLNPES#PAALGQDLLEPR.S	6	5.49924	4.84297	5.45138	5.68133	5.61475	5.61823	5.55045	5.72317	5.66034	5.59897	5.39978	5.65031	5.52598	5.47718	5.32906	5.42117	5.63868	6.31701	5.26453	5.54969	1.04458	0.919924	1.03549	1.07917	1.06652	1.06718	1.05431	1.08712	1.07518	1.00888	0.972988	1.01813	0.995728	0.986936	0.960245	0.976842	1.01604	1.13826
WDR77	5	Q9BQA1	Methylosome protein 50	K.ET#PPPLVPPAAR.E	6	5.24358	5.84527	5.82313	5.74033	5.69946	5.84626	6.10361	4.17842	5.86173	5.8315	5.6478	5.93183	5.58572	5.69336	5.39627	5.81483	5.01858	4.73831	5.63733	5.80371	0.930153	1.03689	1.03296	1.01827	1.01102	1.03706	1.08271	0.741205	1.03981	1.00479	0.973136	1.02208	0.962439	0.980985	0.929796	1.00192	0.864719	0.816428
ASF1B	179	Q9NVP2	Histone chaperone ASF1B	R.LEAIETQDPSLGCGLPLNCT#PIK.G	6	4.39432	4.2418	4.04872	7.44742	7.81621	7.50669	4.1235	3.9582	4.45025	4.70644	4.3467	4.99078	7.87784	8.63252	8.05367	4.37423	4.38589	4.64481	4.22828	4.68131	1.03927	1.0032	0.957534	1.76133	1.84855	1.77535	0.975218	0.936125	1.0525	1.00537	0.928523	1.06611	1.68283	1.84404	1.72039	0.934404	0.936894	0.992203
NAP1L1	10	P55209	Nucleosome assembly protein 1-like 1	K.EQS#ELDQDLDDVEEVEEEETGEETK.L	6	4.90928	5.0393	5.6259	5.41972	4.80226	5.21275	5.62285	5.38591	5.53716	5.50197	5.42257	5.79424	5.52743	5.58924	5.55927	6.23274	5.94942	6.86798	5.19149	5.57293	0.94564	0.970684	1.08368	1.04396	0.925025	1.0041	1.08309	1.03745	1.06658	0.987268	0.97302	1.03971	0.991835	1.00293	0.997549	1.1184	1.06756	1.23238
BCLAF1	512	Q9NYF8	Bcl-2-associated transcription factor 1	K.DLFDYS#PPLHK.N	6	5.24111	5.58548	5.61356	5.41191	5.65407	5.53151	5.64645	5.46786	5.37812	5.72095	5.47615	5.3887	5.72636	5.49708	5.62544	5.57514	5.67681	5.7833	5.48005	5.5286	0.956398	1.01924	1.02436	0.987567	1.03175	1.00939	1.03036	0.997776	0.981399	1.03479	0.990513	0.974695	1.03577	0.994299	1.01752	1.00842	1.02681	1.04607
PCYT1A	315	P49585	Choline-phosphate cytidylyltransferase A	R.M*LQALS#PK.Q	6	5.24373	5.0554	5.19015	5.88759	5.62106	5.63963	5.70593	5.64041	5.60364	5.01764	4.89793	5.01251	5.90798	5.70283	5.89393	5.94824	5.91845	6.11296	5.16309	4.97602	1.01562	0.979141	1.00524	1.14032	1.0887	1.0923	1.10514	1.09245	1.08533	1.00836	0.984305	1.00733	1.18729	1.14606	1.18447	1.19538	1.18939	1.22848
HIRIP3	530	Q9BW71	HIRA-interacting protein 3	R.TLDS#DEERPR.P	6	5.33026	5.36909	5.81969	5.41042	5.30127	5.53618	5.59188	5.71698	5.39431	5.51352	5.62076	5.37739	5.34905	5.51685	5.55791	5.83755	5.7089	6.048	5.50635	5.50389	0.968022	0.975072	1.05691	0.982579	0.962756	1.00542	1.01553	1.03825	0.979654	1.00175	1.02123	0.977016	0.971867	1.00235	1.00982	1.06062	1.03725	1.09886
SRRM1	220	A9Z1X7	Serine/arginine repetitive matrix protein 1	K.T#PELPEPSVK.V	6	5.41267	5.62531	5.54522	5.61102	5.36261	5.58592	5.61278	5.61022	5.41015	5.35361	5.4024	5.67637	5.39425	5.31563	5.52475	5.69231	5.83443	6.03037	5.52773	5.47746	0.979184	1.01765	1.00316	1.01507	0.970129	1.01053	1.01539	1.01492	0.978729	0.977389	0.986297	1.03631	0.98481	0.970455	1.00863	1.03923	1.06517	1.10094
SRRM1	409	A9Z1X7	Serine/arginine repetitive matrix protein 1	R.HS#PTPQQSNR.T	6	5.57836	5.53167	5.55328	5.60222	5.65393	5.47651	5.5302	5.36653	5.48031	5.40215	5.28084	5.25447	5.72543	5.77808	5.70736	5.59427	5.62531	5.8591	5.55444	5.31249	1.00431	0.995901	0.999792	1.0086	1.01791	0.98597	0.995636	0.966169	0.986654	1.01688	0.994043	0.989079	1.07773	1.08764	1.07433	1.05304	1.05888	1.10289
SRRM1	705	A9Z1X7	Serine/arginine repetitive matrix protein 1	R.APQTS#SS#PPPVR.R	6	5.38023	5.60448	5.68958	5.52419	5.52991	5.60343	5.61012	5.65696	5.57178	5.35993	5.37948	4.99374	5.56532	5.56712	5.73326	5.44503	5.99112	5.79431	5.5581	5.24438	0.967998	1.00835	1.02366	0.9939	0.994928	1.00816	1.00936	1.01779	1.00246	1.02203	1.02576	0.952208	1.0612	1.06154	1.09322	1.03826	1.14239	1.10486
SMARCC1	310	Q92922	SWI/SNF complex subunit SMARCC1	K.NEEPVRS#PERR.D	6	4.85503	5.20732	5.35696	6.02933	5.72291	5.84609	5.31426	5.36528	5.1808	5.39329	5.26378	5.22474	6.0229	6.07402	6.23783	5.64182	5.2216	6.04205	5.13977	5.29394	0.944601	1.01314	1.04226	1.17307	1.11346	1.13742	1.03395	1.04388	1.00798	1.01877	0.994304	0.986929	1.1377	1.14735	1.1783	1.06571	0.986335	1.14131
CDC26	42	Q8NHZ8	Anaphase-promoting complex subunit CDC26	K.EDVEVVGGS#DGEGAIGLSSDPK.S	6	5.35973	5.29895	5.68797	5.67831	5.59248	5.34293	5.72268	5.14228	5.59478	5.66357	5.49881	5.82428	5.42321	5.84116	5.53011	5.50293	5.57822	5.71761	5.44888	5.66222	0.983638	0.972483	1.04388	1.0421	1.02635	0.980555	1.05025	0.94373	1.02678	1.00024	0.971141	1.02862	0.957789	1.0316	0.976669	0.971868	0.985164	1.00978
PGM2	165	Q96G03	Phosphoglucomutase-2	K.LCAGIMITAS#HNPK.Q	6	5.46358	5.52667	5.71435	5.68953	5.53727	5.72487	5.3971	5.72308	5.5789	5.77107	5.29859	5.47117	5.38581	5.38433	5.37453	5.54429	5.81183	5.60303	5.5682	5.51361	0.981211	0.992542	1.02625	1.02179	0.994445	1.02814	0.969271	1.02781	1.00192	1.0467	0.961002	0.992302	0.976821	0.976552	0.974775	1.00556	1.05409	1.01622
RBM15	700	Q96T37	RNA-binding protein 15	R.LLLERPS#PIRDR.R	6	5.39475	5.51844	5.49721	5.73827	5.49535	5.47998	5.58672	5.82318	5.68222	5.58422	5.38562	5.33581	5.39239	5.35443	5.50434	5.48979	5.74244	5.99485	5.47013	5.43522	0.986219	1.00883	1.00495	1.04902	1.00461	1.0018	1.02131	1.06454	1.03877	1.02741	0.990874	0.981711	0.992121	0.985137	1.01272	1.01004	1.05653	1.10296
MAP2K2	295	P36507	Dual specificity mitogen-activated protein kinase kinase 2	K.ELEAIFGRPVVDGEEGEPHSIS#PR.P	6	5.31223	5.52013	5.53485	5.87679	5.50975	5.86932	5.63014	5.55041	5.68728	5.50822	5.25844	5.68141	5.28606	5.5054	5.6042	5.34786	5.64715	5.67035	5.45574	5.48269	0.973696	1.0118	1.0145	1.07718	1.0099	1.07581	1.03197	1.01735	1.04244	1.00466	0.959099	1.03624	0.964136	1.00414	1.02216	0.975407	1.03	1.03423
TRIP12	354	Q14669-3	Isoform 3 of E3 ubiquitin-protein ligase TRIP12	R.SES#PPAELPSLR.R	6	5.52588	5.58336	5.47699	5.86774	5.76537	5.71997	5.09739	4.85783	5.16462	5.70181	5.51705	5.44916	5.41976	6.02818	6.07999	5.42976	5.5617	5.75346	5.52874	5.55601	0.999483	1.00988	0.990639	1.06132	1.0428	1.03459	0.921981	0.878649	0.934139	1.02624	0.992988	0.98077	0.975477	1.08498	1.09431	0.977276	1.00102	1.03554
ENSA	90	O43768-4	Isoform 4 of Alpha-endosulfine	K.YFDS#GDYNMAK.A	6	7.34546	4.11212	5.61157	5.95885	4.14017	5.78955	4.44177	5.38719	5.44775	4.66453	6.44541	5.20637	4.18586	4.79154	5.02937	5.91423	7.45747	8.07076	5.68972	5.43877	1.29101	0.722729	0.986265	1.0473	0.727659	1.01755	0.780666	0.946829	0.957473	0.857644	1.18509	0.957269	0.769634	0.880996	0.924726	1.08742	1.37117	1.48393
BAG6	994	P46379-3	Isoform 3 of Large proline-rich protein BAG6	R.AS#PEPQR.E	6	5.55182	5.71878	5.22256	5.65123	5.34424	5.57443	5.39041	5.51693	5.33826	5.56057	5.37416	5.8209	5.54454	5.5413	5.49756	5.55213	5.85487	5.94532	5.49772	5.58521	1.00984	1.04021	0.949951	1.02792	0.972082	1.01395	0.980481	1.00349	0.970995	0.995589	0.962213	1.0422	0.992717	0.992138	0.984306	0.994077	1.04828	1.06447
SYAP1	269	Q96A49	Synapse-associated protein 1	K.TQEDEEEISTS#PGVSEFVSDAFDACNLNQEDLRK.E	5	5.24379	5.26606	5.64545	5.36485	5.32689	4.97939	5.38894	5.39765	5.55951	5.78018	5.99944	5.81865	5.42194	5.4268	5.76945	5.8888	5.77927	5.94295	5.3851	5.86609	0.973759	0.977894	1.04835	0.996241	0.989192	0.92466	1.00071	1.00233	1.03239	0.985355	1.02273	0.991913	0.924286	0.925114	0.983526	1.00387	0.9852	1.0131
LARP1	90	Q6PKG0	La-related protein 1	R.PLQLPGAEGPAIS#DGEEGGGEPGAGGGAAGAAGAGR.R	5	5.39924	5.45691	5.44608	5.6788	5.31663	5.43953	5.91831	5.20733	5.46925	5.83772	5.44608	5.64253	5.35416	5.49318	5.37254	5.53322	5.88355	6.10493	5.43408	5.64211	0.993589	1.0042	1.00221	1.04503	0.978387	1.001	1.08911	0.958272	1.00647	1.03467	0.965257	1.00007	0.948964	0.973604	0.952222	0.980701	1.04279	1.08203
CCDC86	58	Q9H6F5	Coiled-coil domain-containing protein 86	R.AGLGS#PERPPK.T	5	5.10896	4.88332	4.79113	6.35491	6.76494	6.88846	4.72534	4.91061	4.85626	5.38119	4.84105	4.9064	6.78959	6.83468	7.04721	4.94585	5.1079	4.86219	4.9278	5.04288	1.03676	0.990974	0.972264	1.2896	1.37281	1.39788	0.958914	0.996511	0.98548	1.06709	0.959978	0.972936	1.34637	1.35531	1.39746	0.980759	1.01289	0.964169
HNRNPUL1	718	Q9BUJ2	Heterogeneous nuclear ribonucleoprotein U-like protein 1	R.APQQQPPPQQPPPPQPPPQQPPPPPSYS#PAR.N	5	5.57401	4.98076	5.31103	5.86258	5.83076	5.90391	4.97381	5.52244	5.44673	4.79167	5.71006	5.4555	5.57583	6.15957	5.90318	5.4555	5.8143	5.72835	5.2886	5.31908	1.05397	0.941792	1.00424	1.10853	1.10252	1.11635	0.940478	1.04421	1.0299	0.900846	1.07351	1.02565	1.04827	1.15801	1.10981	1.02565	1.0931	1.07694
USP10	413	Q14694-2	Isoform 2 of Ubiquitin carboxyl-terminal hydrolase 10	K.YS#PPAISPLVSEK.Q	5	5.00456	5.12646	5.8029	5.88148	5.60949	5.63816	5.67609	5.26449	5.40049	5.6889	5.52825	5.36004	5.70347	5.59696	5.74971	5.65035	5.45184	5.86637	5.3113	5.52573	0.942246	0.965197	1.09256	1.10735	1.05614	1.06154	1.06868	0.991187	1.01679	1.02953	1.00046	0.970015	1.03217	1.01289	1.04053	1.02255	0.986628	1.06165
ATXN2L	594	Q8WWM7-3	Isoform 3 of Ataxin-2-like protein	K.EVDGLLTSEPMGS#PVSSK.T	5	5.49866	5.64756	5.8857	5.57399	5.53371	5.6793	5.38435	5.77939	5.52649	5.44908	5.44885	5.63833	5.09463	5.17665	5.78146	5.40242	5.60143	5.898	5.6773	5.51209	0.968533	0.99476	1.03671	0.981802	0.974708	1.00035	0.9484	1.01798	0.973435	0.988569	0.988527	1.0229	0.924266	0.939146	1.04887	0.980104	1.01621	1.07001
RBM17	222	Q96I25	Splicing factor 45	R.S#PTGPSNSFLANMGGTVAHK.I	5	5.47378	5.51907	5.79093	5.38237	5.70992	5.78897	5.58351	5.35252	5.49519	5.6603	5.50682	5.45741	5.52442	5.13398	5.52514	5.69231	5.72124	5.68212	5.59459	5.54151	0.978405	0.986501	1.03509	0.962067	1.02061	1.03474	0.998019	0.956731	0.982232	1.02144	0.99374	0.984824	0.996916	0.926459	0.997046	1.02721	1.03243	1.02537
DNAJC21	370	Q5F1R6-2	Isoform 2 of DnaJ homolog subfamily C member 21	K.QQLEEEEENFSRPQIDENPLDDNS#EEEMEDAPK.Q	5	5.22137	5.38019	5.51016	5.69719	5.47999	5.25514	5.42086	5.54525	5.51759	5.62559	5.63947	5.7102	5.439	5.56372	5.46742	5.69358	5.90225	5.931	5.37057	5.65842	0.972218	1.00179	1.02599	1.06082	1.02037	0.978507	1.00936	1.03252	1.02738	0.994198	0.996652	1.00915	0.961222	0.983264	0.966245	1.00621	1.04309	1.04817
MAP1A	667	P78559-2	Isoform 2 of Microtubule-associated protein 1A	K.AELEEM*EEVHPS#DEEEEDATK.A	5	5.25595	5.93021	5.74695	5.52869	5.38602	5.55453	5.58145	5.61709	5.52309	5.55389	5.51512	5.2889	5.6817	5.5022	5.51512	5.45956	5.57833	5.78119	5.64437	5.45264	0.931184	1.05064	1.01817	0.979505	0.954229	0.984084	0.988853	0.995167	0.978513	1.01857	1.01146	0.969971	1.04201	1.00909	1.01146	1.00127	1.02305	1.06026
PRPF4B	277	Q13523	Serine/threonine-protein kinase PRP4 homolog	K.S#PIINESR.S	5	5.75799	5.68911	5.38104	5.65855	5.28802	5.40614	5.47187	5.53113	5.39704	5.63084	5.60099	5.38064	5.46485	6.07048	5.55019	5.54754	5.64687	5.52672	5.60938	5.53749	1.02649	1.01421	0.959293	1.00877	0.94271	0.963768	0.975486	0.98605	0.962146	1.01686	1.01147	0.971675	0.986882	1.09625	1.00229	1.00181	1.01975	0.998054
MCM2	108	P49736	DNA replication licensing factor MCM2	R.AIPELDAYEAEGLALDDEDVEELTAS#QR.E	5	5.29905	5.35566	5.49788	5.99955	5.38034	5.47026	5.58289	5.33548	5.23186	5.70728	5.03714	5.23186	5.79622	5.58054	5.54567	5.74646	5.93001	6.27184	5.38419	5.32543	0.984186	0.9947	1.02111	1.11429	0.999284	1.01598	1.0369	0.990953	0.971706	1.0717	0.945866	0.982429	1.0884	1.04791	1.04136	1.07906	1.11353	1.17772
RPLP2	105	P05387	60S acidic ribosomal protein P2	K.KEES#EES#DDDM*GFGLFD.-	5	5.18192	4.52805	5.69231	5.34484	5.35588	5.26845	5.317	5.23824	5.02658	5.78687	5.56088	6.18855	5.98447	6.10887	6.11143	5.82639	5.60725	5.87202	5.1341	5.84543	1.00932	0.881958	1.10873	1.04105	1.0432	1.02617	1.03563	1.02028	0.979058	0.989981	0.95132	1.0587	1.02379	1.04507	1.0455	0.996742	0.959252	1.00455
ZC3H13	77	Q5T200	Zinc finger CCCH domain-containing protein 13	R.S#PERPTGDLR.E	5	5.98208	5.86515	5.35884	5.58425	5.34655	5.5719	5.55014	5.52626	5.7399	5.53439	5.26745	5.36319	5.48031	5.24434	5.4974	5.50092	5.77593	5.811	5.73535	5.38834	1.04302	1.02263	0.934352	0.973654	0.932209	0.9715	0.967706	0.963544	1.00079	1.0271	0.977563	0.995332	1.01707	0.973275	1.02024	1.02089	1.07193	1.07844
GEMIN5	778	Q8TEQ6	Gem-associated protein 5	K.ENSGPVENGVS#DQEGEEQAREPELPCGLAPAVSR.E	5	4.84897	5.44735	5.58752	5.38237	5.24552	5.65322	5.99356	5.92098	5.37834	5.01546	5.68452	5.65227	5.29793	5.5019	5.78817	5.66057	6.17547	5.76587	5.29461	5.45075	0.91583	1.02885	1.05532	1.01657	0.990727	1.06773	1.13201	1.1183	1.01581	0.920142	1.04289	1.03697	0.971964	1.00938	1.0619	1.03849	1.13296	1.05781
FIP1L1	554	Q6UN15	Pre-mRNA 3'-end-processing factor FIP1	R.HES#EEGDSHR.R	5	5.89436	5.83045	5.45521	5.54561	5.43238	5.46737	5.59777	5.39886	5.73546	5.49345	5.74194	5.42886	5.47332	5.30914	5.25104	5.60898	5.66303	5.67276	5.72667	5.55475	1.02928	1.01812	0.952597	0.968382	0.948609	0.95472	0.97749	0.942757	1.00153	0.988964	1.0337	0.977336	0.98534	0.955784	0.945324	1.00976	1.01949	1.02124
ARAF	213	P10398	Serine/threonine-protein kinase A-Raf	R.ST#STPNVHM*VSTTAPMDSNLIQLTGQSFSTDAAGSR.G	5	5.36659	5.34028	5.5153	5.61848	5.56674	5.22438	5.70895	5.87924	5.97207	5.28499	5.73289	5.28085	5.41212	5.07951	5.35299	5.26222	6.04421	6.35819	5.40739	5.43291	0.992455	0.987589	1.01996	1.03904	1.02947	0.966156	1.05577	1.08726	1.10443	0.972773	1.05522	0.972011	0.996173	0.934953	0.985289	0.968583	1.11252	1.17031
MAP4	687	P27816	Microtubule-associated protein 4	K.PCNSQPSELSSETSGIARPEEGRPVVSGTGNDITT#PPNK.E	5	5.34781	5.21911	5.78898	6.08801	5.64206	5.74311	5.83938	4.94825	5.2266	5.70421	5.56413	5.78343	5.54902	5.26537	5.27829	5.8943	5.47058	5.64735	5.45197	5.68393	0.980896	0.957288	1.06182	1.11666	1.03487	1.0534	1.07106	0.907608	0.958663	1.00357	0.978925	1.01751	0.976265	0.926361	0.928635	1.03701	0.962464	0.993566
BRD7	619	Q9NPI1-2	Isoform 2 of Bromodomain-containing protein 7	K.AMGIS#IPSPVMENNFVDLTEDTEEPK.K	5	5.17851	5.28065	5.62096	5.77653	5.45923	5.52232	5.52212	5.7121	5.59075	5.58294	5.36747	5.58777	5.37765	5.52674	6.01327	5.37682	5.52366	5.98049	5.36004	5.51273	0.966133	0.985188	1.04868	1.0777	1.01851	1.03028	1.03024	1.06568	1.04304	1.01274	0.973651	1.01361	0.975496	1.00254	1.0908	0.975347	1.00198	1.08485
SEPTIN5	234	G3XAH0	Septin	K.FGIHVYQFPECDS#DEDEDFK.Q	5	4.95699	5.35399	5.74423	5.65681	5.46361	5.7136	5.63211	5.58386	5.66045	5.39693	5.3592	5.61512	5.5153	5.37442	5.70807	5.8004	5.41203	6.05288	5.35174	5.45708	0.926239	1.00042	1.07334	1.057	1.0209	1.06762	1.05239	1.04337	1.05769	0.988976	0.982064	1.02896	1.01067	0.984851	1.04599	1.06291	0.991745	1.10918
PPIL4	178	Q8WUA2	Peptidyl-prolyl cis-trans isomerase-like 4	R.INHTVILDDPFDDPPDLLIPDRS#PEPTR.E	5	5.34513	5.42238	5.34457	5.41296	5.39205	5.49266	5.53318	5.65772	5.59667	5.70709	5.46572	5.22963	5.44895	5.66055	5.67148	5.7557	5.9933	5.87026	5.37069	5.46748	0.99524	1.00962	0.995135	1.00787	1.00398	1.02271	1.03025	1.05344	1.04208	1.04382	0.999678	0.956497	0.996611	1.03531	1.03731	1.05272	1.09617	1.07367
HNRNPC	253	P07910	Heterogeneous nuclear ribonucleoproteins C1/C2	K.MES#EGGADDS#AEEGDLLDDDDNEDRGDDQLELIKDDEK.E	5	4.79283	5.30319	5.51965	5.97358	5.40714	5.13913	5.75962	5.54709	5.37412	5.77886	5.5497	5.47902	5.52487	6.00589	5.71816	5.53972	5.74382	5.84361	5.20522	5.60253	0.920774	1.01882	1.06041	1.14761	1.03879	0.987303	1.10651	1.06568	1.03245	1.03147	0.990571	0.977954	0.986139	1.072	1.02064	0.98879	1.02522	1.04303
FUBP1	630	Q96AE4	Far upstream element-binding protein 1	R.QQAAYYAQTS#PQGMPQHPPAPQGQ.-	5	4.99069	5.36069	5.701	5.92564	5.85925	5.50858	5.48001	5.77607	5.5153	5.13045	5.53659	5.61613	5.07275	5.43155	5.63434	5.77551	5.94048	5.74498	5.35079	5.42772	0.932701	1.00185	1.06545	1.10743	1.09503	1.02949	1.02415	1.07948	1.03074	0.945231	1.02006	1.03471	0.9346	1.00071	1.03807	1.06407	1.09447	1.05845
TRIP6	142	Q15654	Thyroid receptor-interacting protein 6	R.TGSLKPNPAS#PLPASPYGGPTPASYTTASTPAGPAFPVQVK.V	5	5.01819	5.39095	5.70846	6.51487	6.66963	6.19814	5.73124	4.12158	5.06546	5.5355	5.63933	5.48902	5.5702	5.78702	5.85785	5.51167	5.07266	5.11822	5.37254	5.55462	0.934045	1.00343	1.06253	1.21262	1.24143	1.15367	1.06677	0.767157	0.942843	0.996559	1.01525	0.988191	1.00281	1.04184	1.05459	0.992269	0.913233	0.921436
UBR5	2486	O95071	E3 ubiquitin-protein ligase UBR5	R.S#VVDMDLDDTDDGDDNAPLFYQPGK.R	5	5.67368	5.4935	5.54502	5.40215	5.51524	5.58208	5.45907	5.591	5.99609	5.74228	5.55884	5.8526	4.94265	5.15462	4.85658	5.80046	5.99836	5.83577	5.57073	5.71791	1.01848	0.986136	0.995384	0.969738	0.990038	1.00204	0.979956	1.00364	1.07636	1.00426	0.97218	1.02356	0.864416	0.901488	0.849364	1.01444	1.04905	1.02061
RSF1	604	Q96T23	Remodeling and spacing factor 1	K.DAQRLS#PIPEEVPK.S	5	5.39459	5.35907	5.55774	5.67118	5.59136	5.6937	5.49331	5.78461	5.69637	5.67365	5.45688	5.49022	5.38807	5.28111	5.44488	5.57113	5.64589	5.80623	5.43713	5.54025	0.992176	0.985642	1.02218	1.04305	1.02837	1.04719	1.01033	1.06391	1.04768	1.02408	0.984952	0.990969	0.972531	0.953226	0.982786	1.00557	1.01907	1.04801
TOP2B	1581	Q02880	DNA topoisomerase 2-beta	K.TSFDQDS#DVDIFPSDFPTEPPS#LPR.T	5	5.08277	5.18437	5.26481	5.70898	5.75485	5.90091	5.59574	5.33361	5.90302	6.17468	5.4525	5.41016	5.42075	5.3516	5.16885	6.16233	4.95153	6.17856	5.17732	5.67911	0.981738	1.00136	1.0169	1.10269	1.11155	1.13976	1.08082	1.03019	1.14017	1.08726	0.960097	0.952642	0.954506	0.94233	0.910151	1.08509	0.871884	1.08794
NCL	84	P19338	Nucleolin	K.AAVT#PGK.K	5	4.89513	4.38057	4.34783	7.03878	7.94767	8.35242	4.44874	4.48808	4.39018	5.03489	4.77575	5.20332	5.74408	6.48385	6.54895	5.30306	5.3494	5.26729	4.54118	5.00465	1.07794	0.964632	0.957424	1.54999	1.75013	1.83926	0.979645	0.988308	0.966748	1.00604	0.954261	1.0397	1.14775	1.29556	1.30857	1.05963	1.06889	1.05248
NCL	76	P19338	Nucleolin	K.VAVAT#PAK.K	5	4.39823	4.17454	4.40558	7.71685	8.00369	8.31376	4.17535	3.93309	4.22188	4.8869	4.57277	4.91122	6.46993	7.04404	6.95863	5.17391	5.34597	5.29365	4.32612	4.7903	1.01667	0.964962	1.01837	1.78378	1.85009	1.92176	0.96515	0.909149	0.975905	1.02017	0.95459	1.02524	1.35063	1.47048	1.45265	1.08008	1.116	1.10508
NCL	121	P19338	Nucleolin	K.ALVAT#PGK.K	5	4.29465	3.88363	4.08524	7.63814	8.72899	8.80366	4.02458	3.82734	4.0171	4.50416	4.04926	4.26155	7.89469	7.93399	8.00792	4.64192	4.72401	4.67917	4.08784	4.27166	1.05059	0.950046	0.999363	1.8685	2.13536	2.15362	0.984524	0.936274	0.982695	1.05443	0.947936	0.997634	1.84816	1.85736	1.87466	1.08668	1.1059	1.0954
STRN	135	O43815	Striatin	K.YGTELNQGDMKPPSY#DSDEGNETEVQPQQNSQLM*WK.Q	5	5.13929	5.25753	5.47329	5.67665	5.28247	5.93046	5.54518	5.35131	5.46217	5.51579	5.42225	5.80531	5.47856	5.61401	5.42951	6.04589	5.47365	6.0967	5.29004	5.58112	0.971503	0.993855	1.03464	1.07308	0.998569	1.12106	1.04823	1.01158	1.03254	0.988295	0.971535	1.04017	0.981625	1.00589	0.972836	1.08328	0.980744	1.09238
SEC16A	1069	O15027-5	Isoform 5 of Protein transport protein Sec16A	R.AQQELVPPQQQAS#PPQLPK.A	5	5.32859	5.50616	5.56361	5.54073	5.52022	5.81425	5.50869	5.5238	5.71307	5.37914	5.36019	5.69168	5.56282	5.58273	5.44723	5.49507	5.86855	5.59346	5.46612	5.477	0.974839	1.00733	1.01783	1.01365	1.0099	1.06369	1.00779	1.01055	1.04518	0.982131	0.978673	1.0392	1.01567	1.0193	0.994565	1.0033	1.07149	1.02126
GOPC	376	Q9HD26	Golgi-associated PDZ and coiled-coil motif-containing protein	R.GEIEFEVVYVAPEVDS#DDENVEYEDESGHR.Y	5	4.79131	5.10423	5.61451	5.67572	5.53518	5.80501	5.91666	5.51608	5.55477	5.47103	5.67083	5.54595	5.64879	5.77709	5.50922	5.47103	6.10422	5.28837	5.17002	5.5626	0.926749	0.987276	1.08597	1.09782	1.07063	1.12282	1.14442	1.06694	1.07442	0.983537	1.01946	0.997007	1.01549	1.03856	0.990404	0.983537	1.09737	0.9507
LIMA1	687	Q9UHB6-4	Isoform 4 of LIM domain and actin-binding protein 1	K.EGHSLEMENENLVENGADS#DEDDNSFLK.Q	5	5.40986	5.34995	5.74784	5.33903	5.47654	5.21921	5.64493	5.57727	5.74162	5.45711	5.55991	5.45831	5.47239	5.37199	5.52292	5.5812	5.9254	6.14453	5.50255	5.49178	0.983155	0.972267	1.04458	0.970284	0.995273	0.948507	1.02588	1.01358	1.04345	0.993687	1.01241	0.993906	0.996469	0.978187	1.00567	1.01628	1.07896	1.11886
LSM14A	192	Q8ND56-2	Isoform 2 of Protein LSM14 homolog A	K.S#PTMEQAVQTASAHLPAPAAVGR.R	5	5.36662	5.23226	5.6567	5.61164	5.64452	5.65119	5.33407	5.76419	5.6073	5.59411	5.43221	5.33374	5.41385	5.61648	5.33458	5.63801	6.12453	5.64401	5.41853	5.45335	0.99042	0.965625	1.04396	1.03564	1.04171	1.04294	0.984414	1.06379	1.03484	1.02581	0.996123	0.978066	0.992757	1.02991	0.978219	1.03386	1.12308	1.03496
RALY	119	Q9UKM9-2	Isoform 1 of RNA-binding protein Raly	R.GRLS#PVPVPR.A	5	5.62526	5.65889	5.3549	5.53343	5.72005	5.70901	5.48749	5.64617	5.48643	5.56616	5.52183	5.23837	5.48977	5.52797	5.72384	5.50126	5.65058	5.55858	5.54635	5.44212	1.01423	1.02029	0.965482	0.997671	1.03132	1.02933	0.989387	1.018	0.989196	1.02279	1.01465	0.96256	1.00876	1.01577	1.05177	1.01087	1.0383	1.0214
DAXX	671	Q9UER7	Death domain-associated protein 6	K.ICTLPSPPS#PLASLAPVADSSTR.V	5	5.09936	5.11642	5.5053	5.77648	5.38734	5.53992	5.56938	5.7987	5.57003	5.36486	5.49251	5.84056	5.74883	5.61705	5.39018	5.58876	5.65013	5.94418	5.24036	5.56598	0.973094	0.976349	1.05056	1.10231	1.02805	1.05716	1.06279	1.10655	1.06291	0.963867	0.9868	1.04933	1.03285	1.00918	0.968417	1.00409	1.01512	1.06795
PTPN7	464	P35236-3	Isoform 3 of Tyrosine-protein phosphatase non-receptor type 7	R.GGMIQTAEQYQFLHHTLALYAGQLPEEPS#P.-	5	5.29041	5.26994	5.44986	5.79746	5.34765	5.54918	5.47356	5.32685	5.0618	5.97675	5.68928	5.76893	5.47469	5.77747	5.56836	5.46728	5.76667	5.94386	5.33674	5.81165	0.99132	0.987483	1.0212	1.08633	1.00204	1.03981	1.02564	0.998147	0.948481	1.02841	0.978944	0.992648	0.94202	0.994119	0.958138	0.940744	0.99226	1.02275
TP53BP1	270	Q12888-2	Isoform 2 of TP53-binding protein 1	R.SEDMPFS#PK.A	5	5.1221	5.26414	5.5053	5.65706	5.72057	5.65216	5.56056	5.70052	5.44755	5.33569	5.22906	5.24073	6.07989	5.85396	6.17995	5.37264	5.35118	5.72694	5.29718	5.26849	0.966948	0.993763	1.03929	1.06794	1.07993	1.06701	1.04972	1.07614	1.02839	1.01275	0.992515	0.99473	1.15401	1.11113	1.173	1.01977	1.0157	1.08702
BYSL	98	Q13895	Bystin	R.MPQDGS#DDEDEEWPTLEK.A	5	5.59593	5.17727	5.60131	5.89422	5.54466	5.487	5.79225	5.67647	5.64013	5.32366	5.47186	5.35227	5.13913	5.64596	5.26825	5.6408	5.8784	5.87044	5.45817	5.3826	1.02524	0.948536	1.02623	1.07989	1.01585	1.00528	1.06121	1.04	1.03334	0.989051	1.01658	0.994366	0.954767	1.04893	0.978756	1.04797	1.09211	1.09063
NELFB	605	Q8WX92-2	Isoform 2 of Negative elongation factor B	R.KPS#PAQAAETPALELPLPSVPAPAPL.-	5	5.49431	5.2911	5.29266	5.561	5.36625	5.49496	5.43346	5.54371	5.43892	5.75523	5.59623	5.9704	5.20556	5.15186	5.72052	5.65903	5.94206	6.08273	5.35936	5.77396	1.02518	0.987264	0.987555	1.03762	1.00129	1.0253	1.01383	1.0344	1.01485	0.996758	0.96922	1.03402	0.901558	0.892259	0.990746	0.980095	1.02911	1.05348
THRAP3	535	Q9Y2W1	Thyroid hormone receptor-associated protein 3	K.SSS#PPPR.K	5	5.52068	5.50831	5.41997	5.414	5.33245	5.56661	5.60298	5.55083	5.36107	5.51896	5.50346	5.64364	5.40279	5.51759	5.76362	5.52093	5.8973	5.95479	5.48299	5.55535	1.00687	1.00462	0.988507	0.987419	0.972545	1.01525	1.02189	1.01237	0.977765	0.993449	0.990659	1.01589	0.972537	0.993202	1.03749	0.993804	1.06155	1.0719
SRRM2	2132	Q9UQ35	Serine/arginine repetitive matrix protein 2	R.S#PGMLEPLGSSR.T	5	5.17484	5.54972	5.626	5.64972	5.47742	5.2985	5.68663	5.47427	5.62679	5.5764	5.53527	5.64893	5.3061	5.23338	5.66032	5.75268	5.60896	6.11408	5.45019	5.58687	0.949479	1.01826	1.03226	1.03661	1.005	0.972169	1.04338	1.00442	1.0324	0.998126	0.990765	1.01111	0.949745	0.936729	1.01315	1.02968	1.00395	1.09437
SRRM2	2409	Q9UQ35	Serine/arginine repetitive matrix protein 2	R.T#PPSAPSQSR.M	5	5.20168	5.26404	5.69021	5.74531	5.64094	5.70158	5.73605	5.33938	5.43143	5.28132	5.50849	5.6036	5.64734	5.53074	5.63387	5.38751	5.69079	5.96571	5.38531	5.46447	0.965902	0.977481	1.05662	1.06685	1.04747	1.05873	1.06513	0.991471	1.00856	0.966483	1.00806	1.02546	1.03346	1.01213	1.031	0.985915	1.04142	1.09173
SRRM2	1179	Q9UQ35	Serine/arginine repetitive matrix protein 2	K.MALPPQEDATAS#PPR.Q	5	5.48209	5.35055	5.63487	5.63885	5.60982	5.66268	5.39256	5.70561	5.73021	5.40188	5.41044	5.66849	5.28806	5.54534	5.75068	5.19273	5.91064	5.62449	5.48917	5.4936	0.99871	0.974746	1.02654	1.02727	1.02198	1.03161	0.9824	1.03943	1.04391	0.983304	0.984862	1.03183	0.962585	1.00942	1.0468	0.945231	1.07591	1.02382
SRRM2	1132	Q9UQ35	Serine/arginine repetitive matrix protein 2	K.SGM*S#PEQSR.F	5	5.72586	5.8133	5.46764	5.68148	5.4356	5.42614	5.41736	5.65105	5.80203	5.38917	5.42662	5.35191	5.48705	5.47383	5.35094	5.50455	5.74127	5.85421	5.66893	5.38924	1.01004	1.02547	0.964492	1.00221	0.95884	0.957171	0.955623	0.996846	1.02348	0.999988	1.00694	0.993075	1.01815	1.0157	0.992894	1.0214	1.06532	1.08628
SRRM2	333	Q9UQ35	Serine/arginine repetitive matrix protein 2	K.QPSS#PYEDK.D	5	5.07339	5.08179	5.49422	5.60784	5.53362	5.60529	5.93245	5.85675	5.60495	5.41699	5.51809	5.23221	5.76575	5.70491	5.88884	5.42947	5.49433	5.75912	5.21647	5.3891	0.972573	0.974182	1.05325	1.07503	1.0608	1.07454	1.13725	1.12274	1.07447	1.00518	1.02394	0.970888	1.06989	1.0586	1.09273	1.00749	1.01953	1.06866
SRRM2	914	Q9UQ35	Serine/arginine repetitive matrix protein 2	R.SSS#PQPK.V	5	5.2472	5.20943	5.45713	5.80287	5.44707	5.72952	5.56784	5.55969	5.51254	5.57214	5.49343	5.73054	5.41634	5.52998	5.55586	5.60518	5.66224	5.90102	5.30458	5.5987	0.989181	0.982061	1.02876	1.09394	1.02686	1.08011	1.04963	1.04809	1.0392	0.995255	0.981197	1.02355	0.967427	0.987725	0.992347	1.00116	1.01135	1.054
HMGA1	9	P17096	High mobility group protein HMG-I/HMG-Y	K.SS#QPLASK.Q	5	5.26415	5.16462	4.91707	5.93997	5.98248	6.11019	4.90436	4.95676	5.10749	5.33027	5.1002	4.99521	6.78806	6.76182	7.10002	5.04769	5.32163	5.20799	5.11528	5.14189	1.0291	1.00965	0.961252	1.16122	1.16953	1.1945	0.958767	0.969011	0.998477	1.03664	0.991892	0.971473	1.32015	1.31505	1.38082	0.981679	1.03495	1.01285
CLK2	142	P49760	Dual specificity protein kinase CLK2	K.S#VEDDAEGHLIYHVGDWLQER.Y	5	5.0571	5.3026	5.60098	6.0122	5.08496	5.64347	5.43291	5.65811	5.56392	5.78771	5.58894	5.83539	5.38145	5.60618	5.2993	5.44731	5.57997	6.11748	5.32023	5.73735	0.950542	0.996687	1.05277	1.13006	0.955778	1.06076	1.02118	1.06351	1.0458	1.00878	0.974134	1.01709	0.937968	0.977137	0.92365	0.949447	0.97257	1.06626
MYH10	1987	P35580-4	Isoform 4 of Myosin-10	R.QLHLEGASLELS#DDDTESK.T	5	5.36648	4.96556	5.63807	5.82546	5.8499	6.40122	5.27007	5.53962	5.33423	4.58229	5.33729	5.11833	6.07498	6.36116	6.46877	5.12715	5.4707	5.26871	5.32337	5.01263	1.0081	0.932785	1.05912	1.09432	1.09891	1.20247	0.989988	1.04062	1.00204	0.914148	1.06477	1.02108	1.21193	1.26902	1.29049	1.02285	1.09138	1.05109
HNRNPA2B1	259	P22626	Heterogeneous nuclear ribonucleoproteins A2/B1	R.GFGDGYNGYGGGPGGGNFGGS#PGYGGGR.G	5	5.26907	5.20872	5.78187	5.56649	5.90094	5.69532	5.81692	5.02478	5.86752	5.52511	5.49078	5.19102	5.33304	5.71032	5.78151	5.58546	5.58203	5.66912	5.41989	5.4023	0.972174	0.961039	1.06679	1.02705	1.08876	1.05082	1.07326	0.927101	1.08259	1.02273	1.01638	0.96089	0.987179	1.05702	1.07019	1.0339	1.03327	1.04939
RANBP2	2900	P49792	E3 SUMO-protein ligase RanBP2	K.VGEDEDGS#DEEVVHNEDIHFEPIVSLPEVEVK.S	5	4.83057	5.12991	5.62372	5.92133	5.3954	5.59699	5.53847	5.90206	5.63118	5.41686	5.41078	5.30752	5.2996	5.2529	5.47319	6.2723	5.64299	6.35422	5.19474	5.37838	0.929898	0.987521	1.08258	1.13987	1.03863	1.07743	1.06617	1.13616	1.08402	1.00715	1.00602	0.986824	0.985352	0.97667	1.01763	1.16621	1.0492	1.18144
RANBP2	955	P49792	E3 SUMO-protein ligase RanBP2	R.FESPATGILS#PR.G	5	5.2775	5.6898	5.94808	5.43542	5.48013	5.43358	5.80616	5.64448	6.10628	5.79508	5.70197	5.68263	4.63795	4.92536	4.91838	5.8039	5.9137	5.7996	5.63846	5.72656	0.935982	1.00911	1.05491	0.96399	0.971919	0.963663	1.02974	1.00107	1.08297	1.01197	0.995706	0.992328	0.809902	0.86009	0.858872	1.01351	1.03268	1.01275
MSH6	41	P52701	DNA mismatch repair protein Msh6	R.AAAAPGAS#PSPGGDAAWSEAGPGPR.P	5	4.92496	5.14994	5.03238	6.27168	6.01179	6.08633	5.16143	4.98374	5.45126	5.44923	5.40555	5.3533	6.2719	6.07845	6.09804	5.09972	5.90977	5.26051	5.03576	5.40269	0.977997	1.02267	0.999329	1.24543	1.19382	1.20862	1.02495	0.98967	1.08251	1.00861	1.00053	0.990857	1.16088	1.12508	1.1287	0.943922	1.09386	0.973684
LASP1	146	Q14847-2	Isoform 2 of LIM and SH3 domain protein 1	R.RDS#QDGSSYR.R	5	6.15392	5.88671	6.04087	4.92111	4.7806	4.84644	5.82376	6.05885	5.71087	5.97647	5.88044	6.02192	3.76747	3.93561	3.76121	6.72127	6.82131	6.89116	6.02717	5.95961	1.02103	0.976696	1.00227	0.816489	0.793176	0.8041	0.966252	1.00526	0.947521	1.00283	0.986716	1.01045	0.632167	0.660379	0.631117	1.1278	1.14459	1.15631
UBR4	2724	Q5T4S7-2	Isoform 2 of E3 ubiquitin-protein ligase UBR4	R.SNT#PMGDKDDDDDDDADEK.M	5	4.11227	5.4109	5.78475	6.0926	5.06355	5.29462	5.78233	5.42058	5.52882	5.69599	5.03183	5.56735	5.45145	5.27755	6.00463	6.42615	4.98657	7.06808	5.10264	5.43172	0.80591	1.06041	1.13368	1.19401	0.992339	1.03762	1.1332	1.06231	1.08352	1.04865	0.926378	1.02497	1.00363	0.971616	1.10547	1.18308	0.918046	1.30126
TPR	379	P12270	Nucleoprotein TPR	K.GAILSEEELAAMS#PTAAAVAK.I	5	5.33722	5.01279	5.45903	6.03854	5.58898	5.46918	5.23571	5.42928	5.34335	5.72085	5.59904	5.46094	5.27993	5.8308	5.62557	5.57511	5.98447	6.0092	5.26968	5.59361	1.01282	0.951251	1.03593	1.1459	1.06059	1.03786	0.993554	1.03029	1.01398	1.02275	1.00097	0.976282	0.943922	1.0424	1.00571	0.996694	1.06988	1.0743
TPR	1677	P12270	Nucleoprotein TPR	K.PTPVVST#PSK.V	5	4.0731	3.49779	3.96574	7.7138	7.53146	8.47102	3.91029	3.73433	4.16762	4.19038	4.3803	4.50624	8.17088	8.84321	8.55313	4.8022	4.67207	4.81644	3.84554	4.35897	1.05918	0.909569	1.03126	2.00591	1.95849	2.20282	1.01684	0.971081	1.08375	0.961324	1.00489	1.03379	1.8745	2.02874	1.96219	1.10168	1.07183	1.10495
NUCKS1	223	Q9H1E3	Nuclear ubiquitous casein and cyclin-dependent kinase substrate 1	K.KTSTS#PPPEK.S	5	4.6047	4.91321	5.59064	5.63327	5.66494	5.47309	5.87632	5.60947	5.70294	5.61691	5.54174	5.55411	5.77184	5.68214	5.73293	5.6027	5.56354	5.86551	5.03618	5.57092	0.914323	0.975582	1.11009	1.11856	1.12485	1.08675	1.16682	1.11383	1.13239	1.00825	0.994762	0.996983	1.03607	1.01996	1.02908	1.00571	0.998676	1.05288
RTN4	181	Q9NQC3	Reticulon-4	R.RGS#SGSVDETLFALPAASEPVIR.S	5	5.44984	5.54145	5.4724	5.26858	5.5646	5.22836	5.69898	5.75646	5.39177	5.69427	5.40727	5.31017	5.44062	5.85709	5.57676	6.00854	5.33685	5.99598	5.4879	5.47057	0.993065	1.00976	0.997176	0.960036	1.01398	0.952708	1.03846	1.04894	0.982484	1.04089	0.988429	0.970679	0.994525	1.07066	1.01941	1.09834	0.975556	1.09604
SNX15	227	Q9NRS6	Sorting nexin-15	K.EEGAAPS#PTHVAELATMEVESAR.L	5	5.52766	5.3584	5.50195	5.44967	5.27773	5.76403	5.88017	5.53967	5.82605	5.55917	5.58064	5.5521	5.25272	5.44331	5.36504	5.47341	5.84626	5.80204	5.46267	5.56397	1.0119	0.980912	1.00719	0.997621	0.966144	1.05517	1.07643	1.0141	1.06652	0.999137	1.003	0.997867	0.944059	0.978314	0.964247	0.983723	1.05074	1.04279
FNBP4	501	Q8N3X1-2	Isoform 2 of Formin-binding protein 4	K.IDENS#DK.E	5	5.23732	5.75132	5.76001	5.51943	5.6369	5.49891	5.9928	5.62669	5.62198	5.51132	5.05	5.10072	5.69039	5.13952	5.76521	5.61996	5.4016	6.07591	5.58288	5.22068	0.938102	1.03017	1.03173	0.988634	1.00968	0.984959	1.07342	1.00785	1.007	1.05567	0.967307	0.977022	1.08997	0.984453	1.1043	1.07648	1.03465	1.16382
LRRFIP1	120	Q32MZ4	Leucine-rich repeat flightless-interacting protein 1	R.RGS#GDTSISIDTEASIR.E	5	5.1146	6.58698	5.59758	5.39871	5.67287	5.28222	5.49175	5.56633	5.53508	5.4193	5.40368	4.81274	5.07127	5.03008	5.80356	6.69707	5.74247	5.77372	5.76639	5.21191	0.886968	1.14231	0.970726	0.936237	0.983782	0.916037	0.952373	0.965306	0.959887	1.03979	1.03679	0.923412	0.973017	0.965113	1.11352	1.28496	1.1018	1.1078
RIF1	2144	Q5UIP0	Telomere-associated protein RIF1	K.VEEPSQCLASGTAISELIIEDNNAS#PQK.L	5	5.29989	5.39628	5.3355	5.94623	5.73564	5.81642	5.60841	5.31524	5.44041	5.61925	5.6257	5.42699	5.60518	5.43021	5.77474	5.33434	5.69073	5.59886	5.34389	5.55731	0.991766	1.0098	0.99843	1.11272	1.07331	1.08842	1.0495	0.994639	1.01806	1.01115	1.01231	0.976549	1.00861	0.977129	1.03912	0.959877	1.02401	1.00748
AP2A1	655	O95782	AP-2 complex subunit alpha-1	R.RDPSSNDINGGMEPTPSTVSTPS#PSADLLGLR.A	5	5.2459	5.73802	5.58631	5.55812	5.16493	5.2872	5.9996	5.67733	5.46961	5.82096	5.68326	5.43747	5.2319	5.41862	5.72311	5.10856	5.88039	5.96872	5.52341	5.64723	0.949758	1.03885	1.01139	1.00628	0.935099	0.957234	1.08621	1.02787	0.990259	1.03076	1.00638	0.962856	0.926454	0.959518	1.01344	0.904613	1.04129	1.05693
ADD1	366	P35611-3	Isoform 3 of Alpha-adducin	R.SPGS#PVGEGTGS#PPK.W	5	4.71312	5.25166	5.75282	5.98726	5.79165	4.8472	5.55164	5.48722	5.50747	5.54886	5.48321	5.63343	5.53006	5.76127	5.73568	5.58847	5.76673	6.06225	5.2392	5.55517	0.899588	1.00238	1.09803	1.14278	1.10545	0.925179	1.05964	1.04734	1.0512	0.998865	0.987047	1.01409	0.99548	1.0371	1.03249	1.006	1.03808	1.09128
HNRNPA3	358	P51991	Heterogeneous nuclear ribonucleoprotein A3	R.SSGS#PYGGGYGSGGGSGGYGSR.R	5	5.26853	5.2644	5.81138	5.56027	5.4071	5.42932	5.52123	5.36297	5.81011	5.52599	5.63392	5.73202	5.33821	5.95011	5.31535	5.5017	5.74519	5.82218	5.4481	5.63064	0.967039	0.966281	1.06668	1.02059	0.992474	0.996552	1.01342	0.984374	1.06645	0.981413	1.00058	1.018	0.948064	1.05674	0.944005	0.9771	1.02034	1.03402
INCENP	481	Q9NQS7	Inner centromere protein	K.TPSS#PCPASK.V	5	4.48752	4.61343	4.68737	6.86977	6.87318	6.76734	4.31155	4.59815	4.84535	5.03443	5.23576	4.9632	6.94897	6.9497	7.01178	4.83647	5.34275	5.62327	4.59611	5.0778	0.976375	1.00377	1.01986	1.49469	1.49543	1.47241	0.938088	1.00044	1.05423	0.99146	1.03111	0.977432	1.3685	1.36865	1.38087	0.952474	1.05218	1.10742
LMNA	22	P02545	Prelamin-A/C	R.SGAQASSTPLS#PTR.I	5	4.80478	5.03683	4.95101	6.74297	6.94562	6.79841	4.7945	4.65306	5.03692	4.75465	4.62206	4.87183	7.02985	7.00266	7.24162	4.81718	4.85181	5.04427	4.93087	4.74951	0.974427	1.02149	1.00408	1.3675	1.4086	1.37874	0.972344	0.943658	1.02151	1.00108	0.973165	1.02575	1.48012	1.4744	1.52471	1.01425	1.02154	1.06206
SPN	355	P16150	Leukosialin	R.QGS#LAMEELK.S	5	4.18838	4.58992	4.9509	5.22935	4.72424	4.83669	4.64571	4.78881	5.28089	5.57243	4.75622	5.17576	7.01166	6.83343	6.78836	6.9448	6.42087	7.26157	4.5764	5.16814	0.915213	1.00295	1.08183	1.14268	1.0323	1.05688	1.01515	1.04641	1.15394	1.07823	0.920298	1.00147	1.35671	1.32222	1.3135	1.34377	1.2424	1.40507
SPN	336	P16150	Leukosialin	K.GSGFPDGEGS#S#RRPT#LTTFFGR.R	5	5.05969	4.57693	4.7631	5.01108	4.68046	5.4199	4.31937	4.77357	5.60218	5.34702	4.68324	5.14086	6.4739	6.61571	6.77965	6.52279	7.14847	7.08208	4.79991	5.05704	1.05412	0.953546	0.992332	1.04399	0.975114	1.12917	0.899886	0.994512	1.16714	1.05734	0.926083	1.01657	1.28018	1.30822	1.34064	1.28984	1.41357	1.40044
SMARCA5	116	O60264	SWI/SNF-related matrix-associated actin-dependent regulator of chromatin subfamily A member 5	K.TPTS#PLK.M	5	5.11263	5.21732	5.5664	5.42963	5.48641	5.60401	5.57221	5.64091	5.63593	5.70144	5.52819	5.58892	5.55743	5.624	5.61164	5.65542	5.6921	5.77542	5.29878	5.60618	0.964869	0.984626	1.05051	1.02469	1.03541	1.0576	1.0516	1.06457	1.06363	1.01699	0.986088	0.996921	0.991304	1.00318	1.00097	1.00878	1.01533	1.03019
PPP1R10	545	Q96QC0	Serine/threonine-protein phosphatase 1 regulatory subunit 10	K.LIPLDEECSM*DETPYVETLEPGGSGGS#PDGAGGSK.L	5	5.56364	5.35107	5.44051	5.8903	5.40078	5.34561	5.23058	5.48927	5.82704	5.95432	5.69261	5.30626	5.49605	5.33997	5.70466	5.79372	5.36953	5.80407	5.45174	5.65107	1.02053	0.981535	0.997939	1.08044	0.990652	0.980533	0.959432	1.00688	1.06884	1.05366	1.00735	0.938985	0.972569	0.944949	1.00948	1.02524	0.950179	1.02708
GAGE12F	40	P0CL80	G antigen 12F	R.YVQPPEMIGPMRPEQFSDEVEPAT#PEEGEPATQR.Q	5	6.21665	5.02866	6.0286	5.95314	5.40635	5.68823	5.74113	5.51256	5.38579	6.27714	5.58323	5.77747	5.19115	5.13027	5.2726	5.21491	5.1662	5.42592	5.75797	5.87928	1.07966	0.873339	1.047	1.0339	0.938934	0.987889	0.997076	0.957379	0.935363	1.06767	0.949645	0.982683	0.882958	0.872602	0.896812	0.886999	0.878714	0.922889
LIG1	141	P18858	DNA ligase 1	R.TIQEVLEEQS#EDEDREAKR.K	5	4.99177	5.47281	5.44664	5.60977	5.61233	5.6096	5.53345	5.36952	5.81248	5.81618	5.70981	5.17571	5.4016	5.25582	5.6081	5.6222	5.74356	6.20865	5.30374	5.56723	0.94118	1.03188	1.02694	1.0577	1.05818	1.05767	1.04331	1.0124	1.09592	1.04472	1.02561	0.929674	0.970248	0.944064	1.00734	1.00987	1.03167	1.11521
HCFC1	1507	P51610	Host cell factor 1	R.AVTTVTQSTPVPGPSVPPPEELQVS#PGPR.Q	5	5.1891	5.0596	5.92908	5.62664	6.24968	5.56032	5.41201	5.30089	5.39835	5.08918	5.39521	5.65397	5.80273	5.65442	5.8742	5.55741	5.58093	5.66629	5.3926	5.37945	0.962263	0.93825	1.09949	1.0434	1.15894	1.0311	1.0036	0.982994	1.00107	0.94604	1.00293	1.05103	1.07868	1.05111	1.09197	1.03308	1.03745	1.05332
MFAP1	267	P55081	Microfibrillar-associated protein 1	R.SLAALDALNT#DDENDEEEYEAWK.V	5	5.45428	5.31839	5.7482	5.63059	5.80818	5.60681	5.71517	5.49856	5.466	5.63703	5.27447	5.46635	5.47268	5.5405	5.73836	5.53055	5.40731	5.68658	5.50696	5.45928	0.990435	0.965759	1.04381	1.02245	1.0547	1.01813	1.03781	0.998475	0.992562	1.03256	0.966146	1.00129	1.00245	1.01488	1.05112	1.01305	0.99048	1.04164
RPL17	142	P18621-3	Isoform 3 of 60S ribosomal protein L17	R.INPYMSS#PCHIEMILTEK.E	5	5.26734	5.19954	5.76287	5.74761	5.47346	5.78007	5.51441	5.62247	5.49996	5.68579	5.72352	5.50914	5.27273	5.28741	5.48115	5.74647	5.69187	5.73419	5.40992	5.63948	0.973645	0.961114	1.06524	1.06242	1.01175	1.06842	1.01932	1.03929	1.01664	1.00821	1.0149	0.976887	0.934966	0.93757	0.971924	1.01897	1.00929	1.01679
ZRANB2	153	O95218	Zinc finger Ran-binding domain-containing protein 2	K.EVEDKES#EGEEEDEDEDLSK.Y	5	4.46459	5.25126	5.88042	5.85351	5.64277	5.50226	5.86885	5.64092	5.61011	5.69428	5.17283	5.37464	5.65791	5.67319	5.78368	5.54855	5.2748	6.10544	5.19875	5.41392	0.85878	1.0101	1.13112	1.12594	1.08541	1.05838	1.1289	1.08505	1.07913	1.05179	0.955469	0.992745	1.04507	1.04789	1.0683	1.02487	0.974303	1.12773
MATR3	188	P43243	Matrin-3	R.RDS#FDDR.G	5	6.30181	6.21191	5.9284	5.0623	4.89029	5.05616	6.04076	5.95522	5.97403	5.96479	5.69288	5.87515	4.04259	4.11302	3.98654	6.24912	6.33521	6.3198	6.14737	5.84427	1.02512	1.0105	0.964379	0.823489	0.79551	0.822491	0.982657	0.968743	0.971802	1.02062	0.974095	1.00528	0.691719	0.703769	0.682128	1.06927	1.084	1.08137
COPB2	859	P35606	Coatomer subunit beta'	K.PAS#PTPVIVASHTANK.E	5	5.50876	4.85877	5.58037	5.79001	5.65308	6.12097	5.58711	5.69891	5.79593	5.33183	5.01196	5.48188	5.50682	5.41166	5.3018	5.86984	5.46663	6.02368	5.31597	5.27522	1.03627	0.913995	1.04974	1.08917	1.06342	1.15143	1.05101	1.07204	1.09029	1.01073	0.950094	1.03917	1.0439	1.02586	1.00504	1.11272	1.03628	1.14188
SEC62	375	Q99442	Translocation protein SEC62	K.EELEQQT#DGDCEEDEEEENDGETPK.S	5	5.47617	5.25613	5.58248	5.788	5.46324	5.55416	5.80325	5.65641	5.4079	5.77376	5.15649	5.73658	5.46484	5.49635	5.50696	5.51335	5.63114	5.73281	5.43826	5.55561	1.00697	0.966509	1.02652	1.06431	1.00459	1.02131	1.06712	1.04011	0.994418	1.03927	0.928159	1.03257	0.983661	0.989334	0.991242	0.992392	1.01359	1.03189
BCLAF1	385	Q9NYF8	Bcl-2-associated transcription factor 1	R.AEGEWEDQEALDYFS#DK.E	5	5.18198	5.49969	5.73012	5.63098	5.01327	5.50535	5.55757	5.48125	5.48582	5.65599	5.59793	5.3947	5.53968	5.45021	5.67827	5.97169	5.5541	6.07139	5.4706	5.54954	0.947242	1.00532	1.04744	1.02932	0.916402	1.00635	1.0159	1.00195	1.00278	1.01918	1.00872	0.972099	0.998223	0.982101	1.0232	1.07607	1.00082	1.09403
CDK11B	595	P21127	Cyclin-dependent kinase 11B	K.AYT#PVVVTLWYR.A	5	5.21201	5.4352	5.46148	5.8101	5.43012	5.32938	5.78462	5.54291	5.50837	5.76929	5.41708	5.55516	5.59727	5.38184	5.80672	5.76103	5.36293	5.83449	5.36956	5.58051	0.970658	1.01222	1.01712	1.08204	1.01128	0.992516	1.0773	1.03228	1.02585	1.03383	0.970715	0.995457	1.003	0.9644	1.04054	1.03235	0.96101	1.04551
TPI1	58	P60174-3	Isoform 2 of Triosephosphate isomerase	K.QS#LGELIGTLNAAK.V	5	4.95053	5.70148	5.61831	5.5278	5.42517	5.42392	5.88683	5.41664	5.40609	5.60921	5.64668	5.8862	5.59578	5.46704	5.37025	5.52943	5.71641	5.82224	5.42344	5.71403	0.912802	1.05127	1.03593	1.01924	1.00032	1.00009	1.08544	0.998746	0.996802	0.981655	0.988213	1.03013	0.979305	0.956775	0.939836	0.967694	1.00042	1.01894
ATAD2	327	Q6PL18	ATPase family AAA domain-containing protein 2	R.KPNIFYSGPAS#PARPR.Y	5	5.00124	5.28011	5.52716	6.13676	5.85754	5.54526	5.39514	5.4814	5.23053	5.63925	5.67955	5.52915	5.44636	5.64355	5.99442	5.49759	5.50647	5.60851	5.26951	5.61598	0.94909	1.00201	1.0489	1.16458	1.11159	1.05233	1.02384	1.04021	0.992603	1.00414	1.01132	0.984538	0.969797	1.00491	1.06739	0.978919	0.9805	0.99867
NUP214	1251	P35658-5	Isoform 5 of Nuclear pore complex protein Nup214	K.PSYEAIPESS#PPSGITSASNTTPGEPAASSSR.P	5	5.79887	4.6614	5.56546	5.89804	5.0075	6.00527	6.009	5.23804	5.92133	5.20901	5.04056	5.69366	5.5071	5.34239	5.63933	5.96301	5.24494	6.25507	5.34191	5.31441	1.08554	0.87261	1.04185	1.10411	0.937399	1.12418	1.12488	0.980556	1.10847	0.980167	0.94847	1.07136	1.03626	1.00526	1.06114	1.12205	0.986928	1.177
EIF5B	214	O60841	Eukaryotic translation initiation factor 5B	K.PGPNIES#GNEDDDASFK.I	5	4.77506	5.05926	5.86144	5.93124	5.449	5.62866	5.47397	5.33255	5.72172	6.04768	5.13938	5.35241	5.53616	5.54751	5.47045	5.97573	5.46409	6.2337	5.23192	5.51316	0.912679	0.966998	1.12032	1.13366	1.04149	1.07583	1.04626	1.01923	1.09362	1.09695	0.932203	0.970843	1.00417	1.00623	0.992253	1.0839	0.9911	1.13069
PNISR	211	Q8TF01	Arginine/serine-rich protein PNISR	R.QRS#PIALPVK.Q	5	5.62594	5.63077	5.58542	5.59857	5.61487	5.5141	5.58407	5.59097	5.72199	5.34815	5.42724	5.42103	5.49328	5.37816	5.49946	5.4286	5.78911	5.74829	5.61404	5.39881	1.00212	1.00298	0.994902	0.997245	1.00015	0.982197	0.99466	0.995891	1.01923	0.990617	1.00527	1.00412	1.0175	0.996176	1.01864	1.00552	1.07229	1.06473
PAXX	148	Q9BUH6	Protein PAXX	R.LAAAEETAVS#PR.K	5	5.03883	5.39103	5.44474	5.87107	5.84277	5.8607	5.49296	5.73527	5.31143	5.31143	5.10887	5.21717	5.58163	5.85881	5.89308	5.50491	5.70557	5.82972	5.29153	5.21249	0.952244	1.0188	1.02895	1.10952	1.10417	1.10756	1.03807	1.08386	1.00376	1.01898	0.980121	1.0009	1.07082	1.12399	1.13057	1.0561	1.0946	1.11841
PSMF1	251	Q92530	Proteasome inhibitor PI31 subunit	R.FDPFGPIGT#SPPGPNPDHLPPPGYDDMYL.-	5	4.11513	6.46624	6.0944	4.81734	6.04813	5.05564	6.32775	3.45703	5.03428	7.07096	7.19893	7.72845	5.81293	6.13231	5.08751	5.20867	4.14221	4.2021	5.55859	7.33278	0.740319	1.16329	1.09639	0.866647	1.08807	0.909518	1.13837	0.621925	0.905676	0.964295	0.981746	1.05396	0.792732	0.836288	0.693804	0.710328	0.56489	0.573056
ARHGEF1	25	Q92888-3	Isoform 3 of Rho guanine nucleotide exchange factor 1	R.GAAS#PGPSR.P	5	5.40267	5.20929	5.24313	5.51509	5.83442	5.71746	5.19385	5.55663	5.56867	5.58669	5.59553	5.86381	5.17985	5.28591	5.47552	5.72931	5.85879	6.18338	5.28503	5.68201	1.02226	0.985669	0.992072	1.04353	1.10395	1.08182	0.982748	1.05139	1.05367	0.983224	0.98478	1.032	0.911622	0.930288	0.963658	1.00832	1.03111	1.08824
WDR4	391	P57081	tRNA (guanine-N(7)-)-methyltransferase non-catalytic subunit WDR4	R.S#PPPGPDGHAK.K	5	5.30048	5.62334	5.59903	5.4925	5.6861	5.67488	5.48104	5.60964	5.52979	5.58775	5.56726	5.32965	5.25574	5.49754	5.63638	5.57405	5.69107	5.86375	5.50762	5.49489	0.962391	1.02101	1.0166	0.997255	1.03241	1.03037	0.995175	1.01852	1.00403	1.0169	1.01317	0.969928	0.956478	1.00048	1.02575	1.01441	1.0357	1.06713
ZC3H18	842	Q86VM9	Zinc finger CCCH domain-containing protein 18	K.DRQS#PPPAK.R	5	5.83272	5.47071	5.36721	5.59699	5.39591	5.55945	5.5689	5.74814	5.41392	5.29377	5.62182	5.5219	5.39941	5.31754	5.55204	5.51368	5.91233	5.91352	5.55688	5.47917	1.04964	0.984493	0.965868	1.00722	0.971033	1.00046	1.00216	1.03442	0.974274	0.966164	1.02604	1.0078	0.985443	0.970502	1.0133	1.0063	1.07906	1.07927
SCFD1	303	Q8WVM8	Sec1 family domain-containing protein 1	R.VNLEESSGVENS#PAGARPK.R	5	5.37864	5.21696	5.55174	5.73359	5.74262	5.83626	5.54594	5.72936	5.70394	5.23123	5.47247	5.29624	5.30406	5.38113	5.67034	5.6522	5.45488	6.09839	5.38245	5.33331	0.999293	0.969254	1.03145	1.06524	1.06691	1.08431	1.03038	1.06445	1.05973	0.98086	1.02609	0.993048	0.994516	1.00897	1.06319	1.05979	1.02279	1.14345
TCEA1	100	P23193	Transcription elongation factor A protein 1	K.KEPAITSQNS#PEAR.E	5	5.71042	5.37875	5.57405	5.47742	5.67642	5.56253	5.60429	5.62516	5.79756	5.61552	5.35272	5.55593	5.42942	5.27443	5.5771	5.45327	5.70709	5.62792	5.55441	5.50806	1.02809	0.968375	1.00354	0.986139	1.02197	1.00146	1.00898	1.01274	1.04378	1.01951	0.971798	1.00869	0.985724	0.957583	1.01253	0.990054	1.03613	1.02176
TOP2A	1294	P11388-4	Isoform 4 of DNA topoisomerase 2-alpha	K.TQMAEVLPS#PR.G	5	4.6011	4.48021	4.83633	6.83153	6.31103	6.73543	4.57412	4.89243	4.78881	4.87257	4.86017	5.03779	6.93245	7.42647	7.55988	5.1083	4.98427	5.1671	4.63921	4.92351	0.991785	0.965726	1.04249	1.47256	1.36037	1.45185	0.985969	1.05458	1.03225	0.989654	0.987136	1.02321	1.40803	1.50837	1.53546	1.03753	1.01234	1.04947
API5	464	Q9BZZ5	Apoptosis inhibitor 5	R.ASEDTTSGS#PPK.K	5	4.66947	5.22669	5.6295	5.93589	5.4262	5.56459	5.38127	5.18791	5.57027	5.26996	5.43548	5.49164	5.94364	6.38245	6.02132	5.58073	5.44104	5.84196	5.17522	5.39903	0.902274	1.00995	1.08778	1.14698	1.0485	1.07524	1.03982	1.00245	1.07633	0.976094	1.00675	1.01715	1.10087	1.18215	1.11526	1.03365	1.00778	1.08204
ACLY	481	P53396	ATP-citrate synthase	K.PAM*PQDSVPS#PR.S	5	5.53973	5.21551	5.73682	5.8881	5.70766	5.37912	5.55053	5.41677	5.65598	5.35922	5.34456	5.68483	5.33924	5.39224	5.58316	5.62451	5.74276	5.83927	5.49735	5.46287	1.00771	0.94873	1.04356	1.07108	1.03826	0.978493	1.00967	0.985341	1.02886	0.981026	0.978343	1.04063	0.977369	0.98707	1.02202	1.02959	1.05124	1.0689
RBM15	622	Q96T37	RNA-binding protein 15	R.DGWS#LDRDR.G	5	6.15698	6.09724	5.77949	5.2765	5.51028	5.10003	6.04603	6.38374	5.95863	5.82216	5.88373	5.85828	4.06579	3.96125	4.13818	5.77804	6.03224	6.15141	6.01123	5.85472	1.02424	1.01431	0.961448	0.877774	0.916664	0.848416	1.00579	1.06197	0.991249	0.994438	1.00495	1.00061	0.694446	0.67659	0.70681	0.986903	1.03032	1.05068
RBM12B	575	Q8IXT5	RNA-binding protein 12B	R.FPPEDFRHS#PEDFR.R	5	5.60499	5.35338	5.74515	5.61461	5.45567	5.55781	5.46669	5.50862	5.53148	5.51787	5.20871	5.51913	5.55611	5.55633	5.59176	5.37128	5.98856	5.85188	5.56784	5.41523	1.00667	0.961482	1.03185	1.0084	0.979853	0.998198	0.981832	0.989364	0.993469	1.01895	0.961862	1.01918	1.02601	1.02605	1.0326	0.991883	1.10587	1.08063
MAP2K7	35	O14733-2	Isoform 2 of Dual specificity mitogen-activated protein kinase kinase 7	R.IDLNLDIS#PQRPR.P	5	4.97065	4.93747	5.21582	5.98575	6.07398	6.41113	5.01777	4.7786	4.87876	5.17689	5.19579	5.26111	6.25009	6.65082	6.77231	5.62587	5.12455	5.67264	5.04131	5.21127	0.985983	0.979401	1.03462	1.18734	1.20484	1.27172	0.99533	0.947889	0.967756	0.993404	0.997031	1.00957	1.19934	1.27624	1.29955	1.07956	0.983359	1.08853
CDC42EP1	192	Q00587	Cdc42 effector protein 1	R.RSDS#LLSFR.L	5	5.42875	5.93379	5.82729	4.87237	4.95343	4.93669	6.08455	5.90711	5.91633	6.23595	5.82657	6.08266	4.66301	4.72187	4.83759	6.30247	5.68497	5.78459	5.72994	6.0484	0.947435	1.03558	1.01699	0.850336	0.864482	0.86156	1.06189	1.03092	1.03253	1.03101	0.963325	1.00567	0.77095	0.780682	0.799813	1.04201	0.939913	0.956383
SRSF6	303	Q13247	Serine/arginine-rich splicing factor 6	R.SNS#PLPVPPSK.A	5	4.96607	5.43123	5.7107	5.48591	5.42558	5.51372	5.45715	5.24751	5.35601	5.80243	5.56181	5.70565	5.07329	5.60896	5.91453	5.95423	5.71849	6.06676	5.36933	5.68996	0.924895	1.01153	1.06358	1.02171	1.01048	1.02689	1.01636	0.977311	0.997519	1.01977	0.977477	1.00276	0.89162	0.985763	1.03947	1.04644	1.00501	1.06622
HNRNPD	83	Q14103	Heterogeneous nuclear ribonucleoprotein D0	K.NEEDEGHS#NSS#PR.H	5	5.309	5.31732	5.4742	5.54307	5.51761	5.6372	5.52543	5.80019	5.65354	5.50879	5.43501	5.42839	5.34128	5.35912	5.80902	5.83177	5.51671	5.99236	5.36684	5.45739	0.989223	0.990773	1.02	1.03284	1.02809	1.05038	1.02955	1.08075	1.05342	1.00942	0.995898	0.994685	0.978723	0.981993	1.06443	1.0686	1.01087	1.09803
H1-10	31	Q92522	Histone H1.10	K.AGGSAALS#PSK.K	5	4.84959	4.94787	5.35341	5.8524	5.92966	6.0579	5.37517	5.29002	5.14671	5.65641	5.11771	5.29621	6.10453	6.45477	6.36468	5.44792	5.40758	5.34746	5.05029	5.35678	0.96026	0.97972	1.06002	1.15882	1.17412	1.19952	1.06433	1.04747	1.01909	1.05594	0.95537	0.988693	1.13959	1.20497	1.18816	1.01701	1.00948	0.998261
SRRT	74	Q9BXP5	Serrate RNA effector molecule homolog	R.HELS#PPQK.R	5	5.42696	5.2191	5.58386	5.78286	5.45443	5.70328	5.54944	5.29818	5.35215	5.65467	5.53976	5.5338	5.51386	5.4659	5.69691	5.55294	5.82304	5.84885	5.40998	5.57608	1.00314	0.964718	1.03214	1.06892	1.00822	1.05422	1.02578	0.979335	0.989311	1.01409	0.993488	0.992418	0.988841	0.980241	1.02167	0.995851	1.04429	1.04892
MARK2	452	Q7KZI7-14	Isoform 14 of Serine/threonine-protein kinase MARK2	R.NS#PLLER.A	5	5.25002	5.70249	5.58271	5.85127	5.49034	5.47045	5.54076	5.51252	5.88168	5.3093	5.41416	5.23523	5.21661	5.30554	5.45171	5.56218	6.00343	6.2196	5.51174	5.31956	0.952516	1.03461	1.01288	1.0616	0.996118	0.992509	1.00527	1.00014	1.06712	0.998071	1.01778	0.984146	0.980647	0.997364	1.02484	1.04561	1.12856	1.16919
EBAG9	36	O00559-2	Isoform 2 of Receptor-binding cancer antigen expressed on SiSo cells	R.KLS#GDQITLPTTVDYSSVPK.Q	5	5.47744	5.38379	5.66933	5.78248	5.53428	5.64249	5.57376	5.60213	5.65267	5.63313	5.3005	5.51617	5.4808	5.4801	5.60611	5.46633	5.54284	5.65565	5.51019	5.48327	0.994057	0.977061	1.02888	1.04942	1.00437	1.02401	1.01154	1.01669	1.02586	1.02733	0.966668	1.006	0.999551	0.999423	1.0224	0.996912	1.01087	1.03144
VCX3B	27	Q9H321	Variable charge X-linked protein 3B	K.SSSQPS#PSDPKK.K	5	4.57556	5.06435	5.26208	6.50851	5.88691	6.20251	4.99389	5.18228	5.10763	5.15562	5.18415	5.24122	6.39477	6.82862	6.49234	4.96014	5.38877	5.57066	4.96733	5.19366	0.92113	1.01953	1.05934	1.31026	1.18512	1.24866	1.00535	1.04327	1.02825	0.992675	0.998169	1.00916	1.23126	1.3148	1.25005	0.955037	1.03757	1.07259
NMT1	47	P30419	Glycylpeptide N-tetradecanoyltransferase 1	R.GGLS#PANDTGAK.K	5	5.32973	5.32059	5.52095	5.46697	5.69711	5.85021	5.55947	5.42523	5.61254	5.54343	5.5478	5.26223	5.43299	5.44282	5.80531	5.62289	5.82773	5.73201	5.39042	5.45116	0.988741	0.987045	1.02421	1.0142	1.05689	1.0853	1.03136	1.00646	1.04121	1.01693	1.01773	0.965343	0.996667	0.998471	1.06497	1.0315	1.06908	1.05152
RSRC2	32	Q7L4I2	Arginine/serine-rich coiled-coil protein 2	K.EQSEVSVS#PR.A	5	5.47119	5.22276	5.40743	5.76891	5.60481	5.61146	5.35953	5.75887	5.52841	5.50234	5.37362	5.30503	5.804	5.79885	5.73437	5.54057	5.60535	5.60251	5.36713	5.39366	1.01939	0.973102	1.00751	1.07486	1.04428	1.04552	0.998584	1.07299	1.03005	1.02015	0.996284	0.983567	1.07608	1.07512	1.06317	1.02724	1.03925	1.03872
U2AF2	79	P26368	Splicing factor U2AF 65 kDa subunit	K.EEHGGLIRS#PR.H	5	5.54495	5.50911	5.03177	5.75225	5.74322	5.70901	5.45921	5.52243	5.3812	5.22502	5.35648	5.06629	5.97395	6.12103	6.1317	5.22153	5.51859	5.73224	5.36194	5.21593	1.03413	1.02745	0.938423	1.07279	1.07111	1.06473	1.01814	1.02993	1.00359	1.00174	1.02695	0.971311	1.14533	1.17353	1.17557	1.00107	1.05803	1.09899
BICD2	582	Q8TD16-2	Isoform 2 of Protein bicaudal D homolog 2	R.RS#PILLPK.G	5	5.94187	5.60459	5.49421	5.52676	5.45338	5.55608	5.59203	5.69315	5.65558	5.47374	5.48233	5.43697	5.35298	5.53737	5.4676	5.38261	5.64219	5.70657	5.68022	5.46435	1.04606	0.986685	0.967252	0.972982	0.960064	0.978144	0.984473	1.00227	0.995662	1.00172	1.00329	0.99499	0.97962	1.01336	1.00059	0.985043	1.03255	1.04433
EEF2	435	P13639	Elongation factor 2	R.IMGPNYT#PGK.K	5	5.51156	5.51308	5.78276	5.56747	5.60316	5.43112	5.61933	5.44024	5.60062	5.70484	5.53655	5.32284	5.65573	5.54284	5.47643	5.35772	5.57705	5.75665	5.60247	5.52141	0.983774	0.984046	1.03218	0.993754	1.00012	0.969415	1.00301	0.971044	0.999671	1.03322	1.00274	0.964036	1.02433	1.00388	0.991854	0.970353	1.01008	1.0426
ARHGEF7	518	Q14155	Rho guanine nucleotide exchange factor 7	R.MS#GFIYQGK.L	5	5.62406	5.37803	5.49629	5.47176	4.88696	5.41274	5.51078	5.3271	5.56188	5.60415	5.51393	5.83262	5.45363	5.51642	5.4938	5.95728	5.86453	6.09406	5.49946	5.65023	1.02266	0.97792	0.999424	0.994963	0.888625	0.984231	1.00206	0.968659	1.01135	0.991844	0.975877	1.03228	0.965204	0.976317	0.972314	1.05434	1.03793	1.07855
AGPS	42	O00116	Alkyldihydroxyacetonephosphate synthase, peroxisomal	R.VLS#GHLLGRPR.E	5	5.81166	5.61133	5.46331	5.45139	5.38459	5.61829	5.62574	5.51007	5.4449	5.62981	5.44511	5.66683	5.40005	5.55712	5.57852	5.58425	5.56294	5.65411	5.62876	5.58058	1.03249	0.996902	0.970606	0.968487	0.95662	0.99814	0.999463	0.978913	0.967335	1.00882	0.975725	1.01545	0.96765	0.995795	0.999631	1.00066	0.996838	1.01318
ZNF622	143	Q969S3	Zinc finger protein 622	K.AQPSM*S#PK.K	5	4.78622	4.96787	5.20194	6.38746	6.29495	6.39401	5.13337	5.17015	5.19209	5.1603	4.73909	4.87156	6.77457	6.45079	6.68431	5.19907	5.13013	5.46213	4.98534	4.92365	0.960058	0.996495	1.04345	1.28125	1.26269	1.28256	1.02969	1.03707	1.04147	1.04806	0.962516	0.98942	1.37593	1.31017	1.35759	1.05594	1.04194	1.10937
BAG2	20	O95816	BAG family molecular chaperone regulator 2	R.SSS#MADR.S	5	8.77469	8.76616	8.39239	1.9039	1.65467	2.38721	7.82246	6.81654	7.95263	8.63659	6.82467	8.19709	0.245883	0.205148	0.447762	7.28436	7.29086	6.39701	8.64441	7.88612	1.01507	1.01408	0.970845	0.220246	0.191414	0.276156	0.904915	0.788548	0.919974	1.09516	0.865403	1.03943	0.0311792	0.0260138	0.0567786	0.923694	0.924518	0.811173
UBAC1	98	Q9BSL1	Ubiquitin-associated domain-containing protein 1	K.RAPS#PLPK.M	5	5.75095	5.64268	5.4441	5.54028	5.578	5.3094	5.49159	5.39199	5.46656	5.50845	5.59095	5.7053	5.58231	5.47666	5.45304	5.37168	5.83464	5.86142	5.61258	5.60157	1.02465	1.00536	0.969982	0.987119	0.993839	0.945983	0.978443	0.960699	0.973983	0.983377	0.998104	1.01852	0.996563	0.977702	0.973484	0.95896	1.04161	1.04639
SRSF8	26	Q9BRL6	Serine/arginine-rich splicing factor 8	R.TS#PDSLRR.V	5	5.06712	5.88326	5.84454	5.61943	5.57368	5.31859	5.69291	5.55051	5.59265	5.54641	5.46722	5.62791	5.46341	5.40508	5.33167	5.70421	5.37239	5.93902	5.59831	5.54718	0.905117	1.0509	1.04398	1.00377	0.995601	0.950034	1.0169	0.991462	0.99899	0.999861	0.985586	1.01455	0.984898	0.974383	0.961149	1.02831	0.968489	1.07064
PROSER2	179	Q86WR7	Proline and serine-rich protein 2	R.APS#PPVEHPR.L	4	5.82787	5.8199	5.6423	5.35913	5.57596	5.68135	5.39969	5.69936	5.43779	5.28198	5.63927	5.71471	5.38623	4.83447	5.29108	5.30454	5.89856	6.20581	5.76336	5.54532	1.01119	1.00981	0.978996	0.929862	0.967485	0.985771	0.9369	0.988895	0.94351	0.952512	1.01694	1.03055	0.971311	0.871811	0.954152	0.956579	1.0637	1.11911
NASP	123	P49321-2	Isoform 2 of Nuclear autoantigenic sperm protein	R.MENGVLGNALEGVHVEEEEGEKT#EDES#LVENNDNIDETEGS#EEDDK.E	4	3.80758	4.95804	5.9702	5.90839	5.52529	5.53866	5.78577	5.3535	5.66113	5.79051	5.11185	5.41072	5.73819	5.57891	6.1808	6.13063	5.13543	6.4144	4.91194	5.43769	0.775169	1.00938	1.21545	1.20286	1.12487	1.12759	1.1779	1.0899	1.15252	1.06488	0.940078	0.995039	1.05526	1.02597	1.13666	1.12743	0.944413	1.17962
NASP	246	P49321-3	Isoform 3 of Nuclear autoantigenic sperm protein	K.S#VSGTDVQEECR.E	4	5.71408	5.25021	5.38835	5.86257	5.1392	5.58956	5.64393	5.73609	6.02043	5.16524	5.12722	5.4998	5.29858	5.4791	5.49021	5.47855	6.16695	5.94994	5.45088	5.26408	1.04829	0.963186	0.988528	1.07553	0.94282	1.02544	1.03542	1.05232	1.10449	0.981223	0.974	1.04478	1.00655	1.04085	1.04296	1.04074	1.17152	1.13029
NSUN2	743	Q08J23	RNA cytosine C(5)-methyltransferase NSUN2	R.AGEPNS#PDAEEANS#PDVTAGCDPAGVHPPR.-	4	5.2419	5.28601	5.62336	5.42787	5.47069	5.51956	5.52951	6.31536	5.68694	5.34656	5.09182	5.80717	5.65061	4.99018	5.60476	5.65623	5.60649	6.14496	5.38376	5.41519	0.97365	0.981844	1.04451	1.00819	1.01615	1.02522	1.02707	1.17304	1.05631	0.987328	0.940285	1.07239	1.04347	0.921516	1.03501	1.04451	1.03533	1.13476
NSUN2	473	Q08J23	RNA cytosine C(5)-methyltransferase NSUN2	K.LES#PSFTGTGDTEIAHATEDLENNGSK.K	4	5.42432	5.36459	5.42834	5.75526	5.59847	5.63037	5.39018	5.76036	5.50728	5.56694	5.55565	5.52572	5.32853	5.61244	5.43064	5.21897	6.0698	5.83215	5.40575	5.54944	1.00344	0.992386	1.00418	1.06466	1.03565	1.04155	0.99712	1.0656	1.01878	1.00315	1.00112	0.995726	0.960194	1.01135	0.978592	0.94045	1.09377	1.05095
SYAP1	248	Q96A49	Synapse-associated protein 1	K.T#PPVVIK.S	4	5.78265	5.63677	5.54512	5.34926	5.65494	5.62379	5.66122	5.68524	5.65653	5.43753	5.54493	5.21557	5.39128	5.32228	5.60147	5.52835	5.7549	5.60814	5.65485	5.39934	1.0226	0.996803	0.980597	0.945961	1.00002	0.994507	1.00113	1.00537	1.0003	1.00707	1.02696	0.965963	0.998507	0.985728	1.03744	1.02389	1.06585	1.03867
MAP1B	1625	P46821	Microtubule-associated protein 1B	K.EECPRPM*S#IS#PPDFS#PK.T	4	4.7901	4.80606	5.23894	5.87159	5.717	5.86065	5.34436	5.4212	5.43909	5.19685	5.21487	5.2195	6.45481	6.34166	6.70581	5.62175	5.40408	5.3517	4.94503	5.21041	0.968669	0.971897	1.05943	1.18737	1.15611	1.18516	1.08075	1.09629	1.09991	0.997398	1.00086	1.00175	1.23883	1.21711	1.287	1.07895	1.03717	1.02712
LARP1	526	Q6PKG0	La-related protein 1	R.AVT#PVPTK.T	4	6.01519	5.81988	5.68842	5.29271	5.55973	5.47288	5.90214	5.84407	5.58982	5.8397	5.62107	5.54129	4.9828	4.96045	4.96675	5.65367	5.57141	5.67801	5.84116	5.66736	1.02979	0.996356	0.973851	0.906106	0.95182	0.93695	1.01044	1.0005	0.956972	1.03041	0.991833	0.977756	0.87921	0.875268	0.876379	0.997586	0.983071	1.00188
LARP1	774	Q6PKG0	La-related protein 1	R.S#LPTTVPES#PNYR.N	4	4.40742	4.53386	4.7397	6.22847	6.35163	5.83903	5.56348	5.90075	5.35266	4.5149	4.82708	4.05989	6.41948	6.43944	6.67307	5.75036	6.25298	6.14579	4.56033	4.46729	0.96647	0.994196	1.03933	1.36579	1.3928	1.2804	1.21997	1.29393	1.17374	1.01066	1.08054	0.908804	1.437	1.44146	1.49376	1.28721	1.39973	1.37573
LARP1	847	Q6PKG0	La-related protein 1	R.TAS#ISSSPSEGTPTVGSYGCTPQSLPK.F	4	5.86266	5.5877	6.28583	4.97774	4.65628	5.12661	5.81268	5.7493	5.88651	5.76538	5.73336	5.61892	4.20337	4.29208	4.41937	6.62323	6.48977	6.90918	5.91206	5.70589	0.991644	0.945135	1.06322	0.841964	0.78759	0.867145	0.98319	0.972469	0.995679	1.01043	1.00481	0.984759	0.736673	0.752219	0.774529	1.16077	1.13738	1.21089
LARP1	824	Q6PKG0	La-related protein 1	R.HSS#NPPLESHVGWVMDSR.E	4	5.31594	5.30581	5.69419	5.99471	5.68225	5.84671	5.3993	5.40042	5.27562	5.40651	5.45562	5.68586	5.89086	5.51937	5.2977	5.83499	5.32879	5.66535	5.43865	5.51599	0.977439	0.975575	1.04699	1.10224	1.04479	1.07503	0.992765	0.992972	0.970024	0.980151	0.989055	1.03079	1.06796	1.00061	0.960425	1.05783	0.966061	1.02708
LARP1	324	Q6PKG0	La-related protein 1	K.GSESATYVPVAPPTPAWQPEIKPEPAWHDQDETSS#VK.S	4	5.4438	5.04576	5.07913	5.60336	4.97395	5.60636	5.02513	6.00609	5.56923	5.4003	5.10688	5.99352	5.0032	5.36243	5.35024	6.08558	6.63699	6.70805	5.18956	5.50024	1.04899	0.972289	0.97872	1.07974	0.958452	1.08031	0.968315	1.15734	1.07316	0.981831	0.928484	1.08969	0.909633	0.974945	0.97273	1.10642	1.20667	1.21959
SLTM	553	Q9NWH9	SAFB-like transcription modulator	K.S#PGHM*VILDQTK.G	4	5.65361	5.91674	5.60697	5.37172	5.45	5.17251	5.48971	5.5792	5.86141	5.86413	5.70244	5.63296	5.07893	5.19053	5.08689	5.73901	5.95457	5.64868	5.72577	5.73318	0.987396	1.03335	0.979252	0.938165	0.951836	0.903373	0.958772	0.974402	1.02369	1.02284	0.994638	0.98252	0.885884	0.90535	0.887273	1.00102	1.03862	0.985262
DHX9	87	Q08211	ATP-dependent RNA helicase A	K.SEEVPAFGVAS#PPPLTDTPDTTANAEGDLPTTMGGPLPPHLALK.A	4	5.28652	4.80002	5.38686	5.95965	5.70777	5.77886	5.47228	5.68964	5.59866	5.5814	5.1461	5.95205	5.18676	5.44098	5.62645	5.26106	6.06497	6.05999	5.1578	5.55985	1.02496	0.930634	1.04441	1.15546	1.10663	1.12041	1.06097	1.10311	1.08547	1.00388	0.925582	1.07054	0.932896	0.97862	1.01198	0.946261	1.09085	1.08996
NPM1	254	P06748	Nucleophosmin	K.MQAS#IEK.G	4	5.82923	5.17407	5.51192	5.97628	5.90805	5.95955	5.51319	5.80402	5.51045	5.55711	5.65761	5.73754	4.5382	4.86266	4.88577	5.67747	5.97715	5.91974	5.50507	5.65075	1.05888	0.939872	1.00124	1.08559	1.0732	1.08256	1.00147	1.0543	1.00098	0.983429	1.00121	1.01536	0.803115	0.860533	0.864623	1.00473	1.05776	1.0476
CCDC86	102	Q9H6F5	Coiled-coil domain-containing protein 86	R.QQDLHLES#PQR.Q	4	5.45105	5.12168	5.4326	5.90439	5.7763	6.05627	5.24062	5.13586	5.61879	5.44907	5.30665	5.8405	5.63998	5.74672	5.89235	5.21439	5.54117	5.63159	5.33511	5.53207	1.02173	0.959995	1.01827	1.1067	1.0827	1.13517	0.982289	0.962654	1.05317	0.984996	0.959251	1.05575	1.01951	1.0388	1.06512	0.942575	1.00164	1.01799
CCDC86	113	Q9H6F5	Coiled-coil domain-containing protein 86	R.QPEYSPES#PR.C	4	5.66024	5.84177	5.43434	5.77265	5.62461	5.64208	5.61762	5.67421	5.48858	5.52541	5.54463	5.40069	5.51159	5.31441	5.56263	5.26048	5.76703	5.35702	5.64545	5.49025	1.00262	1.03478	0.962606	1.02253	0.996309	0.999404	0.995071	1.00509	0.972212	1.00641	1.00991	0.983689	1.00389	0.967973	1.01318	0.95815	1.05041	0.975734
CCDC86	47	Q9H6F5	Coiled-coil domain-containing protein 86	R.ALVEFESNPEETREPGS#PPSVQR.A	4	5.28908	5.45048	5.58843	5.76226	5.73862	6.09976	5.12698	5.58388	5.87989	5.72865	5.39779	5.33005	5.47447	5.7577	5.21801	5.36173	5.57285	5.63937	5.44267	5.4855	0.971782	1.00144	1.02678	1.05872	1.05438	1.12073	0.941999	1.02595	1.08033	1.04433	0.984012	0.971662	0.99799	1.04962	0.951238	0.977438	1.01592	1.02805
CCDC86	164	Q9H6F5	Coiled-coil domain-containing protein 86	K.EELTPGAPQHQLPPVPGSPEPY#PGQQAPGPEPSQPLLELTPR.A	4	4.7269	5.13652	5.55986	5.74389	5.2879	5.77395	5.86893	5.24894	5.07975	6.29821	5.14209	5.56803	5.65039	5.32612	5.75985	5.79287	6.07188	5.96391	5.1411	5.66944	0.919435	0.99911	1.08145	1.11725	1.02855	1.1231	1.14157	1.02098	0.988068	1.11091	0.906983	0.982112	0.996641	0.939443	1.01595	1.02177	1.07098	1.05194
CDYL	216	Q9Y232	Chromodomain Y-like protein	R.TAVDGFQSES#PEK.L	4	4.4898	5.03324	5.39627	6.26211	5.45718	5.26298	5.60389	5.4806	5.79004	5.43534	5.4856	5.26983	5.87233	5.92861	5.81448	5.90639	5.21864	6.29266	4.9731	5.39692	0.902816	1.01209	1.08509	1.2592	1.09734	1.05829	1.12684	1.10205	1.16427	1.00712	1.01643	0.976451	1.08809	1.09852	1.07737	1.0944	0.966967	1.16597
TCOF1	381	Q13428-4	Isoform 4 of Treacle protein	R.AASAPAKES#PR.K	4	4.94974	5.35392	5.47674	5.78343	5.60256	5.39607	5.53627	5.60677	5.28097	5.53206	5.50637	5.57675	5.71423	5.8294	5.89276	5.58907	5.42016	5.95273	5.26013	5.53839	0.940992	1.01783	1.04118	1.09948	1.0651	1.02584	1.0525	1.0659	1.00396	0.998857	0.994218	1.00693	1.03175	1.05254	1.06398	1.00915	0.978652	1.07481
USP10	259	Q14694-2	Isoform 2 of Ubiquitin carboxyl-terminal hydrolase 10	R.TCNS#PQNS#T#DSVSDIVPDSPFPGALGSDTR.T	4	5.19837	5.55252	6.08787	5.87769	5.55133	5.6146	5.74378	5.17591	5.28706	5.29592	5.44964	5.55311	5.33495	4.96129	5.44639	5.99357	5.43605	6.43995	5.61292	5.43289	0.926144	0.989238	1.08462	1.04717	0.989028	1.0003	1.02331	0.922141	0.941944	0.974789	1.00308	1.02213	0.981972	0.913195	1.00248	1.1032	1.00058	1.18536
ZMYM4	1241	Q5VZL5	Zinc finger MYM-type protein 4	K.CGGVEQASSS#PR.S	4	5.24658	5.4045	5.65784	5.70326	5.37629	5.335	5.66977	5.67906	5.56839	5.19279	5.39441	5.56839	5.59087	5.5232	5.57263	5.74764	5.59844	6.17095	5.43631	5.38519	0.965099	0.994149	1.04075	1.04911	0.98896	0.981365	1.04295	1.04465	1.0243	0.964271	1.00171	1.03402	1.03819	1.02563	1.03481	1.0673	1.0396	1.14591
EDC4	780	Q6P2E9	Enhancer of mRNA-decapping protein 4	R.GFGSSAPEGLEPDSMASAASALHLLS#PRPR.P	4	5.4	5.73994	5.54252	5.68748	5.6576	5.66187	5.58542	5.31603	5.891	5.61104	5.67264	5.90686	5.42094	5.02021	5.07185	5.40447	5.56611	5.84403	5.56082	5.73018	0.97108	1.03221	0.996709	1.02278	1.0174	1.01817	1.00442	0.95598	1.05938	0.979208	0.989959	1.03083	0.946033	0.8761	0.885112	0.943159	0.971367	1.01987
EDC4	729	Q6P2E9	Enhancer of mRNA-decapping protein 4	R.S#PDVISSASTALSQDIPEIASEALSR.G	4	5.18135	5.36628	5.4913	5.71892	5.71164	5.67814	5.37566	5.49244	5.73768	5.44822	5.58434	5.71126	5.3906	5.40476	5.56634	5.96167	5.5895	5.58989	5.34631	5.58127	0.969145	1.00374	1.02712	1.06969	1.06833	1.06207	1.00549	1.02733	1.0732	0.976161	1.00055	1.02329	0.965837	0.968375	0.997325	1.06816	1.00147	1.00154
RBM17	155	Q96I25	Splicing factor 45	R.RPDPDS#DEDEDYER.E	4	5.20547	5.66265	5.65343	5.45929	5.40795	5.79317	5.54857	5.46324	5.81335	5.57007	5.53212	5.75456	5.52685	5.19209	5.10807	5.73745	5.86842	5.70323	5.50718	5.61892	0.945215	1.02823	1.02656	0.991303	0.981982	1.05193	1.00752	0.99202	1.05559	0.991307	0.984553	1.02414	0.983616	0.924038	0.909085	1.0211	1.0444	1.01501
SCRIB	853	Q14160	Protein scribble homolog	R.LPLLPPES#PGPLR.Q	4	5.20781	5.36714	5.5483	5.58095	5.434	5.79339	5.38536	5.29513	5.37264	5.51908	5.78239	5.57408	5.56617	5.21761	5.51066	5.66156	6.20658	5.97713	5.37442	5.62518	0.969001	0.998646	1.03235	1.03843	1.01109	1.07796	1.00204	0.985246	0.99967	0.981138	1.02795	0.990915	0.98951	0.927545	0.97964	1.00647	1.10336	1.06257
SCRIB	1309	Q14160	Protein scribble homolog	K.MAESPCSPSGQQPPS#PPS#PDELPANVK.Q	4	5.62421	5.30104	5.57544	5.25748	5.43069	5.65285	5.78944	5.90659	5.42149	5.38383	5.66309	5.28039	5.37237	5.33384	5.5921	5.74466	5.63705	6.03346	5.50023	5.44243	1.02254	0.963785	1.01367	0.955865	0.987357	1.02775	1.05258	1.07388	0.985685	0.989232	1.04054	0.970225	0.987127	0.980047	1.0275	1.05553	1.03576	1.1086
SCRIB	835	Q14160	Protein scribble homolog	R.MVEPENAVTITPLRPEDDYS#PR.E	4	5.55919	5.36735	5.46998	5.85914	5.57525	5.63592	5.16455	5.44484	5.8529	5.47395	5.94419	5.17627	5.35658	5.72098	5.47489	5.61324	5.63687	5.67391	5.46551	5.53147	1.01714	0.982041	1.00082	1.07202	1.02008	1.03118	0.944935	0.996219	1.07088	0.989601	1.07461	0.935785	0.968382	1.03426	0.989772	1.01478	1.01905	1.02575
SCRIB	1353	Q14160	Protein scribble homolog	R.AFAAVPTSHPPEDAPAQPPTPGPAASPEQLS#FR.E	4	5.34781	5.06132	5.26987	5.83472	5.03327	5.63495	5.34739	5.13412	5.55251	5.66749	5.10779	5.77519	5.84029	5.81438	5.57885	5.9816	5.70453	6.31391	5.22634	5.51682	1.02324	0.968427	1.00833	1.11641	0.96306	1.07818	1.02316	0.982356	1.06241	1.02731	0.925856	1.04683	1.05863	1.05394	1.01124	1.08425	1.03403	1.14448
MAP1A	1146	P78559-2	Isoform 2 of Microtubule-associated protein 1A	R.SLS#PEDAESLSVLSVPSPDTANQEPTPK.S	4	5.30848	5.27329	5.62801	5.83065	5.29756	5.45409	5.59869	5.75603	5.98981	5.66947	5.41223	5.4193	5.61669	5.45085	5.85937	5.47553	5.4187	5.54125	5.40326	5.50033	0.982459	0.975946	1.0416	1.0791	0.980437	1.00941	1.03617	1.06529	1.10855	1.03075	0.983981	0.985268	1.02115	0.991004	1.06528	0.99549	0.985158	1.00744
PRPF4B	93	Q13523	Serine/threonine-protein kinase PRP4 homolog	K.EGM*S#PAK.R	4	5.77295	5.71329	5.55014	5.52161	5.41231	5.53231	5.54696	5.69048	5.45822	5.43056	5.49362	5.36678	5.44013	5.08906	5.66715	5.63672	5.83705	5.84068	5.67879	5.43032	1.01658	1.00607	0.977345	0.972321	0.953074	0.974205	0.976785	1.00206	0.961158	1.00004	1.01166	0.988299	1.00181	0.937157	1.04361	1.03801	1.0749	1.07557
PRPF4B	87	Q13523	Serine/threonine-protein kinase PRP4 homolog	K.EIIDAS#DK.E	4	5.48154	5.86215	5.40395	5.48569	5.47256	5.55269	5.81656	5.23426	5.60749	5.33902	5.04085	5.36527	5.25429	5.12696	5.87481	6.0026	5.81471	6.26462	5.58255	5.24838	0.981907	1.05008	0.968008	0.98265	0.980299	0.994652	1.04192	0.937611	1.00447	1.01727	0.960458	1.02227	1.00113	0.976866	1.11936	1.14371	1.10791	1.19363
EPB41	709	P11171	Protein 4.1	K.RLS#THSPFR.T	4	4.97091	5.17609	5.3489	5.12919	4.79966	5.32351	5.04803	5.3795	5.89013	5.26414	4.7384	5.51746	5.69629	6.01329	5.8507	6.32793	6.79934	6.72652	5.1653	5.17333	0.962366	1.00209	1.03554	0.99301	0.929212	1.03063	0.977297	1.04147	1.14033	1.01755	0.915928	1.06652	1.10109	1.16236	1.13094	1.22318	1.31431	1.30023
EPB41	85	P11171	Protein 4.1	R.LFSS#FLK.R	4	6.73065	4.00551	5.86514	4.60087	3.28562	5.41895	4.38436	4.96679	6.36325	4.50459	5.07517	5.46725	4.84094	5.49949	5.52737	6.82968	8.21391	8.42046	5.53377	5.01567	1.21629	0.72383	1.05988	0.831418	0.593741	0.979251	0.792292	0.897542	1.1499	0.898103	1.01186	1.09003	0.965164	1.09646	1.10202	1.36167	1.63765	1.67883
MCM2	139	P49736	DNA replication licensing factor MCM2	R.GLLYDS#DEEDEERPAR.K	4	5.50024	5.31885	5.61388	5.62691	5.81819	5.53964	5.73217	5.59968	5.5708	5.392	5.56828	5.30935	5.40825	5.3559	5.47088	5.58563	5.90688	5.68248	5.47766	5.42321	1.00412	0.971008	1.02487	1.02725	1.06217	1.01131	1.04646	1.02228	1.017	0.994245	1.02675	0.979005	0.997241	0.987587	1.00879	1.02995	1.08918	1.04781
POLR1A	1429	O95602	DNA-directed RNA polymerase I subunit RPA1	K.EKQEEEVDYES#EEEEEREGEENDDEDMQEER.N	4	4.69246	5.35025	5.60685	5.81405	5.57337	5.35133	5.70873	5.92914	5.60757	5.70185	5.4248	5.52505	5.50243	5.58676	5.77604	5.31966	5.41919	6.11046	5.21652	5.55057	0.899539	1.02564	1.07483	1.11455	1.06841	1.02584	1.09436	1.13661	1.07496	1.02726	0.977342	0.995403	0.991328	1.00652	1.04062	0.9584	0.976331	1.10087
PHF3	283	Q92576	PHD finger protein 3	K.AKPVGS#PLFK.F	4	5.07217	5.46254	5.32881	5.82746	5.65159	5.57989	5.58794	5.20287	5.33875	5.95913	5.56444	5.51197	5.40559	5.77445	5.84837	5.65402	5.53461	5.69541	5.28784	5.67851	0.959214	1.03304	1.00775	1.10205	1.06879	1.05523	1.05675	0.983931	1.00963	1.04942	0.979911	0.970672	0.951937	1.0169	1.02991	0.995687	0.974659	1.00297
ZMYND8	433	Q9ULU4-19	Isoform 19 of Protein kinase C-binding protein 1	K.LNFDMTAS#PK.I	4	5.06215	4.87453	5.24356	6.64941	7.50154	6.4814	4.94971	5.24585	4.60422	4.52381	4.94023	4.43621	6.88246	7.0374	7.22469	4.66861	4.81243	4.86179	5.06008	4.63342	1.00041	0.963331	1.03626	1.31409	1.48249	1.28089	0.978188	1.03671	0.909909	0.976344	1.06622	0.957438	1.4854	1.51884	1.55926	1.0076	1.03864	1.04929
JPT1	131	Q9UK76	Jupiter microtubule associated homolog 1	K.PVPAAPVPS#PVAPAPVPSR.R	4	5.28816	5.08838	5.45781	5.93939	5.99875	6.33403	5.19465	5.01479	5.14755	5.46546	5.38726	5.33241	5.81321	6.36494	5.99974	5.48784	5.25853	5.4271	5.27812	5.39505	1.0019	0.964053	1.03404	1.12529	1.13653	1.20006	0.984186	0.95011	0.975263	1.01305	0.998557	0.98839	1.07751	1.17978	1.11208	1.0172	0.974695	1.00594
ZC3H13	242	Q5T200	Zinc finger CCCH domain-containing protein 13	K.TSAVSS#PLLDQQR.N	4	5.29302	5.464	5.77087	5.90799	5.44184	5.80251	5.41844	5.51435	5.45888	5.31185	5.28433	5.21438	6.00401	5.57862	5.84628	5.56648	5.4562	5.66595	5.5093	5.27019	0.960743	0.991778	1.04748	1.07237	0.987755	1.05322	0.983509	1.00092	0.990848	1.0079	1.00268	0.989411	1.13924	1.05852	1.10931	1.05622	1.0353	1.07509
ZC3H13	643	Q5T200	Zinc finger CCCH domain-containing protein 13	R.DQRPSS#PIR.H	4	5.53203	5.90287	5.57854	5.57104	5.39244	5.44277	5.45238	5.52054	5.42772	5.74139	5.43866	5.61532	5.33075	5.40089	5.55143	5.62373	5.69798	5.77953	5.67115	5.59846	0.975469	1.04086	0.983671	0.982348	0.950855	0.95973	0.961426	0.973444	0.957076	1.02553	0.971457	1.00301	0.952181	0.964711	0.9916	1.00451	1.01778	1.03234
FIP1L1	259	Q6UN15	Pre-mRNA 3'-end-processing factor FIP1	K.AEFTS#PPSLFK.T	4	4.94751	4.76404	4.92326	6.64972	7.20537	7.43329	4.51977	4.36112	4.59628	4.82006	4.5615	4.66432	7.35632	7.43865	7.62615	4.90832	4.6788	4.54552	4.87827	4.68196	1.01419	0.976585	1.00922	1.36313	1.47703	1.52376	0.926511	0.893989	0.942194	1.0295	0.974271	0.996233	1.5712	1.58879	1.62884	1.04835	0.999324	0.970859
RBM33	741	Q96EV2	RNA-binding protein 33	K.PIVSAS#PPSR.A	4	5.76505	4.69407	5.57904	5.92626	5.62074	6.20877	5.3848	4.9448	5.43438	5.39852	5.54991	5.48546	5.9368	5.70281	5.82667	5.51592	5.33788	5.68811	5.34605	5.47797	1.07837	0.878044	1.04358	1.10853	1.05138	1.16137	1.00725	0.924943	1.01652	0.985498	1.01313	1.00137	1.08376	1.04104	1.06365	1.00693	0.974427	1.03836
RBM33	849	Q96EV2	RNA-binding protein 33	R.LAQQQQQLYAPPPPAEQEEQALS#PSPTNGNPLLPFPGAQVR.Q	4	5.60987	5.3218	5.95941	5.5322	5.6325	5.44962	5.1378	5.3301	5.45716	5.97147	5.8757	5.25808	5.83196	5.38364	5.72902	5.37685	5.66983	5.473	5.63036	5.70175	0.996361	0.945197	1.05844	0.982566	1.00038	0.9679	0.912516	0.946671	0.969239	1.04731	1.03051	0.922187	1.02284	0.944208	1.00478	0.943018	0.994401	0.959881
JUND	255	P17535	Transcription factor jun-D	K.DEPQTVPDVPSFGES#PPLSPIDMDTQER.I	4	5.03775	5.25127	5.72905	5.91517	5.31202	5.4286	5.78673	5.75135	5.84175	5.34454	5.84359	5.20648	5.32388	5.70124	5.47216	5.35436	5.98492	5.71514	5.33936	5.46487	0.943512	0.983503	1.07299	1.10784	0.99488	1.01671	1.08379	1.07716	1.09409	0.977981	1.0693	0.952718	0.974201	1.04325	1.00133	0.979777	1.09516	1.0458
MEPCE	60	Q7L2J0	7SK snRNA methylphosphate capping enzyme	R.CAPSAGS#PAAAVGR.E	4	5.23984	5.23516	5.57309	5.60117	5.79047	5.64345	5.54356	5.75916	5.31472	5.43027	5.5137	5.3633	5.50128	5.70252	5.70994	5.36523	5.80274	5.91038	5.34937	5.43576	0.979526	0.978651	1.04182	1.04707	1.08246	1.05498	1.0363	1.07661	0.993524	0.998991	1.01434	0.98667	1.01205	1.04908	1.05044	0.987026	1.06751	1.08731
MEPCE	217	Q7L2J0	7SK snRNA methylphosphate capping enzyme	K.SS#PLPAK.G	4	5.62943	5.57185	5.38597	5.48368	5.58954	5.6568	5.469	5.73427	5.31632	5.66869	5.6024	5.37841	5.46454	5.57891	5.6368	5.58933	5.73343	5.51063	5.52909	5.54983	1.01815	1.00774	0.974116	0.991787	1.01093	1.0231	0.989133	1.03711	0.961518	1.02142	1.00947	0.969111	0.984632	1.00524	1.01567	1.00712	1.03308	0.992937
FUS	277	P35637	RNA-binding protein FUS	R.HDS#EQDNSDNNTIFVQGLGENVTIESVADYFK.Q	4	5.38134	5.88327	6.23933	6.20922	5.42976	5.27269	6.25154	5.85682	6.1905	5.38602	5.32762	5.55163	4.8385	4.76668	4.89039	5.26109	5.35774	5.90586	5.83465	5.42176	0.922307	1.00833	1.06936	1.0642	0.930606	0.903686	1.07145	1.0038	1.06099	0.993408	0.982638	1.02395	0.892423	0.879176	0.901993	0.970366	0.988192	1.08929
SAP30	131	O75446	Histone deacetylase complex subunit SAP30	R.KGS#DDDGGDS#PVQDIDTPEVDLYQLQVNTLR.R	4	4.6263	5.53523	5.75969	5.81304	5.57392	5.38712	5.52534	5.69083	5.84354	5.58925	5.45529	5.59369	5.21447	5.93098	5.6138	5.61823	5.16879	6.06051	5.30707	5.54608	0.871723	1.04299	1.08529	1.09534	1.05028	1.01508	1.04113	1.07231	1.10109	1.00779	0.983631	1.00858	0.940208	1.0694	1.01221	1.01301	0.931972	1.09276
RPRD1B	161	Q9NQG5	Regulation of nuclear pre-mRNA domain-containing protein 1B	R.TFQQIQEEEDDDY#PGSYSPQDPSAGPLLTEELIK.A	4	5.27128	5.35667	6.04646	5.32362	5.4226	5.335	5.982	5.47531	5.63013	5.35043	5.4305	5.57944	5.66006	5.49974	5.56254	5.74307	5.58275	5.7484	5.55814	5.45346	0.948389	0.963754	1.08786	0.957806	0.975615	0.959855	1.07626	0.985098	1.01295	0.981108	0.995791	1.0231	1.03789	1.00849	1.02	1.05311	1.02371	1.05408
PHRF1	1229	Q9P1Y6	PHD and RING finger domain-containing protein 1	R.LPALGEAHVS#PEVATADK.A	4	5.39448	5.22147	5.55402	5.80795	5.43807	5.68003	5.47445	5.50559	5.54617	5.4949	5.44544	5.79788	5.12771	5.45685	5.33013	5.69263	5.9617	6.07052	5.38999	5.57941	1.00083	0.968735	1.03043	1.07754	1.00892	1.05381	1.01567	1.02145	1.02898	0.984853	0.975989	1.03916	0.919043	0.978035	0.955322	1.02029	1.06852	1.08802
PHRF1	973	Q9P1Y6	PHD and RING finger domain-containing protein 1	R.TVTCVTVVEPEAPPS#PDVLQAATHR.V	4	5.14654	5.79481	5.74233	5.35861	5.4925	5.06433	5.55141	5.63656	5.28846	5.57604	5.74929	5.84568	5.20866	5.47563	5.09941	5.91289	5.77847	6.2784	5.56122	5.72367	0.925433	1.042	1.03257	0.963567	0.987642	0.910651	0.998235	1.01355	0.950952	0.974207	1.00448	1.02132	0.910021	0.956663	0.890933	1.03306	1.00957	1.09692
MAP4	825	P27816	Microtubule-associated protein 4	R.S#PSTLLPK.K	4	5.55756	5.51507	5.20733	5.7982	5.88302	6.16859	5.09194	5.24871	5.08077	5.38888	5.05199	5.20401	5.90168	6.22609	6.50481	5.13137	5.45561	5.58438	5.42666	5.21496	1.02412	1.01629	0.959584	1.06847	1.0841	1.13672	0.938319	0.967208	0.936262	1.03335	0.968749	0.9979	1.13168	1.19389	1.24734	0.983972	1.04615	1.07084
SPEN	727	Q96T58	Msx2-interacting protein	R.SQS#PVHLR.R	4	5.9144	6.1308	5.28879	5.34182	5.38089	5.52695	5.31921	5.55243	5.14223	6.02217	5.38318	5.47521	5.49976	5.60961	5.75381	5.29352	5.82666	5.53855	5.778	5.62686	1.02361	1.06106	0.915333	0.924511	0.931273	0.956552	0.920597	0.960961	0.889968	1.07025	0.956695	0.97305	0.977413	0.996935	1.02256	0.940759	1.03551	0.984306
DDX42	183	Q86XP3	ATP-dependent RNA helicase DDX42	R.YMAENPTAGVVQEEEEDNLEY#DSDGNPIAPTK.K	4	5.52776	5.5463	5.64018	5.65271	5.2802	5.56134	5.37341	5.77532	5.69731	5.7247	5.42286	5.63884	4.89584	5.68512	5.44708	5.33516	5.85266	5.9432	5.57142	5.59547	0.992165	0.995493	1.01234	1.01459	0.947731	0.998191	0.964461	1.0366	1.0226	1.0231	0.969152	1.00775	0.874965	1.01602	0.97348	0.953479	1.04596	1.06214
EIF4G1	214	Q04637-9	Isoform 9 of Eukaryotic translation initiation factor 4 gamma 1	R.TAST#PT#PPQTGGGLEPQANGETPQVAVIVRPDDR.S	4	5.451	5.06129	5.19642	5.3551	5.48116	5.29354	5.63616	5.83236	5.85002	5.62365	5.8277	5.77792	4.90702	4.83124	5.5827	6.1377	5.82427	6.33072	5.23624	5.74309	1.04101	0.966589	0.992397	1.0227	1.04678	1.01094	1.07638	1.11385	1.11722	0.979203	1.01473	1.00606	0.854422	0.841226	0.972072	1.06871	1.01414	1.10232
HIC2	197	Q96JB3	Hypermethylated in cancer 2 protein	K.GS#DDELFLGGSNQDSVQGLGR.A	4	5.38718	5.13529	5.21607	5.19698	5.25006	5.81692	5.23144	5.2347	5.95846	5.30314	5.28847	5.59111	5.54129	5.82414	5.46563	6.12212	6.13935	6.29765	5.24618	5.39424	1.02688	0.978863	0.994261	0.990622	1.00074	1.10879	0.99719	0.997811	1.13577	0.983111	0.980392	1.0365	1.02726	1.0797	1.01323	1.13494	1.13813	1.16748
HDGFL2	454	Q7Z4V5-3	Isoform 3 of Hepatoma-derived growth factor-related protein 2	K.RS#EGFSMDR.K	4	7.1467	7.22242	7.35661	4.78254	4.75419	4.85724	5.1629	5.32458	5.30016	7.75831	6.82978	8.43571	3.15045	3.32236	3.31783	5.04157	5.01088	5.22576	7.24191	7.6746	0.986853	0.997309	1.01584	0.660398	0.656482	0.670713	0.71292	0.735245	0.731874	1.01091	0.88992	1.09917	0.410504	0.432903	0.432313	0.656917	0.652917	0.680916
SAMSN1	347	Q9NSI8	SAM domain-containing protein SAMSN-1	R.DSGCYIS#S#GNS#DNGKEDLESENLSDMVHK.I	4	4.9284	5.64272	5.43326	5.67042	5.6019	5.10712	5.51418	5.33781	5.69212	5.61525	5.87965	5.82612	5.54314	5.76595	5.63811	5.43232	5.56413	5.80739	5.33479	5.77367	0.923823	1.05772	1.01846	1.06291	1.05007	0.957323	1.03363	1.00057	1.06698	0.972561	1.01836	1.00908	0.960071	0.998662	0.976521	0.940878	0.963707	1.00584
RING1	248	Q06587	E3 ubiquitin-protein ligase RING1	R.GGTLGGGTLGPPS#PPGAPSPPEPGGEIELVFR.P	4	5.52894	5.22442	5.62048	5.73076	5.41607	5.70344	5.2316	5.43501	5.66934	5.54709	5.45077	5.98623	5.77444	5.34108	5.21066	5.54071	5.7886	5.80036	5.45795	5.66136	1.01301	0.957213	1.02978	1.04999	0.992327	1.04498	0.958528	0.995798	1.03873	0.979815	0.962801	1.05738	1.01997	0.943427	0.920389	0.978688	1.02247	1.02455
CKB	199	P12277	Creatine kinase B-type	K.PVS#PLLLASGMAR.D	4	5.18142	5.5573	5.43922	5.74138	5.53699	5.46065	5.9909	5.53098	5.67332	5.51913	5.57949	5.29236	5.82468	5.26435	5.48698	5.58475	5.34031	5.99579	5.39265	5.46366	0.960831	1.03053	1.00864	1.06467	1.02677	1.01261	1.11094	1.02565	1.05205	1.01015	1.0212	0.968648	1.06608	0.96352	1.00427	1.02216	0.977424	1.09739
UBR5	1990	O95071	E3 ubiquitin-protein ligase UBR5	R.ELLELGIDNEDS#EHENDDDTNQSATLNDKDDDSLPAETGQNHPFFR.R	4	5.06024	5.14319	5.32149	5.47073	4.92311	4.95686	5.58591	5.38657	5.31997	5.50902	5.29137	5.58697	5.26791	8.38242	5.70216	5.84822	5.4783	5.76557	5.17497	5.46245	0.97783	0.993858	1.02831	1.05715	0.951331	0.957853	1.07941	1.04089	1.02802	1.00853	0.96868	1.0228	0.964385	1.53455	1.04388	1.07062	1.0029	1.05549
EHBP1L1	285	Q8N3D4	EH domain-binding protein 1-like protein 1	R.ANEAGGQVGPEAPRPPETS#PEMR.S	4	5.22197	5.58577	5.53726	5.96419	5.01158	5.77767	5.55112	5.52609	5.43293	5.8589	5.38385	5.40194	5.39463	5.36421	5.86044	5.74476	5.50723	5.87546	5.44833	5.54823	0.958453	1.02523	1.01632	1.09468	0.919837	1.06045	1.01887	1.01427	0.997174	1.056	0.970372	0.973633	0.972315	0.966833	1.05627	1.03542	0.99261	1.05898
RSF1	1345	Q96T23	Remodeling and spacing factor 1	R.IES#DEEEDFENVGK.V	4	5.4096	5.12608	5.47594	5.62919	5.41281	5.92235	5.82758	5.4398	5.44108	5.59449	5.74421	5.53682	5.14487	5.3047	5.50245	5.64108	5.61409	6.23286	5.33721	5.62517	1.01356	0.960442	1.02599	1.05471	1.01417	1.10964	1.09188	1.01922	1.01946	0.994546	1.02116	0.984294	0.914615	0.943029	0.978183	1.00283	0.99803	1.10803
CHAMP1	416	Q96JM3	Chromosome alignment-maintaining phosphoprotein 1	K.AVPPVS#PELR.K	4	5.31268	5.29055	5.30253	6.26344	5.91204	5.74103	5.36825	5.25769	5.30555	5.44001	5.23313	5.48377	5.90072	5.94113	5.94289	5.2509	5.6707	5.38301	5.30192	5.38563	1.00203	0.997855	1.00012	1.18135	1.11507	1.08282	1.01251	0.991657	1.00069	1.0101	0.971682	1.01822	1.09564	1.10314	1.10347	0.974982	1.05293	0.999512
CHAMP1	603	Q96JM3	Chromosome alignment-maintaining phosphoprotein 1	K.CDILVQEELLAS#PKK.L	4	4.7204	5.18087	5.62223	6.30026	5.55368	5.69856	5.4544	5.40409	5.3798	5.5195	5.28792	5.63049	5.58767	5.2787	5.85554	5.81108	5.30847	6.40635	5.1745	5.4793	0.912242	1.00123	1.08653	1.21756	1.07328	1.10128	1.05409	1.04437	1.03968	1.00734	0.965072	1.02759	1.01978	0.96339	1.06867	1.06055	0.968822	1.16919
TOP2B	1466	Q02880	DNA topoisomerase 2-beta	K.FDS#NEEDSASVFSPSFGLK.Q	4	4.74177	5.68328	5.57656	5.60783	5.33827	5.13589	5.89007	5.74143	5.24025	5.8201	5.75153	5.52378	5.4306	5.75314	5.84267	5.63341	5.1835	6.10589	5.33387	5.69847	0.888992	1.06551	1.0455	1.05136	1.00083	0.962883	1.10428	1.07641	0.982449	1.02134	1.00931	0.969345	0.952992	1.00959	1.02531	0.988583	0.90963	1.0715
NCL	92	P19338	Nucleolin	K.AAAT#PAK.K	4	4.4484	4.1021	4.23598	7.5299	8.11905	8.255	4.1511	4.15047	4.08913	4.83244	4.5753	4.91932	6.98905	7.34079	7.07294	4.92973	5.26622	4.99308	4.26216	4.77569	1.0437	0.962446	0.993858	1.76669	1.90492	1.93681	0.973944	0.973795	0.959403	1.01188	0.958041	1.03008	1.46346	1.53712	1.48103	1.03226	1.10271	1.04552
DENND4C	741	Q5VZ89-7	Isoform 2 of DENN domain-containing protein 4C	K.S#PPLMAK.R	4	5.48872	5.6481	5.58125	5.6381	5.52481	5.707	5.39643	5.59487	5.37895	5.45833	5.45014	5.5722	5.4682	5.44655	5.58381	5.53055	5.64722	5.88476	5.57269	5.49356	0.984932	1.01353	1.00154	1.01174	0.991408	1.0241	0.96837	1.00398	0.965233	0.993588	0.992096	1.01432	0.995384	0.991444	1.01643	1.00673	1.02797	1.07121
TRIM28	473	Q13263	Transcription intermediary factor 1-beta	R.S#GEGEVSGLM*R.K	4	5.11334	5.70066	6.02025	5.17841	4.91037	5.01174	6.0706	5.77889	5.90295	5.76596	5.62372	6.08751	5.00145	4.49325	5.09846	6.0981	5.89641	6.24794	5.61142	5.82573	0.911238	1.0159	1.07286	0.922835	0.875068	0.893133	1.08183	1.02984	1.05195	0.989741	0.965324	1.04493	0.85851	0.771276	0.875162	1.04675	1.01213	1.07247
TRIM28	41	Q13263	Transcription intermediary factor 1-beta	R.STAPSAAAS#ASASAAASSPAGGGAEALELLEHCGVCR.E	4	5.61355	5.04068	5.70962	5.88338	5.63579	5.56229	5.27376	6.08325	5.13901	5.60097	5.53457	5.25055	5.65513	5.3189	5.54939	5.39981	5.8102	5.93915	5.45462	5.46203	1.02914	0.924113	1.04675	1.07861	1.03322	1.01974	0.966844	1.11525	0.942139	1.02544	1.01328	0.961282	1.03535	0.973794	1.01599	0.988609	1.06374	1.08735
SMARCA4	1452	P51532	Transcription activator BRG1	K.LS#PNPPNLTK.K	4	5.35927	5.45969	5.65413	5.64388	5.53443	5.75376	5.53328	5.71488	5.78287	5.53443	5.4407	5.34583	5.18129	5.28779	5.7396	5.85532	5.65847	5.52038	5.49103	5.44032	0.976005	0.994292	1.0297	1.02784	1.0079	1.04785	1.00769	1.04077	1.05315	1.0173	1.00007	0.982632	0.952387	0.971963	1.05501	1.07628	1.0401	1.01472
PELP1	745	Q8IZL8	Proline-, glutamic acid- and leucine-rich protein 1	R.AGSNEDPILAPSGT#PPPTIPPDETFGGR.V	4	5.63549	5.24924	5.51524	5.54746	5.21771	5.54195	5.47217	6.00039	5.55314	5.74127	5.43117	5.51369	5.29059	5.15672	5.47631	5.72077	5.93251	6.00418	5.46666	5.56204	1.03088	0.960228	1.00889	1.01478	0.954461	1.01377	1.00101	1.09763	1.01582	1.03222	0.97647	0.991307	0.951195	0.927127	0.984585	1.02854	1.06661	1.07949
NONO	428	Q15233	Non-POU domain-containing octamer-binding protein	R.GAMPPAPVPAGTPAPPGPATMMPDGTLGLT#PPTTER.F	4	5.42701	5.59694	5.36359	5.52511	5.73884	5.79771	5.32364	6.18172	5.80051	5.16667	5.57627	5.2364	5.73324	5.0528	5.3755	5.7038	5.36534	6.03491	5.46251	5.32645	0.9935	1.02461	0.98189	1.01146	1.05059	1.06136	0.974578	1.13166	1.06188	0.970004	1.0469	0.983094	1.07637	0.948625	1.00921	1.07085	1.0073	1.13301
MGA	924	Q8IWI9	MAX gene-associated protein	K.SILPYPVS#PK.Q	4	4.9011	5.37836	5.3794	5.97758	5.69414	5.73097	5.46737	5.41645	5.36255	5.34541	5.1322	5.05795	5.94075	5.95111	6.04989	5.52388	6.11482	5.57606	5.21962	5.17852	0.938976	1.03041	1.03061	1.14521	1.09091	1.09797	1.04746	1.03771	1.02738	1.03223	0.991055	0.976717	1.14719	1.14919	1.16827	1.06669	1.1808	1.07677
RAD23A	313	P54725	UV excision repair protein RAD23 homolog A	R.HQEQFIQMLNEPPGELADISDVEGEVGAIGEEAPQM*NY#IQVTPQEK.E	4	5.27424	5.15352	5.65198	5.66598	5.33181	5.7195	5.67749	5.43511	5.67096	5.62366	5.25682	5.71638	5.02066	5.27113	5.42484	6.17501	6.11434	5.81657	5.35991	5.53229	0.984017	0.961493	1.05449	1.0571	0.994756	1.06709	1.05925	1.01403	1.05803	1.01652	0.950207	1.03328	0.90752	0.952794	0.980578	1.11618	1.10521	1.05139
PGRMC1	181	O00264	Membrane-associated progesterone receptor component 1	K.EGEEPTVYS#DEEEPK.D	4	4.68572	5.52585	5.59142	5.63461	5.07145	5.38566	5.75831	5.71342	5.56014	5.51927	5.08322	5.51331	5.74593	6.00363	5.97282	5.70273	5.39278	6.13971	5.26766	5.37193	0.889525	1.04901	1.06146	1.06966	0.962752	1.0224	1.09314	1.08462	1.05552	1.02743	0.946255	1.02632	1.06962	1.11759	1.11186	1.06158	1.00388	1.14292
PTPN7	149	P35236-3	Isoform 3 of Tyrosine-protein phosphatase non-receptor type 7	R.RGS#NVALMLDVR.S	4	5.37591	5.97215	5.65163	4.56673	3.79636	4.02223	6.26112	5.96679	5.86016	5.76079	5.39263	5.73965	4.82794	4.47462	4.82416	7.41574	6.95137	7.14002	5.66657	5.63102	0.948707	1.05393	0.997365	0.805909	0.669958	0.709819	1.10492	1.05298	1.03416	1.02304	0.957665	1.01929	0.857383	0.794637	0.856711	1.31694	1.23448	1.26798
TP53BP1	814	Q12888-2	Isoform 2 of TP53-binding protein 1	K.S#VEYEGDLK.S	4	5.53395	5.78924	5.61312	5.83947	5.6202	5.56426	5.51445	5.75621	5.45966	5.17825	5.29345	5.42799	5.42584	5.21784	5.50821	5.4995	5.65543	6.10294	5.64544	5.2999	0.980252	1.02547	0.994276	1.03437	0.99553	0.98562	0.976797	1.01962	0.967092	0.977048	0.998783	1.02417	1.02376	0.984518	1.0393	1.03766	1.06708	1.15152
TP53BP1	1467	Q12888-2	Isoform 2 of TP53-binding protein 1	R.RSDS#PEIPFQAAAGPSDGLDASSPGNSFVGLR.V	4	5.47199	5.32227	5.59375	5.76924	5.11568	5.63434	5.59934	5.18179	5.44525	5.82441	5.38595	5.62	5.4856	5.58452	5.20804	5.72816	5.89805	6.13162	5.46267	5.61012	1.00171	0.974298	1.024	1.05612	0.936479	1.03143	1.02502	0.948581	0.996811	1.0382	0.960042	1.00176	0.977804	0.995437	0.928329	1.02104	1.05132	1.09296
RBM14	572	Q96PK6	RNA-binding protein 14	R.GQPGNAYDGAGQPSAAYLSM*SQGAVANANST#PPPYER.T	4	5.40054	5.97823	5.88002	6.35949	5.55762	5.29595	5.82341	4.88658	5.6787	5.71169	5.928	5.39904	4.96455	5.48676	5.48264	5.86502	5.38405	4.91769	5.75293	5.67958	0.938746	1.03916	1.02209	1.10543	0.96605	0.920566	1.01225	0.849407	0.987098	1.00565	1.04374	0.950606	0.874106	0.966051	0.965325	1.03265	0.947966	0.865856
SRPK1	222	Q96SB4-3	Isoform 1 of SRSF protein kinase 1	R.GSAPHSESDLPEQEEEILGS#DDDEQEDPNDYCK.G	4	5.18069	5.25425	5.4511	5.7175	5.37067	5.44709	5.59032	5.94834	5.66488	5.75693	5.22672	5.6256	5.33368	5.44637	5.82962	5.55591	5.94246	5.65786	5.29535	5.53641	0.978348	0.992238	1.02941	1.07972	1.01422	1.02866	1.0557	1.12331	1.06978	1.03983	0.944062	1.01611	0.963381	0.983736	1.05296	1.00352	1.07334	1.02194
BYSL	167	Q13895	Bystin	K.QTEVETVMS#EVSGFPMPQLDPR.V	4	5.34035	5.27507	5.82985	5.61465	4.95846	5.23765	5.35867	5.69154	5.26088	5.54446	5.82521	5.94235	5.18295	5.6211	4.94426	5.86598	6.47598	6.0306	5.48176	5.77067	0.974204	0.962295	1.0635	1.02424	0.904538	0.95547	0.977547	1.03827	0.959706	0.9608	1.00945	1.02975	0.898153	0.97408	0.856792	1.01651	1.12222	1.04504
THRAP3	928	Q9Y2W1	Thyroid hormone receptor-associated protein 3	K.WAHDKFS#GEEGEIEDDES#GTENREEK.D	4	5.30278	5.58941	5.45814	6.09908	6.04161	5.72972	5.84164	5.91718	5.81963	5.33834	5.63413	5.14776	5.65395	5.38063	5.71188	5.11184	4.72475	5.49754	5.45011	5.37341	0.972967	1.02556	1.00147	1.11907	1.10853	1.0513	1.07184	1.0857	1.0678	0.993474	1.04852	0.958005	1.05221	1.00134	1.06299	0.951321	0.879284	1.0231
THRAP3	320	Q9Y2W1	Thyroid hormone receptor-associated protein 3	K.S#PPSTGSTYGSSQK.E	4	5.05429	5.04369	5.83242	5.65906	5.68776	5.75419	5.52637	5.73489	5.49279	5.44168	5.57604	5.77301	5.33682	5.45858	5.47437	5.39878	5.92101	5.83425	5.31013	5.59691	0.951821	0.949823	1.09836	1.06571	1.07112	1.08362	1.04072	1.07999	1.0344	0.972265	0.996272	1.03146	0.953529	0.975285	0.978106	0.9646	1.05791	1.04241
THRAP3	624	Q9Y2W1	Thyroid hormone receptor-associated protein 3	R.SPS#ELFAQHIVTIVHHVK.E	4	5.32332	5.39992	5.42305	5.5711	5.81657	5.4395	5.48774	5.57367	5.63904	5.74092	5.72087	5.58275	5.50025	5.44961	5.51147	5.58335	5.60297	5.6339	5.38209	5.68151	0.989079	1.00331	1.00761	1.03512	1.08073	1.01067	1.01963	1.0356	1.04774	1.01046	1.00693	0.982617	0.968095	0.959183	0.970071	0.982723	0.986176	0.99162
NKTR	613	P30414	NK-tumor recognition protein	R.ATMAQNENVVVQPVVAENIPVIPLSDS#PPPSR.W	4	5.35656	5.06535	5.17363	5.91819	5.54085	5.53894	5.54112	5.776	5.89276	5.65241	5.24882	5.93295	5.59499	5.55862	5.22203	5.39074	5.81565	5.78038	5.19851	5.6114	1.0304	0.974385	0.995214	1.13844	1.06585	1.06548	1.06591	1.11109	1.13355	1.00731	0.935386	1.0573	0.997076	0.990595	0.930611	0.960676	1.0364	1.03011
SRRM2	1112	Q9UQ35	Serine/arginine repetitive matrix protein 2	R.S#PIRQDR.G	4	5.64952	5.64617	5.37313	5.47401	5.40094	5.47098	5.34396	5.68004	5.5266	5.51072	5.64553	5.43958	5.27898	5.49732	5.52311	5.72882	5.9374	5.8732	5.55627	5.53194	1.01678	1.01618	0.967039	0.985195	0.972044	0.984649	0.961789	1.02228	0.99466	0.996163	1.02053	0.983304	0.954272	0.99374	0.998402	1.03559	1.07329	1.06169
SRRM2	1014	Q9UQ35	Serine/arginine repetitive matrix protein 2	K.S#PCPQEK.S	4	5.6954	5.58936	5.26435	5.48118	5.78925	5.72179	5.59909	5.59759	5.44325	5.31805	5.30451	5.23826	5.67938	5.45218	5.91201	5.3871	5.80819	5.71906	5.51637	5.28694	1.03245	1.01323	0.954314	0.993621	1.04947	1.03724	1.015	1.01472	0.986745	1.00588	1.00332	0.990793	1.07423	1.03125	1.11823	1.01894	1.09859	1.08173
SRRM2	1492	Q9UQ35	Serine/arginine repetitive matrix protein 2	K.ALPQT#PRPR.S	4	5.62886	5.46795	5.34043	5.87014	5.85653	5.72401	5.09202	5.37497	5.38432	5.35026	5.17333	5.36944	5.74905	5.70601	5.9737	5.42108	5.68149	5.8364	5.47908	5.29768	1.02734	0.997968	0.974695	1.07137	1.06889	1.0447	0.929358	0.980999	0.982706	1.00993	0.976528	1.01355	1.0852	1.07708	1.12761	1.02329	1.07245	1.10169
SRRM2	2104	Q9UQ35	Serine/arginine repetitive matrix protein 2	R.T#PPVALNSSR.M	4	5.42298	5.2117	5.36774	5.62371	5.46351	5.52537	5.09267	5.28614	5.41264	5.48762	5.2229	5.5578	6.25799	6.20412	6.18311	5.53166	5.58638	5.56195	5.33414	5.42277	1.01666	0.977046	1.0063	1.05429	1.02425	1.03585	0.954732	0.991002	1.01472	1.01196	0.963142	1.0249	1.15402	1.14409	1.14021	1.02008	1.03017	1.02567
SRRM2	1003	Q9UQ35	Serine/arginine repetitive matrix protein 2	K.AQT#PPGPSLSGSK.S	4	5.56142	5.39318	5.4789	5.60494	5.3151	5.67655	5.55581	5.68878	5.51728	5.53262	5.45653	5.35301	5.43691	5.66192	5.60036	5.71717	5.71406	5.73547	5.47783	5.44739	1.01526	0.984546	1.0002	1.0232	0.970292	1.03628	1.01424	1.03851	1.0072	1.01565	1.00168	0.982676	0.998076	1.03938	1.02808	1.04953	1.04895	1.05288
SRRM2	1531	Q9UQ35	Serine/arginine repetitive matrix protein 2	K.TVART#PLGQR.S	4	5.5938	5.48945	5.26651	6.08802	5.87214	6.19112	5.52397	5.70922	5.38881	4.89727	5.22462	4.51344	5.90756	6.06732	5.91462	5.22283	5.56496	5.56436	5.44992	4.87844	1.0264	1.00725	0.966346	1.11709	1.07747	1.136	1.01359	1.04758	0.988787	1.00386	1.07096	0.92518	1.21095	1.2437	1.2124	1.07059	1.14072	1.1406
SRRM2	2581	Q9UQ35	Serine/arginine repetitive matrix protein 2	K.RVPS#PTPAPK.E	4	5.67474	5.51896	5.63927	5.47786	5.6001	5.68763	5.52369	5.63414	5.51229	5.52149	5.64819	5.46943	5.3803	5.42112	5.51273	5.43137	5.6727	5.67397	5.61099	5.54637	1.01136	0.983598	1.00504	0.976274	0.998059	1.01366	0.984442	1.00413	0.98241	0.995514	1.01836	0.986128	0.970058	0.977418	0.993935	0.979265	1.02278	1.02301
SRRM2	1320	Q9UQ35	Serine/arginine repetitive matrix protein 2	K.ELSNS#PLR.E	4	5.5786	5.50393	5.39251	5.52687	5.57205	5.55324	5.68563	5.89317	5.45976	5.47039	5.37946	5.45813	5.5081	5.57381	5.63394	5.27006	5.81138	5.72896	5.49168	5.43599	1.01583	1.00223	0.981942	1.00641	1.01464	1.01121	1.03532	1.07311	0.994187	1.00633	0.989599	1.00407	1.01327	1.02535	1.03641	0.969475	1.06905	1.05389
SRRM2	1404	Q9UQ35	Serine/arginine repetitive matrix protein 2	K.AGMSSNQSISS#PVLDAVPR.T	4	4.95264	5.21976	5.38886	5.83953	5.42034	5.88594	5.67254	5.69526	5.97731	5.48883	5.28646	5.9296	5.28727	5.5083	5.27153	5.5208	5.64819	6.00685	5.18709	5.56829	0.954801	1.0063	1.0389	1.12578	1.04497	1.13473	1.09359	1.09797	1.15234	0.985729	0.949386	1.06489	0.949531	0.989226	0.946704	0.99147	1.01435	1.07876
SRRM2	1064	Q9UQ35	Serine/arginine repetitive matrix protein 2	K.GQSQTS#PDHR.S	4	5.90249	5.67107	5.10111	5.68479	5.59736	5.43537	5.49508	5.79735	6.04733	5.25738	5.49423	5.20339	5.55394	5.79306	5.74107	5.11196	5.50423	5.60879	5.55822	5.31833	1.06194	1.0203	0.917759	1.02277	1.00704	0.977898	0.98864	1.04302	1.088	0.98854	1.03307	0.978387	1.0443	1.08926	1.07949	0.961197	1.03495	1.05461
SRRM2	1472	Q9UQ35	Serine/arginine repetitive matrix protein 2	K.DIPRT#PSR.G	4	5.75599	5.50074	5.42459	5.53314	5.58367	5.6151	5.50019	5.76019	5.54445	5.3505	5.50004	5.19281	5.48718	5.5598	5.69454	5.38652	5.85356	5.75698	5.56044	5.34779	1.03517	0.989263	0.975569	0.995091	1.00418	1.00983	0.989164	1.03592	0.997123	1.00051	1.02847	0.971021	1.02607	1.03964	1.06484	1.00724	1.09458	1.07652
SRRM2	1483	Q9UQ35	Serine/arginine repetitive matrix protein 2	R.SECDSS#PEPK.A	4	5.40319	5.53223	5.54701	5.90606	5.38578	5.52966	5.48963	5.4008	5.26765	5.45953	5.40104	5.49735	5.77181	5.76304	5.92176	5.42477	5.307	5.9917	5.49414	5.45264	0.983445	1.00693	1.00962	1.07497	0.980276	1.00646	0.999178	0.98301	0.958775	1.00126	0.990537	1.0082	1.05853	1.05693	1.08603	0.994888	0.973291	1.09886
SCAF1	725	Q9H7N4	Splicing factor, arginine/serine-rich 19	R.GPS#PAPASS#PK.R	4	4.60233	4.97447	5.16681	6.11812	5.61455	5.92676	5.11294	4.90394	5.34509	5.34687	4.91124	4.90527	6.75518	7.1429	6.75821	5.15862	5.46237	5.79434	4.91454	5.05446	0.936473	1.01219	1.05133	1.2449	1.14244	1.20596	1.04037	0.997844	1.08761	1.05785	0.971664	0.970484	1.33648	1.41319	1.33708	1.02061	1.0807	1.14638
EPS15	796	P42566	Epidermal growth factor receptor substrate 15	K.LDS#PDPFK.L	4	6.56166	7.371	7.52338	4.95592	4.99638	5.31711	5.80535	5.77101	5.32419	6.80306	7.21335	6.7721	4.2945	4.23118	4.8114	3.89188	3.94637	4.41018	7.15201	6.9295	0.917456	1.03062	1.05193	0.692941	0.698598	0.743443	0.811709	0.806907	0.744432	0.981753	1.04096	0.977285	0.619741	0.610604	0.694336	0.56164	0.569503	0.636435
EPS15	563	P42566	Epidermal growth factor receptor substrate 15	R.SS#PELLPSGVTDENEVTTAVTEK.V	4	5.23974	5.20676	5.57464	5.69516	5.598	5.4188	5.90474	5.61188	5.38376	5.52242	5.65545	5.66493	5.29966	5.36108	5.75247	5.56447	5.90171	5.64432	5.34038	5.61427	0.981155	0.974979	1.04387	1.06643	1.04824	1.01469	1.10568	1.05084	1.00812	0.983641	1.00734	1.00902	0.943962	0.954904	1.02462	0.991131	1.0512	1.00535
PAGE1	105	O75459	P antigen family member 1	K.LPAEGPEPEADS#QEQVHPK.T	4	5.56371	5.35558	5.40119	5.97075	5.68508	5.73125	5.32699	5.61322	5.87308	5.49552	5.28794	5.2628	5.4834	5.91357	5.84594	5.26191	5.1955	5.73258	5.44016	5.34875	1.02271	0.984452	0.992836	1.09753	1.04502	1.05351	0.979197	1.03181	1.07958	1.02744	0.98863	0.98393	1.02517	1.1056	1.09295	0.983764	0.971347	1.07176
VIRMA	184	Q69YN4	Protein virilizer homolog	R.GPRT#PPGPPPPDDDEDDPVPLPVSGDK.E	4	5.18047	5.22403	5.66309	5.75104	5.25541	5.39098	5.73901	5.60246	5.40577	5.71804	5.49176	5.44186	5.11902	5.3926	5.82825	5.81736	5.84158	6.13727	5.35587	5.55055	0.967251	0.975385	1.05736	1.07378	0.981243	1.00656	1.07154	1.04604	1.00932	1.03017	0.989408	0.980417	0.922255	0.971543	1.05003	1.04807	1.05243	1.1057
VIRMA	1579	Q69YN4	Protein virilizer homolog	R.SFLSEPSS#PGR.T	4	5.51068	5.74971	5.4622	5.62905	5.80388	5.58472	5.4049	5.50704	5.66705	5.36868	5.35923	5.27862	5.7179	5.62988	5.64846	5.20624	5.73349	5.73828	5.5742	5.33551	0.988606	1.03149	0.979908	1.00984	1.0412	1.00189	0.969629	0.987952	1.01666	1.00622	1.00445	0.989337	1.07167	1.05517	1.05866	0.975772	1.07459	1.07549
CAAP1	262	Q9H8G2	Caspase activity and apoptosis inhibitor 1	K.GEDSDVLSINADAY#DSDIEGPCNEEAAAPEAPENTVQSEAGQIDDLEK.D	4	5.57673	5.56122	5.83148	5.81832	5.43761	5.12223	5.98894	5.29237	5.30694	5.80234	5.49072	5.32903	5.57062	5.7215	5.74453	5.51046	5.54524	5.34971	5.65648	5.5407	0.985902	0.98316	1.03094	1.02861	0.961306	0.905551	1.05877	0.93563	0.938206	1.04722	0.99098	0.961798	1.0054	1.03263	1.03679	0.994543	1.00082	0.965531
RANBP2	2510	P49792	E3 SUMO-protein ligase RanBP2	K.AVVS#PPK.F	4	5.37758	5.61049	5.51868	5.64695	5.61337	5.73224	5.47282	5.53927	5.57137	5.36025	5.24889	5.15952	5.75721	5.81196	6.01773	5.40856	5.47457	5.67853	5.50225	5.25622	0.977342	1.01967	1.00299	1.0263	1.0202	1.0418	0.994651	1.00673	1.01256	1.01979	0.998606	0.981603	1.09531	1.10573	1.14488	1.02898	1.04154	1.08035
RANBP2	788	P49792	E3 SUMO-protein ligase RanBP2	R.YSLS#PSK.S	4	5.04388	5.06804	4.90282	6.26252	6.25798	6.38254	5.0523	5.01737	5.01082	5.1162	4.83228	5.12088	6.67004	6.7783	6.93075	5.03128	5.28109	5.2409	5.00491	5.02312	1.00779	1.01261	0.979601	1.25127	1.25037	1.27525	1.00947	1.00249	1.00118	1.01853	0.962007	1.01946	1.32787	1.34942	1.37977	1.00162	1.05136	1.04336
ELL	319	P55199	RNA polymerase II elongation factor ELL	R.SAS#PPQK.R	4	5.33498	5.35706	5.50775	5.5184	5.59195	5.64799	5.45356	5.46886	5.39618	5.45305	5.4467	5.40368	5.79891	5.76488	6.04681	5.49363	5.61281	5.7028	5.39993	5.43448	0.987972	0.992061	1.01997	1.02194	1.03556	1.04594	1.00993	1.01277	0.999306	1.00342	1.00225	0.994332	1.06706	1.0608	1.11268	1.01089	1.03282	1.04938
GATAD2A	49	Q86YP4-3	Isoform 3 of Transcriptional repressor p66-alpha	R.GLLASDLNTDGDMRVT#PEPGAGPTQGLLR.A	4	5.23793	5.66005	5.43891	5.44459	5.54635	5.37101	5.55437	5.7532	5.62697	5.87492	5.56005	5.76592	5.17609	5.27022	5.43343	5.36396	5.90486	6.01719	5.44563	5.73363	0.96186	1.03937	0.998766	0.999808	1.0185	0.986296	1.01997	1.05648	1.0333	1.02464	0.969726	1.00563	0.902761	0.919178	0.947643	0.935527	1.02986	1.04946
MKI67	1376	P46013	Proliferation marker protein Ki-67	K.MPCESS#PPESADTPTSTR.R	4	5.66495	5.75019	5.89899	5.49014	5.62219	5.16191	5.43322	5.39595	5.91431	6.08767	5.1307	4.96081	5.62537	5.69182	5.2431	5.27142	5.82647	5.8308	5.77138	5.39306	0.98156	0.996329	1.02211	0.951271	0.97415	0.894398	0.941408	0.93495	1.02477	1.1288	0.951353	0.91985	1.04308	1.0554	0.972194	0.977444	1.08036	1.08117
SUPT7L	108	O94864	STAGA complex 65 subunit gamma	K.TEESEPLPSCPGS#PPLPDDLLPLDCK.N	4	5.5529	5.18588	5.61013	5.75871	5.3088	5.63781	5.31927	5.29259	5.74853	5.50227	5.53153	5.57671	5.58991	5.69374	5.57384	5.51475	5.52723	6.07539	5.44964	5.53684	1.01895	0.951601	1.02945	1.05672	0.974156	1.03453	0.976077	0.971182	1.05485	0.993757	0.999042	1.0072	1.00958	1.02834	1.00668	0.996011	0.998264	1.09727
ACIN1	729	Q9UKV3	Apoptotic chromatin condensation inducer in the nucleus	R.LQPERGS#PK.K	4	5.66415	5.67821	5.87701	6.00319	5.97289	5.532	5.8989	6.00892	5.64478	5.32638	5.16506	4.78042	5.24998	5.41012	5.64344	5.30359	5.31923	5.52173	5.73979	5.09062	0.986823	0.989271	1.02391	1.04589	1.04061	0.963799	1.02772	1.04689	0.983448	1.04631	1.01462	0.939064	1.03131	1.06276	1.1086	1.04184	1.04491	1.08469
ACIN1	1004	Q9UKV3	Apoptotic chromatin condensation inducer in the nucleus	R.TAQVPS#PPR.G	4	5.24958	5.52038	5.44528	5.75306	5.38721	5.4975	5.43584	5.53828	5.74482	5.6316	5.55969	5.40524	5.53854	5.52471	5.72932	5.35056	5.61863	6.06976	5.40508	5.53218	0.971231	1.02133	1.00744	1.06438	0.996694	1.0171	1.00569	1.02464	1.06285	1.01797	1.00497	0.977054	1.00115	0.998649	1.03563	0.967171	1.01563	1.09717
CLSPN	969	Q9HAW4	Claspin	K.ESS#MGDPMEEALALCSGSFPTDKEEEDEEEEFGDFR.L	4	4.74184	5.28867	5.53473	6.26827	5.72995	5.56247	5.73305	5.74092	5.63099	5.40441	5.51357	5.51009	5.2897	5.10893	5.57138	5.73305	5.64815	5.98982	5.18842	5.47602	0.913929	1.01932	1.06675	1.20813	1.10437	1.07209	1.10497	1.10649	1.0853	0.986923	1.00686	1.00622	0.965975	0.932964	1.01741	1.04694	1.03143	1.09383
HEMGN	201	Q9BXL5	Hemogen	K.EPEDNS#PNTCQVISVIQDHPFK.M	4	5.40751	5.42729	5.52	5.89084	5.08906	5.59331	5.49457	5.63218	5.5368	5.59965	5.4308	5.55841	5.44004	5.42904	5.60293	5.72879	5.74139	5.8774	5.4516	5.52962	0.991913	0.995541	1.01255	1.08057	0.933498	1.02599	1.00788	1.03312	1.01563	1.01266	0.982129	1.00521	0.9838	0.981811	1.01326	1.03602	1.0383	1.06289
RMDN3	212	Q96TC7	Regulator of microtubule dynamics protein 3	R.KDS#LDLEEEAASGASSALEAGGSSGLEDVLPLLQQADELHR.G	4	5.25981	5.4654	5.64182	5.47614	5.10467	5.62788	5.71807	5.52848	5.43773	5.60925	5.47708	5.53638	5.6919	4.8087	5.79827	5.86793	5.8122	6.13829	5.45568	5.5409	0.964098	1.00178	1.03412	1.00375	0.935662	1.03156	1.0481	1.01334	0.99671	1.01233	0.988481	0.999185	1.02725	0.867856	1.04645	1.05902	1.04896	1.10782
SF3A1	359	Q15459	Splicing factor 3A subunit 1	K.AEEPPSQLDQDTQVQDM*DEGS#DDEEEGQK.V	4	5.03145	5.44114	5.77495	5.62252	6.02822	5.2531	5.71804	6.21593	5.744	5.40387	5.08337	5.43116	5.31001	5.00316	5.19852	5.67544	5.87679	6.1883	5.41585	5.30613	0.929024	1.00467	1.06631	1.03816	1.11307	0.96995	1.0558	1.14773	1.06059	1.01842	0.958018	1.02356	1.00073	0.942902	0.97972	1.0696	1.10755	1.16626
MSH6	14	P52701	DNA mismatch repair protein Msh6	K.S#PALSDANK.A	4	4.0972	4.02145	4.05687	7.57785	8.32198	7.90047	3.62559	3.84291	4.06612	3.99631	4.25888	4.13965	8.52902	8.90866	9.20357	4.25928	4.54151	4.65269	4.05851	4.13161	1.00953	0.990869	0.999596	1.86715	2.0505	1.94664	0.89333	0.946879	1.00188	0.967251	1.0308	1.00195	2.06433	2.15622	2.2276	1.0309	1.09921	1.12612
IRF2BP1	384	Q8IU81	Interferon regulatory factor 2-binding protein 1	K.AS#PEPEGEAAGK.M	4	5.75404	5.5916	5.37793	5.37079	5.42948	5.59645	5.66792	5.85374	5.55672	5.43971	5.47203	5.58734	5.39278	5.30714	5.40732	5.68283	5.64997	5.86221	5.57452	5.49969	1.0322	1.00306	0.964733	0.963453	0.973981	1.00393	1.01675	1.05009	0.996806	0.989093	0.994971	1.01594	0.980561	0.964989	0.983205	1.0333	1.02732	1.06592
IRF2BP1	421	Q8IU81	Interferon regulatory factor 2-binding protein 1	R.HWVAPGGPYSAETPGVPS#PIAALK.N	4	5.05866	5.03688	5.07633	6.51095	6.09166	6.49091	5.28385	5.49878	4.97612	5.09148	5.17559	4.9908	5.95674	6.43252	6.54472	5.26175	5.08059	5.44165	5.05729	5.08596	1.00027	0.995964	1.00377	1.28744	1.20453	1.28348	1.0448	1.0873	0.983951	1.00109	1.01762	0.98129	1.17121	1.26476	1.28682	1.03457	0.998945	1.06994
ZNF318	173	Q5VUA4	Zinc finger protein 318	R.LGS#PVDNLEDMDRDDLTDDSVFTR.S	4	4.75202	5.59013	5.39287	5.79526	5.33028	5.40034	5.7565	5.53077	5.69915	5.63737	5.44536	5.31513	5.11929	5.36036	5.7468	5.92448	5.56247	6.64144	5.245	5.46595	0.906009	1.0658	1.02819	1.10491	1.01626	1.02962	1.09752	1.05448	1.08659	1.03136	0.996232	0.972407	0.936577	0.980681	1.05138	1.08389	1.01766	1.21506
TONSL	719	Q96HA7-2	Isoform 2 of Tonsoku-like protein	R.VS#PGQAAPAMAR.P	4	5.13767	5.26049	5.28203	6.35995	5.91069	5.70546	5.32029	5.47267	5.18303	5.37113	5.37233	5.46104	5.90374	5.93303	6.20047	5.14851	5.70667	5.27079	5.22673	5.4015	0.982961	1.00646	1.01058	1.21681	1.13086	1.09159	1.0179	1.04706	0.991638	0.994378	0.9946	1.01102	1.09298	1.0984	1.14792	0.953163	1.0565	0.975801
TONSL	905	Q96HA7-2	Isoform 2 of Tonsoku-like protein	R.LTCMQSCSAPVNAGPSSLASEPPGS#PSTPR.V	4	4.89625	5.29795	5.2923	5.28196	5.99504	5.49174	5.63066	5.49111	5.38607	5.9941	5.61028	5.15245	5.44753	5.71125	5.53972	5.32084	6.29451	6.16625	5.16217	5.58561	0.948487	1.0263	1.02521	1.0232	1.16134	1.06384	1.09075	1.06372	1.04337	1.07313	1.00442	0.922451	0.975279	1.02249	0.991785	0.952598	1.12692	1.10395
TFIP11	98	Q9UBB9	Tuftelin-interacting protein 11	K.GAAEEAELEDS#DDEEK.P	4	4.3358	5.37176	5.55194	5.92493	5.46109	5.26091	6.15609	5.66313	5.31364	5.72697	5.64875	5.65951	5.57217	5.51628	5.84554	5.62046	5.21858	6.15246	5.0865	5.67841	0.852414	1.05608	1.0915	1.16483	1.07364	1.03429	1.21028	1.11337	1.04466	1.00855	0.994777	0.996671	0.98129	0.971447	1.02943	0.989794	0.919022	1.08348
TOR1AIP1	143	Q5JTV8-3	Isoform 3 of Torsin-1A-interacting protein 1	R.LQQQHSEQPPLQPS#PVMTR.R	4	4.75519	5.08199	5.22159	5.61411	5.56446	5.68391	5.67836	5.54694	5.30746	5.72129	5.61586	5.64507	5.60272	5.32352	5.09981	5.73181	6.53729	6.2686	5.01959	5.66074	0.947326	1.01243	1.04024	1.11844	1.10855	1.13235	1.13124	1.10506	1.05735	1.0107	0.992072	0.997231	0.98975	0.940428	0.900908	1.01255	1.15485	1.10738
RAVER1	463	Q8IY67-2	Isoform 2 of Ribonucleoprotein PTB-binding 1	R.EALGLGPPAAQLT#PPPAPVGLR.G	4	5.47234	5.51911	5.67798	5.94527	5.81722	5.4567	5.66602	5.5231	5.98315	5.80066	5.57861	5.32957	5.21026	5.22529	5.22759	5.43569	5.66571	5.46574	5.55648	5.56961	0.984858	0.993275	1.02187	1.06997	1.04693	0.982042	1.01971	0.993993	1.07679	1.04148	1.00162	0.956901	0.93548	0.938178	0.938591	0.975954	1.01725	0.981351
PRKCB	641	P05771-2	Isoform Beta-II of Protein kinase C beta type	R.HPPVLT#PPDQEVIR.N	4	5.30832	5.35262	5.84824	5.49061	5.63183	5.51064	5.48603	5.67494	5.37639	5.57412	5.58448	5.88575	5.51387	5.20445	5.44275	5.72552	5.55868	5.83075	5.50306	5.68145	0.964613	0.972663	1.06272	0.997738	1.0234	1.00138	0.996905	1.03123	0.976981	0.981109	0.982932	1.03596	0.970504	0.916043	0.957986	1.00776	0.978391	1.02628
PRKCB	660	P05771-2	Isoform Beta-II of Protein kinase C beta type	R.NIDQSEFEGFS#FVNSEFLKPEVK.S	4	6.90797	4.32442	5.76468	4.93946	3.85	5.91381	5.03771	5.00818	5.97531	4.72883	4.67689	5.41615	5.27545	5.6138	5.6479	6.79309	7.24738	6.87896	5.66569	4.94062	1.21926	0.763265	1.01747	0.87182	0.67953	1.04379	0.889162	0.883949	1.05465	0.957132	0.946619	1.09625	1.06777	1.13625	1.14315	1.37494	1.4669	1.39233
OGA	511	O60502	Protein O-GlcNAcase	K.S#PEMSMQEDCISDIAPMQTDEQTNK.E	4	5.30143	5.50373	5.85071	5.75514	5.62041	5.60438	5.18456	5.71172	5.56116	5.8148	5.36657	5.43779	5.50475	5.40837	5.26572	5.51875	5.63847	5.95156	5.55196	5.53972	0.954876	0.991314	1.05381	1.0366	1.01233	1.00944	0.933825	1.02878	1.00166	1.04966	0.968744	0.9816	0.993688	0.976289	0.95054	0.996215	1.01783	1.07434
ABCF1	228	Q8NE71	ATP-binding cassette sub-family F member 1	K.AEQGS#EEEGEGEEEEEEGGESK.A	4	6.03546	5.90412	5.50257	5.45686	5.61882	5.78047	5.57726	5.71806	5.65668	5.75001	4.98254	5.60935	5.4968	5.20247	5.26932	5.74838	5.48733	5.20351	5.81405	5.4473	1.03808	1.01549	0.946426	0.938565	0.966421	0.994225	0.959272	0.98349	0.972933	1.05557	0.914681	1.02975	1.00909	0.955055	0.967328	1.05527	1.00735	0.955245
GTF2I	830	P78347	General transcription factor II-I	K.INS#SPNVNTTASGVEDLNIIQVTIPDDDNER.L	4	5.48572	5.21761	5.76887	5.71634	4.87893	5.1246	5.31364	5.54891	5.58995	5.26905	5.42362	5.30215	5.83015	5.44687	5.2819	5.35933	7.38843	6.05393	5.49073	5.3316	0.999087	0.950258	1.05066	1.04109	0.888575	0.933318	0.967747	1.0106	1.01807	0.988267	1.01726	0.994475	1.09351	1.02162	0.990678	1.0052	1.38578	1.13548
GTPBP1	25	O00178	GTP-binding protein 1	R.SAMDSPVPASMFAPEPSS#PGAAR.A	4	5.24925	5.96166	5.87609	5.43987	5.64539	5.33048	5.06972	6.06185	5.68357	5.26143	5.08435	5.4396	5.41902	5.69738	5.86418	5.23219	5.55225	6.13171	5.69567	5.26179	0.921621	1.0467	1.03168	0.95509	0.991173	0.935884	0.890102	1.06429	0.997877	0.999931	0.966276	1.03379	1.02988	1.08278	1.11448	0.994374	1.0552	1.16533
ZC3HC1	28	Q86WB0	Nuclear-interacting partner of ALK	R.SPEGT#PQK.I	4	5.92662	5.62501	5.80193	6.20331	6.34902	6.41656	4.19304	4.2902	4.07916	6.70743	6.61175	6.873	5.08491	5.51536	5.5204	4.63599	4.77826	5.38806	5.78452	6.73073	1.02457	0.972425	1.00301	1.0724	1.09759	1.10926	0.724873	0.741669	0.705187	0.996538	0.982323	1.02114	0.755477	0.819431	0.820179	0.688779	0.709918	0.800517
ZC3HC1	395	Q86WB0	Nuclear-interacting partner of ALK	R.SM*GTGDTPGLEVPSS#PLRK.A	4	5.52292	5.46251	5.37	5.66258	5.64231	6.00957	5.28152	5.6539	5.58632	5.58119	5.2443	5.45959	5.48191	5.6636	5.79838	5.48664	5.70106	5.39169	5.45181	5.42836	1.01304	1.00196	0.984995	1.03866	1.03494	1.10231	0.968765	1.03707	1.02467	1.02815	0.966092	1.00575	1.00986	1.04334	1.06816	1.01074	1.05024	0.993245
NCOR1	224	O75376	Nuclear receptor corepressor 1	K.PVS#PPPVEQK.H	4	5.02469	5.12245	5.54496	5.62507	5.59755	5.44457	5.61897	5.60336	5.58236	5.5531	5.52049	5.421	5.4904	5.62663	5.86559	5.78619	5.61454	5.95808	5.2307	5.4982	0.960615	0.979305	1.06008	1.0754	1.07013	1.04089	1.07423	1.07124	1.06723	1.00999	1.00406	0.985959	0.998582	1.02336	1.06682	1.05238	1.02116	1.08364
PUM1	112	Q14671-3	Isoform 3 of Pumilio homolog 1	K.HRWPT#GDNIHAEHQVR.S	4	5.43134	5.51204	5.67127	5.8407	5.52951	5.52549	5.46473	5.43088	6.14587	5.57233	5.18291	5.89404	5.46087	5.45453	5.49132	5.39315	5.45206	5.54698	5.53822	5.54976	0.980702	0.995273	1.02402	1.05462	0.998428	0.997702	0.986732	0.980618	1.10972	1.00407	0.933898	1.06204	0.983983	0.982841	0.98947	0.971782	0.982395	0.999499
CNOT4	301	O95628-6	Isoform 6 of CCR4-NOT transcription complex subunit 4	K.PSDSLSIGNGDNSQQISNSDTPS#PPPGLSK.S	4	4.82164	5.31692	5.70271	5.70363	5.50279	5.63132	5.64001	4.89488	5.69938	5.70345	5.65499	5.61227	5.71159	5.56825	5.67959	5.91854	5.54551	5.69254	5.28042	5.6569	0.913117	1.00691	1.07997	1.08015	1.04211	1.06645	1.0681	0.926986	1.07934	1.00823	0.999662	0.99211	1.00967	0.984329	1.00401	1.04625	0.980308	1.0063
FXR2	566	P51116	Fragile X mental retardation syndrome-related protein 2	R.TVMDGGLES#DGPNMTENGLEDESRPQR.R	4	5.24739	5.45879	5.76642	5.39809	5.41326	5.37647	5.75083	5.87866	5.5068	5.68223	5.57747	5.51408	5.40059	5.48248	4.81027	5.95682	5.76683	6.01252	5.49087	5.59126	0.955659	0.994158	1.05018	0.983104	0.985867	0.979167	1.04734	1.07063	1.0029	1.01627	0.997534	0.986195	0.965898	0.980545	0.860319	1.06538	1.0314	1.07534
LMNA	390	P02545	Prelamin-A/C	R.LRLS#PS#PTSQR.S	4	5.11658	5.10336	5.18241	5.70268	5.4054	5.84521	5.44479	5.61663	5.47959	5.49234	5.46956	5.54411	5.53737	5.54265	5.61459	5.81611	5.95467	6.13194	5.13412	5.502	0.996584	0.994009	1.00941	1.11074	1.05284	1.1385	1.06051	1.09398	1.06729	0.998243	0.994103	1.00765	1.00643	1.00739	1.02046	1.05709	1.08227	1.11449
MIS18BP1	653	Q6P0N0	Mis18-binding protein 1	K.AYILVT#PLK.S	4	5.13576	5.33319	5.4591	6.12936	5.43272	5.8323	4.79406	5.06804	5.13114	5.47646	5.4601	5.60728	5.94677	5.96784	6.1409	5.47455	5.95721	5.65323	5.30935	5.51461	0.967304	1.00449	1.0282	1.15445	1.02324	1.0985	0.902946	0.95455	0.966435	0.993081	0.990116	1.0168	1.07837	1.08219	1.11357	0.992735	1.08026	1.02514
SGTA	77	O43765	Small glutamine-rich tetratricopeptide repeat-containing protein alpha	K.EMPQDLRS#PAR.T	4	5.35543	5.55735	5.66467	5.91808	5.67358	5.56883	5.5421	5.7809	5.37525	5.3491	5.31253	5.4243	5.28499	5.42148	5.62453	5.48847	5.6939	5.9645	5.52582	5.36198	0.969166	1.00571	1.02513	1.07099	1.02674	1.00778	1.00295	1.04616	0.972753	0.997598	0.990778	1.01162	0.985642	1.0111	1.04897	1.02359	1.0619	1.11237
MDC1	780	Q14676	Mediator of DNA damage checkpoint protein 1	R.ESEDSETQPFDTHLEAYGPCLS#PPR.A	4	5.55989	5.9705	5.37367	5.24662	5.3186	5.30749	5.78428	5.57221	5.12972	6.09465	5.79249	5.49178	5.48308	5.40072	5.5954	5.39251	5.83669	5.64974	5.63469	5.79297	0.986726	1.0596	0.953676	0.931129	0.943903	0.941931	1.02655	0.988912	0.910382	1.05208	0.999917	0.948007	0.946506	0.932288	0.965894	0.930871	1.00755	0.975275
GSK3A	279	P49840	Glycogen synthase kinase-3 alpha	R.GEPNVSY#ICSR.Y	4	5.57221	5.67693	5.78636	5.60074	5.63419	5.71905	5.64171	5.68446	5.5049	5.59447	5.7247	5.40655	5.34959	5.39516	5.48536	5.45358	5.3845	5.38554	5.6785	5.57524	0.981282	0.999724	1.01899	0.986306	0.992196	1.00714	0.993521	1.00105	0.969429	1.00345	1.02681	0.969744	0.959527	0.9677	0.983878	0.978179	0.965788	0.965976
FKBP15	1114	Q5T1M5	FK506-binding protein 15	R.LSLTSDPEEGDPLALGPES#PGEPQPPQLK.K	4	5.39427	5.58032	5.67335	5.43015	5.52107	5.94138	5.33226	5.40759	5.47058	5.44363	5.60614	5.57561	5.705	5.60419	5.50516	5.17754	5.73147	5.90031	5.54931	5.54179	0.972061	1.00559	1.02235	0.978527	0.99491	1.07065	0.960886	0.97446	0.985811	0.982286	1.01161	1.0061	1.02945	1.01126	0.993389	0.934272	1.03423	1.06469
RB1	373	P06400	Retinoblastoma-associated protein	K.SNLDEEVNVIPPHT#PVR.T	4	5.45058	5.2502	5.62576	6.02478	4.98629	5.39545	5.48366	5.84872	5.60074	5.49223	5.33613	5.66164	5.65219	5.48488	5.3552	5.58936	5.80899	5.9532	5.44218	5.49667	1.00154	0.964723	1.03373	1.10705	0.91623	0.991414	1.00762	1.0747	1.02913	0.999193	0.970793	1.03001	1.02829	0.997856	0.974264	1.01686	1.05682	1.08306
RB1	807	P06400	Retinoblastoma-associated protein	R.IPGGNIYIS#PLK.S	4	5.19541	5.07714	5.51374	5.50557	5.51216	6.15392	5.25511	5.87328	5.70173	5.72391	5.0142	5.43102	5.54094	5.42397	5.86743	5.70423	5.61632	5.8899	5.2621	5.38971	0.987327	0.964852	1.04782	1.04627	1.04752	1.16948	0.998671	1.11615	1.08355	1.06201	0.930328	1.00766	1.02806	1.00636	1.08864	1.05836	1.04204	1.0928
RB1	249	P06400	Retinoblastoma-associated protein	K.TAVIPINGS#PR.T	4	5.39869	5.03232	5.17753	6.48015	5.80325	6.08943	5.30524	5.07547	5.41677	5.48324	4.68535	4.98377	6.26336	6.08652	6.11495	5.2997	5.62583	5.67846	5.20285	5.05079	1.03764	0.967225	0.995134	1.2455	1.1154	1.1704	1.01968	0.975519	1.04112	1.08562	0.927646	0.986732	1.24008	1.20506	1.21069	1.04928	1.11385	1.12427
RB1	821	P06400	Retinoblastoma-associated protein	K.ISEGLPT#PTK.M	4	5.695	5.53866	5.37831	5.54507	5.63418	5.78292	5.41971	5.74772	5.56557	5.39901	5.2113	5.45451	5.73556	5.39573	5.68526	5.75199	5.44027	5.61924	5.53732	5.35494	1.02847	1.00024	0.971283	1.0014	1.01749	1.04435	0.978761	1.038	1.0051	1.00823	0.973176	1.01859	1.07108	1.00762	1.06169	1.07415	1.01593	1.04936
ARHGAP35	1179	Q9NRY4	Rho GTPase-activating protein 35	R.TSFSVGS#DDELGPIR.K	4	5.19172	5.54907	5.47235	5.54207	5.30672	5.35169	5.73793	5.55162	5.61576	5.4304	5.5435	5.41838	5.49208	5.50538	5.56347	5.70196	5.89982	6.12609	5.40438	5.4641	0.96065	1.02677	1.01258	1.02548	0.98193	0.990251	1.06172	1.02724	1.03911	0.993834	1.01453	0.991634	1.00512	1.00755	1.01819	1.04353	1.07974	1.12115
MAP1S	731	Q66K74	Microtubule-associated protein 1S	R.S#AS#PHDVDLCLVSPCEFEHR.K	4	4.8551	5.35846	5.37644	5.77025	5.32973	5.36523	5.28581	6.01691	5.54158	5.83752	5.77772	5.64716	5.45632	5.79244	5.30941	5.55536	5.94707	5.77749	5.19667	5.75413	0.934272	1.03113	1.03459	1.11038	1.0256	1.03244	1.01715	1.15784	1.06637	1.01449	1.0041	0.981409	0.948244	1.00666	0.922712	0.965456	1.03353	1.00406
CLASP1	572	Q7Z460	CLIP-associating protein 1	K.RS#PTGSTTSR.A	4	5.45485	5.48501	5.534	5.65144	5.26272	5.73211	5.66365	5.43627	5.43666	5.26373	5.57077	5.25839	5.78797	5.96484	5.69177	5.51605	5.73491	5.55486	5.49128	5.3643	0.993365	0.998857	1.00778	1.02917	0.958376	1.04386	1.03139	0.989982	0.990052	0.981253	1.03849	0.980257	1.07898	1.11195	1.06105	1.02829	1.06909	1.03552
RCSD1	186	B7ZKW8	CapZ-interacting protein	K.APGS#PLSSEGAAGEGVR.T	4	6.04589	5.59813	5.45334	5.69516	5.5232	5.72043	5.90906	5.50173	5.58334	5.19497	5.40356	5.35214	5.55125	5.24929	5.60609	5.29933	5.6752	5.63792	5.69912	5.31689	1.06085	0.98228	0.956874	0.999305	0.969134	1.00374	1.03684	0.965365	0.979686	0.977069	1.0163	1.00663	1.04408	0.987287	1.05439	0.996697	1.06739	1.06038
RCSD1	53	B7ZKW8	CapZ-interacting protein	K.SS#PLIEK.L	4	6.25173	6.43843	5.96354	5.5371	5.521	5.43898	5.59014	5.87253	5.76939	5.81561	5.76232	5.9949	3.50628	3.33652	3.47006	6.56112	6.57275	6.5976	6.2179	5.85761	1.00544	1.03547	0.959092	0.89051	0.887921	0.874729	0.899039	0.944456	0.927867	0.99283	0.983733	1.02344	0.598585	0.569605	0.592402	1.1201	1.12209	1.12633
HSP90AA1	385	P07900-2	Isoform 2 of Heat shock protein HSP 90-alpha	K.EKEEKES#EDKPEIEDVGS#DEEEEK.K	4	4.13753	5.44375	5.723	5.73656	5.38058	4.84516	5.83513	5.71168	5.76364	5.36383	5.32255	5.12805	6.2311	6.03566	6.5801	5.89322	4.97963	5.88883	5.10143	5.27148	0.811054	1.0671	1.12184	1.1245	1.05472	0.949765	1.14382	1.11962	1.12981	1.01752	1.00969	0.972793	1.18204	1.14497	1.24825	1.11794	0.944636	1.11711
HSP90AA1	848	P07900-2	Isoform 2 of Heat shock protein HSP 90-alpha	K.LGLGIDEDDPTADDTSAAVTEEMPPLEGDDDTS#RMEEVD.-	4	5.38738	4.47705	5.02964	5.92221	6.02556	6.27995	5.26241	5.24435	5.25412	5.37257	5.24642	5.67701	5.4241	5.84462	5.35155	5.83988	6.26899	6.09219	4.96469	5.432	1.08514	0.901778	1.01308	1.19287	1.21368	1.26492	1.05997	1.05633	1.0583	0.98906	0.965836	1.0451	0.998546	1.07596	0.985189	1.07509	1.15409	1.12154
OTUD5	64	Q96G74	OTU domain-containing protein 5	R.AS#PPPQGPLPGPPGALHR.W	4	5.89242	5.43688	5.49832	5.48636	5.62895	5.87988	5.35198	5.43559	5.75476	5.18008	5.82969	5.75136	5.44696	5.71642	5.09988	5.15054	6.10841	5.35151	5.60921	5.58705	1.05049	0.969277	0.980231	0.978099	1.00352	1.04825	0.954143	0.969047	1.02595	0.92716	1.04343	1.02941	0.974927	1.02316	0.912804	0.921871	1.09332	0.957843
ARMC1	246	Q9NVT9	Armadillo repeat-containing protein 1	K.SESGEEM*LVPFQDTPVEVEQNTELPDYLPEDES#PTK.E	4	5.22298	5.45075	5.83132	5.66456	5.55273	5.56848	5.29723	5.79893	5.69999	5.44896	5.37953	5.68138	5.45146	5.6753	5.54074	5.4876	5.51516	5.73291	5.50168	5.50329	0.949342	0.990742	1.05992	1.02961	1.00928	1.01214	0.962838	1.05403	1.03604	0.990127	0.977512	1.03236	0.990582	1.03126	1.00681	0.99715	1.00216	1.04172
AHNAK	93	Q09666	Neuroblast differentiation-associated protein AHNAK	K.GDRS#PEPGQTWTR.E	4	6.52037	6.15923	5.32499	5.52939	5.69776	5.74581	5.53304	5.75638	5.34526	5.75724	5.57696	5.21985	4.93934	4.89946	5.18862	5.38053	5.96559	5.4602	6.00153	5.51802	1.08645	1.02628	0.887272	0.92133	0.949384	0.957391	0.921939	0.959152	0.89065	1.04335	1.01068	0.945965	0.895129	0.887901	0.940305	0.975084	1.08111	0.989522
RAB3IL1	168	Q8TBN0	Guanine nucleotide exchange factor for Rab-3A	K.TLVITSTPAS#PNR.E	4	5.11712	5.11022	5.09153	6.34826	6.43856	6.74839	4.94742	5.08579	5.02381	5.20908	5.1036	5.13211	6.43341	6.44071	6.91148	4.84388	4.8432	5.17142	5.10629	5.14826	1.00212	1.00077	0.99711	1.24322	1.26091	1.32158	0.968887	0.995985	0.983846	1.01181	0.991324	0.996862	1.24963	1.25104	1.34249	0.940877	0.940745	1.0045
BRD2	668	P25440-2	Isoform 2 of Bromodomain-containing protein 2	K.TAPPALPTGYDS#EEEEESRPM*SYDEK.R	4	5.01638	5.51289	5.41083	5.80294	5.85038	5.7115	5.62971	5.5682	5.65012	5.37953	5.28588	5.57303	5.6464	5.68543	5.66543	5.63192	5.29471	5.68474	5.31337	5.41281	0.944106	1.03755	1.01834	1.09214	1.10107	1.07493	1.05954	1.04796	1.06338	0.993851	0.97655	1.0296	1.04315	1.05037	1.04667	1.04048	0.978181	1.05024
PRCC	267	Q92733	Proline-rich protein PRCC	K.QITQEEDDS#DEEVAPENFFSLPEK.A	4	5.12053	5.47614	5.66348	5.76588	5.67986	5.41837	5.57044	5.24993	5.54237	5.68562	5.63433	5.66942	5.13709	5.72161	5.41027	5.63235	5.71531	5.90698	5.42005	5.66312	0.944738	1.01035	1.04491	1.06381	1.04793	0.99969	1.02775	0.968612	1.02257	1.00397	0.994915	1.00111	0.907112	1.01033	0.955351	0.994566	1.00922	1.04306
KIDINS220	1555	Q9ULH0	Kinase D-interacting substrate of 220 kDa	K.S#PEHSAEPIR.T	4	5.32238	5.61008	5.8763	5.39998	5.44691	5.77584	5.4315	5.33017	5.56002	5.67798	5.16614	5.42076	5.64004	5.661	5.66135	5.80511	5.6371	5.57734	5.60292	5.42163	0.949929	1.00128	1.04879	0.963779	0.972157	1.03086	0.969405	0.951321	0.992344	1.04728	0.952877	0.99984	1.04029	1.04415	1.04422	1.07073	1.03974	1.02872
TTF1	65	Q15361	Transcription termination factor 1	K.DFQHLISS#PLK.K	4	5.12765	5.09733	5.46892	5.97945	5.63436	5.65646	5.34342	5.37444	5.503	5.38183	5.59365	5.48414	6.00627	6.06978	5.9855	5.11644	5.57282	5.60454	5.2313	5.48654	0.980187	0.974391	1.04542	1.14301	1.07705	1.08127	1.02143	1.02736	1.05194	0.980915	1.01952	0.999563	1.09473	1.1063	1.09094	0.932544	1.01573	1.02151
ZNF451	1027	Q9Y4E5	E3 SUMO-protein ligase ZNF451	K.ECDS#DDNMGAK.N	4	5.28337	5.37588	5.65597	5.80863	5.59006	5.69807	5.6458	5.56577	5.51419	5.73392	5.57965	5.54125	5.15407	5.25353	5.02062	5.7589	5.88935	5.93098	5.43841	5.61827	0.971491	0.988503	1.04001	1.06807	1.02788	1.04775	1.03813	1.02342	1.01394	1.02058	0.993125	0.986291	0.917377	0.935079	0.893623	1.02503	1.04825	1.05566
TEPSIN	333	Q96N21	AP-4 complex accessory subunit Tepsin	R.TRPWLQELSMGS#PGPVTNK.A	4	5.01622	5.27735	5.39073	5.98259	5.69791	5.96131	4.96616	5.37137	5.74902	5.59081	5.76176	5.70227	5.43504	5.38271	5.35567	5.63738	6.10766	5.61401	5.2281	5.68495	0.959473	1.00942	1.03111	1.14431	1.08986	1.14024	0.949897	1.0274	1.09964	0.983441	1.01351	1.00305	0.956041	0.946835	0.94208	0.991634	1.07436	0.987522
MYH9	1943	P35579	Myosin-9	K.GAGDGS#DEEVDGK.A	4	5.17003	5.35278	5.30951	5.74925	5.48228	5.37579	5.72306	5.82927	4.82434	5.29273	5.71467	5.6659	5.57995	6.1709	5.76155	5.66446	5.74708	5.58646	5.27744	5.55777	0.979647	1.01428	1.00608	1.0894	1.03881	1.01864	1.08444	1.10456	0.914145	0.952312	1.02823	1.01946	1.00399	1.11032	1.03667	1.0192	1.03406	1.00516
MEF2C	240	Q06413	Myocyte-specific enhancer factor 2C	K.S#PPPMNLGMNNR.K	4	5.36863	5.2902	5.26146	5.83735	6.16904	6.00062	5.3402	5.01335	5.07616	5.29895	5.46113	5.47331	5.43707	6.15529	6.33996	5.07616	5.79704	5.60408	5.30676	5.41113	1.01166	0.996879	0.991462	1.09998	1.16249	1.13075	1.0063	0.944709	0.956545	0.979269	1.00924	1.01149	1.00479	1.13752	1.17165	0.938096	1.07132	1.03566
PCM1	65	Q15154	Pericentriolar material 1 protein	R.VTNDIS#PESSPGVGR.R	4	5.7992	5.78019	5.77369	5.47088	5.44636	5.47329	5.56134	5.93401	5.76844	5.55008	5.76985	5.38017	5.13321	5.04267	5.20108	5.42252	5.67964	5.81337	5.78436	5.5667	1.00257	0.999279	0.998155	0.945805	0.941567	0.946223	0.961444	1.02587	0.997247	0.997015	1.03649	0.966491	0.922129	0.905864	0.93432	0.974099	1.02029	1.04431
GATA1	116	P15976	Erythroid transcription factor	K.TGLYPASTVCPTREDS#PPQAVEDLDGK.G	4	4.78703	5.85331	5.47045	5.77999	5.65278	5.59014	5.82406	4.682	5.68887	5.72119	5.73631	5.80763	5.63167	5.8332	5.61962	5.88686	5.35568	5.07922	5.37026	5.75504	0.891395	1.08995	1.01866	1.0763	1.05261	1.04094	1.0845	0.871839	1.05933	0.994117	0.996745	1.00914	0.978563	1.01358	0.976468	1.0229	0.930606	0.882569
RABL6	403	Q3YEC7-2	Isoform 2 of Rab-like protein 6	R.LDRS#FLEDTTPARDEK.K	4	5.55358	5.40437	5.19331	5.91565	5.96065	5.99369	4.99011	5.16468	5.69052	5.42744	4.99371	5.68333	5.69314	5.65208	5.30424	5.78526	5.89226	5.70198	5.38376	5.36816	1.03154	1.00383	0.964627	1.0988	1.10715	1.11329	0.926883	0.959308	1.05698	1.01104	0.930246	1.05871	1.06054	1.05289	0.988093	1.0777	1.09763	1.06219
BCR	177	P11274	Breakpoint cluster region protein	K.PFY#VNVEFHHER.G	4	6.75255	7.34591	8.17523	7.11266	7.02895	7.58022	3.23296	2.95997	2.75752	7.99394	7.23152	7.78161	5.38431	5.45074	5.89173	2.63008	2.11055	2.57953	7.42456	7.66902	0.909488	0.989407	1.10111	0.95799	0.946716	1.02097	0.435441	0.398673	0.371405	1.04237	0.942952	1.01468	0.702086	0.710747	0.76825	0.342949	0.275205	0.336357
RAD9A	328	Q99638	Cell cycle checkpoint control protein RAD9A	R.VLPSISLS#PGPQPPK.S	4	5.30681	5.38777	5.38674	5.86989	5.65655	5.69509	5.28366	5.75165	5.79651	5.35199	5.46351	5.4365	5.39211	5.33801	5.37718	5.38745	6.11782	6.00076	5.36044	5.41733	0.989995	1.0051	1.00491	1.09504	1.05524	1.06243	0.985678	1.07298	1.08135	0.987938	1.00852	1.00354	0.995344	0.985357	0.992589	0.994484	1.1293	1.1077
MYBBP1A	11	Q9BQG0-2	Isoform 2 of Myb-binding protein 1A	R.DPAQPMS#PGEATQSGAR.P	4	5.55045	5.35951	5.80315	5.76371	5.8578	5.91177	5.4043	5.3154	5.32388	5.90917	5.78516	5.38216	5.57536	5.70387	5.50566	5.10266	5.254	5.49199	5.57104	5.69216	0.996305	0.96203	1.04166	1.03459	1.05147	1.06116	0.970071	0.954114	0.955635	1.03812	1.01634	0.945539	0.97948	1.00206	0.967234	0.896436	0.923023	0.964834
PSMA3	250	P25788	Proteasome subunit alpha type-3	K.EEDES#DDDNM*.-	4	5.74157	5.53372	5.55332	5.39383	5.55796	5.51038	5.52792	5.70418	5.56879	5.41278	5.31956	5.08451	5.80578	5.32678	5.70766	5.85555	5.63881	5.75691	5.60954	5.27228	1.02354	0.986485	0.989978	0.961546	0.990806	0.982324	0.98545	1.01687	0.992737	1.02665	1.00897	0.964384	1.10119	1.01034	1.08258	1.11063	1.06952	1.09192
SUZ12	583	Q15022	Polycomb protein SUZ12	R.LYFHSDTCLPLRPQEMEVDS#EDEK.D	4	4.96686	5.31962	5.59353	5.66139	5.27519	5.87309	5.54925	5.75545	5.53311	5.58882	5.19998	5.48525	5.63582	5.45811	5.56696	5.74767	5.68053	6.10936	5.29334	5.42469	0.938322	1.00497	1.05671	1.06953	0.996573	1.10952	1.04835	1.0873	1.0453	1.03026	0.958578	1.01117	1.03892	1.00616	1.02623	1.05954	1.04716	1.12621
PPP1R2	87	P41236	Protein phosphatase inhibitor 2	K.IDEPSTPYHSMMGDDEDACS#DTEATEAMAPDILAR.K	4	6.10375	5.16344	5.18032	5.75228	5.3766	5.91114	5.93976	5.5505	5.60333	5.76072	5.80475	5.62975	5.41439	5.21407	5.07759	5.43897	5.4929	5.58572	5.48251	5.73174	1.11331	0.941804	0.944882	1.04921	0.980683	1.07818	1.0834	1.0124	1.02204	1.00506	1.01274	0.982206	0.944633	0.909684	0.885873	0.948921	0.958331	0.974525
ARID1A	1755	O14497	AT-rich interactive domain-containing protein 1A	K.VSS#PAPMEGGEEEEELLGPK.L	4	5.52893	5.36133	5.4536	5.63502	5.4687	5.83283	5.48068	5.04214	5.82657	5.46171	5.24511	5.82859	5.74553	5.45397	5.63336	5.59855	5.55932	5.84406	5.44795	5.5118	1.01486	0.984099	1.00104	1.03434	1.00381	1.07065	1.00601	0.925511	1.0695	0.990911	0.951614	1.05748	1.0424	0.989507	1.02205	1.01574	1.00862	1.06028
PABIR1	76	Q96E09	PPP2R1A-PPP2R2A-interacting phosphatase regulator 1	R.HGLLLPAS#PVR.M	4	5.06034	5.41016	5.14105	6.47541	6.35513	6.44401	5.14885	4.82878	5.22056	5.16363	5.21441	5.08091	6.20694	6.22264	6.22301	5.44073	5.219	5.14444	5.20385	5.15298	0.972423	1.03965	0.987932	1.24435	1.22124	1.23832	0.989431	0.927925	1.00321	1.00207	1.01192	0.986013	1.20453	1.20758	1.20765	1.05584	1.01281	0.998343
KMT2D	4741	O14686-3	Isoform 3 of Histone-lysine N-methyltransferase 2D	R.ALS#PVIPLIPR.A	4	5.53085	5.49998	5.5682	5.78583	5.50893	5.62994	5.42659	5.71804	5.51454	5.33936	5.5465	5.26015	5.43991	5.57432	5.5291	5.50668	5.74513	5.87596	5.53301	5.382	0.99961	0.99403	1.00636	1.04569	0.995649	1.01752	0.980766	1.03344	0.996662	0.992077	1.03056	0.977358	1.01076	1.03573	1.02733	1.02316	1.06747	1.09178
NIPBL	318	Q6KC79-2	Isoform 2 of Nipped-B-like protein	R.DVPPDILLDS#PERK.Q	4	5.14701	5.3027	5.42174	5.79774	5.65927	5.7915	5.27839	5.26422	5.44102	5.41586	5.33579	5.40771	5.76429	5.83083	6.1945	5.5758	5.51394	5.85769	5.29048	5.38645	0.972881	1.00231	1.02481	1.09588	1.06971	1.0947	0.997714	0.995035	1.02845	1.00546	0.990594	1.00395	1.07015	1.0825	1.15001	1.03515	1.02367	1.08749
DKC1	21	O60832	H/ACA ribonucleoprotein complex subunit DKC1	K.S#LPEEDVAEIQHAEEFLIKPESK.V	4	5.76742	5.59843	5.7556	5.51068	5.34132	5.19537	5.71188	5.9565	5.66276	5.89143	5.82651	5.78182	4.67576	4.62915	4.85923	5.97674	5.91655	5.94284	5.70715	5.83326	1.01056	0.98095	1.00849	0.965575	0.935899	0.910326	1.00083	1.04369	0.992222	1.00997	0.998844	0.991183	0.801569	0.79358	0.833022	1.0246	1.01428	1.01879
ELOA	151	Q14241	Elongin-A	R.SYS#PDHR.Q	4	5.8116	6.00744	5.12369	5.47534	5.24675	5.42839	5.20695	5.53366	5.39745	5.96231	5.53339	5.43276	5.63707	5.49878	5.73468	5.47174	5.82935	5.66866	5.64757	5.64282	1.02904	1.06372	0.907237	0.969503	0.929026	0.96119	0.92198	0.979829	0.955712	1.05662	0.980607	0.962775	0.998981	0.974473	1.01628	0.969683	1.03306	1.00458
DBN1	383	Q16643-3	Isoform 3 of Drebrin	R.S#PSDSSTASTPVAEQIER.A	4	5.01439	5.83119	5.66232	5.70264	5.28055	5.64345	5.47162	5.96344	5.78791	5.60517	5.64789	5.26391	5.6773	5.30978	5.56595	5.29757	5.43907	5.83582	5.50264	5.50566	0.911271	1.05971	1.02902	1.03635	0.959641	1.02559	0.994364	1.08374	1.05184	1.01807	1.02583	0.956091	1.03118	0.964422	1.01095	0.962205	0.987906	1.05997
DBN1	142	Q16643-3	Isoform 3 of Drebrin	R.LSS#PVLHR.L	4	5.85817	5.66321	5.4116	5.56304	5.57143	5.44708	5.77554	5.55025	5.54696	5.48793	5.58254	5.4601	5.4079	5.37347	5.49678	5.41519	5.69863	5.69018	5.64433	5.51019	1.03789	1.00335	0.958768	0.985599	0.987085	0.965053	1.02325	0.983333	0.982749	0.99596	1.01313	0.990909	0.981436	0.975187	0.997567	0.982759	1.0342	1.03266
MYO18A	2007	Q92614	Unconventional myosin-XVIIIa	K.SS#S#PTSYWK.S	4	5.41617	5.58502	5.22901	5.68029	5.6233	5.78914	5.31374	5.52782	5.31439	5.25619	5.37723	5.20344	5.94803	6.09967	6.15032	5.29198	5.50824	5.68601	5.41007	5.27895	1.00113	1.03234	0.966533	1.04995	1.03941	1.07007	0.982195	1.02177	0.982316	0.995687	1.01862	0.985696	1.12674	1.15547	1.16506	1.00247	1.04343	1.07711
MATR3	598	P43243	Matrin-3	R.S#YS#PDGK.E	4	5.51734	5.54285	5.5743	5.24023	5.55509	5.45895	5.70408	5.59499	5.65981	5.39705	5.50882	5.44353	5.63673	5.57784	5.68291	5.61696	5.72689	5.56164	5.54483	5.4498	0.995042	0.999644	1.00531	0.945066	1.00185	0.984512	1.02872	1.00905	1.02074	0.990321	1.01083	0.998849	1.0343	1.02349	1.04277	1.03067	1.05084	1.02052
KHSRP	181	Q92945	Far upstream element-binding protein 2	K.VQIS#PDSGGLPER.S	4	6.16428	5.78056	5.48432	5.48015	5.86896	5.72726	5.59658	5.67281	5.48199	5.28	5.21628	5.37532	5.51893	5.33304	5.44955	5.35455	5.4312	5.78423	5.80972	5.29053	1.06103	0.994981	0.943991	0.943273	1.0102	0.985808	0.963313	0.976434	0.943589	0.998009	0.985965	1.01603	1.04317	1.00803	1.03006	1.0121	1.02659	1.09332
PDS5A	1208	Q29RF7	Sister chromatid cohesion protein PDS5 homolog A	R.IISVT#PVK.N	4	4.12533	4.16697	3.91489	8.66104	8.57399	8.40401	3.65138	3.61833	4.0638	4.19477	3.91378	3.9241	8.53243	9.02024	9.01133	3.79612	4.13653	4.29095	4.06906	4.01088	1.01383	1.02406	0.962111	2.12851	2.10712	2.06534	0.897353	0.889228	0.998707	1.04585	0.97579	0.978362	2.12732	2.24894	2.24672	0.946454	1.03133	1.06983
TXNDC9	188	O14530	Thioredoxin domain-containing protein 9	R.LGSSDILNYS#GNLMEPPFQNQK.K	4	5.4817	5.59996	5.47386	5.84934	5.57455	5.4268	5.63823	5.51025	5.09869	5.74049	5.52938	5.8575	5.57926	5.79664	5.06512	5.66082	5.68277	5.43465	5.51851	5.70912	0.99333	1.01476	0.991909	1.05995	1.01016	0.983383	1.0217	0.998503	0.923925	1.00549	0.968516	1.02599	0.977253	1.01533	0.887198	0.991538	0.995385	0.951923
ZNF768	83	Q9H5H4	Zinc finger protein 768	R.FEPES#PGFESR.S	4	5.52331	5.35627	5.65503	5.77748	5.64508	5.63932	5.49531	5.31597	5.51814	5.57678	5.32865	5.56712	5.41286	5.65688	5.59044	5.57766	5.78792	5.5758	5.51153	5.49085	1.00214	0.971828	1.02604	1.04825	1.02423	1.02319	0.997055	0.964517	1.0012	1.01565	0.970461	1.01389	0.985796	1.03024	1.01814	1.01581	1.0541	1.01547
CHAF1B	538	Q13112	Chromatin assembly factor 1 subunit B	K.TDTPPSSVPTSVISTPSTEEIQSETPGDAQGS#PPELK.R	4	4.8279	4.99918	5.43118	5.70322	5.60317	5.70463	5.40361	5.76084	5.8973	5.3679	5.45805	5.49553	5.37886	5.6707	5.79107	5.81988	5.42924	6.25772	5.08609	5.44049	0.949236	0.982913	1.06785	1.12134	1.10167	1.12162	1.06243	1.13267	1.1595	0.986657	1.00323	1.01012	0.988672	1.04231	1.06444	1.06973	0.997931	1.15021
KIF23	684	Q02241-2	Isoform 2 of Kinesin-like protein KIF23	R.SVS#PSPVPLLFQPDQNAPPIR.L	4	4.88273	5.59274	5.63385	5.42906	5.54481	5.67666	5.84033	5.51033	5.64559	5.34325	5.51677	5.5145	5.41751	5.25933	5.51147	5.66207	5.88807	6.13093	5.36977	5.45817	0.909299	1.04152	1.04918	1.01104	1.0326	1.05715	1.08763	1.02618	1.05137	0.978944	1.01074	1.01032	0.99255	0.963569	1.00976	1.03736	1.07876	1.12326
MAGEC2	293	Q9UBF1	Melanoma-associated antigen C2	R.EVPHSS#PPYYEFLWGPR.A	4	5.63041	5.1587	5.81102	5.41427	5.28789	5.49016	5.36565	5.66235	5.36876	5.5528	5.6876	5.80556	5.40803	5.53504	5.42892	5.52709	5.84405	6.0217	5.53338	5.68199	1.01754	0.932288	1.05018	0.978475	0.955635	0.99219	0.969688	1.02331	0.970251	0.977264	1.00099	1.02175	0.951785	0.974137	0.95546	0.972739	1.02852	1.05979
NOP2	819	P46087-4	Isoform 4 of Probable 28S rRNA (cytosine(4447)-C(5))-methyltransferase	K.GPQPPTVS#PIR.S	4	5.02547	5.12009	4.62419	6.76734	6.9054	6.90988	4.41702	4.47352	4.62906	5.32687	4.585	4.78451	7.23966	7.39991	7.06441	4.86445	4.96324	4.9	4.92325	4.89879	1.02076	1.03998	0.939256	1.37457	1.40261	1.40352	0.897175	0.908653	0.940245	1.08738	0.935944	0.976672	1.47784	1.51056	1.44207	0.992988	1.01316	1.00025
VIM	412	P08670	Vimentin	R.IS#LPLPNFSSLNLR.E	4	5.21575	5.23165	5.88121	5.35826	5.26305	5.7701	5.97092	5.79484	5.57321	5.54632	5.63387	5.58538	5.06852	5.05144	5.10268	5.8979	5.89456	6.16035	5.44287	5.58852	0.958272	0.961193	1.08054	0.984456	0.966964	1.06012	1.09702	1.06467	1.02395	0.992448	1.00811	0.999438	0.906951	0.903895	0.913063	1.05536	1.05476	1.10232
ABL2	655	P42684	Tyrosine-protein kinase ABL2	K.GGFFSS#FMK.K	4	5.89269	3.46364	5.02382	4.55979	3.59031	5.53047	3.8454	5.00311	6.0673	3.54887	4.40827	5.41032	5.91814	7.63339	6.41709	6.61182	8.54665	8.5289	4.79339	4.45582	1.22934	0.722588	1.04807	0.951268	0.749012	1.15377	0.802231	1.04375	1.26576	0.796458	0.989329	1.21421	1.32818	1.71313	1.44016	1.48386	1.91809	1.9141
FHOD1	523	Q9Y613	FH1/FH2 domain-containing protein 1	K.EPLIPAS#PK.A	4	5.44359	5.87146	6.17331	6.26355	6.01088	5.91836	5.35748	5.16058	5.04105	6.02212	5.52803	5.825	5.0699	5.47476	5.41008	5.17305	4.92091	5.33591	5.82945	5.79172	0.933808	1.00721	1.05899	1.07447	1.03112	1.01525	0.919036	0.885259	0.864755	1.03978	0.954471	1.00575	0.875371	0.945275	0.934107	0.89318	0.849646	0.921301
KAT7	57	O95251	Histone acetyltransferase KAT7	R.LSQSSQDSS#PVR.N	4	5.71127	5.3644	5.4169	5.63534	5.28156	5.63342	5.53547	5.73739	5.4283	5.37324	5.34622	5.5959	5.59129	5.59539	5.66479	5.4621	5.79923	5.82778	5.49752	5.43845	1.03888	0.975785	0.985335	1.02507	0.960716	1.02472	1.0069	1.04363	0.987408	0.988008	0.983041	1.02895	1.0281	1.02886	1.04162	1.00435	1.06634	1.07159
TRIM11	85	Q96F44	E3 ubiquitin-protein ligase TRIM11	R.LHPPS#PVPQGVCPAHR.E	4	5.704	5.40786	5.44338	5.67063	5.47007	5.52541	5.26891	5.57388	5.53385	5.54425	5.43769	5.62334	5.71106	5.55799	5.5366	5.88317	5.29717	5.81076	5.51841	5.53509	1.03363	0.979966	0.986403	1.02758	0.99124	1.00127	0.954788	1.01005	1.0028	1.00165	0.982402	1.01594	1.03179	1.00414	1.00027	1.06289	0.957016	1.0498
CANX	618	P27824-2	Isoform 2 of Calnexin	K.AEEDEILNRS#PR.N	4	5.38074	5.45081	5.28039	5.33054	5.52673	5.53328	5.43936	5.6987	5.48385	5.49684	5.38059	5.49356	5.5895	5.70919	5.59861	5.73373	5.9419	5.93168	5.37065	5.45699	1.00188	1.01493	0.983194	0.992532	1.02906	1.03028	1.01279	1.06108	1.02108	1.0073	0.985998	1.0067	1.02428	1.04621	1.02595	1.05071	1.08886	1.08699
CANX	589	P27824-2	Isoform 2 of Calnexin	K.QKS#DAEEDGGTVS#QEEEDRKPK.A	4	5.23178	5.56295	5.51454	5.76721	5.61816	5.64469	5.73074	5.82681	5.62931	5.48241	5.18873	5.15714	5.70705	5.77881	5.8194	5.50539	5.34092	5.49394	5.43642	5.2761	0.962357	1.02327	1.01437	1.06085	1.03343	1.03831	1.05414	1.07181	1.03548	1.0391	0.983442	0.977454	1.08168	1.09528	1.10298	1.04346	1.01229	1.04129
CANX	599	P27824-2	Isoform 2 of Calnexin	K.QKS#DAEEDGGTVS#QEEEDRK.P	4	5.19951	5.32134	5.44518	5.83035	5.61204	5.78741	5.94143	5.99421	5.72637	5.43767	5.36837	5.16098	5.62088	5.39389	5.77907	5.40598	5.39656	5.57877	5.32201	5.32234	0.976982	0.999875	1.02314	1.09552	1.0545	1.08745	1.11639	1.12631	1.07598	1.02167	1.00865	0.969683	1.05609	1.01344	1.08581	1.01571	1.01394	1.04818
BUD13	325	Q9BRD0	BUD13 homolog	K.YEYDPDIS#PPR.K	4	5.62147	5.49647	5.69272	5.56605	5.48739	5.79901	5.5268	5.50037	5.50713	5.80865	5.48628	5.45642	5.43866	5.36239	5.34655	5.43054	5.63858	5.83452	5.60355	5.58378	1.0032	0.98089	1.01591	0.993308	0.97927	1.03488	0.986303	0.981586	0.982794	1.04027	0.982538	0.977191	0.974011	0.960351	0.957514	0.972557	1.00981	1.04491
UBXN1	200	Q04323-2	Isoform 2 of UBX domain-containing protein 1	K.YGGSVGSQPPPVAPEPGPVPSS#PSQEPPTK.R	4	4.71141	4.68189	5.17626	6.73018	6.54054	6.70141	4.65712	4.99162	4.90794	4.94159	5.04904	4.62748	6.70654	6.91945	6.90619	5.08982	5.20128	5.46023	4.85652	4.8727	0.970121	0.964042	1.06584	1.3858	1.34675	1.37988	0.958942	1.02782	1.01059	1.01414	1.03619	0.949674	1.37635	1.42004	1.41732	1.04456	1.06743	1.12057
CDK11B	47	P21127	Cyclin-dependent kinase 11B	K.RDS#LEEGELR.D	4	5.77084	5.53364	5.64378	5.69417	5.4339	5.53487	5.71299	5.69205	5.48428	5.68212	5.48668	5.56739	5.29425	4.98312	5.09525	5.52666	5.92651	5.93753	5.64942	5.57873	1.02149	0.979506	0.999002	1.00792	0.961851	0.979724	1.01125	1.00755	0.970769	1.01853	0.9835	0.997967	0.949006	0.893235	0.913335	0.990666	1.06234	1.06432
CDK11B	589	P21127	Cyclin-dependent kinase 11B	R.EYGS#PLK.A	4	5.56842	5.48841	5.42223	5.29756	5.50163	5.48152	5.61386	5.58616	5.60247	5.41765	5.61157	5.15618	5.62427	5.4488	5.68802	5.69402	5.89582	5.90142	5.49302	5.39513	1.01373	0.999161	0.987112	0.964417	1.00157	0.997906	1.022	1.01696	1.01993	1.00417	1.04012	0.955709	1.04247	1.00995	1.05429	1.0554	1.0928	1.09384
ARHGEF2	696	Q92974	Rho guanine nucleotide exchange factor 2	R.EPALPLEPDSGGNTS#PGVTANGEAR.T	4	5.73561	5.37475	5.32383	5.86223	5.42544	5.92635	5.41202	5.65576	5.50738	5.95459	5.58724	5.3192	5.15532	5.39744	5.92287	5.3479	5.38216	5.70992	5.47806	5.62034	1.04701	0.981141	0.971845	1.07013	0.990394	1.08183	0.987943	1.03244	1.00535	1.05947	0.994111	0.946419	0.91726	0.960339	1.05383	0.951526	0.957621	1.01594
RRP1B	513	Q14684	Ribosomal RNA processing protein 1 homolog B	R.GS#PTGGAQLLK.R	4	5.02471	5.01717	4.92217	6.3382	6.33625	6.57209	4.77878	4.81715	4.80923	5.07543	4.94237	5.19607	6.3761	6.69063	6.98247	5.24167	5.4664	5.41311	4.98802	5.07129	1.00736	1.00585	0.986799	1.27068	1.27029	1.31757	0.958051	0.965744	0.964156	1.00082	0.974578	1.02461	1.25729	1.31931	1.37686	1.0336	1.07791	1.0674
AFDN	215	P55196-5	Isoform 5 of Afadin	R.TIS#NPEVVMK.R	4	4.43255	5.12434	4.93398	5.28257	5.17985	5.15641	4.82065	5.26328	6.37401	4.8735	4.47522	5.66621	6.0746	5.09575	5.66317	6.40974	7.37166	7.8025	4.83029	5.00498	0.917657	1.06088	1.02147	1.09363	1.07237	1.06752	0.998005	1.08964	1.31959	0.973731	0.894154	1.13212	1.21371	1.01814	1.13151	1.28067	1.47287	1.55895
TERF2	365	Q15554	Telomeric repeat-binding factor 2	K.DLVLPTQALPAS#PALK.N	4	4.89541	4.73306	5.02582	6.24804	6.30594	6.44246	5.15125	5.08232	5.01931	5.23139	5.16446	5.0875	6.45169	6.35428	6.64896	5.11068	5.46837	5.57906	4.88476	5.16112	1.00218	0.968944	1.02888	1.27909	1.29094	1.31889	1.05455	1.04044	1.02754	1.01362	1.00065	0.985737	1.25006	1.23118	1.28828	0.990227	1.05953	1.08098
SPINDOC	308	Q9BUA3	Spindlin interactor and repressor of chromatin-binding protein	R.AES#PSPAPPPGLR.G	4	5.50255	5.79225	5.57321	5.66521	5.56673	5.54922	5.59117	5.26291	5.75471	5.70761	5.44029	5.44323	5.18857	5.31502	5.28661	5.51757	6.0528	5.79033	5.62267	5.53038	0.978637	1.03016	0.991203	1.00757	0.990052	0.986936	0.994397	0.936016	1.02348	1.03205	0.98371	0.984243	0.938195	0.961059	0.955922	0.997684	1.09446	1.04701
DHX29	200	Q7Z478	ATP-dependent RNA helicase DHX29	K.FQSPQIQATIS#PPLQPK.T	4	5.44298	5.15122	5.81552	5.76799	5.51436	5.78784	5.42244	5.52724	5.79602	5.67434	5.27447	5.47797	5.38206	5.55788	5.28892	5.40225	5.89907	5.81743	5.46991	5.47559	0.995078	0.941739	1.06318	1.0545	1.00813	1.05812	0.991322	1.01048	1.05962	1.0363	0.96327	1.00043	0.982917	1.01503	0.965908	0.986605	1.07734	1.06243
ERCC5	384	P28715	DNA repair protein complementing XP-G cells	R.NAPAAVDEGSIS#PR.T	4	5.00422	5.68429	5.4514	5.26352	5.63573	5.49766	5.75767	5.74668	5.3626	5.45087	5.34931	5.70786	5.48241	5.23818	5.41542	6.04374	5.83229	6.07617	5.37997	5.50268	0.930157	1.05657	1.01328	0.978355	1.04754	1.02188	1.0702	1.06816	0.996771	0.990584	0.972128	1.03729	0.996317	0.951932	0.984142	1.09833	1.0599	1.10422
ATAD2	750	Q6PL18	ATPase family AAA domain-containing protein 2	K.TLDSDISCPLLESDLAY#SDDDVPSVYENGLSQK.S	4	5.01551	5.21614	5.64843	5.87444	5.46772	5.23254	5.35507	5.37322	6.09164	6.00825	5.52308	5.36741	5.37816	5.46578	5.90617	5.57279	5.55058	5.95307	5.29336	5.63291	0.94751	0.985412	1.06708	1.10978	1.03294	0.98851	1.01166	1.01509	1.15081	1.06663	0.980501	0.952865	0.954774	0.97033	1.04851	0.989327	0.985384	1.05684
TBC1D10B	678	Q4KMP7	TBC1 domain family member 10B	R.AAGGAPS#PPPPVR.R	4	5.75151	5.61723	5.58959	5.49987	5.27856	5.59011	5.64197	5.65054	5.43415	5.52267	5.51738	5.5498	5.28049	5.16522	5.45419	5.55665	5.90316	5.9969	5.65278	5.52995	1.01747	0.993712	0.988821	0.97295	0.933798	0.988914	0.998089	0.999605	0.961323	0.998684	0.997727	1.00359	0.95489	0.934044	0.9863	1.00483	1.06749	1.08444
HTATSF1	579	O43719	HIV Tat-specific factor 1	K.DLDEEGS#EK.E	4	4.88166	5.55804	5.75101	5.71245	5.59421	5.48516	5.81994	5.83122	5.78397	5.3624	4.97518	5.10644	5.68234	5.51577	5.83258	5.82566	5.41937	5.86258	5.39691	5.148	0.90453	1.02986	1.06561	1.05847	1.03656	1.01635	1.07838	1.08048	1.07172	1.04165	0.966429	0.991925	1.10379	1.07144	1.13298	1.13164	1.05271	1.13881
HTATSF1	642	O43719	HIV Tat-specific factor 1	K.VFDDES#DEK.E	4	4.67225	5.21414	6.02215	5.67318	5.40305	5.57128	5.87096	5.65775	5.56642	5.7045	5.19424	5.36934	5.40891	5.36548	5.76505	5.88423	5.45272	6.20434	5.30285	5.42269	0.881084	0.983272	1.13564	1.06984	1.0189	1.05062	1.10713	1.06693	1.0497	1.05197	0.957871	0.990161	0.997458	0.98945	1.06313	1.08511	1.00554	1.14414
EIF5B	1168	O60841	Eukaryotic translation initiation factor 5B	K.IEPIPGES#PK.M	4	5.02071	5.59718	5.95283	6.02958	5.5001	5.40413	5.37037	5.68193	5.84587	5.50343	5.12412	5.2694	5.43046	5.26718	5.81877	5.87486	5.15844	6.15065	5.52357	5.29898	0.908961	1.01333	1.07771	1.09161	0.99575	0.978376	0.972263	1.02867	1.05835	1.03858	0.967	0.994417	1.02481	0.993998	1.09809	1.10868	0.973477	1.16072
RSL1D1	361	O76021	Ribosomal L1 domain-containing protein 1	K.ATNES#EDEIPQLVPIGK.K	4	5.78093	5.75407	5.54908	5.51793	5.64824	5.42956	5.47815	5.66124	5.31174	5.66261	5.37275	5.47918	5.59459	5.36873	5.68006	5.66757	5.52846	5.51511	5.69469	5.50484	1.01514	1.01043	0.974429	0.968961	0.991842	0.953441	0.961975	0.994126	0.932753	1.02866	0.976003	0.995337	1.0163	0.975273	1.03183	1.02956	1.00429	1.00187
PSMF1	153	Q92530	Proteasome inhibitor PI31 subunit	K.ANVSS#PHR.E	4	4.48432	6.2626	5.45648	5.63097	6.64855	6.1639	5.61664	3.59586	4.93855	5.95	5.95845	6.36479	6.76491	7.06831	5.89178	5.35061	4.03509	3.81817	5.40113	6.09108	0.830255	1.1595	1.01025	1.04255	1.23095	1.14122	1.0399	0.66576	0.914355	0.976838	0.978226	1.04494	1.11063	1.16044	0.96728	0.878433	0.662459	0.626846
ARHGEF1	791	Q92888-3	Isoform 3 of Rho guanine nucleotide exchange factor 1	K.PRPS#PSSTR.E	4	5.67492	4.97499	5.57779	5.86045	5.50706	5.74499	5.31096	4.95902	5.6728	5.53464	5.54599	5.76927	5.7886	5.59046	5.53721	5.74222	5.53253	5.6761	5.40923	5.61663	1.04912	0.919722	1.03116	1.08342	1.01809	1.06207	0.981833	0.91677	1.04873	0.985402	0.987422	1.02718	1.03062	0.99534	0.98586	1.02236	0.985026	1.01059
MAGEC1	1063	O60732	Melanoma-associated antigen C1	R.EVPNSS#PPR.Y	4	5.42617	5.55506	5.64963	5.39749	5.09517	5.50683	5.64152	5.52501	5.70865	5.66571	5.79757	5.8862	5.27902	5.25954	4.98742	5.59771	5.93016	6.09113	5.54362	5.78316	0.978813	1.00206	1.01912	0.97364	0.919105	0.993364	1.01766	0.996643	1.02977	0.97969	1.00249	1.01782	0.912827	0.909459	0.862404	0.967933	1.02542	1.05325
DENR	73	O43583	Density-regulated protein	K.LTVENS#PK.Q	4	5.42282	5.85151	5.61914	5.89615	5.67454	5.50653	6.11203	5.80416	5.5462	5.37645	4.98932	4.85751	5.69509	5.28454	5.79332	5.60235	5.36795	5.60039	5.63116	5.07443	0.963003	1.03913	0.997866	1.04706	1.0077	0.977868	1.0854	1.03072	0.984913	1.05952	0.983228	0.957253	1.12231	1.04141	1.14167	1.10404	1.05784	1.10365
ZC3H18	852	Q86VM9	Zinc finger CCCH domain-containing protein 18	K.RPNTS#PDR.G	4	5.69009	5.61716	5.32629	5.44662	5.44574	5.54579	5.5957	5.64016	5.33818	5.48061	5.52495	5.48186	5.7113	5.54528	5.68057	5.49346	5.66988	5.76636	5.54451	5.49581	1.02626	1.0131	0.960642	0.982345	0.982186	1.00023	1.00923	1.01725	0.962787	0.997235	1.0053	0.997463	1.03921	1.009	1.03362	0.999573	1.03167	1.04923
H1-3	147	P16402	Histone H1.3	K.VAGAAT#PK.K	4	4.10344	4.11377	3.90477	7.53455	8.70246	8.20282	3.75746	3.66296	3.9027	4.4553	4.0456	3.90754	8.76014	8.98642	9.48914	4.14109	4.11626	4.21358	4.04066	4.13615	1.01554	1.01809	0.966369	1.86468	2.15372	2.03007	0.929911	0.906524	0.965857	1.07716	0.978109	0.94473	2.11795	2.17266	2.2942	1.00119	0.995193	1.01872
H1-4	146	P10412	Histone H1.4	K.ATGAAT#PK.K	4	4.13681	3.9605	3.73531	7.38715	8.5337	8.35177	3.71044	3.7142	3.73829	4.49073	4.0177	4.1023	8.90032	8.98209	9.47124	4.22587	4.29417	4.24741	3.94421	4.20358	1.04883	1.00413	0.947037	1.87291	2.1636	2.11748	0.94073	0.941685	0.947792	1.06831	0.955781	0.975907	2.11732	2.13677	2.25314	1.0053	1.02155	1.01043
LIN37	182	Q96GY3	Protein lin-37 homolog	R.IPS#PLQPEMQGTPDDEPSEPEPSPSTLIYR.N	4	4.61982	4.84997	5.21889	5.63366	5.94146	5.81952	5.95237	5.92368	5.27814	5.4902	4.91857	4.66909	5.64582	5.97327	5.95424	5.88501	6.16443	6.06183	4.89623	5.02596	0.943547	0.990552	1.0659	1.15061	1.21348	1.18857	1.21571	1.20985	1.078	1.09237	0.978635	0.928995	1.12333	1.18848	1.1847	1.17092	1.22652	1.20611
EZH2	487	Q15910	Histone-lysine N-methyltransferase EZH2	K.ESSIIAPAPAEDVDT#PPRK.K	4	5.18678	5.1403	5.40725	6.01045	5.29101	5.86127	5.42602	5.3707	5.40301	5.62781	5.33496	5.46076	5.72311	5.82202	5.9156	5.48504	5.72563	5.8083	5.24477	5.47451	0.988942	0.98008	1.03098	1.14599	1.00882	1.11755	1.03456	1.02401	1.03017	1.028	0.974509	0.997489	1.04541	1.06348	1.08057	1.00192	1.04587	1.06097
SRRM1	625	A9Z1X7	Serine/arginine repetitive matrix protein 1	R.T#AS#PPPPPK.R	4	5.20425	5.50177	5.46626	5.83555	5.50546	5.73459	5.43559	5.45065	5.43357	5.39092	5.30588	5.21008	5.79309	5.71893	6.04718	5.40678	5.58774	5.97172	5.39076	5.3023	0.965402	1.02059	1.01401	1.08251	1.02128	1.06378	1.00832	1.01111	1.00794	1.01671	1.00068	0.982609	1.09256	1.07858	1.14048	1.0197	1.05383	1.12625
SRRM1	606	A9Z1X7	Serine/arginine repetitive matrix protein 1	R.RYS#PPIQR.R	4	5.6162	5.72511	5.67633	5.43402	5.59381	5.82204	5.57184	5.61368	5.60232	5.46461	5.60117	5.34929	5.38503	5.35276	5.53568	5.25415	5.81142	5.59055	5.67255	5.47169	0.990067	1.00927	1.00067	0.95795	0.986119	1.02635	0.982246	0.989622	0.98762	0.998706	1.02366	0.97763	0.984162	0.978264	1.01169	0.960243	1.06209	1.02172
SRRM1	547	A9Z1X7	Serine/arginine repetitive matrix protein 1	K.RWQS#PVTK.S	4	5.53997	5.4076	5.45353	5.31846	5.65198	5.48347	5.71374	5.75195	5.49426	5.58034	5.35402	5.57349	5.59281	5.64542	5.80766	5.43002	5.61913	5.58215	5.46703	5.50262	1.01334	0.989129	0.99753	0.972823	1.03383	1.00301	1.04513	1.05211	1.00498	1.01412	0.972995	1.01288	1.01639	1.02595	1.05544	0.986807	1.02117	1.01445
PIK3R2	263	O00459	Phosphatidylinositol 3-kinase regulatory subunit beta	R.APPPPSS#PPPGGAPDGSEPSPDFPALLVEK.L	4	5.19332	5.38961	5.67381	6.03433	5.81208	6.02583	5.7569	5.43171	5.49583	5.64174	5.59005	5.50521	5.52724	5.15646	5.37936	5.50019	5.3798	5.50652	5.41891	5.579	0.958369	0.994593	1.04704	1.11357	1.07256	1.112	1.06237	1.00236	1.01419	1.01125	1.00198	0.986773	0.990722	0.924262	0.964216	0.985874	0.964294	0.987008
MORC2	743	Q9Y6X9	ATPase MORC2	R.SVAVS#DEEEVEEEAERR.K	4	5.23582	5.29211	5.39097	5.61975	5.51491	5.65919	5.36151	5.6703	5.788	5.66069	5.29561	5.24743	5.45412	5.45649	5.48021	5.81022	5.8247	6.23796	5.3063	5.40124	0.986718	0.997326	1.01596	1.05907	1.03931	1.0665	1.0104	1.0686	1.09078	1.04803	0.980443	0.971523	1.00979	1.01023	1.01462	1.07572	1.0784	1.15491
ZC3HAV1	378	Q7Z2W4	Zinc finger CCCH-type antiviral protein 1	K.TVFS#PTLPAAR.S	4	5.51458	5.44854	5.52744	5.94549	6.12254	6.03725	5.59248	5.38195	5.20472	5.42902	5.45666	5.3347	5.19569	5.21284	5.4292	5.35139	5.68689	6.12865	5.49685	5.40679	1.00322	0.991211	1.00556	1.08162	1.11383	1.09831	1.0174	0.979097	0.946854	1.00411	1.00922	0.986667	0.960956	0.964127	1.00414	0.989754	1.0518	1.13351
SRSF2	191	Q01130	Serine/arginine-rich splicing factor 2	R.S#PPPVSK.R	4	5.40601	5.55137	5.35199	5.50073	5.40604	5.68231	5.21137	5.28753	5.20964	5.70515	5.5271	5.81756	5.86595	5.78215	5.87875	5.31029	5.78513	5.72092	5.43645	5.68327	0.994399	1.02114	0.984463	1.01182	0.994406	1.04522	0.958598	0.972606	0.95828	1.00385	0.972521	1.02363	1.03214	1.0174	1.0344	0.934372	1.01792	1.00663
HSPA8	633	P11142	Heat shock cognate 71 kDa protein	K.LYQSAGGMPGGMPGGFPGGGAPPS#GGASSGPTIEEVD.-	4	5.38032	5.62835	5.8131	5.80192	5.86138	5.17397	5.2375	5.47511	5.87968	5.53356	5.18287	5.73279	5.1938	5.22175	5.26978	5.83089	5.91627	5.86697	5.60726	5.48307	0.959529	1.00376	1.03671	1.03472	1.04532	0.922728	0.934058	0.976433	1.04858	1.00921	0.945249	1.04554	0.947242	0.95234	0.961099	1.06343	1.07901	1.07001
KLC1	600	Q07866-4	Isoform J of Kinesin light chain 1	R.ASS#LNVLNVGGK.A	4	6.10895	6.0678	6.43793	5.12961	5.15959	5.02777	6.4068	6.28471	6.37367	6.28214	6.14144	5.82098	3.10407	3.23353	3.22329	6.29659	6.42076	6.48037	6.2049	6.08152	0.984538	0.977906	1.03756	0.826703	0.831535	0.810291	1.03254	1.01286	1.0272	1.03299	1.00985	0.957159	0.51041	0.531697	0.530015	1.03536	1.05578	1.06558
EFHD2	74	Q96C19	EF-hand domain-containing protein D2	R.RADLNQGIGEPQS#PSR.R	4	4.33955	4.55641	4.71186	6.66548	6.60501	7.39934	4.65796	4.45376	4.65499	4.92872	4.85607	5.09621	7.19122	7.06514	7.17044	4.95497	5.0659	5.62696	4.53594	4.96034	0.956703	1.00451	1.03878	1.46948	1.45615	1.63127	1.0269	0.981882	1.02625	0.993627	0.978981	1.02739	1.44975	1.42433	1.44556	0.998919	1.02128	1.13439
SSX2IP	293	Q9Y2D8	Afadin- and alpha-actinin-binding protein	K.EM*ISLLS#PQK.K	4	5.18234	5.2614	5.21434	6.43217	5.98301	5.86772	5.16023	5.10894	4.81789	5.31481	5.21387	5.12117	6.10654	6.46958	6.74698	5.17458	5.42633	5.3981	5.21936	5.21662	0.992908	1.00805	0.999038	1.23237	1.14631	1.12422	0.98867	0.978843	0.92308	1.01882	0.999474	0.981703	1.17059	1.24019	1.29336	0.991942	1.0402	1.03479
TNIK	707	Q9UKE5	TRAF2 and NCK-interacting protein kinase	R.AS#NPDLR.R	4	6.00994	5.70371	5.64002	5.64251	5.51602	5.75461	5.66159	6.11617	5.7145	5.39499	5.90544	5.87785	4.12311	4.1283	4.26903	5.99604	6.19169	6.35448	5.78456	5.72609	1.03896	0.986024	0.975013	0.975443	0.953577	0.994823	0.978743	1.05733	0.987889	0.942176	1.03132	1.0265	0.720057	0.720962	0.74554	1.04714	1.08131	1.10974
STRBP	465	Q96SI9	Spermatid perinuclear RNA-binding protein	K.VLQAMGYPTGFDADIECMS#SDEK.S	4	5.10045	5.75077	5.34075	5.55073	5.35653	5.44321	5.52342	5.519	5.63473	5.79482	5.32606	5.54568	5.62588	5.26733	5.3769	5.78945	5.67625	6.37804	5.39732	5.55552	0.944996	1.06549	0.989518	1.02842	0.992443	1.0085	1.02336	1.02254	1.04399	1.04307	0.958697	0.998229	1.01267	0.948125	0.967848	1.04211	1.02173	1.14806
DPF2	176	Q92785	Zinc finger protein ubi-d4	R.ILEPDDFLDDLDDEDYEEDT#PK.R	4	4.18318	4.58528	4.98441	7.04476	6.21322	6.67186	4.71494	4.64133	4.62067	4.69193	4.54643	4.80006	7.60362	7.79576	7.5957	5.13572	4.6125	5.55861	4.58429	4.67948	0.912504	1.00022	1.08728	1.53672	1.35533	1.45537	1.0285	1.01244	1.00793	1.00266	0.971569	1.02577	1.62489	1.66595	1.62319	1.0975	0.985687	1.18787
CPSF7	246	Q8N684-3	Isoform 3 of Cleavage and polyadenylation specificity factor subunit 7	R.AT#PSENLVPSSAR.V	4	5.47849	5.63123	5.41202	4.90892	4.65967	4.96657	5.39834	5.36613	5.27576	5.55467	6.22355	6.11938	5.2309	5.31207	5.5199	6.00702	6.45017	6.4852	5.50725	5.96586	0.994778	1.02251	0.982709	0.891357	0.846099	0.901824	0.980226	0.974377	0.957968	0.931075	1.04319	1.02573	0.876805	0.89041	0.925247	1.0069	1.08118	1.08705
KIF23	160	Q02241	Kinesin-like protein KIF23	K.SNDRNS#MDIQCEVDALLER.Q	4	5.25525	6.09057	5.30618	5.48572	5.40272	5.1092	5.41554	5.53238	5.93633	5.81771	5.68912	5.7625	5.16869	5.63818	5.66667	5.27199	5.80809	5.64316	5.55067	5.75644	0.946777	1.09727	0.955954	0.988299	0.973346	0.920465	0.975656	0.996706	1.06948	1.01064	0.988304	1.00105	0.897896	0.979455	0.984406	0.915842	1.00897	0.980322
SLC16A1	467	P53985	Monocarboxylate transporter 1	K.EEETS#IDVAGK.P	4	5.50427	5.32255	5.48602	5.60604	5.69073	5.61628	5.63858	5.63627	5.72298	5.58644	5.71863	5.69246	5.12509	4.9594	5.12847	5.62941	5.71419	6.22218	5.43762	5.66585	1.01226	0.978839	1.0089	1.03097	1.04655	1.03286	1.03696	1.03653	1.05248	0.985986	1.00932	1.0047	0.904559	0.875315	0.905155	0.993569	1.00853	1.09819
TFAP4	124	Q01664	Transcription factor AP-4	R.FIQELSGSS#PKR.R	4	5.26378	5.27496	5.3758	5.72888	5.6019	5.74735	5.47958	5.52337	5.46091	5.54555	5.37223	5.55818	5.5846	5.51788	5.61034	5.84756	5.67425	5.83288	5.30485	5.49198	0.992258	0.994367	1.01337	1.07993	1.056	1.08341	1.03294	1.04119	1.02942	1.00975	0.978195	1.01205	1.01686	1.00472	1.02155	1.06475	1.03319	1.06207
BMP2K	1014	Q9NSY1	BMP-2-inducible protein kinase	K.PTYRT#PER.A	4	5.5083	4.95273	5.35639	6.01428	5.86888	5.99037	5.136	5.39637	5.60917	5.30207	5.40205	5.53597	5.27847	5.49252	5.25086	5.91842	5.82538	6.16176	5.27247	5.41336	1.04473	0.939355	1.01592	1.14069	1.11312	1.13616	0.974117	1.0235	1.06386	0.979442	0.99791	1.02265	0.975081	1.01462	0.969981	1.0933	1.07611	1.13825
PRPF40A	373	O75400	Pre-mRNA-processing factor 40 homolog A	K.QETVADFT#PK.K	4	5.27741	5.40311	5.43269	6.00106	6.12057	6.20677	5.30213	5.18649	5.09678	5.12431	5.10009	5.00924	5.84205	5.98649	6.24036	5.38361	5.48205	5.8048	5.37107	5.07788	0.982562	1.00597	1.01147	1.11729	1.13954	1.15559	0.987164	0.965635	0.948931	1.00914	1.00437	0.986483	1.15049	1.17893	1.22893	1.06021	1.0796	1.14315
LUC7L3	238	O95232	Luc7-like protein 3	K.RT#EEPDRDER.L	4	6.1419	5.79858	5.36568	5.72504	5.18836	5.67427	5.73811	6.13548	5.95536	5.99169	5.88334	6.11639	3.82623	3.79841	4.01862	6.12337	6.23075	6.28841	5.76872	5.99714	1.06469	1.00518	0.930134	0.992428	0.899397	0.983628	0.994694	1.06358	1.03235	0.999091	0.981025	1.01988	0.63801	0.633369	0.67009	1.02105	1.03895	1.04857
PDCD4	94	Q53EL6	Programmed cell death protein 4	R.SGLTVPTS#PK.G	4	5.32377	5.43003	5.4049	5.76835	6.33433	6.12455	5.43024	5.30304	5.51173	5.01596	4.91301	5.07299	6.05687	5.82098	6.35625	5.4762	5.28158	5.37522	5.38623	5.00066	0.988403	1.00813	1.00347	1.07094	1.17602	1.13708	1.00817	0.984554	1.0233	1.00306	0.982474	1.01447	1.21121	1.16404	1.27108	1.0951	1.05618	1.0749
SHROOM1	291	Q2M3G4	Protein Shroom1	K.FEDHEVGWLPETQPQGSMNLDSGS#LK.L	4	4.11113	4.48916	4.7684	5.63547	4.51875	5.54035	4.66595	5.1413	4.80508	5.36014	4.6124	4.56349	7.88433	7.53418	8.42326	5.91741	6.00763	6.02157	4.45623	4.84534	0.922558	1.00739	1.07005	1.26463	1.01403	1.24328	1.04706	1.15373	1.07828	1.10625	0.951924	0.941831	1.6272	1.55493	1.73842	1.22126	1.23988	1.24275
GORASP2	237	Q9H8Y8-3	Isoform 3 of Golgi reassembly-stacking protein 2	K.ISLPGQMAGTPIT#PLK.D	4	4.72355	4.7862	4.8695	6.68423	7.07216	7.20323	4.63766	4.52536	4.61165	5.39207	4.88559	5.37797	6.51484	7.0807	6.98806	5.03969	4.77945	4.8281	4.79308	5.21854	0.985492	0.998564	1.01594	1.39456	1.47549	1.50284	0.967574	0.944144	0.962146	1.03325	0.936198	1.03055	1.2484	1.35684	1.33908	0.965727	0.915859	0.925182
TAL1	122	P17542	T-cell acute lymphocytic leukemia protein 1	R.M*VQLS#PPALAAPAAPGR.A	4	5.29161	5.18193	5.66749	5.68943	5.65844	5.21797	5.27716	5.70545	5.76917	5.48747	5.289	5.27646	6.02109	5.54719	5.69813	5.46171	6.06357	5.69674	5.38034	5.35098	0.983508	0.963122	1.05337	1.05745	1.05169	0.96982	0.980822	1.06042	1.07227	1.02551	0.988417	0.986075	1.12523	1.03667	1.06488	1.02069	1.13317	1.06462
TOP2A	1474	P11388-4	Isoform 4 of DNA topoisomerase 2-alpha	K.GSVPLSS#S#PPATHFPDETEITNPVPK.K	4	5.08627	5.49938	5.41849	5.79183	5.34184	5.74615	5.49331	5.55265	5.59408	5.80701	5.61366	5.92827	5.27264	5.54991	5.30997	5.33942	6.03435	5.62079	5.33471	5.78298	0.953429	1.03087	1.0157	1.08569	1.00134	1.07712	1.02973	1.04085	1.04862	1.00416	0.970721	1.02512	0.911752	0.959699	0.918208	0.923299	1.04347	0.971954
NSFL1C	116	Q9UNZ2-5	Isoform 3 of NSFL1 cofactor p47	K.S#PNELVDDLFK.G	4	5.11436	5.40047	5.83575	5.65437	5.55857	5.44408	5.92661	6.03147	5.42128	5.47429	5.30467	5.42081	5.64168	5.26835	5.43985	5.6773	5.57421	5.81189	5.45019	5.39992	0.938382	0.990877	1.07074	1.03746	1.01989	0.998878	1.08741	1.10665	0.994694	1.01377	0.98236	1.00387	1.04477	0.975634	1.00739	1.05137	1.03228	1.07629
MAGEB1	42	P43366	Melanoma-associated antigen B1	K.EECPSSS#PVLGDTPTSSPAAGIPQK.P	4	5.43467	5.18432	5.84105	5.59171	5.82675	5.3692	5.64188	5.69681	5.34964	5.92458	5.1314	5.65015	5.1028	5.07922	5.46779	5.98178	5.82048	5.90577	5.48668	5.56871	0.990521	0.944892	1.06459	1.01914	1.06198	0.978588	1.02829	1.0383	0.975022	1.06391	0.921469	1.01463	0.916334	0.912099	0.981876	1.07418	1.04521	1.06053
TRAFD1	327	O14545	TRAF-type zinc finger domain-containing protein 1	R.ALPSLNTGSSS#PR.G	4	5.73793	5.60422	5.65045	5.55504	5.7319	5.41403	5.54283	5.49239	5.39405	5.62809	5.5487	5.87173	5.33369	5.13264	5.38104	5.69526	5.64197	5.64403	5.6642	5.68284	1.01302	0.98941	0.997573	0.980729	1.01195	0.955834	0.978573	0.969667	0.952305	0.990366	0.976396	1.03324	0.938562	0.903183	0.946893	1.00219	0.992808	0.993171
SNIP1	35	Q8TAD8	Smad nuclear-interacting protein 1	K.QERLS#PEVAPPAHR.R	4	4.85322	5.14481	5.60518	6.0118	6.02726	5.53236	5.25926	5.70301	5.85213	5.63321	5.37269	5.25955	5.81326	5.45332	5.78913	5.61978	5.18383	5.88623	5.20107	5.42182	0.933119	0.989183	1.0777	1.15588	1.15885	1.0637	1.01119	1.09651	1.12518	1.03899	0.990939	0.970071	1.0722	1.00581	1.06775	1.03651	0.956106	1.08566
JPT1	87	Q9UK76-2	Isoform 2 of Jupiter microtubule associated homolog 1	R.RNS#SEASSGDFLDLKK.M	4	5.68669	5.98333	5.59945	6.00467	5.11256	5.16447	5.90289	5.8715	5.86552	5.88998	5.56955	5.68085	4.9306	5.02246	5.15427	5.52253	5.16487	5.87381	5.75649	5.71346	0.987874	1.03941	0.972719	1.04311	0.888138	0.897155	1.02543	1.01998	1.01894	1.0309	0.974813	0.994292	0.86298	0.879058	0.902129	0.966583	0.903984	1.02807
RBM15	656	Q96T37	RNA-binding protein 15	R.S#PESDRPR.K	4	5.59158	5.64537	5.63413	5.40625	5.34746	5.47836	5.34096	5.48328	5.45828	5.59517	5.64424	5.79041	5.46813	5.47634	5.49263	5.58532	5.86151	5.70056	5.62369	5.67661	0.994289	1.00385	1.00186	0.961334	0.950881	0.974157	0.949725	0.975033	0.970586	0.985655	0.994297	1.02005	0.963274	0.96472	0.96759	0.983919	1.03257	1.00422
RBM15	294	Q96T37	RNA-binding protein 15	R.SLS#PGGAALGYR.D	4	5.73209	5.4609	5.67841	5.41243	5.60927	5.35514	5.39151	5.64925	5.46771	5.40277	5.68832	5.79459	5.33539	5.41604	5.65833	5.473	5.72428	5.75057	5.6238	5.62856	1.01926	0.971035	1.00971	0.962415	0.997416	0.952227	0.958696	1.00453	0.972245	0.959885	1.01062	1.0295	0.947914	0.962243	1.00529	0.972363	1.01701	1.02168
CCNB2	92	O95067	G2/mitotic-specific cyclin-B2	K.GPS#PTPEDVSMK.E	4	5.52723	5.33542	5.31	5.61475	5.54833	5.41963	5.2573	5.48707	5.78428	5.69346	5.81986	5.71108	5.06498	5.31373	5.27323	5.74565	6.11987	5.97414	5.39088	5.74147	1.02529	0.989711	0.984997	1.04153	1.02921	1.00533	0.975221	1.01784	1.07297	0.991638	1.01365	0.994707	0.882176	0.9255	0.918447	1.00073	1.06591	1.04053
EPB41L2	715	O43491	Band 4.1-like protein 2	K.EIS#PGSGPGEIR.K	4	5.69794	5.69264	5.68323	5.53262	5.75588	5.81103	5.64505	5.59308	5.61296	5.23061	5.4898	5.53806	5.36517	5.20462	5.15146	5.53965	5.80189	5.65433	5.69127	5.41949	1.00117	1.00024	0.998587	0.972124	1.01135	1.02104	0.991878	0.982746	0.98624	0.965148	1.01297	1.02188	0.989978	0.960353	0.950543	1.02217	1.07056	1.04333
EPB41L2	58	O43491	Band 4.1-like protein 2	K.GSQPPPAAESQSS#LRR.Q	4	5.35992	5.18296	5.33573	5.1894	4.92816	5.29616	5.48732	5.74606	6.27156	5.09908	5.06398	5.71398	5.35401	5.69531	5.36768	5.97864	6.34243	6.58762	5.29287	5.29235	1.01267	0.979234	1.0081	0.980451	0.931094	1.00062	1.03674	1.08562	1.18491	0.963482	0.956849	1.07967	1.01165	1.07614	1.01423	1.12968	1.19842	1.24475
PTPN2	304	P17706	Tyrosine-protein phosphatase non-receptor type 2	K.EDLSPAFDHS#PNK.I	4	4.84342	4.69743	5.24195	6.28366	6.30228	6.45369	5.00851	5.05944	5.14063	5.10061	5.11688	5.07957	6.53066	6.69075	6.90617	5.2179	5.16215	5.16432	4.9276	5.09902	0.982916	0.953291	1.06379	1.2752	1.27898	1.3097	1.01642	1.02676	1.04323	1.00031	1.0035	0.996186	1.28077	1.31216	1.35441	1.02331	1.01238	1.01281
RBM12B	638	Q8IXT5	RNA-binding protein 12B	R.RS#PTEDFR.Q	4	5.50575	5.43698	5.55319	5.81979	5.35513	5.54515	5.32329	5.80666	5.62126	5.55735	5.3546	5.56316	5.36386	5.41452	5.61569	5.53237	5.61358	6.01768	5.49864	5.4917	1.00129	0.988786	1.00992	1.05841	0.9739	1.00846	0.96811	1.05602	1.0223	1.01195	0.975034	1.01301	0.976721	0.985946	1.02258	1.00741	1.02219	1.09578
NOLC1	548	Q14978-2	Isoform Beta of Nucleolar and coiled-body phosphoprotein 1	K.GS#PRPQAPK.A	4	5.70412	5.67759	5.31385	5.63311	5.63863	5.74088	5.47547	5.57181	5.56695	5.42073	5.36224	5.42696	5.48915	5.76839	5.69524	5.31593	5.59051	5.60843	5.56519	5.40331	1.02497	1.0202	0.954838	1.01221	1.0132	1.03157	0.983878	1.00119	1.00032	1.00322	0.992399	1.00438	1.01589	1.06757	1.05403	0.983829	1.03465	1.03796
NOLC1	653	Q14978-2	Isoform Beta of Nucleolar and coiled-body phosphoprotein 1	R.VADNS#FDAK.R	4	5.42282	5.33362	5.29345	6.2235	6.50239	6.39386	5.12885	5.24057	5.03845	5.522	5.29002	5.39342	5.17793	5.30719	5.51501	5.64815	5.79828	5.77049	5.34996	5.40181	1.01362	0.996945	0.989437	1.16328	1.21541	1.19512	0.958671	0.979553	0.941773	1.02225	0.979305	0.998446	0.958554	0.982484	1.02095	1.0456	1.0734	1.06825
REEP4	152	Q9H6H4	Receptor expression-enhancing protein 4	R.SFS#M*QDLR.S	4	6.86102	6.57821	6.30991	4.43645	4.35333	4.37753	6.63961	6.35229	6.9361	6.75302	6.10646	6.58054	2.78425	2.52414	2.45583	6.42805	6.83952	6.68373	6.58304	6.48001	1.04223	0.999266	0.958509	0.673921	0.661295	0.664971	1.00859	0.964948	1.05363	1.04213	0.942354	1.01551	0.429668	0.389528	0.378985	0.991982	1.05548	1.03144
NUDC	139	Q9Y266	Nuclear migration protein nudC	K.NGSLDS#PGK.Q	4	4.97273	5.73241	5.69279	5.70441	5.43944	5.78764	5.83636	5.81114	5.73257	4.96989	4.87394	5.37149	5.57162	5.38165	5.81464	5.85025	5.2073	6.24973	5.46598	5.07177	0.90976	1.04874	1.0415	1.04362	0.995145	1.05885	1.06776	1.06315	1.04877	0.979912	0.960993	1.05909	1.09855	1.0611	1.14647	1.15349	1.02672	1.23226
HJURP	412	Q8NCD3	Holliday junction recognition protein	K.WLIS#PVK.I	4	5.1586	5.09837	5.16981	6.27546	6.04946	6.14391	4.93917	4.99237	4.99256	5.19856	5.174	5.27732	6.46213	6.43135	6.41448	5.22051	5.5291	5.47284	5.14226	5.21663	1.00318	0.991465	1.00536	1.22037	1.17642	1.19479	0.960506	0.970852	0.970888	0.996537	0.991829	1.01163	1.23876	1.23286	1.22962	1.00074	1.0599	1.04912
RRM2	80	P31350-2	Isoform 2 of Ribonucleoside-diphosphate reductase subunit M2	R.VPLAPITDPQQLQLS#PLK.G	4	4.77735	4.85322	5.38552	6.17502	6.52956	6.37251	4.95784	5.02013	5.09774	5.28117	5.13225	5.22505	6.40792	6.26187	6.13345	5.47783	5.3534	5.55817	5.00536	5.21282	0.954447	0.969603	1.07595	1.23368	1.30451	1.27314	0.990506	1.00295	1.01846	1.01311	0.984543	1.00234	1.22926	1.20124	1.17661	1.05084	1.02697	1.06625
CDC42EP1	121	Q00587	Cdc42 effector protein 1	K.NAIS#LPQLNQAAYDSLVVGK.L	4	5.63268	5.85788	6.42173	5.09611	4.81525	5.11585	6.09732	6.05794	6.14626	6.25179	5.99993	6.72446	3.53369	3.74098	3.66028	6.21515	6.06679	6.56592	5.97076	6.32539	0.943378	0.981094	1.07553	0.85351	0.806472	0.856817	1.0212	1.0146	1.02939	0.988363	0.948547	1.06309	0.558652	0.591422	0.578665	0.982572	0.959116	1.03803
IMPDH2	416	P12268	Inosine-5'-monophosphate dehydrogenase 2	R.GMGS#LDAMDK.H	4	5.50292	5.38905	5.47418	5.53149	5.25577	5.51816	5.59193	5.74874	5.54099	5.55814	5.69803	5.48519	5.21659	5.47707	5.44451	5.66639	5.99119	5.90966	5.45538	5.58045	1.00871	0.987841	1.00345	1.01395	0.96341	1.01151	1.02503	1.05377	1.01569	0.996002	1.02107	0.982928	0.934798	0.981475	0.975639	1.0154	1.0736	1.05899
UIMC1	653	Q96RL1	BRCA1-A complex subunit RAP80	R.VPS#PGMEEAGCSR.E	4	5.62599	5.63933	5.72426	5.69591	5.41169	5.53842	5.57272	5.66106	5.54481	5.40662	5.26986	5.46276	5.57581	5.20071	5.39846	5.60746	5.75425	5.90987	5.66319	5.37975	0.99343	0.995787	1.01078	1.00578	0.955591	0.977967	0.984024	0.999623	0.979097	1.005	0.979574	1.01543	1.03644	0.96672	1.00348	1.04233	1.06961	1.09854
CSPP1	966	Q1MSJ5	Centrosome and spindle pole-associated protein 1	R.LLHM*DS#DDEIPIR.K	4	5.19718	5.48783	5.80372	5.34984	5.31089	5.49194	5.5669	6.02214	5.40367	5.26177	5.44066	5.74774	4.88696	5.26314	5.36765	5.71506	6.34802	6.33491	5.49624	5.48339	0.945588	0.998469	1.05594	0.973364	0.966277	0.999217	1.01286	1.09568	0.983156	0.959583	0.992207	1.04821	0.89123	0.959833	0.978893	1.04225	1.15768	1.15529
DNTTIP2	117	Q5QJE6	Deoxynucleotidyltransferase terminal-interacting protein 2	R.QILIACS#PVSSVR.K	4	4.72977	4.59226	4.67725	6.88379	6.7559	6.76307	4.65533	4.8157	4.85455	4.90882	4.92614	4.9976	7.34218	6.88866	7.19493	4.98907	5.02927	4.9957	4.66643	4.94418	1.01357	0.984107	1.00232	1.47517	1.44777	1.4493	0.997622	1.03199	1.04031	0.992847	0.99635	1.0108	1.48501	1.39329	1.45523	1.00908	1.01721	1.01042
PNN	66	Q9H307	Pinin	R.GFS#DSGGGPPAK.Q	4	9.10413	9.16231	9.51149	4.4539	4.16314	4.29158	5.97368	5.57343	6.27186	8.77295	7.84194	8.04602	1.49658	1.6536	1.80155	4.13701	4.06043	3.68441	9.25931	8.2203	0.98324	0.989524	1.02724	0.481018	0.449616	0.463488	0.645154	0.601927	0.677357	1.06723	0.953972	0.978798	0.182059	0.201161	0.219158	0.503267	0.493951	0.448208
NKAP	149	Q8N5F7	NF-kappa-B-activating protein	R.IGELGAPEVWGLS#PK.N	4	4.77596	5.27032	5.67059	5.77704	5.07114	5.55845	5.62327	5.796	5.60037	5.52524	5.60128	5.5131	5.56375	5.40104	5.43614	5.80259	5.75611	6.2576	5.23896	5.54654	0.911625	1.00599	1.08239	1.10271	0.967967	1.06098	1.07336	1.10633	1.06899	0.996159	1.00987	0.993971	1.0031	0.973767	0.980096	1.04616	1.03778	1.1282
SMARCC2	283	Q8TAQ2	SWI/SNF complex subunit SMARCC2	K.TLTDEVNS#PDSDRR.D	4	5.38981	5.46935	6.06915	5.63404	5.3852	5.79038	5.19507	5.60188	5.69725	5.40515	5.08137	5.49291	5.64713	5.64078	5.61721	5.46112	5.53643	5.88576	5.64277	5.32648	0.955171	0.969267	1.07556	0.998453	0.954354	1.02616	0.92066	0.992753	1.00966	1.01477	0.953984	1.03125	1.0602	1.05901	1.05458	1.02528	1.03942	1.105
SRRT	67	Q9BXP5	Serrate RNA effector molecule homolog	R.ERFS#PPR.H	4	5.59189	5.8162	5.54651	5.13662	5.33954	5.2613	5.48661	5.77273	5.63987	5.63421	5.62054	5.52878	5.28361	5.23907	5.16382	5.88595	6.11722	5.93554	5.65153	5.59451	0.989447	1.02914	0.981417	0.90889	0.944795	0.930952	0.970818	1.02144	0.997936	1.0071	1.00465	0.988251	0.944428	0.936466	0.923015	1.05209	1.09343	1.06096
RAD18	471	Q9NS91	E3 ubiquitin-protein ligase RAD18	K.NDLQDTEIS#PR.Q	4	4.73557	5.42617	5.35074	6.40396	5.89968	5.81159	5.32835	5.11262	5.23398	5.07297	4.931	5.04681	6.59353	6.1967	6.40762	5.27719	5.26725	5.90429	5.17082	5.01693	0.915824	1.04938	1.03479	1.23848	1.14096	1.12392	1.03046	0.988744	1.01221	1.01117	0.982872	1.00596	1.31426	1.23516	1.2772	1.05188	1.0499	1.17687
IQSEC1	295	A0A0C4DGT3	Epididymis secretory sperm binding protein	R.SLGGQQGS#PK.H	4	5.03928	5.03431	5.62493	5.87983	5.59848	5.77791	5.33152	5.58971	5.29031	5.44622	5.34503	5.35482	5.67198	5.75716	6.12882	5.75548	5.42467	5.94953	5.23284	5.38203	0.963011	0.962061	1.07493	1.12364	1.06987	1.10416	1.01886	1.0682	1.01098	1.01193	0.993127	0.994946	1.05387	1.0697	1.13876	1.06939	1.00792	1.10544
USP39	82	Q53GS9	U4/U6.U5 tri-snRNP-associated protein 2	R.EVDEDS#EPER.E	4	5.73892	5.71802	5.6936	5.70886	5.35207	5.36743	5.82384	5.81533	5.60563	5.23015	5.50119	5.33986	5.04922	5.21646	5.24033	5.62413	6.14733	5.82763	5.71685	5.35707	1.00386	1.0002	0.995933	0.998603	0.936193	0.938879	1.01872	1.01723	0.980545	0.976309	1.0269	0.996788	0.942533	0.973753	0.978208	1.04985	1.14752	1.08784
GRK2	670	P25098	Beta-adrenergic receptor kinase 1	K.PRS#PVVELSK.V	4	5.61995	5.68834	5.65876	5.72722	5.55897	5.53796	5.4966	5.51707	5.46507	5.76354	5.55132	5.71707	5.25383	5.27296	5.32246	5.42869	5.75825	5.66192	5.65569	5.67731	0.993682	1.00577	1.00054	1.01265	0.9829	0.979184	0.971871	0.97549	0.966297	1.01519	0.977808	1.007	0.925408	0.928778	0.937497	0.956209	1.01426	0.99729
MPLKIP	133	Q8TAP9	M-phase-specific PLK1-interacting protein	K.RMS#NELENYFK.P	4	5.43875	6.33325	5.86493	5.63649	5.76011	5.81994	6.39958	4.22374	5.63588	5.84653	6.05997	6.33	5.53175	5.26837	5.24448	5.70437	4.44004	4.46184	5.87898	6.07884	0.925118	1.07727	0.997611	0.958754	0.97978	0.989958	1.08855	0.718448	0.958649	0.961785	0.996897	1.04132	0.910001	0.866673	0.862744	0.938398	0.730409	0.733995
EXOSC7	177	Q15024	Exosome complex component RRP42	R.VLEDEEGS#K.D	4	4.87938	5.37805	5.59868	5.9597	5.39198	5.51835	5.5769	5.65856	5.63113	5.43881	5.10204	5.27073	5.66852	5.52602	5.93571	5.72461	5.65688	6.08395	5.28537	5.27053	0.923186	1.01754	1.05928	1.12758	1.02017	1.04408	1.05516	1.07061	1.06542	1.03193	0.968032	1.00004	1.07551	1.04848	1.12621	1.08615	1.0733	1.15433
DDX17	599	Q92841	Probable ATP-dependent RNA helicase DDX17	R.RDS#ASYR.D	4	7.03129	6.86086	7.11747	3.64915	3.65143	3.68296	5.36308	5.7586	5.74592	7.2216	7.14026	7.61394	2.21996	2.25446	2.48163	7.09786	7.43048	7.67906	7.0032	7.32527	1.00401	0.979674	1.01632	0.521068	0.521395	0.525896	0.765804	0.822281	0.820471	0.985848	0.974745	1.03941	0.303055	0.307765	0.338777	0.968956	1.01436	1.0483
CBL	483	P22681	E3 ubiquitin-protein ligase CBL	K.VERPPS#PFSMAPQASLPPVPPR.L	4	5.11421	5.11697	5.82376	5.7975	5.72047	5.59645	5.64982	5.51717	5.43426	5.44497	5.49765	5.86055	5.38746	5.37208	5.43478	5.57918	5.5987	6.054	5.35164	5.60106	0.955633	0.956149	1.08822	1.08331	1.06892	1.04574	1.05572	1.03093	1.01544	0.972133	0.981538	1.04633	0.961864	0.959119	0.970313	0.996094	0.999579	1.08087
SLC38A1	49	Q9H2H9	Sodium-coupled neutral amino acid transporter 1	K.FISDRES#RR.S	4	5.46034	5.13477	5.1713	4.96586	4.44474	4.97872	5.45802	5.38557	5.59956	5.51381	4.9758	5.379	5.81117	5.81426	6.01286	6.2471	6.88659	6.76055	5.25547	5.28953	1.03898	0.977034	0.983985	0.944894	0.845736	0.947341	1.03854	1.02475	1.06547	1.0424	0.940687	1.01691	1.09862	1.0992	1.13675	1.18103	1.30193	1.2781
CARHSP1	41	Q9Y2V2	Calcium-regulated heat-stable protein 1	R.GNVVPS#PLPTR.R	4	5.67748	5.54693	5.45401	5.72005	5.62991	5.62475	5.49296	5.54131	5.64146	5.51652	5.33854	5.43168	5.40836	5.3614	5.52791	5.63491	5.76978	5.68203	5.55947	5.42891	1.02123	0.997743	0.98103	1.02888	1.01267	1.01174	0.988036	0.996732	1.01475	1.01614	0.983353	1.00051	0.996214	0.987564	1.01824	1.03795	1.06279	1.04662
COPA	173	P53621-2	Isoform 2 of Coatomer subunit alpha	K.NLS#PGAVESDVR.G	4	5.52118	5.55675	5.79845	5.53926	5.45603	5.53456	5.77991	5.63669	5.76582	5.18016	5.59936	5.31821	5.26433	5.23651	5.71264	5.68553	5.45415	5.96045	5.62546	5.36591	0.981463	0.987786	1.03075	0.984676	0.969881	0.983842	1.02745	1.002	1.02495	0.965383	1.04351	0.991111	0.981069	0.975884	1.06462	1.05956	1.01644	1.1108
CDC20	70	Q12834	Cell division cycle protein 20 homolog	K.VQTT#PSK.P	4	5.11161	5.02306	4.9733	6.01725	6.03369	6.01792	4.93709	4.94908	4.9803	5.37863	5.18649	5.2451	6.3063	6.59036	6.4784	5.43506	5.71932	5.61704	5.03599	5.27007	1.01502	0.997433	0.987551	1.19485	1.19811	1.19498	0.980362	0.982743	0.988941	1.0206	0.984141	0.995261	1.19662	1.25053	1.22928	1.03131	1.08524	1.06584
AKAP1	445	Q92667	A-kinase anchor protein 1, mitochondrial	K.SLLSS#PTK.D	4	5.52697	5.54324	5.13722	5.94891	6.11764	5.84059	5.26782	5.20543	5.17928	5.42885	5.13572	5.17465	6.16885	6.07942	6.44945	5.25117	5.32369	5.22109	5.40248	5.24641	1.02304	1.02606	0.950901	1.10114	1.13238	1.08109	0.975075	0.963526	0.958687	1.03477	0.978902	0.986323	1.17582	1.15878	1.22931	1.00091	1.01473	0.995175
PPHLN1	133	Q8NEY8	Periphilin-1	K.RDNTFFRES#PVGR.K	4	5.42692	5.6275	5.70064	5.58776	5.35891	5.52254	5.66874	5.72481	5.71203	5.4438	5.80149	5.55426	5.28922	5.37794	5.22923	5.39053	5.7806	5.80308	5.58502	5.59985	0.971692	1.00761	1.0207	1.00049	0.959514	0.988814	1.01499	1.02503	1.02274	0.972133	1.03601	0.991859	0.944527	0.960371	0.933815	0.96262	1.03228	1.03629
NIFK	223	Q9BYG3	MKI67 FHA domain-interacting nucleolar phosphoprotein	K.VSGTLDT#PEK.T	4	4.91679	4.81721	4.85691	6.5055	6.97219	7.19528	4.7545	4.85116	4.7209	4.84931	4.90336	4.56458	7.08697	7.04002	7.40309	4.88191	4.85414	4.82616	4.86364	4.77242	1.01093	0.990455	0.998618	1.33758	1.43354	1.4794	0.97756	0.997435	0.970653	1.01611	1.02744	0.95645	1.48498	1.47515	1.55122	1.02294	1.01712	1.01126
PPIG	358	Q13427	Peptidyl-prolyl cis-trans isomerase G	R.RS#ET#PPHWR.Q	4	4.90602	5.27864	5.25576	6.29759	6.01359	5.80717	5.3588	5.03844	5.3284	5.18521	4.96729	5.18251	6.47991	6.36177	6.5975	5.13451	5.18454	5.62235	5.14681	5.11167	0.953216	1.02561	1.02117	1.22359	1.16841	1.12831	1.04119	0.978945	1.03528	1.01439	0.971755	1.01386	1.26767	1.24456	1.29068	1.00447	1.01426	1.09991
PPIG	687	Q13427	Peptidyl-prolyl cis-trans isomerase G	R.DQS#PFSK.I	4	5.58259	5.79912	5.44775	5.35746	5.3099	5.67396	5.63112	5.58315	5.607	5.38344	5.53041	5.33952	5.58069	5.43156	5.61794	5.53793	5.69312	5.89335	5.60982	5.41779	0.995146	1.03374	0.97111	0.955015	0.946537	1.01143	1.0038	0.995245	0.999498	0.99366	1.02079	0.985554	1.03007	1.00254	1.03694	1.02217	1.05082	1.08778
NUP93	767	Q8N1F7	Nuclear pore complex protein Nup93	K.GTS#PSSSSR.P	4	5.79055	5.48244	5.31408	5.69398	5.52217	5.71579	5.60692	5.61485	5.32545	5.33305	5.40702	5.41033	5.37979	5.6007	5.88865	5.53156	5.66509	5.71758	5.52903	5.38347	1.0473	0.991575	0.961124	1.02983	0.998761	1.03378	1.01409	1.01552	0.96318	0.990635	1.00438	1.00499	0.999316	1.04035	1.09384	1.02751	1.05231	1.06206
WDR44	344	Q5JSH3	WD repeat-containing protein 44	R.SNS#GRELTDEEILASVMIK.N	4	5.02052	5.47231	5.92912	5.71246	5.47063	5.60818	5.45609	5.87125	5.68338	5.86916	5.63991	5.33923	5.10621	5.31211	5.3732	5.69862	5.52193	5.9157	5.47398	5.6161	0.91716	0.999694	1.08315	1.04356	0.999387	1.02451	0.996731	1.07257	1.03825	1.04506	1.00424	0.950701	0.909209	0.945872	0.956749	1.01469	0.983232	1.05335
LIN54	310	Q6MZP7	Protein lin-54 homolog	K.IAIS#PLK.S	4	5.55127	5.33263	5.39081	5.95922	5.76627	5.91706	5.49353	5.30592	5.43332	5.34613	5.06999	5.38991	5.89497	5.66622	5.92919	5.49555	5.57917	5.47884	5.4249	5.26867	1.02329	0.982991	0.993715	1.09849	1.06293	1.09072	1.01265	0.978067	1.00155	1.0147	0.962289	1.02301	1.11887	1.07546	1.12537	1.04306	1.05893	1.03989
TMEM201	454	Q5SNT2	Transmembrane protein 201	R.ALS#LGTIPSLTR.A	4	6.26537	5.90799	6.56671	4.48256	4.2145	4.14044	6.28118	6.2678	6.13648	6.49209	6.30517	6.08298	3.56485	3.96246	3.5832	6.33015	6.58837	6.8277	6.24669	6.29341	1.00299	0.94578	1.05123	0.71759	0.674677	0.662821	1.00552	1.00338	0.982357	1.03157	1.00187	0.966563	0.566441	0.629621	0.569357	1.00584	1.04687	1.0849
ZYX	267	Q15942	Zyxin	K.FS#PVTPK.F	4	5.32377	5.25874	5.25635	5.88863	6.08702	5.99206	5.36946	5.28633	5.28121	5.12014	4.96431	5.05482	6.3177	6.44302	7.02904	5.24897	4.93128	5.14715	5.27962	5.04642	1.00836	0.996045	0.995592	1.11535	1.15293	1.13494	1.01702	1.00127	1.0003	1.01461	0.983728	1.00166	1.25192	1.27675	1.39288	1.04014	0.977182	1.01996
MIA2	1255	Q96PC5	Melanoma inhibitory activity protein 2	R.SFNMPS#LDK.M	4	7.19059	7.63264	7.36482	1.96757	1.78637	2.18458	8.28341	7.0736	7.56466	8.76373	7.62157	7.96313	0.478595	0.57178	0.798277	7.68086	7.46743	7.60638	7.39602	8.11614	0.972225	1.03199	0.995782	0.266031	0.241532	0.295373	1.11998	0.956406	1.0228	1.07979	0.939062	0.981147	0.0589682	0.0704497	0.0983566	0.946368	0.920071	0.937191
CNOT2	165	Q9NZN8	CCR4-NOT transcription complex subunit 2	R.TNSMSSSGLGS#PNR.S	4	5.2635	5.30528	5.14042	5.97637	6.08219	5.9639	5.61359	4.26103	5.27015	5.28054	5.51567	5.45455	6.95265	6.81772	6.7171	5.00654	4.78367	4.59511	5.2364	5.41692	1.00517	1.01315	0.981671	1.14131	1.16152	1.13893	1.07203	0.813732	1.00644	0.974823	1.01823	1.00695	1.2835	1.2586	1.24002	0.92424	0.883098	0.848288
RBM39	136	Q14498	RNA-binding protein 39	K.S#PVREPIDNLTPEER.D	4	5.10431	5.52447	5.66859	5.63631	5.44195	5.47895	5.67303	5.68621	5.51844	5.65302	5.70752	5.66871	5.28327	5.26151	5.38506	5.81494	5.58738	5.90632	5.43246	5.67642	0.939595	1.01694	1.04347	1.03753	1.00175	1.00856	1.04428	1.04671	1.01583	0.995878	1.00548	0.998642	0.930741	0.926906	0.948672	1.0244	0.984315	1.0405
TALDO1	237	P37837	Transaldolase	K.TIVMGAS#FR.N	4	5.67251	5.56044	5.91438	5.44735	5.2185	5.4373	5.47893	5.65159	5.66625	5.40654	5.35661	5.54455	5.61458	5.51482	5.56967	5.46437	5.73464	5.74695	5.71578	5.4359	0.99243	0.972824	1.03475	0.953038	0.913	0.95128	0.958563	0.988771	0.991336	0.994599	0.985414	1.01999	1.03287	1.01452	1.02461	1.00524	1.05496	1.05722
EP400	3152	Q96L91	E1A-binding protein p400	K.T#PTKPPCQ.-	4	4.42041	4.37502	4.13492	8.07565	7.80926	7.72312	4.03196	4.20599	4.37904	4.51966	4.39321	4.30805	7.71183	7.83873	8.33849	4.25062	4.56012	4.92395	4.31012	4.40697	1.02559	1.01506	0.959352	1.87365	1.81184	1.79186	0.935463	0.975841	1.01599	1.02557	0.996877	0.977553	1.74992	1.77871	1.89211	0.964521	1.03475	1.11731
DHX8	460	Q14562	ATP-dependent RNA helicase DHX8	K.QSMDMS#PIK.I	4	5.72239	5.56001	5.51228	5.45528	5.43556	5.46587	5.41328	5.35022	5.45294	5.48307	5.7765	5.47967	5.59794	5.39461	5.68162	5.70313	5.70969	5.80594	5.59823	5.57975	1.02218	0.993174	0.984647	0.974466	0.970943	0.976358	0.966962	0.9557	0.974048	0.982673	1.03526	0.982065	1.00326	0.96682	1.01826	1.02211	1.02329	1.04054
SRSF9	211	Q13242	Serine/arginine-rich splicing factor 9	R.GS#PHYFS#PFRPY.-	4	6.07693	5.51271	5.60022	5.2449	5.13156	5.25116	5.59203	5.78709	5.89231	5.72856	5.55763	5.69864	5.11046	4.97184	5.28603	5.48596	6.2038	5.86819	5.72995	5.66161	1.06055	0.962086	0.97736	0.915348	0.895568	0.916441	0.975929	1.00997	1.02833	1.01183	0.981633	1.00654	0.902651	0.878166	0.933662	0.968975	1.09577	1.03649
STIM1	575	Q13586	Stromal interaction molecule 1	K.LPDS#PALAK.K	4	5.40021	5.08479	5.11309	4.93805	5.44215	5.49388	5.44161	5.59492	5.43008	5.07213	6.06902	5.86586	4.98272	5.2917	5.63529	6.05636	6.22228	6.86587	5.19936	5.669	1.03863	0.977964	0.983407	0.949742	1.0467	1.05664	1.04659	1.07608	1.04437	0.894714	1.07056	1.03472	0.87894	0.933445	0.994053	1.06833	1.0976	1.21112
RBMX	208	P38159	RNA-binding motif protein, X chromosome	R.RDVYLS#PR.D	4	5.40838	5.49927	5.58385	5.58119	5.51102	5.52364	5.5983	5.66581	5.49371	5.55075	5.575	5.48232	5.40865	5.55762	5.35388	5.55555	5.83093	5.82013	5.49717	5.53602	0.983848	1.00038	1.01577	1.01529	1.00252	1.00482	1.0184	1.03068	0.999372	1.00266	1.00704	0.990299	0.976993	1.0039	0.967099	1.00353	1.05327	1.05132
NT5C2	529	P49902	Cytosolic purine 5'-nucleotidase	R.SIS#EIKPPNLFPLAPQEITHCHDEDDDEEEEEEEE.-	4	6.92122	6.96388	7.29346	3.18651	3.18947	3.44999	6.66125	6.16974	7.06617	7.17769	6.60124	7.58279	2.17949	2.48008	2.49892	6.82115	6.92879	6.82816	7.05952	7.12057	0.98041	0.986452	1.03314	0.451378	0.451797	0.488701	0.943584	0.87396	1.00094	1.00802	0.927066	1.06491	0.306083	0.348298	0.350943	0.957949	0.973067	0.958935
PDZD8	538	Q8NEN9	PDZ domain-containing protein 8	K.PLGAIS#PVLNR.K	4	5.19386	5.24427	5.54635	5.79116	5.63487	5.8776	5.74567	5.50307	5.48506	5.55089	5.74917	5.41197	5.15744	5.43763	5.54765	5.77172	5.23883	6.11281	5.32816	5.57067	0.974794	0.984255	1.04095	1.0869	1.05756	1.10312	1.07836	1.03283	1.02945	0.996448	1.03204	0.97151	0.92582	0.976116	0.995867	1.03609	0.94043	1.09732
ARHGEF12	736	Q9NZN5	Rho guanine nucleotide exchange factor 12	R.VTEHGT#PK.P	4	5.22262	5.48996	5.25263	5.47215	5.48415	5.2623	5.43573	5.68512	5.42292	5.43153	5.46067	5.5722	5.55486	5.47228	5.41238	5.75076	6.18385	6.43391	5.32174	5.48813	0.981375	1.03161	0.987015	1.02826	1.03052	0.988832	1.02142	1.06828	1.01901	0.989686	0.994997	1.01532	1.01216	0.997111	0.986197	1.04785	1.12677	1.17233
EEF2	57	P13639	Elongation factor 2	R.FT#DT#RKDEQER.C	4	4.87576	4.94836	5.78474	5.74752	4.61079	4.99504	5.10241	5.34656	5.71724	5.05358	5.19632	5.24546	5.50883	6.81079	5.77387	6.20572	6.3403	6.73671	5.20296	5.16512	0.937114	0.951068	1.11182	1.10466	0.886187	0.96004	0.980675	1.0276	1.09884	0.978405	1.00604	1.01555	1.06655	1.31861	1.11786	1.20147	1.22752	1.30427
PARN	619	O95453	Poly(A)-specific ribonuclease PARN	K.ELS#PAGS#ISK.N	4	5.73911	5.52326	5.53377	5.3436	5.84942	5.56229	5.61392	5.65408	5.61568	5.48197	5.1816	5.31031	5.68419	5.39319	5.72497	5.5031	5.70327	5.58228	5.59872	5.32462	1.02508	0.986523	0.9884	0.954432	1.04478	0.993493	1.00272	1.00989	1.00303	1.02955	0.973138	0.997312	1.06753	1.01288	1.07519	1.03352	1.07111	1.04839
UBN2	13	Q6ZU65	Ubinuclein-2	R.VAFISLS#PVR.R	4	5.41503	5.61007	5.39126	5.62036	5.65688	5.49038	5.35678	5.61529	5.68948	5.4372	5.4643	5.32924	5.71933	5.51081	6.22361	5.35518	5.72542	5.38938	5.47212	5.41025	0.989567	1.02521	0.985224	1.02709	1.03376	1.00334	0.978921	1.02616	1.03972	1.00498	1.00999	0.985028	1.05713	1.01859	1.15034	0.989822	1.05825	0.996143
EIF3H	183	O15372	Eukaryotic translation initiation factor 3 subunit H	K.DFS#PEALK.K	4	5.54197	5.56776	5.69446	5.61109	5.39707	5.64468	5.60116	5.81007	5.59853	5.50771	5.27898	5.11412	5.4759	5.54211	5.54727	5.66159	5.62748	5.77806	5.6014	5.30027	0.98939	0.993996	1.01661	1.00173	0.963523	1.00773	0.999957	1.03725	0.999488	1.03914	0.995983	0.964879	1.03314	1.04563	1.0466	1.06817	1.06173	1.09014
IARS1	1047	P41252	Isoleucine--tRNA ligase, cytoplasmic	K.PYPVS#PSDK.V	4	5.46535	4.85673	5.70708	6.05442	5.84108	6.03666	5.50761	5.28462	5.88748	5.33759	5.15362	5.37425	5.61168	5.34408	5.69791	5.96811	5.17901	5.69272	5.34305	5.28849	1.02289	0.90898	1.06813	1.13314	1.09321	1.12981	1.0308	0.989064	1.1019	1.00928	0.974497	1.01622	1.06111	1.01051	1.07742	1.12851	0.979298	1.07644
LBR	118	Q14739	Delta(14)-sterol reductase LBR	K.LT#PLILK.P	4	4.65815	4.49261	5.17727	6.06021	6.14013	6.82899	4.78405	5.05312	4.95996	5.32533	5.34382	5.71222	5.2176	5.90098	6.03496	5.85252	6.00844	6.44965	4.77601	5.46045	0.975323	0.940662	1.08402	1.26888	1.28562	1.42985	1.00168	1.05802	1.03852	0.975253	0.97864	1.04611	0.955525	1.08068	1.10521	1.0718	1.10036	1.18116
H1-5	138	P16401	Histone H1.5	K.PAGAT#PK.K	4	4.15109	4.26206	4.5461	7.02265	7.10879	7.46854	4.25873	4.07703	4.18753	5.18914	4.57042	4.83904	7.53885	8.1259	8.12091	4.97105	4.61555	4.9466	4.31975	4.8662	0.960956	0.986646	1.0524	1.62571	1.64565	1.72893	0.985876	0.943813	0.969393	1.06636	0.939218	0.994419	1.54923	1.66987	1.66884	1.02155	0.94849	1.01652
CDC16	560	Q13042	Cell division cycle protein 16 homolog	K.NIIS#PPWDFR.E	4	5.61943	5.49592	5.4587	5.61708	5.7507	5.70557	5.47335	5.63265	5.70633	5.43294	5.59131	5.43033	5.42679	5.43504	5.25562	5.64326	5.74741	5.57759	5.52468	5.48486	1.01715	0.994793	0.988057	1.01672	1.04091	1.03274	0.990709	1.01954	1.03288	0.990534	1.01941	0.990058	0.989413	0.990917	0.958205	1.02888	1.04787	1.01691
RBM5	59	P52756	RNA-binding protein 5	R.DYDS#PERER.E	4	5.0811	5.09105	5.59242	6.01533	5.35798	5.68292	5.68082	5.33021	5.43407	5.44874	5.53767	5.65921	5.57932	5.41757	5.67336	5.46459	5.85279	6.10085	5.25486	5.54854	0.966934	0.968828	1.06424	1.14472	1.01962	1.08146	1.08106	1.01434	1.0341	0.982013	0.998041	1.01995	1.00555	0.976395	1.0225	0.984869	1.05483	1.09954
ZNF638	1401	Q14966	Zinc finger protein 638	K.AVIVSS#PK.A	4	4.91874	5.56402	5.28546	6.2597	5.7623	6.1588	5.39136	5.25697	5.18245	5.64002	4.98468	5.25012	6.06251	6.03632	6.09407	5.40864	5.17195	5.5719	5.25607	5.29161	0.93582	1.05859	1.00559	1.19094	1.09631	1.17175	1.02574	1.00017	0.985992	1.06584	0.941998	0.99216	1.14568	1.14073	1.15165	1.02212	0.977387	1.05297
ENO1	419	P06733	Alpha-enolase	R.IEEELGS#K.A	4	5.01758	6.05618	5.51506	5.39761	5.25431	5.38903	5.7249	5.64395	5.57618	5.36981	5.50555	5.85124	5.61584	5.1248	5.55472	5.64661	5.7756	5.98105	5.5296	5.57553	0.907403	1.09523	0.997369	0.97613	0.950214	0.974577	1.03532	1.02068	1.00842	0.963103	0.987448	1.04945	1.00723	0.919159	0.996266	1.01275	1.03588	1.07273
BRMS1	237	Q9HCU9	Breast cancer metastasis-suppressor 1	R.AAVS#PQK.R	4	5.77541	5.68549	5.47078	5.60088	5.54552	5.68265	5.52335	5.57538	5.49968	5.4511	5.50772	5.45978	5.51608	5.41635	5.59394	5.45611	5.69479	5.54501	5.64389	5.47287	1.0233	1.00737	0.969327	0.992379	0.98257	1.00687	0.978642	0.987862	0.974448	0.996022	1.00637	0.99761	1.0079	0.989674	1.02212	0.996938	1.04055	1.01318
NUF2	247	Q9BZD4	Kinetochore protein Nuf2	K.IVDS#PEK.L	4	5.19219	5.68457	5.56177	5.78451	5.39203	5.69114	5.3668	5.65031	5.41371	5.39769	5.41971	5.72914	5.52475	5.59027	5.63782	5.52086	5.53379	5.90892	5.47951	5.51551	0.947564	1.03742	1.01501	1.05566	0.984036	1.03862	0.979431	1.03117	0.987991	0.978638	0.982629	1.03873	1.00168	1.01355	1.02218	1.00097	1.00331	1.07133
RPS26	96	P62854	40S ribosomal protein S26	K.DRT#PPPR.F	4	4.99174	5.58025	5.51623	5.62115	5.52226	5.28716	5.53486	5.78788	5.59058	5.58944	5.64223	5.469	5.28166	5.57888	5.53683	5.68517	5.63322	6.15144	5.36274	5.56689	0.930819	1.04056	1.02862	1.04819	1.02975	0.985906	1.0321	1.07928	1.04249	1.00405	1.01353	0.982415	0.948764	1.00215	0.994601	1.02125	1.01191	1.105
NF2	13	P35240-2	Isoform 2 of Merlin	R.MSFSS#LK.R	4	4.88858	5.20675	5.44697	4.45256	4.25015	5.02517	5.01801	4.92959	5.73206	5.29285	5.18723	5.64993	5.4451	5.70175	5.54795	5.78818	9.29109	7.14606	5.18077	5.37667	0.943602	1.00501	1.05138	0.859441	0.820372	0.969967	0.968584	0.951518	1.10641	0.98441	0.964767	1.05082	1.01273	1.06046	1.03186	1.07654	1.72804	1.32909
CPSF1	756	Q10570	Cleavage and polyadenylation specificity factor subunit 1	R.SGPEAEGLGSETSPTVDDEEEM*LYGDSGSLFS#PSK.E	4	4.75896	4.77201	4.90959	6.53718	6.20344	6.66442	5.03511	4.91623	4.92977	5.45253	4.9881	5.47886	6.74761	6.57286	6.15028	4.73287	5.50569	5.6445	4.81352	5.3065	0.988666	0.991376	1.01996	1.35809	1.28875	1.38452	1.04603	1.02134	1.02415	1.02752	0.939999	1.03248	1.27157	1.23864	1.15901	0.891902	1.03754	1.0637
DAP	51	P51397	Death-associated protein 1	K.DKDDQEWES#PS#PPKPTVFISGVIAR.G	4	5.16082	5.1602	5.92333	5.39521	5.13325	5.45641	5.25687	5.54889	4.9523	5.76671	5.68429	6.06803	5.78685	5.41226	5.79909	5.83952	5.47903	6.17694	5.41479	5.83968	0.953098	0.952984	1.09392	0.996386	0.948005	1.00769	0.970836	1.02477	0.914588	0.987505	0.973392	1.0391	0.990954	0.926807	0.993049	0.999973	0.938241	1.05775
NOL8	660	Q76FK4	Nucleolar protein 8	K.AVS#PSSSEK.R	3	4.92591	4.84722	5.02706	6.14108	5.81527	6.0438	5.15002	5.35232	5.07122	5.11172	5.4267	5.41242	6.26648	6.09671	6.64763	5.4205	5.48734	5.75661	4.93339	5.31695	0.998482	0.982532	1.01899	1.2448	1.17876	1.22508	1.04391	1.08492	1.02794	0.961402	1.02064	1.01796	1.17859	1.14666	1.25027	1.01948	1.03205	1.08269
ZMYM3	774	Q14202	Zinc finger MYM-type protein 3	R.FYSQQNQPNLDTQSGPESLLNSQS#PESK.P	3	5.29496	5.60673	5.31837	5.88681	5.50028	5.95257	5.29141	5.99018	5.88255	5.35528	4.83155	5.46149	5.55516	5.51968	5.34132	5.6486	5.82672	5.73636	5.40669	5.21611	0.979335	1.037	0.983666	1.0888	1.01731	1.10096	0.978678	1.10792	1.08801	1.02668	0.926276	1.04704	1.065	1.0582	1.02401	1.08292	1.11706	1.09974
KSR1	406	Q8IVT5	Kinase suppressor of Ras 1	R.RTES#VPSDINNPVDR.A	3	5.20871	5.15517	6.11436	5.52198	5.36914	5.76692	5.7917	5.64965	5.64665	5.84044	5.62707	6.03384	4.58896	4.53562	4.80474	5.70679	6.33372	6.30455	5.49274	5.83378	0.948289	0.938541	1.11317	1.00532	0.977497	1.04992	1.05443	1.02857	1.02802	1.00114	0.964566	1.03429	0.786619	0.777475	0.823605	0.97823	1.0857	1.0807
HNRNPK	379	P61978-2	Isoform 2 of Heterogeneous nuclear ribonucleoprotein K	R.GS#YGDLGGPIITTQVTIPK.D	3	5.66642	5.81395	6.20241	5.00897	4.83723	4.79671	6.2902	6.18288	6.26018	6.1621	6.27836	6.58194	3.62	3.67839	3.51299	6.32075	6.24366	6.54287	5.89426	6.3408	0.961345	0.986375	1.05228	0.849805	0.820669	0.813794	1.06717	1.04897	1.06208	0.971818	0.990153	1.03803	0.570907	0.580115	0.55403	0.996838	0.98468	1.03187
HNRNPK	216	P61978-2	Isoform 2 of Heterogeneous nuclear ribonucleoprotein K	K.IILDLISES#PIK.G	3	5.53034	5.93219	5.68947	5.97198	5.01315	5.31999	5.41183	5.73772	5.42051	5.48696	5.82596	5.51679	5.31005	5.34179	5.79909	5.53499	5.5716	5.58557	5.71733	5.60991	0.967293	1.03758	0.995127	1.04454	0.876834	0.930502	0.946566	1.00357	0.948083	0.978084	1.03851	0.983402	0.946548	0.952207	1.03372	0.986647	0.993172	0.995662
FOXK1	445	P85037	Forkhead box protein K1	R.EGS#PIPHDPEFGSK.L	3	5.72202	5.78774	6.37385	5.3044	4.46555	5.58566	5.22251	5.41807	5.26518	6.35261	5.8197	6.26764	5.27245	5.22887	5.14099	5.56169	5.10177	6.10931	5.9612	6.14665	0.959876	0.970902	1.06922	0.889821	0.749101	0.937001	0.876084	0.908888	0.883242	1.03351	0.946809	1.01968	0.857776	0.850686	0.836389	0.904833	0.830008	0.993925
UTP3	37	Q9NQZ2	Something about silencing protein 10	K.AGPTLTDENGDDLGLPPS#PGDTSYYQDQVDDFHEAR.S	3	5.27137	5.35214	5.88681	5.61926	5.35256	5.81782	5.52167	4.99668	5.57299	4.88688	5.40346	5.4287	5.62347	6.13794	5.91499	5.36224	5.68531	6.16571	5.50344	5.23968	0.957832	0.972508	1.06966	1.02105	0.972585	1.05712	1.00331	0.907919	1.01264	0.932668	1.03126	1.03607	1.07325	1.17143	1.12888	1.02339	1.08505	1.17673
HUWE1	1395	Q7Z6Z7	E3 ubiquitin-protein ligase HUWE1	R.AES#PEEVACR.K	3	5.69351	5.59777	5.59432	5.63344	5.60123	5.1417	5.53123	5.69284	5.46124	5.64057	5.47462	5.26586	5.50727	5.53112	5.70399	5.26207	5.53213	6.13509	5.62853	5.46035	1.01154	0.994535	0.993921	1.00087	0.995149	0.913507	0.982713	1.01143	0.970278	1.03301	1.00261	0.964382	1.00859	1.01296	1.04462	0.963688	1.01315	1.12357
HUWE1	3373	Q7Z6Z7	E3 ubiquitin-protein ligase HUWE1	K.ACS#PCSSQSSSSGICTDFWDLLVK.L	3	5.2928	5.57519	5.45586	5.44576	5.54702	5.51552	5.51849	5.68429	5.49235	5.41058	5.58172	5.47309	5.6875	5.37124	5.64792	5.61845	5.72316	5.95907	5.44128	5.48846	0.972711	1.02461	1.00268	1.00082	1.01943	1.01364	1.01419	1.04466	1.00938	0.985809	1.01699	0.997199	1.03626	0.978641	1.02905	1.02368	1.04276	1.08575
EPS15L1	229	Q9UBC2-2	Isoform 2 of Epidermal growth factor receptor substrate 15-like 1	K.TVFPGAVPVLPAS#PPPK.D	3	5.35693	5.40612	6.16575	6.10915	6.36865	6.31583	4.95057	4.8814	5.28566	6.08148	5.62551	5.8987	5.56584	5.67246	5.34282	4.79238	5.17988	5.00087	5.64293	5.86857	0.949317	0.958034	1.09265	1.08262	1.12861	1.11925	0.877304	0.865046	0.936687	1.03628	0.958584	1.00514	0.948416	0.966584	0.910413	0.816619	0.882648	0.852146
MAP1B	614	P46821	Microtubule-associated protein 1B	K.EEPS#PVK.A	3	5.75037	5.93903	5.41657	5.75506	5.63456	5.82935	5.46684	5.46583	5.3968	5.48426	5.39415	5.06954	5.55336	5.55648	5.92579	5.28032	5.59947	5.48222	5.70199	5.31599	1.00848	1.04157	0.949944	1.00931	0.988174	1.02234	0.95876	0.958583	0.946477	1.03165	1.0147	0.953641	1.04465	1.04524	1.11471	0.993291	1.05333	1.03127
MAP1B	1427	P46821	Microtubule-associated protein 1B	R.GAES#PFEEK.S	3	5.3567	5.98157	5.55149	5.27679	5.15141	5.51701	5.62882	5.56292	5.46395	5.68819	5.56638	5.51651	5.1541	5.33204	5.53491	5.53079	6.13122	6.05521	5.62992	5.59036	0.95147	1.06246	0.98607	0.937276	0.915006	0.979944	0.999805	0.988099	0.970521	1.0175	0.99571	0.98679	0.921962	0.953792	0.990081	0.989344	1.09675	1.08315
MAP1B	1312	P46821	Microtubule-associated protein 1B	K.VSAEAEVAPVSPEVTQEVVEEHCAS#PEDK.T	3	5.41115	5.52566	5.56483	5.91458	5.52827	5.38524	5.66467	5.71831	5.47463	5.77637	5.41758	5.25687	5.28841	5.31975	5.6717	5.50858	5.70304	5.87038	5.50055	5.4836	0.983748	1.00457	1.01169	1.07527	1.00504	0.979037	1.02984	1.03959	0.995289	1.05339	0.987959	0.958652	0.964403	0.970118	1.0343	1.00455	1.04002	1.07053
MAP1B	1016	P46821	Microtubule-associated protein 1B	K.GEAEQS#EEEADEEDKAEDAREEEYEPEK.M	3	4.48062	5.90728	5.60827	5.75879	5.44713	5.16885	5.67307	5.58521	5.78254	5.93725	5.83177	5.13391	5.42466	5.92771	6.12096	5.48819	4.99545	5.72834	5.33206	5.63431	0.840318	1.10788	1.0518	1.08003	1.02158	0.969391	1.06396	1.04748	1.08449	1.05377	1.03505	0.911187	0.962789	1.05207	1.08637	0.974067	0.886612	1.01669
MAP1B	1501	P46821	Microtubule-associated protein 1B	K.LGDVS#PTQIDVSQFGSFK.E	3	5.49504	5.57653	5.33856	5.5554	5.20437	5.91897	5.67914	5.5691	5.14215	6.09123	5.51872	5.69772	5.33415	5.232	5.36735	5.7409	5.67845	5.86023	5.47004	5.76922	1.00457	1.01947	0.975963	1.0156	0.951432	1.08207	1.03823	1.01811	0.940057	1.05581	0.956579	0.987606	0.924588	0.906881	0.930342	0.995091	0.984266	1.01577
MAP1B	1298	P46821	Microtubule-associated protein 1B	K.VSAEAEVAPVS#PEVTQEVVEEHCAS#PEDK.T	3	5.32742	5.51296	5.81148	5.5952	5.66775	5.08262	6.12163	5.61819	5.19588	5.85772	5.20031	5.67939	5.55339	5.1981	5.70237	5.44317	5.94385	5.48859	5.55062	5.57914	0.959788	0.993215	1.047	1.00803	1.0211	0.915685	1.10287	1.01217	0.936091	1.04993	0.932099	1.01797	0.995384	0.931702	1.02209	0.975629	1.06537	0.983769
MAP1B	1067	P46821	Microtubule-associated protein 1B	K.AAEAGGAEEQYGFLTT#PTK.Q	3	4.85214	5.11126	4.85191	6.44152	6.35658	6.29589	4.94103	4.95785	4.75838	4.86444	4.60255	4.66579	6.96103	7.66886	7.69624	5.00009	5.04059	4.93383	4.93844	4.71093	0.982526	1.03499	0.982479	1.30436	1.28716	1.27488	1.00052	1.00393	0.963541	1.03259	0.976994	0.990418	1.47763	1.62789	1.6337	1.06138	1.06998	1.04732
CHAF1A	65	Q13111	Chromatin assembly factor 1 subunit A	K.S#PDLEASLDTLENNCHVGSDIDFRPK.L	3	5.06426	5.40843	5.31434	5.40594	5.52326	4.8716	5.78263	5.72887	5.71277	5.77334	5.76089	5.87506	5.34504	5.73069	5.61835	5.41324	5.88983	5.78147	5.26234	5.8031	0.962359	1.02776	1.00988	1.02729	1.04958	0.925748	1.09887	1.08865	1.08559	0.994872	0.992727	1.0124	0.921066	0.987523	0.968163	0.932819	1.01495	0.996273
LARP1	766	Q6PKG0	La-related protein 1	R.S#LPTTVPESPNYR.N	3	7.27079	7.15856	7.70653	4.8271	4.0754	4.62357	5.72727	5.64276	5.72553	7.10409	6.92382	7.48052	3.73076	3.673	3.89397	4.4245	5.1919	4.81993	7.37863	7.16948	0.985385	0.970175	1.04444	0.6542	0.552325	0.626617	0.776198	0.764744	0.775961	0.99088	0.965736	1.04338	0.520367	0.512311	0.543132	0.61713	0.724167	0.672284
LARP1	143	Q6PKG0	La-related protein 1	K.NALPPVLTTVNGQS#PPEHSAPAK.V	3	5.30118	5.53433	5.65052	5.39407	5.71541	5.60118	5.53609	5.58582	5.35874	5.47061	5.60363	5.51662	5.73929	5.64131	5.6649	5.46425	5.44986	5.77218	5.49534	5.53029	0.964668	1.00709	1.02824	0.981571	1.04005	1.01926	1.00742	1.01646	0.975141	0.98921	1.01326	0.997528	1.03779	1.02008	1.02434	0.988059	0.985457	1.04374
LARP1	1071	Q6PKG0	La-related protein 1	R.PAAMISQPPT#PPTGQPVR.E	3	5.23526	5.57215	5.45126	5.50644	5.42255	6.01043	5.55376	5.19758	5.44543	5.68497	5.83435	5.99786	5.38868	5.60782	5.5421	5.60557	5.42883	5.51496	5.41956	5.83906	0.965994	1.02816	1.00585	1.01603	1.00055	1.10902	1.02476	0.959041	1.00477	0.97361	0.999193	1.0272	0.922867	0.960396	0.949141	0.960012	0.929743	0.944494
SLTM	289	Q9NWH9	SAFB-like transcription modulator	K.DGQDAIAQS#PEK.E	3	4.96339	5.25672	5.67392	5.5777	5.39973	5.58694	5.63546	5.55951	5.60864	5.63175	5.34019	5.40593	5.74215	5.53411	5.74072	5.81479	5.55428	5.97406	5.29801	5.45929	0.93684	0.992207	1.07095	1.05279	1.0192	1.05454	1.06369	1.04936	1.05863	1.03159	0.978184	0.990226	1.05181	1.0137	1.05155	1.06512	1.0174	1.09429
SLTM	126	Q9NWH9	SAFB-like transcription modulator	K.DCELENQEAHEQDGNDELKDS#EEFGENEEENVHSK.E	3	4.45511	5.31967	5.83564	5.862	4.85032	5.32579	5.90225	6.00135	5.70853	6.09785	4.82725	5.46397	5.65086	5.13584	5.67369	6.12116	5.54635	6.22237	5.20347	5.46302	0.85618	1.02233	1.12149	1.12655	0.932131	1.02351	1.13429	1.15333	1.09706	1.1162	0.883623	1.00017	1.03438	0.940109	1.03856	1.12047	1.01525	1.139
NPM1	139	P06748	Nucleophosmin	R.LISIS#GK.V	3	5.82545	5.54962	5.93376	5.58147	5.67832	6.0707	5.38625	5.44685	5.29701	6.15547	5.93578	5.8006	3.98317	3.78834	3.52201	6.57756	6.92513	6.54251	5.76961	5.96395	1.00968	0.961871	1.02845	0.96739	0.984177	1.05219	0.933555	0.944059	0.918088	1.03211	0.995276	0.97261	0.667875	0.635206	0.59055	1.10289	1.16117	1.09701
CCDC86	91	Q9H6F5	Coiled-coil domain-containing protein 86	R.LQQGAGLES#PQGQPEPGAAS#PQR.Q	3	5.38796	4.83663	5.52503	5.31336	5.07518	6.05781	6.34748	5.37395	5.67763	5.5576	5.54889	5.19938	5.77078	5.47732	5.51405	5.41295	6.24714	5.67687	5.24987	5.43529	1.0263	0.921285	1.05241	1.01209	0.966725	1.1539	1.20907	1.02363	1.08148	1.0225	1.0209	0.956597	1.06172	1.00773	1.01449	0.99589	1.14937	1.04445
CDYL	88	Q9Y232	Chromodomain Y-like protein	K.GYDS#EDDTWEPEQHLVNCEEYIHDFNR.R	3	5.11783	4.71358	5.04257	5.70325	5.55633	5.32694	5.41662	6.30039	5.48693	5.43375	5.70866	5.7704	5.64782	5.3977	5.57075	5.63565	5.9358	6.23504	4.95799	5.6376	1.03224	0.950703	1.01706	1.15032	1.12068	1.07442	1.0925	1.27076	1.10668	0.96384	1.0126	1.02356	1.00181	0.957445	0.988142	0.999654	1.05289	1.10597
ARID3A	77	Q99856	AT-rich interactive domain-containing protein 3A	R.AAAAGLGHPAS#PGGS#EDGPPGS#EEEDAAR.E	3	5.40318	5.30973	5.27387	5.84192	4.96906	5.58275	5.38878	5.3263	4.87669	6.2046	5.51321	5.7683	5.51049	6.12337	5.59009	5.54227	5.89354	5.88186	5.32893	5.8287	1.01393	0.996397	0.989668	1.09627	0.932469	1.04763	1.01123	0.999507	0.915136	1.06449	0.945872	0.989637	0.945406	1.05055	0.959062	0.950859	1.01112	1.00912
EMD	49	P50402	Emerin	R.RLS#PPSSSAASSYSFSDLNSTR.G	3	5.79752	5.94324	5.95493	5.6183	5.70635	5.96194	5.68895	5.59648	5.98584	5.85649	5.87701	5.61388	4.87932	5.17985	4.68218	5.25803	5.36375	5.03595	5.89856	5.78246	0.98287	1.00757	1.00956	0.952486	0.967414	1.01074	0.964463	0.948787	1.0148	1.0128	1.01635	0.970847	0.843815	0.895787	0.809721	0.909307	0.92759	0.870901
PAK2	169	Q13177	Serine/threonine-protein kinase PAK 2	K.GTEAPAVVT#EEEDDDEETAPPVIAPRPDHTK.S	3	5.26879	5.23786	5.77875	5.55031	5.46631	5.64954	5.47939	5.35494	5.49629	6.08383	5.45655	5.65097	5.41205	5.67096	5.56863	5.2864	5.94914	5.63931	5.42847	5.73045	0.970586	0.964887	1.06453	1.02244	1.00697	1.04072	1.00938	0.986454	1.01249	1.06167	0.952203	0.98613	0.944438	0.989618	0.971762	0.922512	1.03816	0.984095
PAK2	141	Q13177	Serine/threonine-protein kinase PAK 2	K.YLS#FTPPEK.D	3	6.14418	5.95694	5.90605	4.54226	4.46082	4.85224	5.74207	5.58884	5.82791	5.98247	5.84778	6.33981	4.2651	4.33296	4.25057	6.72983	6.56639	6.66378	6.00239	6.05669	1.02362	0.992429	0.98395	0.756742	0.743173	0.808385	0.95663	0.931103	0.970931	0.987746	0.965508	1.04675	0.704197	0.715401	0.701799	1.11114	1.08416	1.10023
PTPN12	435	Q05209	Tyrosine-protein phosphatase non-receptor type 12	R.NLS#FEIK.K	3	5.15648	5.54589	5.6794	4.30147	3.62381	4.54881	5.44234	5.31514	5.59787	6.21649	5.50113	5.75491	5.79895	6.10504	6.27361	6.17871	6.39993	6.56002	5.46059	5.82418	0.944308	1.01562	1.04007	0.787731	0.66363	0.833026	0.996658	0.973364	1.02514	1.06736	0.944534	0.988107	0.995669	1.04822	1.07717	1.06087	1.09886	1.12634
PTPN12	673	Q05209	Tyrosine-protein phosphatase non-receptor type 12	K.DVDVSEDS#PPPLPER.T	3	5.47103	5.45815	5.38221	5.39539	5.64097	5.57332	5.58427	5.73911	5.69766	5.4056	5.3002	5.23522	5.71617	5.44557	5.52654	5.74444	5.5708	6.11333	5.43713	5.31367	1.00623	1.00387	0.989899	0.992322	1.03749	1.02505	1.02706	1.05554	1.04792	1.0173	0.997465	0.985235	1.07575	1.02482	1.04006	1.08107	1.04839	1.15049
TCOF1	1386	Q13428-4	Isoform 4 of Treacle protein	K.LS#GDQPAAR.T	3	6.0747	5.58811	5.56139	5.64814	5.7548	5.65418	5.43091	5.91702	5.53929	5.49956	5.07026	5.47628	5.28953	5.13303	5.18068	5.81115	5.45277	5.9182	5.7414	5.3487	1.05805	0.973301	0.968647	0.983757	1.00233	0.984808	0.94592	1.03059	0.964798	1.0282	0.947942	1.02385	0.988938	0.959678	0.968587	1.08646	1.01946	1.10647
TCOF1	914	Q13428-4	Isoform 4 of Treacle protein	K.GAAPT#PPGK.T	3	5.5651	5.2277	5.10238	5.809	5.75887	6.07854	5.14968	5.24152	5.5527	5.24052	5.30797	5.48791	5.8881	5.79934	6.39862	5.38932	5.4153	5.58742	5.29839	5.34547	1.05034	0.986657	0.963005	1.09637	1.08691	1.14724	0.971931	0.989266	1.048	0.980367	0.992985	1.02665	1.10151	1.08491	1.19702	1.0082	1.01306	1.04526
TCOF1	1446	Q13428-4	Isoform 4 of Treacle protein	K.GSLGS#QGAK.D	3	5.60648	6.09507	5.46747	6.15966	5.49058	5.83731	5.4206	5.95933	5.78074	5.39147	5.1371	5.12443	5.19842	5.05509	5.73092	5.51433	5.36371	5.66727	5.723	5.21767	0.979639	1.06501	0.955349	1.0763	0.959388	1.01997	0.947161	1.04129	1.01009	1.03331	0.984558	0.982131	0.996312	0.96884	1.09837	1.05686	1.02799	1.08617
TCOF1	233	Q13428-4	Isoform 4 of Treacle protein	K.ASSVSTKES#PAR.K	3	4.63776	5.26562	5.44075	6.3267	5.95557	5.53127	5.2011	5.10291	5.10945	5.12771	5.47599	5.05795	6.02171	7.00557	6.75829	4.9368	5.38012	5.66474	5.11471	5.22055	0.906749	1.0295	1.06375	1.23696	1.1644	1.08144	1.01689	0.997693	0.998972	0.982217	1.04893	0.968854	1.15346	1.34192	1.29456	0.945647	1.03057	1.08508
TCOF1	1147	Q13428-4	Isoform 4 of Treacle protein	R.TQPSSGVDSAVGTLPATS#PQSTSVQAK.G	3	5.34146	4.59952	5.51298	6.18812	5.61469	5.76653	5.61469	5.58327	5.79541	4.96747	5.31893	4.9213	6.18399	6.05785	5.88665	5.60279	5.40255	5.64182	5.15132	5.06923	1.03691	0.892882	1.07021	1.20127	1.08995	1.11943	1.08995	1.08385	1.12503	0.979926	1.04926	0.970817	1.21991	1.19502	1.16125	1.10525	1.06575	1.11295
PLCB3	501	Q01970	1-phosphatidylinositol 4,5-bisphosphate phosphodiesterase beta-3	K.RPLEQSNSALSESSAAT#EPSSPQLGSPSSDSCPGLSNGEEVGLEK.P	3	5.13118	5.15427	6.17551	5.70895	5.63402	5.83714	5.71602	6.38381	5.70518	5.33052	5.02043	5.01572	5.55626	5.44504	5.58454	5.66183	5.37482	5.56475	5.48699	5.12222	0.935154	0.939363	1.12548	1.04045	1.0268	1.06382	1.04174	1.16345	1.03977	1.04067	0.980127	0.979207	1.08474	1.06302	1.09026	1.10535	1.04931	1.08639
SUGP1	485	Q8IWZ8	SURP and G-patch domain-containing protein 1	K.AVQQHQHGYDS#DEEVDSELGTWEHQLR.R	3	4.74769	5.2602	5.41261	6.07426	5.45415	5.62945	5.98955	5.86821	5.40084	5.82177	4.98579	5.77663	5.19348	5.84499	5.4584	5.53853	5.41719	6.12627	5.14016	5.52806	0.923645	1.02335	1.053	1.18173	1.06108	1.09519	1.16525	1.14164	1.05071	1.05313	0.901905	1.04497	0.939475	1.05733	0.987398	1.00189	0.979943	1.10821
HSPH1	817	Q92598-4	Isoform 4 of Heat shock protein 105 kDa	R.T#PNGPNIDK.K	3	5.62255	5.59198	5.79824	5.5355	5.72458	5.64656	5.71367	5.71075	5.51221	5.44991	5.56781	5.37815	5.40071	5.13317	5.416	5.28339	5.66811	5.84671	5.67092	5.46529	0.99147	0.98608	1.02245	0.97612	1.00946	0.995705	1.00754	1.00702	0.972014	0.997186	1.01876	0.984055	0.988184	0.939231	0.99098	0.966717	1.03711	1.06979
USP10	624	Q14694-2	Isoform 2 of Ubiquitin carboxyl-terminal hydrolase 10	K.NHSVNEEEQEEQGEGS#EDEWEQVGPR.N	3	5.06938	5.58742	5.6897	5.73159	5.66352	5.18737	5.64676	6.23287	5.27324	5.61709	5.1769	5.27429	5.35493	5.48758	5.61046	5.9763	5.54937	5.87122	5.44883	5.35609	0.930361	1.02543	1.04421	1.05189	1.0394	0.952015	1.03633	1.14389	0.967775	1.04873	0.966544	0.984727	0.999783	1.02455	1.04749	1.11579	1.03609	1.09618
USP10	148	Q14694-2	Isoform 2 of Ubiquitin carboxyl-terminal hydrolase 10	K.IT#PDGITK.E	3	5.46853	5.63745	5.6374	5.72602	5.68032	5.67589	5.71975	5.56073	5.78726	5.36517	5.21989	5.25529	5.45294	5.32708	5.35312	5.42466	5.72916	5.97934	5.58113	5.28012	0.979825	1.01009	1.01008	1.02596	1.01777	1.01698	1.02484	0.996346	1.03693	1.01611	0.988594	0.995298	1.03273	1.00889	1.01383	1.02738	1.08504	1.13243
TCOF1	1073	Q13428-7	Isoform 7 of Treacle protein	K.KQEGPATQVDSAVGTLPATS#PQSTSVQAK.G	3	5.35409	5.14355	5.56463	5.57007	5.55812	5.87305	5.77059	5.73826	5.73052	5.30787	5.45426	5.49398	5.51999	5.62561	5.59942	5.37448	5.42386	5.89765	5.35409	5.4187	1	0.960677	1.03932	1.04034	1.03811	1.09693	1.07779	1.07175	1.07031	0.979546	1.00656	1.01389	1.01869	1.03818	1.03335	0.991838	1.00095	1.08839
ARFGAP2	432	Q8N6H7	ADP-ribosylation factor GTPase-activating protein 2	K.AIS#SDM*FFGR.E	3	7.57536	8.06283	7.46516	1.44507	1.48058	1.92782	8.06	7.31739	7.44218	8.7502	7.69208	7.73025	0.925019	0.975447	1.3347	7.19441	7.39604	7.22546	7.70112	8.05751	0.983671	1.04697	0.969361	0.187645	0.192255	0.25033	1.0466	0.950173	0.966376	1.08597	0.954648	0.959384	0.114802	0.121061	0.165647	0.892883	0.917906	0.896736
ANAPC1	569	Q9H1A4	Anaphase-promoting complex subunit 1	K.LHDS#LYNEDCTFQQLGTYIHSIR.D	3	5.13801	5.16276	5.70476	5.95142	5.04349	5.44715	5.56804	5.55425	5.78873	5.76196	5.05323	5.77738	5.65202	5.34045	4.87148	5.82403	6.08854	6.27231	5.33518	5.53085	0.963045	0.967683	1.06927	1.1155	0.945327	1.02099	1.04365	1.04106	1.08501	1.04178	0.913643	1.04457	1.02191	0.965575	0.880782	1.05301	1.10083	1.13406
EDC4	33	Q6P2E9	Enhancer of mRNA-decapping protein 4	K.LDRPAGGPSAES#PRPSSAYNGDLNGLLVPDPLCSGDSTSANK.T	3	4.89876	5.36363	5.69036	5.39206	5.72979	5.80436	5.66102	5.86182	5.82148	5.52623	6.01219	5.78388	4.39751	4.54269	4.56714	6.22828	6.28727	6.43153	5.31758	5.7741	0.921238	1.00866	1.0701	1.01401	1.07752	1.09154	1.06458	1.10235	1.09476	0.957072	1.04123	1.00169	0.761592	0.786735	0.79097	1.07866	1.08887	1.11386
EDC4	723	Q6P2E9	Enhancer of mRNA-decapping protein 4	K.GPGQVPTATSALSLELQEVEPLGLPQAS#PSR.T	3	5.56214	5.68883	5.47953	5.47632	5.50288	5.91039	5.37064	5.59367	5.57061	5.5598	5.5201	5.67832	5.30642	5.57586	5.22439	5.46756	5.51543	5.99709	5.57683	5.58608	0.997365	1.02008	0.982552	0.981976	0.986739	1.05981	0.963028	1.00302	0.998883	0.995297	0.98819	1.01651	0.949937	0.998171	0.935253	0.978783	0.987354	1.07358
ATXN2L	634	Q8WWM7-3	Isoform 3 of Ataxin-2-like protein	K.EDKPPLAPSGGTEGPEQPPPPCPSQTGS#PPVGLIK.G	3	5.0653	5.14788	5.76075	5.77286	5.33608	5.63983	5.77068	5.49182	5.80398	5.67397	5.42673	5.86335	5.21095	5.46558	5.68507	5.18421	5.72998	5.97099	5.32464	5.65468	0.951293	0.966802	1.0819	1.08418	1.00215	1.05919	1.08377	1.0314	1.09002	1.00341	0.959688	1.0369	0.921528	0.966559	1.00537	0.916799	1.01331	1.05594
ATXN2L	684	Q8WWM7-3	Isoform 3 of Ataxin-2-like protein	K.STSTPTS#PGPR.T	3	5.69002	5.48623	5.50797	4.95595	5.85005	5.60799	5.37492	5.61854	5.0957	5.60772	5.80353	5.99779	4.95393	4.95117	5.10414	6.04807	6.09524	6.25104	5.56141	5.80301	1.02313	0.986482	0.990392	0.891132	1.0519	1.00838	0.966468	1.01027	0.91626	0.966346	1.00009	1.03356	0.853682	0.853208	0.879567	1.04223	1.05036	1.07721
ATXN2L	238	Q8WWM7-3	Isoform 3 of Ataxin-2-like protein	R.WEGGDSNS#DDYDLESDMSNGWDPNEMFK.F	3	5.82494	5.59875	5.12805	5.66587	5.99825	5.01739	6.03487	5.95472	5.47589	5.46612	5.15734	5.74602	5.70412	5.27613	5.24806	5.07191	5.28468	6.3469	5.51725	5.45649	1.05577	1.01477	0.929458	1.02694	1.08718	0.909401	1.09382	1.07929	0.992503	1.00176	0.945175	1.05306	1.04538	0.966946	0.961801	0.929518	0.968512	1.16318
ATXN2L	32	Q8WWM7-3	Isoform 3 of Ataxin-2-like protein	R.RPPGGTS#PPNGGLPGPLATSAAPPGPPAAASPCLGPVAAAGSGLR.R	3	4.84562	5.95709	6.06611	5.38661	5.1624	5.41404	5.18914	5.71231	6.07914	5.45998	6.2389	5.08561	5.52718	5.67734	4.99235	5.6602	5.593	5.95298	5.62294	5.59483	0.861759	1.05943	1.07881	0.957971	0.918096	0.962849	0.922852	1.01589	1.08113	0.975898	1.11512	0.908983	0.987908	1.01475	0.892316	1.01168	0.999673	1.06401
DFFA	107	O00273	DNA fragmentation factor subunit alpha	K.WAYNNSDGGTAWIS#QESFDVDETDSGAGLK.W	3	6.06285	6.49496	6.70098	3.75646	3.24839	3.71271	7.09298	6.18319	6.35457	7.10331	5.6897	6.77878	3.41431	3.51398	3.89564	6.15462	6.5685	7.27409	6.4196	6.52393	0.944429	1.01174	1.04383	0.585156	0.506012	0.578339	1.10489	0.963173	0.98987	1.08881	0.872128	1.03906	0.523351	0.538629	0.597131	0.943392	1.00683	1.11499
RBM17	71	Q96I25	Splicing factor 45	R.QIVDT#PPHVAAGLK.D	3	5.09403	5.30676	5.65935	5.31046	5.29597	5.52138	5.48581	5.62856	5.44663	5.47149	5.48713	5.69253	5.33433	5.74053	5.71262	5.69344	5.85858	6.26041	5.35338	5.55038	0.951554	0.991291	1.05716	0.991983	0.989276	1.03138	1.02474	1.0514	1.01742	0.985786	0.988604	1.02561	0.961075	1.03426	1.02923	1.02577	1.05553	1.12792
SCRIB	1348	Q14160	Protein scribble homolog	R.AFAAVPTSHPPEDAPAQPPTPGPAAS#PEQLSFR.E	3	5.05679	5.0366	5.33026	5.3864	5.96267	5.13975	5.42078	5.45327	5.88634	5.08108	5.70529	5.5479	5.32458	5.53623	6.02828	5.40911	6.1371	6.55755	5.14122	5.44476	0.983578	0.979652	1.03677	1.04769	1.15978	0.999714	1.05438	1.0607	1.14493	0.933206	1.04785	1.01894	0.977928	1.0168	1.10717	0.993454	1.12716	1.20438
SCRIB	1439	Q14160	Protein scribble homolog	R.LALDGETLGEEEQEDEQPPWASPS#PTSR.Q	3	4.87733	5.31025	6.49663	5.75455	5.33349	5.47194	6.04379	5.12769	5.838	5.27421	5.50703	5.22822	5.23059	5.63696	5.38517	5.96413	5.27516	6.24484	5.5614	5.33649	0.876997	0.95484	1.16816	1.03473	0.959018	0.983914	1.08674	0.922014	1.04974	0.98833	1.03196	0.979712	0.980156	1.0563	1.00912	1.11761	0.988508	1.17022
NIBAN2	641	Q96TA1	Protein Niban 2	K.QVVSVVQDEEVGLPFEASPES#PPPASPDGVTEIR.G	3	5.4009	5.51712	5.67156	5.5613	5.85824	5.13899	6.15557	5.58996	5.27751	5.81883	5.7651	5.72927	5.58121	4.82097	5.1171	5.18516	5.43791	6.37329	5.52986	5.77107	0.976679	0.997697	1.02562	1.00569	1.05938	0.929317	1.11315	1.01087	0.954366	1.00828	0.998965	0.992758	0.967101	0.835368	0.886682	0.898476	0.942272	1.10435
HNRNPC	240	B4DY08	Heterogeneous nuclear ribonucleoproteins C1/C2	K.MES#EGGADDS#AEEGDLLDDDDNEDRGDDQVK.T	3	5.38706	5.39812	5.29949	5.88525	5.31345	5.4395	5.51407	5.46476	5.30238	5.88189	5.20736	5.65961	5.70387	5.28314	5.2776	5.82968	5.92928	6.22348	5.36156	5.58295	1.00476	1.00682	0.988424	1.09768	0.991027	1.01454	1.02845	1.01925	0.988963	1.05354	0.932725	1.01373	1.02166	0.946298	0.945307	1.04419	1.06203	1.11473
MAP1A	1069	P78559-2	Isoform 2 of Microtubule-associated protein 1A	K.VPPPRS#PQAQEAPVNIDEGLTGCTIQLLPAQDK.A	3	5.27922	5.56878	5.57248	5.94682	5.09907	5.4325	5.53896	5.40367	5.69742	5.69865	6.05205	5.121	5.09168	5.68978	5.42585	5.55449	5.40786	6.41973	5.47349	5.6239	0.964506	1.01741	1.01808	1.08648	0.931593	0.992511	1.01196	0.987243	1.04091	1.01329	1.07613	0.910578	0.905364	1.01171	0.964783	0.987657	0.961585	1.14151
MAP1A	2022	P78559-2	Isoform 2 of Microtubule-associated protein 1A	K.ELSS#PIS#PK.S	3	4.91851	5.56947	5.51411	5.45394	5.87011	5.74755	5.66168	5.44219	5.11907	5.73006	5.33248	5.56339	5.39655	5.38125	5.71975	5.83292	5.69963	6.04734	5.33403	5.54198	0.922099	1.04414	1.03376	1.02248	1.1005	1.07753	1.06143	1.02028	0.9597	1.03394	0.962199	1.00386	0.973759	0.970998	1.03208	1.0525	1.02845	1.09119
MAP1A	576	P78559-2	Isoform 2 of Microtubule-associated protein 1A	K.PFPLDTAEEGPPSTAIQGT#PPSVPGLGQEEHVMK.E	3	5.42449	5.09804	5.95151	5.86462	5.23163	5.84513	5.84594	5.21478	5.62506	5.35445	5.37191	5.31588	5.61552	5.46509	5.33476	5.513	5.80453	6.12366	5.49135	5.34741	0.987825	0.928378	1.0838	1.06797	0.952704	1.06443	1.06457	0.949635	1.02435	1.00132	1.00458	0.994103	1.05014	1.02201	0.997634	1.03097	1.08548	1.14516
PRPF4B	20	Q13523	Serine/threonine-protein kinase PRP4 homolog	R.EQPEM*EDANS#EK.S	3	5.12762	5.46839	5.71318	5.56211	5.37279	5.48915	5.57053	5.81888	5.14455	5.48176	5.2191	5.27934	5.59607	5.48681	5.79185	5.79737	5.83806	6.24243	5.4364	5.32673	0.943202	1.00588	1.05091	1.02313	0.9883	1.0097	1.02467	1.07036	0.946316	1.0291	0.979794	0.991103	1.05056	1.03005	1.08732	1.08835	1.09599	1.17191
PRPF4B	849	Q13523	Serine/threonine-protein kinase PRP4 homolog	K.LCDFGSASHVADNDITPY#LVSR.F	3	5.57465	5.79774	5.74836	5.37102	5.1366	5.5273	5.26557	5.26615	5.76985	5.31467	6.04784	5.71437	5.96999	5.46339	5.40326	5.20051	5.98132	5.44742	5.70691	5.69229	0.976823	1.01591	1.00726	0.941143	0.900066	0.968527	0.922666	0.922768	1.01103	0.93366	1.06246	1.00388	1.04879	0.959788	0.949224	0.913605	1.05078	0.956981
EPB41	555	P11171	Protein 4.1	R.SLDGAAAVDSADRS#PR.P	3	5.64187	5.63171	5.66815	5.61753	5.43341	5.83252	5.65522	5.26904	5.44231	5.49766	5.35512	5.42813	5.41381	5.32564	5.36778	5.68136	5.92653	5.81222	5.64724	5.42697	0.999048	0.99725	1.0037	0.994739	0.962135	1.03281	1.00141	0.933029	0.963711	1.01303	0.986761	1.00021	0.997574	0.981329	0.989093	1.04688	1.09205	1.07099
MCM2	53	P49736	DNA replication licensing factor MCM2	R.DLPPFEDES#EGLLGTEGPLEEEEDGEELIGDGM*ER.D	3	5.81288	5.1874	5.64591	5.21407	5.42256	5.20489	5.52134	5.58385	5.05365	5.98728	5.35393	5.47108	5.38366	5.52484	5.53008	5.95581	5.85135	6.29543	5.54873	5.6041	1.04761	0.934881	1.01751	0.939686	0.977261	0.938032	0.995064	1.00633	0.910776	1.06838	0.955361	0.976264	0.960665	0.985857	0.986793	1.06276	1.04412	1.12336
TLN1	425	Q9Y490	Talin-1	K.DHFGLEGDEESTMLEDSVS#PKK.S	3	4.28998	4.6106	4.69704	6.61761	6.29211	6.29498	5.02125	5.00101	4.96497	5.05542	4.56638	4.717	7.29475	7.8059	7.4626	4.98277	4.94156	5.38409	4.53254	4.7796	0.946485	1.01722	1.03629	1.46002	1.38821	1.38884	1.10782	1.10336	1.0954	1.05771	0.955389	0.986902	1.52623	1.63317	1.56134	1.04251	1.03389	1.12647
PHF3	1133	Q92576	PHD finger protein 3	R.M*APPVDDLS#PKK.V	3	5.2208	5.38887	5.29177	5.96341	5.6698	5.59667	5.31512	5.59435	5.65294	5.97686	4.73903	5.15401	5.63826	5.75375	5.8861	5.70087	5.25064	6.20677	5.30048	5.28997	0.984968	1.01668	0.998357	1.12507	1.06968	1.05588	1.00276	1.05544	1.0665	1.12985	0.895853	0.974299	1.06584	1.08767	1.11269	1.07768	0.992566	1.17331
ZMYND8	574	Q9ULU4-19	Isoform 19 of Protein kinase C-binding protein 1	K.ELSESVQQQSTPVPLIS#PK.R	3	4.79475	5.00808	5.45977	6.37599	6.31541	6.8899	5.15294	4.94981	5.11376	4.69664	5.06339	4.96002	6.22784	6.92973	6.81056	4.65318	5.20792	5.39031	5.08753	4.90668	0.94245	0.984383	1.07317	1.25326	1.24135	1.35427	1.01286	0.972929	1.00516	0.957193	1.03194	1.01087	1.26926	1.41231	1.38802	0.948336	1.06139	1.09856
ZMYND8	517	Q9ULU4-19	Isoform 19 of Protein kinase C-binding protein 1	K.TGQAGSLSGS#PK.P	3	4.62431	5.51996	5.47026	6.27201	5.28983	5.7572	5.37674	5.54443	5.33828	5.13675	4.87928	5.21042	6.33943	5.81313	6.55894	5.64744	5.2314	5.99019	5.20484	5.07548	0.888463	1.06054	1.05099	1.20503	1.01633	1.10612	1.03303	1.06524	1.02564	1.01207	0.961343	1.02659	1.24903	1.14534	1.29228	1.11269	1.03072	1.18022
ZC3H13	198	Q5T200	Zinc finger CCCH domain-containing protein 13	K.KEVS#PEVVR.S	3	5.43531	5.88595	5.49741	5.61634	5.58971	5.38552	5.65162	5.79642	5.80257	5.65508	5.63348	5.20375	5.30327	5.55851	5.63718	5.42947	5.33366	5.58475	5.60623	5.49743	0.969514	1.0499	0.98059	1.0018	0.997054	0.960632	1.0081	1.03392	1.03502	1.02868	1.02475	0.946577	0.964681	1.01111	1.02542	0.987638	0.970209	1.01588
ZC3H13	1033	Q5T200	Zinc finger CCCH domain-containing protein 13	R.T#PPITTK.E	3	5.90323	5.84697	5.4156	5.42337	5.23898	5.7287	5.37703	5.36535	5.32188	5.73849	5.62251	5.49615	5.59477	5.43956	5.61885	5.65782	5.72459	5.48616	5.72193	5.61905	1.03168	1.02185	0.946464	0.947821	0.915597	1.00118	0.939722	0.93768	0.930083	1.02126	1.00062	0.978128	0.995679	0.968057	0.999965	1.0069	1.01878	0.97635
ZC3H13	364	Q5T200	Zinc finger CCCH domain-containing protein 13	R.TLT#PPLRR.S	3	5.656	5.74056	5.53382	5.41757	5.5022	5.55274	5.69835	5.66396	5.34758	5.68236	5.19086	5.41675	5.44633	5.35652	5.65322	5.60516	5.55732	5.97868	5.64346	5.42999	1.00222	1.01721	0.980572	0.959974	0.97497	0.983926	1.00973	1.00363	0.947572	1.04648	0.955962	0.997561	1.00301	0.98647	1.04111	1.03226	1.02345	1.10105
CHD4	531	Q14839-2	Isoform 2 of Chromodomain-helicase-DNA-binding protein 4	K.WGQPPS#PTPVPRPPDADPNTPS#PK.P	3	4.71023	5.28288	5.79534	5.57322	5.30014	5.42133	5.56419	5.92175	5.63061	5.66311	5.20022	5.37478	5.63663	5.55396	5.72451	6.17597	5.4424	6.0287	5.26282	5.4127	0.895002	1.00381	1.10119	1.05898	1.00709	1.03012	1.05726	1.1252	1.06988	1.04626	0.960743	0.992994	1.04137	1.0261	1.05761	1.14101	1.00549	1.1138
MEPCE	213	Q7L2J0	7SK snRNA methylphosphate capping enzyme	R.TLNAET#PK.S	3	4.85388	4.86424	5.10265	6.11644	5.96182	6.10927	5.97568	5.50945	5.93819	4.74075	4.41643	4.36524	6.61731	5.98244	6.19282	5.91569	5.5467	5.79098	4.94026	4.50748	0.982517	0.984612	1.03287	1.23808	1.20678	1.23663	1.20959	1.11522	1.202	1.05175	0.979801	0.968445	1.46807	1.32723	1.3739	1.31242	1.23056	1.28475
ILF3	596	Q12906-7	Isoform 7 of Interleukin enhancer-binding factor 3	K.LFPDT#PLALDANKK.K	3	5.6232	5.36758	5.80306	5.70864	5.67831	5.97808	5.52896	5.87594	5.61225	5.45285	5.02544	5.59897	5.04286	5.49808	5.45572	5.31714	5.55571	5.8772	5.59795	5.35909	1.00451	0.958848	1.03664	1.01977	1.01436	1.06791	0.987676	1.04966	1.00255	1.0175	0.937743	1.04476	0.940992	1.02594	1.01803	0.992173	1.03669	1.09668
ILF3	482	Q12906-7	Isoform 7 of Interleukin enhancer-binding factor 3	K.GEDS#AEETEAK.P	3	4.77315	4.80892	5.57046	5.65908	5.60445	5.80783	5.5596	5.74211	5.69105	5.79821	5.35932	5.40976	5.76065	5.55192	5.53166	5.70424	5.8464	5.82118	5.05085	5.52243	0.94502	0.952103	1.10288	1.12042	1.10961	1.14987	1.10073	1.13686	1.12675	1.04994	0.970464	0.979598	1.04314	1.00534	1.00167	1.03292	1.05866	1.0541
ILF3	504	Q12906-7	Isoform 7 of Interleukin enhancer-binding factor 3	K.PAVVAPAPVVEAVST#PSAAFPSDATAENVK.Q	3	5.40331	5.04782	5.70739	6.04193	5.42561	6.17895	5.36111	4.85238	5.152	5.7759	5.34773	6.05218	5.52548	5.62817	5.24058	5.91842	5.40718	5.93388	5.38617	5.72527	1.00318	0.937181	1.05964	1.12175	1.00732	1.14719	0.995346	0.900897	0.956523	1.00884	0.934057	1.0571	0.965103	0.983041	0.915341	1.03374	0.944441	1.03644
ZNF579	483	Q8NAF0	Zinc finger protein 579	R.AAALQALQAQAPTS#PPPPPPPLK.A	3	5.09189	5.56553	5.7448	5.5679	5.10562	5.44878	6.04959	5.35807	6.04059	5.52574	5.42012	5.4843	5.21409	5.36565	5.60153	5.97499	5.52953	5.91129	5.46741	5.47672	0.931317	1.01795	1.05074	1.01838	0.933829	0.996593	1.10648	0.980003	1.10484	1.00895	0.989665	1.00138	0.952045	0.97972	1.02279	1.09098	1.00964	1.07935
PHRF1	867	Q9P1Y6	PHD and RING finger domain-containing protein 1	R.TISINS#PK.A	3	5.00411	4.87155	5.14198	5.89417	6.01634	6.17995	5.13413	5.02562	5.35694	4.94707	5.22004	5.00073	6.4627	6.40724	6.85227	5.59487	5.4118	5.4785	5.00588	5.05595	0.999646	0.973166	1.02719	1.17745	1.20185	1.23454	1.02562	1.00394	1.07013	0.978467	1.03246	0.989078	1.27824	1.26727	1.35529	1.10659	1.07038	1.08358
PHRF1	915	Q9P1Y6	PHD and RING finger domain-containing protein 1	R.GAVAAEGAS#DTEREEPTESQGLAAR.L	3	5.46736	5.50093	5.44415	6.12085	5.58801	5.45152	5.94779	5.42969	5.59074	5.65216	5.50694	5.35762	5.4073	5.37291	5.03661	5.63168	5.96689	5.52686	5.47081	5.50557	0.999368	1.00551	0.995127	1.11882	1.02142	0.996474	1.08719	0.992482	1.02192	1.02663	1.00025	0.973127	0.982151	0.975904	0.91482	1.02291	1.08379	1.00387
MAP4	521	P27816	Microtubule-associated protein 4	K.DVT#PPPETEVVLIK.N	3	5.61381	5.58379	5.38758	5.67098	5.6965	5.54463	5.62309	5.5303	5.83213	5.67672	5.28429	5.34091	5.34692	5.42087	5.56101	5.59416	5.62664	5.66566	5.52839	5.43397	1.01545	1.01002	0.974529	1.02579	1.03041	1.00294	1.01713	1.00035	1.05494	1.04467	0.972454	0.982875	0.98398	0.997589	1.02338	1.02948	1.03546	1.04264
MAP4	358	P27816	Microtubule-associated protein 4	K.ETERAS#PIK.M	3	5.47532	5.86624	5.04115	5.60511	5.6512	5.79748	5.32465	5.35529	5.36083	5.57798	5.23462	5.12443	5.88829	6.05108	6.23334	5.29588	5.47444	5.64267	5.4609	5.31234	1.00264	1.07423	0.923135	1.02641	1.03485	1.06163	0.975049	0.980661	0.981675	1.05	0.985369	0.964627	1.10842	1.13906	1.17337	0.996902	1.03051	1.06218
SPEN	2120	Q96T58	Msx2-interacting protein	R.ESGVVAVS#PEK.S	3	5.18392	5.95073	5.09997	6.05903	5.59316	5.64014	5.49054	5.35466	5.27714	5.64089	5.37074	5.35949	5.52256	5.75167	5.59267	5.32363	5.76329	6.02577	5.41154	5.45704	0.957938	1.09964	0.942425	1.11965	1.03356	1.04224	1.0146	0.98949	0.975165	1.03369	0.984186	0.982124	1.01201	1.05399	1.02485	0.975553	1.05612	1.10422
SPEN	1062	Q96T58	Msx2-interacting protein	R.LNTVAS#PK.D	3	5.77705	6.19147	5.52881	5.36866	5.35218	5.67295	5.75883	5.50316	5.36889	5.81233	5.40255	5.22673	5.40557	5.17683	5.64591	5.42042	5.61365	5.77403	5.83244	5.48053	0.990502	1.06156	0.947941	0.920483	0.917657	0.972654	0.987378	0.943544	0.920522	1.06054	0.98577	0.95369	0.986321	0.944584	1.03017	0.989031	1.02429	1.05355
SPEN	1730	Q96T58	Msx2-interacting protein	K.EAAMMPAGVEEGSSGDQPPY#LDAKPPTPGASFSQAESNVDPEPDSTQPLSK.P	3	4.9773	5.62416	5.18171	5.90149	5.20852	5.64486	5.48538	5.73048	5.89725	5.67309	5.12502	5.54325	5.48444	5.43857	5.6418	5.70908	5.81681	5.91678	5.26106	5.44712	0.946065	1.06902	0.984918	1.12173	0.990015	1.07295	1.04264	1.08923	1.12093	1.04148	0.940868	1.01765	1.00685	0.998431	1.03574	1.04809	1.06787	1.08622
SEPTIN5	17	G3XAH0	Septin	R.LVEQLLS#PR.T	3	5.30004	5.52741	5.38712	5.46661	5.93052	5.47104	5.47484	5.25412	5.22499	5.73862	5.68352	5.55781	5.31239	5.55939	5.68257	5.33487	6.32921	5.76491	5.40486	5.65999	0.980607	1.02267	0.996719	1.01142	1.09726	1.01225	1.01295	0.972112	0.966721	1.01389	1.00416	0.981947	0.938587	0.982227	1.00399	0.94256	1.11824	1.01854
LMNB1	575	P20700	Lamin-B1	K.TTIPEEEEEEEEAAGVVVEEELFHQQGT#PR.A	3	5.43602	5.73715	5.39826	5.82141	5.62325	5.70689	5.3605	5.41012	5.72436	5.49219	5.64635	5.99554	4.78476	5.62794	5.55242	5.24036	5.6582	5.78428	5.52381	5.71136	0.984107	1.03862	0.977271	1.05388	1.018	1.03314	0.970435	0.979418	1.03631	0.961626	0.988617	1.04976	0.837762	0.985393	0.972171	0.917533	0.990693	1.01277
EIF4G1	711	Q04637-9	Isoform 9 of Eukaryotic translation initiation factor 4 gamma 1	R.RS#QQGPR.K	3	8.15996	7.76842	7.80122	0.612708	0.629542	1.00628	8.57733	9.1822	8.28302	6.39846	8.86613	7.01378	0.696879	0.751445	0.87567	7.6677	7.69354	8.01571	7.90987	7.42612	1.03162	0.982118	0.986264	0.0774613	0.0795895	0.127218	1.08438	1.16085	1.04718	0.861615	1.19391	0.944474	0.0938416	0.101189	0.117918	1.03253	1.03601	1.07939
HDGFL2	657	Q7Z4V5-3	Isoform 3 of Hepatoma-derived growth factor-related protein 2	R.EGPDLDRPGS#DR.Q	3	5.35775	5.31163	5.41598	5.43781	5.00766	5.50823	5.06753	5.15259	5.25213	5.17625	5.11593	5.2282	5.53889	5.25413	5.18234	5.28606	9.76241	5.94448	5.36179	5.17346	0.999248	0.990645	1.01011	1.01418	0.933955	1.02731	0.94512	0.960985	0.979548	1.00054	0.98888	1.01058	1.07064	1.01559	1.00172	1.02177	1.88702	1.14903
SAMSN1	34	Q9NSI8	SAM domain-containing protein SAMSN-1	R.NNS#LSKPDDSTEAHEGDPTNGSGEQSK.T	3	3.69633	4.59642	4.59258	4.80377	4.42538	5.43389	4.16052	4.74573	5.43808	5.5215	4.78516	6.08481	6.96773	7.0004	7.6975	5.9479	6.72331	7.37898	4.29511	5.46382	0.860591	1.07015	1.06926	1.11843	1.03033	1.26513	0.968665	1.10491	1.26611	1.01056	0.875789	1.11365	1.27525	1.28123	1.40881	1.0886	1.23051	1.35052
SAMSN1	23	Q9NSI8	SAM domain-containing protein SAMSN-1	R.SSS#FGNFDR.F	3	5.78508	5.28815	5.65259	5.10134	4.88196	5.12175	5.64376	6.11158	5.86314	5.43526	6.08626	5.88255	4.118	4.19121	4.83156	6.37808	6.80315	6.82455	5.57528	5.80136	1.03763	0.9485	1.01387	0.914994	0.875645	0.918654	1.01228	1.09619	1.05163	0.936895	1.04911	1.014	0.709834	0.722453	0.832833	1.09941	1.17268	1.17637
EIF4EBP1	70	Q13541	Eukaryotic translation initiation factor 4E-binding protein 1	K.T#PPRDLPTIPGVTSPSSDEPPMEASQSHLR.N	3	6.2679	4.48491	6.21794	5.13128	5.65766	5.56041	5.44309	5.51313	5.15492	5.79193	5.8972	6.26255	5.37172	5.63312	5.16741	5.5738	5.31061	5.56041	5.65692	5.98389	1.10801	0.792819	1.09917	0.907081	1.00013	0.982941	0.962202	0.974582	0.911261	0.96792	0.985513	1.04657	0.897696	0.941381	0.863554	0.931466	0.887484	0.92923
EIF4EBP1	101	Q13541	Eukaryotic translation initiation factor 4E-binding protein 1	R.DLPTIPGVTSPSSDEPPMEASQSHLRNS#PEDK.R	3	5.64138	4.93523	5.56818	5.73556	5.60121	5.61371	5.58581	5.65857	5.92415	5.30839	5.05553	4.96826	5.67151	5.66906	5.85229	5.61259	5.71637	5.8822	5.3816	5.11073	1.04827	0.917057	1.03467	1.06577	1.04081	1.04313	1.03795	1.05147	1.10082	1.03868	0.989199	0.972124	1.10973	1.10925	1.1451	1.0982	1.1185	1.15095
PURB	101	Q96QR8	Transcriptional activator protein Pur-beta	R.DSLGDFIEHYAQLGPSS#PEQLAAGAEEGGGPR.R	3	5.23047	5.32216	5.50348	5.68072	4.8651	5.17049	5.87943	5.79319	5.90669	5.53382	5.48985	5.41589	5.70219	5.96702	5.89442	5.35726	5.62755	5.66027	5.35204	5.47985	0.977286	0.994417	1.0283	1.06141	0.909018	0.966078	1.09854	1.08243	1.10363	1.00985	1.00182	0.988327	1.04057	1.0889	1.07565	0.977629	1.02695	1.03292
HNRNPC	299	P07910	Heterogeneous nuclear ribonucleoproteins C1/C2	K.EAEEGEDDRDS#ANGEDDS.-	3	5.01457	5.10531	5.39922	5.61462	5.26486	5.49543	5.59921	5.57834	5.67406	5.51638	5.4867	5.76309	5.53994	5.65131	5.54157	5.85457	5.91359	5.98721	5.17303	5.58872	0.969367	0.986908	1.04372	1.08536	1.01775	1.06232	1.08239	1.07835	1.09685	0.987055	0.981745	1.0312	0.991271	1.0112	0.991563	1.04757	1.05813	1.0713
PPP1R11	106	O60927	E3 ubiquitin-protein ligase PPP1R11	R.ATLGPT#PTTPPQPPDPSQPPPGPMQH.-	3	5.16294	5.05443	5.39142	6.13848	6.03096	5.4796	5.07705	5.7543	5.31635	4.9597	4.93937	5.83461	5.68021	5.92115	5.8828	5.53663	6.01818	5.82182	5.20293	5.24456	0.992314	0.971459	1.03623	1.17981	1.15915	1.05318	0.975806	1.10597	1.0218	0.945684	0.941809	1.11251	1.08307	1.12901	1.1217	1.05569	1.14751	1.11007
ESF1	153	Q9H501	ESF1 homolog	K.IDSNIS#PK.K	3	5.17066	5.43424	5.63059	5.70878	5.21761	5.57626	5.34568	5.41314	5.52644	5.50211	5.41607	5.68715	5.51272	5.47867	5.71945	5.83158	5.45974	6.36912	5.41183	5.53511	0.955436	1.00414	1.04042	1.05487	0.964111	1.03038	0.987776	1.00024	1.02118	0.994038	0.978493	1.02747	0.995955	0.989803	1.0333	1.05356	0.986382	1.15068
ESF1	663	Q9H501	ESF1 homolog	K.ALAEEAS#EEELPS#DVDLNDPYFAEEVK.Q	3	5.40678	5.19126	5.38777	6.09413	5.29365	5.45246	5.6919	5.88197	5.8599	5.57509	5.50826	5.15232	5.40188	5.31205	5.55087	5.55087	5.55087	6.13797	5.3286	5.41189	1.01467	0.974225	1.0111	1.14366	0.993441	1.02324	1.06818	1.10385	1.09971	1.03016	1.01781	0.952037	0.998149	0.981551	1.02568	1.02568	1.02568	1.13416
LRBA	1118	P50851	Lipopolysaccharide-responsive and beige-like anchor protein	K.VEGS#PTEEANLPTELQDNSLSPAASEAGEK.L	3	5.26717	5.43964	5.48757	5.50041	4.88974	5.54974	5.51344	5.62575	5.58243	5.83472	5.92416	5.89608	5.44947	5.30587	5.66606	5.38369	5.70055	5.98352	5.39813	5.88499	0.97574	1.00769	1.01657	1.01895	0.905822	1.02809	1.02136	1.04217	1.03414	0.991458	1.00666	1.00189	0.925995	0.901595	0.962798	0.914817	0.96866	1.01674
UBR5	1549	O95071	E3 ubiquitin-protein ligase UBR5	R.RIS#QSQPVR.G	3	5.7968	5.87264	5.73782	4.95313	5.22989	5.05046	5.46549	5.66491	5.32776	6.23614	6.24943	6.22544	4.58736	5.17491	4.95951	5.61867	5.86972	5.97991	5.80242	6.237	0.999032	1.0121	0.988867	0.853632	0.901329	0.870406	0.941933	0.9763	0.918196	0.999861	1.00199	0.998147	0.735508	0.829711	0.795175	0.900861	0.941112	0.958779
UBR5	2028	O95071	E3 ubiquitin-protein ligase UBR5	R.RSDS#MTFLGCIPPNPFEVPLAEAIPLADQPHLLQPNAR.K	3	5.25715	5.80896	5.10195	5.81087	5.21653	5.32574	5.70319	5.42997	5.64303	5.66794	5.9243	6.01704	4.98776	5.7488	5.38705	5.19354	5.79631	5.97987	5.38935	5.86976	0.975469	1.07786	0.946672	1.07821	0.967932	0.988197	1.05823	1.00754	1.04707	0.965617	1.00929	1.02509	0.849738	0.979392	0.917764	0.884795	0.987487	1.01876
SMARCAD1	146	Q9H4L7-2	Isoform 2 of SWI/SNF-related matrix-associated actin-dependent regulator of chromatin subfamily A containing DEAD/H box 1	R.RNDDIS#ELEDLS#ELEDLK.D	3	5.26664	5.48153	5.70562	5.38082	5.39752	5.6286	5.53896	5.25147	5.17905	5.38934	5.7167	5.58736	5.17478	5.28078	5.66728	6.07798	5.91114	6.36444	5.4846	5.56446	0.96026	0.999441	1.0403	0.981078	0.984123	1.02626	1.00991	0.957494	0.944289	0.968527	1.02736	1.00411	0.92997	0.949019	1.01848	1.09228	1.0623	1.14377
SMARCAD1	152	Q9H4L7-2	Isoform 2 of SWI/SNF-related matrix-associated actin-dependent regulator of chromatin subfamily A containing DEAD/H box 1	R.RNDDIS#ELEDLS#ELEDLK.D	3	4.87506	5.26803	5.58999	5.23675	5.13806	5.60761	5.87959	5.10678	5.44402	5.44007	5.25077	6.0563	6.14295	5.39297	6.44334	5.56015	5.50424	6.06331	5.24436	5.58238	0.929582	1.00451	1.0659	0.998549	0.97973	1.06926	1.12113	0.973766	1.03807	0.974506	0.940597	1.0849	1.10042	0.966069	1.15423	0.996018	0.986003	1.08615
SMARCAD1	96	Q9H4L7-2	Isoform 2 of SWI/SNF-related matrix-associated actin-dependent regulator of chromatin subfamily A containing DEAD/H box 1	R.GIQYIDLS#S#DSEDVVSPNCSNTVQEK.T	3	5.32195	5.38959	5.44667	5.39896	4.99277	5.18513	5.25226	5.36284	5.76648	5.95782	5.8481	5.82066	5.56577	5.44974	5.20387	5.61603	5.80857	6.61278	5.38607	5.87553	0.988095	1.00065	1.01125	1.00239	0.926978	0.962693	0.975157	0.995687	1.07063	1.01401	0.995331	0.990662	0.94728	0.927532	0.885686	0.955835	0.988603	1.12548
RSF1	622	Q96T23	Remodeling and spacing factor 1	K.STLESEKPGS#PEAAETSPPSNIIDHCEK.L	3	5.3929	5.51706	5.6267	5.45264	5.40751	5.74564	5.70281	5.69723	5.61405	5.37759	5.64219	5.48901	5.54582	5.34069	5.63237	5.28963	5.66387	5.86228	5.51222	5.50293	0.978354	1.00088	1.02077	0.98919	0.981003	1.04235	1.03458	1.03356	1.01847	0.977224	1.02531	0.99747	1.00779	0.970518	1.02352	0.961239	1.02925	1.0653
COPRS	66	Q9NQ92	Coordinator of PRMT5 and differentiation stimulator	R.GTQSIPNDS#PAR.G	3	5.11533	5.37622	5.17462	5.97625	5.43485	5.50877	5.24024	5.49599	5.40388	5.59481	5.44196	5.64896	5.50903	5.81195	6.02553	5.66003	5.56687	6.01473	5.22206	5.56191	0.979562	1.02952	0.990917	1.14443	1.04075	1.0549	1.00348	1.05246	1.03482	1.00591	0.978434	1.01565	0.990493	1.04496	1.08336	1.01764	1.00089	1.08141
N4BP1	242	O75113	NEDD4-binding protein 1	K.AGT#PVSELTK.Q	3	5.11412	5.70411	5.78848	5.39385	4.97036	5.31953	6.12179	5.90626	5.79523	5.85699	5.40122	5.58589	4.6082	4.66335	4.60901	6.43567	5.64159	7.08436	5.53557	5.6147	0.923866	1.03045	1.04569	0.974398	0.897895	0.960972	1.1059	1.06697	1.04691	1.04315	0.961978	0.994869	0.820739	0.830561	0.820884	1.14622	1.00479	1.26175
CHAMP1	297	Q96JM3	Chromosome alignment-maintaining phosphoprotein 1	K.PFPAVS#PEPR.R	3	5.2993	4.34474	5.01235	7.31647	7.11177	7.53348	4.72331	4.64157	4.80623	4.77407	4.78169	4.78529	7.27602	6.72717	6.74559	4.66762	4.73579	4.71753	4.88546	4.78035	1.08471	0.889319	1.02597	1.4976	1.4557	1.54202	0.96681	0.950077	0.983782	0.998686	1.00028	1.00103	1.52207	1.40725	1.41111	0.976417	0.990679	0.986859
CHAMP1	476	Q96JM3	Chromosome alignment-maintaining phosphoprotein 1	R.GGS#PDLWK.S	3	5.70841	5.76488	5.27511	5.15634	5.58148	5.48495	5.6527	5.57558	5.44783	5.66815	5.63298	5.89344	5.43131	5.20652	5.48495	5.47345	5.79666	5.76525	5.5828	5.73153	1.0225	1.03261	0.944886	0.923612	0.999764	0.982472	1.01252	0.998706	0.975824	0.988943	0.982807	1.02825	0.94762	0.908401	0.956978	0.954973	1.01136	1.00588
CHAMP1	204	Q96JM3	Chromosome alignment-maintaining phosphoprotein 1	K.LAPVPS#PEPQK.P	3	5.91787	6.56838	5.66729	5.66332	5.10619	5.22535	5.32537	6.06916	5.23663	5.6054	5.25358	5.39043	4.88116	5.14447	5.43497	5.48461	6.0123	6.01351	6.05118	5.41647	0.97797	1.08547	0.93656	0.935903	0.843833	0.863526	0.880055	1.00297	0.865389	1.03488	0.969927	0.995193	0.90117	0.949784	1.00341	1.01258	1.11	1.11023
CHAMP1	542	Q96JM3	Chromosome alignment-maintaining phosphoprotein 1	K.TAPPAS#PEAR.K	3	5.28765	5.40887	5.56682	5.82927	5.25172	5.9074	5.39663	5.49367	5.8231	5.42619	5.66177	5.10561	5.57498	5.57428	5.73333	5.47953	5.56752	5.91168	5.42111	5.39786	0.97538	0.997742	1.02688	1.07529	0.968753	1.0897	0.995484	1.01338	1.07415	1.00525	1.04889	0.945859	1.03281	1.03268	1.06215	1.01513	1.03143	1.09519
CHAMP1	386	Q96JM3	Chromosome alignment-maintaining phosphoprotein 1	K.SPPAS#PESWK.S	3	7.61085	7.37522	8.0229	3.67549	3.80947	3.78562	4.54626	5.1024	4.52828	8.21609	8.63723	9.41525	3.15613	3.09106	3.20827	4.66327	5.5102	5.646	7.66966	8.75619	0.992333	0.96161	1.04606	0.479224	0.496693	0.493584	0.592759	0.66527	0.590414	0.938318	0.986414	1.07527	0.360446	0.353014	0.3664	0.532568	0.629292	0.644801
CHAMP1	445	Q96JM3	Chromosome alignment-maintaining phosphoprotein 1	R.KPSGS#PDLWK.L	3	5.8113	5.64732	5.33799	5.30362	5.68695	5.66188	5.68993	5.62883	5.32426	5.75533	5.41556	5.36746	5.69614	5.34407	5.47702	5.75605	5.57011	5.52619	5.59887	5.51278	1.03794	1.00865	0.953404	0.947265	1.01573	1.01125	1.01626	1.00535	0.950953	1.044	0.982364	0.973639	1.03326	0.969396	0.993513	1.04413	1.0104	1.00243
CHAMP1	214	Q96JM3	Chromosome alignment-maintaining phosphoprotein 1	K.PAPVS#PESVK.A	3	5.57731	4.754	5.40479	6.00942	5.85328	6.31364	5.17695	5.12433	5.50102	5.47073	5.05661	5.07927	6.074	5.70851	5.90241	5.6979	5.5606	5.73524	5.24537	5.2022	1.06328	0.906324	1.03039	1.14566	1.11589	1.20366	0.986955	0.976925	1.04874	1.05162	0.972014	0.976369	1.16758	1.09732	1.1346	1.09529	1.06889	1.10246
CHAMP1	344	Q96JM3	Chromosome alignment-maintaining phosphoprotein 1	K.PAPSVS#PGPWK.P	3	4.88486	4.79486	5.2764	6.25252	6.32235	6.85626	5.31623	4.85198	5.50606	4.96995	5.20487	4.93724	6.15218	6.47897	6.34083	5.59369	5.07198	5.18877	4.98537	5.03735	0.979839	0.961786	1.05838	1.25417	1.26818	1.37528	1.06637	0.973243	1.10444	0.986619	1.03326	0.980125	1.22131	1.28619	1.25876	1.11044	1.00688	1.03006
CHAMP1	507	Q96JM3	Chromosome alignment-maintaining phosphoprotein 1	K.PGPSGPSES#PK.A	3	4.37815	4.72627	5.10092	6.79386	6.264	6.6817	5.23603	4.7057	5.35331	5.12174	4.53871	4.98306	6.5316	6.36414	6.5404	5.58678	5.07095	6.02268	4.73512	4.88117	0.924613	0.998133	1.07725	1.43478	1.32288	1.4111	1.10579	0.993788	1.13055	1.04928	0.929841	1.02087	1.33812	1.30381	1.33993	1.14456	1.03888	1.23386
CHAMP1	355	Q96JM3	Chromosome alignment-maintaining phosphoprotein 1	K.PIPSVS#PGPWK.P	3	4.71787	3.99479	4.49854	7.64481	7.27483	7.29027	4.69058	4.19404	4.8849	4.8643	4.28517	4.59286	7.86446	7.62236	7.48108	4.77605	4.64723	4.67586	4.40373	4.58078	1.07134	0.907137	1.02153	1.73599	1.65197	1.65548	1.06514	0.952384	1.10926	1.06189	0.935468	1.00264	1.71684	1.66399	1.63315	1.04263	1.01451	1.02076
CHAMP1	184	Q96JM3	Chromosome alignment-maintaining phosphoprotein 1	K.PASVSS#PEPPK.S	3	5.20176	4.99735	5.58613	5.78595	6.06744	6.17563	5.60269	5.21052	5.16325	5.51516	5.22796	5.31863	5.82164	5.7059	6.00193	5.62954	5.29998	5.68853	5.26175	5.35391	0.988599	0.949752	1.06165	1.09963	1.15312	1.17369	1.0648	0.990264	0.981282	1.03012	0.976474	0.993409	1.08736	1.06574	1.12104	1.05148	0.989926	1.0625
TOP2B	1400	Q02880	DNA topoisomerase 2-beta	K.VKAS#PITNDGEDEFVPS#DGLDK.D	3	5.44812	5.93827	5.60033	5.52422	5.53934	5.4681	5.58278	5.37879	5.91255	5.68355	5.35951	5.74871	5.27923	5.12633	5.55202	5.53048	5.5522	5.77547	5.66224	5.59726	0.962185	1.04875	0.989066	0.975625	0.978295	0.965714	0.985966	0.949941	1.04421	1.01542	0.957524	1.02706	0.943183	0.915866	0.991919	0.988069	0.99195	1.03184
TOP2B	1424	Q02880	DNA topoisomerase 2-beta	K.AS#PITNDGEDEFVPS#DGLDKDEYTFS#PGK.S	3	5.22568	5.6494	5.01315	6.15613	6.1255	6.60234	5.01922	5.19158	4.98334	5.25268	4.97713	5.12042	6.20776	6.11803	6.54353	5.12078	5.13003	5.5633	5.29608	5.11674	0.986707	1.06671	0.946578	1.16239	1.15661	1.24665	0.947723	0.980268	0.940949	1.02657	0.972714	1.00072	1.21323	1.19569	1.27885	1.00079	1.0026	1.08727
NCL	106	P19338	Nucleolin	K.AVTT#PGK.K	3	4.28063	4.15538	4.19907	7.70316	7.92326	8.62012	3.99128	3.9442	4.05655	4.75871	4.49613	4.69372	6.958	7.71306	7.62077	4.70971	5.08298	5.09328	4.21169	4.64952	1.01637	0.986628	0.997003	1.82899	1.88125	2.04671	0.947666	0.936487	0.963165	1.02348	0.967009	1.00951	1.4965	1.6589	1.63904	1.01295	1.09323	1.09544
TRIM28	258	Q13263	Transcription intermediary factor 1-beta	K.LLAS#LVK.R	3	5.57983	5.04291	5.23143	5.75876	5.39984	6.21828	5.0565	4.8511	5.20856	5.28894	5.03354	5.69739	5.81179	6.18399	5.75521	5.75788	6.02718	6.09686	5.28473	5.33996	1.05584	0.954243	0.989916	1.0897	1.02178	1.17665	0.956814	0.917948	0.985588	0.990447	0.942618	1.06694	1.08836	1.15806	1.07776	1.07826	1.12869	1.14174
TRIM28	498	Q13263	Transcription intermediary factor 1-beta	R.LDLDLT#ADSQPPVFK.V	3	6.12421	4.12981	4.86861	6.0241	4.68051	6.72807	4.10198	4.65611	5.09285	5.00803	5.83983	5.80527	5.27831	6.27472	6.40702	5.36906	6.45028	7.16125	5.04088	5.55104	1.21491	0.819264	0.965826	1.19505	0.928512	1.3347	0.813743	0.923671	1.01031	0.902179	1.05202	1.0458	0.950868	1.13037	1.1542	0.967216	1.16199	1.29007
TRIM28	816	Q13263	Transcription intermediary factor 1-beta	K.FSAVLVEPPPMS#LPGAGLSSQELSGGPGDGP.-	3	5.17471	5.30744	5.48619	5.84401	6.10849	5.8748	5.17007	4.97709	4.94631	5.56762	5.84468	5.4756	5.52326	5.46434	5.9655	5.68612	5.63349	5.95027	5.32278	5.6293	0.972181	0.997119	1.0307	1.09793	1.14761	1.10371	0.971311	0.935055	0.929272	0.989043	1.03826	0.972696	0.981164	0.970697	1.05972	1.01009	1.00074	1.05702
TRIM28	531	Q13263	Transcription intermediary factor 1-beta	R.GAAAAAT#GQPGTAPAGTPGAPPLAGMAIVK.E	3	5.67723	5.6013	5.74651	5.63868	5.23945	5.5296	5.75691	5.98566	5.90544	5.93412	5.38609	6.02716	4.22639	4.15683	4.16266	6.20482	6.56596	6.25519	5.67501	5.78246	1.00039	0.987011	1.0126	0.993598	0.923248	0.974376	1.01443	1.05474	1.0406	1.02623	0.931454	1.04232	0.730899	0.71887	0.719877	1.07304	1.1355	1.08175
SMARCA4	613	P51532	Transcription activator BRG1	K.AENAEGQTPAIGPDGEPLDETSQMS#DLPVK.V	3	5.21873	5.37079	5.67252	5.28314	5.29449	5.18342	5.42751	5.70161	5.62458	5.7834	5.59933	6.02622	5.50162	4.95963	5.5448	5.6985	6.12722	5.98249	5.42068	5.80298	0.962745	0.990796	1.04646	0.974627	0.97672	0.95623	1.00126	1.05183	1.03762	0.996626	0.964905	1.03847	0.948067	0.85467	0.955509	0.981995	1.05587	1.03093
SEC16A	1398	O15027-5	Isoform 5 of Protein transport protein Sec16A	R.SHNVAAGSYEAPLPPGS#FHGDFAYGTYR.S	3	5.22237	6.22083	6.33512	4.79608	5.04377	4.29703	5.60014	5.44029	5.90736	6.72943	5.74199	5.89671	4.49107	3.54479	4.43594	5.33629	8.38974	6.57105	5.92611	6.12271	0.881248	1.04973	1.06902	0.809314	0.85111	0.725102	0.944996	0.918021	0.996837	1.09909	0.937819	0.963087	0.733509	0.578957	0.724506	0.871556	1.37027	1.07322
PPME1	42	Q9Y570-4	Isoform 4 of Protein phosphatase methylesterase 1	K.RDFS#PVPWSQYFESMEDVEVENETGK.D	3	5.36739	5.77048	6.16468	5.45489	5.24282	5.71312	5.61983	5.48405	5.17754	5.7164	6.17086	5.43828	5.3251	5.19028	5.45914	5.54508	5.27024	5.88984	5.76752	5.77518	0.930625	1.00051	1.06886	0.945794	0.909025	0.990568	0.974393	0.950851	0.897706	0.989822	1.06851	0.941664	0.922066	0.898722	0.945276	0.960158	0.912568	1.01985
PHF14	298	O94880	PHD finger protein 14	K.S#NEDSLILEK.S	3	5.17016	5.35659	5.50554	5.62205	5.59663	5.463	5.82902	5.66051	5.47001	5.34339	5.56909	5.40825	5.62678	5.41542	5.95922	5.66393	5.551	5.78942	5.34409	5.44024	0.967453	1.00234	1.03021	1.05201	1.04726	1.02225	1.09074	1.05921	1.02356	0.982197	1.02368	0.994119	1.03429	0.995437	1.0954	1.04112	1.02036	1.06418
PHF14	208	O94880	PHD finger protein 14	R.NRPLLDFVSMEELNDMDDYDS#EDDNDWRPTVVK.R	3	4.56616	5.07661	5.35836	5.91719	5.56071	5.4886	5.42751	5.57699	5.45697	5.45589	5.30207	5.67824	6.04666	5.78213	5.93238	5.68367	5.2968	6.39306	5.00038	5.47873	0.913163	1.01525	1.07159	1.18335	1.11206	1.09764	1.08542	1.11531	1.09131	0.99583	0.967755	1.03642	1.10366	1.05538	1.0828	1.03741	0.966792	1.16689
PTPN11	562	Q06124-1	Isoform 2 of Tyrosine-protein phosphatase non-receptor type 11	K.YSLADQTSGDQS#PLPPCTPTPPCAEMR.E	3	4.902	4.9893	5.39535	5.65125	5.74353	5.78892	5.98596	6.30821	5.69415	5.81586	4.75834	5.51906	5.31404	5.15691	5.16589	5.56595	6.12214	6.12314	5.09555	5.36442	0.962017	0.979148	1.05884	1.10906	1.12717	1.13607	1.17474	1.23798	1.11747	1.08415	0.887019	1.02883	0.990608	0.961317	0.962991	1.03757	1.14125	1.14144
LIMA1	225	Q9UHB6-4	Isoform 4 of LIM domain and actin-binding protein 1	K.IS#ENSYSLDDLEIGPGQLSSSTFDSEK.N	3	6.60754	7.27942	7.81699	4.1931	4.71189	4.47509	5.31085	5.04392	4.38078	8.32109	7.46655	8.45427	3.71467	4.23625	3.73457	4.71282	4.64566	4.89455	7.23465	8.08064	0.913318	1.00619	1.08049	0.579585	0.651294	0.618564	0.734085	0.697189	0.605528	1.02976	0.924005	1.04624	0.4597	0.524247	0.462164	0.583223	0.574913	0.605713
TTLL12	16	Q14166	Tubulin--tyrosine ligase-like protein 12	R.SS#PGQTPEEGAQALAEFAALHGPALR.A	3	5.43985	5.17172	5.5219	5.53692	5.57113	6.09153	5.54832	5.56418	5.34862	5.53052	5.89322	5.92576	5.79754	5.32247	5.47072	5.46822	5.41426	5.38311	5.37782	5.78317	1.01153	0.961676	1.02679	1.02958	1.03595	1.13271	1.0317	1.03465	0.994569	0.956314	1.01903	1.02466	1.00248	0.920339	0.945974	0.945541	0.93621	0.930824
INTS3	537	Q68E01	Integrator complex subunit 3	K.DESCYDNAEAAFS#DDEEDLNSK.G	3	5.31432	5.09457	5.76449	5.18436	5.31202	5.33399	5.78479	5.67554	5.65985	6.04618	5.11467	5.18331	5.34823	5.53888	5.49431	5.59518	6.50054	6.05477	5.39113	5.44805	0.985753	0.944992	1.06925	0.961646	0.985326	0.989402	1.07302	1.05276	1.04984	1.10979	0.938806	0.951406	0.981676	1.01667	1.00849	1.02701	1.19319	1.11136
PELP1	658	Q8IZL8	Proline-, glutamic acid- and leucine-rich protein 1	R.VPPLQPMGPTCPTPAPVPPPEAPS#PFR.A	3	5.1032	5.25018	5.93797	5.43928	5.45574	6.14046	5.51682	5.19356	5.25046	5.18296	5.59798	5.38378	5.89251	6.27043	6.26569	5.27975	5.09845	5.74078	5.43045	5.38824	0.939737	0.966804	1.09346	1.00163	1.00466	1.13075	1.0159	0.956378	0.966856	0.961903	1.03893	0.999172	1.09359	1.16372	1.16284	0.979864	0.946219	1.06543
PELP1	481	Q8IZL8	Proline-, glutamic acid- and leucine-rich protein 1	R.GS#PDGSLQTGK.P	3	5.78711	5.44163	5.35324	5.50241	5.36896	6.12603	5.33315	5.56662	5.36737	5.51061	5.24088	5.50733	5.66764	5.51738	5.55792	5.73488	5.67555	5.7413	5.52733	5.41961	1.047	0.984495	0.968505	0.995492	0.971348	1.10832	0.964869	1.00711	0.97106	1.01679	0.967022	1.01619	1.04577	1.01804	1.02552	1.05817	1.04722	1.05936
LSM14A	183	Q8ND56-2	Isoform 2 of Protein LSM14 homolog A	R.SS#PQLDPLR.K	3	5.64059	5.44143	5.39926	5.57632	5.29407	5.25694	5.55131	5.51948	6.05059	5.36664	5.19347	5.53319	5.46388	5.52532	5.55299	5.86097	5.87785	5.89571	5.49376	5.36443	1.02673	0.990474	0.982799	1.01503	0.963651	0.956893	1.01048	1.00468	1.10136	1.00041	0.96813	1.03146	1.01854	1.02999	1.03515	1.09256	1.09571	1.09904
BAP1	395	Q92560	Ubiquitin carboxyl-terminal hydrolase BAP1	R.VPVRPPQQYS#DDEDDYEDDEEDDVQNTNSALR.Y	3	5.14355	5.36055	5.08571	5.52049	5.29534	5.47429	6.22506	5.94207	5.48128	5.3885	5.37996	5.41684	5.08649	5.13695	5.65015	6.37762	6.1808	5.85433	5.19661	5.3951	0.989791	1.03155	0.97866	1.06233	1.019	1.05344	1.19791	1.14345	1.05478	0.998777	0.997194	1.00403	0.942798	0.952151	1.04727	1.18211	1.14563	1.08512
MARCKSL1	101	P49006	MARCKS-related protein	K.PFKLS#GLS#FKR.N	3	4.24272	4.53635	4.14869	5.65388	6.1155	6.32133	4.15899	5.00897	4.83683	5.36998	4.4812	4.83364	7.50328	7.32426	8.74961	5.51958	5.48305	5.71215	4.30925	4.89494	0.98456	1.0527	0.96274	1.31203	1.41916	1.46692	0.965131	1.16238	1.12243	1.09705	0.915476	0.987476	1.53287	1.49629	1.78748	1.12761	1.12015	1.16695
MARCKSL1	41	P49006	MARCKS-related protein	K.SNGDLS#PK.G	3	5.17195	5.67792	5.59254	5.82475	5.56691	5.67552	5.75717	5.81833	5.70275	5.31864	5.08331	5.30616	5.45104	5.41522	5.7898	5.53558	5.42994	5.8825	5.4808	5.23604	0.943649	1.03596	1.02039	1.06275	1.01571	1.03553	1.05042	1.06158	1.0405	1.01578	0.970832	1.01339	1.04106	1.03422	1.10576	1.05721	1.03703	1.12346
MARCKSL1	174	P49006	MARCKS-related protein	K.GAEASAASEEEAGPQAT#EPSTPSGPESGPTPASAEQNE.-	3	5.24191	5.32633	6.63901	5.06057	5.42398	5.55319	5.17803	5.90045	5.59944	5.36231	5.16996	5.52236	5.38947	5.44013	5.3814	5.67286	5.91954	6.21907	5.73575	5.35154	0.913901	0.92862	1.15748	0.882285	0.945644	0.968171	0.902765	1.02871	0.976235	1.00201	0.966069	1.03192	1.00709	1.01655	1.00558	1.06004	1.10614	1.16211
FCHO2	387	Q0JRZ9	F-BAR domain only protein 2	K.VSIGNITLS#PAISR.H	3	5.7495	5.44133	5.5823	6.08881	5.48091	5.62679	5.36827	5.55678	5.40199	5.18352	5.73381	5.54413	5.44016	5.36429	5.67855	5.40644	5.92723	5.42518	5.59104	5.48715	1.02834	0.973223	0.998436	1.08903	0.980301	1.00639	0.960156	0.993871	0.966187	0.944664	1.04495	1.01038	0.991436	0.97761	1.03488	0.985291	1.0802	0.988705
FCHO2	488	Q0JRZ9	F-BAR domain only protein 2	K.LSGINEIPRPFS#PPVTSNTSPPPAAPLAR.A	3	5.70307	5.56674	5.49105	5.98853	5.95996	5.37276	5.43717	5.65671	5.78001	5.01312	5.56448	5.75771	5.14068	5.10384	5.25547	5.68804	5.72713	5.79355	5.58695	5.4451	1.02078	0.996381	0.982834	1.07188	1.06676	0.961662	0.97319	1.01249	1.03456	0.920666	1.02192	1.05741	0.944093	0.937327	0.965173	1.04461	1.0518	1.06399
RALY	272	Q9UKM9-2	Isoform 1 of RNA-binding protein Raly	R.DDGDEEGLLT#HS#EEELEHSQDTDADDGALQ.-	3	4.33029	5.16604	5.51465	6.48319	5.19627	5.5931	5.42013	5.21158	5.9509	5.07305	5.10596	5.26668	6.39938	5.58047	5.90459	5.75459	5.66198	6.38714	5.00366	5.14857	0.865424	1.03245	1.10212	1.29569	1.03849	1.1178	1.08323	1.04155	1.18931	0.985333	0.991725	1.02294	1.24295	1.08389	1.14684	1.11771	1.09972	1.24057
DNMT1	730	P26358-2	Isoform 2 of DNA (cytosine-5)-methyltransferase 1	K.EADDDEEVDDNIPEM*PS#PK.K	3	4.6426	5.98636	6.09144	5.93604	5.62036	5.36435	5.18758	5.37103	4.98455	5.94807	5.08829	5.45251	5.725	5.80381	6.03133	5.18714	5.57985	5.99972	5.57346	5.49629	0.832983	1.07408	1.09294	1.06505	1.00841	0.96248	0.930765	0.963678	0.894336	1.0822	0.925769	0.992034	1.04161	1.05595	1.09735	0.943753	1.0152	1.09159
UNC13D	150	Q70J99-3	Isoform 3 of Protein unc-13 homolog D	K.DVSGFSDPYCLLGIEQGVGVPGGS#PGSR.H	3	5.44539	5.71721	5.5136	5.67458	5.98802	5.83807	5.50607	5.83105	5.03816	5.48952	5.42633	5.98602	5.45542	5.62242	5.12743	5.20416	5.64399	5.49253	5.55873	5.63396	0.97961	1.02851	0.99188	1.02084	1.07723	1.05025	0.990527	1.04899	0.906351	0.974364	0.963148	1.06249	0.96831	0.997953	0.910094	0.923714	1.00178	0.974898
PCBP2	189	Q15366-2	Isoform 2 of Poly(rC)-binding protein 2	K.PSSS#PVIFAGGQDR.Y	3	5.3184	4.97261	5.61174	5.64171	5.77133	5.8673	5.59927	5.10697	5.87793	5.44488	5.61893	5.71444	5.49382	5.32651	5.42691	5.88466	5.58199	5.74059	5.30092	5.59275	1.0033	0.938066	1.05864	1.06429	1.08874	1.10685	1.05628	0.963412	1.10885	0.973561	1.00468	1.02176	0.982312	0.952396	0.970348	1.05219	0.998077	1.02643
SAFB	604	Q15424-3	Isoform 3 of Scaffold attachment factor B1	R.SVVS#FDK.V	3	6.19135	6.02869	5.59425	5.58016	6.10031	5.63461	5.76726	6.11776	5.89981	5.41216	5.47201	5.18309	4.87815	4.82024	4.78763	5.48967	5.68909	5.35379	5.9381	5.35575	1.04265	1.01526	0.942094	0.939723	1.02732	0.948892	0.97123	1.03026	0.993553	1.01053	1.02171	0.967762	0.910824	0.900012	0.893922	1.02501	1.06224	0.999633
SERBP1	232	Q8NC51-3	Isoform 3 of Plasminogen activator inhibitor 1 RNA-binding protein	K.DELT#DLDQSNVTEETPEGEEHHPVADTENK.E	3	5.61774	4.79998	4.81467	5.87552	6.09234	5.73075	5.55081	4.85871	4.8553	5.4634	5.33912	5.5013	5.20323	6.35047	6.20058	5.30771	6.11317	6.3252	5.07746	5.43461	1.10641	0.945351	0.948243	1.15718	1.19988	1.12866	1.09323	0.956917	0.956245	1.0053	0.982429	1.01227	0.957424	1.16852	1.14094	0.976649	1.12486	1.16387
USP15	229	Q9Y4E8	Ubiquitin carboxyl-terminal hydrolase 15	K.S#PGASNFSTLPK.I	3	5.69268	5.54072	5.90288	5.8576	5.53988	5.83036	5.37234	5.50473	5.59621	5.41394	5.42752	5.49222	5.4121	5.40327	5.76697	5.38524	5.54019	5.32115	5.7121	5.44456	0.996601	0.969998	1.0334	1.02547	0.96985	1.0207	0.94052	0.963697	0.979712	0.994376	0.996871	1.00875	0.994037	0.992416	1.05922	0.989104	1.01756	0.977334
USP15	965	Q9Y4E8	Ubiquitin carboxyl-terminal hydrolase 15	K.GASAATGIPLESDEDS#NDNDNDIENENCMHTN.-	3	5.37386	5.33394	5.88523	5.65604	5.01941	4.98431	5.32293	5.48673	6.00567	5.71385	5.56657	5.44062	4.90309	5.93822	6.0745	5.37799	5.39519	6.52186	5.53101	5.57368	0.971587	0.96437	1.06404	1.02261	0.907503	0.901157	0.962379	0.991995	1.08582	1.02515	0.998724	0.976127	0.879687	1.0654	1.08985	0.96489	0.967977	1.17012
HCLS1	275	P14317	Hematopoietic lineage cell-specific protein	K.RS#PEAPQPVIAMEEPAVPAPLPK.K	3	5.84377	5.22732	5.90358	5.6352	5.26998	5.73858	5.2939	5.5097	5.86205	5.64129	5.39683	5.66454	5.15057	5.63904	5.51714	5.60856	5.923	5.17495	5.65822	5.56756	1.03279	0.923844	1.04336	0.995931	0.931384	1.0142	0.935613	0.97375	1.03602	1.01324	0.969336	1.01742	0.925104	1.01284	0.990945	1.00737	1.06384	0.929483
SAP30L	99	Q9HAJ7	Histone deacetylase complex subunit SAP30L	K.TSDDGGDS#PEHDTDIPEVDLFQLQVNTLR.R	3	5.16135	4.95181	5.35354	5.73792	5.4472	6.06887	5.89645	4.98859	5.72543	5.48328	5.54156	5.28381	5.77365	5.52595	6.2118	5.51693	5.44443	5.88743	5.15557	5.43622	1.00112	0.960479	1.0384	1.11296	1.05657	1.17715	1.14371	0.967612	1.11053	1.00866	1.01938	0.971964	1.06207	1.01651	1.14267	1.01485	1.00151	1.083
ZFPM1	786	Q8IX07	Zinc finger protein ZFPM1	R.S#PGPAADGPIDLSK.K	3	5.35783	5.54152	5.33507	5.58762	5.46582	5.97766	5.35191	5.21257	5.3317	5.72139	5.42552	5.70084	5.67494	5.59285	5.57241	5.79222	5.62768	5.73045	5.41147	5.61592	0.990087	1.02403	0.985881	1.03255	1.01004	1.10463	0.988992	0.963243	0.985259	1.01878	0.966098	1.01512	1.01051	0.995892	0.992253	1.03139	1.0021	1.02039
ZFPM1	935	Q8IX07	Zinc finger protein ZFPM1	R.DGLGPEPQEPPPGPPPS#PAAAPEAVPPPPAPPSYSDK.G	3	5.34584	5.58596	5.31787	5.43765	5.69911	6.01872	5.40398	5.37675	5.36921	5.3935	5.32744	5.88164	5.10499	5.59608	5.62496	5.56976	5.93077	6.01577	5.41656	5.53419	0.986944	1.03127	0.981781	1.0039	1.05217	1.11117	0.997679	0.992651	0.991259	0.974577	0.962641	1.06278	0.922445	1.01118	1.0164	1.00643	1.07166	1.08702
SAP30BP	113	Q9UHR5	SAP30-binding protein	R.NMS#PDEIK.I	3	5.21298	5.3797	5.56228	5.62521	5.66837	5.53514	5.62213	5.65714	5.39097	5.62168	5.22683	5.35752	5.47824	5.50981	5.75376	5.74269	5.82115	5.83439	5.38499	5.40201	0.968058	0.999018	1.03292	1.04461	1.05263	1.02788	1.04404	1.05054	1.00111	1.04066	0.967572	0.991764	1.01411	1.01996	1.06511	1.06307	1.07759	1.08004
POLR1G	492	O15446-2	Isoform 2 of DNA-directed RNA polymerase I subunit RPA34	R.MPETVPQEEMPGPPLNSES#GEEAPTGR.D	3	5.32646	5.95703	5.45606	5.8585	5.4841	5.40794	5.66751	5.62469	5.12865	5.56368	5.45	5.94339	4.91114	5.06272	5.55118	5.59968	5.96953	6.03774	5.57985	5.65236	0.954589	1.0676	0.977815	1.04994	0.982841	0.96919	1.01571	1.00804	0.919138	0.984312	0.9642	1.05149	0.868866	0.895682	0.9821	0.990681	1.05611	1.06818
POLR1G	130	O15446-2	Isoform 2 of DNA-directed RNA polymerase I subunit RPA34	R.ILEGPQQSLSGS#PLQPIPASPPPQIPPGLRPR.F	3	5.47997	5.83169	6.08081	5.43579	5.00701	5.15844	5.8744	5.80911	5.51973	5.66675	5.62601	5.50157	4.98958	5.2954	5.35823	5.73646	5.79905	5.82997	5.79749	5.59811	0.945232	1.0059	1.04887	0.937611	0.86365	0.889772	1.01327	1.002	0.95209	1.01226	1.00498	0.982755	0.891297	0.945926	0.95715	1.02471	1.03589	1.04142
GORASP1	216	Q9BQQ3	Golgi reassembly-stacking protein 1	K.KPPGT#PPPSALPLGAPPPDALPPGPTPEDSPSLETGSR.Q	3	5.44966	5.15482	5.66054	5.73528	6.05639	5.49709	5.15823	5.75405	5.47252	5.49368	5.35308	5.20089	5.5121	5.2026	5.38687	5.90317	6.17309	5.83594	5.42167	5.34922	1.00516	0.95078	1.04406	1.05784	1.11707	1.01391	0.95141	1.0613	1.00938	1.02701	1.00072	0.972271	1.03045	0.97259	1.00704	1.10356	1.15402	1.09099
TP53BP1	557	Q12888-2	Isoform 2 of TP53-binding protein 1	R.IDEDGENTQIEDTEPMS#PVLNSK.F	3	5.3454	5.40194	5.75886	5.86044	5.52706	5.42062	5.40757	5.92185	5.38173	5.46974	5.3981	5.54317	5.39043	6.07945	5.29832	5.61865	5.33337	5.8433	5.50207	5.47034	0.971525	0.981802	1.04667	1.06513	1.00454	0.985197	0.982825	1.07629	0.978128	0.999891	0.986795	1.01331	0.985392	1.11135	0.968554	1.02711	0.974961	1.06818
TP53BP1	385	Q12888-2	Isoform 2 of TP53-binding protein 1	R.STPFIVPSS#PTEQEGR.Q	3	5.51111	5.25494	5.631	5.68597	5.38209	5.58039	5.80109	5.66025	5.82723	5.46465	5.67269	5.06286	5.5248	5.18026	5.65112	5.1506	5.71916	6.2398	5.46568	5.40007	1.00831	0.961442	1.03025	1.0403	0.984706	1.02099	1.06137	1.0356	1.06615	1.01196	1.05049	0.937555	1.0231	0.959296	1.04649	0.953803	1.05909	1.1555
ATAD2B	1347	Q9ULI0	ATPase family AAA domain-containing protein 2B	K.LEPGS#DVEVK.D	3	5.33751	5.42841	5.60705	5.65665	5.29101	5.41148	5.22573	5.6359	5.89635	5.63999	5.32994	5.67569	5.39403	5.36775	5.39212	5.67365	6.03633	6.00043	5.45766	5.54854	0.977986	0.994641	1.02737	1.03646	0.969465	0.991539	0.957504	1.03266	1.08038	1.01648	0.960602	1.02292	0.972153	0.967416	0.971809	1.02255	1.08791	1.08144
RBM14	206	Q96PK6	RNA-binding protein 14	R.QPT#PPFFGR.D	3	5.35361	5.89242	5.75689	5.5778	5.69289	5.57723	5.61203	5.08465	5.62435	5.68575	5.69086	5.40576	5.57001	5.52654	5.64942	5.69159	5.30762	5.30057	5.66764	5.59413	0.944593	1.03966	1.01575	0.984148	1.00446	0.984048	0.990187	0.897138	0.992363	1.01638	1.01729	0.966329	0.995689	0.987918	1.00988	1.01742	0.948785	0.947523
RBM14	582	Q96PK6	RNA-binding protein 14	R.TRLS#PPR.A	3	5.19471	5.83389	5.63854	5.8153	5.65931	5.67065	5.97556	4.35147	5.6808	5.95205	5.57189	5.76861	5.63476	5.72008	5.49575	5.88339	5.23246	4.92079	5.55571	5.76419	0.935021	1.05007	1.01491	1.04672	1.01865	1.02069	1.07557	0.783243	1.02251	1.03259	0.96664	1.00077	0.977546	0.992348	0.95343	1.02068	0.907753	0.853684
SLK	189	Q9H2G2	STE20-like serine/threonine-protein kinase	R.RDS#FIGTPYWMAPEVVMCETSK.D	3	5.33073	4.95868	6.37481	5.87725	5.11622	5.36656	5.94578	5.23572	6.02656	5.79825	5.4707	5.47137	5.55459	5.45112	5.32539	5.52522	5.3225	5.84854	5.55474	5.58011	0.959673	0.892693	1.14763	1.05806	0.921055	0.966123	1.0704	0.942568	1.08494	1.03909	0.980393	0.980513	0.995427	0.976884	0.954353	0.990163	0.953835	1.04811
THRAP3	248	Q9Y2W1	Thyroid hormone receptor-associated protein 3	R.ERS#PALK.S	3	5.86017	5.65774	5.37238	5.34581	5.5175	5.65786	5.62918	5.82796	5.60567	5.41928	5.36278	5.43401	5.42557	5.47363	5.71303	5.51019	5.69137	5.49584	5.6301	5.40536	1.04087	1.00491	0.954224	0.949506	0.980001	1.00493	0.999838	1.03514	0.995662	1.00257	0.992124	1.0053	1.00374	1.01263	1.05692	1.01939	1.05291	1.01674
THRAP3	939	Q9Y2W1	Thyroid hormone receptor-associated protein 3	K.WAHDKFS#GEEGEIEDDES#GTENREEK.D	3	5.17006	5.35659	5.51362	5.4216	5.56206	5.55719	5.52865	5.63918	5.58586	5.49956	5.6009	5.52308	5.73328	5.44123	5.6783	5.91188	5.34963	5.92733	5.34676	5.54118	0.966952	1.00184	1.03121	1.014	1.04027	1.03936	1.03402	1.05469	1.04472	0.992489	1.01078	0.996734	1.03467	0.981963	1.02475	1.0669	0.965432	1.06969
RANBP1	188	P43487	Ran-specific GTPase-activating protein	K.LEALS#VK.E	3	5.99671	5.75632	5.85908	5.23004	4.75993	5.71287	5.47279	5.55976	5.73597	5.74218	5.29933	5.93002	4.16585	4.44482	4.31064	6.69748	6.5937	6.73252	5.8707	5.65717	1.02146	0.980516	0.998019	0.890871	0.810794	0.973116	0.932221	0.947035	0.97705	1.01503	0.936745	1.04823	0.736384	0.785696	0.761978	1.18389	1.16555	1.19008
NAF1	98	Q96HR8	H/ACA ribonucleoprotein complex non-core subunit NAF1	K.PAGEQPLQPVLNAVAAGTPAPQPQPPAESPACGDCVTS#PGAAEPAR.A	3	5.20544	4.98481	5.38195	4.86847	5.76856	6.16168	5.30673	5.75151	5.42908	5.34985	5.45265	6.04134	5.14176	5.16733	5.53388	6.35775	5.9947	6.10251	5.19073	5.61461	1.00283	0.960328	1.03684	0.937917	1.11132	1.18706	1.02235	1.10803	1.04592	0.952845	0.971153	1.076	0.915781	0.920336	0.985621	1.13236	1.0677	1.0869
SUPT5H	1034	O00267	Transcription elongation factor SPT5	K.VVSISSEHLEPIT#PTK.N	3	5.90524	5.438	5.6544	5.41873	5.56385	5.14692	5.39421	5.23351	5.47457	5.44934	5.80476	5.57858	5.42128	5.45912	5.64051	5.45047	6.20539	5.76111	5.66588	5.61089	1.04225	0.959781	0.997974	0.956379	0.981991	0.908406	0.952052	0.923689	0.966234	0.971207	1.03455	0.994241	0.966206	0.97295	1.00528	0.971409	1.10595	1.02677
NKTR	1146	P30414	NK-tumor recognition protein	K.VEETS#PLGNAR.L	3	5.13212	5.57618	5.64979	5.79444	5.38195	5.88898	5.36102	5.72014	5.56623	5.6582	5.24331	5.32189	5.28174	5.66301	5.73576	5.44818	5.66541	5.91163	5.4527	5.4078	0.941207	1.02265	1.03615	1.06267	0.987025	1.08001	0.983186	1.04905	1.02082	1.0463	0.969582	0.984114	0.97669	1.04719	1.06065	1.00747	1.04764	1.09317
ANAPC2	470	Q9UJX6	Anaphase-promoting complex subunit 2	K.TDPASLETGQDS#EDDSGEPEDWVPDPVDADPGK.S	3	5.03668	5.45704	5.63256	5.71581	5.28316	5.61083	5.55998	5.60201	5.5489	5.37215	5.65922	5.24215	5.5811	5.51815	5.59545	5.89708	5.42177	6.26597	5.37543	5.4245	0.936983	1.01518	1.04784	1.06332	0.982834	1.04379	1.03433	1.04215	1.03227	0.990348	1.04327	0.966382	1.02887	1.01726	1.03151	1.08712	0.999496	1.15512
SRRM2	792	Q9UQ35	Serine/arginine repetitive matrix protein 2	K.S#QT#PPRR.S	3	5.42143	5.48086	5.50597	5.30665	5.22773	5.55992	5.41013	5.37004	5.6127	5.70473	5.36269	5.42441	5.51124	5.75244	5.982	5.63184	5.82797	5.90724	5.46942	5.49728	0.991226	1.00209	1.00668	0.97024	0.955811	1.01655	0.989159	0.98183	1.0262	1.03774	0.975517	0.986745	1.00254	1.04642	1.08817	1.02448	1.06016	1.07458
SRRM2	1188	Q9UQ35	Serine/arginine repetitive matrix protein 2	K.DKFS#PFPVQDRPESSLVFK.D	3	5.24342	5.43183	5.63182	5.83909	5.43717	6.15964	5.70383	5.48305	5.62796	5.41639	5.38966	5.4731	5.53576	5.08931	5.5077	5.576	5.4783	5.97598	5.43569	5.42639	0.964628	0.99929	1.03608	1.07421	1.00027	1.13318	1.04933	1.00871	1.03537	0.998158	0.993233	1.00861	1.02016	0.937881	1.01498	1.02757	1.00957	1.10128
SRRM2	1329	Q9UQ35	Serine/arginine repetitive matrix protein 2	R.ENSFGS#PLEFR.N	3	5.67875	5.38725	5.25795	5.43739	5.69495	5.36393	5.52064	5.74078	5.37105	5.174	5.21539	5.7543	6.03507	5.82764	5.78217	5.4424	5.42025	5.89608	5.44132	5.38123	1.04363	0.990064	0.966301	0.999279	1.04661	0.985779	1.01458	1.05503	0.987086	0.96149	0.969182	1.06933	1.1215	1.08296	1.07451	1.01137	1.00725	1.09568
SRRM2	876	Q9UQ35	Serine/arginine repetitive matrix protein 2	R.SCFES#S#PDPELK.S	3	5.74716	5.47121	5.37257	5.75263	5.71687	5.68027	5.38508	5.42199	5.47426	5.49466	5.14794	5.41169	5.59204	5.63137	5.8499	5.41232	5.68048	5.75757	5.53031	5.35143	1.03921	0.989313	0.971476	1.0402	1.03373	1.02712	0.973739	0.980414	0.989865	1.02677	0.961975	1.01126	1.04496	1.05231	1.09315	1.01138	1.06149	1.07589
SRRM2	2382	Q9UQ35	Serine/arginine repetitive matrix protein 2	R.MAPALSGANLTS#PR.V	3	4.35812	4.39698	4.78435	6.43601	6.46089	6.95847	5.22353	4.85569	4.4821	4.62315	4.51582	5.13347	7.18094	7.3701	7.18423	5.06048	5.62241	5.35327	4.51315	4.75748	0.965649	0.97426	1.06009	1.42606	1.43157	1.54182	1.1574	1.0759	0.993121	0.971764	0.949204	1.07903	1.5094	1.54916	1.51009	1.06369	1.18181	1.12523
SRRM2	323	Q9UQ35	Serine/arginine repetitive matrix protein 2	R.GEGDAPFSEPGTTSTQRPSS#PETATK.Q	3	5.39613	5.39	5.4222	5.64329	5.77273	5.49038	5.39016	5.58792	5.69584	5.62358	5.63285	5.40767	5.61274	5.59805	5.54088	5.45535	5.51252	5.82771	5.40278	5.5547	0.998769	0.997635	1.0036	1.04452	1.06847	1.01621	0.997664	1.03427	1.05424	1.0124	1.01407	0.973531	1.01045	1.0078	0.997511	0.982114	0.992407	1.04915
SRRM2	895	Q9UQ35	Serine/arginine repetitive matrix protein 2	R.HSCSGSS#PPR.V	3	6.047	5.92186	5.42637	5.54501	5.27279	5.15013	5.36473	5.78848	5.7591	4.97263	5.84105	5.41895	5.15322	5.4508	5.96134	5.38731	5.85898	5.68025	5.79841	5.41088	1.04287	1.02129	0.935838	0.956299	0.909351	0.888196	0.925207	0.998288	0.993221	0.919006	1.0795	1.00149	0.952382	1.00738	1.10173	0.995644	1.08282	1.04978
SRRM2	1043	Q9UQ35	Serine/arginine repetitive matrix protein 2	K.SST#PPGESYFGVSSLQLK.G	3	4.92054	5.1586	5.65302	5.6491	5.54831	5.40415	5.79457	6.02681	5.75523	5.4959	5.47617	5.58016	5.46547	5.52537	5.86648	5.51634	5.51682	5.64696	5.24405	5.51741	0.938309	0.983705	1.07799	1.07724	1.05802	1.03053	1.10498	1.14926	1.09748	0.996101	0.992525	1.01137	0.990587	1.00144	1.06327	0.999806	0.999892	1.02348
SRRM2	1233	Q9UQ35	Serine/arginine repetitive matrix protein 2	K.EQNSALPTSS#QDEELMEVVEK.S	3	5.51652	5.31284	5.58437	5.49613	5.73747	5.58125	5.41414	5.66256	5.73911	5.52115	5.52088	5.1713	5.53678	5.60055	5.86542	5.47465	5.51476	5.75012	5.47125	5.40444	1.00828	0.971048	1.02068	1.00455	1.04866	1.0201	0.989562	1.03497	1.04896	1.02159	1.02154	0.956861	1.02449	1.03629	1.0853	1.01299	1.02041	1.06396
SRRM2	1424	Q9UQ35	Serine/arginine repetitive matrix protein 2	R.SSSASS#PEMK.D	3	5.60346	4.98132	5.32145	5.89086	5.77941	5.99672	5.15956	5.2424	5.2404	5.56548	5.3686	5.57375	5.60994	5.7489	6.18503	5.32025	5.74352	5.66895	5.30208	5.50261	1.05684	0.939504	1.00365	1.11105	1.09003	1.13101	0.97312	0.988744	0.988368	1.01143	0.975646	1.01293	1.01951	1.04476	1.12402	0.96686	1.04378	1.03023
SCAF1	548	Q9H7N4	Splicing factor, arginine/serine-rich 19	K.EAASSSSGTQPAPPAPAS#PWDSK.K	3	5.17382	4.34781	5.32523	6.88301	6.07227	6.33146	4.88277	5.24364	5.02415	5.39941	5.00146	4.97746	6.36768	6.26165	6.42659	5.18517	5.24058	5.85584	4.94895	5.12611	1.04544	0.87853	1.07603	1.3908	1.22698	1.27935	0.986627	1.05954	1.01519	1.05332	0.975683	0.971001	1.2422	1.22152	1.2537	1.01152	1.02233	1.14235
SCAF1	239	Q9H7N4	Splicing factor, arginine/serine-rich 19	R.FDIYDPFHPTDEAYS#PPPAPEQK.Y	3	5.26456	5.34717	5.3844	5.86739	5.34069	5.47696	5.77814	5.77046	5.38983	5.6773	5.89784	5.43626	5.44726	5.43942	5.35848	5.56258	5.74619	5.81508	5.33204	5.67046	0.987344	1.00284	1.00982	1.1004	1.00162	1.02718	1.08366	1.08222	1.01084	1.00121	1.0401	0.958697	0.960638	0.959256	0.94498	0.980975	1.01335	1.0255
SCAF1	965	Q9H7N4	Splicing factor, arginine/serine-rich 19	K.GAEETSWS#GEER.A	3	5.51552	5.84745	5.35904	5.80853	5.25146	5.50427	5.27102	5.46701	5.71855	5.31601	5.30848	5.42407	5.85801	5.54955	5.58584	5.52823	5.83102	5.85596	5.574	5.34952	0.989508	1.04906	0.961435	1.04207	0.942134	0.98749	0.945643	0.980805	1.02593	0.993735	0.992328	1.01394	1.09505	1.03739	1.04418	1.03341	1.09001	1.09467
EHBP1	335	Q8NDI1	EH domain-binding protein 1	K.EVQTPQYLNPFDEPEAFVTIKDS#PPQSTK.R	3	5.44866	5.49601	5.63549	5.65917	5.45107	5.0833	5.56718	5.81192	5.66686	5.60925	5.96979	5.59101	5.56598	5.65042	5.22926	5.20785	5.82307	5.53371	5.52672	5.72335	0.985876	0.994443	1.01968	1.02396	0.986313	0.919767	1.00732	1.0516	1.02536	0.980064	1.04306	0.976877	0.972503	0.987257	0.913671	0.90993	1.01742	0.966865
EPS15	777	P42566	Epidermal growth factor receptor substrate 15	K.IGT#PTRPCPLPPGK.R	3	4.03506	4.87221	4.90412	5.99813	5.88967	5.84146	5.25823	5.21025	4.88873	5.39223	4.96771	5.42126	6.46184	6.47707	6.96686	5.80054	4.91943	6.69521	4.60379	5.2604	0.876464	1.0583	1.06523	1.30287	1.27931	1.26884	1.14215	1.13173	1.06189	1.02506	0.944359	1.03058	1.22839	1.23129	1.3244	1.10268	0.935181	1.27276
HMGA1	102	P17096	High mobility group protein HMG-I/HMG-Y	K.EEEEGIS#QES#S#EEEQ.-	3	5.44752	5.8965	5.16685	4.8593	5.371	5.18308	5.73497	5.23684	5.51557	5.79406	5.20439	5.4049	6.18661	6.03042	5.92096	5.87422	5.5611	5.61171	5.50362	5.46778	0.989806	1.07138	0.938809	0.882928	0.975902	0.941757	1.04204	0.951525	1.00217	1.05967	0.951828	0.988499	1.13147	1.1029	1.08288	1.07433	1.01707	1.02632
HMGA1	36	P17096	High mobility group protein HMG-I/HMG-Y	K.QPPVS#PGTALVGSQK.E	3	4.98528	5.01913	5.17276	6.08887	6.86751	6.71574	4.91317	5.02727	4.81374	5.30162	5.18439	5.04227	6.00897	6.1112	6.3916	5.41839	5.39699	5.54109	5.05906	5.17609	0.985417	0.992107	1.02248	1.20356	1.35747	1.32747	0.971164	0.993716	0.951509	1.02425	1.0016	0.974146	1.16091	1.18066	1.23483	1.04681	1.04268	1.07052
ZC3H7B	217	Q9UGR2	Zinc finger CCCH domain-containing protein 7B	R.GS#PALLPSTPTMPLFPHVLDLLAPLDSSR.T	3	5.36838	5.64081	5.44413	5.76118	6.09697	5.5422	5.33698	5.65265	6.12947	5.58847	5.77606	5.62428	4.75687	5.00891	5.27473	5.25792	5.76449	5.97549	5.48444	5.66294	0.978838	1.02851	0.99265	1.05046	1.11168	1.01053	0.973113	1.03067	1.11761	0.98685	1.01998	0.993174	0.84	0.884507	0.931447	0.92848	1.01793	1.05519
MCM3	205	P25205-2	Isoform 2 of DNA replication licensing factor MCM3	R.RYS#DLTTLVAFPSSSVYPTK.D	3	5.24798	5.45381	5.76979	5.6649	5.09121	5.5352	5.63069	5.59385	6.03145	5.80457	5.31358	5.87863	5.26377	5.0993	5.22561	5.52693	6.00194	5.86678	5.49053	5.66559	0.955825	0.993313	1.05086	1.03176	0.927272	1.00814	1.02553	1.01882	1.09852	1.02453	0.937869	1.0376	0.929077	0.900046	0.922342	0.975526	1.05937	1.03551
SLAIN2	48	Q9P270	SLAIN motif-containing protein 2	R.SGAVQGAGSLGPGS#PVR.A	3	3.73715	4.28565	4.43569	6.73646	6.79826	7.20495	4.38986	4.53423	4.20685	4.53835	4.63089	4.71483	7.80718	8.20581	8.601	4.46333	4.96101	5.74848	4.15283	4.62802	0.899905	1.03198	1.06811	1.62214	1.63702	1.73495	1.05708	1.09184	1.01301	0.980624	1.00062	1.01876	1.68694	1.77307	1.85846	0.964414	1.07195	1.2421
LSR	464	Q86X29	Lipolysis-stimulated lipoprotein receptor	R.GPALTPIRDEEWGGHS#PR.S	3	5.92287	5.33213	5.86737	5.64266	5.48664	5.75612	5.89558	5.81711	5.5748	5.60138	5.54296	5.52022	4.36989	4.85451	4.95118	5.63427	6.19433	6.03598	5.70746	5.55486	1.03774	0.93424	1.02802	0.988647	0.961311	1.00853	1.03296	1.01921	0.976757	1.00838	0.997859	0.993765	0.786678	0.873922	0.891324	1.0143	1.11512	1.08661
NUFIP2	629	Q7Z417	Nuclear fragile X mental retardation-interacting protein 2	K.DYEIESQNPLAS#PTNTLLGSAK.E	3	5.10272	5.24762	5.43754	6.34475	6.22093	5.50891	5.39491	5.7132	5.33671	5.9127	5.35299	5.52783	5.57525	5.27324	5.37096	5.33312	5.73811	5.60854	5.26262	5.59784	0.969615	0.997148	1.03324	1.20562	1.1821	1.0468	1.02514	1.08562	1.01408	1.05625	0.956261	0.987493	0.995964	0.942014	0.959469	0.95271	1.02506	1.00191
PUS7	616	Q96PZ0-2	Isoform 2 of Pseudouridylate synthase 7 homolog	K.IPLFNTDVDNLEGKT#PPVFASEGK.Y	3	5.01227	5.28396	5.35575	5.76561	5.61613	5.34527	5.7819	5.11663	5.78014	5.65814	5.77868	5.64569	5.8319	5.76312	5.70285	5.79455	5.34869	5.41871	5.21733	5.69417	0.960698	1.01277	1.02653	1.10509	1.07644	1.02452	1.10821	0.9807	1.10787	0.993672	1.01484	0.991486	1.02419	1.01211	1.00152	1.01763	0.939328	0.951625
BLM	144	P54132	Bloom syndrome protein	K.KLEFSSS#PDSLSTINDWDDMDDFDTSETSK.S	3	5.45614	5.69221	5.85175	5.55865	5.55844	5.75127	5.55459	5.73463	5.54099	5.49166	5.16364	5.24382	5.11209	5.48821	5.73828	5.85723	5.52394	5.68246	5.6667	5.29971	0.962843	1.0045	1.03266	0.980932	0.980896	1.01493	0.980215	1.01199	0.977815	1.03622	0.974326	0.989455	0.964598	1.03557	1.08275	1.1052	1.04231	1.07222
MIEF1	94	Q9NQG6	Mitochondrial dynamics protein MID51	R.S#LQTLPTDSSTFDTDTFCPPRPK.P	3	5.98139	6.20715	6.44245	5.17743	5.2024	5.13459	6.24654	6.07539	6.07092	6.08879	6.27618	6.14807	3.83587	3.79669	3.57539	5.48724	6.00758	6.24593	6.21033	6.17101	0.963136	0.999488	1.03738	0.83368	0.837701	0.826782	1.00583	0.978272	0.977552	0.986676	1.01704	0.996282	0.621595	0.615245	0.579385	0.889196	0.973516	1.01214
RANBP2	1396	P49792	E3 SUMO-protein ligase RanBP2	K.ELVGPPLAETVFT#PK.T	3	5.35615	4.82964	5.61141	5.66653	5.46671	6.33473	5.36414	5.42958	6.03501	5.41243	5.33817	5.21412	5.45006	5.66619	5.69633	5.13802	5.74196	6.24881	5.26573	5.32157	1.01717	0.917183	1.06565	1.07611	1.03817	1.20301	1.01869	1.03112	1.14609	1.01707	1.00312	0.979808	1.02415	1.06476	1.07042	0.965508	1.079	1.17424
RANBP2	1160	P49792	E3 SUMO-protein ligase RanBP2	K.NHETDGGS#AHGDDDDDGPHFEPVVPLPDK.I	3	5.01609	5.35321	5.80092	5.59906	5.30236	5.33491	5.48516	5.46101	5.93694	5.61711	5.57847	5.39669	5.50321	5.31533	6.09024	5.96974	5.58787	5.65169	5.39008	5.53075	0.930616	0.993161	1.07622	1.03877	0.983727	0.989765	1.01764	1.01316	1.10146	1.01561	1.00863	0.97576	0.99502	0.96105	1.10116	1.07937	1.01033	1.02187
RANBP2	2613	P49792	E3 SUMO-protein ligase RanBP2	K.NLFASFPTEESSINYTFKT#PEK.A	3	4.02271	4.84183	4.9945	6.69283	6.26308	5.52262	4.85365	4.99324	4.82381	5.0567	5.13579	5.09427	7.2557	7.83743	7.70122	4.69126	4.69238	5.52698	4.61968	5.09559	0.870776	1.04809	1.08114	1.44877	1.35574	1.19546	1.05065	1.08086	1.04419	0.992369	1.00789	0.999742	1.42392	1.53808	1.51135	0.920651	0.920872	1.08466
RANBP2	781	P49792	E3 SUMO-protein ligase RanBP2	K.HSTPS#PTR.Y	3	6.61884	6.08287	5.32061	5.23039	5.5302	5.25367	5.23059	5.55358	5.28883	5.71845	6.04356	6.0341	4.95802	5.21716	5.32495	5.12695	6.17792	5.28931	6.00744	5.93204	1.10177	1.01256	0.88567	0.870653	0.920559	0.874528	0.870685	0.92445	0.88038	0.963994	1.0188	1.0172	0.835804	0.879489	0.89766	0.864281	1.04145	0.891652
RANBP2	1993	P49792	E3 SUMO-protein ligase RanBP2	K.ANTS#GDFEK.D	3	5.34186	5.54781	5.36683	6.27061	5.66591	5.64968	5.15544	5.27323	5.46295	5.37889	5.48454	5.34288	5.35809	5.54355	6.03133	5.37542	5.75037	6.00061	5.41883	5.4021	0.985795	1.0238	0.990404	1.15719	1.0456	1.0426	0.951394	0.973131	1.00814	0.995702	1.01526	0.989037	0.991852	1.02618	1.11648	0.995061	1.06447	1.11079
SNRNP70	410	P08621	U1 small nuclear ribonucleoprotein 70 kDa	R.GGGGGQDNGLEGLGNDS#R.D	3	5.44233	5.84389	5.78856	6.27901	6.10652	6.16246	5.33541	5.66549	5.44932	4.76011	5.02585	4.78715	5.88149	6.1895	6.18934	4.918	4.99695	5.17861	5.69159	4.85771	0.956205	1.02676	1.01704	1.10321	1.0729	1.08273	0.93742	0.995413	0.957433	0.97991	1.03461	0.985476	1.21076	1.27416	1.27413	1.01241	1.02866	1.06606
ZNF106	402	Q9H2Y7	Zinc finger protein 106	K.PLFDFSLITTGIQEPQTDETRNSPT#QK.T	3	5.60646	5.05553	5.69493	6.25229	5.77906	5.61884	5.4974	5.12019	5.85932	5.53777	5.39767	5.52362	5.79401	5.59053	5.10523	5.26834	5.55016	5.74865	5.4523	5.48635	1.02827	0.927228	1.0445	1.14672	1.05993	1.03054	1.00827	0.939088	1.07465	1.00937	0.983835	1.00679	1.05608	1.01899	0.930533	0.960263	1.01163	1.04781
MKI67	2638	P46013	Proliferation marker protein Ki-67	K.EPAS#GDEGIK.V	3	6.00273	6.71892	5.23567	5.68256	4.86682	5.14872	5.634	5.12397	5.6103	6.19745	5.56763	5.43177	4.97574	5.12513	4.76946	5.74847	6.03337	6.12726	5.98577	5.73228	1.00283	1.12248	0.874685	0.949345	0.813065	0.860159	0.941232	0.856025	0.937272	1.08115	0.971276	0.947575	0.868021	0.894082	0.832036	1.00282	1.05253	1.0689
MKI67	1193	P46013	Proliferation marker protein Ki-67	K.AFM*GT#PVQK.L	3	4.67275	4.48654	4.57563	6.77762	7.58337	7.99024	4.08795	4.38067	4.07855	5.21626	4.46175	4.97293	6.15579	7.64722	7.60585	4.98178	5.27007	5.05502	4.57831	4.88365	1.02063	0.979956	0.999416	1.48038	1.65637	1.74524	0.892896	0.956832	0.890843	1.06811	0.91361	1.01828	1.26049	1.56588	1.55741	1.02009	1.07913	1.03509
MKI67	584	P46013	Proliferation marker protein Ki-67	K.AQSLVISPPAPS#PR.K	3	5.96932	5.77877	5.16372	5.8459	5.68609	5.6436	5.1531	5.37009	5.33189	5.7287	5.27301	5.23628	5.69875	5.64699	5.86783	5.17626	5.65558	5.77413	5.63727	5.41266	1.0589	1.0251	0.915997	1.03701	1.00866	1.00112	0.914112	0.952605	0.945829	1.05839	0.974199	0.967413	1.05286	1.04329	1.08409	0.956325	1.04488	1.06678
MKI67	357	P46013	Proliferation marker protein Ki-67	K.TPVQYSQQQNS#PQK.H	3	5.81485	6.38739	5.03933	5.57466	5.89953	5.57223	5.17615	5.17279	5.41653	5.87037	5.38438	5.04475	5.2597	5.71242	5.52812	5.19933	6.1128	5.83467	5.74719	5.43317	1.01177	1.11139	0.876834	0.969981	1.02651	0.969558	0.900641	0.900055	0.942466	1.08047	0.991021	0.92851	0.968074	1.0514	1.01748	0.956962	1.12509	1.0739
MKI67	2223	P46013	Proliferation marker protein Ki-67	R.S#PQPDPVGTPTIFK.P	3	6.00499	6.59818	5.08217	5.84931	6.66648	6.35713	4.99017	5.05806	4.97289	5.86318	4.67559	4.84714	6.26955	6.13737	6.1438	4.88109	4.9966	4.60629	5.89511	5.12864	1.01864	1.11926	0.862098	0.992231	1.13085	1.07837	0.846492	0.858009	0.843562	1.14322	0.911664	0.945113	1.22246	1.19669	1.19794	0.951733	0.974254	0.898151
MKI67	859	P46013	Proliferation marker protein Ki-67	K.TS#DTETEPSK.T	3	5.17839	6.195	5.68292	5.60222	5.01067	5.75315	5.38661	5.39369	5.40494	6.42493	5.17931	5.20842	5.58112	5.39954	5.12402	5.4978	5.48902	6.48823	5.68544	5.60422	0.910816	1.08963	0.999558	0.985363	0.881317	1.01191	0.94744	0.948686	0.950663	1.14645	0.92418	0.929374	0.995878	0.963478	0.914315	0.981011	0.979444	1.15774
CDK12	692	Q9NYV4	Cyclin-dependent kinase 12	K.AIT#PPQQPYK.K	3	5.49758	5.71633	5.7673	5.91057	5.49668	5.65033	5.51036	5.17795	5.52104	5.55531	5.30018	5.4397	5.56674	5.47849	5.65048	5.51036	5.64823	5.60237	5.6604	5.43173	0.971235	1.00988	1.01888	1.0442	0.971076	0.99822	0.973493	0.914768	0.975378	1.02275	0.975781	1.00147	1.02486	1.00861	1.04027	1.01448	1.03986	1.03142
CDK12	681	Q9NYV4	Cyclin-dependent kinase 12	R.HLLTDLPLPPELPGGDLS#PPDS#PEPK.A	3	5.32895	5.90506	5.51468	5.37508	5.14657	5.05109	5.77404	5.94448	6.12472	5.55009	5.65791	5.59152	4.99209	4.90707	5.15918	6.05243	6.17313	5.75191	5.5829	5.59984	0.954514	1.0577	0.987782	0.962777	0.921846	0.904744	1.03424	1.06477	1.09705	0.991115	1.01037	0.998515	0.89147	0.876287	0.921308	1.08082	1.10238	1.02716
ACIN1	838	Q9UKV3	Apoptotic chromatin condensation inducer in the nucleus	K.GVPAGNS#DTEGGQPGR.K	3	5.73517	5.45052	5.60794	5.61418	5.49178	5.40663	5.81469	5.54936	5.65767	5.24779	5.8165	5.35509	4.90778	5.04246	5.32047	5.40844	6.53216	6.04137	5.59788	5.47313	1.02453	0.973676	1.0018	1.00291	0.981048	0.965836	1.03873	0.991333	1.01068	0.958829	1.06274	0.978434	0.896704	0.921311	0.972107	0.988181	1.1935	1.10382
PHACTR4	638	Q8IZ21-2	Isoform 2 of Phosphatase and actin regulator 4	K.LS#QRPTVAELLAR.K	3	5.65276	5.18264	5.95244	6.04533	5.62449	6.18104	5.34257	5.81673	5.1996	5.27472	5.6883	5.37004	5.38862	5.03401	4.72948	5.74323	5.67537	6.09864	5.59594	5.44435	1.01015	0.926142	1.06371	1.08031	1.0051	1.10456	0.954723	1.03946	0.929173	0.968843	1.04481	0.98635	0.989763	0.924629	0.868694	1.0549	1.04243	1.12018
PHACTR4	128	Q8IZ21-2	Isoform 2 of Phosphatase and actin regulator 4	R.SSS#PVQVEEEPVR.L	3	5.57009	5.55652	5.46267	5.49919	6.03644	5.46683	5.55082	5.78662	5.41397	5.47869	5.87909	5.48671	5.09217	5.25569	5.18187	5.55144	5.76689	5.96432	5.52976	5.61483	1.00729	1.00484	0.987867	0.994472	1.09163	0.98862	1.00381	1.04645	0.97906	0.975754	1.04706	0.977181	0.906914	0.936037	0.922889	0.98871	1.02708	1.06224
BCORL1	1657	Q5H9F3-3	Isoform 3 of BCL-6 corepressor-like protein 1	K.DGFACDLLHNPPGSS#DQEGDDPMEEDDFMFELSDK.P	3	5.6954	5.12849	5.55778	5.29408	5.64152	5.77555	5.53756	5.62451	5.72772	5.94625	5.75589	5.58217	5.41052	4.8094	5.41109	5.60655	5.69597	5.79956	5.46056	5.76143	1.04301	0.939188	1.01781	0.969513	1.03314	1.05769	1.0141	1.03003	1.04893	1.03208	0.999038	0.968885	0.939093	0.834757	0.939192	0.973118	0.988637	1.00662
CLSPN	225	Q9HAW4	Claspin	K.DLFETGLEDENNS#PLEDEESLESIR.A	3	5.15867	5.42543	5.74692	5.55523	5.28311	5.73665	5.86221	5.5807	5.66247	5.63052	5.76189	5.86779	5.26211	4.62806	5.17185	6.09545	5.7219	5.84902	5.44367	5.7534	0.947645	0.996648	1.05571	1.02049	0.970505	1.05382	1.07688	1.02517	1.04019	0.978642	1.00148	1.01988	0.914609	0.804404	0.89892	1.05945	0.994525	1.01662
ZNF687	1057	Q8N1G0	Zinc finger protein 687	R.HGLQLGAQS#PGR.G	3	5.51439	5.17358	5.72727	5.61603	5.59788	5.81952	5.26353	5.25059	5.35557	5.22158	5.29859	5.29045	5.49206	5.69826	6.06558	5.61791	5.9581	6.03908	5.47175	5.27021	1.00779	0.945507	1.0467	1.02637	1.02305	1.06356	0.961947	0.959582	0.978767	0.990773	1.00539	1.00384	1.0421	1.08122	1.15092	1.06597	1.13052	1.14589
ZNF687	253	Q8N1G0	Zinc finger protein 687	K.ATDIPASAS#PPPVAGVPFFK.Q	3	5.41763	5.40189	5.50678	5.41438	5.23864	5.96605	5.64795	5.60158	5.30658	5.64213	5.25404	5.80982	5.28536	5.7898	5.66745	5.3704	5.81444	5.86509	5.4421	5.56866	0.995504	0.992611	1.01189	0.994906	0.962615	1.09628	1.03783	1.0293	0.975097	1.01319	0.943502	1.04331	0.949125	1.03971	1.01774	0.964397	1.04414	1.05323
NFATC2	236	Q13469	Nuclear factor of activated T-cells, cytoplasmic 2	R.TSLAEDSCLGRHS#PVPR.P	3	5.3924	5.36316	5.90126	6.0588	5.53017	5.92803	5.54953	5.34895	5.55921	5.3405	5.15846	5.31332	5.52831	5.59051	5.67597	5.51822	5.57053	5.67268	5.55227	5.27076	0.971206	0.965939	1.06286	1.09123	0.996019	1.06768	0.999505	0.96338	1.00125	1.01323	0.978693	1.00807	1.04886	1.06066	1.07688	1.04695	1.05687	1.07625
SRSF11	483	Q05519	Serine/arginine-rich splicing factor 11	K.VNGDDHHEEDMDM*S#D.-	3	5.12006	5.54192	5.68499	5.86918	5.31692	5.5123	5.55886	5.67866	5.92104	5.45557	5.32399	5.16927	5.63313	5.82895	5.52821	5.65125	5.49477	5.71093	5.44899	5.31628	0.939635	1.01705	1.04331	1.07711	0.975762	1.01162	1.02016	1.04215	1.08663	1.0262	1.00145	0.972348	1.0596	1.09643	1.03987	1.06301	1.03357	1.07423
MSH6	309	P52701	DNA mismatch repair protein Msh6	R.M*VTGNGS#LK.R	3	4.52282	5.41624	6.5284	5.52266	5.95482	5.21477	5.27914	4.3202	7.54048	5.25697	3.33001	5.85762	7.40209	5.39406	4.22242	5.84019	6.44848	5.94863	5.48915	4.81486	0.823956	0.986716	1.18933	1.0061	1.08483	0.950014	0.961741	0.787044	1.37371	1.09182	0.691611	1.21657	1.53734	1.12029	0.876955	1.21295	1.33929	1.23547
SET	50	Q01105-2	Isoform 2 of Protein SET	K.EQQEAIEHIDEVQNEIDRLNEQAS#EEILK.V	3	5.15959	5.41622	5.35391	5.6166	5.92021	5.88422	5.67305	5.03477	5.65297	5.41679	5.75809	5.39368	5.46092	5.3433	5.68933	5.44368	5.8365	5.94616	5.30991	5.52285	0.971691	1.02002	1.00829	1.05776	1.11494	1.10816	1.06839	0.948185	1.06461	0.980796	1.04259	0.976612	0.988786	0.96749	1.03014	0.985665	1.05679	1.07665
GMPS	318	P49915	GMP synthase [glutamine-hydrolyzing]	K.VINAAHSFYNGTTTLPISDEDRT#PR.K	3	4.19801	4.35033	4.4151	7.81396	7.69173	8.02876	4.38659	4.45523	4.31852	4.61474	4.66936	4.55169	7.40383	7.28104	7.49995	4.48453	4.68327	5.15336	4.32115	4.61193	0.971503	1.00675	1.02174	1.80831	1.78002	1.85802	1.01515	1.03103	0.999393	1.00061	1.01245	0.986938	1.60537	1.57874	1.62621	0.972377	1.01547	1.1174
LASP1	104	Q14847-2	Isoform 2 of LIM and SH3 domain protein 1	K.GFSVVADT#PELQR.I	3	5.42018	4.80617	5.16223	5.80012	6.18826	6.56087	5.35199	5.66388	5.26409	5.21144	6.25502	5.67511	4.25158	4.83264	4.7915	5.99419	6.27329	6.49743	5.12953	5.71385	1.05666	0.936962	1.00638	1.13073	1.2064	1.27904	1.04337	1.10417	1.02623	0.91207	1.09471	0.993219	0.744083	0.845777	0.838576	1.04906	1.09791	1.13714
PCNT	2177	O95613	Pericentrin	K.NWDSLIPDEMPDS#PIQEK.S	3	5.17524	5.15151	5.64526	5.87385	5.29148	6.12932	5.37163	5.87458	5.73074	5.28881	5.44282	5.28518	5.54888	5.51958	5.34935	5.3634	5.88668	6.07169	5.32401	5.33894	0.972058	0.967601	1.06034	1.10328	0.99389	1.15126	1.00894	1.10341	1.0764	0.990611	1.01946	0.989931	1.03932	1.03384	1.00195	1.00458	1.10259	1.13725
SENP3	26	Q9H4L4	Sentrin-specific protease 3	K.ETIQGTGSWGPEPPGPGIPPAYSS#PR.R	3	4.9899	4.84365	5.25384	6.08672	5.6451	5.8061	4.9992	5.52548	5.06558	5.99147	5.29072	5.4886	6.10564	5.75671	5.75799	5.39239	6.03284	5.96806	5.02913	5.59026	0.992199	0.96312	1.04468	1.21029	1.12248	1.15449	0.994048	1.09869	1.00725	1.07177	0.946417	0.981814	1.09219	1.02977	1.03	0.964603	1.07917	1.06758
UBR4	181	Q5T4S7-2	Isoform 2 of E3 ubiquitin-protein ligase UBR4	K.ELASPVS#PELR.Q	3	6.09073	5.60043	5.65416	5.8907	5.7233	5.56001	5.60877	5.73596	5.49266	5.25939	5.44094	5.35471	5.26393	5.11806	5.52159	5.45002	5.57616	5.65849	5.78177	5.35168	1.05344	0.968636	0.977928	1.01884	0.989886	0.961644	0.970078	0.992077	0.949996	0.982755	1.01668	1.00057	0.983603	0.956346	1.03175	1.01838	1.04194	1.05733
UBR4	2719	Q5T4S7-2	Isoform 2 of E3 ubiquitin-protein ligase UBR4	R.HVTLPSS#PR.S	3	6.05837	5.81758	5.487	5.39687	5.30776	5.23783	5.35013	5.72642	5.68097	5.64852	5.58287	5.52971	5.2439	5.465	5.34756	5.58758	5.97996	5.55197	5.78765	5.58704	1.04678	1.00517	0.948053	0.93248	0.917084	0.905	0.924405	0.98942	0.981567	1.01101	0.999254	0.98974	0.938584	0.978158	0.957137	1.0001	1.07033	0.993724
TPR	2116	P12270	Nucleoprotein TPR	R.GLQLT#PGIGGM*QQHFFDDEDR.T	3	8.40919	7.34379	7.42499	9.13733	9.05769	8.54399	2.75587	3.36586	2.69602	9.50998	6.20345	7.53012	3.25865	2.73402	3.33307	3.45226	2.53416	2.70955	7.72599	7.74785	1.08843	0.950531	0.96104	1.18267	1.17237	1.10588	0.356702	0.435654	0.348955	1.22743	0.800667	0.971898	0.420587	0.352874	0.430193	0.445576	0.327079	0.349717
TACC3	177	Q9Y6A5	Transforming acidic coiled-coil-containing protein 3	K.VSGS#PEQAVEENLSSYSLDRR.V	3	6.13218	5.67548	5.58153	5.85034	6.02552	5.48355	5.58153	5.46929	5.87174	5.56293	5.60323	5.43271	5.31241	5.43178	5.52789	5.37256	4.67308	5.41224	5.7964	5.53296	1.05793	0.979139	0.962931	1.00931	1.03953	0.946028	0.962931	0.943568	1.013	1.00542	1.0127	0.981881	0.960139	0.981713	0.999085	0.97101	0.844591	0.978183
TACC3	317	Q9Y6A5	Transforming acidic coiled-coil-containing protein 3	R.AMTLS#PQEEVAAGQMASSSR.S	3	5.56424	4.94933	5.62724	5.98322	5.75469	5.97699	4.82078	5.97187	6.07221	5.21705	5.35146	4.77976	5.60966	5.1482	5.90045	5.16285	6.0312	6.07881	5.38027	5.11609	1.03419	0.919904	1.0459	1.11207	1.06959	1.11091	0.896011	1.10996	1.12861	1.01973	1.04601	0.934261	1.09647	1.00628	1.15331	1.00914	1.17887	1.18817
SP100	18	P23497-4	Isoform Sp100-C of Nuclear autoantigen Sp-100	R.LNECIS#PVANEMNHLPAHSHDLQR.M	3	5.14127	5.56087	5.47071	6.215	5.42656	5.38452	5.63226	5.98365	5.76578	6.06033	5.64389	5.1061	4.81553	5.3208	5.21689	6.00586	5.42999	5.81999	5.39095	5.60344	0.953685	1.03152	1.0148	1.15286	1.0066	0.998807	1.04476	1.10994	1.06953	1.08154	1.00722	0.911244	0.859388	0.949559	0.931015	1.07182	0.969046	1.03864
LARP4	653	Q71RC2-4	Isoform 4 of La-related protein 4	R.SNVVS#PTK.N	3	5.52976	5.51629	5.31598	5.59214	5.95197	5.85664	5.35085	5.35178	5.45347	5.3201	5.33885	5.45998	5.7545	5.86104	6.12672	5.26942	5.48892	5.4616	5.45401	5.37298	1.01389	1.01142	0.974693	1.02533	1.0913	1.07382	0.981084	0.981255	0.999901	0.990158	0.993648	1.01619	1.07101	1.09084	1.14028	0.980726	1.02158	1.01649
LARP4	601	Q71RC2-4	Isoform 4 of La-related protein 4	R.AST#ASPCNNNINAATAVALQEPR.K	3	5.13119	5.71242	5.66559	5.29612	4.99484	5.74685	5.49824	5.44728	5.79265	5.85635	5.23173	5.31162	5.37911	5.55196	5.82363	6.20722	5.54163	5.81158	5.50306	5.46657	0.932424	1.03804	1.02953	0.962395	0.907646	1.0443	0.999124	0.989864	1.05262	1.0713	0.957042	0.971655	0.984001	1.01562	1.06532	1.13549	1.01373	1.06311
ZNF318	527	Q5VUA4	Zinc finger protein 318	R.S#FPDIEDEEK.F	3	5.28147	5.61462	6.15184	5.87148	5.52779	5.76601	5.97584	5.79828	5.50328	5.76911	5.43152	5.62716	4.96484	4.96883	4.6532	5.7619	5.37818	5.95466	5.68265	5.60926	0.929403	0.98803	1.08257	1.03323	0.972749	1.01467	1.05159	1.02035	0.968436	1.0285	0.968313	1.00319	0.885114	0.885826	0.829556	1.02721	0.958803	1.06158
ZNF318	136	Q5VUA4	Zinc finger protein 318	R.S#PGLCSDSLEK.S	3	5.78049	5.76036	5.62746	5.56584	5.3621	5.34531	5.60927	5.64776	5.47663	5.49394	5.58536	5.35498	5.46098	5.22217	5.44121	5.73988	5.79271	5.73355	5.72277	5.47809	1.01009	1.00657	0.983345	0.972579	0.936976	0.934042	0.980166	0.986893	0.956989	1.00289	1.01958	0.977526	0.996877	0.953282	0.993266	1.04779	1.05743	1.04663
ZNF318	2035	Q5VUA4	Zinc finger protein 318	R.S#PTVLCQK.V	3	5.67485	5.79699	5.43218	5.80575	5.84204	5.48112	5.4628	5.55741	5.4636	5.43873	5.2326	5.47457	5.4905	5.38642	5.62255	5.44643	5.75513	5.63635	5.63467	5.38197	1.00713	1.02881	0.964062	1.03036	1.0368	0.972748	0.969497	0.986288	0.969638	1.01055	0.972247	1.01721	1.02017	1.00083	1.0447	1.01198	1.06934	1.04727
EHMT2	140	Q96KQ7	Histone-lysine N-methyltransferase EHMT2	K.S#PPSVQSLAMR.L	3	5.03442	5.71063	5.76815	5.41087	6.05804	5.29701	5.14131	5.95811	5.48349	5.25518	5.45793	5.77279	5.58573	5.78035	5.55088	5.27493	5.66706	5.79313	5.5044	5.4953	0.914617	1.03747	1.04792	0.983008	1.10058	0.962322	0.934037	1.08243	0.996201	0.956304	0.993199	1.0505	1.01646	1.05187	1.01011	0.959899	1.03126	1.0542
EHMT2	173	Q96KQ7	Histone-lysine N-methyltransferase EHMT2	R.LLSMPGAQGAAAAGSEPPPATTS#PEGQPK.V	3	5.349	5.3925	5.77402	5.73416	6.16647	5.60464	5.58788	5.88871	5.29141	5.79273	5.29992	5.52542	5.46613	5.73416	5.55434	5.11305	5.41777	5.30769	5.50517	5.53936	0.971632	0.979533	1.04883	1.0416	1.12012	1.01807	1.01502	1.06967	0.961171	1.04574	0.956775	0.997485	0.986781	1.03517	1.00271	0.92304	0.978051	0.958179
PRKAB1	40	Q9Y478	5'-AMP-activated protein kinase subunit beta-1	K.ILMDS#PEDADLFHSEEIK.A	3	5.06264	5.23119	5.51882	5.82552	5.31601	5.56828	5.52725	5.83644	5.63321	5.59094	5.55212	5.65767	5.3062	5.6614	5.38523	5.68032	5.74664	5.90013	5.27088	5.60024	0.960492	0.992469	1.04704	1.10523	1.00856	1.05642	1.04864	1.1073	1.06874	0.998339	0.991407	1.01025	0.947496	1.01092	0.961606	1.0143	1.02614	1.05355
PRKAB1	182	Q9Y478	5'-AMP-activated protein kinase subunit beta-1	K.CSDVSELSSS#PPGPYHQEPYVCKPEER.F	3	5.57415	5.21316	5.61095	5.62755	5.08775	5.77562	5.61499	5.61723	5.07384	5.64797	5.5764	5.2614	4.98679	5.56249	5.28339	6.30174	6.24274	5.94187	5.46609	5.49525	1.01977	0.953728	1.0265	1.02954	0.930784	1.05663	1.02724	1.02765	0.928239	1.02779	1.01477	0.957444	0.907471	1.01223	0.961445	1.14676	1.13602	1.08127
RNF113A	253	O15541	E3 ubiquitin-protein ligase RNF113A	R.YGVYEDENYEVGS#DDEEIPFK.C	3	5.52203	5.27144	5.76713	5.24097	5.23658	5.39509	5.61454	6.03108	5.81492	5.55754	5.44727	5.66365	5.39443	5.31375	5.50098	5.59393	5.44047	6.19419	5.5202	5.55615	1.00033	0.954937	1.04473	0.949417	0.948623	0.977336	1.01709	1.09255	1.05339	1.00025	0.980403	1.01935	0.970893	0.956373	0.99007	1.0068	0.97918	1.11483
XRN2	448	Q9H0D6	5'-3' exoribonuclease 2	R.NS#PGSQVASNPR.Q	3	4.69696	5.27602	5.50831	5.9625	5.81535	5.7634	5.24418	5.4111	5.54686	5.62077	5.11395	5.37105	5.66468	5.8115	5.99418	5.79524	5.3511	6.05284	5.16043	5.36859	0.910188	1.0224	1.06741	1.15543	1.12691	1.11684	1.01623	1.04858	1.07488	1.04697	0.952569	1.00046	1.05515	1.0825	1.11653	1.07947	0.996743	1.12745
BRPF1	120	P55201-2	Isoform 2 of Peregrin	R.ISIFDNLDVVS#EDEEAPEEAPENGSNK.E	3	5.4337	5.5788	5.83535	5.04577	5.45956	5.74404	5.20964	5.33918	5.9015	5.43805	5.56964	5.59413	5.4218	5.4353	5.54561	5.94017	5.85664	5.65112	5.61595	5.53394	0.967547	0.993385	1.03907	0.898472	0.972152	1.02281	0.927651	0.950717	1.05085	0.982672	1.00645	1.01088	0.979735	0.982175	1.00211	1.07341	1.05831	1.02117
WRAP53	54	Q9BUR4	Telomerase Cajal body protein 1	R.GDPPRLS#PDPVAGSAVSQELR.E	3	5.4241	5.27043	5.54661	5.69702	5.37874	5.83687	5.36649	5.84065	5.41458	5.38591	5.44573	5.72113	5.42996	5.48549	5.64476	5.59653	5.65075	5.86424	5.41371	5.51759	1.00192	0.973533	1.02455	1.05233	0.99354	1.07816	0.991277	1.07886	1.00016	0.976134	0.986976	1.03689	0.984118	0.994181	1.02305	1.01431	1.02413	1.06283
EHD1	456	Q9H4M9	EH domain-containing protein 1	K.DKPTYDEIFYTLS#PVNGK.I	3	5.3877	5.4685	5.80739	5.75433	5.46126	5.59433	5.46207	5.50066	5.81061	5.14147	5.31393	5.90166	5.74488	5.82809	5.40558	5.02348	5.3081	6.08598	5.55453	5.45235	0.969965	0.984512	1.04552	1.03597	0.983209	1.00717	0.983354	0.990302	1.0461	0.942981	0.974612	1.08241	1.05365	1.06891	0.991423	0.921341	0.973543	1.11621
TFIP11	59	Q9UBB9	Tuftelin-interacting protein 11	K.EEATYGVWAERDS#DDERPSFGGK.R	3	4.91498	5.02379	5.52768	6.05769	5.5374	5.41779	5.41455	5.69327	5.67988	5.52833	5.64146	5.92643	5.57906	5.67362	5.38843	5.77941	5.20298	6.01322	5.15548	5.69874	0.95335	0.974456	1.07219	1.175	1.07408	1.05088	1.05025	1.10431	1.10172	0.970097	0.989948	1.03996	0.979	0.995593	0.945548	1.01416	0.913006	1.05518
NFATC2IP	204	Q8NCF5	NFATC2-interacting protein	K.TEFLDLDNSPLSPPS#PR.T	3	5.30859	5.94288	5.75707	5.23847	4.85496	5.204	5.72657	5.89442	5.67599	5.71323	5.6752	5.94751	4.90105	5.01331	5.00855	6.04682	6.01723	6.07415	5.66952	5.77864	0.93634	1.04822	1.01544	0.923971	0.856328	0.917892	1.01006	1.03967	1.00114	0.98868	0.982098	1.02922	0.848132	0.867557	0.866735	1.04641	1.04129	1.05114
NFATC2IP	234	Q8NCF5	NFATC2-interacting protein	R.SCLS#PKPPQGQEQQGQEDEVVLVEGPTLPETPR.L	3	5.06213	4.59502	5.0909	6.4016	6.35272	5.14411	4.96933	5.42902	5.40489	4.84806	5.42097	5.57905	6.15258	6.59772	6.91078	4.98975	5.13792	5.91345	4.91602	5.2827	1.02972	0.934704	1.03557	1.30219	1.29225	1.0464	1.01084	1.10435	1.09944	0.917726	1.02618	1.0561	1.16467	1.24893	1.30819	0.944545	0.972595	1.1194
LARP4B	601	Q92615	La-related protein 4B	R.SPS#PAHLPDDPK.V	3	5.60158	5.31818	5.43122	5.3791	5.52667	5.70709	5.31733	5.54479	5.49468	5.67054	5.72447	5.58346	5.31945	5.6412	5.46894	5.52509	5.90023	5.84598	5.45033	5.65949	1.02775	0.975755	0.996495	0.986931	1.01401	1.04711	0.975599	1.01733	1.00814	1.00195	1.01148	0.986566	0.939917	0.996768	0.96633	0.976251	1.04254	1.03295
RTN4	129	Q9NQC3	Reticulon-4	R.QPSWDPSPVSSTVPAPSPLSAAAVS#PSK.L	3	4.60987	4.69948	4.8329	6.4819	6.67745	7.18284	4.88228	4.72796	4.80781	4.95576	4.48562	4.85719	7.33438	7.32382	7.79317	4.82294	4.69192	4.8327	4.71408	4.76619	0.977894	0.996902	1.0252	1.37501	1.41649	1.5237	1.03568	1.00294	1.01988	1.03977	0.941132	1.01909	1.53883	1.53662	1.6351	1.01191	0.984416	1.01395
RTN4	172	Q9NQC3	Reticulon-4	K.LPEDDEPPARPPPPPPASVSPQAEPVWTPPAPAPAAPPST#PAAPK.R	3	5.54957	4.74425	5.42935	6.43706	6.19328	6.58437	5.1323	5.45705	5.15117	5.07295	4.9016	4.95821	5.98175	6.20362	5.97597	5.45918	5.04069	5.72762	5.24106	4.97759	1.05886	0.905209	1.03593	1.2282	1.18168	1.25631	0.979249	1.04121	0.98285	1.01916	0.984734	0.996107	1.20174	1.24631	1.20057	1.09675	1.01268	1.15068
KNL1	1732	Q8NG31	Kinetochore scaffold 1	K.LNLS#PSQYINEENLPVYPDEINSSDSINIETEEK.A	3	5.21253	5.23384	5.64476	5.54002	5.19486	5.59434	5.85399	5.21149	5.60656	5.35678	5.44853	5.5933	5.65906	5.76562	5.60032	5.59746	5.85997	6.02657	5.36371	5.4662	0.971814	0.975787	1.0524	1.03287	0.968519	1.043	1.09141	0.97162	1.04528	0.979982	0.996767	1.02325	1.03528	1.05478	1.02454	1.02401	1.07204	1.10252
LDB1	61	Q86U70	LIM domain-binding protein 1	R.HT#PYGNQTDYR.I	3	5.69756	5.25838	5.48636	5.76668	5.55752	5.80862	5.31735	5.5166	5.79922	5.58268	5.12724	5.50135	5.10793	5.15164	5.21594	5.62614	6.69179	5.78702	5.48076	5.40376	1.03955	0.959425	1.00102	1.05217	1.014	1.05982	0.970183	1.00654	1.0581	1.03311	0.948829	1.01806	0.945254	0.953344	0.965243	1.04115	1.23836	1.07092
LDB1	323	Q86U70	LIM domain-binding protein 1	K.S#PASTFALSSQVPDVMVVGEPTLMGGEFGDEDER.L	3	4.9631	4.92954	5.9415	5.71155	5.70304	4.82734	6.29668	5.75514	5.03474	5.02923	5.76415	5.01671	5.49964	5.91194	5.76065	5.96053	6.22254	5.67198	5.27805	5.27003	0.94033	0.93397	1.1257	1.08213	1.08052	0.914608	1.193	1.09039	0.953903	0.954308	1.09376	0.951931	1.04357	1.1218	1.0931	1.13102	1.18074	1.07627
TRMT2A	602	Q8IZ69	tRNA (uracil-5-)-methyltransferase homolog A	R.VEHPNGTGVLGPHS#PPAQPTPGPPDNTLQETGTFPSS.-	3	5.22975	5.47394	5.11156	5.37369	5.40993	5.8695	5.63311	5.28089	5.2792	5.62024	5.45666	5.92471	5.50374	5.71405	5.38283	5.71609	5.62905	6.39106	5.27175	5.6672	0.992034	1.03835	0.969613	1.01934	1.02621	1.11339	1.06855	1.00173	1.00141	0.991713	0.962849	1.04544	0.971156	1.00827	0.949822	1.00863	0.993267	1.12773
SMC4	28	Q9NTJ3	Structural maintenance of chromosomes protein 4	R.REEGPPPPSPDGASS#DAEPEPPSGR.T	3	5.28765	5.01075	5.67631	5.63046	5.86115	5.00573	5.72396	5.94892	5.86187	5.36825	5.23284	5.76121	5.51727	5.52551	5.68814	5.75405	5.65625	5.48968	5.3249	5.4541	0.993004	0.941002	1.06599	1.05738	1.10071	0.940061	1.07494	1.11719	1.10084	0.984259	0.959433	1.05631	1.01158	1.01309	1.04291	1.05499	1.03706	1.00652
GSE1	1101	Q14687	Genetic suppressor element 1	K.GPPTQELDRDS#EEEEEEDDEDGEDEEEVPK.R	3	4.97057	5.34256	5.86573	5.44355	5.63784	5.58144	5.65879	5.58662	5.66687	5.67143	5.49539	5.59554	5.70129	5.15304	5.32681	5.65028	5.88584	5.7664	5.39295	5.58745	0.921678	0.990657	1.08767	1.00938	1.04541	1.03495	1.04929	1.03591	1.05079	1.01503	0.983523	1.00145	1.02037	0.922252	0.953351	1.01124	1.0534	1.03203
GSE1	710	Q14687	Genetic suppressor element 1	R.ASLPQAATFGELSGPLKPGS#PYRPPVPR.A	3	4.3574	5.11279	4.73185	6.34396	6.22805	6.37846	4.99428	4.85584	5.37233	5.25858	4.99153	5.32224	6.36749	7.10383	6.63036	5.15869	5.59998	5.19233	4.73401	5.19079	0.920445	1.08001	0.999543	1.34008	1.3156	1.34737	1.05498	1.02574	1.13484	1.01306	0.961614	1.02532	1.22669	1.36855	1.27733	0.993817	1.07883	1.0003
ZNF830	351	Q96NB3	Zinc finger protein 830	K.KEEENADS#DDEGELQDLLSQDWR.V	3	5.18219	5.28965	5.57021	5.66495	5.6566	5.10539	5.63552	5.81804	6.16339	5.60156	5.50943	5.52162	5.28913	5.67314	5.47182	5.53852	5.58589	5.72295	5.34735	5.54421	0.969114	0.989209	1.04168	1.05939	1.05783	0.954751	1.05389	1.08802	1.15261	1.01035	0.993728	0.995927	0.953991	1.02326	0.986943	0.998974	1.00752	1.03224
FAF1	270	Q9UNN5	FAS-associated factor 1	R.RSS#PAQTR.E	3	5.9277	5.92136	5.42955	6.01386	5.17225	5.64763	5.67912	5.50224	5.18533	5.4959	5.62069	5.46362	4.98824	5.18255	5.55077	5.34022	6.06278	5.81619	5.75954	5.52674	1.0292	1.0281	0.942706	1.04416	0.898033	0.98057	0.986038	0.955327	0.900303	0.994421	1.017	0.988579	0.902566	0.937724	1.00435	0.966252	1.09699	1.05237
ZC3H4	159	Q9UPT8	Zinc finger CCCH domain-containing protein 4	R.EYS#PPYAPSHQQYPPSHATPLPK.K	3	5.31672	5.51722	5.38726	5.65212	5.25729	5.27011	5.57937	5.40846	5.78776	6.0721	5.69823	5.97124	5.21882	5.79367	5.38257	5.40181	5.45212	5.83313	5.40707	5.91386	0.983292	1.02037	0.996336	1.04532	0.9723	0.974672	1.03187	1.00026	1.07041	1.02676	0.96354	1.0097	0.882473	0.979678	0.910162	0.913415	0.921922	0.98635
ZDHHC5	348	Q9C0B5	Palmitoyltransferase ZDHHC5	K.DSPPT#PTMYK.Y	3	5.75669	5.29782	5.53955	5.9102	5.12211	5.55144	5.5128	5.69122	5.86438	5.48989	5.59415	6.02675	4.3701	4.66524	4.97937	5.96664	6.26473	6.39693	5.53135	5.7036	1.04074	0.95778	1.00148	1.06849	0.926014	1.00363	0.996647	1.0289	1.06021	0.962531	0.980811	1.05666	0.766201	0.817946	0.873023	1.04612	1.09838	1.12156
ZC3H11A	758	O75152	Zinc finger CCCH domain-containing protein 11A	R.RLS#SASTGKPPLSVEDDFEK.L	3	5.72882	6.03949	5.82761	5.32356	5.63415	5.1523	5.40453	5.28767	5.82469	6.05619	5.48789	5.58377	4.7766	4.76546	4.85834	5.86864	5.99785	6.38245	5.8653	5.70928	0.97673	1.0297	0.993573	0.907637	0.960589	0.878436	0.921441	0.901516	0.993076	1.06076	0.961223	0.978015	0.836637	0.834686	0.850954	1.02791	1.05054	1.11791
TBC1D9B	435	Q66K14	TBC1 domain family member 9B	K.ASVVDPSTESSPAPQEGSEQPASPAS#PLSSR.Q	3	4.95069	6.01283	5.29689	5.66885	5.66708	5.71596	5.35066	6.37768	5.80929	5.49109	4.88137	5.23689	5.61153	5.33022	5.36399	5.54798	5.42176	6.26525	5.42013	5.20312	0.913389	1.10935	0.977261	1.04589	1.04556	1.05458	0.987182	1.17667	1.0718	1.05535	0.938162	1.00649	1.07849	1.02443	1.03092	1.06628	1.04202	1.20413
TELO2	637	Q9Y4R8	Telomere length regulation protein TEL2 homolog	R.TPQPGS#PSPNTPCLPEAAVSQPGSAVASDWR.V	3	5.25873	5.81797	5.6965	5.52572	5.66463	5.08013	6.36189	5.81827	5.26414	5.53564	5.69921	5.48273	5.25873	5.53655	5.33029	5.53204	5.43702	5.69981	5.59107	5.57253	0.940559	1.04058	1.01886	0.988312	1.01316	0.908615	1.13787	1.04064	0.941527	0.993381	1.02273	0.983885	0.943688	0.993543	0.95653	0.992734	0.975684	1.02284
PDS5B	1182	Q9NTI5	Sister chromatid cohesion protein PDS5 homolog B	R.LDSSEMDHS#ENEDYTMSSPLPGK.K	3	6.13825	5.6383	5.9629	5.13876	5.30374	4.90861	5.37548	5.64827	5.67716	6.18368	5.60204	6.06034	4.74203	4.9919	5.27724	5.45239	6.09661	5.8023	5.91315	5.94869	1.03807	0.953519	1.00841	0.869038	0.89694	0.830117	0.909072	0.955204	0.96009	1.0395	0.941727	1.01877	0.797155	0.83916	0.887127	0.916571	1.02487	0.975391
RIF1	1046	Q5UIP0	Telomere-associated protein RIF1	K.S#TDFVFIPPEGK.D	3	5.43812	5.21947	4.67543	6.09931	6.16771	6.11126	4.74095	5.31465	5.33347	5.16947	5.75361	5.3472	6.27896	6.14752	7.05827	4.52284	4.96812	5.65362	5.11101	5.42343	1.064	1.02122	0.914777	1.19337	1.20675	1.19571	0.927596	1.03984	1.04352	0.953174	1.06088	0.985945	1.15775	1.13351	1.30144	0.833945	0.916048	1.04244
SRSF10	158	O75494-3	Isoform 3 of Serine/arginine-rich splicing factor 10	R.S#HSDNDRPNCSWNTQYSSAYYTSR.K	3	5.08982	5.80162	5.6274	5.39798	5.82153	5.25454	5.51563	5.51428	6.01068	5.47762	5.85683	6.07584	6.26589	5.31246	4.97217	6.02968	4.62374	5.35228	5.50628	5.80343	0.924367	1.05364	1.022	0.980331	1.05725	0.95428	1.0017	1.00145	1.0916	0.94386	1.0092	1.04694	1.07969	0.9154	0.856764	1.03899	0.796725	0.922261
NCOR1	1322	O75376	Nuclear receptor corepressor 1	K.RES#PPIR.A	3	5.58928	5.44712	5.22144	5.59329	5.70729	5.32002	5.54388	5.38278	5.53478	5.68264	5.74274	5.30072	5.409	5.57241	5.71943	5.54327	6.02851	5.6614	5.41928	5.57536	1.03137	1.00514	0.963493	1.03211	1.05314	0.981683	1.02299	0.993265	1.02131	1.01924	1.03002	0.950739	0.970162	0.99947	1.02584	0.994244	1.08128	1.01543
NCOR1	999	O75376	Nuclear receptor corepressor 1	K.S#PNREWEVLQPAPHQVITNLPEGVR.L	3	5.05618	5.4625	5.66551	5.49852	5.52739	5.67742	6.14892	5.361	5.3098	5.68903	5.61134	5.39493	5.13596	5.94145	5.5387	5.63515	5.46458	5.88162	5.39473	5.5651	0.937245	1.01256	1.05019	1.01924	1.02459	1.0524	1.1398	0.993747	0.984256	1.02227	1.00831	0.969423	0.922888	1.06763	0.995257	1.01259	0.981939	1.05688
NUP160	1157	Q12769	Nuclear pore complex protein Nup160	R.LIRPEYAWIVQPVSGAVYDRPGAS#PK.R	3	4.8157	5.2384	5.66003	5.73163	5.39825	5.65468	5.61876	5.79728	5.66871	5.53098	5.22151	5.3364	5.38671	5.67644	5.97818	5.614	5.44071	6.23163	5.23804	5.36297	0.919371	1.00007	1.08056	1.09423	1.03059	1.07954	1.07268	1.10676	1.08222	1.03133	0.973624	0.995047	1.00443	1.05845	1.11472	1.04681	1.0145	1.16197
CIR1	202	Q86X95	Corepressor interacting with RBPJ 1	R.NLTANDPSQEYVAS#EGEEDPEVEFLK.S	3	5.10612	5.52766	5.86719	5.42489	5.04182	5.62997	5.66381	5.37489	5.33027	5.5192	5.40197	5.35566	5.91119	5.71796	5.64089	5.73443	5.53827	6.21381	5.50033	5.42561	0.928331	1.00497	1.0667	0.986285	0.916639	1.02357	1.02972	0.977195	0.969084	1.01725	0.995643	0.987108	1.0895	1.05388	1.03968	1.05692	1.02077	1.14527
DENND4A	1632	Q7Z401-2	Isoform 2 of C-myc promoter-binding protein	R.SIS#TSGPLDK.E	3	6.08492	5.97931	5.75507	5.27039	5.02991	5.05858	6.06454	5.60608	5.9602	5.67068	5.6952	5.87945	4.49805	4.67554	4.63072	5.59711	6.40784	6.13641	5.93976	5.74844	1.02444	1.00666	0.968905	0.887306	0.84682	0.851646	1.02101	0.943822	1.00344	0.986472	0.990738	1.02279	0.782482	0.813357	0.805561	0.973675	1.11471	1.06749
ARAP1	229	Q96P48	Arf-GAP with Rho-GAP domain, ANK repeat and PH domain-containing protein 1	R.LFPEFDDS#DYDEVPEEGPGAPAR.V	3	5.07531	5.2144	6.94342	5.52877	5.45426	5.74627	6.65318	5.5238	5.37087	5.31623	5.27791	5.11611	5.21191	4.7833	5.04551	5.61995	6.00174	6.11705	5.74438	5.23675	0.883527	0.90774	1.20873	0.962466	0.949495	1.00033	1.15821	0.961601	0.934979	1.01518	1.00786	0.976963	0.995257	0.913409	0.96348	1.07318	1.14608	1.1681
NSRP1	275	Q9H0G5	Nuclear speckle splicing regulatory protein 1	K.VIET#PENDFK.H	3	4.44279	4.22946	4.34077	6.90593	7.06525	7.5284	4.39751	4.38345	4.58031	4.65316	4.49514	4.56885	7.71993	8.08868	8.20526	4.53459	4.96752	4.893	4.33768	4.57238	1.02423	0.975052	1.00071	1.59208	1.62881	1.73558	1.01379	1.01055	1.05594	1.01767	0.983106	0.999228	1.68838	1.76903	1.79453	0.991736	1.08642	1.07012
BOD1L1	3029	Q8NFC6	Biorientation of chromosomes in cell division protein 1-like 1	K.REVS#PPGAR.T	3	5.58345	6.38816	5.59489	5.33165	5.16802	5.62741	5.53519	5.4545	5.3387	5.96894	5.36159	5.51996	5.38275	5.41794	5.44366	5.48332	5.67249	5.72738	5.8555	5.61683	0.95354	1.09097	0.955494	0.910537	0.882593	0.961047	0.945298	0.931517	0.911742	1.06269	0.954557	0.982754	0.958325	0.964589	0.969169	0.976229	1.00991	1.01968
BOD1L1	3019	Q8NFC6	Biorientation of chromosomes in cell division protein 1-like 1	K.TQLS#PSIK.R	3	5.24322	5.33008	5.21346	5.99354	5.80829	5.98879	5.14495	5.24633	5.35623	5.54425	4.98167	5.34274	5.98597	6.07972	6.41063	5.26175	5.51313	5.55526	5.26225	5.28955	0.996383	1.01289	0.990727	1.13897	1.10376	1.13807	0.977708	0.996973	1.01786	1.04815	0.941794	1.01005	1.13166	1.14938	1.21194	0.994743	1.04227	1.05023
TCF3	328	P15923-3	Isoform 3 of Transcription factor E2-alpha	R.AGAPGALS#PSYDGGLHGLQSK.I	3	5.27933	5.52044	5.38817	5.46257	5.77292	5.68646	5.58864	5.17944	5.35338	5.56384	6.07948	5.78635	5.55833	5.84525	5.77085	5.10642	5.39127	5.66683	5.39598	5.80989	0.978382	1.02307	0.998553	1.01234	1.06986	1.05383	1.0357	0.95987	0.992106	0.95765	1.0464	0.995949	0.956701	1.00609	0.993281	0.878918	0.927948	0.975376
PUM1	124	Q14671-3	Isoform 3 of Pumilio homolog 1	R.S#M*DELNHDFQALALEGR.A	3	5.865	7.1846	6.31507	4.446	4.78354	3.71629	6.35439	6.56194	7.14637	5.39856	5.92945	5.72518	4.647	3.78948	4.26685	5.79618	5.93819	6.13591	6.45489	5.6844	0.908614	1.11305	0.978338	0.68878	0.741073	0.575732	0.984431	1.01658	1.10712	0.949715	1.04311	1.00717	0.8175	0.666645	0.750625	1.01967	1.04465	1.07943
ADD1	12	P35611-3	Isoform 3 of Alpha-adducin	R.AAVVTS#PPPTTAPHK.E	3	4.94715	4.88116	5.33203	6.6028	6.2247	6.55694	4.81048	4.99146	4.79026	5.47141	5.08695	5.68772	5.61423	5.85191	6.06145	5.02482	6.07834	5.98618	5.05345	5.41536	0.978965	0.965907	1.05513	1.30659	1.23177	1.29752	0.951921	0.987733	0.947919	1.01035	0.939355	1.05029	1.03672	1.08061	1.11931	0.927882	1.12243	1.10541
USP7	18	Q93009	Ubiquitin carboxyl-terminal hydrolase 7	K.AGEQQLS#EPEDMEMEAGDTDDPPR.I	3	5.24269	4.98716	5.3331	5.6364	5.54631	5.36709	5.5415	5.80986	5.77459	5.69508	6.06635	5.34849	4.81531	5.50399	5.71207	5.69732	5.80248	6.12021	5.18765	5.70331	1.01061	0.961352	1.02804	1.0865	1.06914	1.03459	1.06821	1.11994	1.11314	0.998557	1.06365	0.937788	0.844302	0.965053	1.00154	0.998951	1.01739	1.0731
INCENP	263	Q9NQS7	Inner centromere protein	R.IAQVS#PGPR.D	3	5.16629	4.98904	4.73	6.931	6.84401	7.10594	4.57991	4.61946	4.79556	4.81048	4.70168	4.60179	7.20054	7.31963	7.68363	4.54536	4.82975	4.54594	4.96178	4.70465	1.04122	1.00549	0.953288	1.39688	1.37935	1.43214	0.923039	0.93101	0.9665	1.02249	0.999369	0.978136	1.53052	1.55583	1.6332	0.966142	1.02659	0.966265
BAZ2A	1397	Q9UIF9	Bromodomain adjacent to zinc finger domain protein 2A	R.AGDPGEMPQS#PTGLGQPK.R	3	5.0108	5.2802	5.388	6.40745	6.07084	6.18099	4.784	5.27338	5.03641	5.21042	5.16948	5.58952	6.23948	6.19083	6.65504	4.9532	5.1545	5.40545	5.22633	5.32314	0.95876	1.01031	1.03093	1.22599	1.16159	1.18266	0.915366	1.009	0.96366	0.978824	0.971134	1.05004	1.17214	1.163	1.25021	0.930504	0.968319	1.01546
BAZ2A	1783	Q9UIF9	Bromodomain adjacent to zinc finger domain protein 2A	R.YSEEGLS#PSK.R	3	5.15483	5.214	5.46609	5.86882	5.68901	5.86792	5.40857	5.33514	4.93076	5.58756	5.47845	5.26518	5.40676	5.86223	5.92931	5.48735	6.13443	5.91357	5.27831	5.44373	0.976607	0.987817	1.03558	1.11188	1.07781	1.1117	1.02468	1.01077	0.934156	1.02642	1.00638	0.9672	0.993208	1.07688	1.0892	1.00801	1.12688	1.08631
RC3H1	772	Q5TC82	Roquin-1	K.VIS#PPPFAPSPTLPPTFHPEEFLDEDLK.V	3	5.19981	5.75958	5.84567	5.80479	5.64992	5.66225	5.81323	4.81631	5.46304	5.73969	5.91921	5.65144	5.6616	5.53788	5.82988	5.69253	5.06332	4.88985	5.60169	5.77011	0.928257	1.02819	1.04356	1.03626	1.00861	1.01081	1.03776	0.859796	0.975249	0.994727	1.02584	0.979433	0.981195	0.959753	1.01036	0.986555	0.877508	0.847445
FXR2	524	P51116	Fragile X mental retardation syndrome-related protein 2	K.DPDSNPYSLLDT#SEPEPPVDSEPGEPPPASAR.R	3	5.10254	5.79017	5.60025	5.2315	5.7272	5.83903	5.32772	5.02244	6.36848	5.3116	5.46021	4.8688	5.6199	6.20274	5.24913	5.86321	5.83097	5.58413	5.49765	5.21353	0.928131	1.05321	1.01866	0.951588	1.04175	1.0621	0.96909	0.913561	1.1584	1.01881	1.04731	0.933877	1.07794	1.18974	1.00683	1.12461	1.11843	1.07108
MICALL2	318	Q8IY33	MICAL-like protein 2	R.S#PARPSESR.L	3	5.12052	5.13544	4.86642	6.29646	6.98068	6.05436	4.98164	4.90591	4.78116	4.8009	5.0715	5.41176	6.14007	6.82991	6.81083	5.01103	5.29621	5.50521	5.04079	5.09472	1.01582	1.01878	0.965407	1.2491	1.38484	1.20107	0.988264	0.973241	0.948493	0.942329	0.995442	1.06223	1.20518	1.34059	1.33684	0.983573	1.03955	1.08057
RFC1	368	P35251	Replication factor C subunit 1	K.ESVS#PEDSEK.K	3	5.7473	5.93738	5.2796	5.84341	5.5653	5.87069	5.49589	5.04921	5.29213	5.77409	5.29831	5.07427	5.65498	5.98964	5.97521	5.24358	5.28652	5.6225	5.65476	5.38222	1.01636	1.04998	0.933656	1.03336	0.984179	1.03819	0.971906	0.892914	0.935872	1.07281	0.984409	0.942784	1.05068	1.11286	1.11018	0.97424	0.982219	1.04464
RIOK2	350	Q9BVS4	Serine/threonine-protein kinase RIO2	K.AEVYGS#ENESER.N	3	5.72137	5.43269	5.5583	5.44484	5.40466	5.49073	5.6753	5.64998	5.46989	5.45634	5.23728	5.38886	5.47494	5.42335	5.85941	5.53568	5.93903	5.83735	5.57079	5.36083	1.02703	0.975211	0.997758	0.977392	0.970178	0.985629	1.01876	1.01421	0.981888	1.01782	0.976954	1.00523	1.02129	1.01166	1.093	1.03262	1.10786	1.08889
RIOK2	442	Q9BVS4	Serine/threonine-protein kinase RIO2	R.VQGGVPAGS#DEYEDECPHLIALSSLNR.E	3	5.38942	5.3542	5.95332	5.79205	5.01275	5.82282	5.41204	5.77351	5.35791	5.09432	5.8154	5.35865	5.3998	5.11248	5.81985	5.34234	5.76164	6.42749	5.56565	5.42279	0.968337	0.962009	1.06965	1.04068	0.900659	1.04621	0.9724	1.03735	0.962675	0.939427	1.0724	0.988173	0.995761	0.942777	1.07322	0.985164	1.06249	1.18527
WAPL	162	Q7Z5K2-3	Isoform 3 of Wings apart-like protein homolog	K.VEEESTGDPFGFDS#DDESLPVSSK.N	3	5.01969	5.31327	5.83069	5.52811	5.30727	5.6774	5.25891	5.5453	5.76214	5.8067	5.36183	5.47795	5.02828	5.57847	6.07411	6.17003	5.46695	5.79291	5.38788	5.54883	0.931663	0.986152	1.08219	1.02603	0.985039	1.05374	0.976063	1.02922	1.06946	1.04647	0.9663	0.987226	0.906188	1.00534	1.09466	1.11195	0.985245	1.04399
HNRNPA1	6	P09651	Heterogeneous nuclear ribonucleoprotein A1	K.SES#PKEPEQLR.K	3	4.70826	5.71976	5.62938	5.42346	5.32431	5.30402	5.81931	5.15724	5.63121	5.47681	5.33296	5.61877	6.07394	6.04941	5.73936	6.01268	5.11472	5.86441	5.35247	5.47618	0.879644	1.06862	1.05174	1.01326	0.994739	0.990949	1.08722	0.963527	1.05208	1.00012	0.973846	1.02604	1.10916	1.10468	1.04806	1.09797	0.933993	1.07089
PRRC2A	1347	P48634	Protein PRRC2A	K.EAPPPVLLT#PK.A	3	4.39614	4.53467	4.42353	6.56271	6.71467	6.91352	4.67697	4.44214	4.61307	5.0462	4.54702	4.76628	7.24213	7.86892	8.12451	4.83518	5.30161	4.99072	4.45145	4.7865	0.987576	1.0187	0.993728	1.47429	1.50842	1.55309	1.05066	0.997909	1.03631	1.05426	0.949968	0.995775	1.51303	1.64398	1.69738	1.01017	1.10762	1.04267
PRRC2A	1219	P48634	Protein PRRC2A	K.LIPGPLS#PVAR.G	3	6.19468	5.98132	5.59159	6.26812	5.68719	6.25498	5.24282	5.36006	5.09492	5.77763	4.8746	4.86159	5.59056	5.77544	5.44175	5.25042	5.39975	5.35259	5.92253	5.17127	1.04595	1.00993	0.944121	1.05835	0.960263	1.05613	0.885233	0.90503	0.86026	1.11725	0.942631	0.940114	1.08108	1.11683	1.0523	1.01531	1.04418	1.03506
PRRC2A	1004	P48634	Protein PRRC2A	K.ETPPNGNLS#PAPR.L	3	5.70913	5.06658	5.18803	6.05567	5.9674	6.17438	4.50454	4.98957	4.58277	5.55055	5.61173	5.68783	5.29791	6.01428	6.05567	5.2967	6.14546	6.10179	5.32125	5.6167	1.07289	0.952142	0.974965	1.13802	1.12143	1.16033	0.84652	0.93767	0.86122	0.988222	0.999115	1.01266	0.943243	1.07078	1.07815	0.943026	1.09414	1.08636
PRRC2A	380	P48634	Protein PRRC2A	K.GNS#PNSEPPTPK.T	3	5.66115	5.3946	5.52107	5.38084	5.43657	6.17647	5.42364	5.35666	5.41364	5.47215	5.42017	5.44227	5.48743	5.47062	5.90936	5.51384	5.92187	5.59764	5.52561	5.44486	1.02453	0.976291	0.999178	0.973801	0.983887	1.11779	0.981547	0.969425	0.979737	1.00501	0.995465	0.999524	1.00782	1.00473	1.08531	1.01267	1.08761	1.02806
PRRC2A	610	P48634	Protein PRRC2A	K.EGPEPPEEVPPPTT#PPVPK.V	3	5.47384	5.7319	5.61433	5.7769	5.53678	5.70018	5.47119	5.52399	5.6042	5.77558	5.2216	5.36491	5.59922	5.58212	5.61848	5.36491	5.24867	5.79119	5.60669	5.45403	0.976305	1.02233	1.00136	1.03036	0.987531	1.01668	0.975832	0.98525	0.999556	1.05896	0.957384	0.98366	1.02662	1.02348	1.03015	0.98366	0.962347	1.06182
PRRC2A	808	P48634	Protein PRRC2A	R.PLTS#PLR.Q	3	5.53584	5.51469	5.34542	5.62601	6.00758	5.77911	5.5918	4.81783	5.37005	5.68769	5.41855	5.21184	5.90684	5.70958	5.55536	5.62849	5.56569	5.72762	5.46532	5.43936	1.0129	1.00903	0.978062	1.0294	1.09922	1.05742	1.02314	0.881528	0.982568	1.04565	0.996174	0.958172	1.08594	1.04968	1.02133	1.03477	1.02322	1.05299
PRRC2A	1386	P48634	Protein PRRC2A	R.SFS#SQRPGMER.Q	3	5.91123	5.61303	5.38099	5.42853	4.94876	5.3689	5.10288	6.22413	5.17119	5.31428	6.17579	5.86236	3.88901	4.56322	5.14167	5.93981	6.73128	7.23294	5.63508	5.78414	1.04901	0.996086	0.954908	0.963345	0.878206	0.952764	0.905555	1.10453	0.917677	0.918767	1.06771	1.01352	0.672357	0.788918	0.888926	1.02691	1.16375	1.25048
PRRC2A	761	P48634	Protein PRRC2A	R.SDS#GGSSSEPFDR.H	3	5.33921	5.93148	5.96196	5.54789	5.46834	5.43191	5.47428	5.42976	5.49085	5.8446	5.7161	5.63769	5.33124	5.36855	5.51703	5.93768	5.06931	5.50211	5.74422	5.73279	0.929492	1.0326	1.03791	0.965821	0.951972	0.945631	0.953007	0.945257	0.955892	1.0195	0.997088	0.98341	0.929955	0.936463	0.962363	1.03574	0.884266	0.95976
CD2BP2	195	O95400	CD2 antigen cytoplasmic tail-binding protein 2	K.GPGQPSS#PQR.L	3	5.76716	5.59175	5.50066	5.57168	5.41051	5.76504	5.52591	5.33036	5.49299	5.29452	5.5327	5.33766	5.56949	5.44306	5.52766	5.27751	6.22323	5.83811	5.61986	5.38829	1.02621	0.994999	0.978789	0.991427	0.962748	1.02583	0.983284	0.948487	0.977426	0.982597	1.0268	0.990603	1.03363	1.01016	1.02587	0.97944	1.15495	1.08348
DEK	51	P35659	Protein DEK	K.S#LIVEGK.R	3	5.30448	4.86071	4.95015	6.41809	7.14128	7.14179	4.96233	4.80227	4.74407	5.15474	5.2101	5.34373	5.35283	5.99678	6.0707	5.41773	5.7079	5.42033	5.03845	5.23619	1.0528	0.964723	0.982476	1.27382	1.41736	1.41746	0.984893	0.953125	0.941574	0.984445	0.995018	1.02054	1.02228	1.14526	1.15937	1.03467	1.09009	1.03517
DOCK8	903	Q8NF50	Dedicator of cytokinesis protein 8	R.VMSS#SNPDLAGTHSAADEEVK.N	3	5.42368	5.56221	6.07645	5.45135	5.13898	5.04305	5.97288	6.55739	5.89169	6.08519	6.02913	6.14763	3.58369	4.08719	3.82962	6.18713	6.19914	6.73359	5.68745	6.08732	0.953623	0.97798	1.0684	0.958488	0.903565	0.886698	1.05019	1.15296	1.03591	0.999651	0.990441	1.00991	0.588714	0.671428	0.629114	1.0164	1.01837	1.10617
SGTA	303	O43765	Small glutamine-rich tetratricopeptide repeat-containing protein alpha	R.T#PSASNDDQQE.-	3	5.43488	5.90857	6.08638	5.30585	5.36358	5.58412	5.34511	5.97294	5.70593	5.8849	5.91492	5.18144	4.65001	4.91558	4.73979	5.88317	6.28267	5.84016	5.80994	5.66042	0.935444	1.01698	1.04758	0.913236	0.923172	0.961131	0.919993	1.02805	0.982097	1.03966	1.04496	0.91538	0.821497	0.868413	0.837356	1.03935	1.10993	1.03175
PRKAR2A	99	P13861	cAMP-dependent protein kinase type II-alpha regulatory subunit	R.RVS#VCAETYNPDEEEEDTDPR.V	3	5.57658	5.83141	6.23285	5.10097	5.1584	5.49634	5.79678	5.94511	5.96272	5.40919	5.47643	5.7708	4.35436	4.46923	4.52262	5.6848	6.37108	6.84034	5.88028	5.55214	0.948353	0.991689	1.05996	0.86747	0.877237	0.934709	0.9858	1.01103	1.01402	0.974253	0.986364	1.03938	0.784268	0.804955	0.814572	1.02389	1.1475	1.23202
SPN	341	P16150	Leukosialin	R.RPT#LTTFFGR.R	3	5.5472	4.31132	4.89451	5.17268	3.91137	5.37513	4.13362	4.51397	6.05516	4.79003	4.47626	5.57767	5.49983	5.76141	5.82416	6.8061	8.60314	8.74645	4.91768	4.94798	1.12801	0.876699	0.99529	1.05185	0.795369	1.09302	0.840564	0.917906	1.23131	0.968076	0.904663	1.12726	1.11153	1.16439	1.17708	1.37553	1.73872	1.76768
RAB11FIP1	529	Q6WKZ4	Rab11 family-interacting protein 1	K.SEPRPPISS#PR.A	3	5.68494	5.45637	5.66772	5.76529	5.86516	5.5218	5.76657	5.57844	5.30918	5.3264	5.62167	5.32806	5.20089	5.55471	5.59846	5.63328	5.75624	5.36479	5.60301	5.42538	1.01462	0.973829	1.01155	1.02896	1.04679	0.985507	1.02919	0.995614	0.947559	0.981757	1.03618	0.982062	0.958623	1.02384	1.0319	1.03832	1.06098	0.988833
MDC1	955	Q14676	Mediator of DNA damage checkpoint protein 1	R.GEPEGGS#QDQK.G	3	5.83667	6.12001	5.65972	5.52559	5.35345	5.75344	5.54918	5.37224	5.62127	5.91073	4.95171	5.45525	5.42816	5.43799	5.53236	5.09786	5.30015	6.09423	5.87213	5.43923	0.993961	1.04221	0.963827	0.940985	0.91167	0.979787	0.945003	0.91487	0.95728	1.08668	0.91037	1.00295	0.997965	0.999772	1.01712	0.937239	0.97443	1.12042
MDC1	168	Q14676	Mediator of DNA damage checkpoint protein 1	R.LLLAEDS#EEEVDFLSER.R	3	5.0552	5.24894	5.62967	6.031	5.61522	5.37874	5.6963	5.56246	5.42573	5.87983	5.40127	5.3433	6.04275	5.93279	5.50603	5.39202	5.35967	5.4991	5.31127	5.54147	0.951788	0.988264	1.05995	1.13551	1.05723	1.0127	1.07249	1.04729	1.02155	1.06106	0.9747	0.96424	1.09046	1.07062	0.993606	0.973032	0.967194	0.992354
MDC1	505	Q14676	Mediator of DNA damage checkpoint protein 1	K.SS#PGIHLER.S	3	6.56135	6.54855	5.3637	5.55724	5.22001	5.5946	5.22708	5.48023	5.56751	6.03615	5.5149	5.34063	5.02714	4.92802	5.2657	5.18787	5.85667	5.72266	6.15786	5.63056	1.06552	1.06344	0.871032	0.902463	0.847698	0.908529	0.848846	0.889956	0.90413	1.07203	0.979459	0.948508	0.892831	0.875227	0.9352	0.921376	1.04016	1.01636
PPP1R10	313	Q96QC0	Serine/threonine-protein phosphatase 1 regulatory subunit 10	K.VLS#PTAAK.P	3	5.62672	5.6369	5.72161	6.29904	6.04954	5.75927	5.54222	5.75199	5.58216	5.62755	5.41191	5.45393	5.27766	5.23424	5.36304	5.1031	5.38807	5.17103	5.66175	5.4978	0.993814	0.995612	1.01057	1.11256	1.06849	1.01722	0.978889	1.01594	0.985943	1.0236	0.984378	0.992021	0.959958	0.952061	0.975489	0.928207	0.980042	0.940564
SATB2	39	Q9UPW6	DNA-binding protein SATB2	R.LEQNGS#PMGAR.G	3	4.7189	5.24084	5.00992	6.42451	6.53873	6.58953	5.01988	4.59887	4.96078	5.12198	4.89819	4.84025	6.69992	7.08026	6.93815	4.74579	5.19253	5.38096	4.98989	4.95348	0.945693	1.05029	1.00401	1.28751	1.3104	1.32058	1.00601	0.921639	0.994167	1.03402	0.98884	0.977143	1.35257	1.42935	1.40066	0.958074	1.04826	1.0863
SCAF11	608	Q99590	Protein SCAF11	K.TEELIES#PK.L	3	4.83161	5.38778	5.54006	5.98091	5.40038	5.35422	5.60565	5.73238	5.54483	5.86508	5.38914	5.41452	5.31964	5.23702	5.72761	5.78195	5.41128	6.47593	5.25315	5.55625	0.919754	1.02563	1.05462	1.13854	1.02803	1.01924	1.0671	1.09123	1.05553	1.05558	0.969925	0.974493	0.957416	0.942547	1.03084	1.04062	0.97391	1.16552
SCAF11	963	Q99590	Protein SCAF11	R.IDRDSYS#PR.W	3	5.15336	5.16924	4.73497	6.7693	6.54097	6.35223	4.67085	4.98266	4.95162	4.95836	5.01189	4.86573	6.6081	7.11743	6.68701	4.6652	5.33741	5.42366	5.01919	4.94533	1.02673	1.0299	0.943373	1.34868	1.30319	1.26559	0.930599	0.992722	0.986538	1.00264	1.01346	0.983905	1.33623	1.43922	1.35219	0.943355	1.07928	1.09673
ATF7IP	65	Q6VMQ6-4	Isoform 3 of Activating transcription factor 7-interacting protein 1	K.LLNGNHENGDLDPTS#PLENMDYIK.D	3	5.62464	5.48581	5.68372	5.87568	5.46198	5.36285	5.99863	5.39496	5.30808	5.48084	5.47935	5.61802	5.64218	5.21376	5.20383	5.48796	5.91787	5.75984	5.59806	5.52607	1.00475	0.979948	1.0153	1.04959	0.975692	0.957985	1.07156	0.96372	0.948201	0.991815	0.991545	1.01664	1.02101	0.943483	0.941687	0.993103	1.0709	1.0423
EIF4G2	508	P78344	Eukaryotic translation initiation factor 4 gamma 2	R.TQT#PPLGQTPQLGLK.T	3	5.1488	5.16538	5.52212	5.79484	5.47877	5.4771	5.83848	6.13704	5.4432	5.87349	5.47803	5.77937	4.86126	4.80975	4.78382	6.04996	5.83542	6.52315	5.27877	5.7103	0.975379	0.97852	1.0461	1.09776	1.03789	1.03757	1.10603	1.16259	1.03115	1.02858	0.959324	1.0121	0.851314	0.842295	0.837752	1.05948	1.02191	1.14235
CLASP1	1196	Q7Z460	CLIP-associating protein 1	R.S#QEDLNEPIK.R	3	6.32192	6.77841	7.10094	4.36731	4.2189	4.44076	7.01262	6.98675	6.5994	6.56737	6.81695	6.86099	1.62895	1.67628	1.6243	6.7659	6.83918	7.39304	6.73376	6.74844	0.93884	1.00663	1.05453	0.64857	0.626529	0.659477	1.04141	1.03757	0.980047	0.973169	1.01015	1.01668	0.241382	0.248396	0.240693	1.00259	1.01345	1.09552
CLASP1	1091	Q7Z460	CLIP-associating protein 1	K.NSSNTSVGS#PSNTIGR.T	3	5.74727	5.96961	5.86872	4.32789	4.46529	4.64805	6.43197	7.13647	6.84207	5.47035	5.95635	6.19522	3.43007	3.39432	3.4612	6.46407	6.81094	7.38015	5.86187	5.87397	0.98045	1.01838	1.00117	0.738313	0.761753	0.79293	1.09726	1.21744	1.16722	0.931286	1.01402	1.05469	0.583943	0.577858	0.589243	1.10046	1.15951	1.25642
TMPO	385	P42167	Lamina-associated polypeptide 2, isoforms beta/gamma	R.MEES#FSSK.Y	3	6.27612	4.07081	5.53692	5.92594	4.61042	6.78271	4.67592	4.43168	5.05647	5.42612	5.18421	5.91811	4.51856	5.59862	4.92133	6.60735	7.29247	7.16622	5.29462	5.50948	1.18538	0.768858	1.04576	1.11924	0.870774	1.28106	0.883147	0.837015	0.955022	0.984871	0.940961	1.07417	0.820143	1.01618	0.893248	1.19927	1.32362	1.30071
TMPO	67	P42166	Lamina-associated polypeptide 2, isoform alpha	K.GPPDFS#S#DEEREPTPVLGSGAAAAGR.S	3	5.67154	5.60321	5.81914	6.00364	5.5859	5.98632	5.89385	5.4424	5.58772	4.97365	5.28615	5.66516	5.24652	5.13081	4.79781	5.59364	6.14075	5.57178	5.69796	5.30832	0.995363	0.983371	1.02127	1.05365	0.980333	1.05061	1.03438	0.955149	0.980652	0.936953	0.995824	1.06722	0.988357	0.96656	0.903827	1.05375	1.15682	1.04963
TMPO	184	P42166	Lamina-associated polypeptide 2, isoform alpha	R.QNGSNDSDRYS#DNEEGK.K	3	5.15792	5.39289	5.75711	5.64388	5.18707	5.17894	5.54631	5.50634	5.34663	5.65823	5.58244	5.71967	5.25074	5.54838	5.39135	5.93439	5.84985	6.34785	5.43597	5.65345	0.94885	0.992074	1.05908	1.03825	0.954213	0.952717	1.0203	1.01295	0.983565	1.00085	0.98744	1.01171	0.928768	0.981415	0.95364	1.04969	1.03474	1.12283
TMPO	74	P42166	Lamina-associated polypeptide 2, isoform alpha	K.GPPDFSS#DEEREPT#PVLGSGAAAAGR.S	3	5.08993	5.55184	5.64477	5.58714	5.16239	5.66472	5.83148	5.61681	5.87479	5.85655	5.64238	5.79414	5.00365	5.11022	4.87798	6.33773	5.83199	5.52149	5.42885	5.76436	0.937571	1.02266	1.03977	1.02916	0.950919	1.04345	1.07417	1.03462	1.08214	1.01599	0.97884	1.00517	0.868033	0.88652	0.846232	1.09947	1.01173	0.957868
U2SURP	919	O15042	U2 snRNP-associated SURP motif-containing protein	K.DECT#PTRK.E	3	5.80899	5.83114	5.68325	5.68944	5.2103	5.82971	5.52679	5.47916	5.11695	5.70921	5.27603	5.46107	5.30746	5.61729	5.0929	5.18006	6.34243	5.83781	5.77446	5.4821	1.00598	1.00982	0.984205	0.985277	0.902301	1.00957	0.95711	0.948862	0.886135	1.04143	0.96241	0.996163	0.968144	1.02466	0.929005	0.944904	1.15693	1.06488
WIZ	996	O95785	Protein Wiz	K.TPLALAGS#PTPK.N	3	4.51181	4.22945	4.48452	7.79934	8.46946	7.98169	3.79066	3.70051	4.30251	4.28313	4.42362	4.29379	8.22793	8.27529	8.80136	3.94503	4.35423	4.12566	4.4086	4.33351	1.02341	0.959365	1.01722	1.76912	1.92112	1.81048	0.859834	0.839386	0.975937	0.988373	1.02079	0.990834	1.89867	1.9096	2.031	0.910353	1.00478	0.952036
COIL	303	P38432	Coilin	K.LGFSLT#PSK.G	3	4.69881	4.25879	4.39551	7.27583	7.74787	7.70074	4.17062	4.19083	4.52774	4.44229	4.26975	4.18129	7.94425	8.18896	8.33658	4.33311	4.59002	4.74701	4.45104	4.29778	1.05567	0.956809	0.987525	1.63464	1.74069	1.7301	0.936999	0.94154	1.01723	1.03363	0.993478	0.972896	1.84846	1.90539	1.93974	1.00822	1.068	1.10453
LIG1	51	P18858	DNA ligase 1	K.EWNGVVSESDS#PVK.R	3	5.21532	5.40439	5.1707	5.80679	5.67481	5.9935	5.22886	5.30586	5.17471	5.52318	5.58652	5.30856	6.10652	5.79525	6.08521	5.36495	5.48374	5.77111	5.26347	5.47275	0.990852	1.02677	0.982375	1.10322	1.07815	1.1387	0.993424	1.00805	0.983135	1.00921	1.02079	0.969999	1.1158	1.05893	1.11191	0.980303	1.00201	1.05452
NAP1L4	304	Q99733-2	Isoform 2 of Nucleosome assembly protein 1-like 4	K.ASGDGES#LDEDSEFTLASDFEIGHFFR.E	3	5.82305	5.17029	5.85298	6.17137	5.36894	5.49426	5.31794	5.73223	5.22737	5.50187	5.72182	5.91742	5.1264	5.5176	5.60132	5.8025	5.15938	5.49325	5.61544	5.71371	1.03697	0.920728	1.0423	1.099	0.956102	0.97842	0.947021	1.0208	0.930893	0.962925	1.00142	1.03565	0.897212	0.965678	0.98033	1.01554	0.902984	0.961416
RPUSD2	68	Q8IZ73	RNA pseudouridylate synthase domain-containing protein 2	K.VELS#PGPPK.P	3	5.09073	5.12271	5.38166	5.98058	5.83546	6.01339	5.3558	5.45491	5.48627	5.21921	5.24748	5.247	5.84763	5.96118	6.07412	5.43854	5.5382	5.70512	5.19837	5.23789	0.979294	0.985446	1.03526	1.15047	1.12256	1.15678	1.03028	1.04935	1.05538	0.996433	1.00183	1.00174	1.11641	1.13809	1.15965	1.03831	1.05733	1.0892
SUGP2	773	Q8IX01	SURP and G-patch domain-containing protein 2	K.PAGVDISEAPQTSS#PCPSADIDMK.T	3	5.26618	4.63819	5.85791	5.83951	5.61633	5.80744	5.9674	5.39352	5.8907	5.29861	5.22482	5.60759	5.7291	5.24286	5.3979	6.10732	5.51249	5.60212	5.25409	5.37701	1.0023	0.882777	1.11492	1.11142	1.06894	1.10532	1.13576	1.02654	1.12116	0.98542	0.971697	1.04288	1.06548	0.975052	1.00389	1.13582	1.0252	1.04187
TJP1	354	Q07157-2	Isoform Short of Tight junction protein ZO-1	K.PGAVST#PVK.H	3	3.90024	3.9675	4.17715	7.55399	6.81396	7.49429	3.9979	4.04024	4.42134	4.44023	4.2718	4.40811	8.40429	8.76383	9.07019	4.64173	4.3315	5.3017	4.01496	4.37338	0.971427	0.988177	1.0404	1.88146	1.69714	1.86659	0.99575	1.0063	1.10121	1.01529	0.976773	1.00794	1.92169	2.0039	2.07395	1.06136	0.990423	1.21227
AHNAK	216	Q09666	Neuroblast differentiation-associated protein AHNAK	R.LPSGSGAAS#PTGSAVDIR.A	3	5.83874	5.87382	5.68269	5.32534	5.07032	5.3629	5.83015	5.97236	5.60351	5.60846	5.64267	6.07265	4.80365	5.30147	5.09943	5.63189	5.65504	5.62491	5.79842	5.77459	1.00695	1.013	0.980043	0.918413	0.874432	0.92489	1.00547	1.03	0.966386	0.97123	0.977154	1.05162	0.83186	0.918068	0.883081	0.975289	0.979297	0.974079
AHNAK	5782	Q09666	Neuroblast differentiation-associated protein AHNAK	R.SNS#FSDER.E	3	5.46179	5.45718	5.86973	5.3957	4.97705	5.06047	6.07567	5.6994	5.81858	5.76193	5.4945	5.79992	4.71535	4.84026	4.96397	6.0605	6.26897	6.27901	5.59624	5.68545	0.975976	0.975152	1.04887	0.964166	0.889357	0.904263	1.08567	1.01844	1.03973	1.01345	0.966415	1.02013	0.829372	0.851341	0.8731	1.06597	1.10263	1.1044
XPO4	521	Q9C0E2	Exportin-4	R.HQQQLLAS#PGSSTVDNK.M	3	5.14003	5.16907	5.4565	5.57851	5.89711	5.44718	4.91333	5.65017	5.73861	5.48581	5.7181	5.88353	4.88243	5.37712	5.51884	5.61794	6.16297	6.36277	5.2552	5.69581	0.978085	0.98361	1.03831	1.06152	1.12215	1.03653	0.934946	1.07516	1.09199	0.96313	1.00391	1.03296	0.857196	0.944048	0.968929	0.986328	1.08202	1.1171
POP1	730	Q99575	Ribonucleases P/MRP protein subunit POP1	R.VQAYEEPSVASS#PNGK.E	3	5.53849	5.63776	5.60372	5.81467	5.35451	5.71848	5.40335	5.41212	5.32867	5.50422	5.48987	5.76572	5.30282	5.4572	5.52869	5.86431	5.31284	5.96256	5.59332	5.5866	0.990196	1.00794	1.00186	1.03957	0.957304	1.02238	0.966036	0.967603	0.952684	0.985253	0.982685	1.03206	0.949204	0.976837	0.989634	1.04971	0.950997	1.0673
ADAR	868	P55265-4	Isoform 4 of Double-stranded RNA-specific adenosine deaminase	R.S#PEAQPK.T	3	5.45878	5.39039	5.54272	5.63939	5.65293	5.74816	5.42076	5.70854	5.48345	5.63274	5.35382	5.43487	5.59092	5.57895	5.83206	5.28208	5.61115	5.63829	5.46396	5.47381	0.999051	0.986535	1.01441	1.03211	1.03458	1.05201	0.992094	1.04476	1.00357	1.02903	0.978079	0.992886	1.0214	1.01921	1.06545	0.964974	1.02509	1.03005
CENPU	232	Q71F23	Centromere protein U	K.AIGSDTS#DIVHIWCPEGM*K.T	3	5.72955	5.58513	5.53698	6.17812	5.78354	5.91177	4.92059	4.89899	5.83843	5.60762	5.10753	5.21304	5.31742	5.88095	5.4272	5.76195	5.37119	5.92999	5.61722	5.3094	1.02	0.994286	0.985716	1.09985	1.02961	1.05244	0.875983	0.872138	1.03938	1.05617	0.96198	0.981851	1.00151	1.10765	1.02219	1.08524	1.01164	1.11689
CLCC1	532	Q96S66	Chloride channel CLIC-like protein 1	K.SEAAGSPDQGSTYS#PAR.G	3	4.786	4.58526	4.76918	6.82134	5.65006	6.16871	4.72639	4.786	4.60309	5.63784	5.14772	5.01984	7.31757	7.47449	7.23911	5.15995	4.86547	5.24197	4.71348	5.26847	1.01538	0.972798	1.01182	1.4472	1.1987	1.30874	1.00274	1.01538	0.976581	1.07011	0.977082	0.952809	1.38894	1.41872	1.37405	0.979402	0.923508	0.994971
TMEM87A	540	Q8NBN3	Transmembrane protein 87A	K.WVEENVPSSVTDVALPALLDS#DEER.M	3	5.34165	5.47465	5.86513	5.4503	5.38517	5.42991	5.75252	5.92509	5.62043	5.44452	5.77778	5.44148	5.67796	4.85925	5.45334	5.67187	5.61008	5.81887	5.56048	5.55459	0.960646	0.984565	1.05479	0.980186	0.968473	0.976519	1.03454	1.06557	1.01078	0.980183	1.04018	0.979635	1.02221	0.874817	0.981772	1.02111	1.00999	1.04758
RREB1	1375	Q92766-2	Isoform 2 of Ras-responsive element-binding protein 1	R.QVAGDAPVEQATAETAS#PVHR.E	3	5.13821	5.65768	5.18835	6.18359	5.74212	5.71512	5.71255	5.16735	5.37351	5.35208	5.84713	5.12963	5.57839	5.74855	5.85828	5.79655	5.51753	5.29336	5.32808	5.44295	0.964363	1.06186	0.973775	1.16057	1.07771	1.07264	1.07216	0.969833	1.00853	0.983306	1.07426	0.942436	1.02488	1.05615	1.07631	1.06497	1.0137	0.972518
ASPM	367	Q8IZT6	Abnormal spindle-like microcephaly-associated protein	K.ILS#PDSFIK.D	3	4.64592	4.92201	5.38816	6.33398	6.77145	7.04734	5.15569	4.59845	4.6651	4.99149	5.2393	4.66147	6.8072	7.00594	7.27052	4.62128	4.96543	4.90929	4.98536	4.96409	0.931912	0.987293	1.0808	1.27052	1.35827	1.41361	1.03417	0.922391	0.93576	1.00552	1.05544	0.939038	1.37129	1.41132	1.46462	0.930942	1.00027	0.98896
RAB3IL1	179	Q8TBN0	Guanine nucleotide exchange factor for Rab-3A	K.TLVITS#TPASPNRELHPQLLS#PTK.A	3	4.79179	4.85229	5.10911	7.09988	6.98203	6.77654	4.66879	4.71418	4.79265	4.87879	4.83289	4.70616	7.16911	6.97122	7.10532	4.73416	4.91587	4.89919	4.91773	4.80595	0.974391	0.986693	1.03892	1.44373	1.41977	1.37798	0.949378	0.958609	0.974565	1.01516	1.00561	0.979238	1.49172	1.45054	1.47844	0.985063	1.02287	1.0194
BAZ1B	361	Q9UIG0	Tyrosine-protein kinase BAZ1B	K.S#PEEHLEEMM*K.M	3	5.43694	5.6333	5.57176	5.49292	5.46394	5.29686	5.32978	5.61641	5.88251	5.61115	5.48478	5.4557	5.48013	5.32609	5.67178	5.64412	5.83356	5.76827	5.54733	5.51721	0.9801	1.0155	1.0044	0.990191	0.984968	0.954848	0.960783	1.01245	1.06042	1.01703	0.994122	0.988851	0.993278	0.965359	1.02802	1.023	1.05734	1.04551
BAZ1B	1468	Q9UIG0	Tyrosine-protein kinase BAZ1B	R.LAEDEGDS#EPEAVGQSR.G	3	5.06879	5.1728	5.98456	5.99649	5.35277	5.36261	5.40362	5.63508	5.67128	5.6648	5.72821	5.29648	5.11001	5.37244	5.62503	5.50198	5.98833	6.06472	5.40872	5.56316	0.937152	0.956382	1.10647	1.10867	0.989656	0.991475	0.999059	1.04185	1.04855	1.01827	1.02967	0.952063	0.918545	0.965718	1.01112	0.989003	1.07643	1.09016
BAZ1B	349	Q9UIG0	Tyrosine-protein kinase BAZ1B	K.SLSGS#PLK.V	3	4.76292	4.70411	4.83516	6.79297	6.50835	6.54776	4.42145	4.85616	4.91399	5.09673	5.00878	4.8854	6.87619	7.18136	7.40376	4.91748	5.22573	5.0617	4.7674	4.99697	0.999062	0.986724	1.01421	1.42488	1.36518	1.37345	0.927436	1.01862	1.03075	1.01996	1.00236	0.977673	1.37607	1.43714	1.48165	0.984092	1.04578	1.01295
SON	1809	P18583-9	Isoform I of Protein SON	R.SAAS#PVVSSMPER.A	3	5.49965	5.46882	5.14	5.6082	4.98437	5.72074	5.43799	5.169	5.37551	5.852	5.48009	5.71693	5.36606	5.64085	6.04592	5.96802	5.82317	5.70267	5.36949	5.68301	1.02424	1.0185	0.95726	1.04446	0.928277	1.06542	1.01276	0.962662	1.00112	1.02974	0.964294	1.00597	0.944229	0.992583	1.06386	1.05015	1.02466	1.00346
CHTF18	899	Q8WVB6-2	Isoform 2 of Chromosome transmission fidelity protein 18 homolog	R.VENSPQVDGS#PPGLEGLLGGIGEK.G	3	5.3064	5.46897	5.25986	5.96068	5.12104	5.76926	5.56939	5.52396	5.69626	5.69387	5.57353	5.56078	5.50005	5.45973	5.65641	5.59792	5.37143	5.91047	5.34508	5.60939	0.992764	1.02318	0.984057	1.11517	0.958084	1.07936	1.04197	1.03347	1.0657	1.01506	0.993607	0.991334	0.980508	0.973319	1.00838	0.997954	0.957578	1.05367
PWP1	50	Q13610	Periodic tryptophan protein 1 homolog	K.LQEEGGGS#DEEETGS#PSEDGMQSAR.T	3	5.02005	5.36425	5.43749	6.15969	6.32462	4.99188	5.47745	5.71869	5.40523	5.02415	6.0465	4.83873	6.01679	5.72125	5.41188	4.94476	6.41272	5.68386	5.27393	5.30313	0.951861	1.01713	1.03101	1.16795	1.19922	0.94652	1.03859	1.08433	1.02489	0.947394	1.14018	0.91243	1.13457	1.07884	1.02051	0.932423	1.20923	1.07179
KIDINS220	1718	Q9ULH0	Kinase D-interacting substrate of 220 kDa	R.ETSQVILRPSSS#PNPTTIQNENLK.S	3	5.09869	5.21943	5.30502	6.02005	5.85643	5.60145	5.68758	5.53585	5.39206	5.62325	5.38251	5.59568	5.11581	5.34557	5.82597	5.51819	5.86544	6.01104	5.20771	5.53381	0.979066	1.00225	1.01869	1.15599	1.12457	1.07561	1.09215	1.06301	1.0354	1.01616	0.972658	1.01118	0.924465	0.965982	1.0528	0.997178	1.05993	1.08624
MACF1	4528	H3BQK9	Microtubule-actin cross-linking factor 1, isoforms 1/2/3/5	K.SM*DAM*SS#PTK.T	3	5.4787	5.39073	5.67367	6.03771	5.70603	5.37417	5.69213	5.42786	5.78086	5.23213	5.20472	5.26393	5.39112	5.67024	5.62054	5.33133	5.80656	5.91757	5.51437	5.23359	0.993532	0.97758	1.02889	1.0949	1.03476	0.974576	1.03224	0.984313	1.04833	0.999721	0.994482	1.0058	1.0301	1.08343	1.07394	1.01868	1.10948	1.13069
CAST	326	P20810-6	Isoform 6 of Calpastatin	K.PIGPDDAIDALSSDFTCGS#PTAAGK.K	3	5.68592	4.74066	5.34487	5.42195	6.14326	6.11783	5.16745	5.13	5.36065	6.09911	5.1162	5.57927	5.79532	5.64866	5.28771	5.90592	5.74801	5.70721	5.25715	5.59819	1.08156	0.901755	1.01669	1.03135	1.16855	1.16372	0.982938	0.975814	1.01969	1.08948	0.913902	0.996619	1.03521	1.00901	0.944538	1.05497	1.02676	1.01947
IRF2BP2	175	Q7Z5L9	Interferon regulatory factor 2-binding protein 2	K.LEEPPELNRQS#PNPR.R	3	5.22454	5.1497	5.54718	5.34098	5.41713	5.38717	5.3648	5.35708	5.18176	5.76058	5.8324	5.64714	5.75338	5.55608	5.94257	5.6058	6.16918	5.76254	5.30714	5.74671	0.984436	0.970334	1.04523	1.00638	1.02072	1.01508	1.01086	1.00941	0.976374	1.00241	1.01491	0.982674	1.00116	0.966828	1.03408	0.97548	1.07352	1.00275
ATG16L1	287	Q676U5	Autophagy-related protein 16-1	R.S#VSSFPVPQDNVDTHPGSGK.E	3	5.73837	5.27528	5.20016	5.39872	4.34945	5.03721	4.89119	5.01182	5.25059	5.51088	5.13808	5.7493	4.72084	4.80372	5.59694	7.18654	7.74839	7.39252	5.4046	5.46609	1.06176	0.976072	0.962172	0.998912	0.804768	0.932022	0.905005	0.927324	0.971504	1.00819	0.939992	1.05181	0.86366	0.878823	1.02394	1.31475	1.41754	1.35243
ARHGAP12	592	Q8IWW6	Rho GTPase-activating protein 12	K.VLSSTINNQAVETDEGIEEEIPDS#PGIEK.H	3	4.89941	5.28835	6.51059	5.59182	5.73272	5.58682	5.73606	5.4405	5.36296	5.49511	5.68854	5.77608	4.99237	5.69687	5.04531	5.10826	5.66936	6.37886	5.56612	5.65324	0.880221	0.950096	1.16968	1.00462	1.02993	1.00372	1.03053	0.977432	0.963502	0.972028	1.00624	1.02173	0.883099	1.00772	0.892464	0.903598	1.00285	1.12836
BCR	644	P11274	Breakpoint cluster region protein	K.NSLETLLY#KPVDR.V	3	6.48607	7.23079	7.27932	6.13599	5.37693	5.54593	4.86776	4.49967	4.67697	7.35126	6.36517	6.91618	4.50484	4.5537	4.62715	4.50193	4.32657	4.75376	6.99873	6.87754	0.92675	1.03316	1.04009	0.876729	0.768273	0.79242	0.695521	0.642926	0.668261	1.06888	0.925502	1.00562	0.655008	0.662112	0.672791	0.654585	0.629086	0.691202
MPHOSPH8	392	Q99549-2	Isoform 2 of M-phase phosphoprotein 8	R.RLS#GEER.G	3	6.16019	6.43158	5.53813	5.53169	5.25798	5.55649	5.48496	5.63504	5.5522	5.95316	5.60311	5.42427	5.02767	4.82431	5.32177	5.4423	5.69369	5.56147	6.0433	5.66018	1.01934	1.06425	0.916408	0.915342	0.870051	0.919447	0.90761	0.932443	0.918736	1.05176	0.989917	0.958322	0.888252	0.852324	0.940213	0.961506	1.00592	0.98256
MPHOSPH8	85	Q99549-2	Isoform 2 of M-phase phosphoprotein 8	K.GYTS#DDDTWEPEIHLEDCK.E	3	4.83729	5.54211	5.62897	5.73268	5.58934	5.49256	5.21975	5.8922	5.48827	5.49818	5.8813	5.79741	5.76571	5.26203	5.61807	5.24518	5.55036	5.95859	5.33612	5.72563	0.906518	1.0386	1.05488	1.07432	1.04745	1.02932	0.978192	1.10421	1.02851	0.960275	1.02719	1.01254	1.007	0.91903	0.981214	0.916088	0.969389	1.04069
ACSS2	30	Q9NR19-2	Isoform 2 of Acetyl-coenzyme A synthetase, cytoplasmic	R.SWS#PPPEVSR.S	3	4.83766	4.85661	5.5635	5.54679	5.50774	5.62587	5.78037	5.67011	5.44189	5.78689	5.56761	5.52794	5.70156	5.41142	5.54903	5.73417	5.96033	5.93049	5.08592	5.62748	0.951187	0.954911	1.0939	1.09062	1.08294	1.10617	1.13654	1.11486	1.06999	1.02833	0.989361	0.982311	1.01316	0.961606	0.986059	1.01896	1.05915	1.05384
MED1	1051	Q15648	Mediator of RNA polymerase II transcription subunit 1	R.SQT#PPGVATPPIPK.I	3	5.4712	5.62458	5.82415	5.67458	5.36977	5.48857	5.5606	5.66339	5.77932	5.58382	5.4101	5.49281	5.16808	5.36663	5.39612	5.33375	5.88075	5.91177	5.63998	5.49558	0.970075	0.99727	1.03265	1.00614	0.95209	0.973155	0.985927	1.00415	1.02471	1.01606	0.984447	0.999496	0.940408	0.976536	0.981902	0.970553	1.07009	1.07573
CENPC	177	Q03188	Centromere protein C	K.TSVSQNVIPSS#AQK.R	3	5.63045	5.26559	5.20453	5.92192	5.30326	5.92273	5.12009	5.02689	5.1248	5.53026	4.97233	5.39338	6.29636	6.55957	6.36391	5.20291	5.47148	5.68955	5.36685	5.29866	1.04912	0.981131	0.969754	1.10342	0.98815	1.10358	0.954021	0.936655	0.954899	1.04371	0.938414	1.01788	1.18829	1.23797	1.20104	0.98193	1.03262	1.07377
USP36	742	Q9P275	Ubiquitin carboxyl-terminal hydrolase 36	R.AVS#PAPQSSSR.L	3	5.86063	6.12591	5.70237	5.82471	5.69881	5.29862	5.81146	5.55297	5.77504	5.7123	5.54105	5.64749	4.4585	4.74273	4.88046	5.66397	5.84979	5.85318	5.8963	5.63362	0.99395	1.03894	0.96711	0.987857	0.966506	0.898634	0.985611	0.941772	0.979435	1.01397	0.983569	1.00246	0.79141	0.841863	0.866311	1.00539	1.03837	1.03897
PYCR2	304	Q96C36	Pyrroline-5-carboxylate reductase 2	K.LESPTVSTLTPSS#PGK.L	3	4.75085	5.02871	5.62473	6.12235	6.21562	6.75611	5.39254	4.81281	5.10225	5.36424	5.00813	5.31343	6.47697	5.51453	6.17081	5.18093	5.73751	5.42749	5.13476	5.2286	0.925232	0.979346	1.09542	1.19233	1.2105	1.31576	1.0502	0.937299	0.993667	1.02594	0.957833	1.01622	1.23876	1.05469	1.1802	0.990883	1.09733	1.03804
TUBA1B	340	P68363	Tubulin alpha-1B chain	R.S#IQFVDWCPTGFK.V	3	5.61777	5.42368	5.49029	5.79034	5.32255	5.6816	5.73578	5.73541	5.61554	5.33034	5.61833	5.69385	5.3591	5.22476	5.31345	5.5827	5.8217	5.64282	5.51058	5.5475	1.01945	0.98423	0.996318	1.05077	0.965878	1.03104	1.04087	1.0408	1.01905	0.960854	1.01277	1.02638	0.966038	0.941821	0.95781	1.00634	1.04943	1.01718
HSP90B1	306	P14625	Endoplasmin	K.EES#DDEAAVEEEEEEK.K	3	3.71126	5.12185	6.04473	6.78981	5.98643	5.10758	6.22876	5.40245	5.658	5.70127	5.19048	4.74574	6.12217	5.31529	5.82365	6.00298	4.73284	6.3147	4.95928	5.2125	0.748347	1.03278	1.21887	1.36911	1.20712	1.0299	1.25598	1.08936	1.14089	1.09377	0.995776	0.910455	1.17452	1.01972	1.11725	1.15165	0.907979	1.21145
KMT2D	4362	O14686-3	Isoform 3 of Histone-lysine N-methyltransferase 2D	R.VS#PAAAQLADTLFSK.G	3	5.27984	4.98777	5.79725	5.71727	5.44612	5.61327	5.96105	5.29135	5.39969	5.58665	5.66366	5.51607	5.59011	5.50394	5.61364	5.89234	5.55161	5.58838	5.35495	5.58879	0.985973	0.931431	1.0826	1.06766	1.01702	1.04824	1.11319	0.988123	1.00835	0.999616	1.0134	0.986988	1.00024	0.984817	1.00445	1.05431	0.993347	0.999926
KMT2D	2643	O14686-3	Isoform 3 of Histone-lysine N-methyltransferase 2D	R.SGITS#PVEK.R	3	5.71454	5.95236	5.70156	5.64754	5.55305	6.22343	5.13143	5.2217	5.71252	5.54718	5.46932	5.64196	5.0281	5.24169	5.373	5.60034	5.4325	5.80778	5.78949	5.55282	0.987055	1.02813	0.984813	0.975482	0.959161	1.07495	0.886337	0.901928	0.986706	0.998984	0.984962	1.01605	0.905503	0.943969	0.967616	1.00856	0.978332	1.04592
NIPBL	2658	Q6KC79-2	Isoform 2 of Nipped-B-like protein	K.AITSLLGGGS#PK.N	3	5.27355	5.52621	5.71981	5.7466	5.75838	5.27476	5.37397	5.40697	5.45408	5.60057	5.49821	5.37508	5.86176	5.58138	5.93501	5.69449	5.37916	5.54003	5.50652	5.49129	0.957692	1.00358	1.03873	1.0436	1.04574	0.957911	0.975927	0.981922	0.990475	1.0199	1.00126	0.978838	1.06747	1.01641	1.0808	1.03701	0.979581	1.00888
SF3B2	307	Q13435	Splicing factor 3B subunit 2	R.SSLGQS#ASETEEDTVSVSK.K	3	5.29659	5.07819	5.5464	5.84659	5.52911	5.29849	5.43994	5.74772	5.62777	5.48842	5.12098	5.57844	5.26539	5.39757	5.44626	6.09092	5.84996	6.35127	5.30706	5.39595	0.998027	0.956875	1.0451	1.10166	1.04184	0.998385	1.02504	1.08303	1.06043	1.01714	0.949042	1.03382	0.975804	1.0003	1.00932	1.12879	1.08414	1.17704
KDM2A	869	Q9Y2K7	Lysine-specific demethylase 2A	R.GDEEGLGGEEEEEEEEEEEDDS#AEEGGAAR.L	3	4.7515	5.38307	5.85129	5.45335	5.77816	5.24156	5.58157	5.93487	6.6956	5.38497	4.95949	5.8076	5.61956	4.70877	5.51794	6.09537	5.55213	5.68319	5.32862	5.38402	0.891694	1.01022	1.09809	1.02341	1.08436	0.983662	1.04747	1.11377	1.25654	1.00018	0.92115	1.07867	1.04375	0.874581	1.02487	1.13212	1.03122	1.05557
LATS1	613	O95835	Serine/threonine-protein kinase LATS1	K.QITTS#PITVR.K	3	5.52018	5.50484	5.70512	5.37495	5.7935	5.65061	5.25686	5.9284	5.38357	5.36387	5.40092	5.25825	5.60781	5.54829	5.72227	5.60312	5.79541	5.58204	5.57671	5.34102	0.989862	0.987112	1.02303	0.963819	1.03887	1.01325	0.942645	1.06306	0.965366	1.00428	1.01122	0.984504	1.04995	1.03881	1.07138	1.04907	1.08508	1.04513
WDR55	14	Q9H6Y2	WD repeat-containing protein 55	R.TCEERPAEDGS#DEEDPDSMEAPTR.I	3	4.97125	5.07876	6.36887	5.7105	5.06494	5.47962	5.29173	6.364	5.71562	5.16221	5.2216	5.56818	5.6012	5.5797	5.87228	5.5152	5.77296	5.66136	5.47296	5.31733	0.90833	0.927973	1.1637	1.0434	0.925448	1.00122	0.966886	1.16281	1.04434	0.970828	0.981996	1.04718	1.05339	1.04934	1.10437	1.03721	1.08569	1.0647
MYO18A	2020	Q92614	Unconventional myosin-XVIIIa	K.SLAPDRS#DDEHDPLDNTSRPR.Y	3	5.12345	5.20679	5.63585	6.00071	5.50167	5.80074	5.27537	5.49688	5.06263	5.50924	5.32263	5.82566	5.56228	5.95665	5.56308	5.75129	5.50247	5.90262	5.32203	5.55251	0.962687	0.978346	1.05897	1.12752	1.03375	1.08995	0.991234	1.03286	0.951261	0.992208	0.958598	1.04919	1.00176	1.07279	1.0019	1.0358	0.990987	1.06305
ZNF609	722	O15014	Zinc finger protein 609	K.PTVMGEPFTVNPALT#PAK.D	3	4.61969	3.9384	4.85786	6.8367	6.76472	6.98405	4.7465	4.84668	4.91749	5.1136	5.20101	5.19175	6.5668	7.09286	6.76781	5.33389	4.93931	5.28087	4.47198	5.16879	1.03303	0.880682	1.08629	1.52878	1.51269	1.56173	1.06138	1.08379	1.09962	0.989323	1.00623	1.00444	1.27047	1.37225	1.30936	1.03194	0.955603	1.02168
ZNF609	1055	O15014	Zinc finger protein 609	K.APS#LTDLVK.S	3	7.96635	8.04246	7.40499	2.44746	2.44853	2.78234	7.56126	7.46023	7.46108	7.80108	7.18724	7.42077	0.79017	0.736312	0.939305	7.06887	7.34961	7.13195	7.8046	7.4697	1.02073	1.03048	0.948798	0.313593	0.31373	0.3565	0.968821	0.955876	0.955985	1.04436	0.962186	0.99345	0.105783	0.0985733	0.125749	0.946339	0.983924	0.954785
ZNF609	433	O15014	Zinc finger protein 609	K.AS#PSSANK.R	3	5.39584	5.60095	4.87471	6.4377	6.1103	6.29217	4.72502	4.75412	5.06951	5.29029	5.23112	5.10269	6.40502	6.35895	6.40946	4.96688	5.41789	5.55736	5.2905	5.20803	1.01991	1.05868	0.921408	1.21684	1.15496	1.18933	0.893113	0.898615	0.958228	1.01579	1.00443	0.979773	1.22983	1.22099	1.23069	0.953697	1.0403	1.06708
MAF1	68	Q9H063	Repressor of RNA polymerase III transcription MAF1 homolog	K.QFCQEGQPHVLEALSPPQTSGLS#PSR.L	3	5.67296	5.66716	5.17433	5.48278	5.53381	5.13375	5.55677	5.56581	5.31232	5.64281	5.78103	5.49484	5.23811	5.3935	5.55978	5.71331	5.85803	6.21889	5.50482	5.63956	1.03054	1.02949	0.939965	0.995998	1.00527	0.932592	1.00944	1.01108	0.965032	1.00058	1.02509	0.974339	0.928815	0.956368	0.985854	1.01308	1.03874	1.10273
KIF2C	621	Q99661	Kinesin-like protein KIF2C	K.ELSPHSGPSGEQLIQMETEEMEACSNGALIPGNLS#K.E	3	5.62733	5.52904	5.60882	5.85796	5.58676	5.498	5.78526	5.91378	5.74469	5.68288	5.66545	5.44463	5.40733	4.72008	5.049	5.26628	6.00772	5.60501	5.5884	5.59765	1.00697	0.989378	1.00365	1.04824	0.999708	0.983824	1.03523	1.05822	1.02797	1.01523	1.01211	0.972663	0.965999	0.843224	0.901985	0.940802	1.07326	1.00131
FAM117A	354	Q9C073	Protein FAM117A	R.VFEEAT#SPGPDLAFLTSCPDK.N	3	5.54826	5.69473	5.76517	5.76907	5.8802	6.1712	5.60163	5.3913	5.38277	5.87313	5.69425	5.48538	5.19097	5.20998	5.3506	5.37229	5.23118	5.38789	5.66939	5.68425	0.978635	1.00447	1.01689	1.01758	1.03719	1.08851	0.988049	0.95095	0.949445	1.03323	1.00176	0.965013	0.913219	0.916563	0.941303	0.945119	0.920293	0.947863
PAK4	104	O96013	Serine/threonine-protein kinase PAK 4	R.RDS#PPPPAR.A	3	5.99778	6.29198	5.5765	5.12949	5.24906	5.376	5.87696	5.87459	5.67535	5.62113	5.10182	5.60083	5.38254	4.82041	5.20694	5.68272	5.65144	5.88446	5.95542	5.44126	1.00711	1.05651	0.936374	0.861315	0.881393	0.902708	0.986825	0.986428	0.952973	1.03306	0.937618	1.02933	0.989208	0.8859	0.956936	1.04438	1.03863	1.08145
PAK4	207	O96013	Serine/threonine-protein kinase PAK 4	K.LAAGRPFNT#YPR.A	3	6.00996	5.97506	5.63342	5.09759	4.65879	5.02563	6.12357	5.8715	6.08932	5.81979	6.00012	5.78467	4.07664	4.37267	4.45935	6.13514	6.22405	6.64274	5.87281	5.86819	1.02335	1.01741	0.959237	0.867999	0.793281	0.855745	1.0427	0.999776	1.03687	0.991751	1.02248	0.985767	0.694701	0.745147	0.759919	1.04549	1.06064	1.13199
PAK4	474	O96013	Serine/threonine-protein kinase PAK 4	K.S#LVGTPYWMAPELISR.L	3	5.2074	4.8765	5.62492	5.79239	5.73068	5.67556	5.34785	5.80196	5.48575	5.57555	5.51596	5.50639	5.33359	5.27784	5.39765	5.97731	5.78686	6.08584	5.23627	5.53263	0.994487	0.931292	1.07422	1.1062	1.09442	1.08389	1.02131	1.10803	1.04764	1.00776	0.996987	0.995256	0.964025	0.953948	0.975602	1.08037	1.04595	1.09999
PKP3	253	Q9Y446-2	Isoform PKP3b of Plakophilin-3	R.AGGLDWPEATEVS#PSR.T	3	5.24591	5.11671	5.09054	5.59166	6.17046	6.24214	5.06053	5.09771	5.0567	5.03502	4.93283	5.40395	6.59039	6.73943	6.42119	5.44896	5.37561	5.38027	5.15105	5.12393	1.01841	0.993333	0.988252	1.08554	1.1979	1.21182	0.982427	0.989644	0.981682	0.982648	0.962704	1.05465	1.2862	1.31528	1.25317	1.06343	1.04912	1.05003
RBM12	424	Q9NTZ6	RNA-binding protein 12	R.S#PHEAGFCVYLK.G	3	5.30707	5.70061	5.43901	5.34538	5.44327	5.56761	5.49525	5.29369	5.0818	5.4194	5.48112	5.53432	5.73603	5.92725	6.11984	5.69301	5.53675	5.87861	5.48223	5.47828	0.96805	1.03983	0.992116	0.975037	0.992893	1.01557	1.00238	0.96561	0.926959	0.989253	1.00052	1.01023	1.04705	1.08195	1.11711	1.0392	1.01067	1.07308
ASF1B	198	Q9NVP2	Histone chaperone ASF1B	K.GLGLPGCIPGLLPENS#M*DCI.-	3	4.84057	5.07129	5.20561	6.45782	5.60546	5.48943	5.04273	5.12306	5.31272	5.7679	6.20211	5.81253	5.69739	5.60725	5.68088	5.21677	5.95533	5.91115	5.03916	5.92751	0.960592	1.00638	1.03303	1.28153	1.11238	1.08936	1.00071	1.01665	1.05429	0.973073	1.04633	0.980601	0.961177	0.94597	0.958392	0.880094	1.00469	0.99724
POLR2A	1864	P24928	DNA-directed RNA polymerase II subunit RPB1	K.YSPTS#PK.Y	3	5.93502	5.89253	5.8671	5.47401	5.13281	5.30994	5.94907	6.0503	5.75596	5.66202	5.55417	5.53338	4.94416	4.69345	5.0368	5.79229	5.79355	5.62345	5.89822	5.58319	1.00624	0.999036	0.994724	0.928078	0.870231	0.900261	1.00862	1.02578	0.975882	1.01412	0.994803	0.991078	0.885545	0.840639	0.902136	1.03745	1.03768	1.00721
CHD7	2559	Q9P2D1	Chromodomain-helicase-DNA-binding protein 7	R.NIPS#PGQLDPDTR.I	3	5.57914	6.08038	5.3971	5.33586	5.24914	5.47791	5.31763	5.39136	5.90306	5.71056	5.43826	5.57222	5.02812	5.41768	5.58943	5.61086	5.71748	6.1838	5.68554	5.57368	0.981286	1.06945	0.949268	0.938496	0.923244	0.963481	0.935291	0.948259	1.03826	1.02456	0.975704	0.999738	0.902119	0.972011	1.00283	1.00667	1.0258	1.10946
ZNF768	125	Q9H5H4	Zinc finger protein 768	R.YEPQS#PGYEPR.S	3	5.54216	6.27303	5.33385	5.28819	5.42471	5.32675	5.43678	6.12367	5.30105	5.46083	5.56078	5.27855	5.17019	5.30415	5.53573	5.51679	6.01851	6.10428	5.71635	5.43339	0.969528	1.09739	0.933087	0.9251	0.948981	0.931846	0.951094	1.07126	0.927349	1.00505	1.02345	0.971504	0.951559	0.976214	1.01884	1.01535	1.10769	1.12348
PRRC2C	2107	Q9Y520-7	Isoform 7 of Protein PRRC2C	K.LPDLS#PVENK.E	3	6.03303	6.02441	5.42176	5.33507	5.58478	5.6826	5.8938	5.49877	5.97356	5.70921	5.12424	5.14521	5.25295	5.13187	5.42443	5.45371	5.59499	5.71561	5.8264	5.32622	1.03546	1.03399	0.93055	0.915671	0.958529	0.975319	1.01157	0.943768	1.02526	1.07191	0.962079	0.966015	0.986243	0.96351	1.01844	1.02394	1.05046	1.07311
PRRC2C	1547	Q9Y520-7	Isoform 7 of Protein PRRC2C	R.SFSS#QRPVDR.Q	3	5.64779	5.36424	5.54057	5.53243	5.14419	5.81329	5.33306	5.70453	5.2659	5.6556	5.91709	5.58315	4.49684	5.18034	5.29586	6.05019	6.02984	6.4451	5.51753	5.71861	1.02361	0.972217	1.00418	1.0027	0.932336	1.0536	0.966566	1.03389	0.954394	0.988982	1.03471	0.976312	0.786351	0.905874	0.926074	1.05798	1.05442	1.12704
CHAF1B	458	Q13112	Chromatin assembly factor 1 subunit B	K.S#PLPGPSEEK.T	3	4.53828	4.53163	4.76049	7.40045	7.25926	7.40856	4.24556	4.27622	4.32164	4.59282	4.45536	4.62234	7.80611	7.79402	8.32358	4.4019	4.46923	4.79255	4.61013	4.55684	0.984414	0.982971	1.03262	1.60526	1.57463	1.60702	0.92092	0.92757	0.937422	1.0079	0.977731	1.01437	1.71305	1.7104	1.82661	0.965998	0.980775	1.05173
CHAF1B	429	Q13112	Chromatin assembly factor 1 subunit B	R.TQDPSS#PGTTPPQAR.Q	3	5.06047	5.44784	5.74017	5.56887	6.48919	5.76995	5.2613	5.52194	5.48572	5.1174	5.28679	5.20293	5.92194	5.74517	5.79067	5.57244	5.65321	5.36398	5.41616	5.20238	0.934327	1.00585	1.05982	1.0282	1.19812	1.06532	0.971408	1.01953	1.01284	0.983667	1.01623	1.00011	1.13831	1.10434	1.11308	1.07113	1.08666	1.03106
CHAF1B	410	Q13112	Chromatin assembly factor 1 subunit B	R.GSS#PGPR.P	3	5.79653	5.80702	5.66508	5.56202	5.55461	5.61617	5.74295	5.46546	5.38087	5.46044	5.66474	5.70829	5.24099	5.26561	5.56236	5.30882	5.68914	5.5089	5.75621	5.61116	1.007	1.00883	0.984169	0.966265	0.964977	0.975672	0.997696	0.94949	0.934794	0.97314	1.00955	1.01731	0.93403	0.938418	0.991304	0.946118	1.0139	0.981775
SRCAP	1859	Q6ZRS2	Helicase SRCAP	R.SGPPS#PPSTATSFGGPRPR.R	3	5.34548	5.42428	5.6589	6.01466	5.07688	5.60412	5.64218	5.14857	5.45114	6.18774	5.71191	5.5753	5.28891	5.67064	5.59558	5.46964	5.49686	5.6372	5.47622	5.82498	0.976126	0.990515	1.03336	1.09832	0.927077	1.02335	1.03031	0.940168	0.99542	1.06228	0.980588	0.957136	0.90797	0.973504	0.960617	0.938996	0.943669	0.967763
CENPV	101	Q7Z7K6	Centromere protein V	R.AQEEGPGEPPPPELALLPPPPPPPPTPAT#PTSSASNLDLGEQR.E	3	5.07942	5.52408	6.06976	5.27705	5.84541	5.94971	4.98353	5.27997	5.39928	5.7616	4.95755	5.87469	5.45564	5.46113	5.7272	5.69426	5.89994	5.75977	5.55775	5.53128	0.913934	0.993942	1.09212	0.949493	1.05176	1.07053	0.896681	0.95002	0.971487	1.04164	0.896275	1.06209	0.986326	0.987318	1.03542	1.02947	1.06665	1.04131
OSBPL3	372	Q9H4L5	Oxysterol-binding protein-related protein 3	K.QLMEQDASSS#PSAQVIGLK.N	3	5.65221	5.16925	5.22783	5.65287	5.92559	5.65981	5.40769	5.62683	6.00934	5.75701	5.473	5.35258	5.04297	5.11804	5.68085	5.38383	5.7646	6.0957	5.34976	5.52753	1.05654	0.966257	0.977207	1.05666	1.10764	1.05796	1.01083	1.05179	1.12329	1.04152	0.990135	0.96835	0.912337	0.925918	1.02774	0.974002	1.04289	1.10279
NOP2	228	P46087-4	Isoform 4 of Probable 28S rRNA (cytosine(4447)-C(5))-methyltransferase	K.EVT#PESGPPK.V	3	6.1248	6.32006	5.33819	5.66491	5.94342	5.61422	5.52282	5.28577	5.43458	5.75966	5.09137	4.84856	5.764	5.28533	5.38357	5.57905	5.63994	5.39974	5.92769	5.2332	1.03325	1.06619	0.900553	0.955669	1.00266	0.947118	0.9317	0.891709	0.916813	1.1006	0.972898	0.926501	1.10143	1.00996	1.02873	1.06609	1.07772	1.03182
[truncated: 5,297 more rows]

## Sheet: pbFDR
				TMT SSN Scaled to 100 - log2 transformed																		1 µM AZD7762			1 µM Bafetinib			10 µM AZD7762			10 µM Bafetinib
[truncated: 6,304 more rows]
